# Supplementary material for: The Transcription Factor-microRNA Regulatory Network during hESC-chondrogenesis
Source: Sci Rep. 2020 Mar 16;10:4744. doi: 10.1038/s41598-020-61734-4 (PMC7075910; doi:10.1038/s41598-020-61734-4)
Supplement: Supplementary file 2 — Supplementary information2 [file 41598_2020_61734_MOESM2_ESM.xlsx]

## Sheet: Sheet1
ID	Cell.line	Stage of DDP	Total Reads	Mapped to Genome	Percentage mapped	Normalisation Factor
H0.A	Hues1	0	89315004	38012024	0.425595	1.0148
H0.B	Hues1	0	61349146	26025567	0.424221	1.04769
H2.A	Hues1	2	38254970	14852544	0.388251	1.03926
H2.B	Hues1	2	58073808	23398098	0.402903	0.941478
H3.A	Hues1	3	54277922	23299565	0.429264	0.990665
H3.B	Hues1	3	66538298	20464147	0.307554	1.03327
M0.B	Man7	0	56729590	44948442	0.792328	0.966162
M0.C	Man7	0	56064786	23110151	0.412204	0.999951
M0.D	Man7	0	43088294	18513690	0.429669	0.99374
M2.C	Man7	2	45945600	20694334	0.450409	0.854631
M2.D	Man7	2	48083808	21539559	0.447959	1.03558
M3.A	Man7	3	76098260	31833141	0.418316	1.21235
M3.B	Man7	3	60624712	26092117	0.430387	1.21381
M3.C	Man7	3	31991230	27426234	0.857305	0.718142
M3.D	Man7	3	55392002	44903750	0.810654	1.04583
Average			5.61218e+07	2.70076e+07	0.495135
