# Supplementary material for: The Transcription Factor-microRNA Regulatory Network during hESC-chondrogenesis
Source: Sci Rep. 2020 Mar 16;10:4744. doi: 10.1038/s41598-020-61734-4 (PMC7075910; doi:10.1038/s41598-020-61734-4)
Supplement: Supplementary file 3 — Supplementary information3 [file 41598_2020_61734_MOESM3_ESM.xlsx]

## Sheet: miRNA
miRNA	H0.a	H2.a	H3.a	H0.b	H2.b	H3.b	M0.a	M3.a	M0.b	M2.b	M3.b	M0.c	M2.c	M3.c	M0.d	M2.d	M3.d
hsa-miR-92a-3p	162327	138601	72197.9	167400	200102	142632	177061	86743.4	201294	26206.1	46545.1	138482	58135.1	31805	183520	153899	85568.5
hsa-miR-92b-3p	125717	72448.3	9143.98	147232	100543	43157	66288.5	6363.87	76989.9	6275.82	3706.88	23282.2	6935.69	4495.88	79379.4	13347.2	24555.3
hsa-miR-21-5p	71555.6	96197.1	77923.5	58184.6	33486	24274.8	50325.3	5385	23918.8	94464.8	4056.35	51713.5	236396	222386	121813	116199	161387
hsa-miR-26a-5p	42792.7	58258.2	47471.1	32618.2	60075.9	49473.8	49796.6	13502.7	46323.4	25800.5	9257.48	19535.3	24465	31052.6	12120.2	15507.5	35306.5
hsa-miR-99b-5p	39076.6	27451.3	43872.9	54241.5	15433.2	21240.2	5572.53	9351.63	4186.38	77370.6	5048.5	2458.38	4546.23	5656.96	2632.08	7469.58	27546
hsa-miR-302a-5p	36232.1	18500	539.062	48239.8	29413.1	8250.01	93408.2	16.6613	103271	8154.93	13.2814	65229.7	1258.67	174.748	55710	2610.59	100.267
hsa-miR-191-5p	34047.2	42745.1	28349.3	27657.2	46919.2	26616.3	31889.8	15970.6	37714.2	46005	19856.9	14488.7	19091.8	21804.4	17803.1	43809.2	55147.8
hsa-miR-148a-3p	25948.4	27151.8	38638.2	29751.5	20498.3	21980.9	51901.6	20249.3	55744.8	38897.7	25047.8	20181.7	26508.3	30956	8735.9	49078	20693.4
hsa-miR-182-5p	24393.2	20084.9	2486.27	21515	34653.4	7087.02	44652.1	5216.79	50340.4	16439.2	1867.94	37167.4	775.628	172.085	8022.76	13279.3	1096.02
hsa-miR-151a-3p	22097.4	31586.4	13783.8	17402.7	18011.9	10612.8	13547.8	3798.33	13200.7	4701.74	1385.49	7247.59	8174.69	5892.74	7846.51	27069.7	18139.4
hsa-miR-146a-5p	21756.9	10678.7	2326.09	14615.5	3166.15	920.938	24571.5	454.112	22227.2	41835	280.397	10.7055	167.829	687.753	44.3523	139.932	93.8286
hsa-miR-125a-5p	18624.1	14487.4	17323.8	18306.4	8008.34	14267.9	3450.52	2917.28	3810.23	25588.2	4867.14	4365.77	9888.98	10508.4	4087.33	4135.51	17781.7
hsa-miR-302d-3p	17963.5	9084.34	351.97	22349.4	17285.1	2716.34	55170.2	5.97225	35010.2	3787.75	6.00406	47894.3	814.536	121.569	58403	3389.93	120.741
hsa-miR-146b-5p	16029.2	27077.3	8968.06	11830.8	19472.5	7484.97	2431.43	25784.5	2368.21	23019	28692.9	51.9157	96.7466	421.398	43.3927	983.556	516.295
hsa-miR-21-3p	15430.9	19102.4	10201.1	7724.5	5422.21	3591.93	8734.08	530.057	4463.08	8143.68	444.257	2103.09	7931.19	8075.13	4070.48	1784.3	1906.05
hsa-miR-30a-5p	13656.2	27955.9	18061.5	15202.8	22585	12046.3	12050.8	7617.09	8247.01	11964.1	3390.21	18161.2	22998.1	13899.7	24547.4	68385.4	14349.4
hsa-miR-302b-3p	13590.7	7479.53	357.206	19318.4	16380.8	3231.85	36001.8	4.5152	27442.6	3443.11	6.73117	53720.7	1437.71	279.415	40922.1	3589.23	214.544
hsa-miR-27b-3p	13489.9	12458.1	21888.9	12420.6	13187.6	10020.4	5619.76	6337.96	5048.52	17764.6	3264.3	7229.44	23057	23176.7	5550.24	12887.2	20890.4
hsa-miR-143-3p	12975	8715.45	2153.97	10243.4	4773.1	2027.07	866.679	765.864	402.483	45979.7	361.266	1661.72	37642.5	59241.9	1284.09	5972.06	8076.25
hsa-miR-30e-5p	12636.8	15536.8	10227	10937.3	11691.1	8220.59	8770.66	5166.86	7513.41	2254.94	2580.01	11003	13214.1	10483.6	18611	14297.4	26303
hsa-miR-186-5p	11039.2	13118.3	6793.85	10571.8	10244.7	5087.73	7949.5	3700.84	9423.01	7631.92	3622.23	8665.44	8342.33	7579.42	11999.5	7711.34	7157.2
hsa-miR-151a-5p	10756.1	13337.7	7126.88	8041.8	10819	6108.93	5541.3	2969.28	5652.2	8658.14	3585.13	9045.2	14272.1	9475.58	9761.74	6731.34	9371.76
hsa-miR-302c-3p	10191	4994.99	165.607	12680.4	12438.9	1588.79	23482.8	3.86662	15073.9	1655.61	1.62714	13987.7	208.783	32.79	12923.2	1087.54	49.6297
hsa-miR-22-3p	10030.9	13081.9	17500.6	8200.89	7253.97	6859.38	6064.69	3237.63	5806.92	46783.5	2929.48	31770.1	137431	143119	32773.1	43613.3	31985.3
hsa-miR-302a-3p	8197.58	5237.91	202.085	11902.8	8910	1507.17	16649.7	2.73346	12813	1896.52	4.55122	26327	626.884	115.383	30290.8	5100.17	185.433
hsa-miR-363-3p	8125.93	6042.01	2838.63	7813.32	9230.81	4931.3	1379.35	77.3925	1474.78	96.1757	43.1401	2744.14	613.157	223.239	9001.69	4527.13	5106.62
hsa-miR-16-5p	7975.93	11006.4	4960.79	7727.04	8865.94	8273.23	8714.47	8842.46	9336.11	5148.28	11294.5	5375.57	5381.28	3141.33	9007.84	6986.86	15161.6
hsa-miR-486-5p	7582.06	13743.4	4393.63	7827.73	27501.6	5449.05	9318.07	1785.55	10444.6	22899.7	3118.25	6321.73	337.24	119.752	2718.96	1547.4	698.798
hsa-miR-25-3p	7185.18	7639.88	2888.36	6913.89	9693.28	6329.02	7059.67	2616.55	8282.11	1077.83	1568.83	5620.69	3178.41	2004.83	5367.6	10922.6	11920.9
hsa-miR-10b-5p	6784.12	6663.69	141153	5218.18	11167	129583	1465.82	218567	3457.27	39626.2	253356	464.072	7954.66	12028.4	893.633	32543.1	61122
hsa-miR-183-5p	6549.53	4545.85	1289.02	4548.06	15678.4	1282.45	9017.55	1829.82	5515.44	9390.05	652.237	1398.41	50.243	17.9293	944.866	1968.28	258.737
hsa-let-7a-5p	6209.98	6540.93	788.681	5060.8	2318.96	701.809	3426.41	7748.64	3167.96	14355.2	9705.59	309.013	236.853	752.449	202.474	78.1493	204.406
hsa-miR-28-3p	5514.01	7280.27	4529.15	4113.98	4566.11	4104.4	2899.5	470.133	3765.97	5131.96	710.655	5060.25	4870.57	4838.93	4803.49	11027.2	7501.76
hsa-miR-30c-5p	5482.84	7714.19	4716.92	6260.66	7508.71	4906.41	4104.94	1689.99	3427.95	1514.2	863.533	6397.76	7664.32	6113.03	15923.6	10543.2	11701.8
hsa-miR-222-3p	5074.88	8498.33	5096.23	4969.44	4318.22	2773.47	3381.86	2086.94	4739.89	4413.57	3725.51	6485.85	12941.2	11346.9	12693.2	5534.4	5798.75
hsa-miR-181a-5p	5028.49	8053.89	8493.57	4427.05	2021.13	3433.2	2440.33	6237.71	3205.4	24312.4	8147.82	3086.02	10351.4	25776.6	6192.03	5972.59	19616.8
hsa-miR-30d-5p	4884.47	6856.91	5038.24	4151.21	3562	3591.99	3763.45	4447.47	3895.44	2921.86	2786.6	3967.95	6941.8	5854.99	6946.21	7915.04	9432.08
hsa-miR-941	3845.8	4796.75	2049.63	3741.63	5785.21	2643.8	1029.83	2849.14	1116.83	1160.93	3321.91	328.068	451.114	328.748	710.664	1481.06	1376.25
hsa-miR-125b-5p	3556.6	3630.77	2493.15	3015.62	1974.72	945.371	283.574	339.437	316.26	9597.9	514.034	150.294	821.701	2163.11	222.185	116.265	2312.03
hsa-miR-93-5p	3235.52	3950.27	1187.46	3192.53	5040.14	2528.72	3488.83	969.292	2989.8	1545.01	901.981	5240.61	3667.71	2100.35	6152.9	3753.75	5533.49
hsa-miR-103a-3p	3193.22	4590.62	2623.11	2981.84	4442.98	2918.61	2423.39	1727.73	2263.15	2652.66	1610.27	8185.75	7285.17	6699.33	7562.39	8030.8	7939.77
hsa-miR-769-5p	3190.11	3837.01	2010.38	2011.3	2277.78	1308.8	1848.29	775.432	1757.11	1548.4	768.73	2021.62	2440.17	1881.33	1875.46	3632.12	2227
hsa-let-7f-5p	2997.54	2978.68	162.402	2757.54	1100.83	526.407	190.848	1780.73	82	8137.78	2339.51	64.5035	166.173	339.441	101.589	32.5395	130.065
hsa-miR-26b-5p	2862.72	5120.97	2235.3	2783.81	2661.14	1611.89	1309.78	2233.38	919.795	1246.65	953.688	1486.55	2122.83	3310.81	1315.67	1965.8	2985.36
hsa-miR-30e-3p	2794.26	3490.03	1457.72	3485.27	1664.07	1759.75	2059.6	658.668	2581.79	210.217	196.735	686.436	365.688	312.519	709.386	1646.96	1995.26
hsa-miR-148b-3p	2604.87	3126.02	1796.74	2302.36	3563.45	1967.52	1865.22	1797.71	1369.1	2255.58	1594.06	1356.42	1610.03	1533.15	1289.25	2366.29	2552.4
hsa-miR-423-3p	2471.99	2764.04	894.23	2565.54	2753.88	2690.47	1438.19	1058.69	3321.93	1044.35	1892.39	5725.85	6518.09	4022.84	5899.97	753.448	1234.36
hsa-miR-378a-3p	2466.97	1970.44	314.24	3460.76	2177.71	436.75	3640.41	1685.69	3014.61	192.214	713.284	7751.61	3373.14	1570.86	6722.51	1913.45	477.668
hsa-miR-20b-5p	2444.71	1850.16	851.591	2885.34	4290.31	1292.76	716.885	29.9389	316.279	55.0279	22.0393	1161.23	138.919	58.2065	3051.57	2358.27	1409.02
hsa-miR-221-3p	2381.3	3963.19	2478.37	2138.23	2193.99	698.89	3198.14	2025.75	2299.06	3338.25	1923.79	1579.89	2616.97	3976.15	2729.64	1319.19	1928.25
hsa-miR-24-3p	2273.37	2870.22	2868.36	2282.87	1523.5	1200.61	534.104	581.894	371.617	8757.68	463.799	280.956	436.573	782.217	475.505	468.885	482.238
hsa-miR-340-5p	2231.19	2143.65	832.254	1946.99	1232.59	812.832	1352.58	784.999	1338.36	392.803	417.208	2727.3	1379.04	1427.2	1888.22	1622.47	2759.83
hsa-miR-302c-5p	2205.06	884.178	28.6685	2976.76	1149.5	149.776	7002.53	0.950165	4067.29	75.6137	0.152056	2361.68	25.0236	6.19823	3178.25	155.058	5.60695
hsa-miR-589-5p	2202.89	2617.58	2548.69	1702.44	2109.71	1075.97	929.955	1589.6	1417.04	1154.75	2320.93	208.892	288.251	158.535	199.591	134.118	149.708
hsa-miR-10a-5p	2084.17	1897.44	245285	1584.01	30639.5	302299	1032.51	449248	6256.69	104482	476439	4417.98	106304	128602	971.286	140225	136778
hsa-miR-20a-5p	1796.08	2451.53	960.057	1936	1849.71	819.718	3067.08	3548.33	950.837	589.135	2211.24	3943.5	2113.65	1395.19	3784.99	3703.22	2355.12
hsa-miR-425-5p	1776.89	2046.91	749.437	1506.99	1638.95	910.169	1675.3	675.527	1614.56	317.362	210.528	794.425	680.388	810.347	1246.64	1134.81	1251.41
hsa-miR-27a-3p	1743.67	3371.22	3472.54	1594.15	2308.02	1045.75	1661.05	471.918	882.795	1837.23	178.555	1680.92	2485.08	3838.15	2875.57	1262.7	1534.76
hsa-miR-130a-3p	1698.4	2308.96	1710.01	2002.85	3385.32	1457.88	3800.89	12.9368	4049.24	2142.53	14.7366	7446.21	7798.12	6769.94	8420.69	3708.28	3287.87
hsa-miR-192-5p	1518.06	2345.42	1497.68	2274.44	1828.32	736.894	2135.37	4714.1	1929.11	1658.91	2524.27	2596.31	1424.65	891.558	951.576	2894.86	1884.21
hsa-miR-130b-3p	1483.76	1005.94	686.961	1383.45	1264.67	1237.62	723.118	789.046	1097.61	549.657	930.11	1132.41	1368.39	731.219	1909.7	2223.22	1851.81
hsa-miR-23a-3p	1424.29	2748.52	2139.09	1762.5	1296.84	780.645	654.458	302.191	457.671	1515.64	145.058	577.396	1092.79	1313.19	796.671	584.286	584.52
hsa-miR-127-3p	1422.05	1121.57	47.0365	944.262	1172.17	168.577	129.327	199.422	20.2653	12485.9	77.1082	77.0985	83.6275	76.6002	67.2134	8.88893	29.14
hsa-miR-335-3p	1386.08	2449.29	1862.48	1160.93	2898.52	1590.38	1414.08	1.60113	1220.89	294.232	0.889305	2133.4	14467	7118.63	1458.31	4582.91	2052.92
hsa-miR-301a-3p	1347.79	2021.18	1151.59	1116.92	1491.3	777.797	367.383	597.437	310.091	668.859	512.601	1770.51	2465.84	2672.62	3256.49	4095.22	5616.76
hsa-miR-181c-5p	1330.64	2986.78	1656.48	1249.76	1995.88	986.265	1249.12	836.662	949.598	2737.12	824.644	572.338	238.269	549.957	775.329	428.037	1055.42
hsa-miR-423-5p	1282.31	727.684	239.298	709.935	1617.56	2101.58	570.659	608.303	2111.27	718.476	692.832	1250.51	1809.38	913.842	1150.26	744.482	295.478
hsa-miR-30a-3p	1275.25	2344.07	1167.61	1737.12	1804.87	1316.28	1265.17	365.363	1214.06	379.946	139.946	390.883	312.834	225.07	576.075	1923.77	490.047
hsa-let-7c-5p	1253.87	1201.7	30.1061	1152.39	610.35	137.597	88.3146	602.536	7.80553	4118.58	463.116	5.084	12.5487	37.4735	17.9141	0	27.2901
hsa-miR-34c-5p	1214.8	2505.85	911.489	990.842	1159.67	715.221	684.771	114.318	758.9	6207.28	32.9648	1605.15	1926.34	1515.74	704.681	314.012	173.568
hsa-miR-421	1209.82	871.544	596.344	1356.38	1289.65	1033.9	973.653	321.79	1190.29	360.232	179.977	2197.59	2538.55	1470.92	2703.43	1963.42	2059.54
hsa-miR-7-5p	1185.63	1660.19	993.091	1787.9	2849.1	1610.53	2243.21	469.341	1909.36	517.908	456.377	294.135	98.9693	42.4974	209.457	36.9519	259.244
hsa-miR-140-3p	1181.56	1721.64	494.693	1136.37	1369.96	953.009	847.919	452.499	586.734	2007.62	547.974	923.247	877.042	767.04	885.808	1182.74	715.095
hsa-miR-199a-3p	1175.38	811.424	420.468	929.043	637.093	411.427	113.279	133.914	14.031	2600.68	57.708	64.4857	2265.97	7840.74	836.041	257.674	4898.11
hsa-miR-100-5p	1156.29	11745.3	22232.2	1743.83	915.35	971.738	148.051	103.469	106.742	4017.3	79.5313	39.8243	1255.39	2316.67	229.194	197.95	2170.35
hsa-miR-500a-3p	1093.87	1365.46	2294.99	920.598	877.686	1698.43	658.896	685.874	635.211	445.912	326.273	383.623	1196.14	784.894	214.232	1073.39	718.956
hsa-miR-1307-5p	1084.9	535.496	103.099	769.164	430.2	205.818	425.334	465.129	888.369	259.069	877.453	2312.2	2536.89	1966.62	2047.57	1476.68	859.196
hsa-miR-17-5p	1080.89	1371.46	634.856	1283.62	1088.21	624.819	1562.97	1713.68	648.826	355.949	1230.01	2270.78	1628.37	1105.77	3146.8	2951.05	2297.62
hsa-miR-181b-5p	1062.72	1638.02	2443.86	745.469	378.502	1387.8	565.306	633.71	654.506	3737.72	648.772	685.651	5134.87	5994.93	2715.54	2788.89	9557.65
hsa-miR-454-3p	1051.58	1485.56	539.638	990.825	843.667	649.079	547.459	502.387	254.48	267.614	448.326	420.648	490.086	458.506	805.362	648.202	1253.47
hsa-let-7i-5p	1010.08	688.776	28.7784	792.788	351.749	110.977	62.4583	69.0134	14.0817	2871.97	55.8119	17.3976	15.0031	16.7303	51.9381	9.22401	23.5522
hsa-miR-98-5p	988.947	1005.94	25.5475	927.312	362.455	125.822	54.4339	220.47	14.0776	3220.09	176.381	3.68278	6.20027	8.88799	10.2823	4.6325	7.14626
hsa-miR-484	970.048	965.728	266.616	940.92	783.064	537.918	814.932	194.494	623.605	324.172	136.986	1068.55	868.982	522.765	1240.42	705.067	1396.25
hsa-miR-361-5p	965.959	1344.16	1301.23	942.593	1235.83	809.838	562.61	465.778	500.064	389.317	274.545	281.252	405.453	449.137	440.867	664.186	1056.66
hsa-miR-199a-5p	952.708	629.843	565.577	881.628	503.343	353.85	66.9163	105.249	38.8976	3672.74	78.8089	0.608272	294.601	999.46	127.36	46.9947	1009.38
hsa-miR-148a-5p	927.789	925.755	1311.74	1625.45	1020.37	796.243	2244.12	552.262	2119	1108.42	725.581	1636.08	1083.82	730.729	544.549	1183.32	516.617
hsa-miR-345-5p	916.622	1055.27	373.497	775.915	635.08	435.729	343.301	567.018	420.37	165.62	275.95	767.098	1036.66	970.423	929.849	468.444	1259.93
hsa-miR-19b-3p	878.439	935.168	361.775	1325.93	1066.67	538.994	2097.92	845.606	1344.37	93.6202	259.235	2374.51	1076.06	665.206	2792.16	2169.21	1050.59
hsa-let-7e-5p	875.144	791.361	421.758	778.403	296.468	230.18	55.3255	1295.03	51.2609	2933.82	1209.41	68.4029	452.349	998.773	82.1661	107.74	779.749
hsa-miR-221-5p	806.818	1556.36	2933.41	903.666	779.575	307.16	659.774	519.379	518.22	1122.81	704.565	167.389	226.18	216.712	205.325	51.2411	81.9799
hsa-miR-342-3p	770.556	1138.95	744.762	750.522	913.066	555.504	484.15	359.863	469.068	260.742	246.813	343.816	581.706	495.984	413.514	353.021	497.177
hsa-miR-15b-5p	767.577	902.045	513.57	868.99	1053.87	772.774	815.805	421.404	751.99	474.102	603.168	543.78	392.356	173.737	512.471	380.425	752.702
hsa-miR-302f	763.612	405.812	17.7212	861.399	1983.18	418.244	5363.68	0.628053	3146.98	2921.94	1.64338	0.331112	0	0	1.0775	0.211347	0
hsa-miR-29a-3p	747.369	1292.48	762.342	520.381	535.449	214.575	271.97	103.791	168.238	1694.79	58.4428	309.889	3760.86	2114.03	961.879	347.535	603.194
hsa-miR-671-3p	746.332	514.198	450.88	664.207	1100	724.758	238.981	88.8922	388.775	395.229	195.792	195.167	322.498	200.499	230.81	344.864	292.629
hsa-miR-149-5p	743.401	560.185	465.168	609.234	733.052	453.083	359.349	119.344	242.191	134.762	36.6036	642.531	1125.03	663.176	1831.5	586.784	364.962
hsa-miR-424-5p	733.234	1306.32	875.335	490.762	471.112	248.689	434.207	2113.86	131.296	233.321	3550.04	222.1	849.962	696.26	421.222	429.288	249.77
hsa-miR-335-5p	603.364	1188.75	885.032	585.53	658.514	888.826	312.088	1.11526	358.472	1092.31	1.61971	493.655	6823.37	7016.8	635.468	928.764	666.128
hsa-let-7g-5p	578.974	502.426	32.0642	511.861	205.495	75.2393	40.1682	299.483	20.3732	1437.75	411.869	12.9065	29.9424	62.0435	23.3036	6.49915	17.1324
hsa-miR-320a	571.197	791.338	273.147	511.937	654.858	387.968	587.59	173.436	451.454	486.201	197.364	1884.33	1948.35	1469.07	1900.05	1332.99	1213.59
hsa-miR-374a-5p	569.09	498.748	413.097	563.521	682.665	416.106	513.541	357.782	388.612	187.823	118.036	97.8454	115.151	135.95	141.044	234.419	304.658
hsa-miR-450b-5p	566.949	1254.09	498.637	458.579	258.902	271.105	64.2403	1789.04	124.812	23.3145	482.648	41.4856	325.617	657.316	152.225	230.489	899.647
hsa-miR-501-3p	567.037	680.247	1691.14	813.088	285.617	313.943	236.297	335.243	143.449	449.026	65.7208	69.2439	138.917	118.727	35.3964	150.468	116.001
hsa-miR-301b	561.042	495.352	300.543	441.69	294.633	173.662	136.458	402.125	119.007	206.749	405.47	326.187	640.535	774.39	1042.26	1326.28	3342.94
hsa-miR-106a-5p	547.992	380.906	147.83	658.3	817.912	276.372	186.387	7.103	63.5675	11.3037	8.94219	644.562	62.7022	25.4255	1490.07	494.499	293.555
hsa-miR-31-5p	525.874	1055.41	283.532	469.632	439.113	214.553	476.149	191.582	408.443	1248.02	189.287	2615.93	716.873	1250.26	1806.74	926.648	400.168
hsa-miR-367-3p	505.738	239.396	8.54742	684.551	413.324	73.7751	896.076	0	617.79	30.1772	0.144889	2018.79	52.0501	11.4059	2932.19	321.271	5.09825
hsa-miR-548g-3p	495.601	318.101	38.461	294.475	263.581	57.4844	574.173	25.258	841.756	60.1184	49.026	302.883	20.094	6.20184	178.916	42.2157	11.6998
hsa-miR-1269b	486.335	606.809	207.279	558.376	379.553	727.481	0.0353846	195.967	1.47684	0.130927	67.1347	6.19034	19.6896	60.3719	29.6625	109.471	340.592
hsa-miR-197-3p	455.343	565.944	334.962	364.706	356.867	382.038	788.15	278.083	1020.85	144.153	163.822	429.364	377.893	369.59	455.204	447.281	434.225
hsa-miR-205-5p	454.375	285.52	276.113	423.098	933.18	342.764	2372.56	1.76154	2145.83	15431.1	13.3106	12887.7	414.458	105.196	4467.84	6915.58	365.959
hsa-miR-874-3p	450.289	452.641	102.416	354.549	596.715	289.411	821.108	277.788	939.973	72.16	169.435	99.2483	40.5782	54.0174	85.3493	78.6388	132.434
hsa-miR-130b-5p	441.238	390.304	195.544	717.526	235.671	385.814	185.496	106.714	334.152	34.4651	67.125	568.248	596.313	266.757	1279.58	354.688	677.07
hsa-miR-7974	438.208	411.462	38.5469	442.543	344.202	109.123	215.806	53.7667	278.804	19.0298	44.3855	1142.69	305.406	20.9103	792.435	324.579	219.404
hsa-miR-3168	433.149	371.38	123.175	179.404	207.104	285.266	148.048	39.983	1280.41	368.283	114.769	48.5029	99.383	100.355	289.715	14.6501	28.4632
hsa-miR-1271-5p	418.966	359.052	781.407	765.674	149.737	97.6439	142.688	259.471	45.0966	31.8656	20.5906	5.91521	5.97242	5.72033	6.46517	10.3889	10.0266
hsa-miR-424-3p	409.806	568.041	135.664	153.16	78.8642	89.8578	90.9781	301.246	57.3183	48.1743	515.34	86.3719	336.415	234.449	260.023	184.067	114.814
hsa-miR-23b-3p	392.801	372.73	390.283	401.056	346.275	267.113	183.694	148.501	167.664	450.006	49.6972	247.433	726.681	773.092	168.14	382.34	497.934
hsa-miR-30b-5p	389.879	541.354	456.891	420.549	462.232	274.99	468.108	692.22	321.963	231.618	201.775	752.555	1286.64	1373.31	1485.54	1131.39	1063.63
hsa-miR-4454	373.725	34.3738	27.5015	161.635	334.836	83.9653	64.2415	216.269	118.973	10.4546	141.545	849.945	444.123	35.4571	962.411	65.3718	24.0625
hsa-miR-4532	370.668	476.346	5.33938	379.065	276.664	246.855	362.863	68.5197	478.775	590.184	45.7948	14.8732	2.91929	2.3732	4.56239	9.38365	5.95507
hsa-miR-128-3p	367.738	426.963	239.915	528.014	285.699	226.259	691.01	179.916	1090.5	188.741	226.421	1112.03	1054.8	961.465	2095.49	706.865	1488.52
hsa-miR-126-5p	352.58	434.052	299.908	270.78	294.63	219.46	315.642	252.142	382.363	151.902	111.585	470.169	774.368	9037.62	584.946	1298.2	1605.74
hsa-miR-744-5p	341.508	397.478	137.603	359.62	340.92	340.109	216.692	106.388	180.403	170.737	110.007	671.935	1075.57	560.662	833.982	435.981	714.294
hsa-miR-873-3p	339.384	202.863	96.5416	324.052	297.666	225.126	193.482	110.447	112.367	188.486	175.123	79.9097	118.262	136.135	96.1922	69.2825	240.866
hsa-miR-106b-5p	336.497	403.368	147.378	434.086	572.529	275.868	471.671	166.482	309.631	144.174	115.832	955.437	896.217	579.884	1174.48	390.009	754.929
hsa-miR-1246	336.515	488.974	94.5441	91.4043	228.302	280.383	7883.46	61.3684	19931.2	31.8894	22.0315	153.689	30.7452	29.9401	61.5272	177.299	389.444
hsa-let-7d-5p	331.154	334.948	5.34275	281.707	128.794	49.5993	9.85223	41.665	7.94056	769.088	26.6679	4.78314	2.71493	4.86309	7.08631	0.379964	1.05373
hsa-miR-218-5p	319.255	779.395	168.237	417.109	889.764	660.526	37.4934	396.814	63.4984	55.8983	166.017	109.374	161.651	292.481	260.281	939.625	297.368
hsa-miR-181d-5p	317.281	627.332	491.929	252.155	805.976	297.335	271.042	145.096	265.081	567.377	166.025	113.005	72.3328	154.175	248.739	262.13	1048.24
hsa-miR-1910-5p	315.166	276.689	44.2979	200.529	75.1598	44.8982	86.5182	29.3113	166.488	91.6451	47.6137	45.4097	16.6103	8.2054	92.0741	11.9184	17.7967
hsa-miR-561-5p	314.349	250.122	119.96	378.247	347.994	114.16	565.293	97.8145	617.003	54.1835	31.488	1186.76	833.773	302.806	1686.59	632.891	510.864
hsa-miR-887-3p	303.172	450.261	55.5176	248.767	73.5168	194.964	104.355	55.0446	216.132	27.6063	36.5833	312.623	396.925	365.019	216.266	258.01	797.203
hsa-miR-34a-5p	302.219	1045.94	637.761	388.38	870.494	291.479	486.782	44.838	198.617	1114.26	38.7881	450.006	573.052	1133.55	243.255	245.083	271.798
hsa-miR-101-3p	298.239	320.886	155.191	306.329	399.801	126.871	1228.6	162.109	967.853	527.19	226.208	2615.32	695.251	681.604	939.587	869.935	418.331
hsa-miR-222-5p	292.026	202.857	746.782	247.057	288.755	167.744	63.3444	23.136	69.4878	99.5186	75.8243	138.891	320.309	77.7603	157.403	20.9389	31.0074
hsa-miR-106b-3p	292.161	385.636	114.774	319.854	634.637	352.595	493.037	106.558	553.622	213.523	122.216	362.957	192.406	105.022	345.126	331.653	298.469
hsa-miR-374b-5p	288.122	275.93	197.451	345.231	445.422	327.32	528.678	191.608	510.225	89.2768	80.1552	147.212	171.553	134.459	173.523	135.356	148.022
hsa-miR-28-5p	276.057	365.676	273.72	240.325	193.01	148.302	156.964	41.9229	162.068	315.559	39.513	679.16	1447.68	1322.35	1557.81	490.26	604.829
hsa-miR-181a-2-3p	272.973	226.574	293.359	143.861	55.6724	263.295	121.292	25.4047	106.426	438.121	18.3944	309.243	957.538	826.099	540.994	1500.22	3926.64
hsa-miR-4455	260.938	255.774	2.72718	395.998	226.376	74.076	233.627	36.9204	217.091	30.1713	29.1432	529.963	261.101	183.781	715.555	31.6583	81.0377
hsa-miR-1307-3p	257.905	360.853	43.7889	221.704	208.959	123.887	191.724	113.044	143.419	37.8944	58.3379	393.055	593.433	462.988	851.075	427.588	311.392
hsa-miR-19a-3p	253.906	281.887	93.9668	264.863	148.375	123.953	805.073	550.071	518.001	23.3179	162.336	745.595	509.817	251.849	686.383	522.516	384.611
hsa-miR-548k	226.65	146.227	67.1821	237.766	124.959	53.7699	124.855	108.534	179.477	61.8036	86.3589	281.477	143.172	55.6976	279.697	114.327	88.4366
hsa-miR-371a-5p	223.69	30.8195	14.4655	283.481	66.3798	101.254	4077.32	1.43654	9804.93	716.561	2.37904	53723.2	1447.36	412.661	843.366	737.269	7.81222
hsa-miR-365a-3p	210.491	276.001	159.544	239.439	162.631	98.5311	134.643	44.1973	99.8229	420.607	45.9393	100.987	271.76	241.483	105.462	127.327	118.251
hsa-miR-1269a	205.32	333.363	90.6428	219.089	176.527	357.184	2.71556	0.14352	7.96518	7.88146	0.157842	13.7268	32.1788	72.7516	49.1099	146.359	500.992
hsa-miR-7706	199.372	214.696	68.5506	145.531	208.877	147.3	81.1608	211.365	81.2672	194.576	207.173	69.8454	119.06	96.322	128.794	390.552	457.016
hsa-miR-3195	190.412	171.749	30.0611	59.2537	69.6337	43.0027	121.292	36.5997	895.003	48.838	84.3279	13.468	4.94304	1.53815	9.63911	6.13425	4.93768
hsa-miR-193b-3p	185.389	227.674	142.724	159.092	134.113	118.043	430.593	109.968	301.808	376.044	72.1055	263.152	282.645	305.669	245.219	138.061	186.675
hsa-miR-1296-5p	185.366	201.593	52.2157	137.936	146.359	101.394	136.44	62.3511	130.655	25.8863	26.3491	346.96	203.877	149.114	343.795	146.346	222.066
hsa-miR-17-3p	181.364	142.728	67.8371	144.71	149.894	87.812	269.268	122.631	289.777	22.4591	45.9084	408.281	251.925	112.429	446.548	136.124	119.96
hsa-miR-204-5p	181.393	352.638	76.9938	242.868	543.826	753.978	2734.4	43.8695	2540.81	276.892	16.2216	291.331	11.5112	15.0684	226.32	492.261	66.7302
hsa-miR-374a-3p	175.34	167.605	64.6316	244.553	267.801	106.379	235.414	72.3788	180.422	28.4612	18.4055	1260.8	601.948	482.532	691.916	886.713	650.493
hsa-miR-302d-5p	175.349	91.9408	4.50609	611.775	191.562	16.6119	773.017	0.302295	647.793	13.8785	0.114721	925.276	6.16957	0.688186	1698.33	36.8058	1.72225
hsa-miR-135b-5p	174.211	187.49	55.9626	175.98	359.554	123.291	57.9896	6.13084	44.8904	49.0042	3.11442	126.059	59.4357	36.6563	117.638	103.716	73.4586
hsa-miR-1260b	173.281	90.8733	16.4191	167.545	131.931	120.674	160.503	25.0864	160.989	26.7273	28.4497	350.639	162.959	137.979	193.37	91.5154	121.063
hsa-miR-4792	169.306	57.937	22.2743	27.0978	62.7663	25.5315	1106.46	16.6603	1900.64	37.0086	37.8089	2362.09	346.651	159.775	108.903	125.405	198.807
hsa-miR-2467-5p	168.172	243.769	132.797	169.213	146.133	83.8949	112.346	72.7243	93.2373	25.0175	59.5854	52.4379	52.0765	30.9426	61.8353	51.4338	36.4216
hsa-miR-96-5p	168.238	121.477	26.7125	137.087	263.162	28.3313	317.345	54.5014	197.127	85.6836	7.42962	166.675	3.31694	0.702846	43.9799	20.766	2.56726
hsa-miR-1298-5p	162.252	4.88815	1.40202	100.716	12.8598	2.09878	343.294	0.952378	248.181	13.8344	0.113472	1515.01	14.7803	12.0886	1374.17	120.331	11.7178
hsa-miR-132-3p	158.089	93.1821	44.3681	133.682	60.8913	34.2807	53.5305	46.8069	50.861	60.0012	59.3736	60.3123	64.8266	81.6859	159.174	103.857	53.3829
hsa-miR-145-5p	156.984	118.073	90.0269	125.2	73.519	75.2269	25.8979	23.4599	38.4193	174.888	21.3157	24.6647	598.114	1089.76	30.3142	195.816	215.459
hsa-miR-548ah-3p	156.055	171.853	108.871	128.601	85.6434	42.9036	68.6744	1.92088	68.7793	40.3533	4.56714	44.0284	3.92422	2.36575	72.0699	50.6188	42.2432
hsa-miR-652-3p	156.075	235.756	128.374	153.98	151.729	106.339	63.3321	113.702	56.8873	34.4526	40.8966	78.3008	142.089	181.519	89.599	201.736	231.617
hsa-miR-18b-5p	155.126	121.487	35.2095	162.458	224.224	103.884	38.3837	1.75931	32.7383	2.72487	4.56997	115.886	26.8528	11.2125	396.703	184.481	140.28
hsa-miR-18a-5p	149.15	147.546	66.5977	202.247	114.518	63.547	263.044	280.698	118.959	42.1796	185.438	743.585	479.074	225.946	936.643	624.252	445.821
hsa-miR-653-5p	149.132	51.8674	9.76802	152.321	34.081	24.9855	66.023	2.8955	38.9293	26.5891	1.63667	774.955	7.59687	9.07696	412.868	63.1049	18.4551
hsa-miR-532-5p	149.13	311.458	575.243	137.092	189.45	190.192	164.968	146.069	81.9246	133.907	53.3379	706.178	1187.31	926.96	251.319	1388.74	372.235
hsa-miR-330-5p	148.08	145.125	58.092	97.3204	160.665	56.7009	99.8828	61.5338	178.178	46.4443	46.662	130.496	261.886	317.001	212.618	223.353	249.46
hsa-miR-1304-3p	148.128	90.9219	72.9151	180.242	94.7971	45.9302	131.099	44.3778	149.259	19.8886	21.9364	638.924	251.108	80.3553	380.968	231.97	84.6029
hsa-miR-7977	147.128	141.6	58.7181	165.862	295.799	164.534	258.574	19.8983	216.668	45.5912	32.8612	724.429	203.395	55.8677	347.132	197.938	295.515
hsa-miR-548o-3p	144.983	104.951	43.0501	156.509	170.759	54.6529	52.6351	45.3533	32.5856	47.2134	48.514	46.5597	38.9576	24.9259	89.6313	54.3505	56.7863
hsa-miR-1180-3p	145.08	90.9204	48.346	72.7892	91.2374	73.2694	64.2366	78.6999	99.9824	16.4603	92.3894	345.113	258.505	311.03	391.107	226.006	411.918
hsa-miR-7704	143.105	33.065	2.73231	49.9465	67.2457	24.2293	281.76	5.65331	1362.79	8.71924	7.97058	52.9836	31.067	9.55986	11.2344	21.1705	38.4125
hsa-miR-184	139.018	41.4457	12.4764	155.689	82.3568	15.7518	169.388	25.7687	244.16	345.451	36.4088	16.8157	1.68771	1.53093	51.9453	12.4321	1.72443
hsa-miR-125b-1-3p	132.868	507.164	206.546	115.901	212.636	108.335	25.0073	8.56121	44.4464	1641.82	6.7491	29.9991	168.409	334.065	79.1539	32.3535	853.989
hsa-let-7b-5p	127.694	115.665	1.42249	111.632	37.8531	9.94447	2.71747	46.3731	7.97659	364.323	42.2447	1.70102	0	1.20066	3.89864	0.209084	0.215901
hsa-miR-512-3p	124.983	8.42786	6.99723	280.945	62.5383	14.9376	939.755	0.302246	1649.99	38.608	0.118324	2520.7	14.3567	1.69078	1321.54	153.763	2.40427
hsa-miR-503-5p	122.835	306.35	120.675	127.746	68.128	46.9805	56.1946	402.82	14.2136	110.569	420.814	30.5562	144.562	98.661	120.974	57.2032	41.5056
hsa-miR-199b-5p	119.836	222.872	227.441	86.3103	66.3735	167.755	25.9005	10.019	38.6344	43.0246	9.66305	54.4299	456.771	539.295	222.535	154.297	1034.26
hsa-miR-340-3p	118.845	91.9229	32.6344	114.225	80.2418	54.5956	59.766	21.3654	80.8469	32.6515	24.7356	93.7778	76.3951	49.8934	113.869	29.814	98.5926
hsa-miR-505-3p	116.899	146.26	67.7801	115.938	141.011	67.3369	129.307	23.4643	94.0061	25.0289	15.4649	336.893	211.69	210.667	423.232	172.956	149.536
hsa-miR-660-5p	115.893	243.083	511.468	115.938	153.787	169.745	152.481	135.863	100.114	280.466	155.126	537.524	1238.69	971.918	216.641	1615.96	475.202
hsa-miR-18a-3p	113.89	133.225	21.6035	174.319	68.0512	56.5356	164.971	39.3639	185.818	22.4499	18.2787	440.935	119.001	35.1463	481.367	158.58	111.162
hsa-miR-574-5p	113.842	166.412	115.397	80.3978	48.5555	74.2454	74.9228	52.2929	50.99	149.262	43.8252	246.705	822.29	740.54	198.354	338.337	147.533
hsa-miR-766-3p	113.813	97.9681	128.339	82.9295	121.4	42.1012	189.828	200.407	92.7784	132.698	41.5963	32.7956	55.142	72.9242	23.2961	116.888	46.5805
hsa-miR-454-5p	111.809	128.502	48.2773	128.606	146.072	119.723	45.5097	21.5208	26.5369	20.7361	38.5513	151.151	126.413	42.6595	167.485	63.7188	149.392
hsa-miR-190a-5p	110.834	257.018	117.97	137.077	85.9631	41.1319	192.552	118.724	32.7268	129.452	83.6427	229.186	202.564	214.32	113.775	182.248	173.479
hsa-miR-504-5p	108.734	22.3813	0.770476	74.4618	45.4605	10.7215	20.551	1.43525	20.3321	3.58291	1.62488	120.937	7.20594	6.89773	101.534	7.34717	44.093
hsa-miR-448	105.817	11.9232	0.705293	60.9443	9.25601	0.0903986	153.363	0.307857	172.675	17.0743	0.0690654	308.882	4.11618	2.36736	244.116	43.2039	4.12491
hsa-miR-92b-5p	105.756	57.5982	1.42746	112.53	75.876	14.6052	86.4904	6.47196	44.6851	2.73704	9.91353	45.4358	13.9689	10.2514	137.531	6.47209	18.2653
hsa-miR-629-5p	104.772	139.113	74.4019	99.8501	119.534	64.5152	128.376	228.715	134.989	77.9899	233.07	104.155	113.04	63.3805	53.2365	34.7315	28.4662
hsa-miR-3909	103.669	116.564	61.8597	87.983	101.415	55.6161	32.1312	50.2189	32.2658	16.4385	33.4206	49.1506	52.5503	51.717	48.5298	25.7218	17.7951
hsa-miR-410-3p	102.563	76.7573	4.64447	81.1944	37.8339	5.03253	8.96129	6.3173	1.33767	228.987	2.32641	17.9445	23.7796	33.7676	30.3695	6.14031	6.81861
hsa-miR-372-3p	100.795	23.739	7.2982	110.019	32.4644	41.0886	2123.83	1.11313	4124.34	777.469	0.156111	51820.7	1826.4	553.305	702.394	903.39	7.47472
hsa-miR-361-3p	100.754	123.864	70.4146	108.311	60.9815	53.7585	52.6418	32.0497	75.1424	62.6564	57.4152	157.283	170.069	167.881	218.816	160.552	171.536
hsa-miR-1286	100.708	38.8467	9.24795	108.295	33.8457	6.05107	80.2456	33.216	92.2036	19.6918	58.7198	34.7697	13.3617	1.70016	38.5964	15.1997	7.97565
hsa-miR-708-5p	100.775	174.588	83.4433	92.245	208.733	108.226	107.013	58.2964	63.3033	84.9698	47.3541	507.253	235.175	117.117	79.0201	202.524	213.551
hsa-miR-1273g-3p	99.7883	101.461	20.2989	78.7136	202.823	46.8256	320.048	43.7474	615.978	95.0467	34.7235	57.1859	27.8787	16.564	64.0298	25.534	45.6178
hsa-miR-328-3p	95.5856	115.445	39.1308	66.8349	90.9096	69.1483	40.1391	35.7938	20.166	26.6935	9.64399	19.0604	43.4927	53.0705	48.5721	62.4107	104.009
hsa-miR-181c-3p	92.6978	191.068	103.709	60.0934	180.259	84.9705	78.4823	46.7833	62.9856	88.3864	75.0728	193.611	108.632	227.639	191.4	287.082	958.002
hsa-miR-128-1-5p	92.705	99.0196	20.287	143.838	96.2582	43.8827	119.474	19.7488	93.2539	19.8667	23.2239	119.032	37.5328	20.584	123.701	106.469	98.4977
hsa-miR-107	91.7145	134.554	85.4635	62.6352	94.8837	53.7989	50.8635	99.4341	63.2993	94.4	80.8296	380.697	430.022	402.213	312.78	250.552	411.369
hsa-miR-455-3p	91.6785	113.324	71.492	119.299	78.8286	37.1398	53.5278	8.399	14.2166	114.032	4.57071	257.633	145.353	150.078	60.9023	317.466	29.3258
hsa-miR-125b-2-3p	90.6286	56.7577	42.4906	82.9168	52.088	251.435	49.0608	204.242	68.0837	150.639	165.047	102.358	133.933	130.944	17.569	128.992	313.193
hsa-miR-374b-3p	90.6751	68.4394	38.3919	104.921	108.549	38.042	63.3301	19.4279	50.7942	11.3115	7.44862	139.357	71.0387	42.7273	149.629	74.2097	64.018
hsa-miR-935	88.6156	96.7391	47.6185	71.9226	140.732	52.7409	50.8417	19.577	56.2183	8.74308	35.6473	52.2226	143.269	171.846	85.892	89.3146	96.8046
hsa-miR-30d-3p	86.646	143.831	65.156	106.611	126.654	57.601	94.5103	36.7555	80.743	38.7042	14.7311	74.3838	76.0799	61.5804	107.18	136.883	207.453
hsa-miR-296-3p	85.6615	99.0207	13.1445	77.8596	73.2473	29.3446	98.0906	9.04865	75.1972	7.02796	7.45193	126.055	78.8236	61.354	274.337	112.106	145.166
hsa-miR-136-3p	83.3802	74.3541	1.42522	57.5041	53.7758	9.75532	4.50302	14.6528	1.27874	152.824	2.31201	16.8447	14.766	9.95611	9.30044	0.544357	0.209043
hsa-miR-1468-5p	81.4088	122.532	58.5576	56.6661	151.122	84.6046	4.503	15.3675	13.943	9.60045	7.4709	14.3007	27.681	17.0653	22.084	72.8077	108.111
hsa-miR-330-3p	81.5379	48.4497	22.2421	36.3979	53.699	31.314	31.2371	19.4222	78.9248	31.7954	27.5534	45.2301	94.2993	70.5406	49.8326	71.6627	82.6551
hsa-miR-450a-5p	81.516	187.323	108.917	61.7607	59.1686	35.2883	18.7642	323.972	26.0959	8.74266	76.5231	30.3169	192.128	312.803	73.2386	76.673	204.773
hsa-miR-99a-5p	80.4433	48.4997	104.388	78.6478	55.6108	186.283	8.96078	296.881	7.95377	89.9254	238.568	33.4675	86.5607	122.071	6.43352	158.929	671.069
hsa-miR-187-3p	80.6608	9.60746	1.4247	105.791	62.5969	11.6227	271.952	5.34499	155.686	50.5687	6.32757	752.105	13.7417	6.90748	804.544	172.137	8.72075
hsa-miR-193a-5p	80.6008	171.017	63.805	115.064	44.9837	14.8222	44.6141	6.77857	32.5541	116.578	7.4787	125.911	287.774	270.068	126.698	120.583	58.3165
hsa-miR-671-5p	80.6159	40.2209	11.8517	89.6975	76.6966	44.867	50.856	17.8016	68.8935	9.59857	16.0886	141.596	137.31	118.731	191.131	57.6485	66.5218
hsa-miR-25-5p	80.6296	56.626	2.08152	141.301	102.94	43.4097	68.6842	9.54931	111.357	19.8316	5.91772	187.639	48.6847	12.2408	141.241	21.1275	27.4141
hsa-miR-550a-5p	79.5093	68.3093	27.449	62.6067	100.992	64.2963	31.2338	53.3091	66.9483	9.58867	39.7998	16.2516	28.5424	10.2105	27.4722	16.5265	16.6102
hsa-miR-15b-3p	79.574	63.6415	20.2929	82.0729	57.0732	43.9008	73.112	25.0987	32.4314	18.9699	18.9562	79.8013	56.5287	34.1517	82.6765	32.5813	108.163
hsa-miR-4301	79.6544	1490.05	46.3922	51.6383	162.696	211.429	616.974	61.5274	1766.03	190.457	113.394	408.069	236.028	90.6457	97.1229	617.975	402.258
hsa-miR-152-3p	77.4685	126.284	188.254	71.0519	75.271	92.7346	23.2147	27.0235	20.0495	181.588	31.4799	17.9439	237.255	542.543	38.6896	141.701	196.34
hsa-miR-4677-3p	77.576	114.254	61.2127	70.2369	62.5778	38.15	129.233	60.758	121.796	38.6271	34.1416	26.0646	59.7299	40.3271	26.8025	44.4873	28.1296
hsa-miR-339-3p	77.6107	103.875	20.33	74.4762	181.865	79.9939	93.6361	47.7692	63.1203	51.5604	53.7818	162.603	206.971	189.505	287.732	133.568	141.191
hsa-miR-145-3p	76.3788	44.7691	31.8086	55.8177	12.8481	18.6315	20.534	4.02608	19.7408	19.7516	1.6537	3.36166	62.6709	76.9978	2.31125	14.1533	30.7533
hsa-miR-4746-5p	76.5183	49.5293	15.1065	93.896	88.5904	54.5922	36.5818	34.1754	55.7189	4.45439	50.4897	24.9578	11.4914	2.86771	31.6113	51.7847	52.231
hsa-miR-141-3p	73.603	85.0597	33.3443	74.4826	107.379	25.5395	5565.18	112.602	3620.9	6346.47	98.456	1782.97	67.6425	23.2509	30.3386	27.2614	11.3664
hsa-miR-296-5p	72.5729	81.3212	16.3859	117.614	104.881	48.6757	106.996	24.1322	75.0821	14.7265	12.4689	121.3	65.9317	61.3611	176.062	27.7735	47.1833
hsa-miR-326	72.5892	84.8259	16.9796	56.7134	55.414	14.7649	137.316	7.10737	111.933	20.6963	2.38199	398.074	74.3824	80.5567	210.355	40.0737	44.3913
hsa-miR-331-3p	71.5815	87.4108	43.1108	68.5576	68.1488	40.1441	119.491	32.8592	69.4095	66.1333	36.4804	324.148	231.712	293.489	314.034	376.611	233.596
hsa-miR-9-5p	71.5926	67.382	17.7261	29.6388	201.615	132.645	179.23	310.876	100.299	208.131	128.639	1180.97	49.1829	15.403	45.2527	263.717	29.4804
hsa-miR-3176	70.5219	57.7879	9.2519	75.3069	35.9146	22.5877	40.1537	61.7539	56.3002	5.31247	19.6911	74.4546	66.61	24.2638	115.929	76.724	95.7304
hsa-miR-211-5p	70.5484	81.1806	3.2662	41.4811	106.201	12.9734	186.26	1.44304	181.852	19.8068	1.51841	22.1349	0.0557641	0.523038	18.8409	2.22784	0.70345
hsa-miR-1911-5p	70.4991	3.70529	2.35447	48.2394	9.20694	0.0864832	88.2314	0.144142	55.9024	30.2345	1.65201	25.7966	0.650834	0.374951	56.2036	12.0101	0
hsa-miR-212-5p	70.2332	7.22293	6.56512	35.5184	16.1355	9.8029	8.06539	12.022	1.21293	28.5701	6.43185	1.965	2.07056	1.85332	8.67299	3.92401	4.93786
hsa-miR-542-3p	68.4198	257.902	114.101	49.9162	44.9531	31.3907	22.3226	244.604	31.693	17.3146	88.0713	9.51845	102.767	181.653	56.9763	112.999	167.013
hsa-miR-155-5p	68.5449	147.452	55.1373	55.0177	27.1536	4.09889	155.102	4.0255	176.728	84.9235	0.151925	105.283	408.115	132.874	62.8008	49.027	20.6928
hsa-miR-2355-5p	66.3984	56.3984	27.8292	47.3774	16.3592	14.7209	40.1212	6.13732	1.32038	17.1822	3.09175	15.9813	24.0763	28.7388	50.586	20.3321	26.7204
hsa-miR-598-3p	66.504	71.8684	21.5949	55.8567	32.382	33.2556	63.3166	39.2072	80.1208	29.1886	17.5361	120.918	28.942	34.1481	67.0124	65.7615	106.953
hsa-miR-502-3p	66.4632	70.8579	186.736	82.9025	46.7138	86.82	33.9087	44.5255	32.1273	42.1046	20.556	63.8416	186.008	144.088	40.2426	108.428	60.3085
hsa-miR-129-5p	65.3975	23.7408	10.4031	34.6982	34.1716	10.7768	33.8927	12.6665	1.32246	15.5735	3.73244	15.6993	4.12354	3.69148	79.4744	167.78	9.71349
hsa-miR-641	65.5209	54.3198	24.1423	104.076	64.2963	29.3158	24.1185	19.918	26.5276	11.3093	16.718	147.793	97.1952	39.5537	262.379	76.6314	45.3335
hsa-miR-15a-5p	65.5394	118.01	60.0761	91.3988	80.5781	63.5419	46.4065	207.976	51.1032	24.173	164.247	304.215	381.66	193.684	391.599	122.99	261.707
hsa-miR-302b-5p	64.5442	38.9845	2.00708	220.019	127.249	12.7647	247.9	0.141492	205.106	8.73311	0.106275	1205.59	13.3373	3.59949	1412.82	25.5846	1.38687
hsa-miR-214-3p	63.3454	21.4022	26.1793	54.9734	30.7107	44.0071	4.50302	8.56005	1.28932	169.259	3.84186	1.69429	154.537	271.728	62.888	25.1933	228.145
hsa-miR-3939	63.4096	58.7745	9.23331	44.8462	68.92	32.1433	65.9367	22.0386	43.3678	13.8099	27.8905	5.04079	2.8923	0.206776	17.5842	6.30158	8.82269
hsa-miR-30c-1-3p	63.4957	75.4534	17.0461	115.062	78.4115	73.8747	58.8681	7.26522	74.4792	10.453	3.11461	51.6291	33.4449	22.2575	127.355	93.4038	173.999
hsa-miR-489-3p	63.499	8.39626	2.0584	70.239	24.7889	23.4219	23.2262	0.949874	14.2158	13.65	0.12535	222.245	3.50268	2.19071	169.511	21.1641	8.42926
hsa-miR-339-5p	63.487	102.628	15.7698	51.6279	119.487	48.8748	57.9723	66.7378	50.4393	56.627	68.8344	102.884	112.032	83.1722	137.323	68.835	96.1032
hsa-miR-224-5p	60.3832	221.222	83.2719	62.5939	98.0727	28.4396	18.7601	7.91233	1.32637	33.5372	15.4354	48.1452	14.766	107.856	46.0822	16.3416	146.919
hsa-miR-148b-5p	60.4616	115.49	38.4682	70.2314	131.689	54.5913	75.7799	31.743	97.4927	44.6276	24.7307	42.0927	43.687	29.4525	52.658	34.065	74.9849
hsa-miR-381-3p	59.3624	34.3345	4.00424	44.8394	25.3302	6.9388	1.82499	6.96985	1.31228	111.709	3.01473	85.5707	49.6806	31.5557	35.847	5.6238	3.06835
hsa-miR-455-5p	58.4932	63.8534	29.4511	33.0234	68.1755	30.414	49.0813	12.123	38.8882	19.0293	1.63723	433.504	926.552	611.651	429.503	404.462	271.018
hsa-miR-181a-3p	57.4167	85.0708	97.8743	44.8536	16.4276	48.9301	8.07006	41.599	7.98254	151.774	35.8752	32.8402	611.67	1089.8	185.373	274.19	1315.01
hsa-miR-210-3p	56.4743	138.106	72.3895	49.9438	30.7151	37.2288	72.2512	32.3719	51.0284	46.4615	24.1891	250.601	269.962	477.521	354.714	699.693	133.183
hsa-miR-29b-3p	55.3591	184.01	98.7376	49.0686	78.8419	9.95089	24.9919	17.474	7.95818	154.26	8.91998	27.8154	432.555	150.863	67.2708	25.7022	15.594
hsa-miR-654-3p	55.3396	10.7032	3.96575	59.2047	5.68935	1.16101	0.0345056	2.41469	1.30486	3.56923	0.127431	54.994	40.6906	30.4776	42.9183	4.78607	7.03116
hsa-miR-877-5p	54.451	50.8688	8.60263	35.5598	44.9699	44.9684	18.7696	22.4941	14.216	7.88236	7.4826	239.285	406.422	298.112	302.635	139.902	139.744
hsa-miR-135b-3p	54.3699	57.8076	9.75777	47.382	97.6938	33.4278	17.8709	1.11075	31.7638	31.7544	0.138341	64.7973	22.7732	6.04472	43.1776	35.8131	14.8604
hsa-miR-1301-3p	53.2588	42.4063	29.3496	39.7499	33.9418	18.6902	11.628	38.0824	13.7275	12.9602	12.4804	12.9111	39.551	74.9473	17.9561	18.7809	32.5649
hsa-miR-4531	50.4075	102.469	22.1618	149.723	186.065	48.5129	120.311	31.4566	68.1818	18.9987	10.2553	1.43055	0.258637	0.206832	0.432783	0	0.0486938
hsa-miR-379-5p	49.1404	36.7283	4.53998	33.8137	75.3099	4.91662	8.0615	6.69013	7.68112	895.649	2.20123	0.309867	0.46717	0.523533	1.67245	0	0.370437
hsa-miR-195-5p	49.3265	34.3649	9.90602	57.5176	46.7177	9.95037	21.4291	86.8582	19.9022	220.362	76.5352	33.1908	19.0677	14.5568	36.8076	16.0007	14.9168
hsa-miR-1908-5p	48.252	63.4808	16.9805	28.7675	28.7129	27.2981	16.0773	10.6773	7.8609	7.86802	16.5746	25.3595	44.0708	26.3303	28.5607	19.1148	24.1182
hsa-miR-99b-3p	48.4023	35.5527	41.1754	49.0919	30.7211	51.8397	18.769	18.7634	14.213	99.4754	19.85	239.807	277.722	203.291	163.172	283.232	698.424
hsa-miR-331-5p	47.342	45.9698	24.6772	44.0012	83.1191	41.6447	63.2686	11.8173	49.1593	12.13	5.24243	22.1648	14.5765	12.5655	22.3741	19.4478	14.0922
hsa-miR-548i	47.2297	28.1665	9.07358	38.9006	9.21866	13.5298	8.95643	2.73577	13.6554	11.981	5.02498	18.2933	10.7264	7.24018	13.1529	13.7268	6.82571
hsa-miR-4521	46.3955	53.0904	3.38291	92.2312	88.7874	17.569	98.9617	15.2431	50.7049	13.0066	5.90161	111.248	75.4756	34.3455	150.949	11.0671	13.7725
hsa-miR-576-5p	45.3456	24.8466	9.87857	47.3871	25.1518	27.3138	31.2329	22.0408	31.977	4.45112	5.26195	45.5407	55.0817	30.6937	94.7214	35.0918	52.897
hsa-miR-92a-1-5p	45.3916	41.2784	2.73418	68.5501	42.7938	28.1672	117.675	15.3961	110.686	6.16419	11.5487	122.479	30.6406	7.53753	116.109	49.9642	31.4906
hsa-miR-584-5p	43.3028	168.472	72.6825	38.0775	89.3238	38.0635	7.17807	1.75906	19.899	15.5995	0.153206	30.0844	138.951	106.857	89.4838	67.4741	28.6592
hsa-miR-574-3p	40.3437	86.2502	82.2091	54.1623	37.8538	62.5645	36.5882	22.6502	26.3555	119.252	19.8599	135.372	646.319	1091.68	134.523	299.23	152.101
hsa-let-7d-3p	40.0783	34.2202	0.766058	26.2029	23.4143	7.65368	5.38953	8.01242	7.5327	56.854	0.879512	0.579586	1.26492	1.35495	3.25554	1.04187	1.20928
hsa-miR-1323	40.3691	0.126011	1.28535	95.636	14.3621	5.13766	172.102	0.143418	423.007	17.7322	0.0710935	468.174	5.15274	0.893476	355.167	18.7948	0.210839
hsa-miR-516a-5p	39.3609	10.7808	18.584	107.475	32.2289	29.5663	254.065	0.463868	377.841	40.8893	0.136543	104.064	12.936	2.52073	79.9633	39.0008	0.707568
hsa-miR-1263	39.2479	18.9088	6.58662	67.6343	21.4223	2.01225	0.0342548	0	1.26201	23.7174	0.0909327	27.0372	2.47954	0.695622	30.7864	9.57515	1.76086
hsa-miR-129-2-3p	39.332	49.4915	4.64793	51.6224	16.402	5.99252	112.27	11.6972	96.8764	24.0179	9.11061	10.3609	1.47006	1.35445	29.6881	72.4227	4.76811
hsa-miR-140-5p	39.2591	51.8746	24.7706	32.1535	25.2648	29.2926	25.8696	17.8118	7.90757	43.5547	11.7081	28.4349	31.4336	39.234	48.1282	27.812	42.4604
hsa-miR-590-3p	39.328	33.1428	23.5514	43.1642	78.2902	33.2721	36.5826	43.9046	49.9048	13.0108	26.1735	81.5916	101.817	80.0735	104.225	30.3481	57.9999
hsa-miR-125a-3p	39.2766	42.5666	12.4841	35.5388	41.2912	39.9211	14.3044	7.26694	31.3146	76.0339	7.43217	48.4968	55.2283	41.0749	40.0415	40.9162	101.023
hsa-miR-188-3p	39.1552	56.3201	110.877	21.1514	30.3241	42.9256	8.06212	13.9107	34.6936	14.6172	10.3425	4.19494	10.0697	8.20428	1.35827	8.35395	7.63809
hsa-miR-185-5p	38.3072	20.207	24.1512	46.5402	39.4492	19.6484	46.3658	31.7613	49.3811	78.42	23.8517	50.3491	40.6671	37.5314	47.9548	15.4989	20.5195
hsa-miR-93-3p	37.3228	44.911	16.3865	47.3951	111.926	39.9805	17.8761	7.91415	32.3074	5.3123	6.73043	128.93	77.8691	50.7813	144.171	55.4476	133.436
hsa-miR-1285-3p	37.3249	34.351	12.4814	28.7889	37.7877	21.564	33.9151	13.9174	44.2749	6.16974	5.9946	116.769	126.118	74.8761	162.381	157.233	71.9127
hsa-miR-3158-3p	36.2929	40.1619	13.1073	44.8474	42.928	18.6266	27.6677	14.5734	25.9776	4.45446	15.8711	72.1253	47.4873	19.1049	68.1623	79.8664	43.1964
hsa-miR-5684	35.306	11.8982	10.9601	22.8667	38.5285	5.02021	114.932	9.4241	131.329	11.146	3.67296	13.1628	7.20882	3.19215	2.95305	7.3506	4.43258
hsa-miR-1247-5p	35.301	11.9614	2.08148	16.9451	20.0159	14.7002	8.96171	0.625959	1.36862	297.576	0.917992	292.269	44.2703	106.251	11.5228	102.201	7.13387
hsa-miR-126-3p	34.3089	33.1693	24.2432	43.1684	23.5668	25.5389	59.7491	27.3468	62.1566	26.6905	19.8626	105.461	167.723	1773.54	125.863	78.9878	113.127
hsa-miR-362-5p	34.2593	97.8496	214.104	50.7523	67.9389	68.3687	30.3259	106.423	42.7074	20.7223	35.7854	30.0986	86.2199	48.6696	13.7647	93.9913	37.2668
hsa-miR-301a-5p	33.2222	28.1897	11.7389	27.9235	12.7178	16.5735	8.95784	5.00434	25.1075	1.87603	5.1753	41.2458	33.1744	18.1608	28.2319	10.4421	27.8115
hsa-miR-187-5p	31.1973	2.47574	0.0726863	32.1416	16.3337	5.51059	12.5154	0.795372	35.707	1.8024	3.05926	12.3555	0.0493164	0.0375308	14.1182	1.0416	0.539368
hsa-miR-373-3p	31.2882	6.04025	4.0355	29.6343	9.25068	22.6074	821.208	0	2053.99	331.018	0.906688	39185.4	1929.38	495.195	751.392	1118.64	5.61385
hsa-miR-1226-3p	30.0143	21.0583	11.0103	13.5336	3.91856	2.14353	5.3842	8.59766	7.26609	11.0199	3.02385	3.36123	5.99478	7.73561	4.86701	7.3895	19.6908
hsa-miR-3065-5p	30.1292	60.0487	144.417	16.9249	48.1335	22.6174	13.3908	56.0375	13.1648	30.8135	73.1958	6.449	13.9566	6.54265	17.7324	22.3475	6.63144
hsa-miR-1276	30.258	45.8786	9.22858	60.9055	39.1326	23.4485	17.8703	16.1968	60.4274	12.9473	17.9865	31.4725	22.2226	9.71094	45.1092	15.0216	43.5349
hsa-miR-708-3p	30.2958	56.7733	18.3614	17.7922	93.0786	22.6012	47.3002	16.1765	26.5821	49.8722	8.92394	1157.86	321.368	105.876	116.263	346.93	231.411
hsa-miR-942-5p	30.2535	31.7219	5.93135	27.9348	30.1077	14.5511	38.3423	9.41027	25.8031	1.87658	3.7201	42.5008	23.1417	7.05717	74.3362	10.0861	12.6337
hsa-miR-548ah-5p	30.2308	35.0731	26.6485	43.1397	12.6724	9.7524	23.2014	0	25.3975	10.2889	0.133733	20.7973	1.2567	0.527205	39.4384	10.2874	5.28731
hsa-miR-548f-3p	30.2515	3.69122	2.70344	10.1765	20.8542	1.16156	54.3553	3.71917	82.586	6.02679	9.44388	26.6912	8.72951	4.04236	18.8707	6.02222	5.99047
hsa-miR-27a-5p	29.2589	108.41	49.9255	42.3117	98.0093	42.7881	59.7135	7.26743	43.4996	55.6888	6.70889	51.7722	49.6507	29.9995	42.5209	21.794	22.058
hsa-miR-651-5p	28.2289	38.8834	15.599	35.5367	28.6595	17.5547	13.413	8.57801	36.8519	5.30536	3.78636	46.2546	22.8352	20.3408	39.4173	46.6076	22.1445
hsa-miR-4286	28.2335	31.9108	12.4895	33.0031	28.7425	27.3882	19.6461	9.86031	13.9509	8.72414	8.15907	74.0107	60.3563	50.6318	45.8219	42.9242	122.94
hsa-miR-3929	27.8877	45.9779	5.22391	6.77649	18.1705	27.1999	1.82436	0.787378	0.887255	68.8407	0.900401	0.847384	2.69065	0.19915	5.55555	2.73385	1.88445
hsa-miR-889-3p	26.9651	2.41844	2.5447	10.9962	1.97407	0.112184	0.031847	1.12633	0.945501	0.0849089	0.0922267	9.39021	6.89073	7.62926	4.8832	1.24567	1.58122
hsa-miR-431-5p	26.9901	9.57563	0.737927	19.4272	9.24171	1.10489	0.932686	2.46387	0.969202	42.0503	0.0879781	1.40125	3.09259	5.32772	5.20007	0.0355906	0.713346
hsa-miR-32-3p	27.2345	28.2023	2.73302	52.4457	28.3098	18.5238	24.099	14.2677	37.1828	2.73251	12.8473	49.8815	16.5195	11.5739	28.4776	12.677	14.2847
hsa-miR-589-3p	27.2621	32.0082	34.6023	12.7156	36.0456	20.6592	30.3502	32.3857	20.2765	7.02648	42.7349	189.352	227.316	109.048	136.82	173.47	61.205
hsa-miR-26a-2-3p	27.198	23.6549	5.95994	20.3166	54.7388	14.6526	37.4113	7.7687	13.6993	3.59399	0.917685	36.1619	24.3026	29.4986	15.0723	23.9558	32.7942
hsa-miR-940	26.2152	31.8599	2.08149	28.7732	14.5946	7.97759	16.0822	7.11114	7.90831	3.59496	5.9308	40.0485	66.4876	58.4384	70.9881	25.6538	47.5566
hsa-miR-1266-5p	26.1546	4.71781	1.40896	17.7736	9.98018	3.0508	22.2798	7.35257	18.8139	0.980639	4.07583	13.2333	0.244742	0.0376705	12.8628	3.35752	0.0437458
hsa-miR-183-3p	26.1995	8.4165	2.01712	19.4724	21.5403	4.82742	16.9668	2.26692	30.6029	37.254	3.91742	31.8852	0.654796	0.196549	35.3225	19.5166	1.38417
hsa-miR-4448	26.2634	22.5764	13.14	32.1752	69.6949	26.4268	64.217	5.32145	205.108	95.7162	51.5111	96.339	115.428	41.5587	115.182	4.77731	3.41195
hsa-miR-1249	25.2126	33.0541	20.1374	8.48397	11.0726	19.5257	37.4331	7.27371	42.2838	35.7914	4.51544	40.0431	37.0656	32.4463	34.9379	16.3813	25.1823
hsa-miR-34b-3p	25.1821	58.9145	18.0609	25.383	23.5024	17.4571	19.6286	2.57004	19.2209	58.8166	0.140506	28.5249	27.9312	28.8773	20.872	6.98136	6.46422
hsa-miR-215-5p	25.1317	122.416	31.3915	35.4941	35.9754	17.7477	13.3907	176.473	13.1611	81.9833	53.0374	3.07532	6.78139	16.2302	3.5728	7.32311	11.197
hsa-miR-142-5p	24.1408	23.396	22.4197	25.3696	12.5748	7.90854	9.83884	3.70918	13.2408	1.87097	2.33658	2.23892	2.07029	1.35486	28.405	18.8534	15.3792
hsa-miR-409-3p	24.1348	14.2789	0.76345	21.9909	3.94784	1.14936	2.7188	0.952481	1.13485	43.1408	0.113097	28.3911	24.1224	19.8139	24.5309	2.56003	6.07685
hsa-miR-548ab	23.1606	35.1521	4.03231	28.7546	16.1915	21.4101	10.732	11.176	7.74022	6.96272	17.0251	40.8611	15.488	10.5625	11.2472	9.23739	8.66274
hsa-miR-497-5p	23.2011	16.6714	5.34302	19.4751	16.4197	6.05126	18.7509	27.0547	13.8423	67.2863	45.1424	36.9437	28.1367	30.4828	72.9511	37.3901	24.9322
hsa-miR-532-3p	23.1989	33.1345	53.9733	26.2358	25.2967	35.1813	29.4235	17.9639	47.5217	8.73692	9.62403	27.8841	68.8823	84.6516	16.3391	96.9443	49.3654
hsa-miR-3187-3p	22.1047	11.7074	1.41418	14.3865	7.25533	3.06718	8.0551	4.54841	7.49458	1.0066	0.121808	9.8693	7.73694	5.76877	23.3179	8.70233	17.904
hsa-miR-411-5p	22.1322	15.4993	0.0852493	21.9901	18.206	2.11405	0.932409	2.09399	13.1583	110.609	0.11914	15.5363	19.0815	20.6919	28.1093	2.39846	9.18134
hsa-miR-200c-3p	22.2302	28.4668	14.4259	18.6365	34.27	10.9127	1216.93	28.5233	769.312	1187.98	30.8487	1347.2	35.465	19.7593	34.4526	19.2484	18.6586
hsa-miR-212-3p	22.1367	9.48466	4.64637	21.9915	10.7502	1.16291	15.1684	7.29453	7.63948	6.02415	12.432	9.27609	5.59486	5.88067	24.5257	11.7827	5.62142
hsa-miR-133a-3p	21.2017	14.3263	130.634	5.94623	14.665	15.7971	53.4497	3.05456	64.9817	10.4557	0.155709	23.0429	79.4665	127.956	30.0985	202.277	147.236
hsa-miR-625-5p	21.2038	17.8361	12.3699	22.8598	42.8098	13.6958	14.3047	8.41951	25.622	23.1625	6.55302	92.7195	39.2969	12.9356	48.3836	40.5199	17.5512
hsa-miR-577	21.1282	12.7737	2.07946	29.5845	10.4719	5.05178	19.6027	17.875	18.4353	5.09866	13.3053	1.40562	0.443798	0	1.04273	1.0334	0.211024
hsa-miR-210-5p	21.1409	21.2779	3.36832	7.63474	5.72938	11.708	7.17138	1.11077	1.14649	10.3668	5.76609	32.0872	22.6932	27.5857	42.0364	38.4971	15.3811
hsa-miR-6886-5p	21.0144	16.174	2.63384	17.7382	2.11476	6.62902	2.71569	0.627107	0.951271	0.107526	0.85773	2.52081	11.6212	7.24143	7.80829	2.23749	3.99062
hsa-miR-29c-3p	21.1487	16.6291	7.93494	8.48048	19.8342	7.9926	17.8383	27.7259	7.69739	28.0919	16.5964	22.6275	29.2751	37.0856	37.4465	14.1764	22.4121
hsa-miR-194-5p	21.1873	39.048	28.0937	25.389	43.084	9.9508	16.0786	55.9069	19.5006	36.916	20.432	32.7214	48.0207	50.8987	53.6721	132.173	96.3831
hsa-miR-191-3p	20.2102	22.5573	7.28954	23.7099	25.2944	20.5799	18.7629	5.16031	26.0082	11.2992	3.1091	87.3778	92.5892	70.7156	120.119	78.9641	95.145
hsa-miR-200b-3p	20.2225	8.42622	11.7338	26.2542	9.30744	5.06093	97.2034	3.38057	231.595	183.393	7.9408	395.488	34.0426	25.4338	43.6684	13.4479	28.5048
hsa-miR-375	20.2109	14.301	5.99507	3.40328	55.6705	37.1589	42.8382	52.4974	32.5312	731.163	26.9065	9571.79	159.395	130.051	93.0024	2117.92	31.0165
hsa-miR-1287-5p	20.1113	33.0459	26.6737	19.4511	18.1315	18.6419	1.8264	4.18796	7.51205	12.1103	5.98084	7.87568	40.7955	44.1397	31.1274	39.2033	70.9527
hsa-miR-628-5p	19.1562	20.0395	11.1541	17.776	16.1625	13.7804	9.84307	10.5187	18.9828	3.58031	4.52894	33.4249	26.3267	28.7102	28.6535	13.3831	65.6153
hsa-miR-873-5p	19.1978	15.5031	11.8605	33.0064	30.6443	9.95009	26.7707	12.61	31.5313	21.5501	11.8307	50.4319	141.098	284.053	74.0381	66.3964	187.63
hsa-miR-570-3p	19.0929	32.6786	24.3913	40.5257	29.703	13.6456	3.6084	4.03259	7.40614	3.5693	6.49352	0	0.850825	0.694445	1.04025	0.530418	0.542538
hsa-miR-30c-2-3p	19.2017	34.2968	17.4803	38.9273	34.1145	15.6065	37.457	5.65506	20.019	15.5564	0.917672	75.2751	42.1283	19.8575	70.1203	83.1149	24.0548
hsa-miR-363-5p	19.1138	6.99672	0.731359	30.42	16.4121	7.84614	6.27852	0.142332	12.9405	0.0992942	0.083527	5.60872	0	0	10.6471	0.527434	2.32417
hsa-miR-4661-5p	19.1051	22.3061	7.21736	21.136	21.2256	7.91909	4.49899	11.036	12.8391	6.09401	9.1876	11.8714	7.22072	3.69142	13.5734	9.95419	6.46783
hsa-miR-196b-5p	19.1099	19.0398	259.487	13.5426	50.3333	460.094	7.16677	694.484	18.0928	118.314	824.953	21.3162	353.809	389.61	8.39077	255.055	269.912
hsa-miR-3065-3p	19.144	24.7803	23.3698	15.2388	18.0305	4.09951	6.28218	15.719	13.3048	8.68029	15.0613	19.2141	19.7914	14.7528	41.0318	31.0716	11.7156
hsa-miR-5094	19.1233	12.8434	5.12001	19.4546	18.8383	6.7034	14.2748	3.57576	23.5235	0.1102	0.872501	4.19726	3.1152	0.854185	10.9594	3.26998	3.27441
hsa-miR-1915-3p	19.0409	23.3178	0.0712045	25.3249	27.6681	6.31995	2.71621	1.12751	0.970135	1.01132	1.37148	1.95867	0.647262	0.360704	4.87636	1.71016	1.76195
hsa-miR-24-2-5p	19.1225	37.7316	23.8956	22.8303	19.898	14.6739	10.723	3.21776	18.3238	41.6902	5.88211	7.30219	20.3525	16.4667	13.222	8.68885	16.1708
hsa-miR-1343-3p	18.0089	9.22994	7.12997	8.46445	6.96486	14.355	7.14729	3.39146	11.7577	0.988421	3.6203	1.96074	1.68326	3.19648	2.95105	3.15285	3.07377
hsa-miR-1270	18.1926	33.0068	14.2991	34.6971	32.0976	17.5293	32.1108	0	60.0127	3.59412	0.143353	38.5541	15.8357	12.2567	44.8193	44.0786	56.7924
hsa-miR-409-5p	17.9949	9.59123	0.698684	24.4587	3.94782	1.86739	0.0313543	2.17486	0.896133	60.7179	0.0659581	0.0362302	0.453765	0	0.108829	0	0
hsa-miR-1298-3p	18.1701	0.0840178	0.0233052	5.09979	1.88797	0.0352256	21.4109	0	24.9243	0.920295	0.472133	50.6839	0.46245	0.727781	37.6027	4.56508	0.0932949
hsa-miR-342-5p	18.0989	21.2919	11.7724	11.008	21.5454	15.6681	8.05265	5.65116	1.06072	10.3776	8.01623	21.0703	31.9984	19.4798	20.4235	23.4715	41.0939
hsa-miR-4745-5p	17.0705	12.7479	0.763302	11.846	3.82096	8.4817	10.7047	0.302337	7.24312	1.83683	0.112868	6.48516	4.81956	0.85448	11.3602	5.5805	16.8739
hsa-miR-548h-5p	17.1292	21.1275	6.59646	5.94371	3.93043	6.02037	13.3896	10.375	13.1289	3.56878	14.0545	42.1913	20.7796	6.2051	11.92	14.1236	8.84619
hsa-miR-6511a-3p	17.0325	19.8623	14.2885	10.9954	17.5577	20.3743	8.92138	7.11822	0.938721	1.01117	5.16714	3.37009	6.62914	10.2387	10.1077	6.88238	15.8405
hsa-miR-550a-3p	17.1583	8.42342	7.25489	7.63658	25.1316	6.99667	23.1808	11.6685	7.78911	2.73706	6.58303	25.4134	47.4488	18.8258	56.7501	52.4823	34.299
hsa-miR-1261	17.1874	65.7384	9.17279	48.2218	33.9055	10.8308	71.2559	16.0672	60.0319	23.9408	11.3846	10.3607	5.34422	2.68815	5.48072	3.24014	4.76042
hsa-miR-16-2-3p	17.1711	39.874	10.4006	33.8375	37.0513	19.3048	22.3041	4.68441	30.6535	6.1337	5.10354	33.5817	11.9453	4.69826	22.7689	3.06886	12.1116
hsa-miR-181b-3p	16.9704	17.7389	27.9778	6.77367	0.282715	6.05032	0.932182	6.13294	0.851351	10.3301	4.55176	2.8164	38.7779	54.0499	12.8568	15.2614	87.6335
hsa-miR-744-3p	17.1636	18.9797	10.4366	15.2448	26.8667	12.7218	12.5156	4.51869	19.2696	5.30271	3.05973	46.4449	50.1582	27.4945	40.2081	31.1655	21.6764
hsa-miR-378a-5p	17.1959	34.0195	8.52961	50.7729	33.504	2.14579	98.8978	24.2109	84.646	5.28079	7.93801	26.6484	8.85391	7.37861	28.4224	7.85836	2.22245
hsa-miR-3605-3p	17.0844	28.2138	25.3771	13.536	14.4776	47.5263	0.932698	0.788145	7.32684	6.96994	3.10733	4.48878	19.8341	15.9117	29.3258	17.4999	73.6943
hsa-miR-3661	16.1103	23.6242	11.155	11.8537	18.0462	12.8171	14.2674	11.98	7.47977	6.1445	13.6949	16.1614	24.7507	8.37348	18.4436	35.882	53.8245
hsa-miR-3960	16.1931	6.05471	0.0973525	13.5619	9.21391	6.04829	132.828	6.45854	241.994	0.120861	3.10496	175.624	48.2633	44.6721	47.8209	16.3244	122.563
hsa-miR-520c-3p	16.1918	0.11325	0.0142864	38.9462	10.381	0.750904	240.689	0	184.568	0.999114	0.0135654	319.325	0.64501	0.12012	182.601	14.1853	0.125209
hsa-miR-769-3p	16.1011	22.3661	6.5874	11.0077	5.71174	6.01315	9.82749	4.68257	7.41784	2.73069	3.05075	5.61575	18.2008	22.0955	28.9219	29.4791	35.4415
hsa-miR-23a-5p	16.1456	84.6117	18.12	25.3752	39.3264	28.9383	30.2734	5.49243	1.17259	29.1093	3.06848	15.7839	14.9851	12.5975	23.5029	5.45027	5.77923
hsa-miR-3677-3p	16.1444	27.1465	3.38043	18.6186	23.3225	8.91616	14.2861	10.6949	7.71302	0.124486	0.917845	21.4781	24.3168	14.7848	39.698	46.1855	57.6472
hsa-miR-3200-3p	16.1237	12.7415	5.98153	12.701	3.81807	2.14417	9.83491	21.4069	23.5231	1.00057	22.0353	16.9823	7.80341	4.02469	16.7815	3.81736	21.4179
hsa-miR-516b-5p	16.1888	1.33552	0.712538	60.9463	14.5531	4.36333	175.671	0.639379	423.482	3.5922	0.0726912	607.127	14.6112	1.42826	439.884	74.3525	0.553569
hsa-miR-548a-3p	14.9719	10.2061	9.7168	10.979	5.23103	2.14195	5.36557	8.27704	6.56848	1.77623	9.71034	0.0359273	0.245244	1.02233	0.108513	0.194753	0.707023
hsa-miR-1275	15.1838	14.2515	11.7439	22.8668	14.4895	23.262	42.8175	9.88083	67.5218	1.01177	3.07427	113.473	36.4539	12.2547	108.057	26.9881	21.8141
hsa-miR-27b-5p	15.1726	7.24818	6.63767	24.5496	5.73259	13.803	6.28639	2.89184	1.2944	18.9862	2.38259	129.695	136.402	69.7506	46.4741	89.8568	94.6982
hsa-miR-767-5p	14.1739	32.9471	4.6851	22.0183	18.0382	5.07267	55.2626	0.142545	83.6307	10.372	0.147523	48.9524	4.11586	1.69311	45.0857	37.1002	149.814
hsa-miR-425-3p	14.1448	31.8053	9.22027	21.1548	19.8118	19.567	17.844	14.7402	13.4592	5.29744	3.10085	25.4422	38.2043	56.1679	33.5037	21.5711	34.7008
hsa-miR-3938	14.0923	11.5368	5.22121	16.0663	7.05732	4.03391	12.4823	8.63214	17.5391	2.63348	4.23395	4.77202	0.443619	0	4.86325	2.956	2.22448
hsa-miR-760	14.1072	16.563	5.95196	10.1643	10.9718	11.7634	5.38783	5.33185	7.442	9.47983	10.629	30.5719	31.307	12.9463	17.1587	10.9608	17.0543
hsa-miR-619-5p	14.1633	17.6848	9.0737	8.4838	26.39	9.76239	39.2073	6.97383	91.5197	8.60847	3.67873	7.55723	5.77037	3.02397	11.5369	9.25808	9.57116
hsa-miR-5100	14.1316	23.6614	7.85445	22.8358	87.818	25.9231	14.2804	6.4747	29.0653	7.00535	5.1061	18.0941	10.8895	3.6915	4.20952	5.62132	5.1052
hsa-miR-486-3p	14.1476	41.0189	7.06685	16.0876	21.4505	16.0356	19.6241	0.463671	24.5405	18.7294	1.57738	27.1324	1.66513	0.038192	30.5718	2.72889	6.35794
hsa-miR-324-5p	13.1301	41.2608	6.64508	36.3405	16.3849	15.7718	8.94922	37.6033	7.64003	29.0598	20.2999	15.2438	35.6051	48.1063	19.9899	24.0817	48.8926
hsa-miR-4482-3p	13.0449	20.8756	5.58913	20.2554	18.9818	7.40068	0.0315219	0.141552	0.912473	0.112074	0.102409	4.51575	1.45844	0.690194	9.14574	1.54197	2.26117
hsa-miR-3691-5p	13.0049	8.22879	1.99225	7.61469	8.81279	3.86179	4.48315	1.61478	0.838654	1.00178	2.04426	9.20417	2.29207	1.02684	4.59484	9.48112	3.67226
hsa-miR-6511b-3p	13.124	22.2304	10.3823	13.5458	15.9736	17.3763	19.6009	2.89645	33.8205	5.23359	5.08088	5.6048	5.36901	9.25466	8.37902	7.73017	8.69508
hsa-miR-135a-5p	13.1704	4.86993	0.769287	13.5617	22.7786	17.5099	175.476	0	85.2666	7.73084	0.142563	42.6726	12.2399	18.6771	17.2524	7.72846	69.8945
hsa-miR-20b-3p	13.1563	6.01701	1.98492	32.1499	30.8588	8.22771	1.82567	0.302982	7.8817	0.114581	0.100039	75.0613	3.30902	0.359078	51.0774	8.63543	6.00558
hsa-miR-545-3p	13.12	16.5917	11.6977	26.2043	57.7317	19.3551	20.4835	9.07644	18.2611	12.8706	7.8723	5.60691	4.93698	2.35395	3.25535	0.701199	0.709483
hsa-miR-3177-3p	13.0501	4.83845	0.770489	9.30807	8.96288	8.82303	3.60312	3.54938	11.8164	4.33939	9.69382	5.08487	10.8918	6.73088	10.4507	7.63013	13.3519
hsa-miR-214-5p	12.0686	3.70658	5.34313	11.8399	9.30094	5.07518	4.49246	2.08254	0.952053	38.3435	0.152682	0.303519	81.9132	189.627	25.9125	5.79047	97.3666
hsa-miR-98-3p	11.9423	5.72923	0.664899	7.60086	3.56767	0.983486	2.70439	0.313729	6.1244	2.51089	0.0522786	0.573743	1.50537	1.52899	0.726779	0.196255	0.967832
hsa-miR-365b-5p	11.9145	9.3646	1.25411	1.71048	0.24336	0.0846545	0.0286763	0.14439	0.683742	1.839	0.0635173	4.6337	12.4989	2.79172	7.38761	5.04444	2.06196
hsa-miR-628-3p	12.0803	10.6699	4.6491	10.157	9.11038	12.6444	0.932701	4.68647	7.17363	5.22421	2.3322	22.0982	12.0497	13.8305	13.0142	14.3538	24.3385
hsa-miR-32-5p	12.1312	16.5247	4.67706	19.4606	7.44936	12.7674	11.6171	15.5713	13.2712	1.87422	3.78683	30.6476	24.0844	27.9384	24.1825	20.3433	24.7081
hsa-miR-6784-3p	11.909	3.59797	11.3491	8.43356	8.43619	5.86329	0.929822	0.950526	0.676745	1.79099	1.56449	0.302159	2.1165	2.53194	2.02213	2.81609	4.12033
hsa-miR-134-5p	11.9629	12.9899	0.0639908	12.6462	0.269835	3.61627	0.0296404	1.47382	0.751085	25.8012	0.0778069	0.849194	0.849484	1.77132	3.64469	0.197556	1.25736
hsa-miR-34a-3p	12.1023	22.3739	5.91034	10.1627	17.9106	7.87659	6.27504	0.141881	1.04486	8.63926	0.911659	30.6313	26.7272	28.6906	17.8377	4.60582	20.4209
hsa-miR-615-3p	11.9849	6.06288	319.38	9.29108	34.2433	809.615	0.0300884	300.263	10.7788	36.9476	274.37	1.40684	140.9	305.513	2.97658	141.137	412.177
hsa-miR-34c-3p	11.0868	31.7495	8.24515	7.62701	9.25813	5.84554	10.7024	1.43989	21.956	27.966	0.884632	10.2178	11.3219	8.70725	3.58367	4.26065	2.05983
hsa-miR-1912	11.1202	0.0898374	0.506229	17.7663	0.177811	0.0180714	32.9007	0.168413	13.0449	5.36764	0.0113152	6.73603	0.0532699	0	7.09482	1.81405	0
hsa-miR-3609	10.9894	11.8809	19.939	0.866574	12.6594	6.00846	4.47566	6.79919	18.8346	22.732	8.52489	0.84856	0	0.694218	0.725327	10.4652	3.23632
hsa-miR-3681-5p	10.8845	16.0779	10.2383	6.74652	5.46598	7.80027	1.81399	3.55648	0.619033	0.998363	4.25508	0	0	0.689809	0.732715	5.24348	2.56402
hsa-miR-203a	11.1507	2.50719	12.9882	6.79232	20.0156	11.7652	37.4405	5.98217	70.5391	229.284	7.89923	73.1762	21.9366	14.9723	9.29855	249.706	9.87125
hsa-miR-7-1-3p	11.15	39.8831	13.6906	59.1975	31.8804	14.6979	42.7732	11.3395	25.4845	5.28804	10.0882	20.5081	11.1171	8.3799	27.221	10.9403	21.6199
hsa-miR-20a-3p	11.1326	6.02878	3.35574	6.79018	7.38483	1.1628	12.5086	5.6704	7.71303	0.116279	2.99159	27.7518	18.3543	14.213	57.2214	20.4831	23.2136
hsa-miR-625-3p	11.153	10.7557	6.56293	12.7141	19.7539	8.84979	8.0696	5.82687	7.95709	7.8295	5.74972	174.852	39.1029	11.4586	52.5095	21.6049	13.5005
hsa-miR-34b-5p	11.1496	48.4585	26.652	7.63818	12.8814	15.7332	17.8634	0.303797	19.7177	81.1984	0.149583	118.7	111.967	116.96	36.8568	32.7114	17.1433
hsa-miR-2110	11.1089	8.35109	2.71938	13.5404	14.2182	5.98179	13.3773	5.99298	7.43968	0.11635	4.36826	15.8908	17.0907	22.3633	19.7652	14.1858	11.2822
hsa-miR-188-5p	11.1486	26.1191	15.746	12.7122	9.29529	6.05067	6.2861	5.64512	13.8597	7.02411	2.38439	85.213	321.845	221.422	72.2868	239.045	72.1435
hsa-miR-1305	11.1459	7.24401	4.00695	11.8657	9.28069	2.14329	13.4091	7.62027	1.25239	2.73666	0.913752	42.9432	44.1986	17.0622	95.6346	54.8042	31.4211
hsa-miR-1972	11.1453	7.10833	2.61191	8.48327	23.5523	2.07023	35.6397	2.933	79.63	0.108198	1.46795	13.4735	2.49653	1.70495	8.02834	1.54584	4.18937
hsa-miR-26b-3p	10.1402	24.8846	11.8022	9.32886	30.5272	18.602	8.06711	4.99969	19.4529	8.72746	3.81732	70.2795	80.1485	64.4373	57.888	40.8471	43.7456
hsa-miR-483-3p	10.1429	20.2122	32.7153	12.7121	11.0572	22.6176	2.71858	1.59971	1.2723	43.0375	0.897323	109.974	465.715	633.874	66.1719	935.827	836.649
hsa-miR-3615	10.1486	13.1448	5.34334	17.7922	12.8762	5.07449	6.28576	3.53957	20.3273	7.88413	4.56705	194.549	284.978	106.349	239.751	209.259	189.55
hsa-miR-1	10.1211	4.8325	45.4299	7.63379	10.5997	4.09105	30.2472	1.1107	44.0507	7.581	0.142	0.039227	1.45928	5.02995	1.98668	7.99593	9.18618
hsa-miR-3943	10.0654	4.57381	0.0388988	1.71377	0.179974	0.059311	21.2839	0.319757	11.7656	3.1973	0.0413035	0.847667	0.663838	0.0582181	4.24319	1.07624	2.5068
hsa-miR-338-3p	10.0007	2.4308	0.7671	8.44754	5.11071	2.14408	1.82109	21.5686	6.3271	1.74652	28.9993	2.54803	1.07622	2.52451	4.96049	3.05932	10.5252
hsa-miR-6798-3p	10.0535	22.0807	5.78993	2.55864	5.62062	3.99815	4.48731	1.60275	6.81536	1.00982	2.2131	9.44711	9.79535	5.26074	15.7938	6.55417	9.16681
hsa-miR-371a-3p	10.1389	0.133959	0.770385	7.63537	2.1288	5.00811	174.796	0.141774	346.191	57.3166	0.131864	2870.28	144.562	54.3615	83.4402	59.2018	1.37678
hsa-miR-518b	10.145	0.119482	0.618409	19.4849	10.6558	0.908608	320.89	0	299.207	6.79946	0.0374009	199.301	0.44496	0.238648	99.7206	16.7842	1.26608
hsa-miR-519c-3p	10.1433	0.126912	0.689037	35.562	7.45957	2.62907	148.921	0	264.449	10.2928	0.061712	509.311	8.45475	1.47336	425.373	39.4244	1.69015
hsa-miR-1908-3p	10.0893	16.3219	0.0882702	10.1578	7.30087	11.4845	5.38279	0.463647	0.99024	0.112345	1.5871	12.2348	13.8348	8.13879	25.4809	4.64948	20.6057
hsa-miR-1254	10.1007	7.13855	0.0787222	5.94075	15.5942	2.98467	10.7102	1.61233	12.5594	1.85357	2.07408	13.3433	9.4203	2.73685	22.4348	4.13614	8.10023
hsa-miR-452-5p	10.1254	40.9898	17.5821	8.47973	12.7367	6.04311	8.94982	3.70283	13.2392	6.12668	4.52167	40.1157	9.26626	49.6367	32.6234	18.707	49.4175
hsa-miR-522-3p	10.1403	0.108807	1.12999	11.02	0.22668	0.91986	18.7465	0	25.0843	2.61599	0.0394429	61.4466	4.23128	0.815525	44.9824	11.6342	0.243207
hsa-miR-500a-5p	10.1136	13.1337	37.0058	7.63222	9.30346	10.9074	21.3637	16.8411	7.49947	15.5215	8.84166	23.3262	56.6559	48.3306	17.4597	63.1957	27.1635
hsa-miR-1303	10.1089	7.04189	3.97724	13.5404	7.06092	5.93899	16.924	9.27635	12.7701	0.102725	0.129777	14.4569	5.06437	5.90351	12.6093	5.97838	12.7186
hsa-miR-6806-3p	9.90206	14.9992	3.86874	6.74513	8.78918	3.93597	1.81343	3.08764	0.610382	4.27665	3.35245	0.304098	0.244679	0.358951	0.733446	0.359355	0.369611
hsa-let-7a-3p	10.041	7.96877	0.768456	5.9313	2.01659	1.15857	8.02056	12.261	11.2975	3.30954	2.23359	5.69299	0.860153	3.03742	2.63785	0.532045	0.871318
hsa-miR-4435	10.0874	12.8122	0.0670739	14.3732	7.21867	1.97245	7.15645	0.966547	12.241	1.84666	0.765206	5.92117	5.21984	3.19192	13.0119	6.25665	3.24012
hsa-miR-33b-3p	9.13473	15.3424	4.57137	32.1469	29.6956	4.9521	33.8601	1.11274	30.5955	1.01236	1.57524	23.3767	8.47063	2.36058	25.9885	12.0414	20.8408
hsa-miR-3180-3p	9.13026	9.20946	1.42074	13.5531	6.93463	13.3772	26.7333	6.99137	72.3743	1.8019	3.59445	3.35606	0.852141	0.199269	1.98988	2.09269	4.44633
hsa-miR-95-3p	9.02206	1.22892	0.737055	5.92608	1.77207	0.107882	4.47735	2.96754	6.40676	2.26904	1.34895	2.25783	0.0641912	1.21503	7.94195	0.39332	1.4145
hsa-miR-92a-2-5p	9.1127	1.2903	0.0454031	16.9188	7.92338	2.49381	2.71837	0	1.08594	0.0820725	0.0498136	23.9	0.249478	0.218666	35.7073	2.73435	1.97732
hsa-miR-548e-5p	9.08859	7.1885	5.26782	13.5294	10.8032	1.16283	5.38186	8.77144	7.16211	7.70049	6.34562	10.8045	13.3194	8.59923	16.6256	9.1366	7.34279
hsa-miR-3129-3p	9.12028	8.33477	3.29085	2.56096	2.14021	3.98054	11.6141	0	18.4984	1.8648	0.117788	44.4734	25.1632	19.6827	22.2696	9.8523	5.87199
hsa-miR-33a-5p	9.14091	20.211	11.1575	13.5608	14.6587	7.98595	9.85288	6.94654	7.97496	1.87031	2.37974	173.411	189.801	77.0874	100.539	47.4338	48.0104
hsa-miR-3928-3p	8.99599	3.58658	1.4148	3.39714	3.66883	4.00839	5.35132	3.89184	6.16101	0.977182	4.78761	2.84723	5.60307	3.0388	4.31797	3.36935	8.10555
hsa-miR-505-5p	9.10642	6.01015	0.762056	8.47504	9.0282	3.93368	3.60842	1.60814	7.40805	1.86159	1.5065	28.8706	18.0266	12.4811	25.9865	8.99912	2.58986
hsa-miR-1911-3p	9.08131	3.53736	0.00597467	7.62434	1.99047	0.684686	12.4634	0	7.06813	3.26813	0.005483	7.94377	0	0	12.7203	3.43312	0
hsa-miR-582-5p	9.13172	21.2572	10.525	16.9342	38.778	8.96276	11.6251	13.2734	1.21372	6.13366	1.65371	92.735	20.8505	61.6618	19.2645	9.91153	79.165
hsa-miR-193a-3p	9.13401	21.3791	6.63248	4.25076	7.46132	5.04744	21.443	2.40957	1.48853	6.14355	1.62751	837.139	4117.62	2532.58	1045.39	281.511	40.319
hsa-miR-345-3p	8.96096	10.6328	0.716904	4.23423	0.262609	1.06932	7.97099	0.97281	0.665014	20.6988	1.25626	0.0371018	1.05067	0.710902	1.37152	0.69511	2.18179
hsa-miR-1268b	9.07986	5.9086	0.76574	7.62397	10.2734	3.97532	12.462	2.75141	11.9828	2.63235	4.05879	7.37131	3.78639	6.13999	7.81113	1.90321	4.30903
hsa-miR-518c-3p	9.14127	1.33669	0.588515	18.6372	3.86794	0.0439829	84.661	0	113.77	5.96285	0.029385	61.0102	0.645275	0.672113	45.0316	19.8479	0.686298
hsa-miR-520a-3p	9.141	2.4784	0.563598	14.408	6.95805	0.822073	119.416	0	132.743	2.60712	0.0233768	98.1273	1.26548	0.497836	44.0349	6.57432	0
hsa-miR-3660	8.00141	6.8137	0.0632256	7.59906	3.56367	5.23702	0.0290422	0.471223	0.708288	0.0868162	0.73808	1.98626	1.72253	0.708945	9.39023	1.96305	1.26053
hsa-miR-483-5p	8.10933	2.507	6.64714	6.78703	5.70693	12.8734	0.932614	0.143166	1.07399	12.1725	0.15491	56.845	247.603	284.103	17.799	424.542	150.21
hsa-miR-4664-3p	8.09812	3.6924	3.80981	5.09552	5.64117	2.97446	8.04688	1.44892	1.01262	1.86525	1.45904	30.1495	9.98177	2.56872	19.1946	24.752	2.96046
hsa-miR-501-5p	8.11157	9.60731	19.5599	5.94268	5.73749	13.7992	9.83182	4.67461	7.50641	2.73588	3.82484	31.9513	118.521	81.5661	29.5017	61.9135	41.8335
hsa-miR-4728-3p	8.06816	3.65272	0.0748844	2.55873	10.3992	3.82128	5.3735	1.12307	6.8352	0.10546	1.41983	9.44192	8.02512	3.81798	17.7776	6.47663	4.41162
hsa-miR-542-5p	8.04894	41.0734	27.4522	11.8211	14.5249	10.9254	2.71089	62.2267	6.58857	10.3631	48.412	1.68521	23.3207	43.8532	9.22817	11.1069	18.9815
hsa-miR-525-5p	8.13332	2.50805	2.79394	31.3171	12.1767	1.79485	63.2575	0	60.2632	3.49352	0.0560938	42.7762	1.05089	0.0471152	31.0226	11.9253	0.0530864
hsa-miR-3935	7.97484	16.19	5.45335	5.07327	2.11693	1.11431	0.0282211	0.141869	0.654771	1.84371	0.0920901	1.42241	2.49698	1.03572	8.79897	8.56696	4.45111
hsa-miR-548az-5p	8.04336	7.11833	2.61101	9.29479	7.22402	2.98165	3.59581	0.955258	0.811626	1.84742	2.6607	6.00975	4.37625	2.04822	9.24654	12.0928	4.19035
hsa-miR-653-3p	8.10741	3.51038	1.24377	13.5401	3.51379	1.83341	4.49845	0.816736	1.06255	1.72361	0.0611816	33.7572	1.08535	0.379283	22.7038	1.98064	0.751549
hsa-miR-1292-5p	7.9388	2.392	0.0625577	3.38871	0.176622	1.07061	0.927663	1.30856	0.592394	0.937589	0.733364	0.86125	3.10329	1.78065	6.1428	2.94463	2.55067
hsa-miR-548e-3p	8.10602	15.3542	5.31101	14.383	7.44183	5.05632	7.16403	11.1894	7.40871	5.25493	9.27484	23.3869	26.8239	17.6747	20.4334	11.339	14.3127
hsa-miR-132-5p	8.0342	3.62929	2.64117	7.6091	7.01633	2.09183	2.70868	4.57171	0.786554	3.42127	0.862535	4.27626	5.94237	5.83241	11.2888	2.08229	2.58955
hsa-miR-324-3p	8.11413	16.5509	5.94477	11.856	16.1583	7.92769	8.94572	9.72914	7.55321	1.87546	3.04834	23.8645	32.7982	21.762	36.3041	12.6941	19.6426
hsa-miR-573	8.12168	4.77749	0.0749338	11.0155	10.2849	2.0419	13.3963	2.28156	24.1388	0.995155	2.5686	23.4828	3.99731	0.860619	38.0945	5.08536	3.51662
hsa-miR-582-3p	8.13334	41.288	7.94735	22.0168	58.6076	20.6271	17.8697	27.5378	1.32685	28.2481	31.7263	211.661	27.5429	51.784	13.7581	10.0498	46.4982
hsa-miR-3145-3p	7.97712	9.06697	2.50986	4.23375	3.62387	1.10138	0.0282905	1.46353	0.659082	0.0909283	0.778883	4.95306	1.06951	0.870077	6.73889	2.48556	2.673
hsa-miR-136-5p	7.91267	2.46748	0.0476486	6.73494	0.216421	0.986228	0.0263862	1.51846	0.552855	10.2862	0.0528903	0.866901	0.244678	0.572243	1.06453	0	0.054919
hsa-miR-449c-5p	8.0449	5.97905	4.6902	4.2438	7.24191	1.15506	7.13046	23.9845	15.3034	10.7868	43.4043	3.6854	4.16189	10.3788	1.99778	1.54399	2.0607
hsa-miR-3613-5p	8.08423	19.9325	10.5404	13.5252	2.14565	11.8854	3.60447	50.7607	12.0066	0.11763	13.1491	7.36936	19.5663	14.7296	13.3796	17.1138	45.1694
hsa-miR-1227-3p	7.9737	7.0002	4.57296	2.55185	2.07389	7.74344	1.81599	0.787703	0.652632	0.0995519	0.893708	2.87771	6.39593	5.41716	8.11634	5.84206	17.3354
hsa-miR-138-5p	8.13006	14.3241	5.34186	5.94468	9.29648	1.15419	27.6855	4.83578	20.4083	50.6803	5.27592	383.342	229.65	71.851	475.974	238.388	141.275
hsa-miR-4786-5p	6.93399	5.63132	1.37743	5.05956	3.45576	2.05617	1.80836	3.10513	0.542281	0.0797752	2.61489	0.584882	0.0534421	0.523989	1.73111	2.19006	1.56591
hsa-miR-152-5p	7.04155	17.8377	19.5511	5.92538	18.1694	14.7597	2.70809	1.43472	0.776541	23.1681	1.65357	10.1732	83.8883	93.9054	7.95067	26.8052	35.708
hsa-miR-6716-3p	7.01435	11.7315	7.70037	5.07778	10.6412	7.75939	3.58533	1.11243	0.702049	3.51778	0.896102	3.44152	8.98665	10.8913	7.36414	3.61116	7.39127
hsa-miR-1243	7.09006	8.14706	0.0575665	10.9985	5.40302	3.4874	10.697	0.642525	7.11677	4.21718	0.698196	14.2889	3.3681	0.546199	9.75814	1.03807	0.919941
hsa-miR-3940-3p	7.06346	5.93798	1.34661	11.8249	18.4586	2.00375	8.90282	2.96334	11.275	2.65238	0.789034	1.68363	0.24459	0.361058	1.35534	1.54986	1.4109
hsa-miR-219a-2-3p	7.10176	4.64251	0.70204	29.5582	8.13519	5.85411	2.71759	0	7.3412	0.960825	0.69854	3.92292	0	0	20.7969	1.41675	0
hsa-miR-4326	7.12397	30.7923	10.5139	12.7111	21.762	6.04655	7.17666	4.35082	1.25333	7.0268	1.65337	52.8886	149.845	91.9205	99.1816	49.3237	50.3916
hsa-miR-139-3p	6.82967	2.32192	0.659851	1.69888	3.2581	0.975281	1.79314	0.484887	0.404596	1.62259	1.05755	0.0507468	0.690952	0.217881	0.122991	0	0
hsa-miR-3942-3p	6.96686	2.30528	1.31704	6.74334	4.58233	1.95415	3.57155	2.31228	0.599572	0.0649577	0.751714	0.860366	0.698048	0.0391617	0.73442	0.210647	0.375607
hsa-miR-526b-5p	7.12623	0.118628	0.0174715	13.561	3.87063	0.775535	41.0271	0	78.3701	1.00729	0.0168156	79.1378	0.847374	0.320812	87.6675	28.3633	0.11189
hsa-miR-4492	7.12605	3.47256	0.0827366	5.09969	1.92533	0.129524	25.8927	1.44277	256.949	0.0787895	3.38689	14.0044	2.43257	4.26086	3.9013	2.38555	13.6641
hsa-miR-6812-3p	6.90168	6.97165	0.716302	1.70401	10.0611	4.39374	0.923855	0.143047	0.493617	1.79875	0.0746789	0.878336	1.68757	0.886726	3.83276	0.359852	2.74199
hsa-miR-4449	7.12497	8.12353	0.768828	8.48393	3.74454	3.0765	47.213	2.09049	91.8374	1.80976	0.894417	12.8989	2.10259	6.61157	10.8965	5.47809	26.4305
hsa-miR-22-5p	7.10175	13.1046	14.337	11.0055	3.94763	4.09746	13.3698	3.54148	7.34093	8.68456	2.37136	18.8131	57.7488	78.4699	16.549	23.6495	14.9621
hsa-miR-517-5p	6.11858	2.46469	0.0143443	26.2463	0.214651	0.751356	28.558	0	66.4515	0.980011	0.0136237	84.2863	0.244786	0	69.4458	12.1646	0.355277
hsa-miR-3659	6.023	3.53957	0.0298896	5.91619	11.0999	2.89851	1.81763	0	5.95282	0.959957	0.0304023	2.57202	0.0510268	0	5.69286	0	0
hsa-miR-122-5p	5.84441	7.24328	0.0787832	1.69634	5.73333	2.9854	0.916134	2.6018	0.369897	59.9207	3.83823	0.0548611	4.93501	3.60392	0.780538	0.703157	0
hsa-miR-3074-3p	5.90761	3.43633	0.733712	2.53907	0.164163	1.0977	0.921689	1.13158	0.451825	0.920771	0.0850716	1.18551	0.892254	0.530069	1.77323	2.80752	7.66452
hsa-miR-937-3p	6.10552	14.1536	4.55301	10.1649	12.5619	2.11843	5.38831	2.58338	17.9896	1.87036	1.56189	31.7021	22.5127	7.4905	17.7989	7.55689	11.61
hsa-miR-3139	6.01972	2.44603	2.6966	3.39424	2.01783	6.84396	5.3411	3.06858	9.88307	4.07438	5.51367	1.41914	2.13783	2.02209	1.69526	2.66754	9.80838
hsa-miR-380-3p	5.91232	1.23879	0.0173565	5.04586	0.140529	0.026149	0.0242869	0	0.458825	2.98606	0.0166966	0.0458276	0.925044	0.810773	1.42655	0.0434006	0.112325
hsa-miR-1293	5.89336	4.69797	1.24185	2.53719	8.34735	1.83027	0.0235843	0	0.4315	1.7786	1.14287	2.42642	1.91231	0.556254	0.761596	0.87446	0.390984
hsa-miR-1272	6.11867	2.52069	0.0584714	8.48465	14.1589	1.88694	25.8827	0.143678	14.0372	1.01091	0.0688499	104.204	18.1834	2.74404	105.487	12.9931	3.16764
hsa-miR-433-3p	5.93014	9.41429	0.577332	5.88602	3.85907	0.0402366	0.923521	0.155806	0.486656	13.9947	0.0266209	0.0438674	0.645103	0.269369	0.749594	0	0.487877
hsa-miR-4661-3p	5.94635	4.56427	0.716984	5.05533	3.46319	1.06945	0.924784	1.64627	0.514103	1.70404	0.731755	0.87392	0	0.200658	2.08184	1.44423	2.36704
hsa-miR-548s	6.04276	4.72463	12.0414	9.28475	0.217234	6.8295	0.931025	4.0513	10.4549	1.79344	0.896066	3.71359	10.1824	2.19093	2.98843	1.21824	1.71564
hsa-miR-548l	6.01212	3.53211	1.37119	5.9127	6.59225	2.94314	0.028215	1.61791	0.654394	0.0863709	2.00851	3.76402	1.29247	0.691654	7.77082	2.51518	4.22624
hsa-miR-592	6.08365	4.88765	1.42755	4.24808	14.6397	1.16174	8.91755	9.88617	6.947	18.0942	4.45945	19.035	145.377	55.4757	9.14066	11.2413	10.8929
hsa-miR-877-3p	6.10179	7.15753	2.04813	4.25144	9.00211	4.92876	13.3717	3.40268	12.6172	5.17609	1.5602	18.5119	11.7096	3.5521	23.3989	6.56354	13.892
hsa-miR-5008-3p	6.08246	3.2067	0.649454	0.867068	1.66782	0.958441	22.1641	1.18334	16.352	0.0508228	0.046935	0.847615	0.0748798	0.053151	3.92022	0.229973	0
hsa-miR-668-3p	5.76324	2.05322	0.0143443	0.855582	0.0669705	0.751356	0.0189698	0	0.288329	0.746494	0.0136237	0.068896	0	0	0.140732	0	0.355277
hsa-miR-4687-5p	5.92992	2.37175	1.87806	0.0129742	0.167766	1.07436	0.923503	1.3071	4.96359	1.67774	0.076655	1.77029	2.2274	1.05959	3.13906	1.83896	2.1734
hsa-miR-1306-3p	5.9812	2.48955	3.92499	0.864716	10.2646	1.15626	0.92732	3.73151	0.581557	2.63088	4.74008	2.618	5.28379	1.18683	8.94859	3.13462	6.38116
hsa-miR-874-5p	6.08175	10.5679	3.32401	7.62099	5.57088	4.96226	9.79967	2.74314	6.90809	3.5088	4.84268	12.3327	7.73552	6.60719	8.49226	7.64398	7.04526
hsa-miR-6786-3p	5.96732	1.24865	1.88196	6.73499	0.147514	3.61126	0.926341	0.305957	0.553128	1.62142	0.0773806	0.306982	0.261456	1.59288	2.74123	2.69228	1.43907
hsa-miR-520d-5p	6.11827	0.0843286	1.01463	2.56002	1.89064	0.0342068	27.6725	0.158545	67.0648	0.0746654	0.0222849	149.478	0.891803	0.08963	86.3537	5.149	0
hsa-miR-676-3p	6.09518	2.47596	2.59235	7.62696	11.664	2.0554	6.2702	3.1055	21.9455	1.80269	2.03285	15.123	1.89623	0.858669	10.3918	2.98025	0.706118
hsa-miR-517a-3p	6.11554	0.109024	0.547557	11.8695	3.75198	0.0306324	87.3838	0	181.879	1.81244	0.0197778	178.79	1.8903	0.0966932	123.462	12.537	0.538781
hsa-miR-302e	6.11606	3.68786	0.0340344	6.79185	3.89463	0.896678	13.42	0	32.5515	2.7014	0.0352981	259.739	6.8559	1.05192	272.458	23.7699	0.858404
hsa-miR-515-5p	6.10824	0.129796	0.0363019	30.4841	11.0308	0.0552696	86.5311	0	143.564	2.73595	0.0380613	1660.05	6.57772	2.96953	924.139	81.8387	0.0675714
hsa-miR-146b-3p	5.98564	16.5564	3.38677	4.22762	17.8995	1.15655	0.927624	14.8988	0.591139	4.42801	36.1838	7.17222	9.68993	20.9541	1.3849	29.3041	10.69
hsa-miR-4791	6.118	19.715	4.61048	6.79207	8.96452	4.99567	47.2082	6.65872	107.789	7.60397	8.19648	0.863672	0	0	0.115114	0.360444	0.872382
hsa-miR-30b-3p	5.05866	10.4736	3.23043	4.24114	8.77165	3.90155	2.70745	1.61103	10.6262	1.83411	0.849823	9.00096	4.40135	3.42373	4.96062	3.11717	5.59236
hsa-miR-498	5.11053	0.0259979	0.525503	16.0919	0.0443907	0.0238272	40.0829	0.164386	30.6294	0.021187	0.0151278	36.4248	0.139639	0.113227	33.0647	0.581745	0
hsa-miR-105-5p	5.09738	13.8005	3.94591	5.94009	2.09528	2.12432	19.5639	0	27.0833	3.44473	0.12368	5.34215	1.05365	0.524294	6.15611	4.01166	34.5217
hsa-miR-5010-3p	5.04559	5.97046	2.66171	5.91927	8.88106	3.0429	5.34832	3.73787	0.712302	1.84659	0.875996	3.4366	7.33467	7.35566	7.35163	8.72948	6.93128
hsa-miR-491-5p	5.06172	5.88956	6.35523	1.71229	3.75483	5.80494	6.24163	2.26044	14.901	2.61937	0.875319	1.12666	4.87128	4.25128	8.61554	4.39194	3.27149
hsa-miR-1914-5p	5.0004	14.8776	1.3311	6.73856	5.41767	4.52896	1.81075	1.1324	5.40863	1.81974	0.0840576	0.0395991	1.26128	0.0384769	1.38925	1.38231	2.86787
hsa-let-7e-3p	4.94686	2.50547	0.770492	0.0126278	2.11539	2.14135	0.922012	2.57294	0.457591	7.51624	0.911402	3.65439	11.8314	19.6505	3.52354	3.10688	39.4523
hsa-miR-2277-5p	5.06549	2.46811	1.42719	4.2429	3.69735	5.04502	3.59472	12.1782	6.46456	0.981993	13.2192	11.3243	9.74577	5.70682	8.59491	1.9227	1.71525
hsa-miR-146a-3p	4.95301	1.27431	0.0536574	1.70276	0.167673	0.0825185	4.4155	0	4.87119	0.925646	0.061507	0	6.64607	6.93999	0	0	0
hsa-miR-4523	4.86864	1.21096	0.722211	0.0109092	0.122498	0.0991702	0.020845	1.13783	0.34003	0.0565811	2.29862	1.24846	2.92965	0.707213	2.22871	0.403452	0.899587
hsa-miR-3130-5p	5.05816	4.60087	2.02376	6.76546	3.51589	1.1475	10.6398	5.06582	6.31642	0.949418	3.35557	1.97594	1.08501	1.02193	2.32954	2.16433	1.55375
hsa-miR-503-3p	4.98418	5.92519	3.95711	3.3837	5.4566	3.08203	0.92558	1.76344	0.533248	0.997528	7.41443	1.748	7.8344	6.43239	5.18435	5.96099	4.28026
hsa-miR-548u	5.0676	8.27045	1.40229	5.0859	10.5707	1.14998	6.24661	4.40111	10.9603	5.94641	3.99716	6.5965	1.25484	1.69455	5.92748	6.42234	3.62549
hsa-miR-7641	5.10427	9.59224	2.73034	44.0227	73.6598	20.3551	283.462	15.0952	485.437	1.87665	3.76488	39.2396	11.5155	3.35573	22.0263	22.4314	24.066
hsa-miR-374c-3p	5.02743	6.98426	3.24401	6.7511	8.52585	5.72596	3.57876	1.93811	5.78719	2.60274	2.11204	1.13789	1.47535	1.19113	2.69237	1.21479	2.94252
hsa-miR-29b-1-5p	5.04426	14.0866	1.29445	4.23738	7.34717	1.0645	3.58591	0.143166	0.707247	3.54002	0.07347	3.439	20.1102	4.20194	11.0936	1.54059	2.00423
hsa-miR-139-5p	5.08173	7.1941	3.89336	5.93371	9.11265	0.130591	10.6788	3.24669	16.1124	6.05632	0.114985	10.3152	28.2291	15.7328	1.35406	2.39165	1.8934
hsa-miR-1306-5p	5.0891	2.51747	0.770486	7.62364	7.31882	8.82541	7.15112	6.48299	11.951	4.35729	7.70981	14.6133	7.07122	7.2375	11.7457	17.9748	12.4893
hsa-miR-1277-5p	5.09618	6.04136	2.07843	5.9396	0.273129	1.16258	5.38376	4.52139	1.00317	2.72168	3.04068	26.4022	35.6969	50.6913	26.4352	15.7008	15.7094
hsa-miR-885-5p	5.00316	1.10596	0.576061	5.0646	0.0685506	0.841601	1.81128	0	0.579372	0.0323899	0.026314	5.04114	0.106061	0.0802279	1.71861	0.720409	0.489727
hsa-miR-624-5p	5.0056	2.42388	3.07627	7.57834	5.07788	0.105892	0.927456	1.96664	5.47666	0.956228	0.773489	1.14786	3.26683	1.21888	1.05877	1.6031	0.715668
hsa-miR-6747-3p	5.01677	3.55015	1.30246	2.55018	0.198653	0.0969279	2.69515	0.306312	0.616731	3.28845	1.26115	4.09153	3.24209	1.77977	6.7976	2.13451	2.922
hsa-miR-5699-3p	5.0549	9.38075	5.85296	10.9659	12.1307	4.98017	1.82049	2.74092	0.749812	1.00322	6.18643	3.7113	4.17456	2.8622	8.65323	5.56409	6.68543
hsa-miR-4467	4.96835	1.24425	0.069502	4.21691	0.144355	1.10347	0.025241	2.13041	0.499056	0.0660622	1.8951	0.0430965	1.6085	0.197426	5.23804	2.90993	3.03117
hsa-miR-4461	5.11052	37.4977	2.70278	20.3177	10.9868	5.92833	53.4117	8.29898	30.6217	10.3315	2.27478	18.5613	9.06109	5.73866	26.6293	15.6051	8.57888
hsa-miR-509-3p	5.07607	17.7702	1.40147	6.77395	50.9463	15.6584	8.02096	1.27932	20.058	17.9267	0.867996	3.3869	0.653918	0.523041	1.67367	7.33589	2.75856
hsa-miR-551a	5.09197	4.83879	1.4074	3.40493	7.28194	3.04602	9.81165	0.788677	7.11619	1.00784	0.877703	20.3902	17.6824	14.6468	16.9751	7.98044	10.2593
hsa-miR-556-3p	5.02593	0.0819907	0.0464275	8.42763	1.87046	0.0710979	0.92909	0.655837	0.644345	0.913486	0.051208	4.96732	3.42118	3.14284	3.02834	1.4821	0.0559849
hsa-miR-520a-5p	5.11089	0.107151	1.05692	10.1764	2.06688	0.0423225	34.7804	0.15495	54.3472	0.0983657	0.0281531	71.0991	0.647024	0	64.7225	15.5437	0.479122
hsa-miR-127-5p	3.89441	1.26616	0.0160995	0.856475	1.87732	0.0242388	0.0195964	0.536116	0.304779	3.80727	0.0154046	1.27911	0.678113	0	1.16752	0	0
hsa-miR-3074-5p	4.06207	8.21662	3.85786	10.1239	12.0422	5.73416	0.0294781	2.76043	6.20589	1.0005	0.109797	6.66048	4.1868	0.688566	5.64509	4.16985	6.1008
hsa-miR-943	3.98267	4.62832	0.055453	4.21178	1.98462	1.85511	1.80057	0.309242	0.463033	1.73973	0.0641977	0.886004	2.8212	0.728778	1.76691	1.60205	3.80043
hsa-miR-496	3.78888	1.29002	0.01754	0.848162	0.181978	0.0264282	0.0143326	0.345864	0.186818	6.85631	0.0168864	0	0	0.3203	0	0	0
hsa-miR-3913-5p	4.05774	5.98927	5.24711	6.76005	12.2847	17.169	6.22891	3.7169	0.716291	3.51327	2.28977	9.67724	6.46354	3.70106	1.04431	8.16364	7.53073
hsa-miR-3174	4.0683	4.73791	0.76148	4.24164	5.33459	3.92769	2.708	2.75985	6.36511	0.98568	2.12225	10.4725	4.03569	3.41151	9.29189	4.96056	6.09757
hsa-miR-4662a-5p	3.98339	7.04565	13.3918	5.88144	7.06882	4.04837	0.0244328	0.949301	0.464736	0.995721	0.129938	1.78248	6.5616	17.342	1.0862	3.83759	8.05154
hsa-miR-7114-3p	3.8233	1.25662	0.592934	0.00844211	3.29722	0.0454863	0.898915	0.328398	0.219951	0.905221	0.03051	0.0882604	1.81368	0.664247	0.159609	0.74184	0.0780726
hsa-miR-376c-3p	3.89702	1.28678	0.0385552	0.856665	0.178868	0.0587755	0.0197317	0.149527	0.308434	5.377	0.0408696	0.645091	1.52953	3.1254	1.89919	0	0
hsa-miR-100-3p	4.0598	91.5778	43.4248	4.23871	5.73826	2.14143	0.0293095	0.142746	0.726983	8.72367	0.915616	4.60241	53.9579	59.7894	17.1871	14.6615	73.5097
hsa-miR-548j-5p	3.99697	2.33245	1.89112	3.38027	0.151916	1.95036	0.924081	0.969458	0.498432	0.902937	0.748955	2.06562	2.05033	1.7665	4.17863	1.4994	0.72174
hsa-miR-1283	4.09739	1.33748	1.32278	23.7157	3.94328	4.4933	31.2506	0	56.9987	3.58378	0.0814915	465.198	20.6761	4.66794	204.458	50.9403	0.374786
hsa-miR-4517	4.07268	2.4057	0.745732	0.0156316	1.95418	0.113674	9.77237	1.45634	10.917	0.945595	3.07086	8.06893	2.18386	1.03373	6.92581	3.4837	3.35644
hsa-miR-4516	4.10134	2.40472	0.0830206	0.866904	1.95267	1.1506	32.9205	0.952184	54.8133	0.0821675	3.39636	8.70763	1.0888	4.77539	2.93707	5.38647	13.8296
hsa-miR-1264	4.0944	2.34998	0.567072	3.40567	0.158793	0.0368689	10.7053	0.157284	12.3879	1.65336	0.0241824	12.7951	0	0.0849373	27.4153	3.22413	0.503554
hsa-miR-5001-3p	4.04612	4.72532	1.40199	3.39347	3.70062	3.02977	3.58046	3.74274	0.661945	0.982535	2.15155	4.35344	5.35228	5.47069	8.78626	4.07238	4.49808
hsa-miR-548n	4.05806	4.82967	2.65103	3.39659	3.86134	2.09891	3.58709	2.59122	0.717964	3.50504	2.15211	8.17569	12.8361	5.64343	9.71379	8.53185	6.24951
hsa-miR-382-5p	3.87788	3.65719	0.0373796	0.855257	2.10956	0.0569453	0.018746	0.321053	0.282638	14.6231	0.0393966	0.976372	0.847734	2.07331	0.823428	0	0.243296
hsa-miR-19a-5p	4.09378	7.05778	1.39376	8.47121	5.45508	1.14399	5.3833	4.0819	12.3303	0.103981	0.85583	18.0059	6.33418	3.07105	21.191	7.39085	7.87955
hsa-miR-323a-3p	3.97362	1.24238	0.0410752	3.37382	0.143033	0.0627075	0.0238735	0	0.442527	0.889223	0.585225	1.49116	3.04003	2.84796	3.18635	0.754633	0.0614407
hsa-miR-7976	3.95983	1.27281	3.25411	0.860948	1.89727	0.127466	0.919341	4.07745	4.57102	1.67409	3.94579	2.13014	3.38081	0.688436	1.10453	0.549393	1.04195
hsa-miR-616-5p	4.07951	8.17959	2.02128	5.93129	5.44398	2.09041	8.02054	3.41817	6.6906	0.996386	2.73813	8.01984	6.77098	5.66165	11.5243	4.36676	1.04201
hsa-miR-4652-5p	3.96888	0.0112392	0.0555152	0.861518	0.0186272	0.0854696	0.920536	2.1793	4.67321	0.632863	1.17159	2.1134	0	0	1.78516	0	0
hsa-miR-3126-5p	3.90613	0.0947975	0.727622	0.857318	0.190087	3.65501	0.911799	0.469737	0.321564	0.954201	0.0811756	1.26364	8.4766	3.57021	0.801295	1.78806	1.97062
hsa-miR-197-5p	3.97738	1.22495	0.0582703	1.70177	0.131286	2.6989	2.67168	0.143716	0.450891	0.0604148	1.68901	1.48672	1.89135	1.26052	2.47059	1.76245	0.212084
hsa-miR-1247-3p	4.1031	3.70024	3.33773	12.7111	11.0967	8.73688	1.82573	0.787299	1.25165	123.593	1.59741	168.614	38.3761	28.5476	1.99304	34.4305	2.39364
hsa-miR-664a-3p	4.1031	24.653	9.19623	7.63793	7.45635	12.7825	72.9818	19.6323	64.0844	5.26389	5.90965	9.24277	6.80114	15.1039	8.34503	26.0548	21.9574
hsa-miR-524-5p	4.10276	2.46351	0.66903	26.2421	6.84707	4.04227	52.5696	0.146102	87.7734	0.979327	0.0537908	21.9037	0.0496167	0.0484211	17.9164	7.37684	0.0543787
hsa-miR-6797-3p	4.01469	2.2882	0.715886	0.864178	0.135709	3.57621	3.56281	0	5.28757	0.877432	0.074455	2.94014	1.63535	1.60314	3.08625	0.765019	3.30624
hsa-miR-18b-3p	4.05154	1.28303	0.66882	10.1135	7.81445	2.54008	2.70166	0	5.96322	0.0792082	0.053713	0.574804	0.0536656	0.0484674	4.00951	2.19408	1.9415
hsa-miR-3150a-5p	4.00515	2.39077	1.3511	5.89254	4.9281	0.110885	0.0257155	2.4588	5.14357	2.44316	2.47674	1.16272	0.456254	0.0377247	1.73956	0.369428	1.23233
hsa-miR-6775-3p	4.03636	5.85649	1.78186	4.2306	2.06227	1.01886	2.69573	0.478245	0.622338	5.72347	0.0606534	6.50694	1.6872	1.2907	4.05329	1.91783	0.57019
hsa-miR-31-3p	4.08765	17.5275	2.69733	5.9358	3.9002	4.03197	10.6878	6.99513	6.97208	9.30494	0.899038	13.4742	3.93135	17.5754	13.4116	6.72088	2.90698
hsa-miR-548d-5p	4.06369	5.76112	2.62786	6.76374	3.60458	2.0821	3.5902	2.92763	14.5357	2.53231	3.89452	3.1307	2.14387	0.196471	2.33284	0.532878	1.21385
hsa-miR-6511b-5p	4.01676	3.55206	0.0683772	1.70663	2.00529	1.98462	6.18462	1.29794	0.55483	0.964588	1.3345	2.634	3.23985	2.10118	2.40032	4.15194	2.86052
hsa-miR-518a-3p	4.10113	1.32808	1.15644	8.4849	5.41522	1.69262	69.5258	0.148555	96.3585	2.62867	0.0439681	95.4403	3.36438	0.408909	68.7056	9.22935	0.0615469
hsa-miR-520d-3p	4.10294	0.0811062	1.03262	7.63831	1.86276	0.831161	25.8747	0	42.5664	0.0714597	0.0247291	79.4252	0.900926	0.0836762	56.7621	4.4221	0
hsa-miR-449a	3.96683	0.0930673	1.41193	0.0122433	1.96339	1.15628	6.13216	5.70135	0.427956	6.16908	5.36444	0.603739	0.452342	4.06538	0.434702	0.366208	1.20863
hsa-miR-4497	4.09691	5.98778	1.42668	20.3312	8.944	11.8329	209.469	12.1481	386.74	0.110845	5.92489	63.6639	8.36431	9.887	20.7513	13.6381	73.4077
hsa-miR-4484	4.07995	10.3257	0.0731106	4.24566	2.06677	3.78942	5.36975	1.95416	0.856178	0.0983481	0.807163	12.9973	5.97938	3.48327	16.8488	2.62367	2.64034
hsa-miR-142-3p	4.04018	3.51506	1.88096	0.865454	0.1872	1.93919	0.928915	0.97098	0.637264	0.0841215	0.740899	1.7141	0.659635	0.365991	15.7685	6.68118	1.6213
hsa-miR-876-5p	4.03078	4.83656	2.67569	10.0936	12.2905	1.15619	4.44875	4.71627	0.601665	13.2515	6.60263	0.038611	0.84739	1.18685	0.11111	0.195437	0.37056
hsa-miR-369-3p	4.00451	1.20913	0.0508817	5.89222	0.121387	0.0781219	0.0256771	0.480116	0.518779	0.853143	0.0574545	2.659	2.68524	4.24506	2.76443	0	0.395212
hsa-miR-7705	4.01032	2.46339	0.0705739	0.863943	0.21384	0.109647	0.0260296	1.79372	0.535394	4.13279	0.789676	7.60399	2.76319	4.77086	4.83143	5.36161	3.92721
hsa-miR-5092	4.03176	3.32308	0.0330656	5.06779	3.16729	0.0502503	3.57243	0.678872	9.29706	0.876908	0.0341361	0.579134	0.0636597	0.439721	0.733905	0	0.451239
hsa-miR-1252-5p	4.08092	3.56966	3.12342	8.4594	2.02303	2.01325	6.2552	0.961502	6.73631	0.971052	0.0911445	13.2778	5.41942	3.50024	7.20968	3.3906	2.47294
hsa-miR-6772-3p	3.8559	2.39181	0.0510259	0.00927368	1.93273	0.07835	0.0176319	0.311485	0.25565	0.937478	0.057662	0.677109	0.666057	2.26716	1.21374	4.08867	2.69816
hsa-miR-219a-1-3p	4.04423	5.88424	3.9206	7.59072	2.0772	3.99021	0.929318	1.76679	0.653894	2.61575	3.47316	2.87712	3.16201	3.04452	7.7716	6.73604	8.82977
hsa-miR-150-5p	4.10279	0.0521856	1.33689	3.40721	0.0942911	0.106576	71.2448	1.79824	98.8002	0.0440736	1.87944	16.8315	1.82667	1.92161	11.5292	0.643816	0.715018
hsa-miR-4741	3.01888	5.67134	0.0676496	2.54171	3.50123	2.83826	5.28902	2.13595	0.483203	0.0826981	0.0840941	1.47135	1.96055	0.872886	1.08075	1.25257	3.41672
hsa-miR-185-3p	3.04975	8.18054	3.77144	2.54997	3.78955	2.04648	2.69472	1.28731	5.61018	2.63954	0.0986505	5.912	6.12666	5.22571	4.06094	4.01151	2.44715
hsa-miR-548as-5p	2.91925	1.2205	0.648085	0.853701	1.74957	1.71506	0.904381	0.488124	0.257392	0.0591743	0.046483	0.675844	1.42025	0.403065	0.483844	1.16936	0.231635
hsa-miR-551b-5p	3.00355	1.18339	0.0499876	4.20732	0.106541	0.0767089	1.79719	0.145626	0.43487	2.14445	1.10518	1.80183	0.290013	0.747951	0.760747	0	2.31662
hsa-miR-5690	2.98293	7.62816	0.742179	0.859802	1.87645	2.8925	1.78952	2.625	0.380236	0.0730233	1.93418	1.53165	0.255908	0	2.54341	0.0387398	0.540244
hsa-miR-338-5p	2.94681	0.974367	2.06021	2.52149	0.0182678	2.12935	0.0195696	5.68589	0.304058	0.00881395	8.06819	0	0	0.52488	1.90492	0	3.76375
hsa-miR-6868-3p	2.90903	3.42585	3.0851	0.852652	0.161315	2.85544	0.0170314	0.304461	0.241965	1.66031	0.777758	0.372872	0.677758	1.56731	1.22969	1.8569	1.77337
hsa-miR-379-3p	2.95759	1.24863	0.0390138	4.18512	0.147495	0.930602	0.0203178	0.667494	0.324721	3.71674	0.0414491	0	0.691418	0.804599	0.799737	0	0.239515
hsa-miR-9-3p	3.08856	1.33467	1.42648	1.71403	8.85446	5.98983	8.92484	12.1886	0.957933	10.7238	11.7629	47.621	2.49703	0.528352	1.03828	2.75702	0.0458708
hsa-miR-3664-3p	3.05321	2.51322	1.37169	2.55088	20.5444	6.46039	7.08388	1.28733	0.631268	7.59185	2.58275	5.58448	0.0498139	0.0372624	3.37107	3.9618	0.0433371
hsa-miR-6852-5p	3.01232	3.59422	1.36233	2.53992	2.04771	4.66839	0.92223	0.466476	4.83165	4.90886	1.40225	2.09024	1.48208	2.9485	2.11336	3.54061	2.63718
hsa-miR-1294	2.96702	4.51317	1.08307	0.858354	0.166992	0.0474723	1.78349	0.50406	4.18244	0.0756898	0.0320101	0.933523	1.55233	0	0.130611	2.60294	0.0756743
hsa-miR-124-3p	3.09461	7.16826	0.614686	6.78961	22.4518	0.902674	48.8898	0.675145	29.2145	10.1074	0.0363473	10.4057	0	0	4.52779	1.37077	0.0696395
hsa-miR-451a	2.98775	0.0817005	1.79134	0.0117373	6.15275	1.02448	2.65956	0.309913	0.392117	0.0720484	1.15377	3.11445	0.465709	0.554016	1.46153	2.05802	0
hsa-miR-891a-5p	3.09033	4.88688	1.42618	0.867125	7.52558	3.12377	0.932709	24.3333	0.993843	107.094	22.7263	69.0451	18.6757	21.9845	0	6.47108	0.546895
hsa-miR-1251-5p	3.07016	0.0574908	0.0746951	2.55525	1.64874	1.1246	11.5109	0	0.743769	0.823655	0.0970872	10.2278	0.0772304	0.860921	2.66069	1.24296	16.5963
hsa-miR-1273d	3.0375	0.0715794	0.0583788	2.54673	0.135332	1.88598	3.56394	0.474263	0.554605	1.58535	0.703905	2.33416	1.6366	0.898512	5.85183	1.3489	2.97794
hsa-miR-3940-5p	3.00332	2.07293	0.0148078	2.53745	0.0719467	0.0222785	0.0236561	0	0.434208	0.0339462	0.0140914	2.42372	0.593175	0.117708	3.91427	0	0.604041
hsa-miR-3934-5p	3.0685	0.0750348	0.555473	4.23896	3.22325	0.0331365	7.11181	0.159077	6.16794	1.60843	0.0215294	5.4844	0.263659	0	5.65178	1.32851	0.523539
hsa-miR-4638-3p	2.97499	1.28183	0.711137	1.69568	1.92503	0.093321	0.915457	0.472905	0.361641	0.0787526	0.0719708	3.16776	4.4891	3.27984	0.447746	2.19736	3.51828
hsa-miR-382-3p	2.94805	1.12703	0.0173565	3.35162	0.0780868	0.026149	0.0196549	0	0.306355	1.3958	0.0166966	0.0651334	0.0966779	0.810773	0.809268	0	0.112325
hsa-miR-6807-3p	3.04147	1.30198	3.23859	0.0138811	3.56772	0.125384	1.81075	0.3025	5.40865	0.959161	0.853921	1.73315	6.16565	2.90054	9.67337	1.41873	15.0232
hsa-miR-33a-3p	3.08646	6.01937	3.30039	4.2482	7.35687	1.15602	6.26282	1.76654	0.922034	1.86485	0.884654	23.7145	18.4031	13.8994	16.719	13.5244	11.1007
hsa-miR-7975	2.94004	0.0742857	0.095615	0.855779	8.58697	1.16036	3.48786	7.43976	0.291836	0.0647812	33.4306	0	0	0	0	0	0
hsa-miR-627-3p	2.98431	0.0896598	0.751355	1.69738	3.45995	3.83434	1.79004	1.78286	0.383589	0.0800424	2.01334	1.84335	3.78249	2.06046	1.467	2.94149	2.62298
hsa-let-7b-3p	2.95531	1.28169	0.0322536	3.35442	3.43879	0.048994	0.911665	1.21964	0.320222	4.61588	0.0331707	0.639428	0	0	0	0	0
hsa-miR-518d-3p	3.09491	0.0888899	0.0323534	5.09974	3.44766	2.27539	30.2972	0	30.3453	0.936136	0.0332889	57.8332	2.88101	0.64674	27.3003	2.57049	0
hsa-miR-1538	2.90324	0.0691947	0.0400602	0.00877188	1.75639	0.0611224	0.0166526	0	0.233618	0.868067	0.0427814	1.36903	1.89636	0.997016	0.861346	0.773888	2.4827
hsa-miR-3190-3p	2.8755	5.3291	1.10456	0.849088	0.129747	0.0517892	0.0148669	0	0.196986	0.867517	0.0353278	0.401007	0.065712	0.243293	0.168375	0	1.07091
hsa-miR-103a-2-5p	3.06168	2.48604	3.25132	5.07597	10.2196	1.14604	4.4633	1.11683	0.682276	0.992286	1.50267	4.33807	6.37258	7.75716	8.41088	3.49586	6.97903
hsa-miR-3912-3p	3.06718	8.25253	2.69705	2.55449	2.11858	4.03147	7.98832	3.39519	6.12248	5.92377	5.51721	6.68029	5.85738	6.94034	4.6563	6.96781	8.07426
hsa-miR-548b-5p	3.08832	3.67686	1.42182	17.7387	15.584	1.1617	11.5792	5.843	7.07447	10.0127	10.1022	9.38372	1.45911	0.199548	7.48091	1.88582	5.47314
hsa-miR-543	2.96491	0.0972032	0.0211268	0.858157	1.99592	0.0318949	0.0208326	0.159712	0.339664	6.2712	0.0206581	1.56711	2.37118	0.997286	2.97218	0.0339195	0
hsa-miR-4682	2.98186	3.56265	0.0631078	2.53147	5.17933	1.07339	0.916749	0	0.377664	0.090594	0.737248	0.916478	3.0088	2.32268	2.18468	3.76651	5.55228
hsa-miR-6844	2.98908	4.63017	0.0628579	0.860347	1.98598	1.93159	1.79183	0.972033	0.395488	0.0864769	0.0759185	0.324594	3.04103	2.32497	4.34887	3.43919	3.29383
hsa-miR-4660	2.95045	1.08878	0.0466466	0.856788	0.0611413	0.0714425	0.910706	1.00073	0.310855	0.0289786	0.622636	0.0642613	0.114623	0.0498465	2.64755	0.515286	1.36249
hsa-miR-186-3p	3.06512	7.01632	2.60885	4.23727	8.60976	2.97902	2.70323	2.2729	6.05382	3.41808	2.65499	6.101	3.37134	2.7397	8.37583	0.194054	0.0432499
hsa-miR-367-5p	3.09466	0.0674434	0.00597467	6.78975	5.7182	0.684686	9.83976	0	18.7071	0.861573	0.005483	62.1754	0.0670817	0	19.972	0	0
hsa-miR-3605-5p	2.94934	10.2756	4.99203	4.18113	2.05263	6.51752	0.019744	0.628503	0.308768	2.58491	0.835003	0.345544	0.648288	0.858013	0	2.63588	1.21862
hsa-miR-5701	3.08546	3.69415	2.7324	4.25088	2.11951	0.155895	8.95771	1.2737	32.7524	3.58753	0.912425	1336.24	490.807	293.726	397.236	24.1718	11.5309
hsa-miR-548t-3p	3.01858	2.22527	0.7305	3.37852	0.114891	0.103886	1.80267	3.14671	4.94173	0.053238	0.764767	2.07591	0.50657	0.70192	1.08104	1.41587	1.42426
hsa-miR-196a-5p	3.08847	7.24625	243.839	2.55973	32.4464	621.758	1.82547	504.502	21.4827	37.7721	630.678	22.7431	125.345	119.564	12.7151	106.344	442.302
hsa-miR-371b-5p	3.03859	1.27069	0.576147	5.06195	3.37471	0.0398444	1.80975	0.155972	5.34316	2.39828	0.490621	1.73774	0	0	3.07841	1.65816	0.27912
hsa-miR-3944-5p	2.84928	1.13378	0.0248259	0.846175	1.53826	1.49702	0.0132203	0.334725	0.166692	0.0381887	0.0246761	0	0.567999	0	0.182694	0.0708819	0
hsa-miR-101-5p	3.08719	0.11374	3.26294	0.867097	8.77377	3.02482	7.14998	0.789511	0.9338	1.83436	3.3698	37.4728	11.6725	5.99717	9.12835	5.23306	3.62946
hsa-miR-153-3p	3.08186	18.6689	7.16515	10.1428	5.62901	2.13993	10.6702	5.67082	0.858495	2.70404	1.61738	5.11143	11.4679	18.3091	11.8485	7.07078	14.4038
hsa-miR-1322	3.0746	0.0647782	1.33705	8.44963	0.120498	0.106624	6.24194	2.30021	6.39462	0.0557041	1.87999	6.61927	1.2038	0	5.28255	2.43782	1.59546
hsa-miR-4485	3.09494	87.8345	7.25656	7.63656	7.51554	6.99808	43.6098	5.49045	56.7053	12.0931	2.36721	13.7773	6.98477	6.20062	4.84377	14.1698	78.8647
hsa-miR-556-5p	3.07675	7.01766	1.32932	8.45228	5.39454	2.83343	4.47937	0.304873	0.802468	0.100861	0.0835001	10.7253	7.67478	6.11523	9.59135	3.32014	0.717182
hsa-miR-3613-3p	2.94155	3.47181	0.085192	2.51997	1.92459	3.05554	0.0192088	4.55403	0.29451	0.0786989	5.3389	1.28946	1.76019	2.02757	0.139423	2.95506	4.64835
hsa-miR-487b-3p	3.02419	2.40659	1.30515	1.7044	0.183368	0.097648	0.924241	0.142888	0.501906	1.7178	0.0763804	2.06353	6.25784	7.92239	7.3702	0.19802	0.208719
hsa-miR-5096	3.09367	10.5301	6.51912	6.78779	5.53603	3.10091	24.0267	6.81721	33.3805	1.84513	5.63682	14.1427	7.34029	2.52243	8.0652	6.96774	9.76249
hsa-miR-4440	2.97262	2.164	0.638126	0.0111813	0.0965458	0.0617393	0.0213826	0.148759	0.356332	0.0450847	0.0432882	1.23646	0.0824743	0.600557	4.81667	1.06126	1.83996
hsa-miR-548aq-3p	3.09107	4.79591	2.06039	6.78418	7.12435	7.77627	9.82004	6.50445	22.2272	0.999294	4.86991	20.5853	6.53307	2.02209	9.7251	7.90722	3.07829
hsa-miR-1910-3p	2.94914	0.974367	0.00460783	0.0103437	0.0182678	0.00689502	0.910448	0	6.64155	0.00881395	0.00420564	0.0647349	0	0	0.136669	0	0.19394
hsa-miR-144-3p	2.00987	0.068011	0.0218357	0.0110462	4.43152	0.0329779	1.7842	0.52206	0.348144	0.058761	0.0214177	3.86408	1.18466	0.0919531	1.13739	0.398765	0.0974159
hsa-miR-15a-3p	1.95525	2.14709	0.0486149	0.00826345	0.0917568	0.0745425	1.75226	1.68872	0.212797	0.0429347	0.0542374	0.38991	0.793236	0.0481578	0.509609	0.246247	1.15223
hsa-miR-6819-3p	2.04319	2.41415	1.28239	3.37905	0.186999	2.71646	0.0249657	0	4.9676	1.72668	0.0703389	3.30353	4.86282	2.35878	3.13833	1.79417	1.64745
hsa-miR-1224-5p	1.8715	0.0373286	0.0429066	0.00443336	0.0652771	0.0655724	0.00830796	1.8871	0.091677	1.34911	0.0464788	0	0	0	0.241502	0.283654	0
hsa-miR-3656	2.03915	1.04524	0.0300855	0.0127312	0.0436142	0.0456452	7.88271	0.50603	4.85513	0.0208231	0.0306294	0.31446	0.411482	0.454954	0.117653	0	0.466482
hsa-miR-4797-3p	1.99579	0.0703167	0.62795	1.69057	0.13254	0.0579239	0.0196349	0.149759	0.305815	0.872197	0.0401823	1.60432	1.88626	0.612622	1.9026	1.75755	1.45158
hsa-miR-499a-5p	2.05011	1.23486	0.0627007	5.05736	1.78819	0.0969485	2.68415	2.49056	0.527312	2.28637	0.734374	3.56891	0.481273	1.41874	2.41573	0.212458	1.08241
hsa-miR-933	2.00272	1.26422	2.50989	2.52474	3.3385	1.9906	0.912216	0.468277	0.325792	0.0724609	0.778901	0	2.25575	1.04269	2.62153	1.67154	3.94835
hsa-miR-3196	2.02935	1.17107	0.0525511	0.0121437	1.62506	0.0807643	4.39955	0.478683	4.60952	0.0465825	1.13568	1.8122	1.53221	0.380838	0.764452	0	2.4787
hsa-miR-4699-5p	1.93913	0.0469534	0.0117704	0.00749481	1.5506	0.0176799	0.0141736	0	0.183856	0.0393656	0.0110597	2.22592	0.817495	0.374229	0	0.457949	0.138016
hsa-miR-518e-3p	2.0844	0.0850359	1.23171e-17	6.79232	1.89669	1.71018e-17	19.6454	9.40161e-18	53.814	0.0753735	6.87919e-18	68.0692	0.673618	2.47459e-17	67.3716	5.52707	2.42584e-17
hsa-miR-3127-5p	2.0348	0.0802903	1.40939	4.20896	0.155093	1.15469	0.0239349	6.03525	0.444906	1.64304	4.08123	2.41341	0.683516	2.70648	3.54	3.64146	3.26572
hsa-miR-7108-3p	1.89004	0.0210115	0.0356389	0.00525056	0.0355116	0.907746	0.00986319	0	0.113291	0.0170118	0.0372469	0	0.15748	0.238977	0.619874	0.364161	1.91799
hsa-miR-3159	1.96698	4.64024	0.0620897	0.852247	6.62517	0.0959684	0.901423	3.00196	3.55479	1.74638	1.25355	0.375874	0.44926	0.0402262	0	0.883442	0
hsa-miR-3138	1.9812	1.21578	0.0347897	0.00954469	0.125469	0.052922	1.76755	0	0.268223	0.0578807	0.544115	0.360516	2.40976	0.835427	1.9584	0.978161	1.06339
hsa-miR-3131	2.00045	3.31588	0.742157	2.52376	0.133691	1.11213	0.0201172	2.45815	0.319063	0.0614592	1.37581	1.91647	0.485146	0.360552	1.15668	1.75314	3.91467
hsa-miR-5587-3p	1.93849	1.08936	0.0367174	1.67379	0.0613871	0.915114	0.014115	0.321639	0.182772	0.0290921	0.0385744	0	0.359377	0.0611622	0.532924	0.291114	1.46802
hsa-miR-4433-5p	2.05819	2.20573	0.00457595	4.22681	1.6653	0.00684721	3.5689	0	0.583145	0.0505707	0.00417602	3.21618	0.0751825	0.190552	5.80976	0.815691	0
hsa-miR-193b-5p	2.07966	1.31701	3.20662	6.77252	8.39308	3.8703	7.13456	0.141541	11.1834	2.57408	1.45673	7.15735	2.98069	2.56973	8.88535	2.10651	5.9785
hsa-miR-3116	2.05544	2.26914	0.0312909	1.70693	1.75258	0.877463	7.05977	0.682674	0.562895	0.0594886	0.0320357	3.23159	0.0659379	0.0699117	3.41796	1.77096	0.075635
hsa-miR-3115	2.01109	3.37351	2.51856	4.19147	1.82725	2.8684	1.7849	1.12937	0.352133	0.896494	0.784229	0	1.13971	0.528506	0.787447	0.383421	2.30601
hsa-miR-6857-3p	2.01132	1.25594	1.32485	0.0111248	1.8474	0.103089	1.78503	1.63599	0.352886	0.0697295	1.31035	2.85371	1.81521	0.702747	2.21262	2.46848	2.51301
hsa-miR-6741-3p	2.03207	1.24007	0.0539542	2.53728	1.80253	1.02392	0.0236104	0.477538	0.432481	0.886655	0.0619479	1.19368	2.56781	1.4722	6.09883	0.210813	3.04517
hsa-miR-491-3p	2.06588	7.00062	1.35314	3.39268	2.07408	1.11294	7.96561	1.12684	5.78815	0.099583	0.0914705	2.58525	7.04632	5.83189	3.3608	5.30081	3.91216
hsa-miR-6724-5p	2.06932	1.27751	0.0652535	2.55319	3.41408	2.80372	1.81768	0.305474	0.685022	0.929422	0.752389	10.6448	1.99329	2.30398	10.1132	2.02028	3.81902
hsa-miR-6782-3p	1.96493	0.0417484	0.0301678	0.00873427	0.073707	0.0457721	1.75798	0.505891	0.232028	1.38001	0.0307248	0	0	0.0720188	1.63133	0.480192	0.894152
hsa-miR-561-3p	2.08461	1.31677	1.36612	11.8438	0.212709	2.03684	6.26954	0.46621	7.17922	0.978194	0.815388	6.7787	5.37755	1.20228	30.7738	7.9395	9.85533
hsa-miR-378g	2.0748	1.30754	0.0568584	0.0153241	0.200801	0.0876075	1.82065	0.475332	0.75423	0.9662	0.693227	15.6004	7.68418	3.71942	14.7286	3.40771	1.47806
hsa-miR-548j-3p	2.0521	1.25504	0.0466537	1.70606	1.84478	0.0714538	5.30764	1.17408	5.24456	1.63497	0.051518	4.16961	1.13138	1.53438	0.741138	1.30717	0.404488
hsa-miR-1267	1.95288	0.0444133	0.705711	0.00814908	0.0788703	0.0906045	1.75085	1.14718	0.208306	0.0371052	0.706428	1.06133	1.10348	0.897283	0	0.684916	2.40339
hsa-miR-4511	1.95197	0.0518519	0.0454374	0.00810556	0.0936177	0.972398	0.0153568	1.00343	0.206615	0.0437712	0.614443	0.720901	0.788026	0.218611	1.67981	1.5131	0.227272
hsa-miR-519c-5p	2.08422	0.1115	0.585823	9.33029	0.234065	0.856955	32.106	0	1.30288	0.103093	0.0287091	102.647	1.8836	0.677081	84.0653	19.8729	0.0811989
hsa-miR-1257	2.05547	2.26009	1.14543	8.41024	3.09848	0.0602308	3.56546	0.666669	0.563072	0.0581674	0.042052	0.865307	0.492952	0	2.05884	0.400004	0.619265
hsa-miR-4504	1.8715	0.0260895	0.00849069	0.00443336	1.35577	0.0127313	0.00830796	0	0.091677	0.0212642	0.00787146	0	0.139343	0	0.241502	0.110034	0.425957
hsa-miR-548y	2.06805	3.63078	0.754563	1.71019	3.76381	1.13362	4.46152	1.12057	9.85388	1.81668	1.45044	3.7531	3.79401	3.79321	6.72357	8.88101	9.21737
hsa-miR-3130-3p	1.89004	1.13275	0.0213172	0.00525056	1.53594	0.0321856	0.00986319	0.159561	0.113291	0.0379673	0.0208616	0	0.0943215	0.0935076	0.619874	0.464234	0.765849
hsa-miR-6789-5p	1.98933	0.0314136	0.025978	0.00995985	1.40541	0.0393234	0.908246	0	0.288486	0.0257852	0.0259554	2.30284	0.123827	1.15634	1.55089	0.306676	0.49193
hsa-miR-548al	1.96015	0.0815116	0.0380778	0.00850104	0.157935	0.924322	0.0161252	0	0.222349	0.0718612	0.0402694	0.383884	2.95866	1.63641	2.45438	3.62275	0.827625
hsa-miR-4761-3p	1.9748	0.060273	0.0523973	0.00922282	0.11094	0.0805207	1.76379	0.648143	0.253345	0.0514932	0.0596515	0.67881	2.5023	2.83176	1.21632	0.810901	1.70236
hsa-let-7f-2-3p	1.88808	1.21786	0.0653364	0.00516315	0.126766	0.101185	0.00969647	1.30326	0.110889	1.55905	2.32865	0.152547	0.950664	2.30329	0.221847	0.779484	0.375456
hsa-miR-365a-5p	2.07236	2.44234	0.058269	4.23832	0.201564	1.04808	9.74536	0.307998	6.12426	4.0624	0.0685327	3.14084	2.79435	1.62726	4.99006	2.85556	4.71169
hsa-miR-2116-3p	2.05573	0.0934828	1.29145	1.70701	0.1868	1.06196	3.56579	1.65011	0.564968	3.97337	0.0726758	6.294	5.31774	2.15942	4.79425	0.19741	0.210144
hsa-miR-6721-5p	1.9561	1.14686	0.0350761	0.00830452	1.5681	0.903879	0.0157431	0.323148	0.214427	0.0410443	0.0365599	1.7612	0.312079	1.04127	0.880412	0.45087	0.249174
hsa-miR-2355-3p	2.06551	4.61962	1.35347	5.91161	0.190415	2.01534	1.81559	0.961256	0.645658	0.0854491	0.0915873	2.00206	6.65139	6.91458	11.2303	1.06493	2.2926
hsa-miR-200a-3p	2.0845	3.70799	1.37221	3.40729	3.94793	2.04723	41.8853	1.12229	48.0987	61.5945	1.42911	101.884	5.13997	5.93423	12.4903	2.3907	3.15467
hsa-miR-664a-5p	2.00927	3.44871	3.1375	1.69438	1.90151	1.11633	0.914121	1.45717	0.346176	1.67726	0.803411	0.932385	0.253516	3.13407	2.96079	1.83943	1.93271
hsa-miR-1255a	2.03954	0.0944887	1.37732	0.862483	3.53629	1.13181	0.92257	4.267	0.46792	0.0849943	0.831268	8.11936	8.48572	4.67766	2.1091	0.53705	0.537084
hsa-miR-3942-5p	2.00191	2.19745	0.045599	1.69231	0.106353	0.0697957	1.7796	0.82973	0.323358	0.0494599	0.615536	0.341117	0.290197	0.395772	1.88075	1.2384	1.17353
hsa-miR-4646-3p	1.89488	3.30815	0.0427527	0.00546642	3.14139	1.71324	0.0102753	0.31675	2.84004	0.0606737	0.596396	0	0.486923	0.403521	0	0.0459476	0.414914
hsa-miR-548b-3p	2.05812	0.0857777	0.708536	1.70763	1.90301	0.0920079	1.81152	2.33336	0.58258	3.85397	0.0706582	5.95632	1.55022	0.89436	8.24676	0.372661	1.09422
hsa-miR-1236-3p	1.91657	3.19618	0.0395301	0.00644724	0.10722	0.934046	0.0121544	0	0.148622	0.0498447	0.0421046	0.122843	0.998377	0.229693	0.975064	0.0555389	2.49356
hsa-miR-576-3p	2.07908	3.62082	2.68257	3.40116	2.07423	3.06769	4.48187	2.74609	6.58122	0.989242	5.40951	15.1221	7.48037	7.3117	11.5624	6.56374	3.2575
hsa-miR-548c-5p	2.06302	3.47657	4.44558	6.74712	1.92934	2.07976	6.20573	3.58922	5.65988	0.936189	1.48492	1.7178	1.31531	0.358797	0.732408	2.57034	2.59815
hsa-miR-6769b-3p	2.01238	2.36506	0.05867	3.36109	0.164951	1.05026	0.0213857	0.14364	0.356427	0.921874	0.705953	1.55141	3.38848	3.49627	1.84532	1.4691	2.21523
hsa-miR-548at-5p	2.04832	4.53347	1.9669	3.38208	1.91444	4.67509	4.42895	1.6207	0.516319	0.0774764	0.812127	1.75543	2.2166	0.693026	3.45868	1.4564	2.81309
hsa-miR-495-3p	1.9936	0.0590099	0.0144871	3.35024	0.108298	0.0217923	0.0194095	0.351493	0.299789	2.79736	0.0137677	0.0664525	0.288326	0.119181	1.53816	0	0
hsa-miR-3145-5p	2.04522	2.38914	1.64295	4.2168	6.37398	0.933524	0.924074	0	0.498282	0.0791915	0.0420049	3.29124	0.666864	0.413963	4.17882	1.81985	0.238552
hsa-miR-5581-3p	2.01607	0.0716766	0.0287015	0.859382	1.77889	0.0435118	0.916074	0.329867	0.369151	0.877168	0.0290344	3.15378	0.483379	0.674667	2.55747	2.35177	0.474423
hsa-miR-29c-5p	2.04863	0.0995706	2.0048	2.54433	6.70899	2.0732	5.30086	2.93166	0.518229	3.30512	2.67365	3.27092	2.3572	2.21813	2.07969	1.58733	1.90613
hsa-miR-3151-3p	2.01192	1.284	5.14725	2.52868	1.93185	16.7302	1.78538	0.141479	0.354907	1.69997	0.117863	1.23746	1.31419	2.02872	1.13338	3.32611	2.92137
hsa-miR-629-3p	2.08309	5.98172	2.04221	9.30826	2.12532	3.05212	6.26318	6.03525	16.4903	0.110131	0.881048	13.1834	12.6209	7.33925	8.47959	14.0141	4.65154
hsa-miR-5708	1.92585	2.12584	0.0108928	0.0068745	0.0858921	0.016354	0.888313	0.35903	0.162457	0.0402897	0.0101981	0.43142	0.81088	0	0.185003	0.0676211	0
hsa-miR-6840-5p	2.04786	2.46831	1.31514	2.544	3.69804	1.95098	8.77714	0.802481	0.513551	4.92504	1.28857	0.309832	3.61748	0.534078	0.745005	1.92252	1.97837
hsa-miR-659-5p	2.07329	4.76578	4.55772	7.60249	3.76245	4.00448	6.2325	2.91005	0.733211	1.81619	3.50732	7.55839	5.50976	4.91397	5.64977	6.35821	6.02431
hsa-miR-2276-3p	2.06526	4.58136	0.604329	5.91132	3.4877	0.0494273	0.929066	0	0.643335	0.0818229	0.0335029	4.36865	1.74446	0.247805	9.85398	1.99041	1.52851
hsa-miR-6875-5p	1.84796	2.90522e-17	0.554531	0.00341576	2.88933e-17	1.45841	0.00638183	0	0.0671706	1.63483e-17	0.0213185	0	2.97995e-17	0	0	2.59631e-17	0
hsa-miR-548aj-3p	1.8715	0.0359647	0.0259909	0.00443336	1.44791	0.0393432	0.00830796	0.51345	0.091677	0.029702	0.488605	0	0.112706	0.0809518	0.241502	0.510352	0
hsa-miR-548h-3p	2.04474	2.38951	2.00884	0.863135	1.9292	2.07744	1.80405	1.94022	0.495591	0.936137	3.28106	5.80237	2.42892	2.90466	4.53531	2.38181	2.77448
hsa-miR-5000-3p	2.00082	1.24049	0.0686076	1.692	0.141707	1.98674	0.911658	1.79841	0.320154	0.064923	1.87812	1.91498	1.1516	0.362121	1.15589	3.12838	2.13406
hsa-miR-584-3p	1.8715	1.17398	0.00840455	0.00443336	2.90887	0.0126016	0.00830796	0	0.091677	0.0472731	0.00778888	0	0.767941	0.420362	0.241502	0	0
hsa-miR-371b-3p	1.96486	0.0112392	1.23171e-17	3.33368	0.0186272	1.71018e-17	0.0165725	9.40161e-18	0.231881	0.632863	6.87919e-18	0.0841653	0	2.47459e-17	0	0	2.42584e-17
hsa-miR-3944-3p	2.05776	1.28225	0.668907	0.0139534	3.44216	0.990015	1.81132	0.824987	0.579904	0.0789117	0.0537449	5.6533	3.79709	0.942938	10.3559	1.82146	0.584137
hsa-miR-299-5p	1.95602	1.28301	0.0313503	2.50453	1.92874	0.0475977	0.0157352	0.682544	0.214265	5.34591	0.0321054	0.0903449	0.0536674	0.865719	0.161638	0	0
hsa-miR-106a-3p	2.06048	1.25066	0.0280193	4.22861	3.26571	0.0424613	0.927929	0	5.5535	0.0680471	0.0282557	1.72388	0	0	8.55653	3.08298	2.08213
hsa-miR-299-3p	1.96662	0.0545031	0.0289409	0.852192	0.0989974	0.0438806	0.0167412	0.154339	0.235551	0.0461819	0.0293088	0.693008	2.3277	1.79839	1.62532	0.431954	0
hsa-miR-6783-3p	2.05486	2.42073	0.739333	1.70678	0.190246	2.00288	0.926546	0.632169	0.558806	0.0853795	0.0889926	6.6154	5.74589	2.26537	7.24488	3.45055	7.59884
hsa-miR-7703	1.99003	0.064466	1.82129	1.68893	0.119828	0.0880983	0.019046	0.475111	0.290287	0.850402	0.0668183	0.351836	1.94249	2.19528	2.68743	0.991413	1.66339
hsa-miR-3136-5p	2.00037	0.0564449	0.0492383	0.0105363	0.10298	0.99598	2.64037	1.16758	0.318849	0.0479592	0.0551141	2.58297	2.03589	1.12679	0.459598	0.830161	0.58105
hsa-miR-665	1.91335	0.0254006	1.23171e-17	0.00630027	0.0433174	1.71018e-17	0.884202	9.40161e-18	0.14402	1.26552	6.87919e-18	0.452311	0	2.47459e-17	0	0	2.42584e-17
hsa-miR-4443	1.95651	2.21705	1.07982	0.00832433	2.99356	0.0468271	2.60217	0	0.215216	0.0521069	0.518973	0.388339	0.284645	0.450807	0	0.0532252	0
hsa-miR-4423-3p	1.98449	4.48137	9.04678	4.1722	4.77419	0.117384	0.0184893	0.141649	0.276225	0.0729513	1.4257	0.357207	0.0565651	0	0	0.553522	0.37004
hsa-miR-3177-5p	2.01027	2.39712	0.700724	1.69466	3.47022	1.04233	0.914411	0.475074	0.349442	0.0806989	0.695752	0.334215	1.09277	0.204381	3.7028	3.88349	3.37956
hsa-miR-6836-5p	1.88399	1.11801	0.0240462	0.83865	1.5031	0.0363604	0.00935156	0	0.105986	0.0348585	0.0238179	0	0.587368	1.18886	0	0	0.289519
hsa-miR-5002-5p	1.98866	2.36649	1.36186	0.00992532	1.8942	2.91809	0.908045	0.303447	6.43939	0.0750816	0.809495	0	2.92283	2.07119	0.820806	1.84494	7.51372
hsa-miR-6516-5p	2.00415	3.45964	0.050623	5.0159	0.170669	1.00434	0.0205058	0.650287	0.330107	3.14963	0.0570833	0.339213	1.10304	1.49827	0.456153	0.546663	1.71885
hsa-miR-539-3p	2.00441	1.13662	0.0319346	1.69301	0.0826053	0.0485008	0.0205331	0.326279	0.330895	0.0388015	0.0327935	2.89518	1.63097	1.29341	1.50748	0	0.258373
hsa-miR-4775	2.08157	9.33679	3.34608	3.40292	2.10372	1.16221	13.3251	7.96449	6.80512	3.4609	6.92157	15.8893	9.31799	8.44872	6.86915	2.2443	2.39223
hsa-miR-6877-3p	2.03464	6.69656	1.87647	4.20884	4.9308	1.07347	1.79835	0.971664	4.73773	0.0796116	0.737368	0.600181	0.456131	0.709154	1.09296	0.0361431	1.99064
hsa-miR-4640-5p	0.945538	0.0380927	0.0208915	0.00282359	2.62875	1.44767	0.0052663	0	0.0539918	0.0315503	0.0204069	0.23202	0	0.297953	0	0.281042	0
hsa-miR-6866-5p	1.03942	2.36896	0.688364	1.69318	1.89793	1.0219	0.91288	0.310134	0.33269	0.0755189	1.14835	0.338507	0.673341	0.916979	4.12127	3.95844	0.935716
hsa-miR-618	1.07329	1.28484	1.39532	0.866727	0.177051	2.08708	3.59489	5.73209	6.47293	1.70194	1.49839	26.5375	6.08454	2.72449	3.62638	0.369069	1.89992
hsa-miR-4520b-3p	1.01625	0.0325689	0.0176476	0.85128	1.41619	0.0265919	1.75548	0.345677	0.223422	0.723141	0.0169978	0.703898	0.120837	0	0.502642	0	0.327898
hsa-miR-767-3p	1.03528	2.90522e-17	0.0229635	0.856693	2.88933e-17	0.817026	2.63736	0	0.308984	1.63483e-17	0.0226364	1.93073	2.97995e-17	0	0.807832	2.59631e-17	0.983856
hsa-miR-6750-3p	1.01188	0.0732414	0.0486734	0.00813314	0.139035	0.0746349	0.0154103	0	0.207685	0.0637711	0.0543195	2.51865	4.53571	3.69908	0.887828	0.760151	1.54149
hsa-miR-372-5p	1.07423	0.0970164	0.0278507	2.56098	0.195689	2.19832	25.8477	0	51.5367	5.52273	0.0280641	62.1866	2.37232	0.26414	0.422923	1.95906	0
hsa-miR-5585-3p	1.07472	10.457	2.07511	5.09072	3.80354	5.98456	12.4464	13.9884	11.6033	2.64768	7.06496	11.1851	4.6202	2.01978	8.83274	4.7103	4.94084
hsa-miR-2682-5p	1.06494	36.239	37.2453	5.90229	5.70542	10.8324	0.0268907	1.59643	0.578756	10.2926	2.36224	2.02538	7.21333	6.03472	10.0077	10.8031	15.4948
hsa-miR-3651	1.07524	0.104818	0.747848	0.0169657	0.215956	0.115201	0.932588	0	1.08298	0.0958578	0.0957338	82.2613	12.1882	11.7235	14.2159	4.80382	5.14456
hsa-miR-190b	1.05399	9.40459	6.48418	4.20856	3.85295	3.08961	0.921147	6.33639	0.442435	7.55162	4.25097	2.72859	4.16553	4.89144	3.18646	5.02261	3.93151
hsa-miR-6733-5p	1.01512	3.3049	5.86958	1.67978	3.13578	0.103206	2.60397	0.634742	0.219241	0.869834	0.761805	0	0	0	0	0	0
hsa-miR-3648	1.07457	0.0731484	0.0746671	0.0160627	1.79217	0.116301	16.8537	3.61224	24.771	0.882504	1.99468	3.38103	1.15772	1.03077	2.31222	1.93367	3.51928
hsa-miR-512-5p	1.07418	0.0439219	0.00460783	1.71319	0.0779136	0.00689502	3.59874	0	11.285	0.0366698	0.00420564	21.5733	0	0	8.8719	1.85056	0.19394
hsa-miR-488-3p	1.06154	0.0320378	0.0819286	0.863797	0.0553979	0.128194	7.04546	7.21152	8.62645	1.31206	2.75179	1.16082	0	0.358984	0.422902	0.0952466	3.2831
hsa-miR-323b-3p	1.05069	0.0415894	0.0308361	3.36986	0.0734007	0.0468035	0.0230754	0	0.412795	0.0346112	0.0315032	1.50872	1.41213	2.44589	5.04677	0.269975	0
hsa-miR-6803-3p	1.02201	1.15732	3.01872	1.68358	0.0927789	1.94628	0.90283	0.142713	0.246076	0.0433944	0.746002	1.34972	0.790353	1.23289	0.48958	0.859116	1.25592
hsa-miR-3188	0.984339	1.24969	0.049306	0.00579937	0.148268	0.996392	0.0109119	1.16742	0.128908	1.6236	0.0552097	0.845353	1.82967	0.566975	0.594608	1.31605	1.14773
hsa-miR-3182	1.06993	4.5497	1.21474	1.71046	1.92646	0.0754023	14.9866	0.823468	5.94688	0.935093	0.63979	2.28163	2.65746	0.38748	0.728489	0.544273	0.398758
hsa-miR-431-3p	0.945538	2.44972	0.0117235	0.00282359	0.205703	0.017609	0.0052663	0	0.0539918	8.62135	0.0110136	0.23202	0.245556	0.644478	0	0	0
hsa-miR-5696	0.996531	3.32764	0.693206	2.49059	0.136472	0.0846445	0.0128409	1.83844	0.16013	0.0626636	0.680196	0.115748	0.0632875	0.206415	0	2.34706	0.387887
hsa-miR-99a-3p	1.0413	0.0969139	0.0805694	0.0109828	0.195428	0.125959	0.0209903	2.26739	0.344367	0.0875112	0.108936	7.29877	5.25917	10.5823	0.790716	6.41758	10.1892
hsa-miR-670-3p	1.06168	0.117111	1.36678	3.38336	2.12213	2.93126	5.30443	0.629845	0.529549	0.109301	0.096625	1.45347	1.46011	0	4.48963	27.2325	11.4911
hsa-miR-5683	1.07536	3.36838	2.73433	0.867114	0.146405	1.15825	31.0706	18.319	22.3543	1.6182	33.145	14.5063	0.474099	0.0419387	0.416646	0.938133	2.56267
hsa-miR-105-3p	1.01625	1.17522	0.0483346	0.85128	2.91405	0.0741007	1.75548	0	0.223422	0.817914	0.0538453	0.703898	0	0	0.502642	0.0580596	5.40223
hsa-miR-551b-3p	1.07405	2.50432	1.42569	5.08797	16.987	5.02495	7.13542	5.34187	11.2194	1.84079	2.31757	9.78616	5.44578	26.984	10.2082	4.33585	16.4535
hsa-miR-4717-3p	1.03541	3.32135	0.0407798	1.69097	1.77658	0.942323	1.77686	0.148633	0.309677	0.0620179	0.583266	1.59966	1.16633	0.409558	1.16369	0.39244	1.21387
hsa-miR-3143	1.01275	1.23091	0.637877	0.850263	1.77746	0.0616448	0.897408	0.148783	0.210713	0.0621109	0.0432105	0.0916941	2.35788	0.994396	1.67134	0.765795	1.42356
hsa-miR-203b-3p	1.07239	1.31478	0.57472	1.71198	0.209977	0.0393731	15.033	0.333171	10.5842	2.56411	0.0259915	5.16713	0.0498291	0	0.72555	10.0036	0.491706
hsa-miR-7854-3p	1.01647	3.39279	0.653011	0.00854764	1.84616	0.067517	0.0162159	0.659155	0.224258	0.903965	0.605746	1.73872	0.259149	0.584826	2.04448	1.49767	0.410959
hsa-miR-141-5p	1.07104	1.33882	0.0597128	4.25302	0.270181	0.0921626	94.4677	1.48375	67.7371	28.2687	0.0708123	224.946	5.99272	3.10293	5.80514	2.22047	1.83127
hsa-miR-1237-3p	1.05799	2.4129	0.728416	2.54177	1.9654	2.81828	0.923386	0.142461	0.483913	1.7252	0.759455	2.68759	3.96245	2.11586	7.05611	1.43027	3.98928
hsa-miR-3617-5p	1.04368	1.07451	0.676454	0.859017	1.41028	0.077187	0.915316	0	4.27199	0.0262319	0.647556	2.18904	0.122461	3.46202	2.20424	0	0.396396
hsa-miR-1226-5p	1.04086	2.37428	0.0506826	0.010936	1.90599	0.0778072	2.64689	0.820976	4.16797	0.0764696	0.0571688	0.934971	1.99766	0.21117	1.86036	2.97876	3.50276
hsa-miR-548t-5p	1.06455	5.80947	0.650858	0.864575	0.210234	0.0666658	0.927019	0.147598	0.572429	0.0935471	0.0474022	14.7198	6.49327	1.16763	2.72967	3.91952	1.79694
hsa-miR-429	1.07464	3.6872	1.9677	1.71427	0.260652	1.12175	25.8333	0.630113	7.71657	18.2181	1.40745	79.8659	6.43899	5.0733	11.5733	3.43	3.70581
hsa-miR-10a-3p	1.04823	0.135245	93.2656	0.0117496	18.2325	151.123	0.9179	99.599	0.392951	17.3164	95.2926	7.0794	189.788	236.551	1.81325	352.535	239.717
hsa-miR-26a-1-3p	1.0712	2.49114	0.0627451	3.39666	10.2854	2.76673	14.1324	0.4715	0.719335	2.63437	0.0757319	5.7904	3.14778	0.884913	2.66763	5.4422	4.99217
hsa-miR-6735-5p	0.966374	0.0616136	0.0436281	0.836254	0.113762	0.960863	0.00821464	0.14759	0.0904345	1.5177	0.0474336	0	0.741397	1.76791	0.242932	1.00708	1.18901
hsa-miR-6793-3p	0.991625	3.44722	0.652161	0.844007	3.39205	0.962819	0.012054	0	0.146978	0.0757661	0.604303	0.12392	0.88891	0.400178	0.978243	2.02991	1.38702
hsa-miR-3918	1.05081	0.0380706	1.23171e-17	1.6995	0.0666809	1.71018e-17	2.66434	9.40161e-18	0.413834	0.0315311	6.87919e-18	1.20246	0.609728	2.47459e-17	4.31224	0.727714	2.42584e-17
hsa-miR-3917	1.00214	0.0424199	0.0148078	0.00728037	1.50824	0.0222785	1.73994	0	0.176273	0.76364	0.0140914	0.758683	0.331651	0.117708	0.17777	0.0757273	0.604041
hsa-miR-485-5p	0.986107	0.0695823	0.0258536	0.00594264	0.130924	0.0391325	0.0111862	0	0.133143	3.60116	0.0258166	0.133681	0.487885	1.87177	1.44516	0	0
hsa-miR-182-3p	1.03536	0.0403049	0.0108928	1.69094	1.48847	0.016354	0.019767	0.35903	0.309394	1.36992	0.0101981	3.9737	0	0	0.807611	0	0
hsa-miR-205-3p	1.07533	0.0896337	0.0174155	1.71434	1.93537	0.775106	3.6083	0	7.39503	3.18382	0.0167576	66.8579	1.09469	0.55892	8.08246	2.56405	0
hsa-miR-758-3p	1.05695	2.38297	0.690849	3.37742	0.172606	1.026	0.0246196	0.144545	0.472424	0.932317	0.0624857	3.63382	5.42785	4.74683	5.64426	0.545493	0.0500939
hsa-miR-1291	1.06938	1.22048	0.0541724	0.865791	4.44149	1.84136	5.33983	0.646111	20.9672	0.0591688	0.67445	0.575505	0.0662219	0.553722	1.04831	0.776645	1.68698
hsa-miR-6805-3p	1.03663	1.25964	0.0340368	0.0104929	1.85813	0.0517546	0.911285	0	0.316466	0.070936	0.035301	1.92006	3.44057	0.635553	3.78086	1.29972	1.94784
hsa-miR-4742-3p	1.05349	2.36936	1.85497	1.701	1.89854	0.0938465	0.920863	0.807	4.70243	0.924382	0.0724993	0.893502	2.45874	3.27498	5.35648	1.46534	1.08962
hsa-miR-1284	1.03171	0.034544	0.66902	1.68892	0.0600494	0.0740351	0.0190447	1.16991	3.87245	0.0284741	0.0537871	0.0684725	0.633483	1.13296	2.30394	0.518831	0.400661
hsa-miR-514a-3p	0.966687	4.5285	0.591066	0.00440824	3.41238	0.0448491	0.86983	0.506913	0.0910413	1.68416	0.0300321	0	0	0.457848	0.242231	0.725323	0
hsa-miR-378h	1.01647	0.0262493	1.23171e-17	0.00854764	0.0448434	1.71018e-17	0.0162159	9.40161e-18	0.224258	0.021399	6.87919e-18	1.73872	0.704417	2.47459e-17	2.04448	0.109592	2.42584e-17
hsa-miR-378c	1.06812	2.29266	0.043963	5.07165	3.18112	0.0672278	2.69744	1.18134	5.74032	0.0630105	0.0478792	7.69714	0.930607	0.585548	3.36636	0.574571	0.792081
hsa-miR-5001-5p	1.01351	0.0497033	0.635761	0.00827963	1.57626	0.936382	0.89786	0.318953	0.213438	0.0418311	0.577326	1.76356	0.549663	0.0569845	0.881475	0.870258	0.423944
hsa-miR-3688-3p	1.00106	0.0822699	0.734351	0.846829	1.87288	0.1062	0.89051	3.64399	0.17308	1.65589	0.774824	1.12394	2.02454	0.529818	0	1.86162	1.24107
hsa-miR-4512	1.0026	0.0444133	0.0579745	0.00732028	0.0788703	0.0893868	0.0138363	0.642119	3.20106	0.0371052	2.15672	0.416821	1.10348	0.899922	0.926418	0.684916	0.737572
hsa-miR-1262	1.05293	2.427	1.2144	0.861524	1.98754	0.0753252	0.0236106	0.995495	0.432491	0.0866853	0.0549347	8.58003	0.656492	0.567573	2.13467	7.37924	0.767919
hsa-miR-1273h-3p	1.06435	1.15789	0.058957	4.22534	1.59377	0.090955	4.44181	1.48563	0.569154	0.0435255	1.70113	2.0294	0	0.371106	6.17783	1.07429	0.734926
hsa-miR-196b-3p	0.929444	0.0908817	0.766628	0.0016691	0.180368	0.13338	0.00310256	3.56947	0.0302915	0.081288	7.17994	0	4.44998	3.21599	0	4.82887	2.40369
hsa-miR-4508	1.07275	3.44133	0.0768118	0.0176909	1.89417	1.13222	32.1077	0.628704	165.396	0.0750779	0.101242	8.95826	2.46317	2.0551	1.99759	1.46786	16.105
hsa-miR-4725-3p	0.990753	1.16842	0.0146642	0.843744	0.0984981	0.0220608	1.72748	0	0.144726	0.0459586	0.0139463	0	2.06524	0.861032	0	0.059966	0
hsa-miR-4502	1.00532	1.94457	0.00537589	1.67437	0.0413882	0.00804758	0.0142914	0.177301	0.186046	0.0197786	0.0049217	1.46366	0	0	0	0	0
hsa-miR-1273a	1.01057	0.0399394	0.0354419	0.00801642	1.48505	0.0539339	1.74921	0.322805	0.20318	0.0331632	0.941876	1.42512	0.104278	0.239496	0.165855	0.71407	0.248195
hsa-miR-548p	1.06451	0.0699687	0.0500215	0.864563	0.131774	1.00073	3.56696	0.312046	5.40557	1.57452	0.645707	4.43928	0.711294	0.564826	6.17391	1.96321	2.31616
hsa-miR-143-5p	1.01785	2.51584	1.42356	1.68129	3.88233	0.142263	0.0164618	0.302435	0.229494	5.9884	0.131334	1.37585	21.6909	52.676	0.865207	3.60803	6.15192
hsa-miR-6818-5p	1.00393	0.0688041	0.739041	1.6736	3.1216	4.59195	0.892209	0.96287	0.181711	1.56666	1.3592	0	0.271742	1.7367	0.533863	0.584009	1.2354
hsa-miR-195-3p	1.06054	7.14743	0.0739823	3.3819	0.256201	1.1219	0.9248	1.62044	0.514487	17.3092	3.65216	8.29231	1.25415	1.03198	2.42361	2.57229	2.10241
hsa-miR-7851-3p	1.03548	2.37175	0.0597903	0.856747	0.167766	1.90058	3.49565	1.14522	0.310043	1.67774	0.713842	0.644291	2.2274	0.541944	1.16341	1.83896	2.20442
hsa-miR-1234-3p	1.01874	2.16806	0.0324477	0.852	0.09771	0.0492943	0.0166214	0	0.23294	0.045606	0.0334008	2.8013	1.54311	1.72781	0.496877	0	0.66029
hsa-miR-580-3p	1.04103	0.0805837	0.0627593	0.010954	0.155774	1.07163	0.913805	2.49032	0.342663	0.0709429	0.734788	2.541	2.26882	0.884873	4.09577	4.03387	0.725842
hsa-miR-411-3p	1.04673	3.45318	0.657138	6.69183	0.168842	0.0691649	0.917045	0.830477	0.381507	3.14011	0.612822	0.327215	1.54851	0.960867	0.443256	0.0372859	0
hsa-miR-219b-3p	1.0299	4.57449	0.0323861	0.00981599	3.47783	0.0491989	0.0186937	0.502268	0.281322	0.94207	0.528713	4.07068	1.52735	0.24826	1.55946	1.07606	0.256959
hsa-miR-6510-3p	0.988271	2.14499	0.549995	0.842994	0.0911699	0.800852	0.0115245	0	2.95946	1.44191	0.0203124	0.129777	0	0.298483	0	0	0
hsa-miR-1228-3p	1.04259	1.28666	0.0725652	0.858719	1.94027	1.11633	0.0212649	0.795466	0.352702	0.0806194	0.0930281	4.18871	4.46004	8.34046	2.94978	2.74718	4.98731
hsa-miR-4668-5p	1.01598	0.00842417	1.23171e-17	0.00850237	0.0138847	1.71018e-17	0.0161278	9.40161e-18	0.222403	0.00671131	6.87919e-18	2.10355	0.227337	2.47459e-17	1.64859	0	2.42584e-17
hsa-miR-4749-3p	0.983396	6.44184	0.0342369	0.841513	0.142483	1.61246	0.0107662	0	0.126684	0.0652571	0.0355424	0.476041	0.26396	0.434353	0.208519	0.386876	0.856715
hsa-miR-2116-5p	1.01275	1.12183	2.20211	0.00821086	0.0756864	0.0680156	0.89741	0	3.40154	0.0356548	0.0485506	0.71652	0.582484	1.55699	0.511039	0.475482	0
hsa-miR-627-5p	1.06966	2.50535	0.760064	0.0147656	0.245575	0.125499	0.0285509	1.11766	0.675596	1.84225	2.10483	12.1872	11.6185	11.2962	14.256	12.6675	5.58155
hsa-miR-588	1.01876	8.00978	0.676567	0.852004	3.65337	0.0772357	2.60989	2.02875	0.23299	2.56059	0.0566513	0	1.48776	0	0.861926	0.875011	0.220252
hsa-miR-4803	1.03254	2.204	1.65226	0.855925	0.108331	0.0615532	1.77363	0.148806	0.294488	0.829605	0.580329	1.61871	0.515827	0.410998	1.54401	0.419202	0
hsa-miR-29a-5p	1.07294	4.87924	2.05184	1.71234	0.277743	1.15798	0.931542	0.141536	0.78393	1.01241	0.122268	3.98699	65.1109	34.8473	28.8856	3.41207	2.74178
hsa-miR-6732-3p	1.04402	0.0906643	0.652646	1.69573	3.47595	0.0673722	0.915507	0.147443	0.362243	4.65916	0.605126	2.18615	0.876565	1.56146	3.30429	0.198708	0.599193
hsa-miR-6087	1.07167	0.066636	0.0704441	0.0151934	0.1245	0.109437	8.87143	0.467666	14.3819	0.0574571	1.91308	8.15216	2.91525	2.08811	1.68547	1.17996	6.85999
hsa-miR-548g-5p	1.0048	0.0759279	1.26842	0.00751036	3.23781	0.0881657	0.0142037	0.811458	0.184414	0.0663762	0.695685	1.84243	1.14475	0.902668	0.91686	2.30592	1.85129
hsa-miR-520g-3p	1.07337	0.0867015	0.00460783	4.25376	4.87092	0.00689502	33.8726	0	13.8491	0.929117	0.00420564	74.9919	0.88569	0	66.4979	2.7811	0.19394
hsa-miR-942-3p	1.05723	1.2065	0.0270725	2.54108	4.3492	0.847232	1.80194	0.692574	4.90582	0.0554009	0.0271833	2.3869	0.0698203	0	3.50198	0.406153	0
hsa-miR-3679-5p	1.05801	0.0974241	0.0646923	0.0129479	0.196726	1.08122	0.0248956	0	0.484046	3.27934	1.80488	4.56026	3.24885	2.12756	9.22201	4.35065	3.82763
hsa-miR-6837-3p	1.01511	3.48427	0.0490304	2.50564	0.177811	1.78482	0.0159752	0	0.219215	0.939123	0.0548211	1.04554	0.665217	1.12812	0.159867	4.46367	2.53001
hsa-miR-4689	1.00152	0.049825	0.0389504	1.67227	2.81459	0.930178	0.0136576	1.01953	0.174444	0.0419408	0.0413688	0.761315	0.0873346	0	0.178679	0.65519	0.427154
hsa-miR-517c-3p	1.07534	0.0661769	0.00457595	4.25046	0.123508	0.00684721	16.017	0	7.22911	0.057023	0.00417602	23.5119	0.9576	0.190552	16.5963	2.83978	0
hsa-miR-3126-3p	0.990021	2.09414	1.26767	2.48534	1.51994	1.04164	0.0117999	0.980772	0.142855	0.0364487	0.694867	0	0.0972745	0.723929	0	0	0.740059
hsa-miR-1288-3p	0.967468	0.0113552	0.0469351	0.00446838	1.21896	0.0718965	0.00837445	1.8693	0.0925659	0.00908003	0.0519046	0.952649	0	0	0	0	0.588572
hsa-miR-190a-3p	0.991841	0.0650937	0.0386564	0.00641288	1.71892	0.0589333	0.0120883	0.319959	0.147539	0.0560011	0.0409973	0.448014	2.93939	1.62827	1.40312	0.221664	0.823685
hsa-miR-320d	1.02175	2.28813	0.0286647	0.00903538	0.135682	0.858738	0.0171665	0.154503	0.244993	1.58641	0.0289922	2.40311	1.39891	0.46312	2.00054	0.213504	0.474642
hsa-miR-320b	1.0678	3.57111	0.720272	3.39159	2.02449	0.0981126	1.81482	0.971251	0.632514	0.0918148	0.0768616	6.7957	6.52439	3.6072	9.8774	3.57135	3.28611
hsa-miR-373-5p	1.07527	0.0542661	0.0363019	0.0169297	0.0985137	0.0552696	11.6048	0	7.4652	0.0459656	0.0380613	74.2258	1.53905	2.96953	0.111001	1.05422	0.0675714
hsa-miR-4654	1.04341	3.23879	0.620964	4.19278	0.11629	0.0553613	2.65129	0.496374	0.358106	0.0538544	0.038134	0.332176	1.21638	0.425401	0.448606	0.224913	0.635757
hsa-miR-524-3p	1.07315	0.0632926	0.0218552	7.63819	0.117323	2.09463	43.6611	0	97.7119	1.52919	0.0214387	17.4056	0.0709546	0	21.1318	1.82352	0
hsa-miR-1185-1-3p	1.03558	0.0448047	0.0240031	0.856775	0.0796339	0.0362943	0.0198111	0	0.310597	0.0374524	0.0237707	2.93857	2.21632	1.43093	2.64802	0	0.0914493
hsa-miR-4642	0.99264	1.13358	0.0355175	0.0064791	0.0811588	1.62785	0.0122156	0.322734	0.14963	0.0381452	0.0370984	0.122192	0	0	1.83369	1.35592	0.846414
hsa-miR-2113	1.07436	0.0374837	0.019992	2.55826	0.0655701	0.0301629	8.02275	0	24.4834	1.35019	0.0194518	3.09916	0.109356	0	8.52938	0.0841843	1.28812
hsa-miR-518f-5p	1.07536	0.0494034	1.23171e-17	9.31725	1.57347	1.71018e-17	18.6831	9.40161e-18	32.0711	0.0415613	6.87919e-18	4.48904	0	2.47459e-17	6.15254	1.54098	2.42584e-17
hsa-miR-4787-3p	1.07472	1.3008	0.077605	5.94457	5.0896	1.13491	38.255	5.42385	24.1293	0.957681	1.45548	20.9177	1.07824	1.70785	23.1949	4.55752	2.08538
hsa-miR-490-3p	0.983396	2.51813	1.42755	0.841513	0.260716	0.149195	0.0107662	0	0.126684	3.5331	0.141891	0.476041	15.4931	89.2863	0.208519	18.3124	18.0746
hsa-miR-3155a	1.05594	2.38054	0.616564	0.862327	0.171545	0.0537695	2.67366	0.150956	4.8327	0.0776031	0.0368766	2.70843	1.32161	0.239778	3.51834	4.89491	1.48672
hsa-miR-518f-3p	1.07243	0.0949795	0.00457595	2.56039	1.9786	0.00684721	66.8153	0	60.2423	1.73518	0.00417602	67.3844	0.0515253	0.190552	47.6882	7.21886	0
hsa-miR-526b-3p	1.07408	0.0302699	1.23171e-17	2.55787	0.0521467	1.71018e-17	8.90154	9.40161e-18	6.65707	0.0248085	6.87919e-18	13.607	0	2.47459e-17	11.8686	1.05424	2.42584e-17
hsa-miR-1250-5p	0.997441	2.90522e-17	0.0622462	2.49132	2.88933e-17	1.06903	0.0129884	2.15369	0.162665	1.63483e-17	0.731166	0	2.97995e-17	0	0.184887	2.59631e-17	2.36783
hsa-miR-548ao-3p	1.01215	0.0258725	1.56508	2.50323	0.0441652	0.0488886	0.0154564	0	0.208611	0.0210813	0.03309	0.392705	0	0	0.51252	0.846233	0.662113
hsa-miR-3140-3p	1.02273	1.21578	0.632418	2.51187	0.125469	0.0595868	0.0173451	0.492749	0.249043	0.0578807	0.572017	0.682066	2.40976	0.415262	1.22124	0.978161	0.239377
hsa-miR-590-5p	1.05877	1.30687	1.3248	1.70397	2.00735	0.103075	2.67893	0.3051	0.492833	1.75702	1.83863	3.9195	5.45329	4.47771	5.24866	3.04349	0.718544
hsa-miR-1285-5p	1.07237	0.0956975	0.738368	7.60596	1.98424	2.8713	3.59136	2.29608	0.76021	2.50362	0.0882937	9.60418	5.95596	0.868227	10.6588	1.24176	3.57071
hsa-miR-4690-5p	0.990386	0.0113552	0.0135418	1.6661	1.21896	1.35392	0.884147	0	0.143786	0.00908003	0.0128184	0	0	0	0	0	0
hsa-miR-548d-3p	1.01102	1.23345	0.0445723	0.84976	5.86407	0.0681835	0.0152614	1.17965	0.204717	0.0628445	0.608605	0.722977	0	0.220038	1.68383	0.574993	0.409806
hsa-miR-6881-3p	1.02303	0.0211386	0.00457595	0.00915535	0.0357356	0.00684721	0.0174007	0	3.63797	0.0171175	0.00417602	1.00746	0.443646	0.190552	1.99028	0.125265	0
hsa-miR-219a-5p	1.05746	2.32549	0.694848	1.70323	3.26768	1.0326	0.0247508	0.813812	0.477911	0.0681658	0.683541	3.31403	1.36468	0.72871	8.15532	0.933618	1.48735
hsa-miR-6864-5p	0.97335	0.0382505	0.498141	1.6566	2.63123	0.0157059	0.00924333	0	0.104465	0.0316878	0.00977893	0	0.107728	0.140933	0	0.0827816	0
hsa-miR-6753-3p	1.00481	2.41761	2.93681	0.00751064	3.53242	0.09097	3.42908	1.4856	0.184424	3.98503	0.0696289	0	0.248109	0.371095	0	1.06666	0.0475965
hsa-miR-5699-5p	1.06993	4.72934	3.35797	5.07601	2.05795	1.16287	6.22127	11.5464	5.94697	0.0969066	8.34809	6.42551	6.43684	3.35983	3.34362	5.69876	4.09093
hsa-miR-346	1.01847	0.0500016	0.0731629	0.00873053	1.57905	1.11871	3.45811	4.28712	0.23187	0.0420998	1.3972	0.0841689	1.31882	1.55028	0.497504	0.248281	0.539032
hsa-miR-4488	1.07457	1.28821	0.0800566	0.867006	0.180237	0.125117	19.4997	1.28184	6.80169	0.0812335	0.852906	17.0666	7.44038	4.63526	2.31216	1.44017	15.9268
hsa-miR-10b-3p	0.946763	1.3178	42.9858	0.00291321	3.68286	52.6271	0.00543487	33.3684	0.055939	1.7873	33.278	0	1.69392	4.03297	0.293651	8.11013	26.9532
hsa-miR-519d-5p	1.07512	0.0765363	0.00840455	3.40693	0.146468	0.0126016	6.27947	0	7.56007	0.0669691	0.00778888	45.7102	0	0.420362	39.5564	5.53352	0
hsa-miR-7-2-3p	1.03822	0.0591594	0.740635	0.0106579	1.6642	2.00756	0.912199	0	0.325613	0.0504611	0.0899533	6.34829	0.994453	0.527526	0.133579	1.23017	11.4622
hsa-miR-16-1-3p	1.02071	0.0308759	0.0375283	1.68286	0.0532585	0.0571767	0.0169759	0.494778	0.240728	0.0253257	0.0395819	1.70476	1.26462	0.234244	0.854968	0	1.67072
hsa-miR-3194-5p	1.04521	0.109171	0.0703674	0.0114088	2.07964	0.109313	0.0218328	0.304096	0.370553	0.100553	0.0889613	3.15124	20.3578	13.9125	5.53016	0.194054	0.205655
hsa-miR-4466	1.07493	6.03012	0.0897293	2.56098	0.268391	1.16189	4.501	0.463657	1.1358	0.116482	2.28284	26.9576	35.2007	26.9609	76.5991	12.2637	21.2218
hsa-miR-135a-3p	0.974624	0.0814419	0.74333	0.838819	0.157772	4.63318	0.00943367	0	0.107145	0.0717921	0.0920167	0.509148	2.49323	1.55442	0	4.01916	8.1022
hsa-miR-4423-5p	1.00377	3.67683	2.56358	1.67351	13.93	2.9237	0.0140313	0.959198	0.18123	0.110758	1.4066	0	3.32151	1.20329	1.32476	15.7659	3.52732
hsa-miR-548aq-5p	0.995408	2.31764	0.636644	0.00670992	3.24668	0.0611772	0.0126595	1.01648	0.157045	0.0669064	0.0428263	1.54444	0.915827	0.228488	0.558419	1.12849	0.237174
hsa-miR-876-3p	1.03381	1.24644	1.2997	2.52103	0.145917	0.0961926	2.63488	0.306472	0.301099	1.61678	0.0748825	0.648853	2.30833	4.93502	0.138085	0.750868	2.18243
hsa-let-7f-1-3p	0.929444	3.42653	0.0248259	0.0016691	1.87948	1.49702	0.00310256	0.334725	0.0302915	3.1013	0.0246761	0	0	0	0	0.0385828	0
hsa-miR-520f-5p	1.07521	0.0894979	0.00840455	2.56083	0.176983	0.0126016	2.71841	0	7.51076	0.938056	0.00778888	35.9797	1.97644	0.420362	48.1118	5.62413	0
hsa-miR-370-3p	1.01091	1.26944	0.0173092	0.849729	1.88709	0.0260771	0.896331	0	0.204351	2.39412	0.0166477	1.06743	2.93174	1.07135	0.515587	0	0
hsa-miR-6777-3p	1.05235	0.0953978	0.718367	0.012234	3.55049	1.93089	0.920224	0.142941	0.427271	0.955957	0.734988	6.2972	6.64095	1.77911	3.92534	1.4226	3.67006
hsa-miR-5095	1.06968	1.18461	1.89102	1.7103	0.107213	1.08153	5.34138	0.969473	17.4283	0.0498416	0.748876	2.28361	2.01006	0.705916	2.02227	0.42062	2.7134
hsa-miR-545-5p	1.07175	3.62413	0.75368	5.92182	6.99168	3.85431	0.0294588	0.465451	0.737724	0.990375	0.101156	7.55281	7.47022	9.10892	16.813	3.32464	5.1009
hsa-miR-6894-3p	1.02806	0.0728367	0.688402	1.68691	0.13813	1.02196	0.0183425	0.816475	3.76938	2.28763	0.0614435	0.665458	0.929116	1.28727	1.196	1.34125	1.5007
hsa-miR-6801-3p	0.952979	3.17911	0.0117704	0.832022	1.6422	0.0176799	0.00629917	0	0.0661699	0.0482729	0.0110597	0	0	0.374229	0	0.234705	0.138016
hsa-miR-1976	1.05751	1.2651	1.25593	0.862743	1.87417	1.85326	1.80228	0.476504	0.47855	1.65686	0.682176	6.79854	2.94831	0.20614	3.8514	0.376396	1.11386
hsa-miR-23b-5p	1.01326	0.0604091	2.21655	0.850411	0.111226	0.973089	0.0156496	0	0.212517	0.0516196	0.0500083	1.76578	3.01896	0.579546	0.882472	0.415659	0.227095
hsa-miR-4785	1.01381	2.35502	1.81152	0.850572	1.877	0.086467	0.0157462	0.812892	0.21449	0.916034	0.0652454	1.40263	2.71245	2.39531	1.26707	0.733987	0.386112
hsa-miR-636	1.06765	1.30053	0.736497	4.23123	0.192801	1.10245	2.69645	0.632886	5.69211	0.0864315	0.780579	4.3808	4.82682	1.04209	6.77906	5.49784	7.63192
hsa-miR-4802-3p	1.04442	0.0348907	0.0117235	0.859218	0.0606967	0.017609	1.78707	0	0.364975	0.0287733	0.0110136	3.8235	1.50791	0.644478	1.83722	0	0
hsa-miR-4762-5p	1.02166	0.0589446	0.0517971	1.68339	0.108161	0.0795703	0.0171496	0.648855	0.244614	0.829291	1.12666	1.01376	1.49436	0.741056	1.61054	0.817328	1.51476
hsa-miR-3687	1.07483	5.54423	0.0608754	0.866891	0.162203	0.0940227	20.4985	1.65011	80.3343	0.918002	1.23818	3.91499	0.676985	0.890381	0.731431	1.28705	1.63785
hsa-miR-3685	1.01063	0.0522687	0.0398144	1.6773	0.0944591	0.0607389	0.0151946	0.66611	0.203395	0.044149	0.0424672	1.06893	2.0936	0.412731	0.516291	0.438981	1.43011
hsa-miR-1304-5p	0.0427816	4.63507	0.0320477	4.2233	3.5658	0.0486757	0.0263439	0.326161	5.2993	0.958807	0.0329271	3.85099	1.72196	0.648877	6.90949	2.695	0.875901
hsa-miR-3620-3p	0.0203284	4.40361	0.0591201	0.845417	0.14543	0.0912155	0.0128072	1.48522	0.159556	0.892987	0.709121	0.784566	1.37364	0.718444	1.37232	0.209086	2.77776
hsa-miR-6749-3p	0.0217771	3.31752	0.0386606	0.00724957	0.134076	0.0589397	0.890934	0.319956	0.175201	0.061626	0.56929	0.760221	1.16843	1.21283	1.75514	1.15524	0.428183
hsa-miR-3662	0.0232114	3.33073	0.026766	0.848594	0.137209	0.0405338	0.894047	0.332212	0.191496	0.0629825	0.493399	0.405228	1.3947	0	1.71361	1.14792	0.486588
hsa-miR-137	0.028698	3.44812	1.32855	1.6857	0.167423	1.97339	0.0179267	0.14235	0.262583	0.0758713	0.0832595	1.32678	3.37548	5.01556	2.74993	1.83987	3.05553
hsa-miR-585-5p	0.020013	3.61715	2.48675	0.00668555	2.07059	1.97192	0.886974	0.800291	0.156252	1.80598	0.0829877	1.54699	8.3635	3.19257	0.559306	4.22818	1.2459
hsa-miR-548w	0.0274365	3.50102	0.678638	0.852855	0.182851	1.80547	0.0171608	0.649961	0.244865	0.94548	0.0574623	2.04791	3.07791	0.744452	2.39654	2.91962	0.948261
hsa-miR-1248	0.0560258	3.35416	0.0530791	0.0174554	0.142885	1.01886	57.8373	0.144834	78.745	0.888988	1.59943	1.68886	0.47692	0.379903	0.735257	1.52401	1.50474
hsa-miR-548ba	0.0344211	3.48629	0.677999	2.52884	0.178413	0.0778535	0.0213769	0.650177	0.356155	0.939894	0.650461	1.87104	2.64442	1.49753	4.43965	2.74849	0.761483
hsa-miR-6817-3p	0.0174355	3.35385	2.51779	0.842007	0.142808	3.72674	0.880928	0.63259	0.130524	0.0653973	0.783754	0	1.38008	0.868742	1.01318	1.52423	2.12684
hsa-miR-4645-3p	0.00523991	2.29116	0.0265194	0.00180279	1.78376	0.843209	0.00335237	0.15584	2.28671	0.879128	0.0265612	0	1.63195	0.918552	0	0.0444699	0
hsa-miR-6505-5p	0.00964419	2.29393	1.18815	0.00328889	0.137724	0.0694357	0.00614251	0.147004	0.064284	0.0632051	0.0497687	0.621422	0.266546	0.21872	0.279028	2.95061	2.38588
hsa-miR-33b-5p	0.052474	2.52546	2.07047	2.55979	2.14836	2.13866	0.0319953	0.30247	12.0853	0.120612	0.132266	26.5234	52.2634	34.2533	25.2264	19.9676	23.0699
hsa-miR-494-3p	0.0266822	2.33113	0.032483	0.00879715	0.15141	0.0493489	0.0167018	0	0.23469	2.34424	0.0334427	1.3673	2.0521	1.50543	3.64309	0	0.871917
hsa-miR-3128	0.0251144	2.24993	1.2586	0.00830578	0.122779	1.03381	2.60183	0.813514	3.42413	2.2195	1.17372	0.388816	0.0685215	0.205751	0.161561	0.0490494	0.214345
hsa-miR-3916	0.0362619	2.41076	0.0366165	0.0117342	0.185357	0.0557585	0.0224779	0	0.391908	0.948556	0.0384496	4.42214	4.41994	0.821322	6.21475	2.91011	2.11867
hsa-miR-2392	0.0385532	2.19802	0.0293475	0.0124204	0.106527	0.0445071	7.86796	0.867839	4.72239	0.0495368	0.0297763	1.79738	0.518564	0	0	1.02794	0.267155
hsa-miR-2114-5p	0.0137139	2.32155	0.0609244	0.0046389	1.8276	1.06222	0.00869841	0.472598	0.0969402	0.0675314	0.0727562	1.36906	1.83124	3.64693	0.235677	1.31718	3.32132
hsa-miR-1289	0.030067	2.38536	6.16049	4.17412	4.90466	2.9589	2.62884	0.302921	0.282884	3.16511	2.61231	0	0	0	0	0	0
hsa-miR-3129-5p	0.0346558	2.35675	1.21726	1.69559	0.161526	0.997726	0.915364	0	0.360536	0.917037	0.0555201	5.17755	4.58116	2.68228	1.48319	0.20333	0.39798
hsa-miR-888-5p	0.0353888	2.52445	0.0490883	0.0114711	0.27386	0.0752893	0.0219562	0.995542	0.374548	35.7991	0.6393	10.9121	1.45854	2.09668	0	0.0344451	0
hsa-miR-6859-5p	0.0207826	2.34067	1.28329	0.845932	1.85567	1.05502	1.73546	0.473472	0.164377	2.35958	1.71181	0	0.0578398	0.71733	0.947042	0.924995	0.381441
hsa-miR-4685-3p	0.0200998	2.29652	0.0366165	0.00671338	0.138643	0.0557585	1.73261	0	0.157157	0.0636021	0.0384496	1.15979	2.10127	0.821322	0.188016	1.33988	2.11867
hsa-miR-652-5p	0.0204372	2.39713	0.648618	0.845541	0.178957	0.0657856	0.887939	0.316539	0.160703	0.0807007	0.598336	0.433245	1.09276	0.589248	0.953203	5.99217	0.994141
hsa-miR-548ay-3p	0.0266872	2.32486	0.0387821	1.68203	0.149025	0.0591291	0.0167049	0.149433	0.234757	0.0680641	0.570088	2.07177	2.76779	1.21159	1.23876	1.50693	0.822843
hsa-miR-4676-3p	0.0192934	2.18961	0.0202659	0.00645435	1.64367	0.796803	0.885317	0	0.148846	0.0484186	0.0197419	0.122698	0.292537	0.527849	1.83641	0.424839	0.102205
hsa-miR-642a-5p	0.0224775	2.44486	0.726769	0.00747237	0.202963	0.101722	0.0141302	0.305347	0.183053	2.5407	0.0806548	1.84664	5.43459	7.0865	1.73441	2.85138	2.70418
hsa-miR-19b-1-5p	0.0467892	2.38086	0.726603	5.9163	0.171686	0.101627	4.46372	2.4791	0.684935	0.0776619	0.0805543	8.22629	1.76577	1.05216	7.38604	4.50602	3.25783
hsa-miR-660-3p	0.0184986	2.44002	0.732268	0.00619821	0.200293	1.09525	0.0116762	1.13235	0.140871	0.965656	0.0841178	2.00834	6.79204	6.10648	0.577948	3.22593	1.77973
hsa-miR-3117-3p	0.0435064	2.52012	0.0862675	0.0138828	0.263922	0.135356	5.31692	0	12.4695	0.114763	0.121458	2.92307	41.2704	37.671	2.05501	4.2886	3.77528
hsa-miR-369-5p	0.0164654	2.33243	0.0276212	0.00553924	0.151907	0.0418489	0.0104144	0	0.121388	3.04937	0.0278037	0	0.907709	2.06498	2.4169	0.0405678	0
hsa-miR-6858-3p	0.00689053	2.1831	1.22825	0.00236283	0.10209	0.0785151	0.00440099	0.479898	0.0442329	0.0475625	0.0578124	0.708749	0.766397	2.65645	0	0.627133	0.394724
hsa-miR-3690	0.0257401	2.39345	1.68903	2.50634	0.177277	0.0670726	0.899303	0.315953	0.222397	4.63973	0.0477473	0.383855	0.665567	0.585938	0.872145	0.542844	0.599949
hsa-miR-1229-3p	0.0343351	1.27693	0.723872	4.19201	0.169934	0.100089	0.914857	1.47237	0.35456	1.68348	0.0789272	1.2377	4.05513	4.51184	2.2106	1.27337	1.79724
hsa-miR-147b	0.0199374	1.23018	0.0593037	0.0066613	0.134709	0.0915088	0.0125659	1.31531	0.155466	0.0619004	0.0701624	1.94463	3.09301	1.43718	0.962367	0.958866	3.72789
hsa-miR-1913	0.0256533	1.19295	0.0174038	1.68009	2.99021	0.026221	1.75485	0	0.221288	0.0519149	0.0167455	0.705927	0.74507	0.559061	0.503995	0.228083	0.329703
hsa-miR-6733-3p	0.0166558	1.13275	0.598547	1.66137	1.53594	0.0474159	0.879037	0	0.123159	0.0379673	0.521386	0.141604	0.0943215	0.654745	0	0.464234	0.26064
hsa-miR-519a-3p	0.0531674	1.28685	1.10653	6.7839	0.17894	1.61342	13.363	0	12.3874	0.940567	0.035639	19.7276	2.41814	0.0647618	18.2233	4.64754	0.0705429
hsa-miR-3183	0.0231354	1.10753	0.0199457	1.67517	0.0692463	0.0300924	0.0145341	0	0.190612	0.0327091	0.0194029	0.405927	0.873432	0.097846	1.71572	0.0807071	1.03404
hsa-miR-6850-3p	0.0258846	1.15841	0.0358915	0.851344	0.0933346	0.054632	0.0162157	0.150698	0.224255	0.0436441	0.551234	1.38483	1.5662	1.88489	2.44911	0.244572	0
hsa-miR-450a-2-3p	0.0139351	1.23035	0.729633	0.00471166	0.134824	0.103376	0.00883674	1.30082	0.0988305	0.0619501	0.762547	0.930338	3.3382	3.56031	0.647722	0.766359	2.87733
hsa-miR-518a-5p	0.0555417	1.26107	0.00457595	2.56101	1.8623	0.00684721	8.06359	0	7.74644	0.0714075	0.00417602	67.7436	0.901084	0.190552	52.6177	3.62971	0
hsa-miR-6885-3p	0.0173579	1.12231	0.0354409	1.66294	0.0759051	0.0539324	0.0109689	0	0.129782	0.0357545	0.0370047	0	0.845882	0.239499	1.0149	0.266207	2.58592
hsa-miR-5587-5p	0.0305693	1.17625	0.0320101	0.855712	0.102655	0.0486174	0.0190593	0.3262	3.87465	0.0478143	0.0328826	0.351711	1.51899	0.859493	3.85314	0.626013	0.663346
hsa-miR-508-3p	0.0214139	1.29939	0.74034	0.00713376	9.54955	5.45699	0.89013	0.962307	0.171204	1.7376	1.36605	1.50221	0.450386	0.360903	0.936137	0.710191	1.94181
hsa-miR-378e	0.0392839	1.22051	0.0371878	0.0126379	0.12844	0.0566469	0.0242764	0.670777	0.458403	0.0591764	0.0391579	6.20929	2.14748	1.43787	7.48737	1.36918	0.0663303
hsa-miR-24-1-5p	0.0217047	1.23028	1.23546	0.846961	1.77573	1.81988	0.0136552	0	0.174399	1.58366	0.0593591	0.76138	1.40146	1.67571	1.75733	0.0450554	1.13025
hsa-miR-4731-3p	0.003856	1.29512	0.656574	0.00133036	0.187076	1.73977	0.00247046	0.147108	0.0237897	0.0840704	0.0493408	0.316893	4.41	1.75025	0	4.97223	0.0572599
hsa-miR-138-1-3p	0.0465976	1.31908	1.15629	2.5529	2.05153	0.0625296	6.22005	0.148563	0.677635	4.14493	0.0439402	13.7059	4.05365	0.408978	3.67998	4.44035	1.41733
hsa-miR-548ad	0.0459632	1.13113	0.626156	2.55192	0.0800035	0.0572616	1.81607	0.670052	0.654184	0.774073	0.03965	11.9402	0.0949814	0.614869	8.80002	0.465852	0.242809
hsa-miR-3591-5p	0.0186276	1.22421	0.550299	2.48512	0.130805	0.801325	0.0117561	0	0.142151	0.0602059	0.0203793	0.127179	0.942555	0.094899	0.197375	2.58295	0.100325
hsa-miR-548ar-3p	0.0268984	1.2205	0.0414999	0.852338	1.74957	0.0633712	0.901609	0.489761	0.237576	0.0591743	1.00788	1.71093	1.42025	0.595823	1.62193	1.16936	0.234314
hsa-miR-4768-5p	0.043193	1.31736	0.0526899	0.864423	2.0451	0.0809844	2.68893	0.144928	0.562944	0.0948875	0.06008	10.3532	7.79172	4.7918	5.14345	5.91199	1.12748
hsa-miR-4688	0.0126489	1.14356	0.0118174	0.00428775	0.0859482	0.0177509	1.69961	0	0.088015	1.4237	0.0111061	0.177506	0.0900713	0.132855	0	0.0675833	0.381462
hsa-miR-6873-3p	0.0270379	1.19097	0.0385862	0.852473	1.67375	0.0588239	0.901883	0.668247	0.23945	0.834099	0.0409088	1.35976	0.512263	0.609643	2.01165	0.416207	1.02827
hsa-miR-4735-5p	0.0349814	1.12136	0.0160935	1.69608	0.0754675	0.0242298	2.65348	0.164128	0.366699	0.035555	0.0153985	2.18062	0.330836	0.331667	2.5607	0.695789	0.117313
hsa-miR-624-3p	0.0123208	1.09788	0.0176476	0.00417926	1.45941	0.0265919	0.0078259	0.345677	2.62521	0.0307696	0.0169978	0	0.109979	0	0.678713	0.0847208	0.327898
hsa-miR-6770-3p	0.0152252	1.17468	0.0557896	0.839248	0.101815	2.66041	0.00964212	0.309086	0.11011	0.0474399	0.0647084	0.894635	0.294823	0.549975	0.222564	1.68919	3.20985
hsa-miR-6514-5p	0.0249524	1.23384	0.646651	0.00825481	0.137154	0.065018	1.75215	0.488532	0.212456	0.879792	0.0460129	1.76593	2.1076	0.783124	0.882539	1.14804	1.19804
hsa-miR-4707-3p	0.0326159	1.23775	0.0252562	2.52449	0.139815	0.833971	1.77973	0	0.324018	0.064108	0.0251523	2.57334	2.57603	0	0.800081	1.73086	1.18684
hsa-miR-4473	0.0228028	1.32823	1.37602	0.00757566	0.231382	3.84812	0.01433	1.28613	0.186768	0.102029	0.100446	1.09722	14.1648	7.69459	2.56826	7.06482	2.97102
hsa-miR-2278	0.0250574	1.1796	0.037084	0.00828785	1.64571	1.64658	0.0157107	0.15016	3.41984	0.0486206	0.0390289	1.76278	1.00643	0.817909	1.26817	0.424225	0.434044
hsa-miR-6842-3p	0.0308635	1.32395	0.0567739	0.0100928	2.07037	1.86914	0.019237	0	0.295249	0.987901	0.0662133	4.37229	3.16893	3.52943	2.67734	11.6727	2.23462
hsa-miR-383-5p	0.00820793	1.22286	0.0586432	0.00280715	0.129936	0.0904538	0.856698	1.14735	0.0536364	2.25161	1.69558	0.232755	0.944256	1.80913	0	0.21649	0.0477493
hsa-miR-1179	0.0495423	0.11984	7.19593	0.015627	8.99022	21.1163	10.653	0.787033	0.802415	12.4941	0.136634	26.8269	4.56554	6.04935	1.03986	6.91761	29.6998
hsa-miR-585-3p	0.0320073	0.106989	4.4046	0.0104435	0.221762	0.121206	1.77769	0.141542	4.00863	4.17625	1.45635	3.61536	9.69409	9.08185	0.461238	3.15944	1.91072
hsa-miR-6787-3p	0.0184986	0.0582733	1.73887	0.00619821	0.106764	0.0747557	0.0116762	0	0.140871	0.0496422	0.636982	2.00834	1.7554	1.32148	0.577948	1.23688	0.582577
hsa-miR-224-3p	0.0107572	0.0658956	1.79384	0.83325	0.122901	1.02596	0.00684362	0	2.54542	2.8845	0.062476	0	0.0684698	1.09764	0	0.592352	2.262
hsa-miR-6748-3p	0.0188389	0.0262461	1.56401	0.00630796	1.35723	0.0487365	0.0118868	0	2.99548	0.0213962	0.0329736	0.125737	0.407095	0.249194	1.41217	0	0.257892
hsa-miR-4755-3p	0.020785	0.0631054	1.68622	0.00693285	1.70064	0.96063	0.888725	0.316145	0.164402	1.52791	0.0473855	0.113296	0.503907	0.0527963	2.21937	0.601103	0.412503
hsa-miR-664b-3p	0.0272705	0.0524074	1.28576	0.852697	1.60147	0.0925503	1.76093	1.48316	0.2426	0.0442748	0.0711989	1.35492	0.78497	1.61581	1.22891	0.853133	1.64383
hsa-miR-939-5p	0.0298679	0.0691527	1.2637	0.855095	3.12728	0.0869966	2.62779	0.475611	0.279859	0.0598478	1.18336	1.97762	0.271244	0.548478	0.825242	2.17587	1.66859
hsa-miR-548ar-5p	0.0269014	0.0606125	1.18697	0.00886561	0.111653	0.0691761	0.0168353	0.485609	0.237616	0.0518086	0.0495453	3.1512	3.79985	1.35122	2.01542	0	0.408134
hsa-miR-196a-3p	3.33172e-17	0.0734212	1.41594	3.25559e-17	0.139437	9.58171	3.18972e-17	3.89035	3.32783e-17	0.0639449	4.80726	4.52855e-17	0	1.01997	4.17253e-17	4.99544	4.28744
hsa-miR-216a-3p	3.33172e-17	0.0729182	1.2867	3.25559e-17	0.138312	1.05793	3.18972e-17	0.976018	3.32783e-17	3.65319	1.22851	4.52855e-17	0.266214	1.43258	4.17253e-17	0.389879	0
hsa-miR-615-5p	0.00402378	0.102504	1.42752	0.00138777	3.65874	29.8012	0.00257751	4.03165	0.0248783	0.975449	11.298	0	6.27518	5.19888	0.370922	5.01801	7.82587
hsa-miR-6516-3p	0.0110949	0.0435836	1.27275	0.833724	0.0772561	1.046	0.00705606	0.308159	0.075485	0.768365	0.700441	0.194538	1.11129	1.44571	0.262008	0.0739172	1.84568
hsa-miR-6505-3p	0.0295173	0.0854538	0.705756	4.99823	4.84143	3.5115	0.906588	0	0.274593	0.925044	0.706526	0.0720819	3.14559	0.543868	0.143842	0.548841	2.02623
hsa-miR-4804-5p	0.0250312	0.0754939	0.547298	4.97398	4.60643	0.0305511	0.0156947	0	0.213437	0.0659539	0.0197213	0	1.60924	0.301876	0	0.94192	0.310398
hsa-miR-449b-5p	0.0157634	0.0521023	0.760388	0.00531047	0.094123	0.125826	0.876839	5.7351	0.114951	0.0439981	3.31215	0.148763	1.56191	2.21187	1.05241	0.854991	0
hsa-miR-3133	0.0234512	0.0492573	0.608689	0.00778113	0.0884167	0.050961	0.0147277	0.324653	0.194304	0.04143	0.0346852	2.18873	0.0881772	0.437579	1.70702	2.00158	0.653054
hsa-miR-487a-3p	0.0269674	0.0546606	0.641915	1.68255	0.099319	0.0631867	0.0168754	0.148404	0.238501	0.0463256	0.0444846	1.36124	2.86119	2.00461	2.0136	0.0595216	0.610417
hsa-miR-1273h-5p	0.0280283	0.0470601	0.621828	0.0092166	1.55159	0.914065	1.76372	0.671941	3.65425	0.0394609	0.0383839	1.00452	1.07995	0.0613815	1.21663	0.255174	0.0671999
hsa-miR-378d	0.0338205	0.0380706	0.662685	0.858398	0.0666809	0.0714141	3.50929	1.5219	0.34516	0.0315311	0.0514834	2.86768	0.609728	0.393224	1.13922	0.727714	0.0558052
hsa-miR-1273e	0.0278096	0.0615685	0.517753	0.853209	3.00386	0.0214923	2.61678	0	0.250012	0.839384	0.0135682	0.681323	0.980916	0	1.22012	0.0526498	0.355793
hsa-miR-7111-3p	0.0203284	0.0696451	0.674939	0.845417	3.13531	0.999867	0.0128072	0.481015	0.159556	0.0603177	0.0560219	0.784566	2.13495	0.934421	1.37232	0.581736	1.72612
hsa-miR-4766-3p	0.0303172	0.0788889	0.701515	2.51869	0.151853	0.0885609	0.018907	0.474905	0.286722	0.0692728	1.19547	1.62923	2.51834	0.373086	2.3102	3.46406	2.99108
hsa-miR-4708-3p	0.0150572	0.105995	0.543774	0.0050797	5.31865	0.791179	0.875074	0.161026	0.108616	4.93937	0.0189568	1.31577	0	0	0	6.42324	0
hsa-miR-3691-3p	0.0301673	0.0613714	0.602364	0.85536	1.68465	0.883096	0.907772	0.152575	0.284418	0.0525146	0.032977	1.63246	1.97607	0.249185	3.0882	0.60694	0.45597
hsa-miR-5706	0.0363996	0.0609293	0.616093	3.36723	0.112319	0.0536002	1.79171	0.151008	0.394717	0.836935	0.0367435	2.78777	1.72802	0.831937	2.16755	0.807821	0.848696
hsa-miR-362-3p	0.0152252	0.0894962	0.724853	0.839248	0.176979	1.08269	0.00964212	0.470246	0.11011	0.079876	0.750575	0.894635	7.01252	5.24607	0.222564	2.18935	1.43311
hsa-miR-6761-5p	0.0234941	0.0772303	0.632217	1.67588	3.25904	1.66963	0.014754	0.149332	0.194809	0.0676469	0.0414664	2.18701	2.0642	0.230794	0.16929	1.70384	0.621544
hsa-miR-144-5p	0.0399606	0.0855719	0.614155	0.0128388	3.39438	0.0529052	3.54743	0.498633	4.90266	1.67707	0.0361985	3.6306	0.888537	0.835515	4.21091	2.60083	0.0698268
hsa-miR-3607-5p	0.0535615	0.123376	0.0942088	9.31767	17.6098	11.7572	41.6958	23.2508	7.33953	22.4778	7.88426	0.30563	0	1.5222	8.41443	0.362457	0.0466175
hsa-miR-519b-3p	0.0542849	0.0578413	1.23171e-17	5.94255	0.105867	1.71018e-17	16.0428	9.40161e-18	12.8876	0.0492437	6.87919e-18	42.3448	0.290675	2.47459e-17	15.1884	2.54175	2.42584e-17
hsa-miR-3175	0.0316318	0.0312782	0.0329983	5.00916	0.0539979	0.0501463	1.77642	0.152103	0.307588	0.717773	0.532619	0	0.378326	0.440039	0.463311	0.0969608	0.867313
hsa-miR-676-5p	0.0330988	0.0258725	0.0234126	4.18696	0.0441652	0.03539	0.912848	0.157974	0.332352	0.0210813	0.023125	1.57449	0	0.726553	1.14743	0.846233	0.292674
hsa-miR-520e	0.0538942	0.049434	1.23171e-17	4.25174	0.0887688	1.71018e-17	11.6015	9.40161e-18	7.4115	0.0415888	6.87919e-18	32.9127	0.550801	2.47459e-17	28.6	1.54062	2.42584e-17
hsa-miR-515-3p	0.0529643	0.063692	1.23171e-17	4.2503	1.70604	1.71018e-17	18.6696	9.40161e-18	0.992203	0.847472	6.87919e-18	27.8869	0.0705607	2.47459e-17	13.9843	1.81942	2.42584e-17
hsa-miR-519d-3p	0.0558171	0.0779022	1.23171e-17	3.40742	1.8346	1.71018e-17	38.284	9.40161e-18	24.6626	1.6274	6.87919e-18	46.488	0.0592748	2.47459e-17	28.2934	2.88026	2.42584e-17
hsa-miR-523-3p	0.0547366	0.0377417	1.23171e-17	2.56094	0.0660579	1.71018e-17	33.7922	9.40161e-18	38.9232	0.0312447	6.87919e-18	15.8327	0	2.47459e-17	5.48944	1.45811	2.42584e-17
hsa-miR-5004-5p	0.0144158	0.0259332	0.0189158	2.47139	1.35431	0.0285224	0.00913705	0.161545	0.102981	0.0211325	0.018319	0	0	0	0	0.333587	0.799269
hsa-miR-3171	0.043205	0.0357924	0.0288288	2.54726	0.0623851	0.0437078	3.5655	0.329718	8.93684	0.736487	0.506248	5.98759	0.357055	0.462144	0.73822	0.289137	0.0803534
hsa-miR-485-3p	0.0242258	0.0193107	0.0336643	2.50203	0.0325246	0.894107	0.0152022	0.151766	0.203544	0.667404	0.034853	0.724278	0	1.70599	0.89259	0.131765	0
hsa-miR-200a-5p	0.0462534	0.0543499	0.020373	2.55237	0.0986847	0.797611	0.929565	0	5.86224	0.811377	0.0198554	18.6577	0.53153	0.0964578	1.37155	1.26885	0.538066
hsa-miR-4754	0.0147402	0.0113552	0.00460783	1.65696	1.21896	0.00689502	0.0093396	0	0.105817	0.00908003	0.00420564	0.511701	0	0	0	0	0.19394
hsa-miR-3180-5p	0.0339649	0.030512	0.0387303	1.69452	0.0525906	0.0590484	3.51024	0.493194	0.347774	0.025015	0.0410906	1.2426	0.382327	0.416478	1.85394	0.545697	1.65365
hsa-miR-3937	0.0486649	0.0702913	0.0095943	1.712	1.76635	0.0143945	9.75958	0.17136	14.6964	0.872104	0.00893468	6.63749	0.486325	0	3.31123	2.1635	0.15129
hsa-miR-3118	0.0260042	0.0876596	0.0363948	1.68075	0.172526	0.0554139	0.0162886	0.321929	0.225798	0.0780141	0.0381758	1.38215	6.59389	0.23703	1.64236	2.01439	1.90463
hsa-miR-1278	0.0261515	0.0443152	0.0345515	1.68103	0.0786792	0.0525526	0.0163785	0.675839	0.227711	0.0370182	0.0359229	1.03418	0.835461	0.632319	2.03669	0.909272	0.444471
hsa-miR-493-5p	0.024646	0.0782294	0.0410752	1.67815	0.150337	0.0627075	0.0154593	0	0.208668	2.33975	0.585225	2.14273	3.47427	2.84796	0.51248	0.0409264	0.0614407
hsa-miR-519e-5p	0.034977	2.90522e-17	1.23171e-17	1.69608	2.88933e-17	1.71018e-17	2.65346	9.40161e-18	4.30948	1.63483e-17	6.87919e-18	2.83036	2.97995e-17	2.47459e-17	0.127444	2.59631e-17	2.42584e-17
hsa-miR-586	0.0254314	0.0440204	0.0203165	1.67966	0.0781051	0.0306579	0.0159391	0.341271	0.218465	0.036757	0.0197955	0.386277	0.0966614	0.0966395	2.46535	1.61038	0.309967
hsa-miR-3173-5p	0.0427886	0.0674615	0.0411704	1.70648	0.126291	0.0628563	0.926261	0.838448	5.30036	1.55757	0.585857	4.77163	2.65336	0.0554485	7.96477	0.047798	0.80775
hsa-miR-6756-3p	0.0388342	0.0998841	0.0643939	1.70159	0.203033	2.79114	0.0240095	0.142707	0.447816	0.968559	0.0784853	3.98674	3.44654	2.49318	7.15372	8.40695	4.95648
hsa-miR-4787-5p	0.0486567	0.0763448	0.0710953	1.712	0.146033	1.1103	7.11912	0.4674	14.6923	0.0667824	0.0902948	9.00715	4.22795	5.66444	4.30058	1.51507	7.2107
hsa-miR-4636	0.0291245	0.0940256	0.0628101	1.68646	0.188154	0.0971241	0.0181853	0	0.268784	1.72947	0.0758394	2.34453	8.95776	7.74553	1.95746	0.197185	2.36254
hsa-miR-4793-3p	0.0243042	0.0428225	0.02871	1.67748	2.70323	0.859063	0.896355	0.154476	0.204494	0.0356978	0.029044	0.723224	0.330292	0.260827	0.891483	0.0750938	0.688776
hsa-miR-1296-3p	0.0339284	0.0444133	0.028826	1.69446	0.0788703	0.0437035	0.0210814	0.329722	7.00054	0.0371052	0.029177	3.19651	1.10348	0.0746904	0.130167	0.684916	1.1334
hsa-miR-654-5p	0.0152668	0.0254006	0.0130255	1.65819	0.0433174	0.0195782	0.00966808	0.167295	0.110482	1.26552	0.012303	0	0	0.360304	0.624914	0	0
hsa-miR-6758-3p	0.0233183	0.00842417	0.0265676	1.67553	0.0138847	0.84356	1.74575	0.155809	0.192745	0.00671131	0.0266153	0.40425	0.227337	0.693736	0.170173	0	0.0852165
hsa-miR-944	0.0159971	0.0858106	0.034507	0.840227	0.168087	0.899952	0.010123	0.323691	2.82597	2.41207	0.542294	0.491343	0.460123	0.43316	0	4.14301	0.0702463
hsa-miR-6763-3p	0.0213808	0.0404363	0.0188166	0.846602	1.4897	0.0283714	0.0134558	0.161631	3.15929	0.0335985	0.0182152	1.12865	1.14302	0.311189	0.180512	0	0.319649
hsa-miR-124-5p	0.0421422	0.040792	0.00460783	0.863887	2.67118	0.00689502	10.5262	0	0.532402	0.757009	0.00420564	2.64905	0	0	1.39994	0	0.19394
hsa-miR-218-2-3p	0.0276941	0.0893315	0.054195	0.8531	3.45471	1.02531	0.0173174	0.144572	0.24841	0.0797086	0.674608	1.3463	1.09557	2.03731	3.18814	5.24168	2.26332
hsa-miR-6737-3p	0.0457575	0.101103	0.0647034	0.865562	2.02513	0.100166	0.92915	0.305645	0.646802	0.0919073	0.0790085	9.81748	8.74927	7.11677	13.3043	4.30299	3.08384
hsa-miR-493-3p	0.0239536	0.0587727	0.0308729	0.849376	0.107803	0.0468604	0.0150355	0	0.200267	0.0501035	0.0315462	3.69885	3.57745	2.21457	0	0	0.0763972
hsa-miR-4687-3p	0.0268872	0.0401882	0.0244652	0.852328	1.48738	0.82815	0.901587	0.157223	3.56144	0.033381	0.0242783	1.02212	0.59689	0.0847133	0.857888	0.274243	0.502892
hsa-miR-432-5p	0.0229791	0.0722502	0.0277009	0.848346	0.136823	0.0419715	0.0144382	0	0.1888	0.0628155	0.0278941	3.37122	5.30355	1.5919	0	0.0444476	0.273409
hsa-miR-1180-5p	0.0371826	0.0543452	0.0393443	0.860866	0.0986751	0.932808	0.919169	0	0.411062	0.0460378	0.0418683	4.05344	1.79992	1.41147	5.41879	0.841742	1.22763
hsa-miR-642a-3p	0.0133162	0.0603411	0.0524156	0.836756	0.111083	0.0805497	0.00844961	0.81827	0.0935743	0.0515565	0.0596783	0.537467	2.76014	3.22219	0.23936	0.610562	0.941017
hsa-miR-6742-3p	0.0227915	0.0729743	0.0361642	0.848145	0.138438	0.0550556	0.014323	0.322138	0.186638	0.881875	0.0378917	1.09746	2.58326	1.66487	1.7254	1.53737	0.43768
hsa-miR-597-5p	0.0297137	0.0306332	0.0144871	0.854957	0.0528129	0.0217923	0.906948	0.351493	0.277533	0.0251185	0.0137677	3.02219	0.663922	0.119181	1.56416	0.310136	0
hsa-miR-3607-3p	0.0580141	0.132311	0.0959626	0.865412	2.13876	0.151514	0.0351746	0.142417	1.43231	1.00727	0.145579	551.791	179.012	141.286	141.337	6.47101	2.56122
hsa-miR-518c-5p	0.0444977	0.0378514	1.23171e-17	0.865034	0.0662655	1.71018e-17	2.69376	9.40161e-18	0.603816	0.0313401	6.87919e-18	10.5421	0.10857	2.47459e-17	7.5098	1.20954	2.42584e-17
hsa-miR-6131	0.058007	0.131194	0.0955836	0.018005	25.1399	42.3557	64.2198	16.7097	441.789	0.125448	0.14456	20.733	35.4422	14.2696	8.98658	76.5724	15.4818
hsa-miR-5011-3p	0.0151536	0.0260336	0.00849069	0.00511122	2.44173	0.0127313	1.71111	0	0.109472	0.0212171	0.00787146	0.153907	0	0	0.223155	0	0.425957
hsa-miR-1224-3p	0.00481513	0.0323913	0.0804019	0.00165806	1.41453	0.125684	0.846718	6.23206	0.0300765	0.722403	3.90243	0	0	0.0372268	0	0.0944644	0.0433039
hsa-miR-3144-3p	0.0146673	0.0113552	0.0160995	0.00495199	1.21896	0.0242388	2.53842	0.536116	0.105177	0.00908003	0.0154046	0	0	0	0	0	0
hsa-miR-892a	0.0367808	0.0911234	0.0557	0.0118902	1.94763	0.0857636	0.918588	0.476186	0.402594	3.93697	1.64419	11.0699	2.18904	2.4006	0	1.07508	0.214335
hsa-miR-194-3p	0.0152925	0.0630225	0.0325433	0.00515665	1.69988	0.0494422	0.875664	1.03848	0.110711	1.52735	0.0335143	0.892876	0.280895	0.067691	0.22201	0.798403	0.0734393
hsa-miR-206	0.00989099	0.0112392	0.0218552	0.00337139	0.0186272	2.09463	1.68646	0	0.0661571	0.632863	0.0214387	0	0	0	0	0	0
hsa-miR-3919	0.021047	0.0341974	0.046528	0.0070166	0.0594031	0.979257	0.889312	0.146635	0.167217	0.0281753	0.0513456	2.29287	0	1.14519	0.182413	1.25791	2.36733
hsa-miR-1290	0.0427983	0.0473892	0.032436	0.0136755	0.0847101	0.885527	4.43768	0	5.30182	0.039755	0.0333869	5.07964	1.89264	1.28646	5.50773	0.254369	0.454265
hsa-miR-6824-3p	0.0301724	0.0383992	0.0250158	0.00988012	0.0673039	0.832204	0.0188195	0	0.284496	0.0318174	0.024886	2.31084	1.45494	0.938066	4.26689	0.0825136	0.0888889
hsa-miR-6895-3p	0.00964419	0.0382897	0.0535485	0.00328889	0.0670962	1.02158	0.00614251	0.144722	0.064284	0.031722	0.670107	0.621422	1.16674	1.85359	0.279028	0.28038	2.27097
hsa-miR-8061	0.0205093	2.90522e-17	0.0468537	0.00684462	2.88933e-17	0.981291	2.57493	1.86964	3.10174	1.63483e-17	0.0517926	0	2.97995e-17	0	0	2.59631e-17	0
hsa-miR-663a	0.0315645	0.00833134	0.0446346	0.0103079	0.0137292	0.0682813	5.20473	0.658428	3.96662	0.00663657	0.609025	0.346277	0	0.0517421	0	0.18709	1.78404
hsa-miR-155-3p	0.0417076	0.0308759	0.0408358	0.013355	0.0532585	0.0623335	4.43001	0.148612	15.0482	0.0253257	0.0437781	1.45668	1.26462	2.64223	0	0	0.612888
hsa-miR-525-3p	0.0471636	0.0378514	0.00457595	0.0149446	0.0662655	0.00684721	3.58503	0	0.699492	0.0313401	0.00417602	15.7688	0.10857	0.190552	9.74533	1.20954	0
hsa-miR-200c-5p	0.0330242	0.0208849	0.00849069	0.010754	0.0352885	0.0127313	3.50402	0	0.331053	0.0169065	0.00787146	4.93739	0	0	0	0.632714	0.425957
hsa-miR-675-5p	0.0459593	0.12531	0.0865815	0.0145966	0.273922	0.135875	2.69884	0.141535	9.71001	6.91756	0.122181	17.1647	54.1683	42.1578	0	0.0344514	0.206452
hsa-miR-3161	0.0349084	0.0620783	0.0331536	0.0113259	0.114745	0.0503866	2.65313	0.501072	4.30213	1.52089	0.0342412	5.16211	2.22134	1.49486	0	0	0
hsa-miR-526a	0.0482236	0.0674003	1.23171e-17	0.0152495	0.126158	1.71018e-17	2.70594	9.40161e-18	6.22325	0.0581812	6.87919e-18	9.63154	0.273809	2.47459e-17	16.7974	3.66408	2.42584e-17
hsa-miR-3675-5p	0.0182489	2.90522e-17	1.23171e-17	0.00611756	2.88933e-17	1.71018e-17	1.72475	9.40161e-18	2.95917	1.63483e-17	6.87919e-18	0.129811	2.97995e-17	2.47459e-17	0	2.59631e-17	2.42584e-17
hsa-miR-1251-3p	0.0255199	2.90522e-17	0.00460783	0.00843315	2.88933e-17	0.00689502	1.75434	0	5.80513	1.63483e-17	0.00420564	0.385577	2.97995e-17	0	0	2.59631e-17	0.19394
hsa-miR-3181	0.0247269	0.0210115	0.0295457	0.00818386	0.0355116	0.0448127	0.897233	0	3.39516	0.0170118	0.0300048	0.391992	0.15748	0.66772	1.67348	0.364161	1.35041
hsa-miR-675-3p	0.0392173	0.124751	0.0873494	0.0126181	0.272238	0.137148	0.921969	0.141567	4.8061	1.87136	0.123964	11.1001	59.5116	45.529	0	0	0
hsa-miR-3611	0.0251009	0.066693	0.0433888	0.00830154	0.124624	0.0663278	0.898003	0.147673	0.214308	0.0575111	0.600654	1.05246	3.16578	1.77098	2.47745	0.980072	0.991765
hsa-miR-3907	0.0155279	0.0660614	0.0338753	0.00523359	0.123258	0.0515044	0.876253	0.151661	0.112823	0.0569139	0.0351066	0.498703	0.496183	0.243818	0.620702	3.26531	1.95097
hsa-miR-766-5p	0.0212309	0.0731727	0.0584824	0.00707535	0.138881	0.0901972	0.889723	1.14766	0.169209	0.882592	1.2082	1.89261	3.55375	1.99583	0.545614	0.76037	0.916683
hsa-miR-6889-3p	0.0397924	0.0863832	0.0429248	0.0127889	0.169457	0.0656008	0.922715	0	0.470694	0.0767267	0.0465027	6.17786	6.62655	2.39232	7.09014	1.64672	1.60059
hsa-miR-6723-5p	0.0346685	0.0653156	0.0396934	0.0112534	0.121652	0.06055	0.915385	0.491966	0.360776	0.0562102	0.0423127	3.16941	3.44351	1.82252	5.182	0.594108	0.424581
hsa-miR-6500-3p	3.33172e-17	2.90522e-17	0.0756699	3.25559e-17	2.88933e-17	0.117936	3.18972e-17	3.94004	3.32783e-17	1.63483e-17	3.71675	4.52855e-17	2.97995e-17	0.0372508	4.17253e-17	2.59631e-17	0.0433256
hsa-miR-1277-3p	0.0137139	0.0498391	0.0427998	0.0046389	0.0895776	0.0654051	0.00869841	0.488249	0.0969402	0.793519	0.0463381	1.36906	1.85774	2.6017	0.235677	0	0.231837
hsa-miR-579-5p	0.0287507	0.0416928	0.0348096	0.00944077	0.0735999	0.0529529	0.0179587	0.498588	0.263343	0.0347022	0.0362359	2.35707	1.69614	0.431844	3.54222	0.0768918	1.06319
hsa-miR-5583-3p	0.0243609	0.0261235	0.0130772	0.00806851	0.0446168	0.0196565	0.0152849	0.167238	0.205182	0.0212929	0.0123545	2.52769	0.407876	0.126068	1.68284	0.332541	0.131071
hsa-miR-6764-3p	0.0146501	0.052019	0.0374851	0.00494636	0.0939547	0.0571094	0.00928338	0.149984	2.75014	0.0439226	0.039528	0.158319	1.29993	2.28638	0.635192	1.0709	0.432509
hsa-miR-4728-5p	0.0190739	0.00833134	0.0118174	0.00638367	0.0137292	0.0177509	0.0120322	0	3.01012	0.00663657	0.0111061	0	0	0.132855	1.84423	0.18709	0.381462
hsa-miR-3653	0.0357964	0.0623496	0.0324124	0.011594	0.115319	0.0492396	0.0221999	0	0.382558	0.053427	0.0333589	6.78485	4.02131	1.95211	3.63724	0	0.45438
hsa-miR-504-3p	0.0310947	2.90522e-17	0.0148558	0.0101638	2.88933e-17	0.0223513	0.0193766	0	0.298918	1.63483e-17	0.01414	5.77367	2.97995e-17	0	1.53911	2.59631e-17	0.869671
hsa-miR-4652-3p	0.0246558	2.90522e-17	1.23171e-17	0.00816144	2.88933e-17	1.71018e-17	0.0154652	9.40161e-18	0.208788	1.63483e-17	6.87919e-18	1.77493	2.97995e-17	2.47459e-17	2.49412	2.59631e-17	2.42584e-17
hsa-miR-376a-5p	0.0190737	0.0263754	0.0445524	0.00638361	0.0450706	0.0681523	0.0120321	0	0.14662	0.0215054	0.0486673	0.807805	1.01619	4.22285	1.84423	0	0.228738
hsa-miR-4474-3p	0.00941684	0.0949166	0.0471959	0.00321282	0.190386	0.0723069	0.00599909	0	0.06257	0.0854369	0.052264	1.0941	6.19786	3.12643	0	4.76167	1.75423
hsa-miR-490-5p	3.33172e-17	0.0675668	0.0655761	3.25559e-17	0.12652	0.101571	3.18972e-17	0	3.32783e-17	0.0583392	0.080495	4.52855e-17	0.951176	5.97425	4.17253e-17	3.02821	5.49339

## Sheet: mRNA
Gene	H0.A	H0.B	H2.A	H2.B	H3.A	H3.B	M0.B	M0.C	M0.D	M2.C	M2.D	M3.A	M3.B	M3.C	M3.D
A1BG	0.186551	0.0760776	0.0804665	0.130788	0.343509	0.294831	0.156785	0.17261	0.0595289	0.470789	0.324734	0.439968	0.265256	0.361273	0.262232
A1BG-AS1	4.84208	4.95691	5.93143	3.25143	6.3101	6.69641	3.02089	3.72205	3.78306	10.3289	6.31518	6.84309	6.05189	11.5471	4.82444
A2M	1.22721	1.27095	0.487485	1.75044	17.1588	7.96398	0.0572375	0.00207238	0.117011	0.34768	2.77937	3.03744	3.32908	4.70418	1.85838
A2M-AS1	1.43376	1.07674	1.08867	1.41152	1.03158	1.61255	0.213238	0.348355	0.491389	1.35512	2.64329	0.902984	0.569374	1.38323	3.00347
A2ML1	3.88602	3.41832	0.0132014	1.49258	0.0438339	0.233577	20.9856	8.7842	4.22121	0.106117	2.31332	0.0945106	0.0357971	0.00179405	0.0157605
A4GALT	3.70218	4.0333	1.69181	4.18139	3.26176	1.32443	7.78653	18.253	3.35758	1.69384	0.607573	5.50507	6.21514	2.58767	0.099882
AAAS	84.7656	67.3952	72.108	83.2959	53.6498	82.3851	74.5953	62.1815	55.5827	52.095	64.4408	57.1359	70.0961	42.0054	65.9185
AACS	57.822	75.1188	44.9749	39.0635	43.1336	56.2412	61.1338	74.7288	48.5617	42.5222	35.4713	38.8226	45.5296	23.7389	34.113
AACSP1	4.29132	5.18836	3.54719	3.24316	1.07349	2.43327	1.81695	1.34402	3.83314	0.00788485	0.839237	0	0.0331364	0.15135	3.17546
AADACL3	1.33268	3.8793	0.00890872	0.462523	0.0432899	0.229636	30.4398	15.3172	9.83461	0.00521477	0.231889	0.0278993	0	0.00137433	0
AADAT	18.6234	20.2875	15.754	13.463	8.11422	15.7366	16.2363	22.847	24.6812	9.95829	15.3208	22.1773	23.2638	11.1955	28.9174
AAED1	8.15633	7.3772	10.9749	6.79765	14.4614	11.0431	3.57379	9.0859	7.18445	11.1106	9.84325	12.4712	9.73255	7.76582	2.30349
AAGAB	67.5565	66.2424	72.6452	74.3642	61.2468	74.3259	86.2777	61.1864	68.4349	51.7563	61.7017	122.956	119.271	40.0019	66.1372
AAK1	11.5994	17.2529	14.9508	12.8229	14.078	9.48385	9.31668	10.5593	14.5278	18.5023	13.4188	19.4449	12.6057	15.8933	17.1931
AAMDC	11.4466	6.45432	11.3174	5.77316	16.6949	11.0953	11.1717	7.22751	8.32018	19.9927	12.0256	13.849	15.9038	15.0183	11.0176
AAMP	108.017	131.025	100.99	98.5119	89.5729	86.5919	154.888	104.068	120.719	78.8642	92.8533	140.388	160.05	56.8832	78.7856
AANAT	0.346785	0.230327	0.591666	0.257871	0.171843	0.0526382	0.2688	0.0885431	0.16602	0.00622671	0.50869	0.0236185	0.469057	0.00286179	0.323625
AAR2	45.5639	51.7186	36.2247	48.5485	31.8042	41.927	53.6849	31.4166	43.0496	24.7939	32.3605	48.0929	53.0047	23.7024	43.1591
AARD	0.439711	1.30662	0.740389	0.259697	0.00212708	0.6361	0.909138	1.29753	1.40051	0.721687	0.788727	1.13758	0.920924	0.831809	0.279594
AARS	372.414	262.473	168.86	167.92	260.947	171.667	323.229	317.091	242.519	205.611	238.909	210.937	237.77	168.454	127.71
AARS2	35.172	36.4256	31.0437	38.3359	30.517	45.0544	35.3943	32.3244	39.0503	28.0296	40.4371	64.0865	61.4371	20.0576	44.2716
AARSD1	5.81244	7.10858	6.18665	4.61568	9.65475	6.89063	5.82772	4.11245	6.91199	2.47087	4.36498	8.00919	6.09094	3.10282	7.19263
AASDH	15.5992	14.1011	16.0946	13.293	16.0527	18.9118	16.04	18.4763	13.6142	13.146	21.262	27.1435	29.0529	7.95272	19.0391
AASDHPPT	44.1402	51.1801	64.3664	43.2535	53.9077	66.0189	82.7669	44.2678	59.7377	61.5139	80.5486	76.9914	84.3538	44.9593	98.6401
AASS	45.7679	47.1832	27.2779	29.8332	51.8029	64.3041	255.494	81.7837	57.2603	47.5438	46.6579	33.5737	28.0879	34.9306	54.9644
AATBC	0.0728367	0.502266	0	0	0.0421857	0.0471813	0.0823268	0.258815	0.0608631	0	0	0	0.03893	0.00067046	0
AATK	2.6354	4.22958	1.21855	2.17593	1.63387	4.35224	0.479404	0.478863	1.62345	0.154735	2.0407	12.2627	12.6929	0.443344	8.7144
AB019441.29	5.15103	5.34001	10.1067	11.07	4.97703	4.98174	0.0578238	16.1777	11.2272	14.0091	11.4684	6.69928	7.01896	0.151349	0.0999936
ABAT	12.2128	7.60748	12.5288	3.46598	13.5641	10.0711	9.0112	6.66494	5.29962	21.5392	15.9241	18.2462	13.4862	26.9733	31.0983
ABCA1	23.2078	14.6774	22.2323	68.1637	31.6311	22.5787	7.39951	26.7389	11.7803	43.2958	32.6863	2.53391	4.0947	58.502	29.5062
ABCA10	0.188206	0.0761836	0.21935	0.0463408	0.475119	0.152067	0.158537	0.0875393	0.0589985	8.55197	0.700506	0.9632	0.60716	13.1133	0.188516
ABCA11P	2.42156	2.38236	1.81771	1.28359	1.2463	3.41323	1.64248	1.64551	2.16074	1.49791	1.62559	2.35588	1.26057	0.40647	2.83681
ABCA12	0.179143	0.191289	0.999534	0.131974	0.688594	0.785166	0.640177	0.30315	0.11532	0.909739	0.466431	0.556412	1.3019	2.67538	0.0994197
ABCA13	0.205454	0.693627	0.266031	0.255242	0.382021	0.148123	0.659811	0.0019017	0.0622618	0.193113	0.049394	0.219634	0.151107	0.00288966	0.152857
ABCA17P	0.0260676	0	0.0013554	0.000396292	0.129239	0.00277106	0.0214779	0.042667	0.00127864	0.000837073	0.0449311	0.460738	0.311622	0.00265634	0.0133862
ABCA2	26.8116	28.9341	13.6148	4.23539	66.9549	50.1402	18.0626	13.1562	11.7818	42.9935	43.3125	105.517	111.949	104.493	34.9083
ABCA3	24.8404	21.0566	4.8481	2.78047	40.5576	5.08811	16.7514	7.575	13.6691	4.54029	4.87484	65.8536	71.2167	16.3747	10.1652
ABCA4	0.203786	0.0754875	0.96089	2.14107	1.11863	7.46327	0.352137	1.50375	0.11669	10.191	20.1402	0.806084	0.453906	5.78154	1.19119
ABCA5	2.73558	1.45896	3.98746	2.65373	13.8202	5.28292	2.58001	3.71952	2.3252	12.2623	12.486	24.2899	27.2172	8.9346	6.78211
ABCA6	0.059349	0	0.587094	0.00257019	0.00185162	0.0534954	0	0.000296537	0.00088586	0.47308	0.0960478	0.149429	0	1.16318	0.012087
ABCA7	17.2802	23.3232	7.9606	8.67925	22.3617	11.684	20.5992	33.5328	14.5895	21.5469	32.6794	33.1726	26.4043	37.0354	16.2265
ABCA8	0.108244	0.0378333	0.0825836	0.00338531	0.603665	0.0537773	0.0408883	0.0863202	0.0562584	56.0529	7.66409	7.65483	7.35279	66.8228	0.300685
ABCA9	0.0473746	0.192728	0.151663	0.132178	0.217483	0.591085	0.0151938	0.214429	0.160174	3.48846	0.699428	0.429782	0.262442	4.26244	0.210452
ABCB1	0.202613	0.730043	0.077952	0.129642	0.260422	0.201046	0.941138	0.477351	0.860309	0.191789	0.276742	15.507	8.82524	0.224446	0.188542
ABCB10	18.8579	26.9734	25.8585	25.1738	15.6249	20.5271	26.6074	29.7702	26.4666	29.2329	27.903	59.5075	49.9796	19.9096	24.0905
ABCB10P3	0.0733137	0.269675	0	0	0.000932738	0.00176201	0.0368369	0.427625	0.0604468	0	0	0.238653	0.157938	0.00167007	0
ABCB10P4	0.0742407	0.114791	0.0745806	0.210398	0.172462	0.1012	0.0843017	0.172731	0.261684	0.0979967	0.0486612	0.683924	0.426318	0.00309606	0
ABCB11	0.0223112	0.037903	0.00417176	0.0434306	0.127943	0.328103	0	0.211009	0.0557225	0.00252556	0.135514	0.0919792	0	0.00212417	0.0147079
ABCB4	0.176175	0.421782	0.0792909	0.172195	0.0885859	0.250099	1.46906	0.864103	0.117282	0.330179	0.232533	4.85886	5.11049	1.42186	0.2326
ABCB6	5.46804	7.30037	7.59974	4.74494	13.4734	11.0899	7.20813	7.87505	6.64526	3.00238	6.03545	5.26942	5.32276	4.99717	8.26037
ABCB7	32.7507	34.9654	28.9509	19.6188	28.7996	26.2923	39.8236	34.1848	36.9989	19.9121	35.9323	56.4249	61.0191	12.0735	25.404
ABCB8	39.2542	36.8487	30.5687	23.465	35.9232	38.2613	16.4998	32.1938	27.0089	33.6286	27.8105	42.0306	33.0343	24.1019	27.9884
ABCB9	3.75725	5.37914	11.7019	4.57563	11.4581	6.6487	5.94183	4.89026	5.88621	5.94615	7.28986	10.3019	11.6512	6.45419	7.16551
ABCC1	103.941	103.053	92.7747	63.3828	91.246	87.1282	83.2675	109.173	100.68	70.9389	99.2123	73.0615	56.7172	71.2095	123.94
ABCC10	20.8868	24.6298	23.0342	20.4311	27.298	37.7738	20.9335	18.1317	22.4694	31.0688	39.0431	37.9123	34.9119	40.7597	36.1419
ABCC11	0.407303	0.075864	0.0089034	0.338108	0.172722	0.244629	0.272842	0.0882432	0.00523237	0.00521185	0.367699	0.348026	0.504123	0.0406011	0.149706
ABCC12	0.191705	0.115314	0.0692864	0.0013454	0.000489079	0.0478021	0.0158642	0.0870623	0.0579136	0.00296984	0.18076	0	0	0.0673204	0.0202115
ABCC2	1.04923	2.49978	3.94831	1.32721	2.14637	1.51826	0.749999	0.780702	1.13656	1.30961	1.4879	5.42087	3.29755	0.443079	1.68633
ABCC3	13.0883	2.03527	31.5595	3.67907	12.2145	4.93035	1.21381	0.954917	1.62925	0.105562	0.607635	0.0846781	0.300734	0.0781827	0.455088
ABCC4	20.1744	22.7465	31.109	21.3716	30.9887	17.2058	20.1744	31.8033	28.6789	52.4639	17.4131	48.6277	41.6966	59.567	18.2732
ABCC5	75.0521	96.7896	77.4282	57.1005	51.5479	78.6754	105.475	93.5094	99.2205	72.6772	101.533	112.68	101.83	76.8969	100.35
ABCC6	2.52435	3.76644	3.10689	1.96929	6.69701	5.86794	1.72978	3.20112	1.4117	3.96219	7.42379	16.4669	15.7163	4.45196	12.0732
ABCC6P1	0.760718	1.11478	1.01926	0.644261	1.67578	1.32417	0.257686	1.3819	0.652278	1.11345	2.59472	5.12882	5.17883	1.02532	3.49941
ABCC6P2	0.23364	0.307242	1.07302	0.345198	1.41664	1.22372	0.218658	0.26032	0.426885	0.915036	0.882457	1.1879	1.83955	1.05774	1.94212
ABCC8	0.232283	0.229725	0.00544224	0.0441786	0.0886027	0.00449919	0.893139	0.175012	0.115874	0.00326513	0.225881	4.55329	5.50371	0.00440038	0
ABCC9	0.0193333	0	0.081982	0.00273405	1.79887	0.249806	0	1.06584	0.0613104	0.894444	0.464076	1.73403	1.26456	0.945717	0.0333695
ABCD1	21.1261	12.1794	11.995	19.9579	14.1651	7.92176	10.538	23.971	23.2756	22.9934	10.3096	22.9601	19.6198	24.4243	37.1816
ABCD2	0.602357	1.38532	0.807639	0.217285	0.0883954	0.871949	0.0351432	0.520568	0.967116	1.28769	0.328216	0.597778	0.225474	0.292759	0.559586
ABCD3	37.2208	45.5318	53.4621	54.4494	45.3664	47.2549	55.7747	63.5212	48.9366	60.9808	56.8731	67.2557	50.2421	45.1752	60.5752
ABCD4	72.2403	80.5365	67.2549	57.3974	103.562	66.6057	60.6427	73.4313	63.8989	35.8601	53.1125	81.5776	94.0122	40.6944	70.0582
ABCE1	154.08	198.382	199.751	197.535	96.0545	123.778	256.913	192.038	219.775	105.638	127.86	264.888	220.145	56.5932	83.3927
ABCF1	154.66	212.062	142.935	236.808	63.6513	146.009	201.715	161.359	191.041	61.6194	113.7	185.908	157.135	58.452	122.328
ABCF2	84.9983	104.359	80.9271	91.7581	46.3116	78.1363	74.5243	73.2593	114.232	57.7487	68.5729	119.784	85.925	46.8552	68.1877
ABCF3	40.0374	50.7195	40.6646	37.9088	40.301	34.2077	52.2601	38.9019	48.5572	26.6292	35.9811	45.0138	43.9199	31.1379	34.7821
ABCG1	1.10878	0.806633	0.0826013	0.723843	0.560686	1.17613	0.550949	0.520967	1.0231	0.153098	0.970022	2.579	1.45322	0.151463	4.98321
ABCG2	14.3307	8.52858	6.14536	16.5862	32.7901	140.399	24.2467	76.6669	12.8636	3.6829	144.135	4.01006	3.94142	1.39125	0.745807
ABCG4	1.36251	2.42077	1.29038	0.13216	6.26639	1.76496	3.10018	1.90469	1.62489	3.55707	2.27455	14.4035	12.1933	2.66563	2.95148
ABHD1	0.212917	0.0759676	0.0013554	0.000396292	0.0455228	0.00419531	0.373659	0.00151635	0.0600909	0.000837073	0.0449311	1.32824	3.32734	0.00408844	0.0995699
ABHD10	24.6473	27.588	28.7525	27.1824	33.3911	27.2692	29.6778	31.8041	27.9257	28.0269	32.1737	35.7459	37.4814	28.8032	29.1031
ABHD11	13.8111	12.9485	12.5225	14.1018	5.7959	12.6532	15.8876	11.9868	10.3747	5.80562	11.0966	11.1826	10.6921	5.10709	9.97702
ABHD11-AS1	0.134882	0.115459	0.321088	0.0454356	0.294281	0.0982274	0	0.0868507	0.107217	0.100434	0.185761	0.0251814	0	0.107009	0.0145759
ABHD12	35.5129	33.0055	26.7397	47.5665	46.7385	52.9684	57.3609	32.6276	36.1365	35.5659	42.666	28.7985	37.4795	28.3319	49.1073
ABHD12B	4.46344	10.3729	0.346573	0.681939	0.000649394	0.0486983	56.8187	167.319	38.4086	0.389385	0.557385	0.0289212	0	0.0687376	0.0446547
ABHD13	16.4116	21.2481	23.5723	22.9094	15.9681	27.8057	21.7571	23.8856	24.6823	32.2276	33.5195	30.3107	30.6204	27.7812	37.9302
ABHD14A	1.81869	1.22908	2.43706	0.816224	3.77873	2.64382	0.906491	1.47119	1.35149	6.60701	6.17241	6.72031	6.16849	8.41326	6.50258
ABHD14A-ACY1	0.350767	0.191953	0.321122	0.129333	0.298633	0.00312117	0.272593	0.0453325	0.0052579	0.100442	0.0949532	0.119636	0.189964	0.180743	0.295929
ABHD14B	5.10285	3.03441	4.38834	1.28639	15.4095	3.62213	9.31516	3.67953	3.35476	11.6296	8.63439	44.5252	44.5413	17.5739	8.36207
ABHD15	3.10219	3.22725	2.83921	2.4389	7.38332	3.03536	2.82228	3.98036	3.45725	7.13626	3.57654	18.8906	17.3662	8.27529	3.59624
ABHD16A	3.52504	2.65055	3.77264	4.82721	3.8204	4.44695	3.76167	2.5111	3.83315	2.32452	3.20487	3.73312	4.78969	3.20847	4.85616
ABHD17A	39.8029	48.376	61.4639	44.235	47.6828	35.723	17.2773	42.7085	44.8823	41.8002	41.0425	59.5614	65.3854	25.2703	28.6093
ABHD17AP1	2.02206	1.95888	2.95882	2.09507	2.27674	1.37373	4.35123	1.64608	2.32469	1.9828	2.13691	1.71799	2.75532	6.47697	6.85041
ABHD17AP3	0.359658	0.382745	0.404061	0.300188	0.518025	0.298997	6.08981	0.175973	0.226119	0.338045	0.326063	0.491899	0.492212	6.90244	5.85451
ABHD17AP4	0.50356	0.731991	0.871828	0.641641	0.770129	0.53746	0	0.218025	0.378463	0.628479	0.512724	0.660636	1.11925	0.00386435	0.0554767
ABHD17AP6	0.921929	1.07643	1.14819	0.89908	1.32957	0.930311	0.235419	0.563967	1.12829	1.11097	1.34617	1.22331	1.41837	0.766235	0.795564
ABHD17B	27.013	38.8078	26.6644	31.9243	18.7139	30.2458	50.3055	38.3387	37.594	19.1396	26.3709	18.7789	13.524	13.5297	44.8025
ABHD17C	10.1237	11.9877	9.42934	8.71938	8.80033	6.25992	19.651	15.1881	12.1019	8.69835	10.1677	22.8425	22.653	10.902	15.9235
ABHD18	14.6759	17.4825	14.5482	13.2075	19.1843	12.8056	16.995	20.7266	21.2791	16.1865	18.1526	25.6059	18.2799	9.7375	15.7421
ABHD2	57.4322	46.6464	68.4679	50.3895	61.4187	45.5962	41.5999	38.6855	44.5076	54.3624	48.842	134.265	125.173	49.1531	101.754
ABHD3	11.338	11.2196	11.249	10.6002	6.69804	11.0961	8.44966	13.716	9.50924	11.3558	14.3454	36.3284	36.7243	6.9318	9.34415
ABHD4	49.851	50.6807	30.5694	24.277	64.505	47.2042	55.729	75.7661	36.0323	29.5728	35.423	21.5087	32.6111	32.67	52.5819
ABHD5	9.15089	9.91271	7.14218	7.39426	7.72625	6.45337	16.8035	11.8567	11.0747	8.2606	7.19731	12.3787	9.88672	8.85687	7.1656
ABHD6	2.09821	3.53462	1.96269	1.0294	2.27729	1.91127	2.19568	7.30805	3.24372	3.71227	3.75888	11.0695	8.47237	4.37473	5.36505
ABHD8	6.36476	9.18397	3.5128	2.26868	9.74353	3.76831	3.99776	7.13971	6.42898	3.67688	11.9237	12.7202	18.8977	7.94947	16.3978
ABI1	46.4584	41.0746	50.4968	32.099	59.9578	37.6301	50.4798	49.2426	41.322	53.8764	54.5045	80.8291	76.1152	39.489	42.2177
ABI2	168.502	148.201	188.445	258.436	190.175	274.23	158.289	133.406	132.873	83.509	157.99	164.852	171.389	72.9649	228.115
ABI3	22.1852	18.7899	22.0708	10.302	16.6053	8.30861	6.48769	4.76266	17.3346	14.2057	9.47367	2.75375	2.02513	10.0219	9.99957
ABI3BP	0.127833	0.114512	0.875204	0.0892937	2.48945	0.836174	0.539129	0.00160224	0.0606435	0.535402	1.57261	1.78359	0.683946	2.43977	5.81763
ABL1	181.366	194.886	210.726	196.382	133.265	200.934	122.8	131.632	163.873	113.66	170.524	106.703	116.85	117.189	234.935
ABL2	45.6954	50.6042	90.748	53.2536	138.712	65.2874	41.0437	41.2815	48.2329	58.7129	59.7984	109.13	86.6518	54.6218	61.1686
ABLIM1	85.0218	95.5211	47.7461	50.7755	73.6508	50.1411	161.186	143.184	101.6	112.145	75.1648	101.304	84.1209	151.562	119.48
ABLIM2	1.87003	0.844201	0.388452	0.130043	0.344936	0.200179	2.97633	0.953791	0.710326	0.147792	0.14115	1.17497	0.884223	0.186344	0.601658
ABLIM3	2.2675	0.69032	15.3755	0.474232	14.8011	0.738911	1.64646	1.60129	1.56748	7.00298	1.67551	2.91146	2.86877	13.6186	1.54627
ABO	0.0223908	0	0.00950561	0.00238348	0.0443524	0.0515078	0.11852	0.0860195	0.0555984	0.600954	0.18713	0	0.0349208	0.375531	0
ABR	151.461	136.367	186.953	108.129	193.435	140.783	40.8144	71.5288	90.9586	91.9134	122.288	105.982	115.433	99.214	164.889
ABRA	0	0	0.00255102	0.00072851	0.166822	0.0950107	0	0.335595	0.00301005	0.0865901	0.000737702	0	0	0.0367941	0
ABRACL	45.4019	58.5575	57.6966	64.3619	23.2638	58.8767	72.4153	88.445	64.654	28.2749	42.6673	34.3624	27.0925	20.4573	41.7587
ABT1	33.1186	41.613	30.5043	37.6518	23.3501	33.8173	40.2678	36.0454	36.5138	29.8641	31.9423	73.5782	70.0245	21.1145	33.9345
ABTB1	12.3729	5.83965	17.2228	5.94368	27.4231	13.4901	7.11745	6.27544	6.10752	9.03842	11.5606	28.464	29.5898	6.93229	11.7056
ABTB2	44.1481	26.9729	18.9224	19.7024	14.8938	9.48441	22.7532	42.5778	28.1978	25.9889	8.22119	16.739	20.0816	13.855	28.8068
AC000068.5	1.29535	0.80655	0.2181	1.61654	0.131584	0.689544	1.02641	0.521061	0.492721	0.154222	1.0203	5.83678	6.57139	0.0782652	0.723468
AC000089.3	1.13897	1.11542	0.812812	1.02472	1.11475	1.3638	0.348636	0.348302	0.491093	0.536618	1.02111	1.29089	1.57564	0.0782464	0.121649
AC000120.7	0.133205	0.115241	0.20349	0.0456143	0.341076	0.291063	0.0157221	0.129381	0.108438	0.282338	0.186392	0.0232556	0.0723562	0.111341	0.3427
AC002056.3	2.84085	3.30471	3.89471	2.09565	1.6318	1.95521	0.0574377	4.62669	2.64787	2.70411	1.44237	4.76234	4.26232	0.00447672	0.143841
AC002066.1	0.164775	0.0377171	0.0724786	0.00163962	0.0828536	0.0472191	0.0398758	0.00112271	0.155543	0.0960919	0.182789	0	0	0.000681524	0
AC002075.4	0.316169	0.114171	0.412472	0.471126	0.384705	0.719802	0	0.601315	0.374554	0.531001	0.695608	0.312986	0.227459	0.00334405	0.0122365
AC002116.7	1.37329	0.921875	0.272268	0.424338	0.302192	0.200084	1.047	0.779898	0.493434	0.196281	0.141877	1.17635	1.58603	0.00390016	0.167495
AC002117.1	0.246866	0.231904	0.147619	0.0461446	0.387654	0.44203	0.0154239	0.0448429	0.00421101	0.384255	0.782931	0.819442	0.844997	0.401455	0.46334
AC002310.10	0	0	0.00648611	0.127459	0.0879306	0.00340291	1.46354	0.00188048	0.00627853	0.0522852	0.183304	0.0542509	0	0.635407	0.457226
AC002310.12	2.7897	1.92049	1.35711	1.75309	0.689373	1.42001	1.37232	3.20078	2.64596	1.74025	2.69106	4.19197	3.06871	0.80599	2.0258
AC002310.7	0.0219276	0.115802	0.00417479	0.0840894	0.0455259	0.00421227	0	0.128222	0.105359	0.00252734	0.0915036	2.93415	1.81155	0.00410579	0.144145
AC002454.1	0.369258	0.384415	0.680913	0.174811	0.687792	1.79863	0.0579087	0.131908	0.634351	0.58375	1.89601	0.272861	0.109355	0.94376	1.0487
AC002456.2	0.582256	0.538215	0.867432	0.809934	0.730789	2.42849	0.560493	0.175316	0.222737	0.296403	0.373977	0.716216	0.917635	0.512907	0.367904
AC002467.7	1.49923	1.03663	1.0153	1.15384	0.430817	0.684686	1.8288	0.91047	1.6724	0.729385	1.43817	1.00829	1.11437	0.0781276	0.940962
AC002480.2	0.31073	0.537914	0.0620146	0.0422542	0	0	0.101921	0.819367	0.644191	0.00155046	0.000732343	0	0	0	0
AC002480.3	3.16583	1.11321	0.675358	0.895108	0.388296	1.36115	3.17108	1.47247	0.280258	0.486104	0.420293	0.36842	0.1477	1.47744	0.121789
AC002480.5	1.94047	3.95779	0.0761995	0.0452442	0.00118043	0.0512463	0.323364	4.41247	6.19719	0.144319	0.275122	0	0	0.3071	0.08716
AC003002.6	0	0.0385673	0.0711717	0.0442818	0.0444425	0.192059	0	0.0427629	0.0511034	0.0949059	0.0929434	0.226737	0.193812	0.00235104	0.0371134
AC003005.2	0	0.23335	0.182967	0.0439955	0.166487	0.00139241	0	0.128155	0.00316011	0.00307336	0.0477119	0.0631251	0.036926	0.00131439	0
AC003090.1	0.079552	0.194321	0.0787662	0.00229376	0.00144264	0.0998865	0	0.0441174	0.00302332	0.19323	0.503743	0.324355	0.351748	0.0747823	0.0359899
AC003092.1	0.196346	0.0377962	0.0673634	0.00117524	0.0445632	0.0025894	0.0167199	0.0864515	0.00328745	0.00257327	0.135635	0.0244106	0.0736779	0.446443	0
AC003104.1	0.0198509	0.0759531	0	0	0.129995	0.00313649	0.299855	0.215558	0.162909	0	0	0.518567	0.268777	0.0030192	0.295603
AC004019.13	0.0469424	0.153627	0.0620146	0.0422542	0.0443441	0.0985313	0	0.214957	0.310994	0.00155046	0.000732343	0.193661	0.154228	0.0388835	0.0861295
AC004051.2	0.05058	0.0768644	0.00135712	0.0412297	0.0445656	0.146236	0.144012	0.000958591	0.00299369	0.000838127	0.000402157	0.156879	0.0345746	0.00247969	0.334156
AC004057.1	120.597	120.882	101.936	145.266	96.7783	123.617	0.880879	131.413	111.371	79.1077	97.1251	52.9904	54.1136	0.989809	0.412408
AC004069.2	16.1006	15.331	18.4513	25.8969	8.4545	14.0159	0.235466	22.4553	18.8462	11.4581	18.0609	11.3758	12.8815	0.0779896	0.522231
AC004156.3	0.0242198	0.0382804	0.00416874	0.00115381	0.0012146	0.00231199	0.0193882	0.0848081	0.0019852	0.00252379	0.179354	0.194307	0.357064	0.00220482	0.0619011
AC004221.2	0.103379	0.192854	0.00354142	0.000992077	0.128658	0.0025179	0.11007	0.00133614	0.159537	0.130395	0.00100386	0.0569781	0.314172	0.176176	0
AC004381.6	9.07532	5.37825	5.19082	8.11778	2.964	6.11014	18.7308	5.41089	4.9227	3.72614	6.12885	9.51944	19.1377	2.04698	5.74048
AC004383.3	0.0459694	0.308204	0.265338	0.0879189	0.12988	0.337129	0	0.13107	0.518691	0.0549752	0.367763	0.285391	0.0725753	0.00296035	0.296874
AC004453.8	2.9523	3.42123	2.49225	2.43583	2.65707	2.00102	0.0573128	1.73174	1.83861	1.93448	2.04416	2.04338	2.6487	0.0783033	0.0116715
AC004485.3	0.321853	0.191877	0.00135712	0.0412297	0	0	0.176351	0.131075	0.113128	0.000838127	0.000402157	0	0	0	0
AC004538.3	0.0206114	0.115094	0.144225	0.130468	0.0868212	0.0993346	0	0.34	0.109284	0.149055	0.505532	0.156864	0.0345723	0.108613	0.207904
AC004540.4	0.0466377	0.114707	0.0132035	0.0893307	0.00221525	0.541387	0.203695	0.215346	0.162393	1.44006	2.26725	0.430793	0.109345	0.728873	3.51109
AC004540.5	1.40525	0.88385	0.824786	2.00992	1.71802	1.85912	0.506332	0.563861	0.385441	3.13351	3.10944	2.03705	1.95162	1.56857	4.203
AC004543.2	0.216721	0.192758	0.00135712	0.0412297	0	0	0.0380535	0.0875509	0.0590252	0.000838127	0.000402157	0	0	0	0
AC004893.11	1.87076	2.42206	1.9607	3.33111	1.03244	3.8053	0.368263	1.08316	1.51264	1.45533	2.73915	3.04856	1.87481	0.697564	3.25891
AC004951.5	0.350203	0.191907	0.340139	0.510216	0.386637	0.822597	0.0143289	0.173656	0.21554	0.244961	0.234293	0.437495	0.458949	0.185289	0.168633
AC004951.6	0.67969	0.613862	0.678859	0.514886	0.0885958	0.686651	1.36465	0.693681	1.18482	0.865975	0.835789	1.51393	0.879449	0.620534	1.595
AC004967.7	0.367967	0.19114	0.00968252	0.214433	0.215812	0.102097	0.518671	0.175014	0.429831	0.331829	0.323975	0.0538851	0.149045	0.779622	0.217071
AC004980.10	0.686676	0.653435	0.680866	1.15157	0.30097	0.533404	0.101757	0.820045	0.382773	0.488739	0.928638	0.375311	0.499783	0.0772681	0.262583
AC004980.7	4.23481	5.4567	6.53134	8.37385	3.69185	6.10476	1.30276	2.90077	6.63355	2.61742	5.80419	2.03244	1.37384	4.4443	6.35515
AC004980.9	0.103563	0.0375307	0.196698	0.087009	0.128992	0.146565	0.0860087	0.171939	0.15928	0.0534961	0.184738	0.223929	0.232512	0.0394869	0.0363462
AC004985.12	0.135052	0.154507	0.189877	0.0445989	0.469824	0.436794	0.0639474	0.0445096	0.00362689	0.0520019	0.0934883	0.214201	0.226985	0.148267	0.240788
AC004987.9	11.9199	10.0669	19.6527	22.3056	3.4756	8.28781	0.0800301	12.9799	12.4724	6.24186	9.14884	2.82329	3.37186	0.0414895	0.0337073
AC005009.2	0.11209	0.0771714	0.194993	0.0867825	0.128662	0.192435	0	0.0437313	0.00249491	0.0982959	0.0941978	0.157593	0.113495	0.00240841	0.109354
AC005037.3	0.132981	0.193138	0.194965	0.00187592	0.0861832	0.00222006	0	0.0447368	0.158123	0.0982853	0.184299	0.230461	0.155027	0.0385811	0.038173
AC005062.2	26.9356	25.3206	1.69816	11.4353	0.174278	3.47135	46.9709	28.1705	34.8918	0.00809258	0.236149	0.0223029	0.147816	0.00402514	0
AC005076.5	1.70917	1.45957	0.679408	1.36251	0.302239	0.48991	2.79248	0.997201	1.24709	0.154211	0.835961	0.788237	1.0012	0.186279	0.533015
AC005077.14	3.17272	1.07503	0.476472	1.01949	0.982847	0.633879	1.64748	0.651528	0.81751	0.15326	0.37354	0.69235	0.7683	0.0413742	0.0554505
AC005077.7	0.158947	0.153749	0.0620146	0.0422542	0.0434567	0.140784	0.109029	0.0449942	0.160656	0.00155046	0.000732343	0	0.117942	0.0370672	0
AC005082.12	0.0202375	0	0	0	0.0429113	0.0011824	0.255471	0.341189	0.00455199	0	0	0.0647289	0.0786758	0.00111359	0.0187118
AC005083.1	0.0446403	0.229024	0.00338341	0.000950711	0.000474535	0.0477177	5.83886	1.25604	0.11772	0.00205978	0.134279	0.0305923	0.080175	0.000831371	0
AC005152.3	0.169999	0.0769431	0.146862	0.886093	0.00104096	0.234292	0.0174672	0.000918399	0.00286022	0.103989	0.049793	0.0595144	0.0356335	0.105374	0
AC005154.6	13.4781	6.91568	13.3338	16.8371	19.9126	23.8893	4.97668	8.95702	6.48579	7.59286	14.346	9.1961	9.42365	10.2827	10.5718
AC005154.7	0.544747	0.230522	0.543585	0.6407	1.11464	2.08787	0	0.131192	0.11346	0.485022	0.604122	0.431171	0.532298	0.259806	0.685338
AC005224.2	0.442237	0.807075	1.07116	0.854347	0.174034	0.921212	0.484853	0.735508	0.860848	0.488141	0.651603	0.467582	0.418921	0.221811	0.696609
AC005251.3	1.97655	2.92234	0.883649	1.19643	1.62973	2.43513	0.301286	0.4355	1.83358	0.777203	1.53062	1.88787	1.84103	0.187827	0.0334234
AC005255.3	2.21078	1.72859	1.55904	1.41279	1.41606	2.19308	0.0134346	2.68122	2.96232	2.36522	3.24763	2.23702	2.49662	0.00436224	0.0334286
AC005264.2	0	0.0388274	0.114902	0.000741867	0.211816	0.0024082	0.0228942	0.00030095	0.000899299	0.00159183	0.0007512	0.090809	0.0348576	0.20892	0.0142267
AC005276.1	8.30798	9.0672	0.312269	0.128288	0.000385791	0.0913884	1.76913	15.1873	26.4989	0.004286	0.0487475	0	0.0389203	0.000673107	0
AC005306.3	1.36811	1.5372	2.1357	1.06927	1.93039	2.53581	0.547812	0.694415	2.09598	0.586773	0.930471	1.124	0.646123	0.841183	2.1208
AC005307.1	0.0187876	0	0.00138534	0.000404806	0.000923139	0.00174342	1.81344	0.175365	0.0626954	0.0437059	0.00041028	0.311626	0.0763165	0.00165211	0
AC005307.3	0.123093	0.190691	0.00135712	0.0412297	0.0453597	0.00371661	2.53414	0.736137	0.117513	0.000838127	0.000402157	1.22451	1.12628	0.00360169	0
AC005329.7	0.729806	1.57531	1.34612	0.856596	2.96136	1.12911	1.40055	2.24771	1.19192	0.872994	1.53096	3.1076	3.06461	1.09803	5.90066
AC005336.5	0.399071	0.307398	0.140218	0.295571	0.465378	0.147847	0	0.388083	0.271044	0.146063	0.0491935	0.187001	0.230531	0.0028263	0
AC005339.2	0.0512227	0	0.0733582	0.0447134	0.0421753	0.000709227	0.0675117	0.00089243	0.151014	0.00387606	0.272517	0.0316221	0	0.0345987	0
AC005355.1	0.691194	0.383827	0.00339213	0.12319	0.0421351	0.000685278	0.60708	0.132229	0.22265	0.00206496	0.000964425	0.0693699	0	0.000641932	0
AC005498.3	0.0224216	0	0.0580978	0.000409232	0.000704133	0.00132207	0.224442	0.000929204	0.00289602	0.000864908	0.00041476	0.0284553	0.203132	0.00124703	0.0180293
AC005519.4	3.39461	3.30445	4.36256	2.99117	9.22243	5.17947	1.57201	2.94278	3.50868	1.02342	2.46193	5.05498	3.40704	1.57256	3.71363
AC005532.5	0.0223584	0.155209	0.0621602	0.000735139	0.000947365	0.00179034	0	0.0440547	0.104215	0.0461151	0.000744401	0.2381	0.0360042	0.00169745	0.091906
AC005534.8	0.0491168	0.115529	0.0744758	0.251335	0.0866451	0.145718	0.0162951	0.0867487	0.155621	0.0529045	0.0486416	0.226376	0.274149	0.00237533	0
AC005537.2	0.145224	0.0382027	0.00418085	0.164573	0.00162885	0.713064	0	0.000706257	0.00216792	0.00253091	0.00117011	0.317829	0.18989	0.00301869	0.012708
AC005540.3	0.0732681	0.0758917	0.0711874	0.126435	0.0442656	0.098252	0.370513	0.00157721	0.315454	0.0949202	0.0015344	0	0.235516	0.140733	0.0378791
AC005562.1	17.3887	18.6356	21.4145	22.267	21.589	27.7061	11.2958	19.2986	17.0146	16.0471	29.201	30.8796	27.5934	12.5094	25.6769
AC005592.1	0.227959	0.30586	0.731192	0.512639	2.14112	1.41511	7.36131	0.392353	0.171998	0.388586	0.235136	0.146815	0.570054	1.1266	0.660012
AC005592.2	0.655867	0.498702	0.483909	0.685234	0.728709	0.683449	0.825566	0.950653	0.491172	1.19951	0.8827	0.0844536	0.186329	0.758833	0.760861
AC005592.3	0.123159	0.113835	0.323255	0.129571	0.257112	0.527646	2.90666	0.0458736	0.171329	0.100911	0.140681	0.0231417	0	0.251462	0.173785
AC005624.2	0.132647	0.0763062	0.254158	0.128309	0.129088	0.0521593	0.0386412	0.213721	0.0583977	0.0984571	0.00191279	0.0890993	0.112809	0.177634	0.181175
AC005682.5	3.49208	8.06927	0.823835	4.39317	0.944126	1.75076	4.17615	12.1551	4.974	1.16565	1.30263	1.4181	0.72501	0.476506	0.0994364
AC005775.2	0.0554312	0.0777888	0.0694482	0.0439275	0.129057	0.0521343	0	0.00053959	0.00163792	0.0502098	0.0923396	0.291608	0.0734273	0.0395419	0.206184
AC005785.2	0.242308	0.153553	0.0103314	0.466814	0.0869599	0.0996235	0.037384	0.172824	0.111266	0.196958	0.416352	0.0563535	0.272399	0.143326	0.107812
AC005786.7	0.63444	0.267951	0.0807932	0.675826	0.429041	0.19937	1.0429	0.175452	0.170232	0.103635	0.233714	0.502524	1.28012	0.0037033	0.168748
AC005795.1	3.39195	2.84266	6.5268	6.0251	1.97178	1.12568	0.590166	4.11033	6.73615	3.62825	3.99475	1.88762	1.53242	0.622948	0.703641
AC005822.1	3.9702	5.53343	3.77037	4.1441	1.88986	4.73255	2.75242	3.85196	5.45181	2.08321	3.11176	2.76154	3.60354	0.697928	2.46927
AC005838.2	0.368497	0.42294	0.210158	0.383044	0.299521	0.149378	0.171418	0.260704	0.429157	0.196915	0.32509	0.381143	0.622834	0.00319906	0.0344522
AC005932.1	0.430211	0.230333	0.396104	0.0884462	0.512002	0.24602	0.174586	0.0017178	0.268847	0.103138	0.460988	0.149678	0.0334967	0.0769881	0.667063
AC005943.2	0.284548	0.53815	0.27452	0.341493	0.130957	0.438517	0.536882	0.304321	0.485561	0.24376	0.32539	0.569902	0.226265	0.184589	0.54235
AC006000.5	0.104825	0.19325	0.079192	0.297402	0.171511	0.614216	0.0390059	0.0871112	0.0580243	0.239448	0.186937	0	0	0.07509	0.0588425
AC006026.9	0.157479	0.270094	0.0673814	0.0841794	0.0445068	0.192494	0	0.215217	0.111368	0.0025769	0.0472019	0.329011	0.193369	0.00241739	0
AC006042.8	0.129542	0.15354	0.193038	0.0448553	0.214003	0.38321	0.0373565	0.299718	0.111323	0.141601	0.0485708	0.253087	0.111823	0.0400986	0.0582148
AC006116.15	0.133017	0.193146	0.262099	0.295588	0.0435681	0.231617	0.0626575	0.0012571	0.108578	0.00494905	0.0950351	0.0270751	0	0.00158153	0.0412393
AC006116.17	0.128977	0.0373765	0.0753955	0.128454	0.0441706	0.0511333	0.373699	0.130604	0.060086	0.0987347	0.184606	0.0922347	0.155188	0.0385206	0.138454
AC006116.21	0.0480653	0	0.0620146	0.0422542	0	0	0.210947	0.171596	0.0583112	0.00155046	0.000732343	0	0	0	0
AC006116.24	0.0803192	0.0769553	0.0064494	0.331689	0.0440106	0.28049	0	0.0859299	0.055403	0.00384181	0.00172673	0.0258379	0	0.00194447	0.114757
AC006116.27	0.169871	0.0379328	0.186552	0.0855851	0.129332	0.334456	0.0174384	0.0440136	0.00287558	0.00341446	0.0480323	0.0885297	0.191627	0.0026982	0.155113
AC006126.4	4.47718	0.805757	8.64723	3.63301	2.48704	1.32187	0.279004	0.262536	1.51293	0.590139	1.99954	0.555293	0.569206	0.805348	4.03692
AC006129.2	0.723762	0.30697	0.868662	0.937052	0.388543	4.35435	0	0.602871	0.0622843	0.485697	0.0966254	0.115562	0.0711757	0.151102	0.0116366
AC006160.5	0.107219	0.0766512	0.00496004	0.0439097	0.0449087	0.1006	0.0403161	0.086551	0.0567692	0.0932616	0.0923094	0.320121	0.428917	0.0400958	0.152949
AC006195.2	0.205314	0.11405	0.148298	1.14096	0.00143984	0.658572	0.332733	0.859081	0.168744	0.152094	0.00274401	0	0	0.0747641	0.107133
AC006262.4	0	0	0.123787	0.0435742	0.295681	0.00253282	0.0514873	0.000290886	0.000868658	0.0492955	0.00122597	0	0	0.311145	0
AC006272.1	0.0748059	0.114923	0.0725073	0.167994	0.257289	0.339404	0.182295	0.130057	0.110282	0.0961179	0.00165886	0.249195	0.425167	0.0764194	0.0799172
AC006273.5	0.969189	1.6526	1.47317	1.06838	0.472979	0.827509	0.929559	1.77266	1.08366	0.966319	0.467647	0.690403	0.224899	0.615803	0.417271
AC006277.2	0.0741136	0.231254	0.0746731	0.0867047	0.044898	0.148028	0.0841225	0.172817	0.161912	0.142339	0.139227	0.556715	0.151199	0.0400725	0.129119
AC006486.9	0	0.0774084	0.0692864	0.0013454	0.0864247	0.0514811	0	0.000699271	0.147063	0.00296984	0.18076	0.057654	0	0.0733821	0.289731
AC006538.1	0.550153	0.961602	0.550969	2.255	0.345117	0.82784	0.372174	0.778016	0.383999	0.298648	0.513713	0.465617	0.611648	0.0780237	1.24519
AC006539.2	0.249199	0.193204	0.0724929	0.0859785	0.0866026	0.192054	0	0.0447027	0.00395582	0.0961049	0.0933953	0.124197	0.314781	0.00235037	0
AC006946.15	0.263859	0	0.00339213	0.12319	0.0852161	0.0500382	0.555117	0.174122	0.0613125	0.00206496	0.000964425	0.0959276	0.117168	0.00163176	0.0163571
AC006978.6	2.68159	2.53548	1.76121	4.31149	3.38897	5.02367	3.60842	3.6769	1.41238	1.16733	2.60047	2.19378	3.02727	0.443177	1.32675
AC007038.7	0.525273	0.692087	0.595594	0.173768	0.13093	0.0536094	0.259847	0.347706	0.750343	0.104571	0.64668	0.963265	0.460382	0.00357514	0.566504
AC007041.2	2.95179	2.92098	1.15137	1.70782	1.93065	1.51617	0.479273	1.99089	1.83893	1.06548	1.25464	3.56368	3.57215	0.0782959	0.0335021
AC007064.24	0.0853615	0	0.0710285	0.0442528	0.0438934	0.188514	0.0457923	0.000605224	0.00184521	0.0510688	0.137472	0.19966	0	0.00184387	0.0155884
AC007128.1	2.34436	2.30579	1.42074	3.41123	1.07492	3.02408	0.145641	2.11981	2.15835	0.828431	0.69999	3.84519	2.99242	0.224443	0.634382
AC007192.4	0.187648	0	0.135378	0.128146	0.044333	0.0984916	0.0613567	0.256675	0.110202	0.0981441	0.0941432	0.263133	0	0.0733588	0.111127
AC007204.2	0.0497836	0	0.067534	0.0435195	0.0434773	0.27584	0.0652364	0.0442963	0.202013	0.0491554	0.0472352	0	0	0.00151231	0.0168346
AC007228.11	0.460465	0.114403	0.800055	0.513441	0.131238	0.584909	0.0590717	0.259036	0.113492	0.105498	0.787502	0.564874	0.65254	0.257328	0.605104
AC007228.9	0.308514	0.652738	0.872226	0.259819	1.45532	0.589127	1.53186	0.606787	0.438409	0.817195	0.74316	0.431527	0.109374	0.727259	1.16505
AC007229.3	1.5823	1.34492	1.08269	1.06925	1.28427	1.55435	0.279307	1.25483	1.34878	1.2065	1.20773	0.782448	0.842083	0.114631	0.0552708
AC007238.1	7.92072	8.10778	8.3543	11.1534	7.59555	7.42615	0	8.30697	7.99072	7.05808	9.23958	12.5781	11.6567	0.078031	0.0781508
AC007246.3	3.2101	1.38199	2.23532	2.39597	10.9846	3.27897	5.62402	2.07852	1.6814	6.36451	3.8543	3.88633	4.17267	12.7096	3.01773
AC007249.3	0.130565	0.0374601	0.186552	0.0855851	0.00112007	0.0976689	0.206383	0.0876869	0.160804	0.00341446	0.0480323	0.127154	0.277685	0.0383741	0
AC007255.8	0.15003	0.34492	0.0102956	0.00254552	0.430068	0.296877	0.762884	0.648444	0.698465	0.150411	0.961985	0.917666	0.923619	0.222121	0.441355
AC007256.5	0.371581	0.230055	0.273156	0.341007	0.381994	0.336381	0	0.388069	0.374025	0.242896	0.233619	0.12034	0.19058	0.00288537	0.0352473
AC007277.3	1.63014	2.49861	0.277744	1.14042	0.000942179	0.0963009	0.101343	1.94653	1.88857	0.00640714	0.00272862	0.166402	0.0761802	0.00168774	0.0405432
AC007283.5	0.0188187	0.0755093	0.00886397	0.00224836	0.131146	0.00385329	0.147457	1.80113	0.00668166	0.549921	0.0952918	1.11914	0.458755	0.681756	0.0118352
AC007285.6	0.214891	0.15365	0.454946	0.256267	0.00123487	0.0514718	0.0608877	0.130254	0.110826	0.0556148	0.187297	0.15934	0	0.208377	0.111106
AC007292.3	0.1054	0.037651	0.194476	0.128124	0.00116566	0.051184	0.137814	0.0445994	0.107687	0.00419963	0.139239	0.0920725	0.0747222	0.00211091	0.293785
AC007292.6	0.732776	1.73079	0.668144	0.555032	0.431525	0.541559	0.234982	0.909168	1.13213	0.0569677	0.694831	0.652495	0.956055	0.0415567	3.37029
AC007292.7	0.111865	0.0380584	0.0649954	0.000971572	0.0447058	0.28724	0	0.0437589	0.0545672	0.00210703	0.0907034	0.0240629	0	0.00263509	0.455275
AC007318.5	36.4359	34.466	35.6821	28.9346	39.4405	30.4918	17.0109	42.7943	40.5071	28.4623	28.6463	37.3204	42.6587	9.73998	10.1435
AC007319.1	0.362808	0.49892	0.0117794	0.131728	0.00111853	0.0976575	0.622931	0.520111	0.963748	0.247723	1.51917	0	0.0353467	0.27234	0.0150159
AC007383.3	1.96829	1.5358	1.75669	1.58277	1.67544	1.9571	3.87763	3.67677	2.54089	2.02776	2.27473	3.55228	3.52729	1.46043	2.89677
AC007386.3	0.0552954	0.038424	0.129275	0.126404	0.0445803	0.146313	0	0.000549257	0.0520327	0.00336646	0.0479886	0.361783	0.232909	0.00249551	0.0137421
AC007405.4	0.180465	0.191516	0.0772421	0.212445	0.00169255	0.101334	0.127277	0.557771	0.166646	0.0543371	0.276084	0.682124	0.584084	0.0405206	0.0345699
AC007405.6	2.07157	3.84209	1.69358	2.60657	2.0598	3.21882	2.19532	7.00609	4.15876	1.59917	3.4335	2.13439	2.3762	0.878391	0.723843
AC007405.8	0.34129	0.345649	0.0766077	0.377012	0.12916	0.240505	0.148519	0.688058	0.115721	0.00469142	0.0947418	0.290818	0.231966	0.00262129	0
AC007566.10	0.1826	0.153147	0.274073	0.0886414	0.600291	0.248482	0.0823662	0.13108	0.418238	0.335598	0.46213	0.402759	0.225118	0.614375	0.764431
AC007620.3	0.104986	0.154279	0.133743	0.00176538	0.129829	0.242817	0.0630912	0.0870725	0.0579367	0.0972756	0.183606	0.319211	0.0726261	0.145566	0.152361
AC007682.1	4.0978	9.45288	0.624179	1.3717	1.0743	7.47939	0.235033	14.4903	6.42964	4.54294	13.4524	0.022291	0	0.0783046	0.0116684
AC007743.1	0.0475865	0.076215	0.215271	0.554754	0.513977	0.19938	0.110036	0.0874714	0.258348	0.668403	0.327199	0.0224974	0.148421	0.680909	0.538897
AC007773.2	1.61039	1.07558	0.813166	0.685359	0.388237	1.16778	1.15741	0.909697	0.601238	0.821556	1.11345	0.751154	1.34623	0.259274	0.528568
AC007796.1	0.0478802	0.0375553	0.0013554	0.000396292	0.167448	0.00163903	0.386483	0.0012939	0.00413731	0.000837073	0.0449311	0.0966759	0.0767141	0.00155139	0
AC007875.2	0.133966	0.11534	0.0776848	0.0455077	0.21133	0.0982654	0.0632552	0.129172	0.00382575	0.325191	0.186014	0.0579617	0.0350578	0.0387267	0.111826
AC007879.2	0.350769	0.0373128	0.182948	0.00138858	0.169348	0.0510779	0.320734	0.0453325	0.112848	0.00307153	0.0924521	0.0585236	0	0.173307	0.014887
AC007879.5	0.292257	0	0.0726104	0.00165215	0.170391	0.192217	0.31741	0.301753	0.11373	0.139692	0.138242	0.0903344	0.113628	0.108078	0
AC007881.4	0.39585	0.3843	0.209333	0.214972	0.21561	0.15009	0.171455	0.260689	0.429063	0.334098	0.279133	0.509076	0.344586	0.218615	0.241378
AC007952.4	0.387321	0	0.58473	0.215112	0.545581	0.0992646	0.0848255	0.0450179	0.110549	0.103509	0.233604	0.0244486	0.0346032	0.00246065	0.013824
AC007952.5	0.177489	0.190998	0.147008	0.131145	0.130919	0.150653	1.14233	0.17527	0.275193	0.520713	0.417071	0.668622	0.734637	0.36118	0.0119862
AC007952.6	0.151338	0.0371441	0.1436	0.00237229	0.173803	0.151081	1.0098	0.346526	0.115923	0.375725	0.323546	1.28362	0.536961	0.256507	0.123162
AC007969.5	21.1544	22.8629	20.0621	19.4453	19.1406	19.4462	1.32445	18.6496	18.4171	13.2917	14.7188	24.2254	31.473	0.734955	0.389436
AC008088.4	0.680067	0.652418	0.48654	1.79136	0.559801	1.36497	0.414824	1.68354	0.971758	0.872888	1.29999	1.00249	0.801859	0.693037	1.18324
AC008132.13	0.0202943	0.0374689	0.00549616	0.0442076	0.0447849	0.0524094	0.20672	0.341003	0.00449554	0.0509483	0.181731	0.221577	0.390877	0.144327	0.0589177
AC008592.3	0.285521	0.152509	0.411007	0.892506	0.00156516	0.0526867	0.102448	0.689256	0.691299	0.247915	0.373385	0.454594	0.230102	0.0755494	0.249613
AC008694.2	0.134852	0.154473	0.0693118	0.125507	0.336417	0.14522	0	0.00115672	0.156194	0.0029752	0.0476152	0.124811	0.0348926	0.00227783	0
AC008697.1	0.0238198	0.0773945	0.00246043	0.000703885	0.0446789	0.00271861	0.0707938	0.00070539	0.00216513	0.0015077	0.0894505	0.189354	0.43258	0.00260451	0.180945
AC008746.12	0.0250285	0	0.0649954	0.000971572	0.17032	0.00246311	0.0202964	0.0843232	0.00165296	0.00210703	0.0907034	0.19236	0.193799	0.107965	0
AC008753.3	0.0770918	0.115433	0.0759458	0.252684	0.127176	0.00194242	0.0161007	0.12898	0.107362	0.00451637	0.184945	0.0940924	0.238588	0.00184475	0
AC008753.4	0.0186559	0.0370748	0.00138534	0.000404806	0.00051182	0.00095611	0.483001	3.44479	0.0631564	0.0437059	0.00041028	0	0	0.130925	0
AC008781.7	0.104616	0.0763599	0.067534	0.0435195	0.0438395	0.00189494	0.186566	0.0871616	0.00396503	0.0491554	0.0472352	0.164837	0.239044	0.00179871	0
AC008982.2	0.284426	0.576713	0.142726	0.213756	0.21617	0.390816	0.260911	0.604595	0.48582	0.238869	0.186779	0.342071	0.30402	0.113311	0.753706
AC009005.2	0.968094	1.76768	0.681633	0.217503	0.988767	0.737513	1.42272	1.47154	1.67321	1.43611	0.975032	2.13853	1.95496	0.877049	2.37072
AC009120.3	0.342494	0.423195	0.865822	0.471343	0.301579	0.43978	0.0579954	0.260417	0.427454	0.248732	0.695922	0.567114	0.264541	0.220924	0.608564
AC009120.6	0.708663	0.999526	0.997002	0.556302	0.345627	1.21716	0.483876	0.735953	0.756865	0.34386	0.51225	0.813997	0.725856	0.187222	1.44051
AC009133.12	1.00145	1.38458	0.277731	0.258302	1.28935	1.56636	1.11782	0.219067	0.332489	0.29243	0.646736	4.85516	4.41524	0.588344	0.499983
AC009133.15	0	0.154304	0.0711639	0.00151642	0.0868257	0.192924	0.0391568	0.00121021	0.302985	0.0948988	0.137538	0.22481	0.113201	0.00248402	0.133191
AC009133.17	2.20597	2.72776	0.433766	0.128804	0.0437069	0.367931	2.86976	3.89282	2.165	0.00456785	0.00202161	0	0	0.00169058	0
AC009166.5	0.0240546	0	0.178687	0.00121943	0.00116288	0.0511722	0.0192038	0.000672054	0.146496	0.00267563	0.0473076	0.336054	0.0747388	0.00210557	0.0874787
AC009245.3	61.9555	54.1005	71.7755	108.083	41.1581	61.8549	0.458217	90.001	66.9722	69.9241	66.345	47.5631	50.7074	0.807612	0.523374
AC009264.1	0.31967	0.114347	0.00966002	0.381513	0.0871457	0.334351	0.104859	0.471837	0.0612298	0.286298	0.187287	0.188435	0.0731591	0.1784	0
AC009299.2	0.0849169	0	0.00596504	0.0444506	0.00121863	0.0983839	0.0195547	0.000629074	0.052807	0.00356553	0.271287	0.194202	0.356964	0.00221259	0
AC009299.3	2.75756	2.91943	2.23264	2.94968	1.62909	1.75509	7.53726	3.03024	2.59851	3.7165	3.43591	1.12706	0.954988	0.55009	0.907669
AC009299.5	1.23824	1.11423	3.30567	2.22512	3.51572	1.22555	0.0133691	1.1249	1.61167	5.01766	3.94675	1.65905	3.33739	1.2052	1.30612
AC009302.2	0.624316	0.998253	1.01931	0.984895	0.772051	0.539756	0.0571665	3.71201	1.19077	1.97138	1.20851	1.3936	1.69659	0.00406647	0.0116597
AC009312.1	0.182752	0.308233	0.00560518	0.0442655	0.000900879	0.0499834	0.200277	0.173671	0.0607866	0.137758	0.0929155	0.026967	0	0.103844	0.119652
AC009403.2	2.65583	2.07414	2.42554	2.4784	1.41854	2.25007	2.75862	2.12152	3.61385	1.02251	3.10903	6.61507	5.0255	0.370379	2.15467
AC009404.2	3.47671	3.15104	2.76218	1.58391	8.45081	4.39912	1.05905	2.25094	2.75427	1.50396	4.49926	6.85116	4.63529	1.46336	2.75277
AC009487.6	18.0723	21.4023	22.0172	23.5908	18.7101	22.3727	6.39755	20.5967	23.3831	17.0598	17.6436	11.1783	9.50107	4.8172	6.64927
AC009501.4	0	0.0376281	0	0	0.000634019	0.00118821	0.340309	0.00121409	0.0579033	0	0	0.064682	0.162347	0.00111913	0
AC009506.1	2.21259	1.61339	1.08935	0.857915	1.63217	2.1994	1.62248	1.60168	1.51528	1.92972	2.92129	1.31132	1.79817	1.06043	4.72308
AC009784.3	0.0272617	0.0388222	0.00956592	0.00239601	0.087812	0.00329999	0	0.000303906	0.000908309	0.691309	0.0956633	0	0.0337104	0.908691	0
AC009948.5	11.2626	4.91708	12.6496	6.15658	4.89416	7.03679	13.9593	6.53542	6.64836	6.38267	10.7705	6.59308	6.66662	3.57589	11.0805
AC009948.7	0.210369	0.269411	0.203753	0.171648	0.045185	0.340155	0.0823883	0.131071	0.26657	0.0549267	0.322424	0.183005	0.306256	0.217699	0.361838
AC009961.3	0.208181	0.152907	0.129249	0.0442691	0.383476	0.149106	0.315366	0.259612	0.218038	0.00336299	0.137511	0.217051	0.189354	0.0762347	0.269362
AC009963.4	0.0194629	0	0.0580978	0.000409232	0.000965612	0.00182572	0.849309	0.001663	0.061013	0.000864908	0.00041476	0	0.0760151	0.00173167	0.279232
AC010136.2	0.049558	0.115665	0.0676879	0.00120364	0.129462	0.00287413	0.0648817	0.128501	0.00337827	0.0917347	0.0472686	0.121153	0.270787	0.00275837	0.400769
AC010148.1	0.318673	0.30772	0.512398	0.130236	0.0883652	0.440129	0.0586524	0.259542	0.217848	0.0553512	0.186972	0.825877	1.08313	0.0412591	0.259992
AC010468.1	16.3876	19.7883	21.1468	23.1219	18.7121	22.4752	0.479865	28.8156	22.5732	23.9184	24.7458	26.1725	37.53	0.443	0.456196
AC010492.2	0	0.234283	0.335722	0.130856	0.257154	0.339068	0.0180346	0.000830995	0.00257253	0.103474	0.552626	0.118782	0.0722047	0.0405419	0.485317
AC010522.1	0.0222936	0.115988	0.0776059	0.00216109	0.337476	0.377963	0	0.044082	0.15221	0.280515	0.27642	0.0244802	0	0.00244711	0
AC010642.1	0.943566	1.57591	1.67204	1.62078	0.431027	1.07176	0.998303	0.823684	1.45536	0.490606	0.467743	1.0705	0.997057	0.150921	0.892918
AC010729.2	3.12052	2.11412	1.39991	1.32121	0.00156917	0.757136	0.435292	0.608298	0.977964	0.00735903	0.651938	0	0	0.0028993	0.298234
AC010883.5	0.478948	0.114103	0.136775	0.128529	0.258241	0.19836	0.42763	0.260512	0.220517	0.0988796	0.139642	0.507488	0.815157	0.0409537	0.124498
AC010890.1	0.0204368	0.0761872	0.00416874	0.00115381	0.00151601	0.00290963	0.134083	0.298505	0.0589809	0.00252379	0.179354	0.355444	0.630166	0.00279357	0.0586102
AC010894.3	0.772581	0.422407	0.346496	0.470773	0.942984	0.394916	0.56061	0.132237	0.16976	0.342327	0.832746	1.23113	1.42359	0.187095	0.392151
AC010900.2	0.0466285	0.0759898	0.131898	0.0445842	0.0856235	0.0505248	0.276628	0.172985	0.162422	0.0962863	0.0934629	0.0597767	0.0357295	0.00182658	0.169075
AC010980.2	0.0732696	0.308477	0.265176	0.296582	0.00202614	0.296472	0	0.258324	0.265091	0.00521278	0.186484	1.21209	1.27616	0.00383269	0.32779
AC011330.5	1.49213	0.959094	0.947908	1.06841	1.54763	0.885422	10.9715	1.08457	1.14381	0.871339	1.11452	3.67181	3.44684	3.82435	7.795
AC011738.4	0.0756065	0	0.761014	0.088336	0.126316	0.0957251	0.209619	0.129667	0.109213	0.0556633	0.0957433	0.0966452	0	0.00155463	0.0166615
AC011747.4	0.206607	0.268621	0.00338632	0.0428999	0.171196	0.287246	0.0581154	0.473674	0.42646	0.0020615	0.090613	0.0240616	0.27181	0.00263567	0.107198
AC011933.2	15.4705	11.6035	14.9509	19.6579	10.6453	12.1208	4.84042	16.3556	16.4161	11.7456	14.2542	30.9248	34.2348	2.81331	3.23875
AC012066.1	0.164094	0.0765127	0.194476	0.128124	0.249313	0.0497258	0	0.0445214	0.156103	0.00419963	0.139239	0	0.0364284	0.00151244	0
AC012123.1	0.0571624	0.0386182	0.0620059	0.000722488	0.0451656	0.339869	0	0.000424226	0.00127794	0.00154887	0.0459628	0.545783	0.424612	0.1473	0.0123631
AC012146.7	7.07676	8.03086	4.50549	3.20596	2.91903	4.93068	5.06812	5.79918	6.59038	3.28532	2.23116	4.17879	3.52476	1.6436	2.01863
AC012314.8	0.260595	0.268533	0.273949	0.088632	0.985837	0.782185	0.264787	0.516671	0.167989	0.289506	0.50764	0.654803	0.571455	0.295491	1.1898
AC012354.8	0.0500467	0.0767538	0.0673634	0.00117524	0.0438822	0.0505437	0	0.0863397	0.153487	0.00257327	0.135635	0.0941769	0.27978	0.0018344	0
AC012358.7	0.186594	0.192518	0.329798	0.29755	0.1301	0.432446	0.0376165	0.00143175	0.261036	0.0553882	0.187018	0.217612	0.03382	0.0030741	0.415433
AC012360.4	0.0260676	0	0.0650046	0.0429563	0.0440849	0.189719	0.0214779	0.042667	0.00127864	0.0021088	0.0466704	0.162077	0.0750434	0.00201021	0.0386965
AC012363.4	0.0455972	0	0.00135712	0.0412297	0.0418174	0.0464733	0.818995	0.17414	0.00566737	0.000838127	0.000402157	0	0	0.0004696	0
AC012442.6	0.0223391	0.0768928	0.00343798	0.0429365	0.000556677	0.00104114	0	0.169421	0.0556788	0.04769	0.0466506	0.02977	0.163636	0.000979042	0
AC012501.3	0.0476399	0.153944	0.00491381	0.165919	0.000773114	0.0493484	0	0.382197	0.00426353	0.0500936	0.00135548	0.171316	0.0774625	0.0013737	0
AC012507.4	0.186094	0.386982	0.123535	0.0842708	0.0413627	0.000258604	0	0.0878338	0.059677	0.0026276	0.00121227	0	0	0.000241142	0
AC012531.25	0	0	0.0143749	1.32858	7.16908	33.4489	0	0.423615	0.158771	3.71833	8.57936	8.44415	5.13034	4.5615	2.99417
AC013271.3	0.0252109	0.0384647	0.00647793	0.00171652	0.0447834	0.00284144	0.0470924	0.000522184	0.00158325	0.0522747	0.31693	0.458855	0.350903	0.00272599	0.106421
AC013460.1	0.131967	0.27088	0.194728	0.0867467	0.297909	0.336051	0.0154082	0.0874086	0.0586997	0.0530752	0.139288	0.023635	0.0340703	0.00285275	0.2993
AC013461.1	43.6457	29.9315	69.2082	48.1674	78.3696	66.8978	37.5303	39.1605	35.4879	51.9954	53.8555	70.1743	63.7328	50.2812	62.7094
AC015688.3	0.0258704	0	0.187516	0.00157168	0.0439386	0.00198104	0	0.0427329	0.051003	0.138605	0.00158779	0.163713	0	0.105423	0.0897666
AC016292.3	0.211372	0.230808	0.140787	0.0877183	0.554931	0.342166	0.0367677	0.0452989	0.365961	0.0546466	0.412038	0.473832	0.578666	0.00350931	0.0561315
AC016582.2	0.230112	0.499239	0.145393	0.841383	0.00158379	1.13078	1.08707	0.605262	0.00694842	0.00584068	0.00251678	0	0	0.00292847	0
AC016629.3	0.0273709	0	0	0	0.0450009	0.052866	0.0229849	0.000293691	0.000877195	0	0	0.687267	0.506869	0.00300422	0
AC016700.5	1.18937	0.383043	0.0827824	0.301743	0.0020708	0.441825	1.07302	0.348522	0.916956	0.389973	1.33789	0.755705	1.11771	0.258121	0.763113
AC016700.6	10.9975	11.5274	11.2491	11.2837	9.52813	10.2616	0.612745	13.8882	11.2327	12.3691	12.675	18.8912	22.7376	0.114515	0.211408
AC016708.2	0.543842	0.84378	0.345049	0.512381	0.818455	0.738815	43.5245	0.522136	0.279617	0.481506	0.419018	0.273032	0.530839	23.0177	22.3198
AC016712.2	0.10544	0.193414	0.0621602	0.000735139	0.169543	0.0980368	0.0159969	0.129088	0.00376765	0.0461151	0.000744401	0.19549	0.114715	0.00211968	0
AC016716.1	0.182163	0.191801	0.345188	0.385809	0.340019	0.336336	0	0.343949	0.318088	0.574891	0.464986	0.153325	0.230169	0.00288097	0.0129463
AC016734.2	15.309	18.0592	17.8414	18.4193	10.6434	11.9701	9.31429	18.8226	20.4134	12.8078	12.7227	15.0522	15.2566	2.84905	3.039
AC016735.2	0.0501198	0.0378367	0.150308	0.0463375	0.0866335	0.0989454	0	0.211522	0.0562323	1.42103	0.512094	0.226476	0.153592	0.0738197	0.0370411
AC016739.2	12.3707	14.6412	8.35015	5.68617	12.8728	9.4791	0.0578499	6.88123	7.99547	7.48951	9.05293	13.6396	16.4099	0.0779702	0.0340253
AC016747.3	9.8705	6.53166	5.86911	6.79712	9.05614	7.86932	3.5071	6.1021	8.42318	8.55244	13.3218	9.45221	7.31669	8.34752	11.0484
AC016757.3	0.151495	0.306977	0.143408	0.00235931	0.258257	0.0534949	0.148405	0.602843	0.481252	0.554982	0.0955746	0.0227257	0	0.64	0.570171
AC016831.7	0.662404	0.0758764	0.71062	0.173173	0.337201	0.0517984	0.014427	0.00158992	0.112654	0.24337	0.0497453	0.225976	0.0738752	0.00240259	0.0139643
AC017002.2	0.185261	0	0.139675	0.17092	0.0833394	0.0477979	0.228042	0.00149521	0.312742	0.27952	0.00213708	0.030449	0	0.000856134	0
AC017074.2	0.0464893	0.386509	0.14343	0.172215	0.129457	0.147535	0	0.0880374	0.313744	0.285082	0.232558	0.356198	0.112231	0.00275605	0.203149
AC017081.2	0.159683	0.309652	0.0752086	0.252007	0.0431157	0.00132677	0	0.0875407	0.059002	0.00432737	0.13948	0.063607	0.11947	0.00125153	0.0180073
AC017104.6	0.617446	0.38455	0.21352	0.553227	1.4945	0.683431	0.0580259	0.345861	0.0620142	0.339311	0.372335	0.242355	0.495383	0.150516	0.416926
AC018463.4	2.71013	3.07426	4.50591	3.12072	3.38541	2.68268	0.190074	2.85539	3.34336	2.80485	3.06557	1.75611	2.45434	0.15146	0.0774678
AC018641.7	0.44827	0.577162	0.146155	0.424971	0.216497	1.06193	0.216334	0.475296	0.169278	0.056118	0.50749	0.404854	0.73167	0.0412517	0.16848
AC018647.3	0	0	0.00439099	0.00121018	0.809054	0.150584	0	0	0	0.174941	0.00122381	0	0.0334066	0.711903	0
AC018737.3	0.0473364	0	0	0	0.0441394	0.0021632	0.456584	0.0449572	0.0044311	0	0	0.196355	0.195902	0.0020595	0.087926
AC018738.2	11.0546	10.106	7.40978	6.79624	8.27993	7.56965	0.124245	8.09176	8.96409	6.81396	8.31044	7.228	8.16662	0.078076	0.100166
AC018755.16	0.447078	0.229535	0.412461	0.0891712	0.642315	0.151384	0.63051	0.175283	0.536948	0.765041	0.833373	0.27531	0.380287	0.613023	0.535326
AC018766.4	1.94445	2.61307	2.34063	2.09071	0.902321	0.736372	1.79892	1.9911	2.26853	0.347724	0.699651	1.6681	1.30229	0.441464	1.81446
AC018804.6	0.240557	0.308688	0.460178	0.340878	0.300573	0.24616	0.0145979	0.0880678	0.163051	0.15018	0.141941	0.14955	0.305043	0.148314	0.594716
AC018804.7	0.284777	0.61547	0.400007	0.21533	0.0449567	0.336971	0.468232	0.390052	0.327996	0.197207	0.370929	0.486951	0.269331	0.00294435	0.0350817
AC018816.3	0.198882	0.0378881	0.00555647	0.126325	0.00151643	0.147706	0.0413793	0.0009622	0.00300571	0.0947171	0.0479561	0.120916	0.07292	0.0752509	0.499038
AC019097.7	4.78771	5.84086	4.44566	4.99928	3.09074	4.68808	0.567911	5.75404	5.61409	2.37411	4.82824	6.8916	6.86697	0.0414692	0.455092
AC020571.3	0.312812	0.499928	0.348789	0.131942	0.688287	0.0540496	0	0.603543	0.483075	0.908536	0.972312	0.683808	0.0711738	2.41944	1.29474
AC021016.7	0.29139	0.307781	0.204957	0.338633	0.255613	0.194742	0	0.0885422	0.47267	0.101877	0.141167	0.288183	0.191163	0.039918	0.0131374
AC021188.4	0.0230583	0.0771413	0.0013554	0.000396292	0.00172178	0.00332346	0.0429214	0.043767	0.0545962	0.000837073	0.0449311	0.71342	0.860423	0.00320606	0
AC021224.1	0.154289	0.734866	0.0013554	0.000396292	0.215813	1.05414	0	0.131255	0.0611137	0.000837073	0.0449311	0.149439	0.500729	0.00346903	0
AC022007.5	1.2802	0.614758	0.938352	0.0463723	1.33001	0.688	0.350317	0.304835	0.170711	0.817943	1.01966	0.651336	1.4562	1.16359	1.45039
AC022182.2	5.00196	4.72646	3.35763	2.81944	0.988872	3.11809	1.30301	3.89458	3.94318	0.974574	2.09056	2.42313	2.53248	0.0783006	0.769722
AC022210.2	1.23708	1.49911	1.21663	1.36739	1.11435	1.07302	0.0571207	1.08214	1.61352	1.06493	1.34685	1.0047	2.08025	0.00417116	0.0116384
AC022819.3	0.131216	0.231688	0.0745509	0.00184103	0.470117	0.0535091	0.0152195	0.172201	0.0590387	0.0979699	0.27361	0.507105	0.736163	0.112902	0.0561956
AC024560.2	0.077365	0.271818	0.00246297	0.0421991	0.338174	0.0996054	0.0162186	0.00114191	0.0573319	0.00150923	0.0459094	0	0	0.039515	0.28142
AC024560.3	9.28391	12.7185	15.214	8.59273	17.9403	17.4947	7.84857	9.77993	12.6364	8.12346	19.1716	21.5174	17.7426	12.1063	18.9737
AC024592.9	0.152395	0.307309	0.00417782	0.124413	0	0	0.0581425	0.174635	0.733574	0.00252912	0.04715	0	0	0	0
AC024937.4	0.575803	0.46021	0.281584	0.428614	0.345191	0.828253	0.507384	1.12239	0.702714	0.436539	0.878846	0.8821	0.688924	0.294561	0.645376
AC024937.6	0.369674	0.384484	0.2121	0.300013	0.21534	0.43521	0.264624	0.260456	0.220362	0.291223	0.508764	0.31357	0.38468	0.0407419	0.195636
AC025171.1	0.508867	0	0.746647	0.345239	0.603698	0.396744	0	0.55869	0.322973	0.820822	1.38956	5.80407	4.02973	0.806327	1.9568
AC025335.1	0.971725	1.92308	1.22351	1.28432	1.24685	1.71337	0.234851	0.995636	0.973846	1.35673	3.56965	4.69128	2.68167	1.35136	3.03227
AC026150.8	0.0848398	0.0775612	0.197646	0.00198797	0.642003	0.151289	0	0.000633265	0.00193433	0.232505	0.0945469	0.792036	0.847862	0.292763	0.0117975
AC026202.3	0.0514658	0	0.0693034	0.0848719	0.00140466	0.00268767	0	0.0857521	0.150531	0.00297341	0.0922881	0.155975	0.112866	0.211553	0.231118
AC026271.5	13.8905	13.1407	19.8656	20.0874	14.1628	17.1978	0.924097	19.5562	16.5777	18.7013	21.96	22.7517	24.8412	1.02683	1.05652
AC027612.1	1.82202	0.690572	1.95813	2.09452	1.07424	1.90338	0.145612	1.85813	1.29557	2.2209	1.99751	3.44179	2.49514	0.0783054	0.299566
AC027612.3	0	0.0380505	0	0	0.045201	0.0532934	0.175183	0.000824593	0.00255159	0	0	0.248006	0.149552	0.28791	0.648406
AC027612.4	3.55915	2.57449	1.48677	3.6236	0.430009	1.78461	0.970293	1.08413	2.91246	0.299819	0.931533	0.40279	0.496205	0.00389136	0.0554437
AC027612.6	11.7892	12.1041	20.1943	10.6442	25.5333	15.149	0.590478	3.46441	17.1601	16.9589	15.1825	4.79564	3.17486	17.8965	15.8332
AC034220.3	0.95728	0.422048	0.477483	0.301787	1.28579	0.589824	0.533789	0.304718	0.329791	0.531101	0.833437	1.25802	1.84574	0.0782606	0.752484
AC034243.1	0.424169	0.15266	0.0801569	0.00246616	0.0870053	0.00271061	0.310932	0.30329	0.324507	0.378509	0.506264	0.189443	0.112783	0.177689	0.181065
AC037459.4	0.0498594	0.115756	0.00835853	0.04546	0.254924	0.240503	0.0406374	0.044277	0.105602	0.235521	0.321343	0.0240925	0.0343711	0.143664	0.0832408
AC046143.3	0.206914	0.578348	1.05817	0.428968	0.174047	0.633511	0.103677	0.217374	0.271236	0.343268	0.419868	0.116104	0.225229	0.40035	1.2305
AC053503.4	0.31708	0.152816	0.26685	0.0457216	0.216429	0.295736	0.173294	0.515634	0.114715	0.101943	0.413586	0.632082	0.927598	0.149506	0.306573
AC058791.1	0.3838	0.0760018	0.588396	0.0886847	1.05943	0.00346107	0	0.130496	0.162265	0.427994	0.0960889	0.215011	0	0.218215	0.0122364
AC060834.2	0.372156	0.230108	0.148575	0.216272	0.17295	0.766083	0.0810468	0.387882	0.218933	0.10481	1.15021	0.182859	0.306113	0.0407371	0.102452
AC061992.2	0.228158	0	0.13398	0.127757	0.211414	0.0513798	0	0.0862281	0.00309127	0.141374	0.00179625	0.0914534	0.114356	0.10717	0
AC062017.1	0.424675	0.114121	0.0105281	0.0460677	0.640171	0.102325	0.334713	0.217614	0.375832	0.382146	0.735786	0.27763	0.616859	0.290755	0.101067
AC062028.1	0.198149	0.0378616	0.00339213	0.12319	0.044312	0.00232908	0.0170608	0.000985948	0.0560395	0.00206496	0.000964425	0.125304	0.275641	0.0388161	0.111357
AC062029.1	1.2906	0.421324	0.882807	0.941199	0.688177	1.02657	2.26659	0.866565	0.387078	0.681406	1.71479	1.2247	1.68981	0.29636	1.25033
AC064850.4	0.104359	0.0763306	0.0806369	0.591869	0.0448097	0.288344	0.111383	0.00126285	0.207303	0.150261	0.233589	0.221206	0.112226	0.0398794	0.227632
AC064875.2	0.107194	0.115662	0.142924	0.0457398	1.06759	1.44859	0.040302	0.00107442	0.106109	0.0552484	0.594648	0.0223798	0	0.00386975	0.396076
AC068057.1	0.180248	0.230144	0.663508	0.300981	0.599687	1.20739	0.503418	0.0886701	0.218709	0.152526	0.602043	0.0533883	0.148186	0.399738	0.190753
AC068134.10	0.314581	0.423065	0.529046	0.468066	0.0878329	0.149382	0.450652	0.131917	0.220659	0.104218	0.234225	0	0.110926	0.217064	0.725905
AC068282.3	0.103015	0.0761757	0.0787847	0.255322	0.131253	0.0538429	0.133922	0.21438	0.0590377	0.193263	0.23214	1.43947	0.925069	0.221682	0.236197
AC068499.10	0.130577	0.0761167	0.00871922	0.00221743	0.254683	0.00268094	0.181873	0.172445	0.059332	0.371024	0.276886	0.156037	0.0734489	0.00256733	0.281293
AC068522.4	0.285662	0.577183	0.413252	0.767354	0.339385	0.335189	0	0.218119	0.846163	0.20126	0.879768	0.154244	0.151631	0.00276859	0
AC068831.10	0.461004	0.0758013	0.141812	0.129859	0.17409	0.151526	0.036434	0.301445	0.113371	0.147255	0.322448	1.01515	1.50844	0.365045	0.0117362
AC068831.6	0.0210459	0.0376353	0.0025077	0.0422351	0.0013506	0.0992905	0.238514	0.129184	0.00383374	0.0459856	0.000725813	0.327947	0.193038	0.00246825	0.133379
AC069277.2	0.440152	0.229084	0.146943	0.215569	0.129186	0.704621	1.77187	2.07161	0.171765	0.703515	0.0961344	0	0	0.0396499	0
AC069513.4	0.642617	0.268415	0.483187	0.727343	0.900424	0.540256	0.194573	0.217796	0.273066	0.63073	1.29697	0.400212	0.764885	0.547021	1.12181
AC072052.7	0.0212415	0	0	0	0.0855954	0.00190942	0.0883999	0.170921	0.156303	0	0	0.164645	0.197866	0.00181275	0
AC073043.1	0.471287	0.190844	0.00915003	0.504788	0.0450401	0.243679	1.52423	0.132401	0.170545	0.0551735	0.186755	0.417154	0.30799	0.181133	0.0347815
AC073046.25	0.390283	1.07782	0.344334	0.385541	0.431471	1.2197	0.395973	0.476802	0.383058	0.293949	0.693861	1.32128	1.07216	0.332381	1.41095
AC073052.1	0.0790358	0.0378393	0.135	0.128041	0.807102	0.101907	0	0.0862992	0.153279	0.00415648	0.184065	0.37795	0.227263	0.00338263	0.171404
AC073063.10	1.31785	1.19119	1.08595	1.49555	0.601737	0.540146	0	1.42654	1.29344	1.40009	1.39357	1.55208	1.85043	0.0041038	0.188972
AC073071.1	4.55459	1.57515	0.334503	0.674579	0.125818	0.18507	0.301245	0.262546	1.03209	0.00582775	0.00251188	0	0	0.00139633	0
AC073072.5	1.39163	1.45967	0.339554	0.215712	0.299401	0.196927	0.681131	2.76594	1.56751	0.291062	0.462989	0.0231099	0	0.598	0.0124702
AC073072.7	0.131157	0.192738	0.0737343	0.127666	0.0429954	0.0487648	0.0152048	0.214408	0.0590655	0.14113	0.0485013	0	0.161901	0.0011696	0
AC073133.1	0.0517038	0.0770911	0.00597643	0.208443	0.334163	0.0507838	0.0944136	0.000845478	0.00261996	0.00357205	0.0932427	0.0258665	0.035511	0.00193523	0.0152856
AC073135.7	0	0.192595	0.0693034	0.0848719	0.000818908	0.185565	0.0150458	0.172467	0.309856	0.00297341	0.0922881	0.0620852	0.0770987	0.00145825	0
AC073283.4	0.500918	0.345216	0.811665	0.345197	1.15886	0.736426	0.468139	0.390072	0.380509	0.393504	1.75769	1.03209	0.916581	0.622211	2.24541
AC073321.4	0	0	0.00246551	0.0820541	0.592621	0.003119	0.0248726	0.000157979	0.000467728	0.00151076	0.000714213	0.119648	0.467156	0.00300177	0.012736
AC073342.12	0.107178	0	0.198462	0.170367	0.214634	0.385352	0.140724	0.0443589	0.05679	0.0538655	0.14	0.08684	0.268393	0.0404074	0.246371
AC073343.13	0.394306	0.268234	0.214916	0.849249	0.130956	0.867509	0.424281	0.34672	0.378799	0.247249	0.418946	0.212985	0	0.184586	0.636421
AC073410.1	0.050153	0.0378407	0.201776	0.171177	0.809922	0.24713	0.0911576	0.0862942	0.056201	0.146208	0.140607	0.180694	0.69456	0.0774153	0.192347
AC073415.2	0.102404	0.231479	0.0709013	0.126294	0.00141266	0.193591	0.157227	0.0877111	0.0593936	0.00331722	0.0928497	0.359693	0.272207	0.00258967	0.036195
AC073869.1	1.60436	1.65215	1.62249	1.49728	3.0897	1.95773	1.35476	1.6874	1.24604	2.02662	2.04295	4.18185	4.33342	1.49743	1.77383
AC073869.20	0.343554	0.423409	0.395971	0.172772	0.29914	0.149048	0.0357885	0.174613	0.426038	0.333237	0.0958456	0.582863	0.268103	0.0404708	0.0125568
AC074117.10	12.0743	18.1371	8.82397	12.5625	8.4561	11.2878	4.32865	10.386	14.7962	4.64607	9.70346	18.9196	14.0279	3.32292	8.88138
AC074183.4	0	0	0.141526	0.0878468	0.0865788	0.00244639	0	0.168398	0.102217	0.326961	0.140895	0.192569	0.436465	0.00233651	0
AC074212.5	1.97843	1.61397	1.48945	2.09348	1.97472	1.76125	0.301399	1.2555	1.61822	1.26074	2.41308	2.67025	2.18283	2.36481	1.19372
AC074212.6	0.354085	0.114662	0.07444	0.00182999	0.38734	0.441347	0.0601474	0.130625	0.11186	0.0528858	0.318159	1.1452	0.768477	0.150142	0.258587
AC074286.1	3.22198	1.45955	2.89921	2.43746	3.21851	2.64018	1.60044	1.3426	0.710866	2.51437	3.80599	2.53939	3.25662	2.55049	2.60213
AC074289.1	9.22935	8.64442	1.89531	5.16413	1.93238	2.97913	21.0354	15.5336	7.78459	1.45599	1.58141	1.31072	1.91291	1.9679	3.63907
AC074363.1	0.126744	0.230418	0.526374	0.341598	0.0869427	0.332952	0.222259	0.216656	0.268203	0.0562649	0.32548	0.0242312	0	0.177377	0.107913
AC074391.1	0.0851021	0.0383227	0.0696023	0.0439597	0.17054	0.0991311	0.0196387	0.000619074	0.00188919	0.0934792	0.047676	0.123614	0.0738236	0.176298	0.0139173
AC078852.1	0.0810365	0.11624	0.0064494	0.331689	0.210249	0.143334	0.0424422	0.000863019	0.00267753	0.00384181	0.00172673	0.0934272	0.0355246	0.00192831	0
AC078883.3	0.0552954	0.038424	0.0778964	0.295972	0.0443903	0.145327	0	0.000549257	0.0520327	0.146551	0.140726	0.0574332	0.274885	0.0389808	0.0857351
AC078899.1	4.58008	3.45777	6.3288	4.44636	5.14609	4.2472	0.123851	5.14753	4.85634	4.78543	6.4995	3.61267	3.987	0.406835	0.277147
AC078941.1	0.0453152	0	0.0726176	0.0445694	0.00129967	0.0517312	0.54968	0.558318	0.114788	0.139701	0.0934375	0.0571328	0.395468	0.108048	0.0608531
AC079135.1	0.92584	0.34474	1.25736	1.14876	0.130625	0.293396	0.553785	0.477259	0.806969	0.00709127	0.143057	0.312582	1.09344	0.003374	0
AC079145.4	0.158933	0.0374661	0.00555347	0.0854518	0.0866322	0.192169	0.25595	0.0876637	0.0592845	0.09471	0.0928687	0.158011	0.113657	0.0391259	0.0851563
AC079250.1	42.8573	39.4613	44.8443	49.5339	33.2581	30.7794	0.991516	44.7414	48.2813	45.6163	48.7483	21.8939	28.6699	0.771349	0.878865
AC079305.10	0.134472	0.0764707	0.267272	0.130148	0.171489	0.0524239	0.0394235	0.129035	0.0576102	0.19375	0.232351	0.0557628	0.112298	0.075066	0.401505
AC079354.3	0.0794871	0.155095	0.0694482	0.0439275	0.17307	0.0533515	0	0.0861676	0.00303933	0.0502098	0.0923396	0.543107	0.384215	0.393253	0.012228
AC079354.5	0.105376	0.11537	0.323012	0.295801	0.0875752	0.0528486	0.0393044	0.0869794	0.107709	0.0545905	0.00219458	0.452115	0.507031	0.00299302	0.127984
AC079586.1	0.133781	0.310511	0.143413	0.0457848	0.0444594	0.192173	0.0158695	0.00121426	0.0038607	0.554998	0.0494961	0.0246689	0.0347459	0.276845	0.0140493
AC079776.1	0.155129	0.114476	0.0724858	0.0445436	0.00108356	0.14348	0.392369	0.173659	0.0607724	0.0960984	0.138182	0.127849	0.115489	0.00195435	0.0889942
AC079807.2	0.554502	0.306587	0.407566	0.0889879	0.216599	0.440499	0.490524	0.433105	0.380951	0.433257	0.69334	0.694972	0.61402	0.257083	0.467021
AC079922.2	1.49043	1.65064	1.81907	1.62444	1.59104	1.61854	43.517	1.0848	1.63103	1.25954	1.85718	0.806093	0.76054	14.3116	19.7218
AC079922.3	1.08156	0.536995	1.20237	0.557582	2.52754	0.785684	1.16308	0.521024	0.758441	0.535853	0.882283	1.60149	1.99497	0.695375	0.344403
AC080125.1	0.105948	0.115463	0.0722434	0.167828	0.0449237	0.242576	0.0885466	0.0445245	0.057424	0.00361747	0.0933107	0.386977	0.309345	0.00290091	0.12881
AC083843.1	4.59991	6.3783	4.78843	4.74544	5.7967	9.09271	6.96618	5.97164	5.02639	3.14772	10.8124	34.7	33.9286	1.53735	8.05269
AC083873.4	8.37209	6.80127	6.73891	6.62546	7.97999	6.64334	0.0135879	6.44698	6.3182	6.66942	9.47013	8.61411	8.93426	0.00463043	0.0780583
AC083899.3	20.7807	20.2873	16.2256	17.1369	13.9923	15.3936	32.3988	18.8241	20.7972	10.1036	12.9079	24.0037	21.8082	7.62385	14.3161
AC084082.3	0.0573597	0	0.0673634	0.00117524	0.0862768	0.19081	0.0216114	0.000411932	0.00123991	0.00257327	0.135635	0.0580299	0	0.00216592	0.214274
AC084219.4	2.01969	6.14967	2.6344	4.52785	0.260464	4.77826	2.50939	4.2396	1.7901	2.61207	3.11173	1.09022	0.991074	2.9456	2.51692
AC084809.2	0.127076	0.230518	0.0694482	0.0439275	0.000699	0.00131225	0.462363	0.0884085	0.0610213	0.0502098	0.0923396	0.063716	0.161314	0.00123764	0.0180754
AC087073.1	0.651942	1.76874	0.21935	0.217733	0.300376	1.33559	0.0133718	1.85747	1.13446	1.49529	3.4724	0	0	0.0769291	0
AC087294.2	0.071845	0.462245	0.142945	0.21385	0.216054	0.294727	0.0809342	0.217312	0.527693	0.0552542	0.413759	0.89828	0.421439	0.0772899	0.216034
AC090587.4	0.208422	0.307736	0.321157	0.212482	0.387234	0.489218	0.36332	0.174192	0.0613925	0.10045	0.00214468	0.179493	0.380142	0.364607	0.975233
AC090587.5	0.0289422	0	0.0695937	0.00137304	0.0437214	0.00179528	0	0.00015983	0.000473265	0.0934715	0.0923912	0.166193	0.198808	0.00170223	0
AC090602.2	0.320183	0.346718	0.335766	0.340941	0.384723	0.340769	0	0.045441	0.369693	0.103482	0.324918	0.37854	0.6204	0.00334738	0
AC090616.2	0.607608	0.65376	0.266009	0.171827	0.259984	0.29787	0.397657	0.390411	0.276219	0.193101	0.14109	1.87354	1.54019	0.295299	0.324304
AC090804.1	0.520256	0.767927	0.543483	0.471442	0.644237	0.249231	1.70642	0.607394	0.759376	0.437878	0.833949	0.368764	0.340148	0.939987	1.23856
AC090945.1	0.311863	0.152463	0.13801	0.170334	0.130498	0.387761	1.04858	0.045774	0.432572	0.0995253	0.139975	0.379402	0.463461	0.0766775	0.148868
AC091492.2	0.108095	0.115803	0.173499	0.00101514	0.336255	0.0514899	0.0168635	0.0442377	0.0563317	0.00220602	0.00102714	0.0911101	0.15423	0.00225244	0
AC091493.2	0.412891	0.192363	0.00545702	0.247881	0	0	0.084026	0.00147792	0.0047889	0.00327366	0.0014894	0	0	0	0
AC091729.9	8.5604	5.30243	3.04291	8.41496	2.61975	5.03128	4.82699	2.29582	3.13906	3.24294	5.38599	2.5366	4.32944	3.13515	5.55165
AC091878.1	0.235163	0.423754	0.0770026	0.129204	0.0881901	0.246688	0.17368	0.131558	0.270057	0.234642	0.140315	0.34294	0.148843	0.641694	0.286015
AC092155.1	3.68798	4.80485	2.82431	1.54074	4.03239	4.44196	0.145795	1.94861	2.48625	2.41346	1.95145	4.71797	4.75582	0.114834	0.0557
AC092159.2	0.285412	0.306757	0.25414	0.0868386	0.0868903	0.239749	0.701866	0.218177	0.379459	0.0984519	0.0487547	0.15645	0.192683	0.00252392	0.108221
AC092168.2	0	0	0	0	0.0438395	0.00189494	0	0	0	0	0	0.164837	0.239044	0.00179871	0
AC092171.2	0	0.0387964	0.136573	0.00193069	0.00111262	0.372297	0	0.000318536	0.0496838	0.0534076	0.319223	0.0587936	0.0353679	0.00200962	0.0386995
AC092198.1	3.14217	1.07487	3.70114	7.38299	0.17421	1.45243	0.101362	2.76654	1.35435	0.348431	0.654154	0.115858	0.109516	0.58033	0.807307
AC092415.1	0.0733957	0.308563	0.136464	0.293253	0.000553835	0.0929767	0.322775	0.0452614	0.0603765	0.00436965	0.0488086	0.0297973	0	0.000973914	0.0463314
AC092580.3	0	0.0376375	0	0	0.0418204	0.000503925	0.187841	0.171194	0.0578261	0	0	0	0	0.0339436	0
AC092614.2	0.526283	0.769527	0.804779	0.387022	0.258968	0.822102	0.192175	0.519221	0.381793	0.674391	0.604545	0.308686	0.420208	0.0412079	0.562523
AC092651.1	0.203441	0.499255	0.133571	0.127642	0.173376	0.342025	1.34167	0.132369	0.223601	0.0524873	0.0937944	0.181487	0.50045	0.254639	0.380596
AC092667.2	0.1682	0.115898	0.0072821	0.251951	0.0452461	0.388639	0.0170654	0.000985154	0.00308231	0.0532564	0.139451	0.312469	0.305502	0.00338242	0.645036
AC092669.3	0.187296	0.192629	0.140083	0.295488	0.000961219	0.0018172	0.0612072	0.1301	0.0592887	0.100597	0.0950065	0.273634	0.0760458	0.00172343	0.0403198
AC092835.2	2.02225	2.34348	2.83056	2.9913	1.07562	2.68872	2.22258	2.68271	2.9146	1.93696	3.06425	4.74975	3.29524	0.952626	4.80089
AC093323.3	17.2831	19.8653	18.11	15.258	15.1522	15.2009	13.1659	12.7665	22.1409	9.71838	19.2663	36.6013	41.8178	13.0922	21.6435
AC093375.1	3.63983	1.92071	2.83	3.50263	4.50577	5.0796	2.44926	1.51604	0.980626	1.50432	2.78618	4.83767	5.40512	0.662037	3.40356
AC093388.3	0	0.154247	0.19821	0.0872056	0.0439427	0.0019847	0.136902	0.0871072	0.1082	0.00458869	0.275143	0.0594477	0	0.00188579	0.301045
AC093390.1	0.259679	0.461597	0.00740749	0.0451032	0.000366699	0.000682414	0.0355511	0.389097	0.532637	0.187447	0.229557	0.0317888	0.0813237	0.00063923	0
AC093616.4	19.5228	13.9474	17.835	13.7617	16.223	17.2486	15.8842	13.9341	13.8839	9.28207	11.144	16.7416	19.5466	9.04426	9.10013
AC093620.5	0.0241112	0.0774889	0.268269	0.214071	0.0015582	0.803219	0	0.0848754	0.00203294	0.148482	0.23257	0.0876693	0	0.00287744	0.152993
AC093627.10	0.420917	0.383979	0.593202	0.46836	0.0865394	0.00242312	0.469878	0.389714	0.222122	0.0564896	0.280214	0.0573674	0.355684	0.039013	0.110342
AC093627.7	0.0727863	0.075812	0.0013554	0.000396292	0.000135073	0.000249857	0.319146	0.47103	0.00539759	0.000837073	0.0449311	0.0349506	0	0.000232964	0
AC093627.9	0.651543	1.30645	0.745865	1.2784	0.345916	1.2685	0.930881	1.03924	1.77431	0.393403	0.744031	1.19318	0.763147	0.151228	2.27527
AC093642.3	0.87477	0.769058	0.411722	0.428605	0.60202	0.734192	0.259443	0.56276	0.277224	0.483409	0.69526	1.90198	1.5386	0.151	0.144029
AC093642.5	0.969885	0.844465	0.552355	1.02621	1.93086	0.494197	1.06557	1.68597	1.34931	0.967082	1.62255	3.11847	2.56982	1.34852	0.836453
AC093673.5	14.6606	10.2975	12.2531	11.0265	3.69314	8.54932	6.13416	6.70862	9.0217	10.3405	8.12681	6.15252	6.74341	6.99626	5.8979
AC093724.2	5.62967	6.72457	5.78603	6.0666	3.0028	4.04861	0.124055	5.92787	7.9318	3.04892	2.83486	4.69329	2.6053	0.00451114	0.0117348
AC093818.1	2.79723	0.536487	2.08109	2.04929	1.11377	0.878838	3.2426	1.25625	0.334186	0.63621	1.30157	0.463655	1.57805	0.367535	0.188865
AC093838.4	33.2764	39.7685	33.3257	35.6424	44.6784	37.3836	43.2947	33.7524	39.1594	19.5753	25.6752	44.856	51.0112	30.3364	32.2192
AC093901.1	0.480058	0.268573	0.142839	0.172014	0.127524	0.0508618	0.218597	0.303091	0.167833	0.00537854	0.504153	0.162596	0.0751802	0.00196873	0.0636076
AC096670.3	0.0531036	0.0381848	0.129727	0.044327	0.00117417	0.144427	0.0441886	0.000719702	0.0536633	0.0951098	0.0480433	0.195384	0.195395	0.0021272	0.0381141
AC096772.6	1.20842	1.57566	1.75531	0.730119	2.91908	1.7147	0.884735	2.03115	0.602181	1.97871	2.78316	4.99916	4.63891	2.04328	3.20521
AC097523.1	5.01587	4.87827	7.34023	7.82033	5.96877	5.43009	67.9518	7.92127	5.84344	5.60754	5.99054	4.92094	6.43259	48.0008	53.1169
AC097523.3	0.0249042	0.0777386	0.182967	0.0439955	0.0442411	0.0512783	0	0.000559782	0.0521359	0.00307336	0.0477119	0.125917	0.398501	0.00215382	0
AC097533.1	0.293022	0.346837	0.402904	0.21572	0.341474	0.338981	0	0.131188	0.267388	0.475643	0.188303	0.348853	0.267841	0.00315196	0.0801303
AC097662.2	0.791423	0.575926	0.614561	1.15119	0.728849	0.53903	0.59938	0.649256	0.490195	0.583276	0.743969	0.657463	0.650192	0.366251	0.645463
AC097721.2	0.0488256	0.115438	0.205087	0.213738	0.172053	0.0527633	0.113314	0.0868812	0.0575061	0.147907	0.232239	0.386191	0.269373	0.0401922	0.20036
AC097724.3	0.530273	0.422675	0.344641	0.301144	0.173379	0.29427	0.285483	0.218087	0.378868	0.247164	0.877217	0.343571	0.618124	0.0771469	0.427628
AC098614.2	11.1316	7.41526	13.8695	10.4294	7.5914	8.6367	0.612657	10.2113	12.9006	13.865	9.9372	3.23002	3.63854	0.151342	0.166413
AC098820.3	0.635367	0.383698	0.53903	0.639184	0.0451889	0.10168	0.2836	0.0891169	0.851592	0.152965	0.556966	0.280977	0.306208	0.147497	0.601187
AC098820.4	0.221561	0.0376496	0.265567	0.129924	0.0443095	0.00232663	0	0.00119141	0.205577	0.101608	0.277315	0.159615	0.194727	0.00221914	0.187484
AC098823.3	0.111894	0	0.0693118	0.125507	0.211547	0.0514488	0	0.127076	0.00252636	0.0029752	0.0476152	0.0912378	0.235034	0.0388409	0
AC098973.2	2.5591	2.38313	1.55326	3.15592	0.902862	2.53292	0.167786	0.738023	2.2628	0.444333	1.25558	2.26815	2.38048	0.0783067	0.389129
AC099850.1	0.81999	0.691795	0.46821	0.552668	0.131431	0.39427	0.532267	0.304911	0.4892	0.245462	0.142446	1.26758	2.00968	0.0780673	0.211989
AC100830.4	0.0520226	0	0.192767	0.0864789	0.0857646	0.00199607	0.0429923	0.0855325	0.0545421	0.0974592	0.0485494	0.0593875	0.115771	0.00189683	0.167688
AC103564.7	0.0554312	0.0777888	0.198665	0.0872638	0.0864348	0.051493	0	0.00053959	0.00163792	0.0996482	0.185228	0.0576288	0.0742918	0.208476	0.0615768
AC104134.2	0.0724398	0.0372555	0.00246297	0.0421991	0.00105596	0.416172	0.62838	0.174043	0.113834	0.00150923	0.0459094	0	0.075406	0.00190201	0
AC104451.2	0.503755	0.422769	0.345756	0.723584	0.427968	0.294399	0.0136237	0.218002	0.637647	0.247702	0.557026	0.343317	0.500213	0.219496	0.124219
AC104534.2	0.197931	0.0767984	0.186885	0.0856346	0.000260153	0.000482792	0	0.0441761	0.00310891	0.0513151	0.00156223	0	0.0825664	0.000451272	0
AC104653.1	0.246866	0.231904	0.270986	0.256567	0.726648	0.344163	0.0154239	0.0448429	0.00421101	0.332792	0.0958064	0.436818	0.303102	0.29249	0.398165
AC104654.2	0.0289422	0	0.218026	0.00302097	0.0450018	0.0528678	0	0.00015983	0.000473265	2.27742	0.189527	0.023369	0	0.765217	0
AC104655.3	1.05383	1.03758	0.800863	0.259424	0.645179	1.26763	0.798943	0.43492	1.02466	0.153491	1.06317	0.557768	0.301117	0.0415497	2.66749
AC104667.3	0	0.114571	0.00338341	0.000950711	0.000253506	0.000470376	0.298129	0.173375	0.264894	0.00205978	0.134279	0.0718526	0	0.000439608	0
AC104843.3	0.185168	0.075989	0.204711	0.0456936	0.128132	0.0513706	0	0.257681	0.262954	0.328528	0.186678	0.298894	0.114375	0.00219643	0.0145031
AC105760.2	1.2383	0.921717	0.951867	1.40981	1.11611	0.152186	1.13604	0.995633	0.70748	1.11244	1.4392	1.79521	1.68814	0.982933	1.02108
AC106786.1	0	0	0.0111171	0.0027091	0.0455416	0.00433771	0	0.124809	0.00137366	0.846745	0.509555	2.56706	2.81286	0.440698	0.278047
AC106875.1	1.16268	0.845196	0.377668	0.0453252	0.0874536	0.00301914	0.392926	0.951412	0.598638	0.00470283	0.185379	0.623337	0.428654	0.00290234	0.0129078
AC107982.4	0.0817758	0.0380631	0.129249	0.0442691	0.0452267	0.00346565	0.0181477	0.0437494	0.0545328	0.00336299	0.137511	0.708428	0.778153	0.112419	0.0792615
AC107983.4	15.1026	19.9048	9.5666	11.5817	14.374	12.6027	1.23534	12.5922	13.6105	10.4851	9.84366	11.3105	12.6114	0.224191	0.611254
AC108025.2	0.130718	0.231554	0.199841	0.33614	0.00116696	0.190446	0.0378353	0.130086	0.110361	0.00476353	0.0490789	0.0582792	0.155036	0.00211339	0.138082
AC108142.1	60.2848	36.0033	25.0251	11.3271	12.2728	10.7975	12.5382	10.4312	34.8366	5.03461	14.8568	11.4984	9.65691	2.95808	5.44804
AC108448.3	0.154989	0.541158	0	0	0	0	0.105672	0.0453689	0.113125	0	0	0	0	0	0
AC108463.2	0.427994	0.307547	1.05408	0.301625	0.93802	0.343725	0	0.217131	0.321599	0.577005	0.0965431	0.148322	0.187081	0.398289	0.214548
AC108479.2	0.583283	0.538365	0.411191	0.301536	0.814855	0.733231	0.238819	0.304105	0.327495	0.389195	0.878501	0.91155	0.842732	0.474832	0.392473
AC108488.4	3.0626	1.92124	2.29317	2.69168	3.30509	3.5675	0.79277	0.738081	1.88949	1.2149	3.063	3.98812	5.02233	2.08011	2.75627
AC108868.3	0.28808	0.307221	0.204094	0.213444	0.300091	0.293077	0.311673	0.217564	0.323854	0.1474	0.186534	0.444632	0.620657	0.040782	0
AC108938.5	1.30332	0.575951	1.39748	0.642463	1.58483	1.07459	0.101542	0.261957	0.859338	0.488381	0.651716	0.589211	1.07209	0.476839	0.842658
AC109642.1	0.101517	0.0759998	0.147418	0.55208	0.0441565	0.281832	0.0372649	0.426507	0.111514	0.151436	0.463124	0	0.0748346	0.0384913	0.087773
AC110926.4	0.0765145	0.193294	0.0673724	0.0434843	0.000862203	0.141042	0.0158519	0.0446559	0.157355	0.00257509	0.0915907	0.0615408	0.117698	0.00153854	0.0167268
AC111155.1	0.159683	0.309652	0.138459	0.045303	0.296619	0.099722	0	0.0875407	0.059002	0.233628	0.140095	0.155754	0.3122	0.00259772	0
AC111200.7	0.267203	0.230792	0.273598	0.257249	0.29962	0.339629	0.0144304	0.215976	0.163933	0.150474	0.461914	0.380737	0.503858	0.00322146	0
AC112229.1	0.019892	0	0.134354	0.00180066	0.0435363	0.049844	0.595134	0.088007	0.00492091	0.228678	0.0485791	0.0614183	0.158764	0.0372264	0
AC112721.1	0.109256	0.0768726	0.0101625	0.00251853	0.0447799	0.00283719	0.0172474	0.044087	0.0557687	0.652886	0.32483	0	0	0.620733	0.0132513
AC112721.2	0.211608	0.425053	0.0117798	0.00283757	0.465395	0.0029448	0	0.0881725	0.163688	0.482334	1.38187	0.0236799	0	0.350926	0.0130433
AC113189.5	2.18073	2.26653	1.22276	1.02846	1.03268	1.12897	2.46869	2.6396	2.80761	2.02577	2.64403	6.77411	4.87207	1.2431	2.04293
AC113404.1	35.2766	35.5417	48.3507	76.9285	36.0102	54.5815	26.3796	46.6455	44.1261	83.4958	55.7134	51.4533	46.8703	43.8606	27.9405
AC114730.2	0.113679	0	0.00662964	0.00175178	0.0441632	0.00218556	0	0.043539	0.0537793	0.184468	0.183519	0.231026	0.11489	0.106529	0.0148335
AC114755.7	2.15652	2.0746	2.07969	1.41085	1.24503	1.36851	2.20283	2.55227	1.35648	0.875455	1.48639	2.42762	2.0336	0.26059	0.928761
AC114776.1	0.129223	0.270007	0.1872	0.0443722	0.211435	0.0513904	0	0.172978	0.212786	0.0953143	0.00157499	0.125446	0.235268	0.00220566	0
AC114877.3	0	0.117179	0.413364	1.78011	0.044793	0.892472	0	0.0430823	0.00171758	0.00697637	0.0029364	0	0	0.00273749	0.0132197
AC115617.2	0.658276	0.460431	0.681141	0.685171	0.51454	0.53657	0.0793522	0.949414	0.752715	0.962867	0.928736	0.533136	1.12112	0.0412971	0.100278
AC116366.6	0.0848398	0.0775612	0.0736006	0.04476	0.467857	0.0530908	0	0.000633265	0.00193433	0.097109	0.183491	0.448367	0.425632	0.00315591	0.0124937
AC116614.1	0.838805	0.459847	0.00597074	0.126845	0.216876	0.102886	1.83894	1.25398	0.440303	0.00356879	0.182506	1.1108	2.13118	0.0413996	0
AC123886.2	0.31214	0.152482	0.660671	0.258461	0.302247	0.489938	0.376723	0.604014	0.536414	0.19929	0.464081	1.11087	1.19578	0.0413983	0.303728
AC125232.1	17.2567	14.3315	16.0857	11.3691	18.1982	17.2513	25.1693	14.843	13.8313	8.94337	12.0253	23.3706	24.9884	12.9087	20.4877
AC126365.1	0.218211	0.192957	0.265964	0.00228378	0.0870994	0.147085	0.062116	0.0013078	0.0586185	0.193078	0.322729	0.0240159	0.191866	0.074812	0.304048
AC127904.2	0.187047	0.0374565	0.465534	0.257804	0.510614	0.292386	0.0848365	0.172476	0.160881	0.290906	0.279987	0.183297	0.228005	0.0406579	0.196349
AC129492.6	0.176484	0.306343	0.00549319	0.00148264	0.131338	0.102877	0.738966	0.691585	0.804267	0.050944	0.225985	1.8232	1.5076	0.00391298	0.011723
AC133528.2	1.97639	1.49826	1.62187	1.66749	2.10244	2.29499	1.04039	1.08326	1.83375	2.07383	1.58	2.16648	2.68447	1.02322	0.791184
AC133785.1	0.231298	0.615636	0	0	0.0444624	0.00248196	0.261761	0.304097	0.588385	0	0	0.260861	0.435939	0.00237144	0
AC135048.13	0.0760375	0.193122	0.13356	0.086376	0.381629	0.00294379	0.0156468	0.129463	0.108659	0.0524839	0.138754	0.120703	0.111998	0.213872	0.0818933
AC137932.4	0.0212065	0.0376701	0.00549914	0.0854024	0.00193322	0.295262	0.0882749	0.044559	0.25341	0.0509525	0.137366	1.09139	0.929214	0.00363922	0.123527
AC137932.5	0.0247861	0	0	0	0.00142527	0.0522054	0	0.0431101	0.0987109	0	0	0.290937	0.271992	0.00261443	0.230321
AC137932.6	0.234005	0.500818	0.445101	0.00222372	0.126316	0.0957251	0.195842	0.0887706	0.37469	0.192159	0.095226	0.0966452	0	0.00155463	0.0166615
AC137934.1	0.946992	0.61393	0.413211	0.471364	0.945066	0.736358	0.550205	1.68344	0.546313	0.625626	0.695953	2.94264	1.53387	0.332867	0.614708
AC138035.1	0.0996087	0.307954	0.00648611	0.127459	0.000588416	0.18208	0	0.216591	0.470928	0.0522852	0.183304	0	0	0.00103641	0.0191354
AC138035.2	25.4185	17.8668	18.1772	19.5726	23.0411	23.7362	0.902104	26.9124	17.771	7.93215	16.5746	7.65779	9.08006	0.224105	0.722663
AC138430.4	0.156071	0.153317	0.00689566	0.0448875	0.128583	0.0517446	0.0368782	0.342913	0.163504	0.0527964	0.317978	0.0246507	0.073948	0.0023758	0.363023
AC138969.4	43.5133	51.1811	54.7998	45.5591	53.8196	65.4758	17.3439	43.4441	41.8054	31.0272	42.8988	48.3113	50.5121	20.641	26.2253
AC139099.6	0.0260676	0	0	0	0.129673	0.00297486	0.0214779	0.042667	0.00127864	0	0	0.219997	0.548976	0.075449	0.0817074
AC139143.2	0	0	0.00135712	0.0412297	0.000902008	0.00170255	0.174778	0.000835044	0.0547184	0.000838127	0.000402157	0	0	0.070841	0.228298
AC139887.4	0.0517038	0.0770911	0.00344095	0.0832667	0.254259	0.00258668	0.0944136	0.000845478	0.00261996	0.0476952	0.000977348	0.123199	0.353738	0.0393426	0
AC140542.2	0.204272	0.422456	0.129249	0.0442691	0.00120758	0.0513596	0.0135371	0.90367	0.536856	0.00336299	0.137511	0	0	0.40751	0
AC140725.4	0.157308	0.153505	0.143123	0.0457582	0.173426	0.389972	0.325998	0.0014891	0.0599086	0.148233	0.504434	0.441025	0.578563	0.0410147	0.380054
AC141586.5	6.75749	9.14485	9.62401	8.24815	5.36623	6.30546	10.3265	7.09746	7.72587	5.70544	6.40858	9.26736	8.27742	7.17948	5.69565
AC141928.1	2.36338	3.68882	1.88319	3.19769	1.03114	2.82323	1.79497	6.48541	1.30527	0.057349	1.024	2.3006	1.57091	0.333204	0.0773608
AC142119.1	0.150724	0.576917	0.00544815	0.126185	0.000393602	0.135307	0.561141	0.261245	0.4847	0.00326854	0.1373	0	0	0.000686984	0
AC142528.1	0.100298	0.153206	0.0782003	0.254773	0.171717	0.19496	0.344796	0.173583	0.112864	0.054824	0.322201	0.38878	0.190956	0.0399834	0.0354508
AC144449.1	0.0211626	0	0.136573	0.00193069	0.0435811	0.0499342	0.214078	0.129051	0.0576352	0.0534076	0.319223	0.0270375	0.0765533	0.103731	0.016514
AC144450.1	0.499308	0.190896	0.00138534	0.000404806	0.000140421	0.0456138	1.22803	0.0891421	0.276316	0.0437059	0.00041028	0	0	0.000242246	0
AC144450.2	0.713409	0.152347	0.0673724	0.0434843	0.000361415	0.000672488	1.19987	0.132417	0.382902	0.00257509	0.0915907	0	0	0.0344838	0.0503973
AC144530.1	0.580054	0.692263	1.19421	0.641452	0.68177	0.722976	0.0134645	0.519294	0.644392	0.249466	0.558678	0.181406	0.343729	0.00350484	0.0120503
AC144831.1	0.781823	0.500511	0.877941	1.10939	1.24336	1.80028	0.126029	0.0888551	0.00621418	0.393721	0.974891	0.304246	0.147595	0.404678	1.63821
AC145124.2	2.74081	1.69011	1.55283	0.985509	1.80274	1.85728	2.00231	2.24965	0.872669	2.40507	1.16295	1.66042	1.64541	1.71098	1.71227
AC145343.2	0.080229	0.0379379	0.132132	0.086093	0.555131	0.0535667	0.0928576	0.000918626	0.0554585	0.139974	0.00168995	0.538651	0.813744	0.0410357	0.0785755
AC147651.4	0.43096	0.0757519	0.148919	0.131592	0.130558	0.293088	0.0141126	0.30186	0.268395	0.619799	0.739494	0.444601	0.345102	0.253196	0.102261
AC156455.1	5.23828	3.99578	3.15705	1.37023	1.80435	2.15278	4.58466	4.2839	1.95278	2.12608	2.22934	4.59191	3.41058	3.20315	1.30362
AC159540.1	19.1087	11.8728	41.514	6.07293	19.27	12.1217	6.19947	6.66584	12.6379	13.6803	23.4453	17.8402	9.38484	12.7249	24.8176
AC226118.1	0.554095	0.615262	0.00689307	0.00181252	0.0429332	0.0937454	0.0573709	0.0457982	1.00782	0.0527932	0.362553	0	0	0.00112809	0.0722307
AC226119.5	0.704231	0.344359	0.0776931	0.419869	0.720117	0.291645	1.17798	1.90157	1.88235	0.00499133	0.140633	0.0231459	0.267872	0.0405214	0
ACAA1	24.2793	26.589	24.4401	16.4989	22.5757	19.3041	37.8932	20.5553	26.4136	22.4202	23.585	22.2679	21.268	23.8056	23.1147
ACAA2	72.816	74.8491	72.8488	64.5785	72.4466	57.0762	125.169	94.2015	82.3711	62.3853	76.6499	45.9196	48.5549	48.2021	73.9617
ACACB	18.3392	17.5984	10.8376	7.95035	9.70135	15.0996	14.3042	9.65125	12.0484	5.80385	11.2808	20.5785	21.0425	3.36002	19.4698
ACAD10	33.8374	20.8252	26.9357	36.7106	37.1243	39.9213	19.7524	23.2802	17.4508	20.6378	29.667	25.0615	37.6734	18.5248	29.0592
ACAD11	3.73999	2.49711	3.83891	3.16354	6.6503	3.66741	2.64647	1.94874	2.59429	2.46861	4.50243	5.49633	6.36299	3.20934	2.21679
ACAD8	36.8547	37.8087	24.1037	24.104	31.9742	23.36	65.5955	28.777	31.2237	16.0468	22.5638	35.6857	38.9397	14.4055	26.3426
ACAD9	28.3828	35.6188	29.9661	34.4044	28.3711	38.214	33.281	33.4057	35.8099	29.0913	36.8161	54.8807	50.743	27.639	40.3072
ACADL	0.493522	0.536886	0.751459	1.53622	1.32974	1.22151	1.00212	2.028	0.439888	0.681827	1.39211	2.05022	1.76549	0.405278	0.210574
ACADM	55.7428	61.4394	55.4796	51.9278	24.3804	45.5439	71.058	67.3735	72.6997	50.4974	57.7547	53.5263	56.0312	37.8105	64.1208
ACADS	4.94522	3.41885	1.49671	1.79796	4.76594	3.03502	8.31156	5.01953	1.73793	5.01366	4.22381	13.987	21.5911	3.86811	2.83894
ACADSB	16.1778	16.1761	14.414	10.5588	14.2509	11.9276	18.5779	18.3901	12.8595	16.3315	21.6796	34.2767	28.0928	11.6705	33.2138
ACADVL	119.593	120.266	126.171	90.0946	193.608	128.031	136.354	134.617	106.353	123.27	156.502	170.695	154.18	214.136	165.529
ACAN	9.50308	8.03092	5.40311	6.20062	5.92511	8.01728	4.5109	5.10723	4.75809	13.5784	31.423	14.6073	25.7635	0.589107	19.3653
ACAP1	3.70326	4.11037	0.997447	0.302072	1.58213	0.297897	12.9684	5.75572	3.78769	0.485599	0.650391	0.687146	0.72632	0.582733	0.324237
ACAP2	69.5824	61.6697	84.1602	87.4854	96.5667	68.8531	77.6432	78.4073	69.6772	70.7941	85.3321	60.6844	51.4286	67.635	81.3079
ACAP2-IT1	0.0981399	0.307109	0.330457	0.172307	0.0868894	0.193174	0.148835	0.687579	0.324638	0.194501	0.187109	0.190283	0.03451	0.0394395	0.207129
ACAP3	36.8557	52.3724	58.4331	25.5604	77.2972	53.3644	22.0621	40.8047	36.2438	49.2855	39.7887	62.0984	47.0975	81.7427	92.424
ACAT1	54.6683	49.7972	44.6341	25.987	38.6708	31.5703	41.755	39.1616	53.6331	38.897	32.2213	72.8852	75.0453	23.0103	28.1859
ACAT2	438.581	512.807	333.527	255.063	182.193	473.497	137.768	208.655	265.419	234.462	235.104	273.578	274.64	39.6766	136.685
ACBD3	37.2472	41.6124	65.92	49.2373	141.46	58.8388	52.8593	65.8143	53.0941	115.433	80.7824	123.264	142.724	104.826	69.8306
ACBD4	7.55565	4.34125	3.03653	2.48087	13.3475	5.23377	7.61625	4.76057	1.57639	3.42998	4.68767	25.3008	25.7241	5.69151	1.59071
ACBD5	23.043	21.2477	27.2059	22.3114	37.5978	25.463	27.1864	31.6304	24.1994	35.754	32.9629	63.2386	64.1591	30.4826	33.756
ACBD6	17.4676	22.6706	21.5307	13.2493	4.895	13.9712	12.7653	13.3288	18.2558	5.90352	13.5573	11.6858	7.35498	3.359	15.1999
ACBD7	3.94389	3.30368	1.01379	1.23828	1.20474	2.00891	7.68948	2.6415	3.56852	0.442557	1.39147	14.6304	11.2748	0.0780541	7.13083
ACCS	10.9216	9.52926	7.68374	8.84757	11.4166	8.79848	6.55921	7.22711	6.10825	8.02332	12.9978	9.57542	12.6846	11.8095	10.9991
ACD	35.5426	32.3527	25.7141	17.9938	26.1379	21.0636	37.4449	19.3009	29.8704	15.0317	20.5211	35.6869	44.768	10.7239	24.5609
ACE	1.07141	0.574842	2.36057	2.47885	3.47769	2.1061	4.71427	3.63205	0.980912	3.42139	0.88594	6.59969	9.08967	5.42639	0.12224
ACE2	0.675916	0.267437	2.56262	3.03356	1.20352	3.2192	0.345636	7.8145	0.22617	3.75934	0.561281	1.56487	1.22205	3.05052	0.232601
ACER2	5.49374	5.68594	4.78601	7.77504	5.15004	4.98456	13.1619	6.4916	5.89168	3.72484	4.13397	4.23576	5.36448	3.35508	5.0995
ACER3	18.9128	20.3259	25.6561	21.4563	27.2112	27.7079	17.4162	21.8953	24.8973	30.681	27.6707	31.8508	28.742	25.6309	27.746
ACHE	18.5212	19.0968	9.03433	21.9212	21.1996	18.225	11.3627	16.3136	16.7985	14.592	9.98422	3.2875	3.97979	17.9684	13.1806
ACIN1	242.291	311.81	258.935	227.454	204.64	272.574	279.957	280.051	285.887	180.73	280.135	315.167	281.422	187.125	395.767
ACKR1	0.155522	0.308372	1.78841	0.302633	2.61057	1.65708	0.129668	0.0882358	0.214997	0.345814	0.882409	0	0	0.621878	1.18049
ACKR2	0.387213	0	0.280178	0.174149	0.898101	0.393434	0.132933	0.0877102	0.00456132	0.52803	0.78586	0.306617	0.534871	0.472235	0.395411
ACKR3	1.30645	3.18805	1.90372	1.15811	1.0331	1.86255	0.923807	19.4146	2.49327	7.49656	44.6457	0.0849451	0.147921	12.4123	14.3498
ACLY	1026.29	1302.92	959.924	551.712	868.211	1073.62	495.035	714.884	872.189	823.366	961.347	817.433	820.163	435.214	528.303
ACO1	86.683	92.7552	75.9442	69.4929	70.2578	77.4498	100.559	65.5572	81.3982	64.0759	62.7696	41.2382	49.6282	51.1183	51.64
ACO2	100.206	90.2189	89.0059	75.0495	108.114	85.762	101.87	84.9855	103.379	73.7894	88.5816	140.511	172.659	73.2536	95.9347
ACOT1	2.49888	3.15128	2.4986	0.645208	3.47866	2.83931	2.46966	1.60272	2.00184	4.81826	3.38905	15.347	12.9987	2.92062	4.31267
ACOT11	6.13012	3.95678	6.7309	7.00755	1.5476	5.4685	8.30694	6.36044	2.38545	3.05098	5.47927	3.29375	3.21657	2.95241	4.5467
ACOT12	0.160086	0.115032	0.0580978	0.000409232	0.0865056	0.330052	0.134451	0.0874751	0.0588516	0.000864908	0.00041476	0.0248543	0.153997	0.0389719	0.0142394
ACOT13	46.0907	34.6576	30.6417	56.5822	30.9881	37.3817	65.6376	41.065	29.1727	26.9681	34.4032	30.6861	39.4747	22.6803	35.6541
ACOT2	5.97225	5.76347	5.79771	2.1409	6.78342	5.23386	5.02621	4.19861	5.72523	9.07704	9.79403	20.424	19.5101	7.11246	19.0273
ACOT4	0	0	0.123787	0.0435742	0.0434431	0.140721	2.00485	0.648722	0.00708318	0.0492955	0.00122597	0.0274408	0.0769797	0.0370402	0
ACOT7	192.76	140.055	116.6	98.8529	90.1709	74.1281	143.27	97.0158	155.555	63.9339	52.0467	56.6332	58.9037	34.3498	55.9831
ACOT8	11.8897	12.9872	9.09737	14.1447	15.1935	16.4187	14.0403	9.21814	11.6142	8.94218	11.5144	16.5525	18.741	11.6311	11.0617
ACOT9	100.524	81.3816	109.801	57.6989	103.862	80.0901	66.5822	60.7974	88.3631	79.3444	65.4628	42.054	35.5225	72.5189	56.4938
ACOX1	37.5919	36.6559	44.5749	33.8082	63.8204	39.8289	27.8703	49.934	44.5589	54.4072	53.7152	58.1738	49.6284	57.9711	62.4227
ACOX2	5.76218	6.68625	3.49917	1.84024	2.57542	2.39594	1.97079	6.92189	3.94735	2.80221	3.29627	0.55475	0.837333	5.0506	2.28969
ACOX3	10.6517	11.0271	15.2135	5.90129	14.5921	12.3643	6.93384	22.6267	9.83441	15.1679	12.8144	10.1714	10.8044	13.305	14.431
ACOXL	1.38744	2.18949	0.0752195	0.334113	0.13096	0.0536316	5.58162	2.07834	1.94965	0.00433012	0.0487799	0.929557	1.08716	0.00359663	0.12375
ACP1	110.149	119.652	101.801	114.325	84.0368	106.381	112.948	96.3226	116.288	99.7862	105.296	113.494	128.812	80.6174	104.667
ACP2	25.5698	32.8912	25.4589	29.0633	18.672	22.9705	21.3538	20.8147	28.1938	36.3359	40.901	30.0256	31.3858	39.009	57.023
ACP5	0.491035	0.344272	1.45242	0.344713	2.65289	0.784548	8.3778	1.17052	0.117642	0.201784	0.696861	0.178188	0.300953	0.585623	1.45336
ACP6	23.3647	19.3656	13.7288	7.48121	19.7848	10.3145	16.1493	13.1127	16.368	7.30077	12.4881	25.8579	28.6716	7.11392	10.4811
ACPP	0.149299	0.382952	0.421525	0.901746	0.045493	3.71357	0.504781	3.18908	0.279283	3.34115	21.1074	5.21881	2.56411	4.65797	3.09227
ACR	0.0573597	0	0.139227	0.0874414	0.97845	0.438208	0.0216114	0.000411932	0.00123991	0.145322	0.230738	0.310158	0.304267	0.041071	0
ACRBP	0.970874	0.459784	0.41164	0.555364	0.985943	0.685633	2.76472	0.47839	0.601274	0.200798	0.878776	0.686513	1.11288	0.150965	1.07493
ACRC	1.51957	1.99725	1.3529	1.45364	1.76134	1.42148	4.46152	2.25109	2.75496	1.35395	1.81032	4.56184	4.44925	1.82387	2.24481
ACSBG1	1.67776	5.07379	1.5263	0.854376	0.473881	1.21735	1.3267	2.33765	3.39987	0.202271	0.55935	1.90199	1.19001	0.151	0.0994914
ACSF2	20.285	26.3599	31.2446	14.5346	52.747	47.2047	3.7715	18.4334	15.8276	31.7961	55.9864	38.6954	40.4687	35.5866	53.3604
ACSF3	22.9145	21.9399	23.0239	19.1898	22.9189	19.5481	20.1773	16.4875	20.4177	14.4519	20.0568	30.8495	28.4759	11.9623	22.6694
ACSL1	10.1761	17.4062	18.5489	2.26924	7.08462	4.11079	17.3558	14.6692	11.9405	7.10509	5.71305	76.0481	70.5708	5.25626	10.9235
ACSL3	214.908	184.511	221.369	211	234.723	155.835	162.289	219.688	202.708	248.132	163.237	169.124	158.243	142.931	190.23
ACSL4	225.193	298.9	344.23	146.126	305.626	252.978	119.459	198.529	264.603	272.441	307.063	269.241	246.737	164.919	204.59
ACSL5	2.29374	0.575678	1.63022	0.25932	0.216053	0.0535931	0.0571101	0.218985	0.491593	0.200957	0.0965604	0.767106	0.538814	0.255223	0.216037
ACSL6	0.439197	0.690487	0.150676	0.302226	0.217488	0.0540495	3.11923	1.64326	0.279947	1.23852	0.742842	3.41322	5.27595	0.0415636	0.077366
ACSM1	0.138859	0.0378876	0.00726738	0.00189779	0.00160874	0.0528258	0	0.0861301	0.0558404	0.0532393	0.408256	0.0550193	0.0339239	0.730161	0
ACSM3	1.4676	1.34373	0.539363	0.597116	0.432009	0.591577	4.55607	2.8551	1.08858	0.0569506	0.740566	2.35926	3.57283	1.85377	0.679839
ACSS1	0.386254	0.651984	0.20412	0.338228	0.346168	0.298654	4.13444	0.824005	0.387674	0.147414	0.0493676	27.0447	34.7099	0.224159	0
ACSS2	92.0041	104.476	58.785	33.6814	168.411	213.727	28.0227	55.0851	33.2254	114.659	95.3589	50.7546	71.358	41.9718	32.814
ACSS3	26.8585	23.4764	32.5889	17.013	54.8049	38.4083	16.4782	49.6715	22.0413	34.4997	42.618	11.9579	15.0946	36.8225	38.8837
ACTA1	16.9939	2.61123	0.41742	1.829	0.431781	0.736684	10.8728	27.0416	24.5141	0.0573047	0.882416	0.936331	0.646759	1.23597	2.83309
ACTA2	30.6854	21.9788	68.9353	38.4664	76.7808	74.0296	9.71465	9.26231	15.2344	46.2936	48.8415	7.11999	14.1359	101.386	30.411
ACTB	9204.06	5578	6837.55	8319.88	4336.51	5471.15	4240.71	4405.61	6896.32	3997.92	2791.33	1420.06	1513.31	3084.4	4914.83
ACTBL2	0	0	0.0834737	0.00312063	0.559012	0.0540017	0	0	0	2.7681	0.976179	0.783239	0.881287	1.44063	0.121834
ACTBP11	0.124291	0.114003	0.0726176	0.0445694	0.00177738	0.10176	1.47422	0.0457444	0.00655307	0.139701	0.0934375	0.0229076	0.0719494	0.462437	0.69583
ACTBP2	3.69214	2.95921	1.75738	3.54201	2.8275	3.84323	0.612989	1.17051	2.4833	1.30966	1.25635	0.555743	0.684783	0.0783058	0.478557
ACTBP9	0.234665	0.191442	0.0693118	0.125507	0.171153	0.146914	0.597456	0.00178898	0.218985	0.0029752	0.0476152	0.0889297	0.034371	0.109297	0.23019
ACTC1	19.5908	25.589	12.0672	18.2103	52.8784	58.6914	17.6987	172.165	45.4284	2480.07	1039.58	0.838986	1.0679	153.527	205.556
ACTG1	7591.79	4873.42	6190.01	5432.18	5821.29	5426.05	2903.33	3220.81	5925.67	2679.44	2709.39	2056.77	2699.26	3487.09	5521.35
ACTG1P1	0.475532	0.384015	0.213143	0.342585	0.641863	0.775893	0.447056	0.475272	0.0624727	0.292329	0.600944	0.116329	0.109762	0.185582	0.699592
ACTG1P10	0.246124	0.231799	0.195007	0.128228	0.0844264	0.0490951	0	0.0013391	0.109637	0.0983011	0.0487239	0.063359	0.0370077	0.00128359	0.0178525
ACTG1P14	0.0755067	0.192927	0.250927	0.0448458	0.248576	0.0493775	0.06203	0.214011	0.00421498	0.0526808	0.0939158	0	0	0.00138417	0
ACTG1P17	1.15062	0.152408	0.469138	0.258298	0.515534	0.827316	0.374912	0.261487	0.328853	0.292419	0.463786	0.658512	0.922641	0.222413	0.303293
ACTG1P20	0.872218	0.691589	1.1372	0.769722	0.387516	0.826587	0.394688	0.391174	0.754102	0.583263	0.651715	0.659391	0.767818	0.0779342	0.57903
ACTG1P24	0.182687	0.308215	0.380525	0.0875293	0.044948	0.19563	0.200186	0.131062	0.113089	0.00486525	0.185744	0.252428	0.150928	0.00293279	0.444388
ACTG1P3	0.102041	0.153621	0.138144	0.0452706	0.46827	0.292169	0.108284	0.257214	0.0596092	0.14451	0.230262	0.249012	0.228159	0.111901	0.0569697
ACTG1P9	0.28998	0.346259	0.512438	0.214006	0.593621	0.526986	0	0.174391	0.475117	0.055354	0.0955578	0.0867066	0.033786	0.04046	0
ACTG2	47.9784	12.1024	2.88196	2.17841	0.775577	1.32511	13.342	8.3973	22.5768	1.64338	0.282674	0.11609	0.10963	17.3057	0.344075
ACTL10	0.0738748	0.114704	0.410904	0.131752	0.0449651	0.00307262	0.131351	0.172983	0.262925	0.90225	0.41935	0	0	0.524262	0.321328
ACTL6A	85.447	88.6054	90.213	87.8689	51.4177	79.5499	77.819	74.9897	80.3714	47.4094	61.6557	48.1825	42.9974	29.2455	81.5827
ACTL6B	0.0192292	0.152872	0	0	0.000901998	0.00170253	0.814711	0.00175869	0.166611	0	0	0.0610596	0.323931	0.00161263	0
ACTL8	0.230068	0.19086	0.070917	0.207571	0.000886833	0.0499154	1.52579	0.304671	0.170453	0.00332066	0.00150926	0.240427	0.0765819	0.00158436	0
ACTN1	1048.5	553.457	1017.62	720.613	842.885	615.559	415.703	488.187	773.127	762.238	453.076	135.349	143.178	563.625	321.682
ACTN1-AS1	0.335618	0.0375749	0.0736071	0.0863527	0.376671	0.0511718	0.062496	0.0447613	0.0040607	0.0971149	0.138721	0	0.035191	0.0728443	0
ACTN2	1.86612	1.72855	0.95428	1.75128	1.54761	2.69049	1.8002	2.16338	2.10622	1.87842	1.07013	8.68838	8.05696	0.734821	1.88332
ACTN3	0.859235	3.45767	0.218866	0.813394	0.517626	6.16928	8.94698	4.02427	1.30596	0.0573514	2.95868	0.272256	0.109353	0.260675	1.01802
ACTN4	690.083	438.032	727.577	560.215	1159.54	844.639	551.062	351.234	471.204	464.139	319.044	226.794	247.232	308.071	348.294
ACTN4P1	0.671807	0.345817	0.521298	0.214958	1.06316	0.771943	0.0137452	0.217647	0.272413	0.196328	0.141889	0.116967	0.110094	0.0035761	0
ACTR10	45.0652	40.9596	56.4209	40.9452	61.2881	49.2094	44.851	35.0074	39.7006	59.0469	52.4162	44.6321	52.4268	53.0494	57.5448
ACTR1A	198.783	201.995	225	162.108	214.381	218.039	111.764	144.613	175.594	176.86	177.581	215.272	229.376	164.152	199.158
ACTR1B	36.0957	33.0829	26.6724	23.2952	73.7344	60.3014	24.0673	34.0109	24.4717	49.9586	51.5319	71.9973	79.1036	45.5416	47.7406
ACTR2	370.149	349.657	493.16	439.266	467.904	383.402	360.335	410.167	389.482	460.851	437.29	462.369	409.773	427.843	380.033
ACTR3	232.561	207.143	275.223	198.051	213.694	173.915	178.952	207.745	235.384	242.576	163.84	216.057	179.475	207.429	182.655
ACTR3B	20.4938	19.1733	14.2784	25.5954	16.7806	21.7894	20.7578	16.3142	16.5847	7.6423	12.537	16.0189	15.1754	4.81771	11.8875
ACTR3C	1.50038	1.26765	0.352841	1.19604	0.817221	2.19316	0.884424	1.38473	1.45753	0.966899	1.57629	1.69682	1.60942	0.695346	0.928761
ACTR5	17.2835	18.7124	12.1208	17.9034	7.89852	13.2411	16.7961	15.0592	15.072	6.43333	8.54471	15.804	17.5946	3.54162	9.21541
ACTR6	21.542	23.8607	18.9949	29.0609	22.0191	30.2491	32.3499	37.1685	20.7995	23.4358	22.5644	52.0888	57.0328	16.1922	21.5944
ACTR8	28.2792	28.9329	35.2785	28.2509	33.1769	32.6925	28.3639	27.0019	32.8923	26.6755	31.8955	36.939	36.944	26.8724	41.5577
ACTRT3	2.22956	3.88044	2.67997	0.602015	0.474991	1.07917	6.61852	3.24655	3.99815	1.88104	1.39452	2.38729	1.26052	3.33966	1.89115
ACVR1	27.1202	20.9016	35.8927	31.2011	40.2573	28.5885	54.0733	32.7997	20.9089	69.4741	29.0655	19.3419	16.8196	49.3225	29.1917
ACVR1B	49.1194	37.8856	51.172	80.2591	46.4825	65.4304	31.6319	47.6407	24.852	35.3769	41.1358	74.4188	72.4352	32.7452	52.6209
ACVR1C	0.361129	0.498492	0.214784	0.722801	0.131439	0.828669	1.5725	1.12376	0.492621	0.340943	0.418872	1.81469	1.15419	0.150651	0.0116733
ACVR2A	8.15038	9.87432	8.82602	7.52372	8.37061	10.3122	9.67414	19.2094	10.8046	8.50611	13.9724	8.94648	6.35709	11.4818	19.1651
ACVR2B	9.86405	9.56717	6.00309	7.69385	7.46964	11.484	12.5737	10.9475	6.54177	6.91258	13.3679	12.7204	16.5966	5.80041	15.0818
ACVR2B-AS1	1.20947	2.19201	0.948505	0.898647	0.945669	1.27164	0.953188	1.03931	0.441007	0.394853	1.99145	1.82334	1.60917	0.405818	2.21613
ACVRL1	2.28563	1.53582	3.11461	1.32915	3.09318	2.10727	0.34553	8.64226	0.6044	26.6803	2.92895	5.67609	6.8169	40.1404	1.03427
ACY1	2.94566	2.18938	1.75808	2.52039	1.67513	1.51817	4.32454	1.81926	2.86372	1.83737	2.04372	1.91087	2.10549	2.65551	2.80943
ACYP1	7.36617	4.80208	6.5331	4.66036	7.16964	9.14116	9.32771	6.75066	5.29769	7.05139	6.08283	23.9459	36.3468	2.95899	5.53424
ACYP2	1.16531	0.421654	1.21637	1.23976	2.91742	1.22608	0.552386	0.692735	0.650314	1.01709	1.4854	3.26894	2.60496	2.29395	1.39452
AD000684.2	0.17887	0.22985	0.0723754	0.167911	0.0432971	0.0014603	0.497802	0.388805	0.220549	0.0517924	0.048238	0.134645	0.118653	0.00137951	0
ADA	37.0758	17.0209	13.1414	15.687	47.5068	17.3996	17.6599	23.4099	18.4763	32.6056	20.0109	16.0127	18.0472	30.3299	11.7703
ADAD2	0.0447379	0.0371133	0.0620146	0.0422542	0	0	1.39527	0.475931	0.116569	0.00155046	0.000732343	0	0	0	0
ADAL	15.31	15.5999	12.7967	13.6763	6.61193	11.046	18.2011	12.7661	13.5059	9.23399	17.1767	21.3971	22.1936	6.67576	16.8614
ADAM10	114.41	100.286	151.626	130.355	160.862	141.713	143.495	161.574	115.697	271.371	219.643	127.844	126.623	275.935	212.59
ADAM11	5.70739	10.3377	2.69392	3.28859	5.02411	4.69642	4.51199	3.72319	4.75696	1.11908	2.55397	29.6747	33.8565	0.880949	4.9106
ADAM12	5.61405	3.11203	12.2032	1.24335	27.8144	12.4668	0.323341	2.59739	4.15458	84.9147	22.6586	10.9523	16.7037	261.136	39.5635
ADAM15	51.5667	49.9899	52.5797	14.2786	88.2398	28.5915	25.5781	24.9694	42.831	68.0741	35.7501	60.812	83.4734	69.3458	31.6356
ADAM17	51.9043	48.798	67.5999	64.1513	84.2501	82.5344	39.6624	64.949	47.6408	74.9461	73.122	81.0115	71.1676	53.9283	94.0037
ADAM18	0	0.0390832	0.0815128	0.00265799	0.000689317	0.048912	0	0.0001645	0.000487239	0.33775	0.919486	0	0	0.13358	0.0181631
ADAM19	151.402	74.9639	192.426	130.954	253.436	189.453	41.0137	260.185	117.155	508.137	132.457	32.4075	31.9572	252.965	217.045
ADAM1A	6.18025	6.87769	5.72405	10.2928	1.3332	7.56396	8.10135	5.36681	6.26731	1.79712	2.88166	3.89244	3.75402	1.3171	4.59085
ADAM20P1	0.100913	0.153355	0.00338922	0.083206	0.170189	0.238053	0.130495	0.173255	0.264285	0.00206323	0.0466158	0.0573724	0.153896	0.00231252	0.0372756
ADAM21	0.101151	0.114654	0.590456	0.0461003	0.0877823	0.101362	0.0834899	0.0880369	0.413506	0.290718	0.371421	0.849062	0.386101	0.00315771	0.0345451
ADAM22	9.09791	10.7966	5.53456	9.87273	7.81407	27.5097	20.3901	10.8619	9.61867	4.26056	19.5394	21.3255	17.6645	1.93842	60.6794
ADAM23	26.8061	30.816	27.2692	20.4306	24.1654	21.652	36.7355	21.334	20.4756	38.8398	12.3994	25.4681	26.4785	83.9873	27.407
ADAM28	0.0187529	0.0754779	0.219216	0.0031551	0.473243	0.828485	0.581	1.67573	0.00689519	0.251243	4.53111	0.210472	0.109475	0.545367	1.31201
ADAM32	0.980628	0.807363	0.807591	0.641781	1.58223	0.636946	0.236359	0.391094	0.595364	0.817437	0.420555	0.814837	0.340009	0.54695	0.301581
ADAM33	41.4403	44.4576	92.7688	39.4932	95.1874	62.788	4.21628	18.0027	34.619	72.8683	69.1295	0.0854051	0.033399	54.7212	6.62362
ADAM8	3.41919	4.18853	1.81057	0.686719	4.54525	1.37254	3.76142	2.64079	2.54326	0.491532	2.2246	2.41475	3.60399	0.406764	3.16575
ADAM9	88.4756	47.491	168.527	46.29	276.141	106.044	76.6646	63.9988	70.8648	559.981	162.727	100.01	92.0903	516.062	96.4846
ADAMTS1	21.0381	25.7811	10.7235	11.3727	35.1109	26.4913	73.2887	107.87	30.1462	137.313	120.519	202.555	189.29	145.225	258.503
ADAMTS10	22.7387	19.7123	32.3071	19.0198	20.3021	26.6327	7.51207	7.3151	11.1845	15.5641	21.6356	10.1676	9.53715	34.8135	48.4298
ADAMTS12	55.5629	52.6791	65.052	17.0142	161.89	87.131	31.0285	42.0605	59.3564	275.367	165.23	11.2982	6.43296	292.912	68.9606
ADAMTS13	15.921	11.3348	11.321	14.2754	16.1812	18.3253	11.6575	11.6401	5.62556	17.875	16.2961	16.1412	23.9922	16.1508	16.61
ADAMTS14	5.2999	1.53578	1.07585	0.897732	5.8658	0.250085	2.7353	3.15857	1.25097	0.250597	1.39025	0.618315	1.29951	1.13132	0.478022
ADAMTS15	21.5576	7.95278	17.1721	14.2333	28.6703	25.5587	5.88742	8.87202	14.3105	21.7872	14.0227	14.2521	12.2202	61.1989	9.85365
ADAMTS16	12.307	14.024	1.22018	2.43202	1.7188	0.689959	24.7902	19.5151	16.098	0.347928	2.04146	6.01117	6.02344	1.67964	2.87021
ADAMTS17	1.39229	0.921143	1.69811	5.08264	0.646809	10.3425	1.64746	1.51475	1.88712	0.20308	6.91151	5.12112	6.94135	0.26095	1.5924
ADAMTS18	0.122974	0.690729	0.285541	0.302932	0.86141	2.64298	0.21251	3.44927	0.600797	8.26948	50.3083	0.900165	0.837077	2.15473	19.9413
ADAMTS19	8.27913	17.175	17.6932	9.31826	1.16187	12.6006	24.298	29.6383	15.7755	0.734944	17.8245	5.08164	4.40276	10.4907	6.45451
ADAMTS19-AS1	0.229957	0.383489	0.322621	0.0876547	0.0877863	0.244363	0.970476	0.519582	0.435366	0.00497773	0.276457	0.249611	0.228454	0.286331	0.173667
ADAMTS2	10.1025	9.41365	13.618	4.53449	22.7926	10.6588	11.4167	6.96805	7.34978	95.2216	69.5444	12.1774	18.5436	101.529	110.927
ADAMTS20	3.9924	4.84049	2.30761	2.22663	2.49204	2.54643	14.7266	5.97238	4.43547	22.3478	12.3955	4.73603	3.94269	13.5447	8.86771
ADAMTS3	7.4174	8.4917	6.0063	10.1298	5.71106	6.60223	4.95514	11.2051	5.46053	12.9941	13.6487	22.6817	15.7109	12.3244	37.7289
ADAMTS4	25.9479	16.1378	12.5841	2.91021	8.79729	8.01336	13.7905	8.18059	14.8554	5.17709	17.4512	3.28884	2.71539	10.3445	4.86996
ADAMTS5	2.30943	0.690066	3.74522	1.71033	2.87735	2.10608	7.78587	3.80794	3.02827	0.829277	1.2561	4.11045	3.17698	2.62731	11.7486
ADAMTS6	9.63922	5.53281	4.86489	4.83333	7.25549	14.2199	0.390228	6.53329	5.07921	21.5876	22.3279	3.60175	2.25506	19.2415	24.9596
ADAMTS7	61.8243	67.4727	54.607	63.5091	94.6797	109.361	42.5993	54.9979	38.894	56.2475	60.8655	26.5962	35.5985	84.7723	178.534
ADAMTS7P3	3.18817	2.99759	1.42697	2.30845	4.67657	5.37059	1.39527	1.9481	1.62551	3.18216	2.41504	1.84446	1.87297	2.0439	4.45787
ADAMTS7P4	0.6327	0.923552	0.613405	0.854058	1.36593	0.87488	0	0.691356	0.435553	0.677064	0.743613	0.402319	0.495864	0.0779522	0.0554027
ADAMTS8	0.886727	0.959281	0.26656	0.504706	0.0452901	0.0534855	5.79452	1.94796	0.873164	0.00533395	0.00232288	0.671767	0.854583	0.00346233	0.334207
ADAMTS9	22.4088	13.7543	211.672	110.225	27.9863	128.173	1.05818	107.819	22.2592	258.276	168.157	33.1618	30.1178	230.745	69.1853
ADAMTS9-AS2	0.747111	0.654332	1.35239	0.68708	0.773637	0.78418	0.0135618	0.389797	0.169446	1.54454	2.2724	1.57544	1.07181	0.909325	0.706277
ADAMTSL1	4.96311	1.49757	31.6511	2.14116	13.8142	3.18112	2.9638	0.522186	1.19595	5.95014	3.62527	0.304142	0.262724	14.2715	1.47947
ADAMTSL2	9.26767	5.80169	6.07678	3.85068	2.27761	2.05821	0.901547	9.38715	4.1106	39.4989	15.2294	0.178926	0.224506	23.2256	7.92696
ADAMTSL3	8.87791	3.30354	6.86116	5.64091	13.2525	6.88701	4.53716	2.46874	4.26956	0.638535	7.47238	3.03889	3.48353	0.297403	2.9756
ADAMTSL4	36.9709	16.4061	13.7482	15.5593	60.8951	13.3451	15.0109	21.9389	21.6605	27.9743	36.6741	17.9607	29.3176	25.8485	5.17612
ADAMTSL5	0.255132	0.344555	0.286589	0.345978	3.43544	0.690071	0.257817	2.6709	0.439074	13.3454	3.57715	3.88784	3.78994	15.8276	0.12238
ADAP1	1.49796	1.0365	0.745637	1.27828	3.60093	0.884427	2.63726	1.34231	1.08567	0.440892	0.651726	2.73484	3.56894	0.51559	0.947633
ADAP2	1.36666	1.72936	0.541364	0.259284	1.20475	0.20091	2.28012	0.91043	0.548977	0.483614	0.787185	18.5047	18.2614	0.406871	0.455338
ADAR	401.718	407.639	364.836	330.282	384.04	304.338	531.065	360.363	366.961	278.532	306.925	493.786	482.326	216.332	336.763
ADARB1	35.5714	28.0108	73.6486	27.6123	76.0931	65.6245	14.8313	27.8669	29.2203	63.9265	53.0663	37.9718	27.2443	36.6813	50.9966
ADARB2	0.633901	0.267921	0.214802	0.131635	0.38741	0.296807	0.420013	0.819532	0.276519	0.620592	0.739826	1.27391	0.768216	0.222045	0.258418
ADARB2-AS1	0.163715	0.271673	0.0013554	0.000396292	0.000265833	0.0464428	0	0.00116846	0.00370305	0.000837073	0.0449311	0	0.0397464	0.000461245	0
ADAT1	22.648	21.4398	23.0275	22.2668	13.2206	18.2278	40.1208	22.7183	22.4724	18.7505	21.357	16.5811	11.5697	16.9526	30.9007
ADAT2	8.12664	7.14612	9.28555	9.2294	9.05669	9.67668	14.7836	6.79499	7.4035	3.58298	5.61954	19.486	19.6666	2.81283	5.15658
ADAT3	1.64998	4.45748	4.37126	2.65131	1.16115	1.46985	0.99105	5.10419	5.60818	1.79457	4.50192	3.07864	2.83535	1.75051	4.22273
ADCK1	6.83777	8.8761	6.39423	5.0864	7.68199	6.15857	8.23276	5.97263	6.96961	4.49571	4.96884	7.37973	8.20125	4.52232	6.43342
ADCK2	13.5207	15.1774	5.6658	10.426	19.6571	9.68018	15.8196	10.9489	13.2347	4.83777	9.79515	37.4548	47.4959	5.87546	5.86704
ADCK3	20.8045	28.587	23.8843	15.0864	21.4616	15.1048	46.5959	25.7472	22.8517	5.42096	12.583	87.6605	105.716	6.42319	11.9469
ADCK4	27.071	24.3989	14.2837	14.9176	23.8203	20.379	27.9666	22.4152	19.6106	20.1007	28.5501	16.8616	22.3029	21.5834	33.0994
ADCK5	4.91975	4.34155	5.18985	3.46444	6.1379	6.45111	5.23045	4.93276	2.76137	5.41171	8.16895	6.81358	5.93771	5.75921	7.17107
ADCY1	20.2302	19.7881	11.5858	21.9621	7.51371	11.879	21.6926	14.5405	19.2833	3.29593	13.2784	53.2307	64.861	1.209	16.5397
ADCY10	0.0987096	0.0756609	0.0832975	0.132075	0.259286	0.15133	0.573503	0.345316	0.167102	0.725016	2.125	1.14838	0.808563	0.435204	0
ADCY10P1	6.2458	2.80425	2.70623	5.42667	2.87801	8.25575	2.55364	3.15953	2.48991	2.80827	7.10042	9.67988	10.2363	2.95672	4.42496
ADCY2	85.033	62.4772	8.42632	22.0892	8.92534	12.208	50.098	40.0275	43.5924	9.28056	5.24983	0.210141	0.415815	10.4515	1.56866
ADCY3	46.4073	48.6832	41.8142	43.7217	40.2593	46.0818	37.2393	39.0312	36.2993	42.1852	44.6628	84.8224	85.5463	26.5836	28.2737
ADCY4	0.337678	0.267952	0.483552	0.472762	3.73256	0.787558	0.443376	0.862129	0.434323	0.915199	1.34335	0.11585	0.0332144	7.6265	1.32588
ADCY5	4.70374	8.14596	7.59972	5.21447	4.07915	8.3052	11.1115	6.79405	3.95037	1.21817	7.65836	8.86004	9.27613	0.44333	10.2098
ADCY6	61.3544	69.0105	69.0854	114.494	138.329	251.8	13.8055	39.4641	36.5159	85.4824	81.8508	124.892	138.658	164.951	121.565
ADCY7	20.1052	11.4881	30.2352	15.0901	50.3004	26.1471	7.73484	14.0633	13.8277	50.1953	32.3137	40.3303	44.8391	49.2908	31.8398
ADCY8	1.38825	1.53598	7.67603	0.474247	0.258979	0.295656	0.947719	5.6181	2.10903	0.444966	1.25676	0	0	0.22082	1.47808
ADCY9	18.2042	14.4851	11.6659	9.62041	28.1135	11.0006	17.7749	18.8663	18.4725	119.371	37.236	43.1911	41.4283	67.9498	20.9242
ADCYAP1	0	0	0.0653264	0.000999683	0.0449935	0.290386	0	0	0	0.0895751	0.00101154	0	0.0725096	0.249917	0.393469
ADCYAP1R1	18.5247	17.6754	7.13469	13.1114	5.02147	5.8625	14.7952	7.92074	9.13418	0.299743	2.97471	8.58385	10.0102	0.260897	1.36853
ADD1	278.705	223.588	326.123	269.21	268.588	255.813	259.268	214.929	223.612	239.198	264.166	210.682	219.755	228.324	337.038
ADD2	178.867	114.925	28.0201	91.5377	18.1996	25.0213	260.014	109.997	109.326	27.4529	26.6981	53.5681	71.7175	8.64666	14.0419
ADD3	150.822	111.928	107.862	84.5388	78.3293	82.0002	153.172	182.084	119.749	167.526	118.574	130.016	138.507	155.212	123.418
ADD3-AS1	0.757256	0.423391	0.213123	0.258263	0.259037	0.391856	0.058153	0.131749	0.00605862	0.754381	0.142485	0.148256	0.187032	0.998455	0.0780294
ADGRA1	0.0204061	0	0.00684752	0.0448663	0.17388	0.584076	0.207681	0.298591	0.0590406	0.00406743	0.362425	0.0534494	0.0714124	0.00375835	1.63698
ADGRA2	21.6284	7.1839	15.5031	17.527	108.287	43.2034	5.57427	37.2066	9.83726	462.508	175.864	25.2141	22.836	751.225	121.25
ADGRA3	125.148	91.602	121.177	89.7931	61.9761	101.1	97.9526	75.9424	121.579	46.4446	77.9973	55.2806	52.8851	34.3508	131.475
ADGRB1	14.3925	16.4077	12.997	21.706	12.7852	8.013	4.08382	8.5692	14.9575	5.3239	10.3086	6.93895	8.73838	2.01047	3.06262
ADGRB2	40.0162	53.4106	41.409	28.3806	127.594	44.96	24.0221	21.6807	23.7706	56.7703	33.7074	38.6924	33.8361	81.6684	44.9109
ADGRB3	1.37021	1.03706	1.3405	0.770799	2.14893	5.52539	1.9261	0.607861	0.440761	0.346672	1.48327	11.4361	8.23783	1.68293	22.9986
ADGRD1	0.682146	0.306131	0.353368	1.11189	0.861143	5.949	0.48406	1.7244	0.385197	1.11164	2.0853	0.366332	1.14436	0.916033	6.15217
ADGRD2	0.0479914	0.115169	0.00658169	0.0447466	0.000451983	0.000843005	0.11111	0.0872735	0.158465	0.140869	0.183448	0.0677491	0.0385017	0.000791027	0.0206485
ADGRE2	1.57445	2.42087	0.556289	0.217761	0.517784	0.250083	1.70991	2.2931	2.10692	4.61477	2.83104	3.8803	3.14792	2.07148	0.188153
ADGRE5	4.5453	4.14861	3.38498	1.71375	6.99857	2.05835	8.00993	12.5453	7.07726	44.5187	15.5544	28.2752	31.967	35.3511	2.57055
ADGRF1	0.0252109	0.0384647	0.446158	0.171611	0.0850997	0.141284	0.0470924	0.000522184	0.00158325	0.00517996	0.14093	0.0964233	0.0362735	0.00157814	0
ADGRF2	0.254538	0.267494	0.0115612	0.00279553	0.000833838	0.00157101	0.101271	4.61292	0.279731	1.26853	0.281002	0.205933	0.0769828	0.0370382	0
ADGRF3	0.233913	0.268634	0.260808	0.17088	0.300146	0.435711	0.689343	0.0887804	0.0619072	0.100328	0.0949139	0.312981	0.305774	0.0407994	0.242105
ADGRF4	0.044932	0.0371446	0.0830309	0.00294814	0.217239	0.00423813	0	1.41382	0.273786	1.79764	0.327971	1.58246	0.417008	1.51396	0.414446
ADGRF5	0.0738266	0.347744	0.0777591	0.0455206	0.817661	0.347769	0.107394	0.173016	0.0600134	0.369814	0.140663	0.713097	0.3007	4.99453	0.388721
ADGRF5P1	0.0479067	0.310057	0.270928	0.17268	0.0453201	0.580602	0	0.00129002	0.207953	0.0557612	0.506114	0.117174	0.265555	0.0410186	0.876399
ADGRG1	17.008	10.5283	24.4937	12.4812	85.7819	18.5722	5.77824	3.16158	7.56501	4.1174	22.3754	1.46621	1.75714	8.31829	34.0997
ADGRG2	3.36115	3.68767	0.944393	1.02489	0.260465	0.592045	14.7138	4.15556	2.00813	0.106057	1.48224	5.0112	6.80089	0.00450284	1.93387
ADGRG3	0.582409	0.383816	0.00757942	0.293709	0.172171	0.243158	0.491355	0.432921	0.169747	0.00447882	0.184856	0.218582	0.427657	0.00298334	0.128069
ADGRG5	0.280547	0.075436	0.143801	0.130363	0.212755	0.286348	5.08763	2.46474	0.442043	0.466281	0.0956393	0.12271	0.112997	0.0394687	0.0136439
ADGRG6	12.7829	5.91588	39.5369	56.7168	229.358	157.642	13.3688	19.038	19.7089	185.829	94.9427	53.3604	50.4686	289.75	120.139
ADGRL1	112.831	204.647	64.9093	143.167	59.0148	102.028	96.7703	95.8904	131.79	34.9935	58.4992	57.9514	46.676	53.9638	96.5013
ADGRL2	235.137	441.531	161.256	167.793	288.932	302.382	102.706	181.351	267.575	241.95	410.358	101.643	85.613	417.117	435.163
ADGRL3	29.391	25.8596	24.5657	24.4009	15.7959	19.3043	14.2104	8.82993	23.9795	10.6849	8.59234	24.3419	23.2613	19.3605	37.9589
ADGRL4	32.7749	9.3745	39.2925	5.73103	16.8662	5.47829	3.34893	0.954914	20.8939	26.6659	5.85386	0	0.0333523	39.1624	2.9492
ADGRV1	22.145	31.6223	4.99329	8.54659	3.00742	6.84663	46.9682	50.7555	29.5488	3.10087	12.1599	52.9592	37.758	2.15722	17.7025
ADH5	291.068	283.107	233.286	232.326	208.243	221.555	314.264	233.666	292.692	215.567	230.043	116.033	131.606	127.873	214.284
ADH5P4	1.61051	1.9228	0.812125	0.854853	1.41075	1.16644	0.0791608	0.521532	1.29413	0.678675	0.928689	0.688342	0.765773	0.0414824	0
ADHFE1	1.90524	1.22973	1.69459	0.943941	4.37423	2.0061	0.774315	0.866414	0.33329	2.03196	5.42491	2.57226	2.48887	1.13397	2.91817
ADI1	26.1703	45.8396	40.3326	41.1574	34.9807	28.7861	33.6116	50.8862	51.0926	41.2665	40.4847	92.6469	71.0184	30.6664	50.7518
ADIPOR1	87.5769	74.7722	79.7872	89.4517	112.963	86.9345	110.149	93.2928	81.2369	96.6424	83.4756	130.647	155.68	92.7581	62.7033
ADIPOR2	87.8657	118.538	112.505	131.676	98.6729	160.573	59.6603	111.553	96.0884	93.2649	116.995	260.423	240.495	68.6983	126.533
ADK	29.674	31.0463	32.7242	17.4831	48.8829	23.7033	24.3793	30.3766	31.8129	53.8653	22.3801	51.4268	39.9342	26.9087	16.5585
ADM	123.855	187.356	76.5974	74.3169	65.9137	40.2103	39.7011	96.5394	184.498	6.29247	16.7638	7.15152	7.69745	10.2497	7.15868
ADM2	29.9499	14.2163	7.55222	3.93581	20.2134	9.09309	10.3163	13.0259	13.7227	16.2262	15.9688	0.712447	0.492722	40.5876	1.52405
ADM5	1.7828	3.18904	3.01579	3.03001	1.88851	1.85758	4.03218	3.50451	2.38081	0.588987	0.700164	2.45106	3.06926	0.370088	2.00413
ADNP	148.426	171.639	156.672	234.289	128.673	254.245	187.367	156.988	147.78	104.044	180.134	177.167	141.072	91.1949	307.828
ADNP-AS1	0.183034	0.114499	0.00485284	0.0847878	0.00167969	0.0530407	0.176848	0.216117	0.215266	0.00292373	0.136498	0.184279	0.150195	0.0404815	0.827825
ADNP2	77.7622	106.818	95.0691	106.461	64.9367	78.721	83.0681	112.721	90.04	100.8	99.446	56.6644	52.9242	41.3128	79.7077
ADO	35.3284	42.7272	38.3761	33.0373	29.4439	34.843	49.2138	30.9836	43.0477	29.6231	34.1241	52.4297	51.7398	29.6072	38.9037
ADORA1	9.44219	10.3358	28.277	28.3349	8.06834	10.5511	2.70386	16.6566	12.2046	23.3882	17.923	4.13795	4.40279	8.41668	4.69115
ADORA2A	0.0205699	0	0.18955	0.00165395	0.513828	0.535189	0.0860079	0.256118	0.208715	0.00370597	0.182883	0.697884	0.498296	0.149384	0.0118806
ADORA2B	3.78632	3.38067	1.49959	1.62822	3.35071	1.47193	4.9646	4.19744	3.62149	17.1679	4.45966	13.5662	18.0513	36.6516	1.03438
ADPGK	53.6914	58.0965	62.2131	57.3986	58.4994	55.0249	75.6885	58.1137	55.3109	68.3738	60.9587	75.1075	70.9007	68.9819	49.5223
ADPRH	5.87015	4.22625	4.91076	2.05446	2.61669	2.44197	4.047	2.90097	4.91428	3.72018	4.41038	0.084488	0.0331772	2.94306	2.51981
ADPRHL1	1.47364	1.65253	1.74589	1.45271	0.432119	0.884476	0.435553	0.996593	2.04424	0.539621	1.57818	4.72928	5.37836	0.44292	1.30633
ADPRHL2	28.9115	30.7391	25.0435	22.0529	28.7558	23.653	30.9247	19.7766	28.6811	13.4389	22.7956	35.686	40.1284	15.4988	23.8915
ADPRM	4.68267	5.11051	3.77711	2.56703	5.75085	4.5952	3.77929	4.11134	3.94541	4.97308	5.52379	4.17175	5.70909	5.42885	4.60589
ADRA1A	0	0.0764831	0	0	0.000763479	0.00143576	0.317132	0.00116942	0.00370635	0	0	0.171617	0.1188	0.00135596	0
ADRA1B	0.991096	0.229535	1.54564	0.431041	1.15871	0.833354	0.0135344	0.347097	0.484775	1.96855	0.791924	0.556712	0.377728	1.63053	1.38402
ADRA1D	0.54358	0.191728	0.00343798	0.0429365	0.425648	0.244222	0.0589566	0.131268	0.113678	0.04769	0.0466506	0	0	0.00313967	0.607401
ADRA2A	0.202169	1.38462	0.0120377	0.344105	0.345741	0.152061	0.079175	1.72568	0.705114	0.436959	1.292	0.178356	0.033137	2.51865	0.731065
ADRA2C	8.83685	10.4512	8.01307	13.1577	5.10955	9.43179	4.17354	18.6022	7.02705	3.05273	4.73828	18.4504	20.3972	4.37892	2.21441
ADRB1	0.0993733	0.307826	0.406618	0.0462058	0.685941	0.345552	0.269117	0.301944	0.113951	0.525221	0.555661	1.23799	1.15575	0.0779981	0.144648
ADRB2	1.07631	1.76837	6.21111	0.388782	10.2469	1.47111	0.63795	0.823729	1.61545	0.685831	1.99779	3.89294	3.63907	0.552693	1.81638
ADRB3	0.156258	0.308608	0.00684493	0.00180146	0.301659	0.00385125	0.0369382	0.173275	0.16331	0.00406597	0.406947	0	0	1.10484	0.60778
ADRBK1	66.2966	60.1717	56.8914	57.0981	86.9106	66.117	46.9823	59.3249	51.9622	44.7482	47.4026	91.6949	107.696	42.8817	55.535
ADRBK2	28.5147	32.5832	22.4942	20.9861	30.2589	30.0056	32.725	37.6022	30.519	25.4654	34.5399	52.9348	46.0292	17.6143	40.5771
ADRM1	124.538	153.619	108.465	153.813	77.3839	86.4441	146.141	116.314	153.448	83.3111	79.1591	90.53	83.0106	68.2565	102.221
ADSL	121.408	133.792	101.66	103.554	57.2548	70.4641	184.078	105.929	132.547	59.8758	69.177	90.0639	78.8735	33.4022	61.2176
ADSS	136.931	100.9	91.8254	70.1337	64.2926	57.6136	143.562	129.598	138.055	47.94	57.4774	55.6913	56.0677	49.9153	61.7093
ADSSL1	13.7175	7.22331	10.9748	8.12171	36.9906	16.7623	5.66837	5.79971	5.35278	6.7214	13.5549	10.3891	14.4452	10.2482	17.2789
ADTRP	0.417609	0.152361	0.410648	0.0891077	0.129589	0.00293423	0.533864	1.20566	0.223773	0.762263	0.602997	0.187084	0.230587	0.350771	0
AEBP1	104.074	112.544	94.8717	70.9915	191.546	180.605	57.8582	86.6728	103.54	172.6	162.212	1.21595	1.10629	194.223	129.453
AEBP2	24.3552	33.6972	33.199	52.7796	36.1818	53.4087	49.6158	47.7705	33.9765	32.2332	34.032	58.2413	46.6405	26.8743	41.2858
AEN	111.882	139.709	131.352	133.086	110.259	124.411	227.729	157.724	152.316	108.194	76.7917	79.7204	84.1594	77.6277	117.431
AES	81.9198	61.3236	90.2267	115.48	172.149	100.716	143.994	99.7399	61.4178	162.501	115.603	141.983	165.219	168.341	183.038
AF001548.5	0.290821	0.540218	0.583309	0.340762	0.260294	0.298578	0.0140123	0.131471	0.217999	0.150061	0.00252998	2.05212	2.73271	0.223972	1.2264
AF003625.3	0.182072	0.191786	0.077674	0.212778	0.0884943	0.297125	0.152116	0.216469	0.267429	0.00498592	0.366727	1.46472	1.54531	0.04142	0.257837
AF011889.2	0.289512	0.230099	0.0797387	0.256228	0.301264	0.24717	0.266666	0.473105	0.00593157	0.194986	0.369349	0.764822	0.303883	0.220324	0.354396
AF011889.5	1.04348	0.345159	0.941632	0.557579	1.67367	1.12691	0.398478	0.304351	0.0626937	0.630659	1.02053	2.13755	1.06904	1.60066	1.44448
AF064858.8	0.165816	0.0766396	0.0708935	0.0854302	0.255992	0.195267	0	0.086575	0.0568224	0.0033155	0.137405	0.0877068	0.111866	0.110448	0.225674
AF064860.7	0.337459	0.615052	0.330673	0.130359	0.000717806	0.00134823	1.065	0.132356	0.223509	0.240196	0.187138	0	0.0370386	0.00127207	0.182148
AF127936.9	0.845574	0.807301	0.955563	0.601998	3.004	1.61657	0.0351612	0.863969	0.542839	2.26279	2.55079	2.41377	2.71905	1.4611	5.09404
AF129075.5	0.0990616	0.307653	0.338588	0.341736	0.215027	0.197059	0.174016	0.344868	0.269604	0.197742	0.37131	0.647028	0.110933	0.0405951	0.220573
AF131215.2	3.94208	5.45608	4.30387	2.65123	2.66203	5.0774	4.89317	4.67398	6.26249	1.45757	4.73342	2.94793	1.48932	1.35305	6.09598
AF131215.3	0.209444	0.153049	0.321744	0.0454637	0.086372	0.191171	0.0819657	0.42906	0.165351	0.190882	0.0950005	0.0913335	0.114279	0.00221862	0.11139
AF131215.8	0.125162	0.114131	0.201184	0.12939	0.128777	0.0519043	0.758466	0.345851	0.0620093	0.00491004	0.321336	0.293783	0.0346102	0.00245604	0.208375
AF131215.9	2.44187	3.26566	3.48884	1.88171	1.80267	2.14881	3.11261	3.41873	4.63983	0.63766	3.0163	1.5657	1.06858	0.44272	3.6507
AF131216.5	0.0748449	0.192677	0.00959248	0.0882685	0.0454734	0.00400251	0.157896	0.172328	0.00446129	0.194829	0.595956	1.37101	1.31341	0.114133	0.487589
AF131217.1	0	0	0.252009	0.00182605	0.000937404	0.0962628	0	0	0	0.185724	0.00184347	0.0606465	0.116908	0.0016788	0.0921355
AF146191.4	0.508047	0.307274	0.0793387	0.0881742	0.00133638	0.0991957	0.0581003	0.131783	0.426582	0.102309	0.595277	0.123465	0	0.0392746	0.411967
AF165138.7	0.573155	0.690844	0.0580978	0.000409232	0	0	2.45478	0.0458889	0.759915	0.000864908	0.00041476	0	0	0	0
AF196972.9	0.216379	0.192712	0.00754727	0.0870484	0.00119625	0.0513125	0.0151752	0.129993	0.0591196	0.319443	0.0488737	0.194792	0.0745421	0.20764	0
AFAP1	101.05	65.0893	107.114	67.6142	124.335	78.9198	80.0214	84.033	88.7421	105.871	85.6577	31.874	25.1737	103.182	127.236
AFAP1L1	7.02059	3.26459	16.2654	2.95274	28.2377	6.65118	22.4569	5.41081	3.68184	6.33286	6.40879	23.9697	28.4788	15.859	2.08068
AFAP1L2	16.9129	13.6396	49.702	13.0395	53.0057	13.8838	9.13511	43.0486	14.0485	240.376	96.7072	9.88422	9.95845	165.212	23.3945
AFF1	107.148	103.513	82.3386	71.5016	71.6757	53.7558	172.177	137.645	91.3397	58.3276	70.151	123.521	115.553	54.9857	69.9681
AFF2	23.2359	16.0994	30.0234	20.5583	35.9648	29.3684	9.78231	7.40184	21.1135	8.99687	35.8849	20.066	19.2352	7.00614	54.9599
AFF3	15.7709	11.2203	12.509	3.33715	11.0753	11.9274	3.26109	2.46937	8.96574	4.93422	10.6765	28.9337	22.1506	2.12075	53.5715
AFF4	160.449	161.534	236.314	181.426	319.576	241.79	165.317	197.1	165.495	247.118	221.872	343.503	279.582	227.961	275.522
AFG3L1P	22.5965	28.3954	31.8374	29.6585	16.5254	27.9012	17.9266	21.2037	28.0842	11.3632	17.5049	36.0352	28.8588	7.69833	28.3968
AFG3L2	101.281	121.727	88.8668	77.228	75.4938	66.946	161.119	108.871	111.051	58.2794	59.8916	67.0019	59.7087	37.8859	63.2677
AFMID	27.8594	29.5864	31.1681	16.1575	35.8789	18.377	16.4563	22.5453	35.643	23.7259	26.1384	29.4002	28.7424	28.254	17.0505
AFP	2.12368	1.72767	1.15492	0.174985	0.515508	0.297125	10.0803	4.32752	3.19197	4.21733	0.375479	0	0.0331914	1.7523	0.011705
AFTPH	18.0167	20.9405	19.1912	17.6517	25.9666	17.107	26.0975	27.9525	21.8229	17.4448	20.2887	42.2232	39.3231	19.6901	24.8718
AGA	16.6818	13.794	11.5225	12.5238	17.5966	13.6357	13.7935	9.30492	11.7234	15.4618	20.2406	10.8612	11.9919	22.9979	13.6244
AGAP1	42.5671	35.3112	52.5742	35.089	45.622	28.6869	33.3686	32.7138	37.377	29.9628	33.382	36.4354	35.1803	32.3402	38.9716
AGAP1-IT1	0.156824	0.231065	0.1388	0.170613	0.169852	0.0983765	0.0601748	0.173087	0.162734	0.00472208	0.275603	0.0250728	0.114314	0.0732423	0.0865043
AGAP10P	1.4133	1.76639	2.55222	1.66772	1.97674	2.74027	7.30211	2.33795	1.84314	1.4046	1.76533	3.92174	4.40545	3.68138	8.9288
AGAP2	1.78628	3.03642	0.741394	0.514418	0.51794	0.592157	1.86698	1.29994	2.0532	0.105799	1.34088	24.7796	26.1925	0.662161	6.83115
AGAP2-AS1	0.815105	0.53708	0.350486	0.0463756	1.46144	0.152128	1.46106	0.305349	0.651444	1.47746	0.881745	5.91912	8.06329	2.07837	0.0336937
AGAP3	54.4569	74.7354	70.4226	66.1161	79.9158	89.3265	22.2605	48.8969	53.4721	55.6201	52.7884	116.482	108.423	45.1062	66.3591
AGAP4	10.0956	11.1418	11.4431	9.31724	10.6466	11.9282	47.8639	9.86807	9.40617	8.02306	8.07982	16.1382	16.5521	31.8608	58.1061
AGAP5	0.105181	0.193345	0.129514	0.126474	0.29721	0.100089	0.0159133	0.00120492	0.157107	0.0511982	0.00154194	0.188175	0.191544	0.00271253	0.130655
AGAP6	26.5191	31.1239	35.4044	25.4721	33.9906	34.1061	1.85838	26.3085	30.1345	16.6276	19.9652	51.4658	43.2344	2.99586	2.92696
AGAP9	9.65513	7.79952	12.8517	8.63379	12.3626	13.3438	11.7743	6.14616	8.15806	5.56285	9.56439	34.3422	30.9696	9.15546	22.583
AGBL2	0.0186728	0.0370804	0.00135712	0.0412297	0.000262348	0.0464205	2.19963	0.950455	0.00729109	0.000838127	0.000402157	0.033098	0	0.000455125	0
AGBL3	1.39095	2.92174	1.28737	1.92202	0.389218	1.46889	0.882382	1.12675	2.10338	1.35456	1.6256	4.38077	3.10673	1.24131	1.89025
AGBL4	0.0985109	0.03719	0.00732309	0.169697	0.0444245	0.191938	0.856041	0.302888	0.00604428	0.0985936	0.184509	0.0247568	0.0740667	0.0736914	0.210772
AGBL5	71.9019	58.4425	76.8202	88.8517	71.5474	99.7346	61.3808	43.835	44.0244	42.3366	77.5785	118.052	137.399	38.3985	94.1343
AGER	7.97581	5.49425	6.13353	9.27212	20.0385	13.3386	3.7984	7.96028	3.24812	6.23448	5.57316	4.45073	8.84992	6.30992	8.88098
AGFG1	87.4961	102.207	103.011	90.5208	83.5203	73.5439	107.031	115.534	110.995	114.085	78.6016	70.4866	66.5683	80.7956	63.2195
AGFG2	8.25877	10.6437	5.66374	4.74621	3.90798	6.94074	7.69501	6.96789	9.72124	9.99269	6.26896	6.55954	5.82157	12.6759	7.59156
AGGF1	40.5393	39.5379	49.7559	41.6283	36.354	35.8706	35.9268	38.0359	44.5591	42.1382	53.5759	56.7618	61.5887	40.8731	67.4164
AGGF1P1	0.112387	0.0380902	0.33131	0.0882716	0.0886074	0.103197	0.0182982	0.043695	0.00244805	0.102604	0.414645	4.12406	2.92483	0.0415634	0.232922
AGGF1P2	0	0.0784025	0.0752778	0.00191426	0.00203567	0.0538588	0	0.000311576	0.000931697	0.0533238	0.363782	1.76297	1.27557	0.0413483	0.122571
AGGF1P3	0.245181	0.192732	0.998161	0.174574	0.300867	0.437735	0.0151976	0.0449445	0.110033	0.485814	0.834504	0.47356	0.382676	0.148668	0.216446
AGK	58.3528	38.9996	43.8994	54.1479	33.8216	48.768	63.2764	32.3253	40.4044	31.7515	39.4172	66.0022	74.7763	21.8441	35.6263
AGL	20.7487	30.8917	23.2378	21.6279	22.6203	24.3388	39.7287	140.709	29.3902	37.3488	42.3395	57.0818	48.4436	33.8347	37.6569
AGMAT	0.280519	0.0754508	0.0800906	0.130618	0.131394	0.0539389	8.64255	1.64588	0.496352	0.55941	0.141721	1.43106	1.89486	0.258441	0.0116944
AGMO	2.11087	1.45995	0.947936	1.62025	0.728965	1.45388	1.60387	0.651424	1.03105	0.250927	1.253	0.0844216	0.0331707	0.616794	0.507713
AGO1	115.595	87.3367	76.0138	79.7497	64.0365	61.036	137.423	107.659	117.639	58.4249	82.5924	87.3892	72.164	51.4859	141.295
AGO2	42.7227	45.6091	40.937	53.2499	27.7271	32.8395	26.7124	44.7425	51.7409	29.7219	33.4287	60.1305	51.2421	21.8429	33.7356
AGO3	9.44008	10.3738	11.9199	9.14768	16.9525	10.5582	17.4706	12.1597	12.4779	11.3552	13.5099	17.7161	15.7501	11.4852	15.6774
AGO4	34.9929	21.9394	44.368	31.7562	47.0399	61.5206	18.8826	34.0966	21.2849	32.4749	48.4684	50.8544	48.4793	22.9019	76.4838
AGPAT1	118.779	129.104	98.9749	106.847	115.453	125.733	106.028	86.5437	116.613	97.9509	135.1	127.753	168.172	121.927	131.814
AGPAT2	23.7266	38.2325	18.6582	23.3355	23.778	21.5035	16.7899	27.3477	30.8938	26.3806	23.0284	35.2146	39.0933	27.9626	14.087
AGPAT3	29.1257	27.5502	19.7308	7.9958	40.6452	20.431	19.9086	22.9773	13.1862	29.1283	21.4958	57.5803	54.8815	51.2969	42.6885
AGPAT4	48.6962	63.7461	65.7804	42.5272	42.7917	73.5895	21.4158	45.9108	36.8937	68.5675	79.4811	42.1497	31.9585	55.7473	77.7949
AGPAT5	67.6859	86.5688	69.6146	84.4486	47.8973	68.7975	103.897	67.2447	97.9765	32.2865	57.6161	37.942	39.7792	19.1828	44.1157
AGPS	85.1548	102.054	111.289	89.7941	62.6633	76.4274	102.247	95.154	122.011	85.0972	97.9601	99.4848	98.8407	61.1836	99.2594
AGR2	0	0	0.00726983	0.0450468	0.210987	0.190345	0.0228129	0.000307511	0.0495672	0.0532422	0.363592	0.0921577	0.0352028	0.00209888	0.0147816
AGRN	374.361	388.043	316.026	320.195	596.443	557.111	219.863	279.446	323.803	217.744	264.398	98.1871	108.723	294.576	193.205
AGT	0.0790365	0.154976	0.00909244	0.0456974	0.466594	0.0528361	0.040942	0.0442057	0.00315272	0.283642	0.413379	0.218564	0.0725272	0.110956	0.175716
AGTPBP1	85.1332	69.5084	58.5752	67.9954	45.022	52.9199	82.0491	64.3884	58.0132	38.5174	52.8341	42.4042	42.9992	22.5728	49.5522
AGTR1	0.349571	0.230605	0.124041	0.00122605	0.00201772	0.151348	0.0142785	0.216315	0.164767	0.0919676	0.00123981	1.79844	0.808435	0.221577	0.0117815
AGTRAP	29.9642	31.6613	20.5388	19.4468	22.9186	22.0877	23.1334	27.5642	28.3034	17.2051	26.3694	22.6146	27.6712	15.9704	16.3847
AHCTF1	101.229	115.809	145.353	130.651	112.19	114.54	134.775	115.708	126.713	97.1789	96.1042	56.9123	45.8702	86.6683	128.436
AHCY	351.286	372.212	194.175	297.543	209.746	237.975	408.636	284.726	384.188	216.341	249.077	186.37	216.231	164.48	147.065
AHCYL1	185.312	138.402	138.364	123.901	188.673	164.191	190.593	175.811	141.245	264.653	198.333	217.125	248.272	215.086	177.398
AHCYL2	29.5951	29.6245	28.0783	37.3938	43.9471	41.0447	36.9341	27.7807	22.6358	18.609	25.7678	25.8473	23.8731	19.2172	28.2572
AHDC1	49.8	85.418	75.4066	61.8863	77.339	72.662	9.68912	48.2909	47.5318	49.5349	96.89	24.3037	23.5644	51.6288	91.2715
AHI1	17.5764	17.2527	21.0097	24.4028	26.9968	34.987	9.82806	11.0354	12.9109	19.1365	18.9434	35.8729	33.3036	19.4356	29.7062
AHNAK	568.723	448.944	1244.32	896.014	1670.24	1695	48.9998	822.278	390.457	3365.41	3238.5	562.538	518.882	1710.32	1198.39
AHNAK2	134.603	91.5261	155.429	36.2456	189.601	21.9459	13.8493	27.3934	87.7666	101.519	17.5998	19.8743	19.8851	35.9524	5.5771
AHR	6.91432	4.95545	22.4697	4.87598	23.0063	16.1306	9.54367	9.04419	16.0299	10.9711	14.1603	34.8968	29.4309	59.5636	22.8414
AHRR	2.00096	2.45998	16.7775	2.52512	33.4764	10.756	1.5781	1.34258	0.925505	1.65274	3.39225	72.5528	69.034	4.19908	3.5282
AHSA1	116.486	154.041	134.381	134.967	76.0543	98.2706	159.868	152.531	176.24	88.0468	95.9648	183.271	189.217	53.3474	85.7336
AHSA2	73.7196	49.3359	62.3459	53.5949	95.3234	96.2169	35.0558	55.1275	42.8353	50.6437	69.5927	100.331	114.401	77.0069	64.5758
AHSG	0.153527	0	0	0	0.043936	0.18878	0.69726	0.131455	0.114211	0	0	0.0594794	0.156499	0.00188	0.0154667
AICDA	0	0	0.0722578	0.249305	0.000272616	0.0464862	0.193961	0.128262	0.0032265	0.00362075	0.00163509	0	0	0.0339507	0
AIDA	106.228	106.741	130.072	98.1284	117.511	94.9456	130.125	114.453	128.278	99.0621	111.842	69.9514	77.568	64.0638	70.9474
AIF1	0.863736	0.498201	0.460831	0.466579	0.259016	0.34379	3.3495	0.866851	0.117718	0.0059418	0.187849	0.794618	0.849396	0.185249	0.100549
AIF1L	139.588	203.763	53.7336	145.771	19.9173	147.999	89.6054	109.823	134.113	6.05074	49.2604	72.1554	79.6409	2.22981	56.4739
AIFM1	58.007	65.5127	49.0176	44.7909	50.1731	48.2323	59.5103	59.1954	55.2567	52.5731	52.4623	79.604	77.3037	34.4947	44.4902
AIFM2	5.51919	7.49216	5.11928	3.37853	5.3232	2.83943	11.8203	8.74087	7.5103	7.71859	2.41763	11.5034	9.65915	7.61551	3.84348
AIFM3	0.551468	0.614778	0.0802808	0.298635	1.06868	0.538426	0.96895	0.304819	0.224026	0.24196	0.37006	0.498169	0.302163	0.472838	0.303378
AIG1	16.2563	9.56637	7.54942	8.03609	12.5342	14.223	32.4083	13.026	13.0218	7.97508	14.0649	29.4693	35.0341	11.4148	18.3921
AIM1	2.30614	1.99646	6.66894	1.15684	0.260082	0.395195	25.4628	12.85	2.65682	0.154726	0.746681	2.31887	2.19752	0.00414999	0.121728
AIM1L	6.28418	10.0676	2.96994	2.95024	2.91632	6.71858	10.1281	6.88085	4.0587	0.445154	8.02369	1.15393	0.876124	0.0782699	0.366152
AIM2	0.370807	0.539504	0.604887	0.343902	0.5154	0.92297	0.149485	0.17464	0.16759	0.248047	0.832733	0	0	0.0779555	1.66631
AIMP1	45.6153	36.8477	41.8167	56.4139	54.507	51.2117	64.5658	56.2523	43.6989	47.2591	46.8916	61.8838	62.3554	33.3274	35.6251
AIMP2	56.9289	69.7012	46.791	65.7701	16.6968	37.6686	51.678	38.989	63.6791	21.9936	26.5586	24.3118	19.2748	13.0553	18.8362
AIP	18.89	15.3307	20.9433	18.3361	38.2411	28.4428	16.0171	16.8327	13.8306	23.8202	22.8887	56.0443	66.3072	21.3692	24.7786
AIRE	0.234321	0.0756481	0.075878	0.00197593	0.718487	0.00312397	0.14978	0.558524	0.322672	0.319865	0.0945098	0.0233668	0.0724853	0.215442	0.0349149
AJ003147.9	0	0.0384434	0.00565721	0.00152221	0.0869	0.00264311	0.046863	0.0430001	0.00162747	0.180502	0.0929623	0.292429	0.433626	0.00253001	0.0136628
AJ006998.2	0	0.234675	0.0692864	0.0013454	0.000792055	0.31932	0	0.000760335	0.00234248	0.00296984	0.18076	0	0	0.00140863	0
AJAP1	1.80616	12.0273	8.27687	13.7531	0.474289	2.42881	1.76921	15.1848	13.5487	0.154231	3.43884	0.0842966	0.0711724	0.151218	2.48117
AJUBA	52.5619	70.3932	62.2089	52.6115	135.148	117.076	44.6026	37.2581	53.0945	43.7346	59.5652	18.146	14.6725	44.3761	77.7668
AK1	2.83773	4.95745	6.8029	2.69616	9.01254	5.03698	1.41485	3.72129	4.37154	10.1838	5.75846	6.9999	5.36126	9.65582	9.02012
AK2	102.966	114.926	109.472	125.307	87.3844	84.5401	153.866	93.5968	116.019	65.5786	90.7646	149.624	160.049	61.9512	102.217
AK3	34.3538	43.3418	34.4091	29.2775	55.322	41.1467	62.6103	43.5745	36.0842	45.466	36.1207	43.6599	35.7539	43.4238	49.5502
AK3P3	0.785628	0.960279	0.74193	1.10721	0.345453	2.41896	1.02347	0.909339	1.18605	0.344727	0.466616	0.241813	0.224572	0.223114	0.665772
AK4	146.925	53.4461	70.6927	53.0825	52.5761	52.5802	416.068	105.67	170.032	34.1226	100.51	55.0644	73.7393	64.8955	4.19659
AK4P1	3.63069	1.49721	1.75646	1.75312	1.24323	1.46148	3.04602	3.15932	4.96134	0.877487	3.38508	1.19388	1.42002	0.296201	0.166142
AK4P3	1.65422	0.382704	0.951228	1.23951	0.854593	0.680844	1.12769	2.1634	4.35365	0.68258	1.94694	0.500373	0.5747	0.14993	0.0555392
AK5	1.04665	1.26721	0.469394	0.721089	7.96773	0.543257	4.09844	0.43557	1.30067	0.104617	0.18859	0.554884	0.530612	2.00326	0.522185
AK6	147.531	170.448	169.795	144.029	146.354	127.149	191.549	176.72	186.666	138.589	142.158	129.922	132.834	100.781	105.733
AK7	6.81857	5.99443	2.37389	0.987228	5.794	5.08345	4.53687	3.93882	2.70806	12.1611	11.5568	7.38321	10.1612	3.50183	1.88117
AK8	1.65088	0.152277	1.20306	0.81225	0.815835	0.831638	0.43939	0.692547	0.384723	0.583482	0.605651	0.717187	1.42114	0.295943	1.16312
AK9	1.83866	2.72849	2.83007	1.5414	1.11883	3.13032	2.02317	1.94789	2.00038	2.32088	3.99041	8.33562	6.01845	1.09913	7.09436
AKAP1	72.9224	105.32	38.4455	38.8064	30.1312	26.7341	62.5321	63.4369	104.51	28.0787	40.9481	109.584	102.182	20.6781	34.3997
AKAP10	24.2011	24.0145	30.2991	24.4049	42.2328	32.5964	27.2309	28.6021	23.8756	28.751	30.8275	67.9824	68.03	25.5257	35.7826
AKAP11	52.2975	55.7912	89.1403	63.3828	87.2982	68.6596	61.3138	47.4696	65.3532	83.1134	88.0245	119.181	97.8045	81.3093	119.058
AKAP12	251.316	298.861	1212.04	823.567	135.67	351.101	217.774	293.984	241.707	279.457	336.779	266.126	208.524	218.519	876.98
AKAP13	108.967	101.593	160.301	102.446	182.407	124.122	72.7655	106.534	96.8449	126.46	153.114	176.13	140.037	224.199	190.341
AKAP14	0.0790893	0.0378437	0.0779001	0.337416	0.171751	0.195032	0.0658579	0.128121	0.00313923	0.146556	0.0951453	0.153746	0.111994	0.0028286	0.349109
AKAP17A	29.4882	36.6563	34.2703	33.4213	67.8528	35.9678	24.3333	38.9003	37.1055	26.1929	31.153	47.0536	42.3086	39.5235	37.2078
AKAP17BP	0	0	0.00138534	0.000404806	0.0421485	0.00069326	0.443254	0.385441	0.0051597	0.0437059	0.00041028	0.031721	0.0390075	0.000649465	0
AKAP2	1.10087	1.80624	2.01195	1.36803	0.646071	1.12603	1.53565	0.953676	1.72614	1.01844	1.16243	0.935281	0.877236	2.68013	0.928322
AKAP3	2.12854	1.22836	1.69343	1.79673	1.97442	1.07929	4.9594	1.90509	1.24994	1.64706	4.17405	2.7348	4.14645	0.370151	2.18287
AKAP4	0	0	0.0134896	0.0463945	0.000249853	0.000463553	0	0.0418151	0.000492805	0.299371	4.62338	0.0332663	0	0.0004332	0.0234604
AKAP5	1.57262	1.9204	2.10403	4.44637	2.19165	8.79272	3.1179	3.76258	2.21759	3.96653	11.7391	12.6397	9.54511	2.66563	3.95585
AKAP6	2.87074	1.15152	2.17209	1.15818	7.76919	4.5492	3.74997	1.73209	1.24948	16.5421	5.15554	2.97376	2.75345	22.1416	4.62228
AKAP7	8.9148	9.25955	7.67732	6.41177	5.53825	6.89226	23.4706	6.06015	5.57136	5.84943	8.7277	8.41531	8.77491	6.8174	12.5022
AKAP8	33.4327	45.4168	43.6254	38.9772	32.8766	40.1181	49.2119	45.6513	46.3967	29.2377	32.7784	40.4586	30.964	24.7948	40.3097
AKAP8L	86.9204	98.7112	93.7853	87.2292	121.547	122.165	55.79	95.0231	74.1073	69.5867	85.8429	144.155	129.385	69.9728	121.103
AKAP9	53.719	48.6825	96.885	93.5976	119.4	99.0517	47.6729	71.5693	49.3697	92.8756	97.8672	81.6997	67.4101	84.3357	133.602
AKIP1	19.4414	17.0982	20.3326	20.4282	17.5962	16.1746	16.4609	20.3804	15.9904	17.3956	12.0271	11.7421	12.3374	14.4361	14.4953
AKIRIN1	210.957	319.187	285.862	277.842	190.046	233.43	335.688	273.215	354.696	176.671	222.151	130.263	95.1185	157.406	260.543
AKIRIN2	55.7726	43.4568	51.035	61.0715	41.7187	61.6682	53.7495	49.3729	49.2606	30.6902	48.8876	65.1812	74.122	29.3183	66.1217
AKNA	112.189	65.359	70.9514	57.7384	54.2461	38.3095	33.7193	30.0326	56.6066	18.1299	47.6342	11.8953	11.1851	30.6616	32.1117
AKR1A1	98.4161	92.409	36.7021	45.0469	68.0259	59.2255	144.191	81.2211	71.5714	51.316	54.5508	54.9692	66.379	40.1817	45.8042
AKR1B1	205.071	215.981	187.084	128.087	115.196	149.283	162.425	111.209	149.941	70.1704	90.5798	171.047	194.198	43.4311	100.143
AKR1B10	0.0188535	0.0371287	1.61733	0.00281265	0.0858274	0.00202877	0.102427	1.75707	0.00658455	0.105132	0.188945	0.0592164	0.0753151	0.172139	0.015307
AKR1B15	0.0216893	0.0377733	0.151701	0.0032143	0.800125	0.0526043	0.0166023	0.295346	0.00336058	0.732485	5.73943	0.0236559	0	0.075397	0.0130191
AKR1C1	6.00624	5.72623	70.6759	1.58549	14.97	6.3037	2.10637	1.60358	3.08235	4.11774	4.50761	2.66048	1.60365	2.33771	6.23507
AKR1C2	3.98207	4.30537	134.822	1.0296	6.08869	4.83191	0.769088	0.695168	1.84054	2.03966	2.60402	1.4358	0.990684	1.3525	2.24346
AKR1C3	2.47588	1.65166	28.9901	0.474192	1.28728	1.41596	3.26033	1.25662	0.765142	0.783513	0.328929	2.30348	1.03199	0.260444	1.02045
AKR1D1	0.0208078	0.0375833	0.00490159	0.00133784	0.000362554	0.000674627	0.161001	0.171569	0.108651	0.0500751	0.180706	0.0694851	0.0390732	0.000631883	0
AKR1E2	7.04027	4.34235	4.70622	2.43814	4.03173	4.14856	0.768336	0.52226	3.99454	1.2652	5.47521	0	0	1.42453	5.29804
AKR7A2	30.3327	22.9768	27.8111	25.5161	32.19	22.2378	42.2782	18.0892	25.3883	29.4276	35.098	41.8098	69.1451	24.1388	27.8763
AKR7A3	1.48204	0.883525	1.07815	1.61966	1.32821	1.02548	0.505151	0.779624	0.652687	0.585293	0.513805	0.780519	0.763674	0.296041	1.11675
AKR7L	1.3427	1.88398	2.14085	2.30266	1.54366	1.27041	0.458445	0.86679	1.24215	0.491627	0.236182	1.09525	1.37909	0.369206	1.42786
AKT1	146.14	140.862	208.774	122.832	224.724	198.151	91.1412	127.867	128.928	181.739	168.621	191.71	214.966	171.116	202.699
AKT1S1	43.9302	70.7773	56.0176	41.6717	46.3532	37.0921	35.0553	54.6085	66.1621	53.8785	61.5147	47.7123	48.096	56.4016	54.0712
AKT2	134.196	146.587	124.486	101.248	174.422	142.199	98.2615	111.121	124.769	95.6322	130.783	133.754	120.148	82.0415	133.752
AKT3	38.7559	21.9393	50.1664	39.2365	147.34	89.9152	18.4592	31.0252	28.0872	83.4453	72.332	132.155	105.546	85.8678	83.6177
AKTIP	7.60405	6.72397	3.84634	3.20772	8.11181	4.45112	6.9862	4.89109	6.26713	3.77198	8.35269	10.0521	11.3072	5.68859	8.61824
AL022341.3	0.0504849	0.155108	0.141938	0.213414	0.0874003	0.0526415	0.0171618	0.0861538	0.00302752	0.192749	0.18651	0.186629	0.151216	0.145148	0.348148
AL022393.7	0.137813	0.0767658	0.140062	0.171055	0.342791	0.484081	0.01692	0.0442153	0.0562475	0.100586	0.231103	0.214374	0.110413	0.076972	0.477043
AL035610.1	0.0468837	0.114794	0.146309	0.0460384	0.000795228	0.0950976	0	0.552262	0.0047009	0.197128	0.78071	0.0277321	0	0.0699711	0.0687548
AL121578.2	0.892269	0.844783	5.11304	4.82824	3.47114	3.50858	0	0.435079	2.72314	3.19186	2.60263	0.303582	0.339009	1.45718	0.522712
AL132709.1	1.21068	0.690662	0.92218	0.807683	0.942428	0.151871	0.391446	1.8144	1.24089	0.056927	0.0964887	0.147157	0.301679	1.58127	0.211713
AL133493.2	0.651552	0.30766	0.529985	0.678069	0.215679	0.198151	0.0139982	0.0455217	0.166414	0.0564738	0.0962243	1.06953	0.422799	0.00342023	0
AL136419.6	0.946496	0.421432	1.00303	0.514681	0.901281	0.541073	0.934287	1.03819	1.13141	0.392483	0.927532	1.13143	1.0729	0.259833	1.41359
AL161668.5	0.049693	0.154801	0.0834278	0.00308887	0.0860242	0.0976941	0.0901939	0.00105728	0.0566401	1.67509	1.8056	0.0926544	0.0749781	0.0725537	0.0631383
AL162151.3	29.1744	26.3968	27.2721	26.4986	22.7041	23.9438	24.7137	33.6644	27.5478	30.2479	29.2029	25.9466	33.844	12.9459	11.2366
AL163953.3	0.126099	0.385093	0.403101	0.215746	0.215074	0.197138	0.173923	0.302318	0.218248	0.29119	0.417364	0.150943	0.306757	0.217168	0.267862
AL450992.2	0.123946	0.152444	0.0763967	0.170413	0.000491847	0.136577	1.02373	0.604431	0.169843	0.233354	0.0489938	0.0304131	0	0.000862399	0
AL590762.7	0.214891	0.231397	0.00485284	0.0847878	0.0861068	0.0511018	0.108454	0.0450568	0.0595332	0.00292373	0.136498	0.058471	0.155274	0.00207398	0.164416
AL591893.1	0.319971	0.191709	0.336234	0.173082	1.3229	0.29685	0.24601	0.21664	0.0611747	0.243015	0.370652	0.853269	0.729208	0.041384	0
AL772307.1	0.0573597	0	0.186571	0.126514	0.0450111	0.196106	0.0216114	0.000411932	0.00123991	0.00341621	0.0015495	0.185176	0	0.180845	0.49039
ALAD	24.5182	23.323	21.3509	20.1316	24.2505	30.9326	18.461	33.144	17.505	30.8737	31.1518	34.4584	33.8784	29.4948	26.2519
ALAS1	60.0883	56.3678	58.1007	42.4831	70.8165	53.1196	46.3609	43.9212	46.0749	50.2538	42.0174	89.0889	90.2954	53.2341	45.156
ALB	0.277873	0.115219	0.335459	0.50815	0.341719	0.19707	0.0388066	0.0447305	0.00400519	0.00590014	0.233529	0.183628	0.149911	0.0405983	0.459909
ALCAM	76.3147	145.09	219.897	48.8115	199.058	55.8103	27.9544	109.519	129.462	693.501	312.589	77.2668	70.8198	320.484	161.833
ALDH16A1	37.4343	36.8481	29.959	31.8386	13.3068	19.8897	47.3676	32.8871	36.9461	17.2076	22.3326	25.1607	23.3005	12.6544	35.1092
ALDH18A1	117.618	123.84	106.986	100.137	162.405	117.671	184.01	117.785	161.225	115.586	128.694	126.716	183.656	134.141	102.502
ALDH1A1	0.176255	0.344776	0.00896224	0.12992	0.474258	2.04181	1.35585	0.735023	0.330895	0.101599	0.503374	1.03439	1.38123	0.620983	0.16613
ALDH1A2	0.20529	0.0371473	0.218287	0.0462383	2.9645	0.347325	0.0801876	1.37091	0.00640108	26.8729	6.87347	17.4606	21.8059	17.3177	56.6292
ALDH1A3	6.64769	7.95241	1.42332	4.3921	1.93426	2.0092	22.3854	36.9045	11.079	0.973292	0.468337	13.9926	22.7096	2.59298	0.188973
ALDH1B1	55.7951	89.2976	43.9655	54.6603	27.2545	44.4644	57.9061	56.6864	79.99	28.4664	35.657	27.8269	24.563	24.4293	36.1899
ALDH1L1	0.413659	0.575333	0.150007	0.216899	0.473793	0.443538	2.54462	0.693772	0.386616	0.105476	1.70458	1.23014	2.74181	0.00412945	0.144079
ALDH1L2	19.6022	9.41277	10.9923	1.02956	41.8038	7.58027	27.1111	11.9009	7.30018	85.7937	49.1646	8.06224	10.6867	138.809	2.43762
ALDH2	64.191	56.6749	46.8053	39.1518	87.1247	71.3444	36.3897	82.8193	53.5286	144.371	90.3458	46.9237	45.0663	91.876	42.1039
ALDH3A1	0.0450876	0	3.21412	0.00304492	0.0884678	0.00401298	0.898578	0.346005	0.168113	0.106001	0.0967021	1.04692	2.24914	0.114159	0
ALDH3A2	73.1031	76.9236	38.7854	57.2244	33.3504	37.3374	154.933	196.751	92.7975	34.891	34.7751	81.4239	74.0059	86.0775	42.4169
ALDH3B1	2.06611	1.22978	6.51305	0.987053	8.74808	1.91033	0.27959	1.08179	0.386846	5.0176	2.09235	1.34055	2.48688	5.09569	0.677747
ALDH4A1	25.9154	21.7862	11.5166	10.8562	9.82934	15.0484	26.1889	10.9499	18.583	10.0524	13.2779	9.29223	12.1092	8.78716	12.6942
ALDH5A1	10.552	7.37684	17.4401	24.2724	20.2595	24.6795	11.2404	6.88125	5.3537	7.01523	18.3851	43.0387	63.2445	8.39152	31.5558
ALDH6A1	19.9415	15.5226	12.2667	14.6187	26.5239	21.2098	19.1329	19.8181	15.5588	20.681	34.4912	28.1129	33.7271	17.7576	22.5559
ALDH7A1	155.212	134.022	127.314	113.856	118.629	137.36	367.496	130.681	117.159	90.2696	135.657	96.9354	132.183	53.4206	164.359
ALDH7A1P1	2.29106	2.15186	1.95106	1.45404	1.79906	1.46295	0.68049	1.99041	2.05158	1.16362	1.9033	1.00133	1.72782	0.114836	0.367521
ALDH8A1	0.26229	0.539886	0.214251	0.216352	0.98878	0.250054	0.0811008	0.131607	0.27042	0.758007	0.372689	4.04353	4.03682	0.224343	0.411215
ALDH9A1	78.0004	72.0058	74.398	63.0831	62.7484	62.794	120.654	70.1437	72.3255	71.5167	80.0855	84.8466	102.024	48.5318	58.9886
ALDOA	1142.81	1036.71	1020.31	829.424	1124.87	795.779	929.349	780.484	873.054	552.235	992.406	796.196	1063.68	612.418	436.437
ALDOC	54.9844	43.6491	35.2118	26.0291	73.7328	46.9124	78.7669	31.1571	23.7196	21.5081	42.8499	49.9432	97.7359	24.9068	16.2005
ALG1	25.2248	42.4204	25.4525	36.111	12.0187	17.2495	29.4081	27.9975	40.9923	18.9941	18.1551	15.1683	13.9092	16.9139	16.1443
ALG10	7.49592	6.33924	5.601	13.3313	4.80848	9.03778	9.88177	7.35672	7.72503	5.46636	11.6985	8.04052	9.19876	2.84801	8.17516
ALG10B	7.31181	6.10868	7.01028	10.0426	6.82564	11.9704	10.3285	8.4377	5.51458	6.57502	10.2134	12.0941	14.3357	3.94193	10.0207
ALG11	7.8359	9.29819	11.0447	6.75528	6.35383	8.4558	13.8892	8.43884	8.96843	11.7396	13.0918	11.4958	8.62021	12.1714	9.68525
ALG12	20.0441	20.9022	16.233	16.6263	16.6544	16.2761	19.575	25.3998	23.2793	21.8378	19.4533	33.8955	35.6819	27.5609	22.9787
ALG13	98.7321	75.4253	79.5776	67.0996	50.0441	76.1779	135.714	76.1153	93.1186	51.9982	69.4079	37.5002	49.399	38.5772	58.2363
ALG14	3.44501	3.84235	4.31409	5.04267	3.60572	2.98352	2.12919	3.3324	4.58663	4.63757	3.80877	5.12113	4.02238	2.73525	4.81326
ALG1L	0.604725	0.923277	0.0786776	0.42143	0.131587	0.543165	0.12401	0.562893	0.647193	0.101709	0.141083	7.13779	5.72499	0.041534	0.166015
ALG1L13P	0.392613	0.692689	0.400026	0.299392	0.0873848	0.100516	0.261225	0.347186	0.432931	0.197213	0.279574	0.120543	0.151263	0.110374	0.397748
ALG1L15P	0.394652	0.809345	0.27537	0.467701	0.0869406	0.286507	0	0.303787	0.326319	0.336782	0.14224	0.326175	0.112933	0.00255546	0.0136053
ALG1L2	0.0448927	0.152545	0.262537	0.0876639	0.128626	0.145808	0.285749	1.24383	0.0624037	0.100799	0.231284	0.157746	0.15346	0.00239336	0.109507
ALG1L7P	0.464791	0.651756	0.443943	0.171377	0.126318	0.0498392	0.657889	7.21179	0.819038	0.0547041	0.0492687	0.0271745	0.117601	0.00155526	0.0166589
ALG1L8P	0.126048	0.191526	0.00339213	0.12319	0.00144334	0.0522705	0.599836	0.131531	0.11443	0.00206496	0.000964425	0	0.0343314	0.382146	0.229634
ALG1L9P	0.633161	0.807872	0.276653	0.38431	0.00182678	0.150173	0.488107	0.39068	0.223753	0.198455	0.509008	0.508519	0.501323	0.0408971	0.595809
ALG2	29.8817	33.6972	30.2349	37.5663	32.8333	28.686	48.1694	34.1417	40.7788	30.4917	29.9463	28.4865	32.7279	36.5661	27.6547
ALG3	36.0918	40.4601	34.2032	37.9506	32.8753	25.8025	50.6164	27.5222	42.8314	26.6759	26.3255	26.0999	28.2822	27.3069	21.3954
ALG5	15.834	17.6746	15.8316	21.1131	12.4483	12.2202	17.6404	19.0396	22.5206	24.6402	20.7071	20.6358	24.0299	23.9484	17.8797
ALG6	19.6477	16.9055	14.1453	22.8195	9.18629	15.6361	45.4876	19.7763	23.0657	10.4428	16.0643	12.1836	16.9783	8.46066	17.3973
ALG8	39.3272	49.1825	42.2868	59.7466	21.5901	41.7296	36.2368	41.541	57.1951	35.4238	47.6341	35.2113	30.4277	23.8467	45.882
ALG9	8.026	9.49154	13.4633	11.7529	11.8892	15.9289	3.50749	5.28026	6.26706	7.44649	11.7	13.3158	10.0759	8.49698	18.0223
ALK	0.23673	0.114358	0.285478	0.132129	0.130357	0.244715	0.0818171	0.471736	0.16561	0.250637	3.04875	0.118512	0.0336793	0.00321492	0.846415
ALKBH1	15.3866	21.2869	19.658	15.7711	11.1175	11.3886	17.1507	15.5354	22.5203	12.6155	18.0601	23.1869	26.2186	8.17018	14.2721
ALKBH2	12.6776	17.7521	7.88061	6.54029	9.09889	6.94154	14.037	10.776	15.8787	6.0433	10.491	7.91109	10.9609	4.19651	14.5763
ALKBH3	17.2602	13.1406	15.6215	18.1196	11.0738	11.2894	13.4584	10.2135	15.0151	11.1174	12.7224	17.2165	15.8286	8.35073	10.5516
ALKBH4	12.3092	17.7522	12.0581	19.5285	8.58547	15.196	10.9414	13.7174	15.339	9.76518	12.258	14.8887	13.5657	7.91386	15.8819
ALKBH5	41.4575	43.111	63.7614	50.3048	76.4833	55.3693	53.6829	56.9013	54.0659	59.2922	82.8699	186.509	170.858	76.206	67.5147
ALKBH6	6.13012	7.2626	7.26948	6.92284	13.3445	9.67423	3.59803	5.66871	4.81014	3.19618	6.73195	8.35273	8.3915	2.88504	6.29668
ALKBH7	28.0731	21.9782	19.1265	16.4987	26.4796	19.6449	22.9591	18.9105	17.9361	22.6123	23.8167	9.13152	15.0964	22.2368	20.6876
ALKBH8	14.1495	20.7874	16.4937	14.6165	5.5388	11.0439	16.6611	17.309	21.3868	8.51053	16.2026	14.7663	11.7648	6.74687	13.7897
ALLC	0.134634	0.154436	0.00135712	0.0412297	0.00122793	0.0514434	0.0394938	0.044555	0.0575418	0.000838127	0.000402157	0.438289	0.114228	0.0388354	0
ALMS1	83.869	70.4689	90.4168	109.236	49.7874	75.3987	81.9141	75.8548	75.0785	38.9069	65.7412	77.9357	82.1316	24.5069	83.2942
ALMS1-IT1	0.728079	0.536394	0.353695	3.40724	4.24098	0.932692	7.24633	2.55314	0.8198	0.778857	0.468038	1.59771	3.68691	0.187958	0.0774734
ALMS1P	0.42905	0.307662	0.533931	0.511314	0.130623	0.197926	0	0.00174516	0.473898	0.104731	0.418265	0.410941	0.18828	0.147941	0.549922
ALOX12	1.04712	1.22884	0.149099	0.470008	0.595057	0.482043	1.64659	2.03266	1.78121	0.43438	0.648184	0	0	0.252532	0.0568146
ALOX12-AS1	1.2076	1.61396	1.8816	1.02781	1.20364	1.27419	1.15392	1.25552	1.51156	1.25793	1.67138	5.26745	3.5685	0.624642	1.05952
ALOX12B	0.0198867	0.037376	0.00422924	0.0841476	0.0454233	0.00386275	0.373663	0.300122	0.00492696	0.0490222	0.0471829	1.15124	1.63092	0.00374969	0.0335562
ALOX12P2	0.648749	1.57412	0.14714	0.131177	0.171355	0.287738	8.10584	3.28875	1.78974	0.151228	0.873214	0.121617	0	0.109624	0.155217
ALOX15	0.414691	0.49858	0.1517	0.00321604	1.07413	0.00448146	1.82645	0.434677	0.545168	2.78762	3.33667	0.587381	0.723295	3.7616	0.613268
ALOX15B	0.04768	0.0375291	0.546453	0.00298282	0.00075337	0.00141636	0.258946	0.129751	0.0587377	0.00715757	2.26014	0.245945	0.0368658	0.00133736	0
ALOX5	0.46866	0.306158	0.0799172	0.339998	0.388257	0.10309	1.46495	0.907668	0.224914	0.102836	0.415021	1.48776	2.58793	0.18709	0.0333442
ALOX5AP	0.368605	0.0376473	0.413506	0.0463372	0.386561	0.00381727	0.0159655	0.00119386	0.00379034	1.09416	0.650108	0.212217	0.0714646	0.539704	0.936781
ALOXE3	0.0740027	0	0.0727493	0.0445952	0.386909	0.00389056	0.277263	0.342015	0.00480734	0.18299	0.0483112	1.7362	0.770086	0.00377792	0.0118072
ALPK1	0.771198	0.847013	1.0016	0.0463657	1.07603	0.592261	0.283686	0.0457951	0.275868	0.534104	1.15723	17.6473	15.5323	2.84772	4.26823
ALPK2	53.4049	60.2105	148.829	13.2959	42.1011	25.0697	0.258139	86.7117	43.8605	69.1494	61.9343	1.24649	0.875975	61.0146	7.55935
ALPK3	49.9012	51.2182	27.6199	39.7067	51.761	51.2126	67.2746	112.372	53.5304	117.019	61.4695	6.20906	4.97634	114.142	52.4208
ALPL	235.9	298.784	133.47	51.7144	16.8692	23.702	167.448	252.358	292.852	6.96897	45.4533	6.27172	11.8753	5.69381	104.197
ALPP	0.0195401	0.153146	0.00422617	0.0434653	8.30004	0.201168	0.464212	0.173716	0.113145	0.0490173	0.0915587	0.146833	0.147573	0.114914	0
ALPPL2	0.254479	1.88394	0.00868648	0.0877789	26.6243	0.396724	0.773015	1.68581	1.24233	0.326287	0.231569	0.397957	0.1861	0.041423	0
ALS2	70.7658	93.9852	103.343	60.9043	80.3877	94.7495	56.5475	78.3643	76.104	76.1572	99.0734	84.2474	75.0004	58.5219	77.3637
ALS2CL	10.3654	6.72329	7.20454	2.69612	44.5389	9.97226	8.80816	15.3151	5.57041	8.44913	6.82516	12.0878	14.753	6.96783	1.96929
ALS2CR12	0.714574	0.537814	0.343379	0.300852	0.25831	0.246381	0.305537	0.605267	0.329542	0.479691	0.464347	0.311129	0.500523	0.219301	0.310287
ALX1	4.25912	4.07231	3.91741	7.94758	5.2796	7.62059	2.26084	8.82335	4.59285	6.28057	5.89728	4.70608	5.01767	3.28381	8.22471
ALX3	0.106657	0.0765891	0.151704	0.217755	0.0884554	1.71611	0	0.170558	0.0570557	0.923781	4.95283	0	0	0.114619	35.8363
ALX4	0.177902	1.11857	2.37164	9.01168	0.0454698	2.74076	0	0.603543	0.006532	0.105778	8.16744	12.8072	18.0746	0.00462777	0.0780447
ALYREF	153.216	162.994	162.454	186.892	80.174	114.589	97.0361	108.352	193.52	73.312	107.525	127.57	127.432	41.2426	113.578
AMACR	1.78465	1.92052	2.62468	1.75386	1.3754	1.56721	4.33078	1.90511	1.67977	1.74236	2.69226	2.82614	4.33551	2.36669	1.70816
AMBN	0	0.0386029	0.00950242	0.00238281	0.0455393	0.396477	0.0213808	0.0426953	0.00130723	0.055477	0.821802	6.20716	3.42032	0.00439968	0
AMBP	0.519336	0.690685	0.13884	0.377201	0.0866582	0.284878	1.85949	0.694039	1.40005	0.00472815	0.0490557	0	0.0347227	0.209737	0.0140125
AMBRA1	43.7213	48.9134	40.6676	41.9689	38.4996	36.5544	48.788	41.8008	50.2852	32.4749	40.9486	60.9732	55.4177	30.8119	67.7074
AMD1	139.793	258.439	141.115	175.097	70.99	135.308	225.162	215.534	273.785	89.0145	102.418	191.408	151.578	56.1911	72.882
AMD1P3	0.0830239	0.038162	0.265613	0.296722	0.428745	0.391221	0	0.0851971	0.00226694	0.10162	0.0953535	0.309201	0.498667	0.00364912	0.657782
AMDHD1	0.1253	0.191333	0.210944	0.0886809	0.0882874	0.0536857	0.499983	0.303001	0.271736	0.610895	0.23392	1.32002	0.928952	0.0774768	0.0119085
AMDHD2	21.9907	34.0827	21.5404	24.0589	6.39752	14.0257	22.3117	20.5982	23.767	8.85006	12.6302	27.8415	23.4961	7.11347	14.763
AMER1	28.7779	42.92	27.9381	33.8883	9.53066	23.9445	23.1763	30.9827	36.4572	10.0593	19.9185	34.3382	23.5683	8.86459	41.5937
AMER2	0.0707438	0.574901	0.0133254	2.04522	0.302923	2.03848	0.501778	6.51987	1.35516	0.0573596	2.13012	0.972798	0.996086	0.223526	0.527093
AMER3	0.0187678	0.345089	0.00689825	0.0865742	0.000369611	0.0470919	0.905074	0.819089	0.170131	0.0527995	0.273358	0.0693418	0	0.000644393	0
AMFR	49.2484	40.4599	50.5014	39.4499	72.3194	53.6581	36.2146	53.4393	41.7534	68.9999	69.8711	94.6154	107.465	72.6669	76.8733
AMH	29.7605	33.9299	35.0006	50.6368	11.5034	22.522	7.66594	6.01761	21.6582	2.61987	8.77854	11.3025	13.4881	3.54226	24.8896
AMHR2	0.018679	0.152288	0.485484	0.728432	0.4749	1.32167	0.101501	2.88121	0.0630461	1.29823	1.34514	1.8833	4.34318	1.16721	0.926554
AMICA1	0	0.192852	0.00246551	0.0820541	0	0	0.0858074	0.298293	0.0042874	0.00151076	0.000714213	0	0	0	0
AMIGO1	3.62766	5.57202	1.89728	3.71671	4.20836	4.45123	3.84701	2.64141	4.91299	2.41837	3.5744	16.4406	16.0644	1.93798	9.9794
AMIGO2	15.675	15.4456	52.5911	48.8949	15.2393	67.289	7.44318	50.4899	14.1571	91.5155	78.089	12.3659	9.61356	147.832	98.0394
AMMECR1	47.3488	47.3373	40.5381	25.8171	41.9763	27.8094	107.953	80.0079	54.1245	68.9468	54.6438	51.01	37.5545	107.619	41.1481
AMMECR1L	43.9325	48.5677	54.9373	46.2862	41.8472	57.1723	40.0425	41.6708	47.8546	40.1096	47.5413	49.6918	44.6845	37.5925	67.5277
AMN	0.493647	0.844944	0.548751	0.599983	3.59053	0.832674	1.07054	1.29637	0.706219	0.535743	1.43494	0.241125	0.224233	0.440931	0.300341
AMN1	6.86495	7.83849	4.92986	10.0009	15.879	19.1023	5.17887	9.7776	5.02848	9.66368	13.7868	11.2093	11.073	9.00674	9.03461
AMOT	35.3075	42.8821	86.3803	55.263	50.3042	109.17	12.5832	24.7087	25.4963	31.5151	155.522	388.909	302.659	30.7799	311.347
AMOTL1	338.059	249.332	550.985	638.764	216.613	329.203	97.2996	252.877	280.699	198.275	247.223	171.354	153.528	120.91	210.116
AMOTL2	157.213	153.157	283.773	336.39	303.649	336.724	226.013	195.023	127.258	131.782	137.564	52.6065	61.0466	110.044	127.489
AMPD2	47.7483	54.8696	57.7668	35.518	143.519	75.2065	36.3036	37.3874	46.3968	60.641	55.7585	83.963	67.219	83.6781	66.8703
AMPD3	9.05212	8.06898	6.61284	3.33774	15.0626	3.37742	6.42686	6.05906	6.69987	26.6982	11.84	3.47634	3.44335	20.619	8.94789
AMPH	7.49894	9.06877	5.30394	3.97322	1.29063	2.88838	6.07202	3.46393	5.83579	0.590053	3.11157	13.5798	11.2317	1.42772	16.3047
AMT	45.9336	37.1554	20.3998	19.1466	46.3467	23.993	71.6042	26.9598	24.4208	13.0027	18.8032	8.00001	15.1343	16.0801	17.1866
AMY1A	0.18821	0.037499	0.00417479	0.0840894	0.130165	0.101235	0.109677	0.0875386	0.159954	0.00252734	0.0915036	0.119055	0.386601	0.146554	0.366029
AMY1B	0.133553	0.154252	0.451092	0.172116	0.213483	0.241367	0.0390272	0.0446734	0.108179	0.055308	0.186919	0.221483	0.270976	0.00273525	0.0132242
AMY1C	0.169497	0.0769071	0.0673904	0.124539	0.044055	0.0975118	0	0.0440458	0.00292088	0.00257872	0.00119098	0.19748	0.155832	0.00198363	0.0151315
AMY2A	0.132786	0.15412	0.00846799	0.17117	0.171838	0.100538	0.0386999	0.129497	0.0583368	0.054533	0.411724	0.286907	0.309711	0.145126	0.0129845
AMY2B	2.82518	2.42168	1.82463	1.92398	4.80664	3.6671	0.950063	0.867557	0.87154	1.35796	3.20086	4.11066	5.63397	4.4084	2.99914
AMZ1	0.656004	0.575772	0.1407	0.337292	0.38107	0.147465	1.32816	0.563576	0.224879	0.00502216	0.186085	0.255068	0.0730394	0.0750805	0
AMZ2	91.579	67.9713	91.6346	88.7256	118.456	85.7608	88.9686	58.5906	71.0821	86.5946	108.869	95.1471	121.684	62.6431	80.8579
AMZ2P1	8.207	6.10859	7.68159	7.30949	14.635	12.1689	12.044	8.26503	5.40735	9.22699	9.28559	12.2152	17.7454	9.22551	12.2901
ANAPC1	125.039	137.788	104.824	100.605	77.341	97.2424	124.294	116.184	126.497	61.5672	80.458	147.115	139.354	29.211	58.0724
ANAPC10	14.5999	10.5273	14.2773	17.0089	12.2329	13.4395	18.8708	13.8473	12.8036	12.0344	13.8826	23.8484	27.7916	5.51014	9.05555
ANAPC10P1	0.0751468	0.0761922	0.0767601	0.212074	0.0851765	0.00170337	0	0.214295	0.258793	0.0999704	0.185446	0.167497	0.11727	0.00161344	0
ANAPC11	69.7181	56.7519	54.2667	54.7477	64.078	58.1509	50.1873	41.4553	57.6853	41.8497	53.1123	65.8716	88.189	31.9798	47.3853
ANAPC13	40.3299	38.8848	61.9354	35.1757	66.4372	53.8988	38.5544	28.1277	37.9711	47.1138	46.7058	37.0608	42.0015	38.1756	52.757
ANAPC15	33.7278	26.512	27.6683	27.1377	16.0531	25.1647	33.6401	24.2762	24.363	16.868	17.1335	29.5933	29.5884	7.88024	22.8488
ANAPC16	52.1164	42.0737	46.7976	49.278	47.7697	58.3944	58.0468	39.1182	36.5705	44.0236	66.0172	51.3563	67.606	36.6818	60.9092
ANAPC1P1	2.91907	3.72751	3.08845	1.71103	1.93151	2.1011	1.88501	2.8131	3.13244	1.69384	1.95122	3.7802	3.29972	0.333741	0.858102
ANAPC2	36.5934	44.4184	35.5488	43.4199	42.8765	49.0607	31.366	23.8874	39.3199	22.2328	25.6757	58.7754	56.377	25.1611	33.2875
ANAPC4	34.6711	35.6953	35.139	30.429	25.1936	21.4539	47.7015	35.6129	36.946	17.3529	23.5861	34.3995	32.5388	12.3637	25.1414
ANAPC5	135.642	143.744	127.855	149.669	141.29	132.329	142.515	134.963	120.018	122.207	97.9615	174.815	172.771	105.302	93.326
ANAPC7	54.638	66.012	56.0171	74.9177	30.3457	63.0347	61.957	72.0463	65.5175	37.6474	40.5787	84.9487	65.4988	18.7459	43.534
ANG	0.915053	0.921152	1.02408	0.0892959	3.00436	0.592264	1.8277	2.80845	0.817461	3.51041	2.87633	3.51744	3.83292	4.43707	1.10219
ANGEL1	29.8052	34.4662	23.9681	14.6615	35.0229	26.5866	38.269	22.8054	26.4152	18.9915	26.1837	60.2853	66.8429	28.1131	31.5062
ANGEL2	35.5119	43.4956	49.6828	45.2592	27.9411	34.4015	44.6277	37.2142	54.0089	21.7518	40.7629	34.5834	27.4379	17.8324	49.9392
ANGPT1	1.57171	3.18908	9.63817	0.602316	0.603624	1.96054	4.43554	2.59716	2.86425	30.4141	9.10217	0.430311	0.071649	55.6139	53.766
ANGPT2	1.06962	1.68917	30.5729	3.50878	21.972	5.96686	0.0135745	14.2264	7.93051	16.196	94.3731	2.59638	0.875712	35.523	3.37241
ANGPT4	0.0474032	0.23168	0.0042231	0.00116765	0.000521511	0.000974463	0.13388	0.172212	0.00439342	0.0490123	0.135591	0	0.0380872	0.000915682	0.104267
ANGPTL1	0.101523	0.308927	0.254103	0.00189333	0.0455441	0.103197	0.203882	0.00149092	0.111507	0.0984414	0.139415	0.0531981	0.0331345	0.477528	5.61707
ANGPTL2	14.0753	19.3667	18.2562	19.3196	15.6249	30.3466	4.66246	12.2461	12.0463	24.4027	39.7381	1.65473	1.98712	61.3104	49.9177
ANGPTL4	0.60227	0.575743	18.2032	0.388651	1.37647	0.641022	0.552477	1.29446	0.43813	1.45998	10.4904	0.304374	0.301121	29.5689	12.4977
ANGPTL6	0.152951	0.0756728	0.0834044	0.132126	0.387271	0.296624	0.574392	0.302554	0.114651	1.95683	1.15977	0.435337	0.341321	1.07442	0.0334574
ANK1	15.0182	18.2126	19.7842	29.8648	20.4235	16.9495	22.9186	19.6451	14.2097	1.36342	2.46488	9.41991	10.1545	0.990393	1.74657
ANK2	69.9804	66.5118	95.3308	120.049	31.16	77.0979	57.2633	51.5801	42.8907	59.2468	34.1734	23.7094	16.8578	34.9636	13.7292
ANK3	47.5086	41.6507	24.7261	38.6386	71.2053	80.2909	95.3639	53.8299	37.1665	145.621	64.534	71.6126	66.4124	230.174	304.874
ANKAR	1.36948	0.921501	1.28668	0.857582	1.3313	2.14721	1.26931	1.38405	0.708539	1.59281	2.27268	1.59895	1.95456	0.732479	1.64746
ANKDD1A	4.57643	4.80283	2.7646	2.18135	11.0274	5.96369	4.0912	4.80318	4.37667	3.28166	2.74015	8.88993	10.9635	2.484	4.20035
ANKDD1B	0.400161	0.114232	0.0761171	0.128792	0.0446303	0.0520854	0.243603	0.259858	0.218713	0.099388	0.230087	0.429283	0.152657	0.00255013	0.132422
ANKEF1	13.3369	12.1799	7.8178	17.9861	3.52131	9.52323	16.7561	11.7706	11.9394	2.86065	8.54382	7.03572	9.20073	0.880928	6.68206
ANKFN1	0.0771312	0.154455	0.119702	0.0430139	0.256392	0.100846	0.0884015	0.0445429	0.0574952	0.00215759	0.00100565	0.285296	0.15079	0.145751	0.152018
ANKFY1	82.0262	99.5565	116.536	88.1698	106.182	99.3451	76.172	74.9898	82.3157	59.4901	98.656	130.113	114.323	63.2272	115.025
ANKH	5.67609	6.87696	14.4628	8.46303	9.95955	5.7231	9.54295	20.5915	5.9483	5.56295	8.59014	40.9132	44.7351	2.41245	24.6786
ANKHD1	7.12878	5.3786	4.453	9.61148	7.89638	6.79292	9.26057	5.97234	6.10616	3.82239	4.78377	9.52054	10.0432	2.59306	4.66959
ANKHD1-EIF4EBP3	0.733503	0.72945	1.06216	0.471696	0.30276	0.540132	0.482515	1.16712	1.23667	0.249144	0.696436	1.42379	0.765052	0.187076	1.26001
ANKIB1	76.8967	84.6478	89.0756	87.5287	100.258	100.955	61.3539	77.4556	73.9979	94.227	82.8257	48.3365	40.2364	86.192	81.9742
ANKK1	0.0201802	0.0760858	0.138925	0.0453507	0.381497	0.241896	0.428203	0.0877519	0.00460997	0.0541071	0.365636	0.0879964	0.310195	0.0028069	0
ANKLE1	2.99155	3.38006	2.96463	3.37517	5.01866	5.80744	11.0691	10.2095	4.59669	1.60083	3.20339	1.40396	2.0652	1.24386	3.27251
ANKLE2	94.8904	110.661	117.685	130.65	124.552	137.508	69.2054	104.37	109.914	82.7791	77.4876	174.817	132.681	75.5514	104.932
ANKMY1	5.94866	6.18681	6.9389	8.07683	6.13828	8.74556	2.88581	3.41987	4.43056	6.37932	6.36185	8.60635	8.62274	4.6684	6.32076
ANKMY2	15.2561	17.867	18.9948	13.8928	27.2111	33.3743	12.7208	21.2452	16.529	28.4571	32.5898	21.8885	23.0302	26.3232	32.1142
ANKRA2	13.548	9.682	15.4904	12.0115	28.4963	16.0305	20.4109	12.3328	7.62287	20.3864	16.7607	15.8573	18.7386	20.743	15.5162
ANKRD1	101.767	28.5092	265.863	156.98	616.482	513.959	5.92946	93.2904	76.5859	254.509	123.543	76.7319	39.3157	113.109	72.1424
ANKRD10	55.954	77.9624	62.813	42.398	85.9236	65.5797	56.2607	55.0851	64.3289	42.333	61.0503	74.7596	67.8332	54.4019	100.888
ANKRD10-IT1	1.20535	1.26718	1.73196	0.388031	2.01543	1.32085	2.61172	1.60164	1.72925	0.489814	1.25244	1.4097	1.30034	0.876877	1.69395
ANKRD11	332.926	296.748	339.387	275.663	197.472	215.255	226.004	247.252	301.712	252.245	299.032	196.578	164.642	264.784	394.278
ANKRD12	21.6216	22.439	49.0803	42.696	47.4251	39.5335	25.5389	34.0099	24.7393	32.7176	46.3802	39.8906	32.688	30.8835	54.5659
ANKRD13A	32.3562	31.2381	30.8372	28.4214	25.4527	34.5493	30.4089	54.7355	26.4169	27.6403	27.207	56.3594	55.919	23.2644	30.75
ANKRD13B	10.8358	12.6028	8.07773	5.13043	14.6786	6.94391	14.4405	9.82386	14.3658	6.71589	6.77909	26.2374	26.8323	6.56697	13.3358
ANKRD13C	21.6729	25.705	40.3978	31.4142	39.7861	36.797	31.8363	37.3854	30.7334	42.4241	36.8171	39.8915	35.7167	33.1426	41.756
ANKRD13D	21.3895	21.3638	26.0527	18.635	43.089	30.7862	9.89242	19.7748	18.419	18.7503	20.8928	30.844	26.5564	24.1011	27.5886
ANKRD16	5.12794	6.0325	5.38787	5.38477	3.52105	4.93675	5.80691	4.41487	5.88717	3.62803	5.43221	7.47857	8.0505	2.66475	5.99147
ANKRD17	168.446	207.374	208.708	176.766	188.029	189.453	139.463	190.956	188.989	146.13	185.845	209.712	190.36	137.937	215.329
ANKRD18A	23.1021	19.9421	12.2515	19.0976	10.3004	10.2618	14.8138	12.1608	15.2342	2.23308	6.92015	15.8697	14.4124	1.13625	8.83801
ANKRD18B	5.5746	4.8022	4.58603	6.96468	7.76763	5.91439	8.48196	7.52853	4.54231	5.94092	3.67035	11.9455	11.9623	1.3183	3.17435
ANKRD18CP	3.20151	6.18546	0.150585	1.10641	0.43049	0.102977	15.3895	8.43799	6.4317	0.391565	0.788654	1.59111	1.03839	0.114371	0.553952
ANKRD18DP	0.853813	0.113954	0.385458	0.254811	0.0445776	0.0519755	0.537192	0.0457835	0.537564	0.00515006	0.0952502	0.293108	0.43416	0.00249264	0
ANKRD19P	0.438534	0.498019	0.144323	0.2563	0.131407	0.053848	5.06233	2.11982	0.657416	0.195124	0.323991	23.8083	32.1052	0.00466769	0
ANKRD20A19P	0.467672	0	0.262086	0.254157	0.0876812	0.148895	0.130922	0.0452032	0.111885	0.00494792	0.140563	0	0.111258	0.00307552	0.855193
ANKRD20A2	0	0	0.00668316	0.0447929	0.0016774	0.101254	0.299782	0.469268	0.00497455	0.227922	0.0938238	0.515965	0.386526	0.00311635	0.341722
ANKRD20A4	0	0.037506	0.00349071	0.0429737	0.00193029	0.0536683	0.0152756	0.550321	0.00433738	0.0893502	0.000990494	1.09169	1.32159	0.00363315	0.0119244
ANKRD20A7P	0	0	0.0673904	0.124539	0.0856251	0.188393	0	0.208671	0.00211636	0.00257872	0.00119098	0.026211	0.156848	0.00182737	0
ANKRD20A8P	0.0200359	0	0.00566326	0.0855508	0.00163696	0.101036	0.204478	0.468343	0.00476143	0.180528	0.0015395	0.451124	0.66547	0.00303496	0.0807178
ANKRD23	0.262382	0.694964	0.395262	0.172694	0.430353	0.586817	0.0584038	0.0455585	0.218716	0.195648	0.233164	0.819003	0.611846	0.365866	0.600645
ANKRD24	3.75536	4.45617	0.618151	1.49297	0.817268	0.152213	17.1598	5.10744	2.87172	0.298944	1.66829	2.36351	2.88206	1.30954	0.568549
ANKRD26	18.2804	20.0183	27.2711	26.4984	22.4911	23.0677	19.1742	25.4863	27.1653	22.1827	34.1691	43.1319	45.3021	20.7117	37.4155
ANKRD26P1	0.101955	0.270219	0.238938	0.0440459	0.130581	0.00346384	0.0148855	0.215027	0.111049	0.00312537	0.00142649	1.07338	0.502231	0.0408027	0.0122329
ANKRD27	67.7428	62.4386	47.6627	34.7898	63.4323	44.5173	65.2513	52.2293	56.391	27.4026	39.1843	51.5792	53.4636	22.974	30.614
ANKRD28	67.2414	63.668	62.6055	43.1236	110.684	45.1546	76.9992	58.6766	66.9761	34.6504	38.3498	67.6627	59.0959	26.0741	42.6627
ANKRD29	0.465749	0.498178	0.543727	0.301976	0.431565	0.249792	2.44245	1.81543	0.762545	1.2346	0.0966062	1.57497	1.26469	1.91586	0.121587
ANKRD31	1.10549	0.613794	0.284841	0.727333	0.515802	0.248929	1.47649	0.736949	0.866928	0.630706	1.48114	0.497321	0.495234	0.222673	1.6134
ANKRD33	0.553409	0.460775	0.00998725	0.0459429	1.02436	0.536863	0.512329	0.73356	0.0627795	0.333433	0.597349	0.629539	0.535826	0.077777	0.0334934
ANKRD33B	4.96912	5.87861	6.19429	9.90946	3.7332	2.98199	4.89125	5.53924	7.44975	1.94198	3.67035	3.57933	5.86893	0.734642	2.84707
ANKRD34B	0.0189313	0	0.0013554	0.000396292	0.0886015	0.0540454	1.2933	0.174995	0.115838	0.000837073	0.0449311	3.10964	3.31551	0.00424407	0.0333594
ANKRD35	0.149318	0.229028	0.0649954	0.000971572	0.12861	0.0517674	9.78628	0.738424	0.442406	0.00210703	0.0907034	0.090261	0.113579	0.0391657	0.235022
ANKRD36	15.2069	8.83652	22.8897	9.23487	23.8628	17.3499	12.7242	19.5132	8.81008	23.7691	20.2888	27.895	25.7923	19.724	15.6711
ANKRD36B	13.7098	9.56709	20.933	8.08076	23.0889	14.7594	5.50959	14.9267	8.0524	17.0069	16.2963	20.5119	20.887	12.4703	10.7035
ANKRD36BP2	6.16597	1.84405	2.43892	0.217468	1.27744	0.535823	0.301117	0.0892822	0.92619	0.106017	0.698044	0.116451	0.264458	0.149589	0.0779958
ANKRD36C	13.2416	7.37694	19.1812	5.0897	15.9665	10.2659	7.00525	5.92962	6.10808	16.8593	13.7895	28.7805	24.5295	12.2883	14.2254
ANKRD37	2.22307	0.806068	1.83042	1.15759	1.20405	1.51867	1.04396	0.651046	0.815164	2.08203	6.86287	3.39422	5.75823	1.20638	2.44782
ANKRD39	6.62707	7.60773	5.32142	4.23247	8.02621	4.93952	8.81284	6.3618	6.96943	5.40986	5.01499	13.9223	15.6805	4.23258	5.1583
ANKRD40	112.465	135.329	128.187	133.941	92.4058	131.203	74.4553	90.9571	134.001	79.0116	104.321	127.788	100.448	60.165	140.016
ANKRD42	9.54859	8.299	15.96	15.7708	16.8242	11.8773	7.89435	12.0284	9.45327	17.0554	13.5582	13.3764	14.3309	21.1029	11.4177
ANKRD44	0.599571	0.536839	0.555564	0.51675	0.732604	0.641168	0.933399	1.89944	0.760211	3.36255	2.13508	6.00786	4.59988	1.75298	7.17127
ANKRD45	0.57224	1.26808	0.807254	0.726432	0.856131	0.923528	1.79055	0.909712	0.814861	0.439628	0.743158	0.179047	0.0712627	0.186466	1.06192
ANKRD46	18.1209	21.8625	21.4168	26.1558	25.4947	33.0327	35.9575	32.4958	21.3388	20.8289	29.4339	34.0192	37.0608	18.0504	28.5257
ANKRD49	10.7304	11.8341	11.6501	12.7781	9.74463	10.2657	15.0865	14.582	10.1584	7.83256	12.164	29.2538	30.0521	9.51875	13.3569
ANKRD50	42.9574	52.5253	74.1936	53.7665	93.7782	87.6659	44.87	60.4925	49.5844	64.0754	73.4001	76.7686	66.7208	67.4183	126.233
ANKRD52	114.701	140.939	169.8	143.56	229.961	241.249	77.1026	113.457	129.682	230.878	151.026	189.322	150.308	211.513	209.425
ANKRD53	0.177177	0.538105	0.0129082	0.0463867	0.216934	0.200245	0.398402	0.604599	0.485829	1.48171	1.57362	0.115903	0.109539	0.472895	2.01251
ANKRD54	13.3109	15.4081	14.8847	16.1981	18.7565	15.2005	9.96237	9.95374	15.8767	16.3798	15.3682	32.1705	29.7798	13.6748	22.3802
ANKRD55	0.0446074	0	0.280798	0.046285	0.045057	0.00320063	0	2.7064	0.0629452	1.27262	0.142818	0	0	0.733339	0.174544
ANKRD6	18.0976	16.0221	10.9883	28.0336	18.0279	28.4895	14.5449	32.7531	15.1819	13.5832	25.5335	47.8799	42.2747	15.8635	25.5621
ANKRD61	0.0793158	0.15505	0.0734926	0.127551	0.129467	0.288372	0	0.000985046	0.104853	0.0523865	0.138666	0.187669	0.112215	0.039885	0.178659
ANKRD63	0.180122	0.694877	1.28079	2.7258	0.213406	0.241207	0	0.13162	0.321988	0.0573641	0.606763	0.154712	0.231302	0.00271396	0.0826115
ANKRD65	0.35957	0.536493	0.284278	0.344946	1.9656	0.781948	3.42341	2.5075	1.19338	0.534856	1.70989	0.336725	0.417129	0.223252	0.573828
ANKRD7	0.0194001	0.0372622	0	0	0.169269	0.0510267	0.749892	0.173987	0.00555267	0	0	0.126989	0.196045	0.00204065	0
ANKRD9	15.3911	14.4857	11.3818	8.9767	16.2239	13.9291	6.86648	15.7501	13.8814	11.21	13.1849	22.9956	33.7325	9.37334	10.3246
ANKS1A	64.1366	68.4327	48.3555	61.6743	45.6677	67.1914	59.2862	79.2722	59.0921	73.1163	236.441	90.4078	92.2115	46.9277	79.1707
ANKS1B	1.70446	1.4205	0.929651	0.555885	0.0884758	0.489917	0.924919	8.25335	0.819993	0.248662	0.511914	1.14328	0.573582	0.186282	0.809732
ANKS3	14.0728	15.3309	16.758	11.1983	20.5571	15.6381	14.9942	15.2749	13.8832	8.46099	12.9071	16.237	16.8231	10.1381	17.504
ANKS6	61.1657	69.855	43.4979	66.5836	30.6463	76.2269	40.9298	60.2334	46.5082	28.8542	46.0558	75.8341	76.3841	23.9957	45.2927
ANKZF1	49.3022	38.8461	51.0997	30.6884	84.7627	56.3428	39.8655	42.8819	35.7593	27.5977	69.4507	52.5813	56.3364	39.9265	38.6535
ANLN	188.18	158.229	214.903	254.035	86.3551	274.126	146.539	190.263	152.425	144.729	148.566	146.289	130.802	33.5142	159.744
ANO1	11.6268	15.101	4.93297	16.3729	1.11886	1.2275	0.968497	20.8097	10.1575	162.612	24.9811	1.1205	2.02517	61.1311	2.3033
ANO10	41.9075	37.2707	31.1123	25.8589	36.438	32.5942	49.236	37.2572	36.245	41.1676	47.9109	21.8559	21.8411	40.9397	30.2394
ANO2	1.31289	1.03658	1.59052	0.939042	0.260046	0.298009	2.90969	1.47153	0.4417	0.154215	0.420814	1.42228	1.84935	0.0415202	1.0523
ANO3	0.350317	0.0373047	0.398908	0.0460155	0.894513	0.438733	0.29617	0.0453504	0.164436	0.19685	0.507367	0.0536424	0.187372	0.113341	0.401286
ANO4	10.8109	5.87763	15.1592	9.06415	4.16614	6.84638	3.41606	24.3123	10.8579	45.4461	10.2638	2.94191	2.02517	50.2054	8.47516
ANO5	6.62462	6.45427	2.30513	4.65952	5.79644	4.4522	12.6644	11.2499	9.18341	2.85774	11.3673	27.5353	26.7219	1.97479	10.9315
ANO6	126.882	105.973	173.707	160.1	243.736	212.076	97.8169	154.304	111.105	252.286	222.243	103.655	93.9687	209.688	176.42
ANO7	1.89106	4.07473	0.820559	1.62313	0.775178	2.5883	0.724542	2.20719	2.26921	0.683554	2.36405	4.15783	2.64452	1.24159	1.41812
ANO7P1	0.0289422	0	0.00663238	0.0447698	0.382768	0.0031279	0	0.00015983	0.000473265	0.184479	0.138742	0.218285	0.26884	0.250083	0
ANO8	30.4903	32.5835	21.479	16.3276	50.727	29.0274	20.9073	23.9733	35.321	16.094	26.369	21.7936	21.2665	18.2695	37.7952
ANO9	3.54405	6.45458	0.0140083	0.474166	1.84283	2.82087	11.2427	12.8484	3.8431	1.93237	5.46692	0.398449	0.762305	0.260446	0.930071
ANOS1	91.9429	65.3196	6.54663	16.6245	21.6317	8.36154	117.667	95.1108	141.992	20.3347	12.2583	23.9653	27.0188	30.4008	18.6348
ANOS2P	0.210718	0.153191	0.00135712	0.0412297	0.0427347	0.0482508	0.0825497	0.216151	0.266125	0.000838127	0.000402157	0.0657303	0.0378237	0.000999366	0
ANP32A	288.412	262.473	217.466	296.816	141.935	189.307	227.296	263.089	246.567	156.328	249.123	333.614	289.358	87.185	263.724
ANP32AP1	1.73727	2.11399	1.68679	2.05019	0.773787	1.31757	0.0792396	1.73047	1.88726	1.21185	1.67221	2.9143	1.72794	0.00427477	0.0333719
ANP32B	216.751	163.647	198.483	340.451	133.308	220.53	108.069	240.673	184.506	161.498	212.68	228.123	257.088	85.653	194.105
ANP32BP1	0.235059	0.384989	0.407604	0.385262	0.426916	0.435638	0.0359629	0.0886587	0.526062	0.199598	0.647589	0.247659	0.581128	0.00333813	0
ANP32E	143.32	198.651	162.458	158.431	83.3514	141.713	192.214	220.683	214.319	122.21	168.713	290.014	238.577	72.0531	226.513
ANPEP	5.09579	4.302	25.5006	4.7907	7.21111	2.35133	3.83879	43.8192	3.79095	23.4242	5.15735	3.19404	8.27638	19.4081	0.989484
ANTXR1	60.3254	54.7156	102.754	103.174	97.5147	154.076	23.6402	59.0646	52.5	403.422	151.491	54.711	41.232	439.856	224.393
ANTXR2	63.6247	27.0881	132.764	62.4438	80.0027	65.0933	14.652	31.5453	31.3292	138.196	100.746	41.7693	41.539	196.369	160.329
ANXA1	548.342	309.427	907.869	467.047	557.13	760.484	107.288	112.465	540.056	515.409	427.356	79.3075	70.2827	279.153	166.725
ANXA11	84.8674	78.0769	101.197	89.4533	102.834	72.1289	83.5813	109.086	71.3538	153.175	114.906	92.7901	111.909	126.698	60.9221
ANXA2	907.752	729.055	1156.52	536.413	1982.38	763.43	442.31	585.763	859.222	1538.24	952.481	375.41	366.807	919.351	243.176
ANXA2P1	0.263281	0.191577	0.408227	0.0890147	0.761212	0.291028	0	0.174235	0.575148	0.712322	0.418677	0.119259	0.0723641	0.00307144	0
ANXA2P2	46.1179	42.535	91.7673	42.1007	114.451	42.8534	1.34737	46.2999	70.7979	127.706	81.7114	19.8446	20.7677	4.12619	0.723631
ANXA2R	0.368702	0.0755758	0.685398	0.217665	0.73207	0.201175	0.0355706	1.02911	0.115676	1.82308	1.57685	2.64305	4.4579	1.34848	1.12842
ANXA3	95.8983	44.3402	24.8562	49.618	28.1943	27.9451	46.7809	51.0612	75.7226	25.7131	62.3942	6.11525	8.00466	19.1369	3.01592
ANXA4	12.5967	10.0659	16.8393	9.9186	37.2929	25.751	32.6084	20.2504	9.45986	23.8665	28.179	18.1826	16.0928	19.25	7.00302
ANXA5	991.517	994.372	768.915	473.585	428.633	347.045	345.4	463.523	938.295	568.368	371.134	259.906	236.847	500.324	209.062
ANXA6	246.555	243.108	286.609	166.255	305.498	217.406	150.628	358.976	244.46	403.871	306.506	184.011	225.121	339.454	197.729
ANXA7	95.4176	68.7395	62.1444	51.1591	89.657	56.1982	144.394	73.4324	71.2466	64.9912	58.5445	89.1818	98.7272	54.9847	43.7964
ANXA9	0.335391	0.34467	0.149001	0.131611	0.173055	0.10182	1.30552	1.16538	0.17125	0.0568291	1.42569	0.675474	0.659875	0.0767956	0.0341536
AOAH	0.0751543	0.115003	0.00417479	0.0840894	0.171802	0.100498	0.0855919	0.298461	0.00434364	0.00252734	0.0915036	0.455716	0.190789	0.0028467	0.129319
AOC1	0.157488	0.192361	0.00135712	0.0412297	0.000256794	0.000476517	0.131713	0.172869	0.0598384	0.000838127	0.000402157	0.0331725	0.0398125	0.000445377	0
AOC2	4.9468	5.34122	5.05215	7.81686	21.7523	6.55118	2.93104	4.80287	3.40704	2.13426	4.22639	11.2454	12.3031	1.39143	3.52952
AOC3	3.4468	3.61197	3.09878	4.86734	12.7417	4.98695	3.22609	3.59104	1.41286	0.927385	2.55494	8.45098	10.3892	1.02676	2.5052
AOC4P	0.264207	0.19168	0.271673	0.340475	1.06636	0.296194	0.0362344	0.386898	0.217199	0.00579955	0.415561	0.824644	0.497229	0.0412921	0.0335202
AOX1	4.12514	4.68695	3.7982	1.53882	1.24193	1.02411	12.1659	4.7611	3.84136	0.251513	0.699885	0.527043	0.803135	0.762832	0.121736
AP000221.1	0.072846	0.463442	0.366876	0.00181623	0.0428076	0.0933397	0.0365179	0.00163661	0.418356	0.00410231	0.0939985	0.0294216	0	0.0357959	0
AP000223.42	0.104031	0.0762931	0.326493	0.42125	0.0445301	0.00255359	0.210267	0.00128682	0.108965	0.00524642	0.00228896	0.0899334	0.475334	0.00244186	0.133697
AP000251.3	2.18579	1.45948	1.48285	1.3679	0.2604	1.51439	1.62226	1.68807	1.72964	0.73137	1.90195	2.42683	2.95907	0.0783067	1.49251
AP000253.1	0.196478	0.0767077	0.0711639	0.00151642	0.250759	0.00186966	0.0167447	0.0442852	0.00327226	0.0948988	0.137538	0.165175	0	0.00177422	0
AP000275.65	0.0273709	0	0.00622893	0.0445805	0.0866805	0.0990427	0.0229849	0.000293691	0.000877195	0.225707	0.0482965	0.191815	0.0738921	0.0391847	0.18431
AP000295.9	0.196854	0.0378146	0.143614	0.130316	0.215926	0.198565	0.0407229	0.0442569	0.00322932	0.375755	0.18708	0.343336	0.461054	0.290064	0.356707
AP000318.2	0.0742208	0.30911	0.26685	0.0457216	0.257438	0.292356	0.0374652	0.0878391	0.211854	0.101943	0.413586	0.38045	0.14978	0.111995	0.243702
AP000320.6	0.210045	0.191834	0.00602307	0.126909	0.0858793	0.00205603	0.343065	0.0883649	0.113286	0.0516778	0.138025	0.0932199	0.0752257	0.00195512	0.192802
AP000344.3	0.103339	0.192843	0.148679	0.343063	0.855436	0.585901	0.0857726	0.129823	0.0588517	0.4797	0.60178	0.659946	0.651545	0.150208	0.235622
AP000344.4	0.0754953	0.270887	0.146119	0.341157	0.554915	0.342148	0	0.12972	0.109358	0.289219	0.325103	0.245987	0.38281	0.219456	0.12425
AP000345.1	0.0248766	0	0.139242	0.170768	0.170569	0.377763	0	0.12552	0.00171239	0.145333	0.140302	0.0245179	0.113405	0.00243112	0.036789
AP000347.4	0.506241	0.152653	0.400816	0.21544	0.343317	0.675947	0.103128	0.260533	0.531311	0.150857	0.462393	0.310566	0.226545	0.0410323	0.37972
AP000350.10	0.0501951	0.0767848	0.00338341	0.000950711	0.25455	0.0995251	0.0912458	0.0441924	0.0561615	0.00205978	0.134279	0.156315	0.192596	0.00253793	0.0838362
AP000438.2	0.229282	0.190761	0.189584	0.0860295	0.0844807	0.00138407	1.19412	1.25049	0.171051	0.00370928	0.0934463	0.0631853	0.0777624	0.0365482	0
AP000442.1	0.0479444	0.0762967	0.129249	0.0442691	0.0869547	0.0996127	0.185338	0.0447854	0.158591	0.00336299	0.137511	0.189809	0.43314	0.00256439	0.0362855
AP000473.5	0	0.0390832	0.00250509	0.000716037	0.00129249	0.145616	0	0.0001645	0.000487239	0.0459806	0.0459436	0.192331	0.153664	0.0390999	0.134776
AP000487.5	0.34575	0.230223	0.599958	0.385428	0.30246	0.683548	0.081328	0.174296	0.372145	0.246841	0.464557	1.13994	0.61154	0.114364	0.852614
AP000580.1	0.0209158	0.193222	0.201776	0.171177	0.0439451	0.00198674	0.087238	0.129333	0.0580794	0.146208	0.140607	0.0594368	0.156448	0.0719876	0.0897062
AP000620.1	0.157587	0.192379	0.0727493	0.0445952	0.170287	0.28449	0.0840821	0.172837	0.111295	0.18299	0.0483112	0.124259	0.113758	0.00234285	0
AP000640.10	0.080688	0.0770067	0.0762093	0.128835	0.0866187	0.284654	0.0176675	0.0858265	0.0027554	0.144332	0.185107	0.226605	0.113689	0.00235985	0
AP000654.4	0.0239532	0	0.196672	0.00194707	0.125039	0.00123211	0	0.0849744	0.100441	0.0534906	0.27457	0	0	0.0361345	0.0445287
AP000662.4	6.34666	5.64888	3.648	4.40381	3.17841	14.5015	2.28405	3.3331	3.24522	3.67771	11.2295	0.0849912	0.0714976	3.10273	17.6509
AP000662.9	0.288682	0.307324	0.342613	0.300673	0.342123	0.387584	0.172668	0.345602	0.271463	0.339527	0.555647	0.511819	0.110728	0.11216	0.0567583
AP000688.29	5.6273	5.60937	0.556294	7.75804	0.0453801	1.91537	16.3609	1.38769	1.73861	0.00794744	0.0966728	0.148571	0.187266	0.00364631	0
AP000692.9	0.0499145	0.115773	0.00722638	0.0868193	0.720365	0.101392	0.0406968	0.0863966	0.056427	0.00428093	0.363474	0.348563	0.111006	0.00316923	0.0800481
AP000695.4	0.131304	0	0.0127988	0.0030292	0.256347	0.00307252	0	0.424589	0.058999	2.23189	0.513187	0.218889	0.190212	0.352789	0
AP000695.6	0	0	0.278813	0.0889772	0.1277	0.0510097	0	0.336658	0.0565351	0.941846	0.188734	0.0255706	0	0.239412	0
AP000704.5	0.210474	0.191895	0.0694567	0.0849263	0.00120939	0.0983182	0.12921	0.0453605	0.367545	0.0502145	0.0476456	0.0914932	0.275909	0.0387578	0.0866468
AP000721.4	0.0735176	0.0759325	0.264825	0.129825	0.129714	0.289401	0.154408	0.00154405	0.513956	0.237568	0.0952836	0.320176	0.0727416	0.110488	0.105208
AP000783.1	1.4463	1.45994	1.68149	1.79328	1.41649	1.41779	0.435399	1.77316	1.83223	0.395847	1.7172	1.88574	2.72663	0.369667	1.0855
AP000936.1	15.9988	17.3684	11.6555	14.8728	13.7332	14.9504	0	16.9605	9.78014	13.4817	15.1818	22.0316	22.5419	0.00468593	0
AP001046.5	0.156829	0.231066	0.129727	0.044327	0.0860374	0.0977211	0.0146611	0.13061	0.263437	0.0951098	0.0480433	0.092603	0.115094	0.00203727	0.113557
AP001062.7	1.62831	2.92131	3.28075	2.05091	1.03135	1.02899	1.7336	1.47245	1.51621	0.685119	1.39495	0.998433	0.838681	1.12949	2.98434
AP001065.15	8.52244	11.5277	6.0513	4.70072	7.59264	5.861	2.94918	10.8601	9.07412	2.18158	4.04022	1.71776	2.14104	2.95417	4.25177
AP001258.4	0.864175	1.268	0.474493	0.0462774	0.558078	0.200229	1.31485	1.08226	1.02855	0.152922	1.24414	0.916201	1.07835	0.294094	0.371864
AP001347.6	2.13705	1.30598	2.27807	1.41089	0.646503	2.4901	2.07667	0.565076	0.870682	0.779771	1.44018	3.33684	2.26051	0.406502	2.94866
AP001372.2	5.00043	2.38116	3.77333	4.44357	3.4767	2.73913	6.10408	4.02462	2.65292	2.22853	4.13203	2.66348	4.71458	2.33472	5.17427
AP001429.1	0.195532	0.0377665	0.198701	0.211811	0.463319	0.0996284	0.064865	0.0443568	0.00338253	0.0996612	0.0489978	0.0242041	0	0.00256913	0.18149
AP001462.6	0.18948	0.0762651	0.0693034	0.0848719	0.129865	0.100807	0.184726	0.00130501	0.0585976	0.00297341	0.0922881	0.419467	0.190224	0.0402159	0.248473
AP001469.7	0.0742577	0.387	0.0723466	0.00162711	0.0450981	0.196778	0.0148861	0.130334	0.111047	0.051777	0.227186	0.682249	0.189286	0.00314336	0.269097
AP001469.9	0.0752671	0.192837	0.202459	0.212956	0.173015	0.293041	0.0382022	0.172055	0.109659	0.00505176	0.276697	0.510699	0.0719381	0.147709	0.360729
AP001471.1	0.109215	0	0.00847281	0.00216439	0.0442386	0.374176	0.117971	0.0440924	0.00298736	0.369388	0.231254	0.0917893	0.0351088	0.0386624	0
AP001626.2	0.547558	0.80663	0.0819045	0.637227	0.303163	0.639036	0.754802	1.29565	0.598822	0.199128	0.555466	2.59361	2.61625	0.224002	0.615073
AP001628.7	0.129218	0.0373892	0.0709013	0.126294	0.000728297	0.139483	0.155362	0.257669	0.162408	0.00331722	0.0928497	0.135876	0	0.00129131	0
AP002381.2	0.045704	0.191705	0.0694482	0.0439275	0.0867509	0.0991887	0.749423	0.00169212	0.00557015	0.0502098	0.0923396	0.0899533	0.0737792	0.108399	0.208708
AP002856.5	1.25454	2.95802	0.00598213	0.289734	0.000140421	0.0456138	6.288	3.46207	3.24295	0.00357531	0.00161614	0	0	0.000242246	0
AP002954.3	0.455838	0.423742	0.779034	0.173503	0.59863	0.391483	0.0139472	0.0886518	0.270104	0.244666	0.142306	0.244494	0.420367	0.149361	0.493064
AP003068.18	0.209167	0.385459	0.472725	0.0890295	0.385609	0.246533	0.0818405	0.131294	0.268136	0.340709	0.831163	0.40847	0.226634	0.500908	0.012042
AP003068.23	0.547274	0.613986	0.415211	0.302256	0.474449	0.152169	1.11728	1.25292	0.59919	1.09826	0.696892	2.81709	2.30709	0.730024	0.255334
AP003774.4	0.19117	0	0.0723466	0.00162711	0.301271	0.10242	0.161708	0.0446922	0.0580764	0.051777	0.227186	0.862791	1.04706	0.077434	0
AP003774.6	0.181814	0.230468	0.077176	0.336513	0.0440965	0.281276	0.270138	0.173944	0.165383	0.00484627	0.185702	0.0587375	0	0.00202064	0.113767
AP005530.1	0	0	0.00135712	0.0412297	0.0445892	0.00261786	0	0	0	0.000838127	0.000402157	0.190498	0.353378	0.00250513	0.182504
AP006222.2	1.00528	0.498757	0.676116	0.344709	1.46007	1.12736	0.507571	0.907434	0.384665	0.910265	0.604751	2.16763	2.18468	1.52946	1.62315
AP006621.5	2.05869	1.0752	2.02749	0.730477	3.30595	4.73955	0.480316	1.21229	1.77782	2.1273	4.77623	5.97072	5.36561	3.13583	2.91018
AP006621.6	0.227734	0	0.0787095	0.0456835	0.471317	0.439334	0	0.00100006	0.105066	0.147635	0.503643	0.568091	0.420419	0.11352	0.330363
AP1AR	23.1736	29.202	26.3908	23.4206	17.7699	21.991	31.6594	26.0066	28.897	17.8821	21.6357	36.3175	28.4368	14.1129	27.8612
AP1B1	144.666	146.549	136.13	110.137	118.457	99.8351	140.869	120.511	126.391	95.3905	106.271	181.477	169.361	86.9264	100.566
AP1G1	111.411	133.369	139.164	122.874	149.659	113.615	140.937	116.011	125.147	130.857	133.383	166.395	146.593	99.7606	135.066
AP1G2	62.719	58.9038	44.1719	43.0814	100.815	81.1658	43.1557	60.0601	40.6759	46.5828	59.5179	89.9667	77.7989	46.1263	50.7458
AP1M1	72.0342	66.512	79.9842	71.5018	103.563	70.1731	37.8592	34.7054	59.2507	69.8743	69.9655	78.9374	86.6906	67.1622	72.4627
AP1M2	8.33054	15.2529	1.56679	1.54274	3.09032	3.03052	102.799	28.3005	13.2425	16.1055	4.32031	4.68439	3.48658	2.95057	0.945658
AP1S1	56.1718	47.031	49.9609	49.4063	111.972	79.0141	35.86	24.8396	35.4888	54.796	54.4587	37.2161	44.0701	52.0304	38.073
AP1S2	217.536	225.817	279.389	144.885	126.182	133.891	211.634	268.238	310.35	113.467	194.201	53.173	45.295	63.0819	238.712
AP1S3	1.93837	3.3802	1.62549	1.9668	3.73535	0.885562	9.44466	7.74405	5.29528	3.51391	1.0712	10.6307	7.47518	5.392	2.41713
AP2A1	177.973	172.254	197.598	119.328	249.314	153.537	120.954	122.588	158.418	158.788	182.316	91.341	106.617	157.914	144.306
AP2A2	84.868	102.669	97.2221	72.1872	91.8904	91.8688	46.9564	80.3983	98.5699	108.481	110.727	84.7789	79.5219	101.907	111.997
AP2B1	522.843	390.425	478.613	315.924	484.857	411.402	406.187	346.344	413.356	334.152	431.253	539.459	623.441	308.47	338.386
AP2M1	481.721	449.367	424.42	421.657	410.178	274.237	433.44	375.811	441.604	377.978	294.159	367.501	375.588	368.373	220.398
AP2S1	116.624	104.359	100.313	84.1094	90.2583	78.3813	117.646	68.1105	77.9437	79.1523	67.3664	83.2423	99.4929	61.985	51.0126
AP3B1	113.125	90.5647	129.332	84.2394	107.684	81.0218	93.3254	91.0432	94.1987	123.027	114.674	91.4705	89.9086	107.231	100.124
AP3B2	5.75353	13.3328	2.49024	3.62781	1.71886	2.93313	10.5631	31.4081	6.59794	0.44484	1.9049	6.73666	7.2915	0.370416	1.30307
AP3D1	245.107	315.921	233.082	213.821	269.832	208.267	234.215	238.641	293.015	186.382	227.118	207.951	201.283	176.33	210.605
AP3M1	72.8442	72.9666	85.5737	82.4855	84.9373	81.3628	84.1173	72.2202	79.7763	76.4467	84.5429	110.732	110.607	62.9341	78.5647
AP3M2	38.8313	36.2721	42.8817	43.8047	15.0671	33.7179	33.8374	23.8873	33.9745	18.4174	25.583	40.931	47.2566	25.997	37.0132
AP3S1	49.5093	48.4137	58.9793	48.1673	62.018	48.8678	59.6241	52.3152	49.747	59.2893	51.7201	57.4825	68.7936	60.7781	37.7397
AP3S2	16.1014	13.448	15.4235	19.915	24.5501	16.3249	13.9485	13.5876	11.8321	15.4636	14.9508	39.1764	46.6854	14.1133	17.3409
AP4B1	19.1768	16.9443	16.4909	13.0781	16.8243	15.6382	30.1763	12.2044	18.852	10.0057	11.4224	16.8342	25.2204	9.88313	15.1627
AP4E1	23.358	25.9741	27.4065	26.9259	20.5597	30.3945	30.8581	33.4047	24.4165	27.6884	30.8274	42.16	28.9338	20.7836	26.9886
AP4M1	19.2321	18.6356	17.105	22.1368	11.0747	19.7889	15.616	15.7513	12.9134	14.547	14.6261	10.7672	11.6854	13.3438	25.198
AP4S1	4.91544	5.30186	3.97921	4.74393	1.63347	3.86107	7.90152	5.23693	7.99037	4.06001	5.107	4.01786	3.33131	3.09852	6.76192
AP5B1	5.65207	10.183	4.65866	7.94942	5.75336	9.62818	3.03888	11.0751	6.48427	8.45358	9.09933	16.213	15.6384	7.98526	9.99619
AP5M1	29.7754	44.879	39.3899	37.4823	20.217	35.1351	43.1815	45.1751	46.0178	33.9726	49.3505	52.8095	43.0393	23.0816	37.1905
AP5S1	5.83964	6.60903	6.66873	6.58197	3.04959	5.66985	3.68702	4.71762	7.23379	6.37806	6.17592	9.365	7.3963	5.10361	6.39048
AP5Z1	27.0978	33.2374	37.429	43.9316	32.1454	31.0285	18.3718	17.5696	22.2551	16.3396	18.0163	23.0208	23.184	22.6413	18.6555
APAF1	54.4024	42.496	95.8726	81.0328	90.8172	94.0182	54.4148	87.6651	48.9926	87.2211	79.9009	83.6485	81.9752	80.9442	109.503
APBA1	2.28676	5.5745	1.46717	0.727837	0.900715	0.492098	0.234443	0.911376	3.34351	0.298424	1.06737	0.813987	0.957907	0.65516	0.732344
APBA2	24.5447	31.1239	28.0107	15.0897	28.1562	22.9707	20.3089	17.2234	23.2803	35.7998	28.1814	39.641	51.6256	31.3559	44.0969
APBA3	12.7034	17.9441	11.3174	11.3694	19.6561	13.7823	12.8336	14.0205	17.2284	12.6113	14.8098	16.174	18.05	13.6721	15.2073
APBB1	39.1205	45.7634	36.769	13.2103	74.7226	47.5991	24.2441	31.3291	30.0337	62.6664	71.4474	104.827	121.494	45.6526	78.0993
APBB1IP	0.050111	0	0.00549616	0.0442076	0.0861635	0.00220918	0.0910695	0.128162	0.0562406	0.0509483	0.181731	0.126378	0.0351929	0.0385573	0.215643
APBB2	46.089	43.1879	33.0027	23.2533	122.273	74.1294	56.0645	55.3003	44.8327	76.6302	79.9438	35.9275	30.9231	67.6706	61.5503
APBB3	20.3116	13.2171	16.2266	16.6246	32.1022	19.8908	26.4177	10.3438	11.8882	9.81433	15.8782	19.8155	30.9668	18.3042	26.055
APC	29.6966	36.6174	45.5831	30.6885	20.4322	29.1771	52.1067	42.8819	44.1279	50.6387	52.2294	77.249	56.3371	44.2634	77.6645
APC2	0.363584	1.2709	2.1588	0.730382	0.732601	0.250033	0.282295	0.347803	0.435704	2.65285	3.15515	1.56122	1.18233	2.73373	12.7582
APCDD1	23.6824	32.2783	6.07731	7.48303	4.03747	13.8327	0.9465	8.82957	16.7983	33.5689	29.6177	7.1517	4.66955	56.2667	18.413
APCDD1L	9.84369	6.37787	17.194	4.02025	36.8038	1.47199	0.946042	3.68035	14.3489	2.8595	4.32056	0	0.0333182	5.98023	1.59071
APCDD1L-AS1	1.00231	0.614094	2.70593	0.685498	3.96965	0.249533	0.145886	0.219034	1.92008	0.0573337	0.282334	0.146944	0.109368	0.041535	0.233541
APEH	158.847	131.179	66.4592	69.9214	85.4526	98.5135	191.753	117.569	110.729	88.2348	104.783	113.935	127.126	61.1482	78.5192
APELA	13.3032	72.3926	1.63439	29.4261	0.00216895	2.7592	27.5812	53.2653	27.3898	0.154102	1.21135	0.0843261	0.147682	0.0415214	1.53277
APEX1	226.191	299.591	182.722	199.673	93.9942	155.635	239.711	222.372	268.008	115.302	167.924	118.047	102.479	78.9418	174.203
APEX2	29.6194	40.0762	30.5018	40.1719	20.3882	24.4841	34.5492	30.983	36.2423	21.8939	25.4433	41.5302	53.0468	17.3217	28.0572
APH1A	116.176	121.112	88.7386	77.3576	130.174	108.68	102.737	76.4617	93.7675	81.8103	101.534	209.718	233.329	75.2606	115.621
APH1B	11.2556	13.8322	9.43272	4.10666	13.864	13.7827	17.1328	16.6158	13.2894	11.8844	17.4531	22.9953	20.9635	14.2193	18.2383
API5	217.51	246.143	227.829	244.89	166.527	208.656	264.163	228.213	249.591	147.001	169.875	238.396	230.298	91.3407	179.294
API5P1	1.92001	2.26729	2.36026	2.64922	1.80035	1.61029	0.36794	2.20617	2.37256	1.93512	2.36858	1.73	2.18896	0.0415648	0.344587
APIP	24.5157	24.6675	20.6713	25.2993	14.3794	22.3802	30.9019	33.8375	28.6815	14.2107	17.0401	28.997	30.3174	12.1073	15.6054
APITD1	5.7858	5.57099	5.85911	7.00729	1.50475	4.3968	6.51898	6.05834	6.37377	3.91804	4.64433	4.36534	4.59893	2.18967	5.28505
APLF	13.8385	8.14488	10.3798	4.53433	12.0177	8.70141	11.7452	20.2479	6.70522	24.1482	20.1478	7.40506	5.74338	18.3661	15.9937
APLN	33.075	4.37891	8.76441	42.3361	51.741	16.3676	12.906	0.435527	3.25089	0.105422	0.886188	0.335877	0.339487	1.64672	0.811774
APLNR	6.59408	3.99451	5.33733	27.2697	1.11893	13.278	0.0581376	169.689	4.76376	58.1721	76.2275	0	0	12.302	1.88108
APLP1	18.0726	24.2077	14.8921	9.53441	56.8256	56.4415	16.4835	14.9296	14.0474	32.2719	38.9021	29.2361	33.8746	65.2266	113.748
APLP2	910.144	759.14	960.26	812.97	1116.33	882.906	641.959	894.069	716.041	750.788	779.776	627.567	663.908	868.269	727.645
APMAP	93.8125	85.5696	112.236	106.462	153.006	118.305	117.291	61.6632	98.734	128.873	102.232	100.925	120.416	127.723	102.882
APOA1	2.09565	2.26544	1.76899	0.987097	8.6721	2.30272	0.0580663	102.401	2.5492	40.0657	8.54546	0.179304	0.148177	67.8793	0.923356
APOA1BP	44.5659	45.3787	25.8616	31.8404	44.1223	42.5164	44.0507	34.2717	28.4158	32.2298	35.1449	111.118	108.964	30.5583	39.566
APOA2	0.336368	0.152324	0.139645	0.00211676	0.169389	0.00217904	0.0134153	2.23555	0.117138	0.279477	0.185718	0.092329	0	0.20669	0
APOB	0.464955	1.19022	0.754186	0.303173	0.0882191	0.676657	3.89377	2.24905	0.711018	1.82925	2.54893	0.022619	0	0.712614	0.262274
APOBEC2	0	0	0.07444	0.00182999	0.0849758	0.00160849	0.0192221	0.167369	0.00205087	0.0528858	0.318159	0	0.0768339	0.135957	0
APOBEC3A	1.27651	1.07728	0.790361	0.427578	0.601989	0.49211	0.0351606	0.175689	0.542872	0.199764	0.28088	1.70998	1.30631	0.00414375	0.89185
APOBEC3B	9.10631	8.33826	5.44522	2.65194	4.68068	4.11005	5.00083	2.59898	8.69208	2.46948	4.68845	24.0166	25.9576	1.2821	8.74744
APOBEC3C	17.2801	10.9111	24.6482	15.0898	32.5316	12.0748	29.5942	38.6808	12.4303	40.0498	29.7597	19.6265	20.1172	42.72	14.8449
APOBEC3D	1.91272	1.68922	2.09596	1.07205	3.86223	1.32465	4.44871	12.2366	1.84552	3.42413	3.75874	6.10212	6.29032	2.22544	1.30263
APOBEC3F	3.57227	2.34248	4.11783	3.25107	6.65237	3.81553	4.93657	13.7524	2.6011	6.66468	8.91129	6.31038	6.97394	6.95928	5.8092
APOBEC3G	2.85957	1.76594	3.10961	1.41441	6.60982	2.88821	2.83849	26.5097	1.09085	7.86362	6.82316	8.85922	11.3095	7.50605	2.68341
APOBEC3H	0.20686	0.0756396	0.264366	0.129763	0.682505	0.342751	0.785174	0.217393	0.00603095	0.146975	0.186339	0.277629	0.382193	0.255399	0.0784291
APOBR	0.2422	0.0374069	0.451398	0.0881362	0.173298	0.150292	0.107837	0.257467	0.059811	0.102195	0.232472	0.606216	0.618715	0.0034553	0.357878
APOC1	14.857	24.0912	7.62392	13.8488	7.85649	13.2445	21.464	57.6752	21.3396	25.7928	18.478	24.9477	33.1213	10.6476	5.37755
APOC1P1	0.232819	0.461687	0.275022	0.341672	0.216587	0.392397	0.194641	0.388952	0.324984	0.197652	0.416917	0.792364	1.08233	0.11384	0.213824
APOD	0.0483303	0.0376134	0.00428138	0.0435003	0.0883763	0.0537888	0.187025	0.129299	0.0580253	0.0915137	0.047216	1.1505	1.23911	0.185529	0.0779166
APOE	165.127	264.548	111.64	230.402	178.069	177.232	319.047	425.7	230.42	183.965	296.987	27.0044	38.6644	181.096	53.3702
APOL1	0.0216676	0	0.0696023	0.0439597	0.131099	0.0537333	0.11526	0.170317	0.0567646	0.0934792	0.047676	0.567417	0.771413	0.71606	0.0118656
APOL2	15.2063	15.2927	11.1099	6.88316	20.3427	6.65107	14.2606	13.1117	9.88954	11.6898	9.79697	19.7577	12.3752	26.386	6.93711
APOL3	0.583458	0.0371248	1.02606	0.00262255	0.557894	0.151589	0.0798657	1.20247	0.0625511	0.244378	0.0498083	0.498652	0.379696	1.18313	0.0117209
APOL4	0	0.0382859	0.0061227	0.0445288	0.0442286	0.0512525	0.045208	0.0847903	0.00197261	0.139437	0.138145	0.195175	0.235822	0.0386414	0.0146566
APOL6	0.595991	0.230249	0.703808	0.00247649	1.49911	0.054041	0.174097	0.0885974	0.0614695	0.241853	0.0958486	0.526018	0.532093	2.05635	0
APOLD1	3.49163	2.03702	0.88822	1.24085	0.990184	5.91576	0.569401	1.08328	0.334065	0.923702	3.05842	17.4172	22.6648	1.93794	4.2439
APOM	1.10574	0.767799	0.418352	1.32201	0.603013	1.41597	1.99887	0.435063	0.386657	0.774626	0.975316	1.63527	1.49474	0.586304	1.45029
APOO	38.8838	39.0388	34.8749	38.2067	21.589	38.9892	31.8117	28.2572	30.7895	25.2749	22.7976	18.0244	17.1274	16.8825	27.6161
APOOL	4.86759	4.03409	2.84003	3.07937	7.89769	4.50021	3.39984	5.23509	3.83763	5.40686	6.03403	16.3448	16.524	3.90503	5.15799
APOPT1	0.522406	0.460226	0.944597	0.897669	0.345582	0.637152	0.530236	0.692531	1.12448	0.869164	0.744487	0.368339	0.687386	1.12038	0.983948
APP	1002.85	812.818	546.425	708.903	982.763	1106.56	1141.95	1101.6	893.093	1106.87	967.29	508.163	499.835	1399.84	809.576
APPBP2	29.5432	33.0831	68.2744	33.6387	90.3456	75.6961	15.0092	26.4393	35.4283	100.262	95.173	95.0516	75.1139	118.606	138.546
APPL1	58.9003	44.955	70.0874	61.7148	54.2511	52.778	95.7144	71.6571	58.8762	60.4517	63.6049	108.285	107.39	49.8444	64.4902
APPL2	25.3878	22.8236	41.8789	45.2593	28.028	56.7308	15.1001	29.3799	18.0441	32.1853	37.9314	34.454	39.8558	25.963	74.15
APRT	98.3368	111.545	66.4529	59.1507	68.4989	43.5918	114.152	82.0001	96.5755	67.3111	56.9665	98.9556	120.27	41.2766	28.5615
APTR	6.23304	6.33958	5.92935	7.30718	3.47867	9.2812	8.07916	7.35587	4.59671	5.22049	5.61893	5.17686	6.09114	7.10543	6.70188
APTX	48.0629	45.2245	36.2934	59.6588	38.8834	40.9468	69.5963	36.8252	41.1068	26.2436	26.9297	29.9958	32.6901	16.5564	23.0656
AQP1	1.58451	0.305958	1.70114	0.559414	5.06736	0.836382	0	2.93334	0.386972	28.9384	57.7903	0.681137	1.02901	64.0848	0.656344
AQP10	0	0	0.00246043	0.000703885	0.131245	0.00393646	0	0.0418151	0.000492805	0.0015077	0.0894505	0.790998	0.808267	0.860857	0.0334854
AQP11	0.441799	0.652773	0.149427	0.428164	0.345547	0.58864	0.64312	1.29461	0.491382	0.575362	0.648687	0.846681	0.997128	0.618758	0.96165
AQP3	1.17579	2.57375	1.75656	2.30683	1.76198	0.738885	3.42729	6.05335	2.11232	1.97979	1.48777	8.4682	6.9814	2.77066	1.39183
AQP4	0.044545	0.383025	0.00816579	0.0453922	0.0883071	0.199258	1.23163	1.85471	0.492506	0.323223	0.18561	0.92635	0.811008	0.327118	0.0336398
AQP4-AS1	0	0	0.0722218	0.0444916	0.00129656	0.376906	0.486228	0.344046	0.165209	0.00361255	0.22709	0.0246817	0.0347542	0.175821	0.0140624
AQP5	0.418926	0.538048	0.143515	0.0881838	0.129681	0.336148	0.605258	0.3903	0.275973	0.330435	0.278072	0.0236175	0	0.14514	0.323612
AQP6	0.0502087	0.0378475	0.00422617	0.0434653	0.08835	0.0537583	0.0912744	0.128103	0.00312791	0.0490173	0.0915587	1.11966	1.39675	0.0412401	0.0556785
AQP7P1	0.164094	0.0765127	0.126898	0.0439776	0.000730297	0.094545	0	0.0445214	0.156103	0.050341	0.0476939	0	0	0.0694284	0.0701248
AQR	85.2331	87.8363	92.9801	97.6999	58.9721	82.7783	150.397	116.486	97.6026	80.7966	94.5245	84.2482	77.9905	49.8084	97.3685
AR	16.5988	18.943	29.5365	14.703	21.4576	18.6164	15.5265	14.4103	18.6335	7.49797	14.8578	8.53561	9.46177	8.68027	22.5899
ARAF	48.4066	50.4122	43.0238	41.3711	52.4903	42.2713	31.252	42.7956	44.5067	34.6975	45.1266	67.9158	69.2545	36.2077	50.2161
ARAP1	75.6595	83.6103	61.2679	47.1419	65.1091	55.5632	73.9257	90.9123	62.3882	59.3864	56.0838	96.6278	108.961	51.7404	68.8558
ARAP2	1.02467	0.806176	0.416634	0.811752	0.861424	0.445608	1.27122	1.21118	0.814389	0.202179	1.57241	18.6034	14.9998	0.406886	1.03403
ARAP3	63.4574	48.5675	58.7066	47.5257	46.3101	70.5581	47.6968	41.0222	42.9427	41.8008	48.5628	18.3979	22.185	49.9854	62.2488
ARC	14.3414	10.1051	10.3703	25.8864	6.3498	3.17929	8.85084	4.24327	15.98	0.686649	1.48992	5.24518	7.78456	0.552775	4.34087
ARCN1	204.066	239.073	257.123	214.335	418.375	253.616	233.949	258.286	273.3	373.721	336.544	318.432	324.116	335.521	263.181
AREG	0.123775	0.0371063	17.3462	0.046296	1.92685	0.00436864	1.64702	0.218478	0.170141	0.976571	0.1896	0.241096	0.300989	2.49035	0.0116368
AREL1	69.1371	71.3148	93.5778	69.2795	87.8124	86.7369	57.4179	51.191	60.9811	58.7625	63.6983	97.8511	89.8717	54.8037	78.9222
ARF1	318.481	294.826	343.969	300.794	503.828	346.803	269.165	312.635	325.477	389.67	350.797	603.542	810.127	356.49	289.679
ARF3	483.117	438.109	298.118	379.13	198.373	293.533	476.647	305.107	330.936	188.897	209.756	214.675	193.311	164.918	180.249
ARF4	151.661	158.421	234.296	148.262	390.691	209.49	215.11	183.384	183.858	323.414	217.555	175.435	180.24	361.733	220.4
ARF5	94.8426	76.5786	78.305	109.836	83.5635	104.033	73.0812	57.9847	60.8214	57.1702	87.5604	61.2492	87.0357	53.3452	86.7637
ARF6	47.8501	52.2944	122.995	75.4343	60.9879	42.7604	60.7345	67.7623	64.22	57.5569	85.3786	69.7368	73.6617	42.1139	53.1554
ARFGAP1	124.567	142.591	123.482	158.644	310.216	219.993	93.2336	116.01	109.485	156.9	117.228	111.885	121.181	202.871	110.584
ARFGAP2	77.686	77.6545	67.3273	74.1074	67.3404	74.569	100.184	55.1723	63.7379	48.2774	58.9625	81.6104	87.9953	37.5221	70.6168
ARFGAP3	31.2268	26.0124	38.7206	32.7399	77.254	51.9471	30.9013	35.4385	24.4714	68.0281	43.4099	71.7132	74.9248	78.1329	44.5319
ARFGEF1	136.561	116.462	87.5266	86.0754	81.9323	58.8858	180.516	154.392	148.804	84.5638	82.5005	71.1153	70.363	67.6715	85.3173
ARFGEF2	61.9003	70.354	70.9647	84.9628	81.4175	78.9186	64.3601	65.21	62.3858	61.8541	60.1237	86.7615	73.6591	71.281	56.8488
ARFGEF3	11.6461	7.10684	2.61771	2.47657	4.63821	1.03195	87.5119	33.016	12.0002	0.396412	1.85778	53.4052	50.5687	0.953798	1.67991
ARFIP1	30.7235	36.6944	32.3879	27.7385	30.3878	27.5632	43.2276	47.7706	33.3828	34.8867	34.6345	57.4277	51.7404	24.5766	35.0501
ARFIP2	35.0375	59.2116	42.8228	34.1496	61.374	43.2488	41.8222	43.1421	53.7946	45.9038	44.8483	68.7003	58.023	50.6072	45.9157
ARFRP1	26.0719	26.4357	20.2684	26.8802	18.2416	21.0132	19.6191	15.7091	25.4387	14.5972	16.7152	21.3886	20.5016	22.0922	22.2465
ARG2	19.5418	37.3102	4.05826	4.23539	26.4373	19.9387	25.4712	25.5306	28.4648	27.1067	66.6574	32.9876	18.2396	14.7681	18.3903
ARGLU1	171.079	165.607	191.944	180.484	117.858	185.985	145.983	166.421	167.114	121.148	170.013	254.132	254.557	188.215	239.292
ARHGAP1	103.522	78.2689	75.0044	78.6386	88.9274	51.8497	117.426	59.4131	75.7282	80.0198	60.4954	38.2522	58.4429	105.219	54.1543
ARHGAP10	26.2552	14.9458	46.919	26.7132	29.7851	19.549	16.2791	27.0875	35.3168	31.3134	29.5751	35.8449	36.9858	16.5186	14.2436
ARHGAP11A	143.218	117.615	170.054	132.018	51.5052	131.592	165.943	148.507	137.625	72.0061	87.7014	147.364	131.266	20.2786	115.161
ARHGAP11B	28.2017	20.7482	34.5953	25.3862	11.5049	26.3884	29.3231	31.5008	20.5291	14.6955	18.1084	58.6318	50.9018	3.72508	23.7804
ARHGAP12	58.2714	56.1371	82.94	68.2529	64.3352	58.7368	44.4905	59.5843	54.0134	45.8136	53.5776	60.1537	52.8483	41.7127	52.6657
ARHGAP17	59.2437	66.2428	76.4097	58.5519	65.924	65.1388	47.4713	54.8253	70.4838	39.3876	59.4263	66.0899	59.2483	40.1101	95.3231
ARHGAP18	17.3121	10.9116	57.8623	10.0045	112.778	25.4133	12.1214	10.9923	20.3564	19.863	11.4245	19.4988	16.0146	18.562	9.14045
ARHGAP19	47.1695	32.9284	48.4691	39.0627	30.4314	36.8473	56.601	44.6562	38.6758	26.8228	30.8752	78.4767	94.5557	11.5275	47.2999
ARHGAP20	0.0713285	0.152587	0.732006	0.259097	0.00224375	0.00439519	0.148352	1.15761	0.168722	0.622586	0.281269	3.64631	2.30684	0.766193	0.210614
ARHGAP21	112.021	91.1412	177.593	96.7611	113.393	113.419	73.9682	77.4996	89.9311	87.902	99.5859	162.784	151.769	68.5877	136.025
ARHGAP22	6.04484	15.3707	1.56496	2.31061	2.27508	0.640946	5.06451	5.1083	17.2169	5.49945	5.66196	4.65977	4.52785	1.24247	1.57364
ARHGAP23P1	1.17992	1.80609	2.47415	2.04857	2.18576	1.6599	2.0073	0.824288	1.67373	0.635809	0.468118	0.146807	0.147561	1.92274	1.04123
ARHGAP24	6.21647	0.80534	2.91131	4.19103	1.89137	3.37645	0.94635	10.7218	0.496547	14.1828	4.22773	3.19463	2.21697	17.6543	5.29453
ARHGAP25	2.01057	0.844607	1.01812	2.00482	0.346094	2.5307	1.27038	1.03901	0.171867	1.49358	0.282576	0.429967	0.685251	2.17229	0.210509
ARHGAP26	21.7813	20.2489	7.73783	5.12974	5.92509	6.60104	28.8369	21.0304	18.6919	4.97903	5.57235	21.9055	18.8595	9.07837	7.29656
ARHGAP27	22.2047	20.4029	9.96557	11.3669	7.55453	9.33331	20.2007	15.0597	17.7723	2.95712	12.4872	14.897	17.5599	1.82873	4.1542
ARHGAP28	21.3579	24.8982	11.8005	11.0735	8.97318	26.7827	10.4468	57.718	20.3135	20.8837	158.019	18.1152	12.7946	31.1034	177.199
ARHGAP29	19.1998	14.8689	36.3072	76.7192	63.4785	121.426	16.6788	67.3653	15.6169	319.785	347.868	43.2786	36.8637	108.939	55.913
ARHGAP30	0.581645	0.499521	0.712771	0.341538	0.383092	0.101115	0.192583	0.690224	0.222943	0.00608725	0.188089	0.250763	0.466338	0.0403943	0.0347682
ARHGAP31	9.12773	6.56962	35.8588	6.41463	8.58621	7.87245	2.68184	21.2391	5.46221	18.699	10.7275	17.3047	12.9117	33.8916	14.515
ARHGAP31-AS1	0.587275	0.114068	0.409922	0.554687	0.216463	0.199462	0.449653	0.431832	0.00634012	0.575076	0.235091	0.437378	0.45888	0.0776215	1.09961
ARHGAP32	38.0681	33.1595	46.5268	40.3464	79.8704	52.7762	27.5607	37.1697	29.8714	37.9361	68.3376	45.4489	41.4259	35.7343	72.5377
ARHGAP33	29.7028	27.5114	23.495	16.5411	22.0613	36.646	25.0273	24.1026	19.3411	12.3277	26.1831	15.0697	29.0495	10.651	43.9736
ARHGAP35	114.885	169.873	128.531	136.849	118.372	153.78	58.257	114.972	126.118	157.191	164.024	138.623	104.74	104.245	211.596
ARHGAP36	0.264322	0.385423	0.00643579	0.127401	0.0450568	0.00320027	0.128165	0.131315	0.16566	0.00383407	0.22783	0.483417	0.545426	0.00308285	0.246199
ARHGAP39	20.8619	23.6309	27.4649	24.1466	15.8816	22.8697	13.8548	18.0015	20.4707	12.8597	21.0321	29.0263	25.332	12.4361	30.9167
ARHGAP4	23.4383	20.7098	7.48281	14.2715	16.8214	9.96989	39.1875	18.5215	20.0965	5.75645	11.1887	6.46281	6.47232	12.4639	7.25263
ARHGAP40	77.0689	24.8976	8.75	8.41845	10.4673	12.0088	7.75361	62.005	26.0941	6.47583	4.27424	0.837354	1.48868	4.73832	0.610983
ARHGAP42	21.1207	24.0143	20.3464	19.5773	57.1671	43.7358	28.9211	46.5135	19.3423	52.3231	47.8178	24.0849	16.3591	62.6325	43.2011
ARHGAP44	11.4132	12.4487	4.59173	8.63277	6.61166	7.57793	19.404	20.2063	11.2396	5.22375	12.9496	23.1625	24.9958	6.20137	6.31507
ARHGAP5	71.9738	83.2256	131.093	103.173	210.218	140.834	94.2383	111.682	103.432	274.266	178.324	118.011	101.634	255.737	240.14
ARHGAP5-AS1	2.31369	1.95898	2.1729	1.45737	3.52218	4.59844	2.04403	3.45971	1.89447	24.3189	6.7807	1.497	1.06712	26.4425	13.7231
ARHGAP6	1.97209	1.76702	5.53706	3.16682	2.87828	2.98613	0.523959	2.8108	2.64163	15.217	27.199	3.00558	4.01908	18.132	7.43605
ARHGAP8	2.1804	2.30493	0.0832671	0.430009	4.41127	0.591628	3.36418	3.11484	1.73428	1.29025	1.02011	2.10514	1.68459	0.841387	0.0774496
ARHGAP9	1.41601	1.61315	1.258	0.514293	0.981408	0.34428	4.5858	0.911103	1.03389	0.201722	0.650717	0.565743	0.575182	0.11383	0.100324
ARHGDIA	416.901	398.648	472.621	356.097	446.53	303.556	214.544	273.778	432.58	328.208	353.676	317.614	330.593	306.39	343.935
ARHGDIB	1.78754	0.767138	7.88767	2.0557	13.5627	5.08751	3.64441	1.38603	1.30156	24.2302	6.45631	1.93678	1.14385	39.2355	4.5088
ARHGDIG	1.97706	0.65192	0.488125	0.942795	2.74944	0.738922	2.45923	1.16946	0.817296	3.30944	0.931405	14.2436	21.6723	3.90359	0.433244
ARHGEF1	140.589	111.659	161.577	79.667	262.232	109.853	149.815	101.515	115.48	123.512	135.008	80.8489	94.5061	149.272	111.7
ARHGEF10	92.1797	97.4426	90.8221	56.4168	117.295	106.866	102.047	112.851	110.617	85.9632	81.5716	33.4766	34.9857	76.3846	59.0987
ARHGEF10L	41.4667	31.3539	33.1872	28.3351	32.575	34.7909	22.5769	22.5455	23.3371	17.2076	23.493	13.6552	15.1718	18.1595	50.5455
ARHGEF11	71.8987	76.5404	78.1651	68.1681	82.362	83.1211	72.8822	60.9266	55.7984	59.3416	67.4583	81.1052	73.4671	56.2254	107.012
ARHGEF12	92.6554	83.2642	163.399	105.096	179.445	140.492	88.3427	93.1197	81.2366	171.009	129.159	279.455	235.931	157.99	167.221
ARHGEF15	2.3664	1.61286	0.608219	1.27407	0.388637	0.686764	4.50989	2.68257	0.550321	0.0571202	0.327797	0.557745	0.99518	2.02055	0.143875
ARHGEF16	21.8875	17.7512	4.99636	11.2388	8.58456	5.13544	23.7394	21.0734	19.4466	9.13186	10.1675	10.0805	10.96	7.98424	14.8855
ARHGEF17	37.2539	46.0713	64.0379	58.5115	147.341	174.546	6.57459	39.3324	23.068	120.847	119.082	49.4027	56.7927	157.364	148.007
ARHGEF18	27.4119	28.741	27.268	28.8048	28.0684	22.8215	23.4681	23.9298	28.9501	18.8974	23.2144	23.9017	25.9832	16.591	25.6991
ARHGEF19	15.1755	17.8666	11.7856	7.39631	15.4924	8.99411	19.488	30.1143	13.7247	12.2236	14.7163	7.56258	8.84933	14.3958	11.199
ARHGEF2	78.1625	62.7459	72.6487	72.1857	77.0833	64.652	45.0229	63.4792	66.5972	57.7968	94.8015	99.4533	93.8196	69.6415	90.5719
ARHGEF25	20.9419	23.6695	8.22982	4.23532	18.5006	21.603	10.4044	21.5485	14.7494	24.9262	34.9073	58.2752	58.7551	36.2407	39.2159
ARHGEF26	7.0438	10.2969	7.1457	15.6798	3.73694	23.7913	18.0048	17.5233	10.3204	3.82587	9.42517	22.78	19.0101	2.84974	16.9498
ARHGEF26-AS1	0.0218079	0.0377983	0.0060145	0.00160755	0.258163	0.389242	0.141568	0.128348	0.00328058	0.0516663	0.271401	0.409684	0.422576	0.0409252	0.311076
ARHGEF28	2.34228	1.84387	3.20484	0.729787	12.3535	2.25297	1.8444	1.42954	2.64266	1.78402	0.375455	8.36041	8.93328	0.99019	0.677734
ARHGEF3	8.07184	6.26193	16.6477	6.88515	22.664	6.94497	9.1179	23.923	7.13601	162.373	33.6622	17.6749	17.7003	191.822	14.9306
ARHGEF33	0.0447769	0.383851	0.0763009	0.128878	0.216259	0.102442	1.07209	0.218286	0.275253	0.188933	0.13999	0.568798	0.615986	0.113425	0.658085
ARHGEF34P	15.1502	19.2503	4.79501	13.4169	5.88117	10.2592	13.6332	17.0926	22.2494	3.87426	15.2245	10.7769	10.8474	4.05003	5.11453
ARHGEF35	2.96512	5.07115	1.49311	3.5437	1.07416	2.48528	12.3402	7.31273	5.29755	0.974585	3.15555	1.53707	1.87859	0.405917	1.22097
ARHGEF37	2.54138	1.72987	2.27402	0.729444	1.97599	1.51944	0.682908	0.305703	0.655319	0.539705	1.94798	7.84335	6.94609	0.552576	1.03504
ARHGEF39	28.2282	30.7008	15.424	18.7191	2.79282	29.6071	18.4821	27.3475	25.1173	10.878	23.5366	32.3635	25.4108	3.79774	22.1389
ARHGEF4	21.4636	55.6789	15.0572	6.49758	38.1046	8.55604	15.299	14.0221	25.1173	3.10128	6.96542	18.1863	17.5133	7.29605	7.5613
ARHGEF40	111.342	92.333	109.002	94.1962	78.1574	135.21	37.5231	55.4317	61.1451	98.9156	97.0783	49.4031	53.1903	109.165	225.191
ARHGEF5	23.9879	33.8128	11.055	25.8971	9.18666	19.2513	36.1304	36.5207	33.2724	10.1546	28.4105	20.9856	21.0032	11.522	10.4595
ARHGEF6	29.2419	16.3301	13.4622	12.9913	16.3102	10.1198	7.75645	9.3485	11.3473	10.003	5.71378	35.3484	33.8455	14.4027	9.94472
ARHGEF7	71.6594	80.4593	82.7378	57.7831	71.6757	64.4564	125.75	59.2398	67.897	48.857	59.7517	102.564	95.5063	65.3029	84.1572
ARHGEF7-AS2	0.0527179	0	0.0013554	0.000396292	0.00125884	0.191653	0.12352	0.000752873	0.00231832	0.000837073	0.0449311	0.193169	0.113975	0.00229012	0.135622
ARHGEF9	44.5951	41.7671	45.9156	28.2522	65.6641	58.6367	32.3015	21.6808	28.0901	33.924	50.0003	29.929	45.1453	32.1965	33.443
ARID1A	208.382	262.397	226.555	248.524	183.566	232.308	193.391	216.4	220.046	187.059	285.196	188.442	145.824	156.642	410.786
ARID1B	79.6072	83.4183	100.118	121.077	79.616	107.797	48.7152	73.1719	82.5295	82.924	105.435	85.7844	76.4173	64.8307	160.133
ARID2	60.2162	63.4375	76.5553	110.22	53.4788	113.609	52.121	92.4688	56.7699	52.8221	98.1449	67.8475	58.2126	29.8303	137.911
ARID3A	169.5	154.733	205.148	195.359	235.324	194.534	97.569	225.484	156.853	248.472	291.556	65.5492	55.7959	170.129	216.357
ARID3B	251.766	247.565	119.911	158.387	64.3379	140.536	213.682	155.778	243.918	67.0303	155.341	177.584	163.575	36.2847	114.511
ARID3C	0	0	0.00135712	0.0412297	0.128926	0.146429	0.0488595	0.0426563	0.00126787	0.000838127	0.000402157	0.224316	0.272826	0.0394317	0
ARID4A	15.2288	18.4432	27.9435	22.2255	35.1515	29.8598	16.5943	21.8946	18.2031	27.0116	31.477	52.2097	47.0247	28.4408	44.2288
ARID4B	34.6967	40.7675	54.4015	43.6372	59.9591	53.1202	47.6779	39.1609	40.2943	46.149	61.5144	103.886	88.4545	52.9071	90.5077
ARID5A	8.84411	4.57158	4.64348	4.2306	7.4263	4.30526	6.31767	5.32339	6.15879	3.09499	3.06611	18.9842	21.7391	4.48837	5.29076
ARID5B	3.44163	4.72585	35.4112	14.0643	37.2978	30.2515	3.10862	6.92143	5.39994	33.6767	31.8487	36.4016	30.771	68.6106	51.2659
ARIH1	78.2885	90.2958	86.7872	86.674	140.217	114.055	107.211	98.5286	90.6339	83.0668	98.4238	180.313	207.688	83.9376	103.928
ARIH2	119.118	159.113	101.664	102.7	85.4107	104.819	157.154	138.901	144.591	88.624	87.7005	222.948	173.424	69.8273	104.687
ARIH2OS	0.897995	0.421722	0.548324	0.387567	0.517011	0.103175	0.507677	0.692469	0.755119	0.960847	1.06629	1.76815	1.22674	0.728908	1.32005
ARL1	58.926	63.3221	73.6633	92.6572	106.439	101.69	74.9733	83.9455	67.1928	110.992	89.2788	74.788	85.7692	129.578	65.3545
ARL10	29.413	34.8895	42.8225	11.9709	51.7622	44.5209	13.1178	18.6514	31.9719	44.2614	69.3109	135.87	115.438	47.2931	81.2179
ARL11	0.7836	0.728969	0.144726	0.381916	0.0884751	0.345244	3.02922	1.29832	0.279935	0.149428	0.278703	1.66107	1.19587	0.150286	0.0334177
ARL13B	10.1506	10.2584	22.5522	17.3525	12.9636	16.6172	11.7886	15.5338	17.4952	15.417	18.525	36.7599	27.0959	13.7478	26.7489
ARL14	0.159764	0.037502	0.0767398	0.0453412	0.130806	0.00360613	0.18326	0.172145	0.00435411	0.410238	0.00208502	0.80241	1.05073	0.0771376	0
ARL14EP	20.0428	22.2853	25.4475	19.1904	18.8424	20.2807	32.9534	21.0308	26.3039	18.8951	20.3822	23.4943	26.214	14.4767	29.3567
ARL15	10.0182	14.6777	12.1267	7.9951	16.9961	16.6151	15.9526	18.4757	11.9404	18.2597	18.5232	20.5438	16.7462	13.6723	14.1814
ARL16	48.6698	56.253	55.877	52.3536	48.9708	55.9015	31.163	30.7242	51.2556	30.7859	38.2105	53.6518	46.7548	29.1715	51.9112
ARL17A	44.9055	59.9416	37.3654	26.6702	27.5569	48.6742	45.9838	40.8922	42.7801	24.2131	41.3649	216.964	162.124	21.9919	43.8179
ARL17B	15.9911	21.8247	15.625	17.0954	11.8485	19.3551	20.3778	19.386	23.5477	12.9534	20.2413	84.9615	65.159	11.9642	27.1639
ARL2	49.5923	45.9166	22.025	42.8632	26.5233	37.2786	39.0649	32.9738	32.4114	18.3678	29.7134	16.2021	19.5429	14.5862	18.3453
ARL2BP	52.1723	46.1089	56.2252	41.0317	87.8117	47.9409	27.2252	26.6567	39.6994	107.07	61.2377	54.3694	64.5754	90.4555	70.0587
ARL3	28.254	29.7785	38.3805	33.5083	36.5674	42.3172	22.0878	29.9002	24.4701	42.2801	43.4089	38.7921	28.472	30.7731	43.4723
ARL4A	43.5135	46.6468	28.9465	16.9691	6.39737	20.4214	39.6441	17.6572	46.2862	27.3938	15.8803	16.9003	13.3735	11.8119	10.5726
ARL4AP2	1.31578	0.998431	1.14861	0.771555	0.173871	0.392153	1.49452	1.08246	0.922451	1.49179	1.11531	0.566273	0.575479	0.327959	0.491044
ARL4C	28.8304	62.7867	135.304	34.4933	157.803	78.9639	6.1073	20.7721	48.2797	7.74207	133.285	26.9744	28.4322	9.26727	36.6484
ARL4D	20.4932	17.7513	14.3562	7.82531	15.4527	13.8333	4.32765	41.3616	14.1566	71.4877	21.73	20.1301	20.3476	48.0742	11.3249
ARL5A	46.5328	66.4729	64.3025	69.8778	57.7273	78.3803	79.9577	87.9262	70.973	72.7243	78.3214	64.4865	58.9029	67.8531	84.5834
ARL5B	82.3913	102.207	140.443	110.053	167.257	153.197	103.803	136.65	125.631	124.431	148.889	314.828	275.139	96.154	226.843
ARL6	2.54726	2.68891	4.2467	3.0794	3.60676	4.25359	3.71584	3.6349	4.64039	4.73345	5.5705	7.54205	5.24863	4.84688	5.09781
ARL6IP1	301.91	225.855	264.989	202.794	181.377	310.831	273.196	220.251	190.451	158.598	204.23	245.901	288.016	72.9656	259.759
ARL6IP4	1.07779	1.19116	1.95279	2.13554	2.10281	1.80935	0.706438	1.12507	1.13408	1.26002	1.44097	2.89324	2.26039	1.31358	1.3515
ARL6IP5	44.0916	45.1864	64.2372	26.1599	115.152	58.9363	31.2527	43.5309	41.2123	133.21	84.1248	98.4763	91.5949	137.964	76.1123
ARL6IP6	37.7501	45.3787	46.3865	35.9439	33.9069	42.2197	31.1644	36.6945	41.6971	33.1029	42.0162	44.5425	47.5233	20.6038	44.6082
ARL8A	33.1219	28.2796	28.818	14.2778	47.5095	24.5336	31.5247	28.2566	25.9289	34.4962	30.363	23.7725	28.741	36.5302	29.7934
ARL8B	58.5329	61.0553	75.4041	64.4071	66.3955	54.7799	67.9662	57.8974	59.5229	59.5339	58.4985	52.9575	54.5344	53.0505	67.0109
ARL9	0.661986	0.769633	0.0111197	0.131407	0.17337	0.675193	0.0352685	0.433289	0.434016	0.846778	0.372204	0.246149	0.110262	0.36018	0.193595
ARMC1	48.4293	60.5943	59.7863	55.6455	48.7991	50.7228	54.2814	60.3634	61.4656	47.599	53.0662	49.9754	51.0863	32.9626	51.733
ARMC10	35.8558	33.582	29.6264	44.9569	29.1411	34.7885	47.6133	31.8486	35.3258	16.098	23.7257	14.976	17.7792	15.5705	26.8138
ARMC10P1	1.44363	2.03659	1.41856	2.38922	1.58441	1.461	1.55506	1.90381	1.67594	0.683995	1.3477	0.621299	0.76354	0.476574	0.435792
ARMC12	0.955663	0.576179	1.00783	1.06672	1.41512	1.99644	0.487085	0.433874	0.27725	0.154318	1.06685	0.683371	0.608517	1.12675	0.412214
ARMC2	2.86741	2.6125	4.23545	3.80241	1.80496	4.39698	3.20654	1.86228	2.64774	1.50542	2.87971	4.39661	4.17631	2.98922	4.5008
ARMC3	0.127341	0.191849	0.148702	0.0889897	0.130896	0.102269	0.223644	0.301326	0.113232	0.526192	0.830603	0.472986	0.578084	0.536741	0.0785203
ARMC4	5.13574	3.76545	3.8066	2.64627	2.01981	2.10637	3.64877	2.42483	2.32855	0.0573334	0.514662	11.9551	16.3839	0.260885	1.16779
ARMC5	11.0744	9.75912	12.4567	13.5043	10.0438	9.48219	14.7553	8.95833	10.2645	8.60484	10.6793	9.00925	14.2569	8.60502	16.487
ARMC6	45.5873	78.9232	35.3456	41.3685	16.0966	34.0085	50.3868	44.0948	72.2112	20.8317	23.8188	37.1325	33.4581	14.2958	27.235
ARMC7	12.8095	17.6369	11.8514	10.6851	10.6454	12.0722	9.33789	12.3764	17.8743	7.25343	14.5303	24.3826	19.0863	8.20643	16.5026
ARMC8	48.088	54.6385	56.2126	46.9692	43.0907	43.2951	62.6725	45.5223	54.607	32.4763	37.3284	45.7357	44.1495	22.7548	46.3894
ARMC9	30.8324	27.7417	32.527	28.6796	39.2712	27.1727	27.2512	27.9969	29.7072	54.0651	42.0164	20.1266	21.9555	66.3102	36.0963
ARMCX1	20.3854	29.8173	26.5974	11.2438	38.0225	25.214	23.4921	21.7661	23.3886	34.1089	32.0801	0.21072	0.60775	24.8252	30.5829
ARMCX2	150.822	169.18	124.088	64.7949	99.8311	78.5311	147.142	93.5542	164.358	215.362	146.661	56.5968	63.9599	253.173	111.079
ARMCX3	39.75	39.3458	68.143	29.0234	101.248	74.0852	40.3116	41.151	34.6787	146.789	99.8629	173.996	206.46	196.596	126.132
ARMCX4	34.6456	54.3708	31.7832	19.5343	37.7252	28.8325	26.3801	23.974	41.2639	43.7733	37.559	21.7303	16.513	36.9304	39.8439
ARMCX5	15.2815	17.1751	14.073	11.5832	12.277	13.1489	23.9876	17.9147	15.5589	10.7299	15.8309	37.7029	45.1545	10.1764	20.0173
ARMCX6	17.5207	18.9815	18.0498	10.5595	19.7018	15.935	18.6003	10.7331	15.8272	27.6802	22.3312	46.5883	45.9151	32.7394	33.3814
ARMCX7P	4.4435	5.26395	4.58769	4.06243	4.89507	4.84238	6.07698	2.94447	5.72363	7.67652	6.87102	10.993	12.1876	9.768	13.5469
ARMT1	50.5839	66.4727	52.4514	65.0895	16.9985	44.8578	100.405	102.682	79.6692	44.7489	53.0662	48.6593	45.8367	29.4611	43.6056
ARNT	47.2749	44.1872	49.0185	41.116	85.7093	55.7591	31.8751	52.1412	43.643	55.134	61.6538	105.078	97.4613	55.7877	77.5196
ARNT2	10.2596	9.4135	9.35658	9.05963	8.45797	27.6587	17.6792	4.97853	5.62457	4.64488	7.89323	40.8091	48.0259	4.60009	46.5125
ARNTL	14.7066	15.2544	50.0375	6.71373	5.53756	4.3039	8.00232	10.1701	17.1175	6.6292	10.4026	10.4336	6.39795	5.39563	7.95232
ARNTL2	21.8876	15.0613	16.7453	11.837	10.3882	9.38638	31.1323	13.8053	20.8497	5.51488	3.39308	34.2228	37.607	4.5265	8.25226
ARPC1A	144.535	134.714	162.46	226.853	118.457	164.234	115.415	122.674	137.299	120.423	130.042	85.7197	103.552	101.436	110.946
ARPC1B	62.5863	59.0189	80.5239	89.5788	81.8877	63.1832	46.0255	57.5077	58.7117	78.8125	52.8357	25.4663	28.0106	86.5862	26.5352
ARPC2	225.402	210.216	313.807	237.499	317.558	200.254	265.853	292.469	253.642	408.802	277.63	177.823	170.697	341.641	204.455
ARPC3	159.976	145.395	166.234	228.351	164.209	153.391	153.592	215.057	157.393	221.749	160.265	168.685	176.334	194.411	126.598
ARPC3P1	0.130774	0.153764	0.0798814	0.33995	0.340911	0.337955	0.0151091	0.0876448	0.25993	0.332095	0.141627	0.284173	0.308109	0.00304467	0
ARPC4	89.6037	88.759	66.8546	72.2266	38.7568	58.3434	97.7112	57.1198	91.2804	50.7403	44.2001	29.8034	19.962	48.3441	58.1066
ARPC5	124.778	92.7161	152.826	110.052	113.693	106.822	127.455	114.106	108.512	124.526	101.722	108.182	111.946	121.014	124.733
ARPC5L	42.9296	56.8286	50.5636	70.8142	31.504	47.7414	73.1748	51.9695	63.6258	30.6901	36.2147	55.7592	53.2723	31.1024	36.8748
ARPIN	11.1877	8.87617	8.6252	3.38026	9.83071	6.99324	4.39826	4.80489	6.91533	12.7508	14.8542	31.1055	39.4446	10.0297	19.1957
ARPP19	245.976	269.966	267.282	213.137	254.811	284.74	275.798	240.588	263.472	210.494	257.109	290.979	237.922	158.794	319.933
ARRB1	74.3673	105.397	43.8262	54.7868	21.2887	33.6168	61.9515	163.735	101.706	24.021	16.8563	25.8815	20.2325	22.8228	19.6589
ARRB2	32.0397	39.4227	16.8307	12.908	17.9425	15.8864	52.3095	30.6804	31.7627	9.6693	18.2911	82.1315	86.3964	6.53252	23.5763
ARRDC1	10.2847	9.37488	4.38813	7.00898	13.2626	10.4115	12.7506	12.0723	8.16053	5.84818	8.91254	25.6096	30.2845	5.36437	7.02705
ARRDC1-AS1	20.1815	16.1379	15.6279	30.8528	13.0493	26.9231	8.37969	14.1071	17.2827	12.9551	15.4619	39.4015	25.7543	11.7797	13.9109
ARRDC2	6.26396	4.41824	7.20273	6.23988	6.26721	5.1344	4.82673	5.88426	3.03145	4.16027	6.59287	12.2563	17.2554	4.55971	2.32622
ARRDC3	55.0434	23.7066	107.781	82.314	139.395	68.9498	42.7848	25.618	24.7431	28.7126	95.591	26.6283	38.6272	32.2722	77.9023
ARRDC4	25.2352	6.68433	20.2655	12.0546	42.1907	39.7308	32.2083	7.48848	11.5106	16.3337	22.8873	56.0382	109.388	59.7926	9.05105
ARSA	15.4191	13.948	13.2749	8.72216	26.4823	17.1565	7.08985	11.8135	12.0998	27.1485	27.529	30.9374	28.3193	57.668	21.6162
ARSB	15.5451	15.8301	24.2497	20.3038	26.6117	35.2343	12.0746	23.1489	21.0085	56.5262	45.7758	19.6865	17.0108	66.7493	61.0497
ARSD	17.2646	6.18505	28.3474	15.047	34.7199	26.046	17.0056	7.18491	7.94539	23.9212	44.1483	0.0226538	0.0333831	32.9175	45.044
ARSD-AS1	0	0	0.00484982	0.0438458	0.0852953	0.187202	0	0.125657	0.0523784	0.00292197	0.180614	0.0267553	0	0.00166874	0.0661699
ARSE	20.9337	55.0619	8.96845	2.95322	3.26483	8.06653	4.92824	76.5428	53.5764	14.5941	38.2928	4.13604	3.5199	25.5395	19.8532
ARSG	8.40708	2.07364	5.52224	9.43896	9.05228	5.61971	6.55097	1.34423	1.89901	1.70055	3.48457	4.01425	5.82416	2.95583	4.02481
ARSI	7.76303	6.07063	4.46221	4.02169	26.3955	4.84377	3.32943	7.00969	7.02058	76.7965	23.7258	1.34064	1.56557	70.4503	22.9561
ARSJ	8.34036	6.9159	5.5998	5.00314	17.4243	7.0415	5.04459	4.54542	11.4954	14.2394	6.96577	9.07025	6.96987	30.4976	4.48638
ARSK	10.0186	12.91	11.6606	10.2603	26.9522	17.301	10.6967	17.74	16.5791	26.5688	27.0184	20.0368	15.556	23.6956	21.4661
ART3	1.53537	0.729453	1.22565	2.13744	3.68712	2.44239	0.663224	0.478032	0.918457	1.50258	3.98834	0.0533729	0.0331809	2.43707	2.60883
ART4	0	0	0.0147778	0.00338208	1.20479	0.10289	0	2.83558	0.0629666	49.4778	4.08971	0	0	27.5099	0
ART5	3.30673	2.84189	0.487401	0.984788	2.83438	3.47188	13.0021	19.4219	2.38674	1.0177	2.73297	7.07363	10.3581	0.734988	3.46883
ARTN	4.3933	4.72623	1.26241	1.14998	1.84172	1.22075	4.20468	3.24657	3.67544	0.0572488	0.374439	1.51057	1.45748	0.151275	0.277784
ARV1	5.99278	7.45358	8.2834	4.36228	7.38423	4.79435	13.1337	8.43848	9.23662	8.30921	9.98078	24.7629	28.2919	8.02355	10.5281
ARVCF	43.0173	40.5376	23.4184	16.2405	41.5861	18.6702	25.2689	21.0316	27.4953	6.77334	15.7392	36.0317	40.6651	3.36048	32.6052
AS3MT	18.389	12.3716	7.55147	8.84825	14.1646	14.467	29.2456	13.6749	10.3773	10.2441	15.5043	28.7157	33.8844	5.80246	21.5585
ASAH1	44.2735	50.4504	41.0144	21.6296	93.9072	60.0108	55.4194	42.5365	49.2059	109.726	88.8122	41.6756	40.3894	163.444	97.1629
ASAH2	3.41558	2.65012	4.313	4.99965	2.23414	4.25265	7.4639	4.19801	4.75346	3.52996	4.36493	7.51352	8.16782	2.40924	3.91516
ASAH2B	7.5228	6.68522	8.88985	9.14581	5.53853	11.2866	10.8417	5.54022	6.70035	6.33388	9.61035	11.1824	12.5332	4.1603	12.0971
ASAP1	95.052	85.8005	164.469	98.8126	180.216	115.374	34.9415	78.4076	91.4944	101.238	115.556	115.595	90.1372	75.6976	203.023
ASAP2	33.231	26.3203	74.8538	22.142	76.6958	47.8914	13.4299	13.9787	33.5897	57.8853	34.7757	46.5158	49.1677	46.4897	115.774
ASAP3	53.062	48.26	65.5024	42.6541	70.0004	87.3679	56.264	63.6511	34.1959	44.5058	43.0387	31.4041	34.1048	32.5632	92.2744
ASB1	52.3519	44.9554	50.0272	41.2014	62.7909	53.3146	54.6845	45.6086	50.1242	54.602	54.9226	70.8348	76.3055	50.3171	62.4876
ASB12	0	0.19479	0.00135712	0.0412297	0.0858126	0.00202107	0	0.043868	0.0549629	0.000838127	0.000402157	0.233831	0.0753406	0.00192113	0.0639829
ASB13	16.7074	18.8284	18.9133	8.59315	15.9671	14.9559	9.00411	10.0837	13.6121	11.1654	18.4302	33.304	34.1134	10.7226	15.9398
ASB16	0.0517598	0.116307	0.0726319	0.127137	0.0869373	0.193364	0	0.0438133	0.0547641	0.139719	0.00167078	0.0892969	0.152641	0.00255339	0.256549
ASB16-AS1	19.9716	21.0955	23.2149	14.9159	9.74436	14.6116	8.4913	9.99737	13.991	7.15933	14.2539	19.1941	16.1337	10.028	18.9558
ASB2	0.929453	0.537682	0.0761171	0.128792	0.0451482	0.0531802	1.01561	0.0458352	0.0629039	0.099388	0.230087	0.513303	0.385474	0.147155	0.291556
ASB3	22.4923	20.3642	22.2906	18.5502	33.0904	22.5789	24.7627	20.7275	20.6887	24.4982	29.9443	40.3356	35.987	21.9141	27.8342
ASB5	0	0.115324	0.00422924	0.0841476	0.212695	0.00263551	0	0.380572	0.00385005	0.0490222	0.0471829	0.292564	0.31296	0.00252252	0
ASB6	22.7029	24.745	23.2291	31.0679	17.8129	28.3413	23.3378	18.002	20.1489	14.5015	16.3907	36.2856	32.3472	13.4206	21.6202
ASB7	13.3887	13.9476	18.1824	15.1309	21.6756	21.3574	11.0972	16.7454	15.3931	19.0376	21.0312	48.9792	51.2835	17.2123	23.1996
ASB8	7.65261	10.6052	10.04	11.7536	13.9068	11.4869	6.29076	10.6008	8.80505	13.5755	12.5822	24.4739	20.9639	14.1096	15.3184
ASB9	11.8959	12.1812	10.8177	2.82401	7.89263	6.54342	8.49796	3.24805	6.27046	3.43682	6.31425	1.71776	1.94921	2.62694	3.80449
ASCC1	33.8044	26.7807	30.5012	25.5587	30.5157	24.3377	51.9121	29.382	23.9869	24.4532	35.6548	36.8153	39.6287	21.9507	32.0901
ASCC2	68.5846	58.0965	66.3857	75.9878	62.7475	44.9102	66.8756	53.9601	59.793	54.4129	55.156	63.3896	66.8388	47.7643	54.6924
ASCC3	159.632	174.905	171.283	209.546	152.02	177.481	199.958	202.336	187.801	246.391	141.37	134.191	113.171	271.193	91.0745
ASCL1	0.163135	0.037647	0.00690602	0.210178	0.00138184	0.332655	0	0.254929	0.00379157	0.052809	0.139048	0.292442	0.11303	0.00252927	0.0599324
ASCL2	0.128546	0.153356	0.0048589	0.165821	0.000266677	0.000494983	0.226413	0.130736	0.163241	0.00292725	0.0475673	0	0.0397402	0.0339144	0
ASCL5	0.0213886	0.193639	0.00246551	0.0820541	0.0436988	0.00177652	0	0.21254	0.003573	0.00151076	0.000714213	0.238369	0.116879	0.0016841	0
ASF1A	28.4863	33.0823	29.2889	28.0793	23.0918	36.355	46.1424	50.0639	42.0758	24.5006	27.2067	24.7161	18.6598	19.5816	58.1645
ASF1B	42.5907	67.166	43.8945	52.138	12.4496	48.3781	27.6245	38.2526	43.6969	18.4665	30.7824	98.3973	112.149	6.16807	50.529
ASGR1	8.03044	4.45656	4.64932	3.42102	9.69763	7.91538	7.6384	3.89588	2.00786	3.91595	6.49801	4.61022	7.35707	3.86724	6.81298
ASH1L	35.0915	44.0337	56.0208	50.2191	76.4831	58.1054	38.486	45.6076	38.5125	68.6145	64.8579	153.521	114.554	80.1064	106.317
ASH1L-AS1	1.94472	2.49773	1.35291	1.36852	1.63321	2.73858	2.27014	1.68873	1.94653	0.971497	2.36509	7.08223	5.59936	0.880257	2.95849
ASH2L	58.5838	56.0981	58.1143	53.8105	57.0404	49.0153	89.0591	90.955	57.365	160.124	74.7481	57.8578	55.9136	93.88	57.1404
ASIC1	11.266	12.1048	8.8327	6.54245	28.4992	16.9611	1.30198	7.01055	5.94562	20.3344	20.4257	62.5221	62.2843	21.6233	14.2195
ASIC2	0.603006	0.383219	0.0126883	0.642043	0.990068	0.347867	0.758356	1.29385	0.171156	1.14815	0.92777	0.115994	0.147793	0.479832	20.5278
ASIC3	1.18406	1.84578	1.35792	1.07147	8.10858	3.42399	0.101271	1.5129	0.761379	2.12424	3.43191	7.41673	9.20305	1.71836	1.45764
ASIC4	0.479652	0.229903	0.405955	0.637174	2.69687	0.396137	0.358155	0.217603	0.167961	0.245928	0.188605	0.746462	2.1512	0.586184	0.344735
ASIP	0.0289422	0	0.262537	0.0876639	0.043005	0.00124783	0	0.00015983	0.000473265	0.100799	0.231284	0	0	0.00117606	0.156168
ASL	22.1534	17.3288	11.2502	11.6257	10.301	10.556	21.8501	12.4638	14.6412	13.4315	13.5569	11.9346	10.5371	10.6074	9.862
ASMTL	19.9917	20.5948	17.916	11.3287	45.8335	30.6865	36.2528	13.1997	16.4245	23.288	29.4788	13.5614	18.2771	22.8234	15.6249
ASMTL-AS1	2.02698	1.72881	1.48902	2.39129	1.11821	2.00534	0.703119	2.33526	1.78286	1.49988	1.62629	5.54667	2.60506	1.09713	2.08994
ASNA1	81.9759	84.0716	58.707	65.516	43.434	56.046	69.5657	53.0519	65.519	34.6517	39.7893	44.9186	37.9779	23.5567	38.903
ASNS	299.899	96.8273	81.6777	88.898	146.523	79.8483	126.806	94.506	71.9522	113.124	208.775	36.0523	41.1561	139.455	37.1797
ASNSD1	42.4821	59.672	50.0283	57.9529	26.7407	41.0491	69.1463	58.503	64.5441	47.019	55.3871	61.8848	59.8644	39.1957	54.1394
ASNSP3	0.111738	0.0380506	0.00761845	0.211401	0.0424429	0.000873446	0	0.000824552	0.102521	0.0536393	0.229909	0.0674536	0.0384033	0.000819861	0
ASPG	0.204477	0.268149	0.0117505	0.0462818	0.131449	0.394429	0.678116	0.603916	0.169471	1.04039	0.64874	0.0222984	0.0712205	2.25615	0.033359
ASPH	98.1799	87.9134	194.096	69.4534	249.916	108.584	93.5039	92.4709	95.7643	209.47	141.276	113.488	109.069	290.299	122.188
ASPHD1	10.3651	8.3374	6.94573	2.82482	20.2127	6.94366	12.6859	9.30381	7.13473	18.5848	9.51851	7.40448	7.58341	28.2016	1.76887
ASPHD2	8.13027	8.26129	3.63091	2.01067	7.20939	3.42472	4.28714	4.89128	9.1776	1.11979	4.45381	11.1932	7.9725	1.64594	5.36378
ASPM	157.399	138.979	187.564	112.019	40.7761	167.998	105.824	189.484	151.181	130.52	146.104	218.014	187.796	26.5866	188.3
ASPRV1	0.817171	0.80706	0.744602	0.981317	0.559998	0.833053	0.530219	0.692538	0.490862	0.393007	0.881984	1.79713	1.38015	0.405041	1.49881
ASPSCR1	34.0148	42.8814	37.0299	33.7208	51.9297	35.1839	23.1313	30.0743	39.0492	25.6624	36.1664	24.8407	29.6991	22.2068	39.7976
ASRGL1	10.4911	21.1336	7.88431	12.0501	5.0675	18.6203	11.5854	22.759	15.8812	6.09341	9.88911	54.9285	44.2333	2.81354	25.7001
ASS1	97.2076	120.037	45.5128	53.1647	44.8497	26.8794	32.3378	118.562	69.3019	30.3501	32.129	31.7845	46.6035	58.3638	1.88096
ASS1P2	0.0486677	0.0376565	0.072361	0.0859338	0.171175	0.240561	0.188488	0.0445879	0.107611	0.0517847	0.138121	0.189085	0.112669	0.00262868	0.131546
ASTE1	7.12761	7.68457	7.60056	4.31817	4.67933	4.30323	8.87938	5.84291	7.45473	4.11072	5.61823	9.1455	10.1217	2.30133	6.48069
ASTN1	0.0974205	0.499591	0.0103519	0.00255688	0.131592	0.2501	0.583501	0.647203	0.275514	0.00599763	1.14396	3.97116	3.30012	0.987161	3.17475
ASTN2	10.9938	9.25931	8.96745	16.2402	12.9606	14.315	20.033	12.0732	9.45703	14.1099	18.5697	3.47635	4.78521	12.9008	10.0856
ASUN	40.0887	36.3865	38.4461	44.1478	23.3495	34.7926	73.6669	61.0985	48.3972	31.5565	34.3104	47.7195	44.8799	22.5709	27.0084
ASXL1	87.7907	111.353	149.194	145.396	183.351	249.751	17.6315	76.2439	72.4314	110.806	135.983	263.967	207.301	102.425	182.566
ASXL2	71.897	81.3432	86.5797	88.4674	42.4487	61.5228	66.4715	89.0517	74.5923	55.8159	62.1201	103.481	75.5007	41.4221	56.9854
ASXL3	1.57314	2.53586	5.80026	0.944475	6.78264	8.60174	2.17831	3.5893	1.89456	12.5986	11.0941	11.6227	5.9743	7.80164	13.7264
ATAD1	64.7416	61.8236	68.9472	74.5788	114.722	84.4419	75.5749	66.0755	66.8682	77.1694	73.9579	108.405	117.39	78.2471	81.0131
ATAD2	47.01	57.5591	84.5614	80.7326	55.7114	82.7815	48.097	45.1326	50.7722	63.4977	70.8012	200.362	211.984	29.3939	140.282
ATAD2B	16.596	17.3285	23.5687	26.8393	23.4349	22.5785	26.0768	24.8805	21.3899	19.1869	27.1131	34.7423	30.5438	17.7952	43.7028
ATAD3A	63.2138	92.1022	70.0175	69.1926	53.3917	42.8578	71.5447	61.9223	99.7566	50.1606	45.4071	78.0017	68.8709	39.4523	43.9557
ATAD3B	45.6911	79.1533	60.5845	53.635	45.7509	36.8945	69.4773	60.7104	87.01	27.8388	25.7696	54.8504	34.4519	24.1758	29.7694
ATAD3C	1.28204	3.53561	2.5684	8.45117	3.64439	1.80991	3.74507	2.03499	2.16402	0.78319	1.76757	2.29082	2.52902	1.06032	1.28342
ATAD5	35.8036	29.163	45.5729	42.7366	28.2863	50.2856	43.4517	37.7759	32.464	14.4567	31.1533	154.068	167.149	4.89182	36.4688
ATAT1	28.0994	25.9363	35.2761	38.8896	38.4995	58.0021	18.0833	18.9105	19.1235	13.8279	26.6499	59.2766	60.3627	18.5635	57.1917
ATCAY	42.3829	52.411	52.3633	29.7038	79.1768	43.6824	30.0969	29.5554	27.3351	19.4795	23.3083	0.807072	0.646163	22.6067	23.4665
ATE1	23.9895	25.8588	25.5241	22.0977	32.9197	25.8533	32.5051	30.5927	27.2238	37.9752	31.4776	53.8136	49.9003	29.2422	32.9111
ATE1-AS1	0.21504	0.114844	0.537988	0.174154	0.131364	0.393701	0.0376367	0.0450466	0.260942	0.247345	0.877496	0.306321	0.340856	0.150375	1.94402
ATF1	14.4371	20.441	18.0498	22.9925	12.8348	17.8871	23.7377	34.3551	20.7972	19.4252	18.3862	34.2768	28.8213	15.4239	21.8454
ATF2	43.1162	46.0315	51.9797	33.7232	81.7171	65.1878	41.0655	50.8868	51.1489	53.7333	70.9844	74.1016	55.2619	40.8029	83.0477
ATF3	42.9667	22.1314	17.5887	10.4324	47.8992	42.8101	35.9774	26.3529	15.4553	81.742	56.3604	82.7423	97.885	57.6085	66.7638
ATF4	502.585	419.243	279.136	260.021	259.147	270.62	395.753	381.696	334.987	298.342	315.977	381.011	320.859	298.695	296.567
ATF4P3	10.842	9.33701	7.27678	6.96734	5.32223	5.52238	2.83792	8.91385	9.66647	7.48967	9.00661	10.1243	8.12693	2.37377	2.43907
ATF4P4	4.63192	3.64988	3.57358	2.73728	2.5315	2.49137	1.14691	4.84542	4.85758	3.8163	4.82749	3.96692	2.91349	0.661128	0.857553
ATF5	34.4174	20.7869	23.9019	21.7541	17.7684	12.8545	26.6549	10.5606	18.5299	12.6667	29.34	13.8473	13.0653	16.7327	22.5646
ATF6	55.3783	41.7661	62.6867	63.7239	75.0655	64.9441	54.6846	47.0796	47.0465	73.545	77.532	65.6802	57.7146	70.2958	82.2218
ATF6B	49.5396	38.8846	39.1235	32.7397	57.6419	52.6321	45.5638	33.7093	31.9255	53.3435	52.74	111.55	106.43	76.3126	79.0339
ATF7	35.7277	30.0088	48.1407	49.8328	67.8115	63.4275	20.3505	34.9626	26.3068	44.5532	40.9959	59.3048	53.9596	47.5456	48.3878
ATF7IP	75.1841	83.8789	73.1918	67.2295	111.419	140.976	112.463	103.418	72.9205	99.88	123.632	129.012	114.323	67.5301	141.751
ATF7IP2	15.1238	17.2136	6.94841	7.99452	7.98333	8.16149	15.2809	20.9427	19.4977	7.64046	26.5949	9.98846	9.42698	4.66954	10.247
ATG10	11.7328	9.91284	10.4399	10.813	9.3138	11.3848	16.07	11.121	6.21896	8.36266	12.6277	8.13033	11.1518	6.45486	11.1808
ATG101	29.5141	38.2702	26.4652	35.9843	31.4167	32.9841	34.2598	38.1217	31.7075	31.0207	19.9659	28.5818	26.4416	33.3211	18.342
ATG12	50.2461	48.3752	69.4127	52.6976	70.4301	53.0216	54.1718	50.6278	55.4704	60.4506	58.4053	68.2265	65.0745	59.3216	63.8682
ATG13	87.9727	81.0741	84.8993	69.1946	99.3149	89.8165	93.8399	80.7878	70.7594	79.7793	78.2291	105.766	108.038	79.5593	88.6757
ATG14	19.2272	22.3238	27.8024	24.6596	29.1414	22.6264	29.147	23.4102	24.6841	12.0391	24.6989	33.6762	29.2415	12.7283	25.1411
ATG16L1	49.4854	50.1048	42.7471	38.72	37.639	30.151	41.5783	31.7194	46.3426	23.7303	24.7474	35.5898	34.4918	20.4198	24.3133
ATG16L2	23.6818	13.6782	17.8395	8.89233	63.3456	25.6582	21.4729	16.0541	8.32621	12.9034	19.3586	34.1092	46.8713	36.2776	25.5802
ATG2A	28.4894	37.4636	22.0207	19.8746	34.0353	26.0485	28.7419	30.0305	24.9574	23.0972	26.4629	54.9145	49.4408	23.8473	29.3913
ATG2B	35.7768	40.076	49.0118	30.7308	56.3102	39.7801	38.5766	34.7474	35.4878	40.6385	43.3162	95.0936	78.9129	36.6095	48.566
ATG3	38.5113	39.5376	34.4076	42.0107	33.434	27.7089	59.6272	48.1176	40.404	31.2173	29.5753	44.3257	45.1868	20.967	24.6691
ATG4A	11.5474	11.0272	15.2862	9.96043	20.5583	12.5624	13.3274	12.0297	11.5063	18.8395	14.254	25.7277	21.0773	22.9291	13.7332
ATG4B	94.9989	88.6439	79.0395	73.467	108.928	97.1449	68.8075	66.2925	76.0508	55.7181	60.9127	103.442	95.1989	52.9815	77.2949
ATG4C	20.9124	23.8995	14.3464	20.3843	10.7312	16.7116	26.5431	20.9872	20.7432	12.3733	14.5327	20.7347	24.0331	7.25918	12.3996
ATG4D	26.7283	31.3926	25.9861	21.5405	31.6735	29.9053	21.7993	21.4203	24.4151	18.7989	19.3612	25.5976	26.1357	16.6648	28.2824
ATG5	41.5375	49.682	43.4274	52.011	38.585	57.5123	43.6697	45.3918	46.7751	29.8673	38.1173	55.3191	51.8156	22.7916	34.5577
ATG7	27.5757	17.4824	18.1829	13.4647	20.7297	16.2743	19.1764	14.9299	16.4231	22.948	19.7318	18.7498	19.5058	18.7382	16.3864
ATG9A	62.1659	63.899	60.2578	45.176	84.2497	74.5697	43.5559	52.3587	51.2596	53.3477	60.9115	69.733	65.1503	72.6293	61.0147
ATG9B	4.52435	8.10937	2.23109	1.07219	4.63577	7.27722	1.16894	5.79701	2.22252	3.28229	4.82484	6.56614	6.746	1.68194	3.98093
ATHL1	80.4502	71.9293	35.8961	37.2701	113.22	84.4413	57.3273	90.176	45.8086	72.0888	60.1684	71.6158	82.8186	122.796	33.6383
ATIC	187.177	217.21	137.75	149.926	101.031	105.598	214.728	186.283	278.429	99.0647	139.372	98.5412	88.3764	50.5753	88.1873
ATL1	3.6566	1.95848	3.63123	1.88276	3.34832	2.39807	5.81901	2.51121	2.81242	3.28143	2.09142	4.42829	4.17638	2.9528	4.72493
ATL2	61.7407	78.692	76.8851	79.4923	62.3622	77.4029	57.0816	99.1763	76.9139	49.3892	56.9202	98.9855	90.1417	33.0745	65.6491
ATL3	28.4365	21.9776	42.1444	30.1746	33.4773	30.8849	40.7844	34.184	26.0913	38.6551	27.9043	23.7094	25.2141	47.4647	34.3159
ATM	84.5253	93.7158	111.63	81.8461	97.8995	107.213	71.5655	83.1677	96.5187	117.229	141.089	145.003	122.525	100.379	118.096
ATMIN	78.5779	102.976	93.5153	87.87	56.0535	71.833	87.3849	91.519	104.242	58.3779	90.3457	55.658	54.0735	53.8907	118.333
ATN1	194.099	224.05	211.07	274.721	303.181	368.69	102.686	178.451	175.27	179.23	198.381	268.296	279.39	216.549	310.576
ATOH1	0	0.114955	0.0580978	0.000409232	0.000362554	0.000674627	0.207359	0.129989	0.160245	0.000864908	0.00041476	0.0694851	0.0390732	0.000631883	0
ATOH7	0.104861	0.115286	0.0769106	0.0453716	0.0870355	0.0522083	0.136935	0.0446738	0.0580042	0.189979	0.275777	0.256914	0.432421	0.0396181	0.0134721
ATOH8	2.89294	6.22748	6.93421	13.6239	0.131479	8.10493	0.145843	2.59698	2.48755	0.590147	2.69637	2.63007	2.86982	1.31775	13.0671
ATOX1	29.835	26.6277	40.5225	22.0548	40.3849	26.5843	22.4231	20.901	21.6617	28.2197	23.54	22.7055	27.0936	27.3437	21.0831
ATP10A	1.65551	2.42133	2.17907	0.387751	1.02426	0.824439	1.28562	0.997303	2.37164	0.345909	0.467191	0.0533928	0.0332504	0.399683	0.213582
ATP10D	5.94261	6.72386	13.3409	1.84197	22.964	8.99734	6.27171	8.30736	6.75279	36.6059	17.5502	25.4989	23.0284	57.2373	106.793
ATP11A	60.2934	67.8561	65.8586	71.4614	63.6075	101.444	72.7911	111.551	67.7341	185.16	141.832	96.0912	84.5822	79.9588	71.9274
ATP11B	39.2225	37.5396	49.49	27.8259	75.7531	68.8544	37.2389	57.6358	40.727	60.3995	73.3055	149.188	133.796	52.7991	61.0348
ATP11C	120.935	127.221	124.285	107.231	106.74	103.792	78.1251	177.67	137.407	105.827	121.452	97.376	79.6746	111.643	126.94
ATP12A	0.464999	0.728521	0.151704	4.00452	0.38677	0.247794	2.16979	41.5198	0.604307	0.154747	1.4402	0.696049	1.31786	0.0776599	0.0118293
ATP13A1	64.4243	89.4125	71.1648	83.0819	56.5679	58.884	77.6419	61.7925	91.6564	49.0027	58.7307	57.8905	46.1785	60.6692	63.714
ATP13A2	79.739	77.8083	57.4299	57.6109	67.8119	54.2916	76.5749	55.0424	71.9453	48.3229	42.8533	59.2725	73.8142	49.6607	61.3073
ATP13A3	102.833	114.964	130.211	138.643	111.334	142.202	150.838	156.554	109.702	142.886	84.9627	116.001	106.31	328.032	125.93
ATP13A4	0.140361	0	0.00422617	0.0434653	0.72145	0.245039	0	0.0439522	0.103588	0.0490173	0.0915587	0.0542955	0.0720324	0.182543	0.125823
ATP1A1	461.514	520.682	377.5	469.011	435.716	513.774	461.291	607.614	558.269	346.281	487.754	615.355	579.404	286.23	436.978
ATP1A1-AS1	0.688705	0.769565	0.810083	0.642281	0.68789	1.17082	0.260434	0.0458087	0.591537	0.440573	1.1584	1.38598	1.5365	0.223724	0.662018
ATP1A2	79.7645	182.363	20.5886	4.91869	5.96691	32.1656	15.3176	26.5713	83.1782	1.46011	27.0598	0.116315	0.109747	0.953916	5.2932
ATP1A3	11.2793	18.5582	3.22128	1.92409	4.80792	3.03422	45.0286	11.3825	14.9127	0.733775	2.73822	14.6905	12.7707	0.735119	2.17099
ATP1A4	0.414111	1.2688	0.0746731	0.0867047	0.127198	0.279526	1.20761	1.12398	0.225453	0.142339	0.139227	0	0	0.00185234	0.0395536
ATP1B1	78.3718	49.1048	61.8156	47.7418	73.5629	49.1129	76.2201	66.8544	66.6523	76.0125	160.351	37.1846	30.8083	83.8548	82.8928
ATP1B2	9.04953	12.0658	2.57513	9.14341	32.7451	34.1039	7.8959	8.95723	4.59882	1.65297	12.9935	22.5824	21.1914	8.86454	17.2309
ATP1B3	136.742	199.573	150.074	131.508	147.556	153.097	228.568	230.505	226.796	211.501	151.026	159.074	153.223	158.132	104.238
ATP2A1	3.39224	2.88115	2.36024	2.77705	5.32099	3.52069	5.79608	3.54846	1.46727	1.6952	2.50751	6.72671	7.55418	1.20839	2.97693
ATP2A1-AS1	5.92392	3.80347	3.29347	1.71166	1.63264	1.37254	4.80724	2.42529	3.94497	1.6956	3.10974	4.62658	4.18085	0.879574	3.12087
ATP2A2	377.461	432.999	415.804	447.129	395.672	506.932	443.407	448.852	389.592	382.666	329.86	424.358	408.739	394.044	350.881
ATP2A3	10.9621	12.4864	1.96871	1.49978	15.321	4.01264	83.7765	20.4256	12.5938	8.7272	5.57083	20.6136	24.8801	8.86061	1.59071
ATP2B1	51.6629	73.466	104.979	162.153	105.284	303.068	27.9994	169.92	69.7326	518.203	723.083	146.375	120.374	599.353	857.886
ATP2B2	0.446515	0.499561	0.119702	0.0430139	0.171601	0.0524921	0.261106	0.818538	0.116551	0.00215759	0.00100565	0.254573	0.27065	0.0751907	0.130016
ATP2B3	0.181442	0.462963	0.189584	0.0860295	1.31902	0.199323	0.22206	0.0454634	0.165726	0.00370928	0.0934463	0.470344	0.264657	0.00369143	0.123269
ATP2B4	137.858	95.0604	227.57	164.161	288.373	129.352	40.4808	134.831	66.1166	437.405	358.456	105.256	111.138	441.869	257.596
ATP2C1	98.8354	96.8276	105.1	87.7008	130.474	102.277	135.888	118.953	108.134	125.442	116.159	94.1082	92.5909	136.544	81.9914
ATP2C2	0.0445608	0.152213	0.00964431	0.0458545	0.0857747	0.188939	2.92564	1.85723	0.0632068	0.00561587	0.867766	0	0	0.0720447	0.0895524
ATP4A	0.232121	0.19112	0.00135712	0.0412297	0.00171898	0.0531531	0.658162	0.303728	0.326104	0.000838127	0.000402157	0.414235	0.741631	0.217065	0.0124291
ATP5A1	550.251	624.695	378.308	340.499	483.355	413.453	688.038	573.733	549.63	513.422	484.875	396.274	375.932	372.604	327.653
ATP5B	819.011	891.78	535.915	695.737	643.272	625.286	951.043	776.113	739.807	550.152	484.181	728.316	802.076	380.411	385.174
[truncated: 20,306 more rows]
