# Supplementary material for: The Transcription Factor-microRNA Regulatory Network during hESC-chondrogenesis
Source: Sci Rep. 2020 Mar 16;10:4744. doi: 10.1038/s41598-020-61734-4 (PMC7075910; doi:10.1038/s41598-020-61734-4)
Supplement: Supplementary file 4 — Supplementary information4 [file 41598_2020_61734_MOESM4_ESM.xlsx]

## Sheet: miRNA 0vs3
miRNA	logFC	logCPM	LR	PValue	FDR
hsa-miR-10a-5p	8.51505	17.9377	61.5208	4.38099e-15	4.60881e-12
hsa-miR-615-3p	7.43121	8.02847	53.1771	3.04794e-13	1.60322e-10
hsa-miR-10b-3p	8.50045	4.56047	51.7848	6.19281e-13	2.17161e-10
hsa-miR-196b-5p	6.80691	8.70222	50.8577	9.93099e-13	2.61185e-10
hsa-miR-196a-5p	7.11335	8.35857	49.0232	2.5295e-12	5.32206e-10
hsa-miR-448	-5.94274	5.46301	47.6498	5.09577e-12	8.93458e-10
hsa-miR-520c-3p	-8.7135	5.24755	47.0469	6.93093e-12	1.04162e-09
hsa-miR-10b-5p	7.23432	16.8733	44.4348	2.62977e-11	3.45815e-09
hsa-miR-10a-3p	7.5572	6.83132	41.9106	9.55427e-11	1.11679e-08
hsa-miR-520a-3p	-6.79355	4.12613	39.3244	3.58926e-10	3.7759e-08
hsa-miR-1323	-6.47394	5.92865	38.7008	4.94009e-10	4.13874e-08
hsa-miR-518e-3p	-8.98971	3.11001	38.6963	4.95145e-10	4.13874e-08
hsa-miR-517a-3p	-7.47268	4.51583	38.6328	5.11512e-10	4.13874e-08
hsa-miR-498	-6.0665	2.76745	38.3765	5.83298e-10	4.13874e-08
hsa-miR-512-3p	-6.75059	8.0448	38.3538	5.90124e-10	4.13874e-08
hsa-miR-615-5p	7.45387	2.86786	37.6269	8.56534e-10	5.63171e-08
hsa-miR-516b-5p	-6.52932	6.08629	37.0504	1.15114e-09	7.05904e-08
hsa-miR-302d-5p	-6.44525	7.62264	36.9567	1.20782e-09	7.05904e-08
hsa-miR-302b-5p	-6.17994	6.99618	36.538	1.49721e-09	8.28982e-08
hsa-miR-1298-5p	-6.03839	7.12093	36.4204	1.59032e-09	8.3651e-08
hsa-miR-518b	-7.21533	5.28864	35.3767	2.7172e-09	1.36119e-07
hsa-miR-520g-3p	-7.63448	3.02931	35.0902	3.14783e-09	1.50524e-07
hsa-miR-519c-3p	-6.61093	5.74109	34.9687	3.35055e-09	1.53251e-07
hsa-miR-517-5p	-6.88404	3.53649	33.1031	8.73975e-09	3.83092e-07
hsa-miR-518c-3p	-6.11642	3.90682	32.5603	1.1555e-08	4.86233e-07
hsa-miR-515-5p	-8.66376	6.62604	32.2703	1.3415e-08	5.3642e-07
hsa-miR-519d-3p	-8.41314	2.6313	32.2199	1.37674e-08	5.3642e-07
hsa-miR-518f-3p	-8.07996	3.35097	31.8453	1.66957e-08	6.27282e-07
hsa-miR-1298-3p	-5.35177	2.80098	31.2057	2.32087e-08	8.41915e-07
hsa-miR-302e	-6.43339	4.50618	29.972	4.38337e-08	1.5371e-06
hsa-miR-518a-3p	-5.39083	3.86135	29.5279	5.51166e-08	1.87041e-06
hsa-miR-526b-5p	-6.73801	3.75769	29.3521	6.03499e-08	1.984e-06
hsa-miR-520e	-7.62688	1.96379	28.9501	7.42663e-08	2.36752e-06
hsa-miR-519b-3p	-7.76063	2.061	28.0559	1.17863e-07	3.64681e-06
hsa-miR-526b-3p	-6.76296	1.26282	27.6568	1.44864e-07	4.3542e-06
hsa-miR-517c-3p	-6.20432	1.79945	27.4928	1.57679e-07	4.60774e-06
hsa-miR-518f-5p	-7.53029	1.73588	27.192	1.8422e-07	5.23782e-06
hsa-miR-518a-5p	-7.10482	2.56967	26.7212	2.35034e-07	6.50673e-06
hsa-miR-520d-5p	-6.3226	3.68526	26.5344	2.58884e-07	6.98324e-06
hsa-miR-515-3p	-7.34402	1.8093	26.3362	2.86865e-07	7.54455e-06
hsa-miR-187-3p	-4.2512	6.61162	26.0798	3.27592e-07	8.40553e-06
hsa-miR-99a-5p	4.22457	7.62068	26.0259	3.36864e-07	8.43763e-06
hsa-miR-1911-3p	-5.71097	1.87009	25.578	4.24845e-07	1.03939e-05
hsa-miR-542-5p	4.06724	5.06588	25.3428	4.79934e-07	1.14748e-05
hsa-miR-520d-3p	-5.58751	3.14417	24.8383	6.23458e-07	1.45751e-05
hsa-miR-523-3p	-7.97793	2.05593	24.01	9.58384e-07	2.19178e-05
hsa-miR-196a-3p	7.49788	1.80218	23.957	9.85136e-07	2.20503e-05
hsa-miR-522-3p	-4.55987	3.02575	23.6834	1.13559e-06	2.48883e-05
hsa-miR-302c-5p	-5.74407	9.95557	23.3181	1.37302e-06	2.9478e-05
hsa-miR-367-5p	-6.4866	2.41686	23.1504	1.49812e-06	3.15204e-05
hsa-miR-4433-5p	-4.56003	0.797467	22.2314	2.41685e-06	4.98535e-05
hsa-miR-367-3p	-5.11171	8.38336	22.06	2.64261e-06	5.34621e-05
hsa-miR-520a-5p	-5.56357	3.37193	21.8149	3.00256e-06	5.95981e-05
hsa-miR-520f-5p	-6.02947	2.22279	21.3908	3.74562e-06	7.29702e-05
hsa-miR-1912	-5.5625	2.2948	21.2514	4.02822e-06	7.70488e-05
hsa-miR-302d-3p	-5.02302	13.4202	21.0624	4.44564e-06	8.35146e-05
hsa-miR-518d-3p	-4.69632	2.79655	20.9927	4.61036e-06	8.50895e-05
hsa-miR-302a-3p	-4.58423	12.3399	19.964	7.89137e-06	0.000143133
hsa-miR-371a-5p	-6.06233	11.2695	19.5591	9.75354e-06	0.000173911
hsa-miR-653-5p	-3.33192	6.14382	19.4566	1.02914e-05	0.000180442
hsa-miR-512-5p	-5.60641	1.30167	19.3099	1.11131e-05	0.000191656
hsa-miR-525-5p	-4.3954	3.56273	19.1566	1.2042e-05	0.000204326
hsa-miR-542-3p	3.23387	6.96521	18.8989	1.37829e-05	0.000230152
hsa-miR-1283	-4.96215	4.98859	18.7255	1.50954e-05	0.000247807
hsa-miR-450a-5p	3.24402	7.17148	18.6984	1.53113e-05	0.000247807
hsa-miR-1272	-3.92488	3.68252	18.5943	1.617e-05	0.000256098
hsa-miR-3918	-5.02563	0.321966	18.5779	1.63105e-05	0.000256098
hsa-miR-152-3p	3.01257	7.06679	18.3969	1.7935e-05	0.000277465
hsa-miR-1264	-4.12746	1.93645	18.1901	1.9991e-05	0.000304791
hsa-miR-302b-3p	-4.41798	13.1455	18.1063	2.08913e-05	0.000313966
hsa-miR-519d-5p	-6.13557	2.2291	17.9709	2.24312e-05	0.000332361
hsa-miR-1911-5p	-4.55721	4.23538	17.6591	2.64243e-05	0.000386088
hsa-miR-146b-3p	3.81097	4.07023	17.3001	3.1917e-05	0.000459955
hsa-miR-362-5p	2.84828	6.39595	17.0402	3.65977e-05	0.000520281
hsa-miR-196b-3p	5.76562	1.76235	16.8855	3.97042e-05	0.000556917
hsa-miR-524-3p	-5.5056	2.96463	16.7744	4.20964e-05	0.000577647
hsa-miR-125b-2-3p	2.83361	7.32447	16.7662	4.22803e-05	0.000577647
hsa-miR-424-5p	3.63328	10.5043	16.521	4.81151e-05	0.000648937
hsa-miR-519c-5p	-5.38406	3.36358	16.4156	5.0866e-05	0.000677355
hsa-miR-3937	-4.44526	1.1794	16.3038	5.39564e-05	0.000709526
hsa-miR-518c-5p	-5.78508	0.722695	16.213	5.6604e-05	0.000732958
hsa-miR-524-5p	-4.30329	3.30808	16.1954	5.71317e-05	0.000732958
hsa-miR-205-3p	-4.81432	2.13535	16.0471	6.17856e-05	0.000783114
hsa-miR-3065-5p	3.42248	5.78889	15.9129	6.63238e-05	0.000830627
hsa-miR-3934-5p	-3.23376	1.24564	15.7554	7.20827e-05	0.00089213
hsa-miR-526a	-6.33966	1.13427	15.6372	7.67321e-05	0.00093863
hsa-miR-181a-3p	3.74681	7.88801	15.4508	8.46823e-05	0.00102397
hsa-miR-302c-3p	-4.50304	12.1779	15.2717	9.31009e-05	0.00111298
hsa-miR-302a-5p	-4.39403	14.2559	15.1112	0.000101362	0.00119812
hsa-miR-152-5p	3.03459	4.47956	14.8171	0.000118454	0.00138459
hsa-miR-490-3p	5.60969	3.25647	14.7161	0.000124977	0.00144479
hsa-miR-181a-5p	2.76229	13.3672	14.6634	0.000128516	0.00146956
hsa-miR-7704	-3.40547	6.53944	14.1506	0.000168746	0.00190883
hsa-miR-372-3p	-5.71753	11.0403	14.1066	0.000172732	0.00193313
hsa-miR-653-3p	-2.75051	2.31037	13.8519	0.000197795	0.00219032
hsa-miR-190b	2.54584	2.59661	13.5355	0.000234088	0.00256521
hsa-miR-141-5p	-4.58218	4.17922	13.4881	0.000240075	0.0026037
hsa-miR-503-5p	3.1829	7.80593	13.4358	0.000246867	0.00265004
hsa-miR-216a-3p	5.45862	0.714712	13.392	0.000252696	0.00268522
hsa-miR-450a-2-3p	3.07758	0.898191	13.2889	0.000266984	0.00280867
hsa-miR-450b-5p	3.19808	9.41437	13.2042	0.000279325	0.0029094
hsa-miR-126-5p	2.984	9.8862	12.9625	0.000317795	0.00327765
hsa-miR-525-3p	-4.99721	0.95484	12.6319	0.000379218	0.0038425
hsa-miR-100-5p	4.33395	11.9636	12.6287	0.000379867	0.0038425
hsa-miR-215-5p	3.47424	5.96641	12.5778	0.000390351	0.00391094
hsa-miR-2113	-3.93086	1.2976	12.5257	0.000401389	0.0039836
hsa-miR-181b-5p	2.64347	11.2973	12.4504	0.00041791	0.00408718
hsa-miR-2682-5p	3.12283	3.5903	12.4428	0.000419597	0.00408718
hsa-miR-371a-3p	-4.94263	7.0418	12.3826	0.00043335	0.0041776
hsa-miR-3613-5p	2.8339	4.42192	12.3677	0.000436822	0.0041776
hsa-miR-143-5p	3.97505	2.74869	12.293	0.000454655	0.00430898
hsa-miR-181b-3p	3.01283	4.33743	12.2413	0.000467428	0.00438176
hsa-miR-6500-3p	6.52642	0.891971	12.2284	0.000470664	0.00438176
hsa-miR-1246	-4.08014	10.3506	12.0917	0.000506478	0.00460472
hsa-miR-519a-3p	-3.48895	2.0269	12.0907	0.000506745	0.00460472
hsa-miR-6516-3p	2.87618	0.522926	12.087	0.000507744	0.00460472
hsa-miR-124-3p	-4.05875	2.84486	11.8841	0.000566156	0.00509056
hsa-miR-372-5p	-4.6666	2.71477	11.7257	0.000616437	0.00549569
hsa-miR-490-5p	5.58125	0.801999	11.2965	0.000776523	0.00686473
hsa-miR-2114-5p	2.79649	0.809096	11.2706	0.000787433	0.00690316
hsa-miR-519e-5p	-4.79054	0.118552	11.2033	0.000816508	0.0070989
hsa-miR-373-3p	-5.46564	10.5953	10.9782	0.000921908	0.00794957
hsa-let-7e-3p	2.94805	2.84039	10.9373	0.000942491	0.00806098
hsa-miR-126-3p	2.90356	7.24368	10.8827	0.000970664	0.00823499
hsa-miR-6817-3p	2.85439	1.04262	10.8659	0.000979509	0.00824354
hsa-miR-199b-5p	2.68439	7.6358	10.7522	0.00104158	0.00869634
hsa-miR-181c-3p	2.12152	7.47576	10.6795	0.00108331	0.00897358
hsa-miR-7706	2.15381	7.74229	10.6455	0.00110338	0.00906842
hsa-miR-489-3p	-2.76236	4.77903	10.6094	0.00112516	0.00917573
hsa-miR-92a-2-5p	-3.19414	2.33912	10.5561	0.00115803	0.00937111
hsa-miR-502-3p	2.01014	6.43308	10.535	0.00117134	0.00937115
hsa-miR-211-5p	-3.44792	5.10502	10.5279	0.00117585	0.00937115
hsa-miR-100-3p	3.45644	4.54404	10.5092	0.00118783	0.00939547
hsa-miR-150-5p	-3.14667	3.22494	10.4924	0.00119867	0.00941042
hsa-miR-516a-5p	-3.02261	5.687	10.2153	0.00139277	0.0108349
hsa-miR-3613-3p	2.89574	1.89592	10.2049	0.00140072	0.0108349
hsa-miR-574-3p	2.57306	7.39826	10.1756	0.00142311	0.010925
hsa-miR-324-5p	2.09285	4.89451	10.15	0.00144302	0.010925
hsa-miR-1224-3p	5.24412	1.29238	10.1494	0.00144351	0.010925
hsa-miR-4662a-5p	2.62285	2.57899	10.1305	0.00145839	0.0109588
hsa-miR-145-5p	2.57293	7.45696	10.0197	0.00154878	0.0115555
hsa-miR-449c-5p	3.11491	4.10512	9.94745	0.00161073	0.011933
hsa-miR-6858-3p	3.15525	0.412619	9.90723	0.00164631	0.0121113
hsa-miR-449b-5p	3.94578	1.33845	9.7725	0.00177142	0.0129412
hsa-miR-6895-3p	2.84819	0.360147	9.74207	0.00180098	0.0130664
hsa-miR-660-3p	2.65666	1.25578	9.72793	0.00181489	0.0130771
hsa-miR-27b-3p	1.91593	13.7427	9.68629	0.00185648	0.0132859
hsa-miR-338-3p	2.89234	3.62235	9.65688	0.00188644	0.013409
hsa-miR-660-5p	2.20372	8.75771	9.60667	0.00193872	0.0136378
hsa-miR-194-5p	1.96714	5.57755	9.60115	0.00194456	0.0136378
hsa-miR-585-5p	2.39052	1.44635	9.56063	0.00198795	0.0138498
hsa-miR-378h	-3.92378	-0.0811339	9.29333	0.0022999	0.0159177
hsa-miR-483-3p	3.71955	7.43229	9.25881	0.00234365	0.0161145
hsa-miR-500a-5p	2.01222	4.69239	9.17759	0.00244996	0.0167361
hsa-miR-1243	-2.11921	2.25239	8.97101	0.00274296	0.018498
hsa-miR-338-5p	3.22014	1.94271	8.96442	0.00275288	0.018498
hsa-miR-4792	-2.59383	8.1094	8.95929	0.00276063	0.018498
hsa-miR-885-5p	-2.40437	0.812628	8.85065	0.00292985	0.0195076
hsa-miR-500a-3p	2.03005	10.0466	8.78665	0.00303443	0.0200358
hsa-let-7e-5p	2.92831	9.96736	8.77895	0.00304727	0.0200358
hsa-miR-4473	2.87219	1.75891	8.624	0.00331762	0.0216779
hsa-miR-362-3p	2.85016	1.04505	8.59815	0.00336504	0.0217912
hsa-miR-3943	-2.86362	1.77212	8.59202	0.00337639	0.0217912
hsa-miR-205-5p	-3.1235	11.3434	8.47518	0.00360024	0.0230942
hsa-miR-124-5p	-4.37555	0.647271	8.38085	0.00379195	0.0241766
hsa-miR-181a-2-3p	2.60426	9.12784	8.3354	0.00388798	0.0246395
hsa-miR-4668-5p	-3.87042	-0.146526	8.21394	0.00415698	0.026085
hsa-miR-4423-5p	2.70366	1.96829	8.21008	0.00416583	0.026085
hsa-miR-200a-5p	-3.05816	0.993228	8.19749	0.00419484	0.026085
hsa-miR-301b	2.11387	9.39421	8.18868	0.00421525	0.026085
hsa-miR-503-3p	1.99392	2.46279	8.0916	0.00444709	0.0273587
hsa-miR-373-5p	-3.80559	2.09964	8.00466	0.00466571	0.0285368
hsa-miR-6818-5p	2.46423	1.09055	7.96189	0.00477726	0.0290502
hsa-miR-1287-5p	1.92231	4.60166	7.89744	0.00495047	0.0299304
hsa-miR-3151-3p	2.50128	1.90144	7.85412	0.00507049	0.0304809
hsa-miR-548g-3p	-2.2058	7.38502	7.8312	0.00513521	0.0305524
hsa-miR-383-5p	3.34652	0.695177	7.82935	0.00514046	0.0305524
hsa-miR-4731-3p	3.41071	0.752629	7.80324	0.00521526	0.0306952
hsa-miR-424-3p	2.20485	8.18216	7.80061	0.00522286	0.0306952
hsa-let-7f-2-3p	2.83355	0.874727	7.7075	0.00549918	0.0321397
hsa-miR-4735-5p	-2.14021	0.349836	7.63094	0.00573754	0.0331761
hsa-miR-135a-3p	3.2826	1.16101	7.63029	0.00573959	0.0331761
hsa-miR-652-3p	1.5973	7.0624	7.61035	0.00580341	0.0333617
hsa-miR-125b-1-3p	2.59095	8.23273	7.5997	0.00583779	0.0333769
hsa-miR-214-5p	3.01131	4.83577	7.57292	0.00592517	0.0336934
hsa-miR-629-5p	2.00861	7.2254	7.54859	0.0060057	0.0339677
hsa-miR-218-5p	2.06009	8.59006	7.4779	0.00624607	0.0351383
hsa-miR-200c-3p	-3.09436	7.96152	7.42049	0.00644854	0.0360844
hsa-miR-3605-3p	2.17335	4.3472	7.3751	0.0066133	0.0368106
hsa-miR-199a-3p	2.74701	10.4043	7.35394	0.00669159	0.0370503
hsa-miR-375	-3.53472	8.99321	7.26964	0.00701297	0.0386264
hsa-miR-532-3p	1.69251	5.33008	7.23862	0.0071352	0.0388472
hsa-miR-508-3p	2.5397	1.30115	7.23226	0.00716051	0.0388472
hsa-miR-573	-1.83968	2.90361	7.23142	0.00716385	0.0388472
hsa-miR-2276-3p	-2.15629	1.262	7.16176	0.00744739	0.0401777
hsa-miR-25-5p	-1.67608	5.61545	7.06792	0.00784762	0.0421209
hsa-miR-7641	-2.48097	5.59358	6.99206	0.00818719	0.0437204
hsa-miR-3661	1.64594	4.30002	6.95614	0.00835319	0.0441919
hsa-miR-1301-3p	1.66149	5.04803	6.95479	0.00835949	0.0441919
hsa-miR-1248	-3.42692	2.72808	6.894	0.00864857	0.0452981
hsa-miR-203b-3p	-3.0316	1.57473	6.8927	0.00865486	0.0452981
hsa-miR-200a-3p	-2.54942	3.92915	6.78287	0.00920367	0.047932
hsa-miR-3940-5p	-2.57146	0.464885	6.75973	0.0093238	0.0483184
hsa-miR-181d-5p	1.79564	8.61913	6.69428	0.00967229	0.0496119
hsa-miR-873-5p	1.92872	5.81849	6.68619	0.00971629	0.0496119
hsa-miR-6881-3p	-2.85204	-0.0126519	6.68276	0.00973497	0.0496119
hsa-miR-192-5p	1.83929	11.3316	6.67781	0.00976203	0.0496119
hsa-miR-141-3p	-3.36089	10.0274	6.6616	0.00985122	0.0498245
hsa-miR-16-5p	1.62857	13.2415	6.57148	0.0103626	0.0521599
hsa-miR-4492	-2.70995	3.83789	6.52985	0.0106079	0.0531406
hsa-miR-188-3p	2.25364	5.00302	6.50523	0.0107558	0.053626
hsa-miR-30d-5p	1.47558	12.413	6.48992	0.0108488	0.0538345
hsa-miR-26b-5p	1.57718	11.1967	6.42664	0.0112421	0.0555244
hsa-miR-3688-3p	2.42139	1.11472	6.4142	0.0113212	0.0556536
hsa-miR-326	-1.57409	5.93772	6.33762	0.0118203	0.0578371
hsa-miR-22-3p	2.01129	14.8831	6.32313	0.0119173	0.0580417
hsa-miR-532-5p	1.81571	8.64732	6.31203	0.0119921	0.058137
hsa-miR-92b-5p	-1.83338	5.12022	6.28608	0.012169	0.0587239
hsa-miR-6511a-3p	1.64533	3.58506	6.27697	0.0122317	0.0587568
hsa-miR-483-5p	3.08569	6.03924	6.1957	0.0128061	0.0612365
hsa-miR-371b-3p	-4.07768	-0.0417246	6.1665	0.0130192	0.0615441
hsa-miR-3127-5p	2.06769	1.91333	6.16405	0.0130372	0.0615441
hsa-miR-5699-5p	1.98512	2.76609	6.16287	0.0130459	0.0615441
hsa-miR-342-5p	1.41592	4.14816	6.09453	0.0135601	0.063684
hsa-miR-214-3p	2.30104	6.12974	6.06922	0.0137557	0.0641955
hsa-miR-1263	-2.59445	3.68046	6.0647	0.0137911	0.0641955
hsa-miR-642a-5p	2.15679	1.24883	6.00768	0.0142438	0.0660108
hsa-miR-6770-3p	2.30013	0.554986	5.97982	0.0144705	0.0664825
hsa-miR-146b-5p	3.02962	14.0316	5.97964	0.0144719	0.0664825
hsa-miR-504-5p	-1.88921	4.69277	5.85059	0.0155719	0.0712243
hsa-miR-3913-5p	1.57946	2.85406	5.83663	0.0156959	0.0714808
hsa-miR-3687	-2.72773	2.40585	5.78247	0.0161867	0.0732641
hsa-miR-20b-3p	-2.25727	3.4409	5.77814	0.0162267	0.0732641
hsa-miR-642a-3p	2.36739	0.492486	5.76431	0.0163549	0.0735274
hsa-miR-4652-3p	-3.63104	-0.201648	5.71931	0.0167794	0.0751144
hsa-miR-1972	-2.00849	3.26599	5.70341	0.016932	0.0754765
hsa-miR-5008-3p	-2.57634	1.65155	5.66253	0.0173311	0.0769295
hsa-miR-200b-3p	-2.08974	5.7811	5.65059	0.0174495	0.0771296
hsa-miR-1910-3p	-3.55743	0.113327	5.61849	0.0177719	0.0780743
hsa-miR-148b-3p	1.45965	11.1707	5.61458	0.0178116	0.0780743
hsa-miR-23b-3p	1.45878	8.47499	5.60389	0.0179207	0.0782264
hsa-miR-2277-5p	1.8694	3.03562	5.59144	0.0180484	0.0784584
hsa-miR-221-5p	2.13688	9.87421	5.49021	0.0191233	0.0827889
hsa-miR-574-5p	1.62038	7.58447	5.47217	0.0193216	0.0832017
hsa-miR-4802-3p	-2.56723	0.263422	5.46719	0.0193768	0.0832017
hsa-miR-335-5p	2.3943	10.2969	5.45491	0.0195134	0.0834477
hsa-miR-4435	-1.42655	2.48157	5.44329	0.0196436	0.0836642
hsa-miR-6868-3p	1.85605	1.17717	5.43473	0.0197401	0.0837363
hsa-miR-99b-3p	1.8615	6.96497	5.40852	0.0200388	0.0846617
hsa-miR-371b-5p	-2.25527	1.07319	5.36799	0.0205095	0.086222
hsa-miR-6735-5p	2.08467	0.398425	5.36269	0.020572	0.086222
hsa-miR-187-5p	-2.24927	3.0546	5.34629	0.0207664	0.0866285
hsa-miR-29c-3p	1.48353	4.54619	5.34065	0.0208337	0.0866285
hsa-miR-5002-5p	2.07964	1.41601	5.32904	0.020973	0.086787
hsa-miR-7975	4.57017	3.09889	5.32374	0.0210368	0.086787
hsa-miR-361-5p	1.50186	9.60051	5.30824	0.0212248	0.0872205
hsa-miR-4508	-2.74834	3.26608	5.2844	0.0215173	0.0880671
hsa-miR-224-5p	1.71758	5.8933	5.27332	0.0216547	0.0880671
hsa-miR-548ad	-1.93626	1.05801	5.27113	0.0216819	0.0880671
hsa-miR-3171	-2.03221	0.776788	5.24011	0.0220719	0.0893063
hsa-miR-15a-5p	1.60826	7.40837	5.19144	0.0226984	0.0914893
hsa-miR-3675-5p	-3.27596	-0.251589	5.17627	0.0228974	0.0919392
hsa-miR-501-5p	1.81081	4.67761	5.139	0.0233941	0.0935765
hsa-miR-146a-5p	-2.80594	13.0001	5.11432	0.0237292	0.0945573
hsa-miR-941	1.87661	11.4312	5.07564	0.0242643	0.0960094
hsa-miR-3139	1.60399	2.45966	5.0738	0.02429	0.0960094
hsa-miR-3912-3p	1.34269	2.69719	5.06829	0.0243674	0.0960094
hsa-miR-138-1-3p	-1.82618	1.56164	5.02319	0.02501	0.0981738
hsa-miR-147b	2.02381	0.75298	5.00089	0.0253343	0.0990768
hsa-miR-301a-3p	1.53429	10.7283	4.97243	0.0257545	0.0999898
hsa-miR-1304-5p	-1.74679	1.17643	4.9722	0.0257578	0.0999898
hsa-miR-627-3p	1.50655	1.52578	4.91048	0.0266942	0.103054
hsa-miR-182-5p	-1.8311	13.7839	4.90732	0.0267431	0.103054
hsa-miR-346	2.25171	1.12941	4.89112	0.0269952	0.103646
hsa-miR-6505-5p	2.42826	0.46222	4.87571	0.0272372	0.104153
hsa-miR-3620-3p	1.96184	0.821525	4.86251	0.0274464	0.104153
hsa-miR-107	1.43927	7.46164	4.86049	0.0274786	0.104153
hsa-miR-3116	-1.95182	0.946786	4.85767	0.0275234	0.104153
hsa-miR-664a-5p	1.49633	1.38349	4.78535	0.0287028	0.108227
hsa-miR-133a-3p	2.04167	5.83908	4.76166	0.0291004	0.109334
hsa-miR-4521	-1.37705	5.3605	4.7496	0.0293051	0.109712
hsa-miR-6716-3p	1.33766	2.71648	4.70837	0.0300161	0.111975
hsa-miR-191-5p	1.28753	15.0465	4.69309	0.0302841	0.11251
hsa-miR-1468-5p	1.64158	5.68668	4.68803	0.0303734	0.11251
hsa-miR-449a	2.24647	2.05918	4.67444	0.0306147	0.113006
hsa-miR-195-5p	1.89575	6.01422	4.65295	0.0310002	0.113845
hsa-miR-7974	-1.45004	7.85531	4.64972	0.0310586	0.113845
hsa-miR-183-3p	-1.81196	3.81473	4.6395	0.031244	0.113933
hsa-miR-7976	1.90147	1.75983	4.63649	0.031299	0.113933
hsa-miR-501-3p	1.90709	8.86259	4.62641	0.0314835	0.114168
hsa-miR-589-5p	1.98325	10.7338	4.61694	0.0316577	0.114168
hsa-miR-380-3p	-2.53816	0.72289	4.61522	0.0316893	0.114168
hsa-miR-3188	1.70688	0.634524	4.60369	0.0319032	0.114547
hsa-miR-551b-3p	1.44508	3.04253	4.53667	0.033176	0.118712
hsa-miR-106a-3p	-2.34769	1.01699	4.51045	0.0336883	0.120136
hsa-miR-125a-5p	1.52139	13.5621	4.50087	0.0338776	0.120403
hsa-miR-766-3p	1.50099	6.84674	4.49102	0.0340733	0.120691
hsa-miR-22-5p	1.55285	4.10857	4.43961	0.0351143	0.12396
hsa-miR-429	-1.91237	3.09607	4.42092	0.0355009	0.124906
hsa-miR-30b-5p	1.33495	9.40582	4.40158	0.0359056	0.125909
hsa-miR-3605-5p	2.0828	1.73827	4.35333	0.0369367	0.129094
hsa-miR-137	1.65441	1.15491	4.32494	0.0375578	0.13083
hsa-miR-664b-3p	1.3904	0.761298	4.31582	0.0377595	0.131099
hsa-miR-222-5p	1.69264	7.69541	4.30429	0.0380165	0.131557
hsa-miR-1227-3p	1.48402	2.44308	4.29635	0.0381942	0.131581
hsa-miR-339-5p	1.19123	6.34202	4.29283	0.0382735	0.131581
hsa-miR-665	-3.36457	-0.109144	4.27152	0.0387563	0.132807
hsa-miR-4455	-1.41612	7.30879	4.263	0.038951	0.13304
hsa-miR-766-5p	1.792	0.774078	4.22045	0.0399396	0.135976
hsa-miR-190a-5p	1.22291	7.22924	4.19026	0.0406568	0.137971
hsa-miR-1306-3p	1.53141	2.32705	4.15172	0.0415923	0.140397
hsa-miR-18a-3p	-1.18836	6.73989	4.14984	0.0416385	0.140397
hsa-miR-585-3p	2.07986	1.80488	4.13915	0.0419023	0.140835
hsa-miR-5684	-1.66072	4.44006	4.05437	0.0440571	0.147605
hsa-miR-548g-5p	1.5229	0.795962	4.04296	0.044356	0.148135
hsa-miR-29b-3p	1.50731	6.35585	4.0272	0.0447723	0.149052
hsa-miR-143-3p	1.95981	13.5538	4.00054	0.0454858	0.15095
hsa-miR-3131	1.60364	1.22117	3.9109	0.0479738	0.158706
hsa-miR-597-5p	-1.87552	0.125198	3.9025	0.0482144	0.159002
hsa-miR-592	1.6678	4.24609	3.88172	0.0488145	0.160478
hsa-miR-425-3p	1.15971	4.44539	3.86068	0.0494302	0.161996
hsa-miR-221-3p	1.26455	11.3826	3.84963	0.0497571	0.162309
hsa-miR-153-3p	1.23877	3.11745	3.84446	0.0499107	0.162309
hsa-miR-92a-1-5p	-1.23872	5.33868	3.84184	0.0499886	0.162309
hsa-miR-378c	-1.41127	1.17181	3.83201	0.0502825	0.162761
hsa-miR-935	1.14462	6.21587	3.79544	0.0513923	0.165285
hsa-miR-454-3p	1.22776	9.49582	3.7921	0.0514949	0.165285
hsa-miR-5092	-1.97744	1.03601	3.79084	0.0515338	0.165285
hsa-miR-302f	-3.57174	9.68944	3.76566	0.0523153	0.167282
hsa-miR-224-3p	2.515	0.666965	3.74876	0.0528467	0.168469
hsa-miR-328-3p	1.1619	5.79669	3.74252	0.0530444	0.168588
hsa-miR-4787-3p	-1.5887	2.80706	3.73154	0.053394	0.169188
hsa-miR-3200-3p	1.43785	3.94206	3.68515	0.054899	0.173161
hsa-miR-6803-3p	1.45623	0.851428	3.67998	0.0550693	0.173161
hsa-miR-1251-3p	-3.44195	-0.0863454	3.6778	0.0551416	0.173161
hsa-miR-181c-5p	1.39687	10.4384	3.66981	0.0554066	0.173475
hsa-miR-1267	1.60483	0.661983	3.63075	0.0567212	0.177064
hsa-miR-92b-3p	-1.41209	15.228	3.61103	0.0573975	0.178646
hsa-miR-342-3p	1.15924	9.17823	3.59707	0.0578816	0.179471
hsa-miR-6859-5p	1.89012	0.905459	3.59356	0.058004	0.179471
hsa-miR-99a-3p	2.20227	1.76661	3.57826	0.0585403	0.180599
hsa-miR-548f-3p	-1.40721	3.90213	3.57055	0.0588128	0.180909
hsa-miR-7111-3p	1.39469	0.596986	3.55327	0.0594282	0.18227
hsa-miR-1228-3p	1.50453	1.41408	3.54094	0.0598714	0.183095
hsa-miR-628-5p	1.11676	4.28981	3.53066	0.0602437	0.1837
hsa-let-7a-5p	2.09687	12.4727	3.48504	0.0619258	0.188283
hsa-miR-140-5p	1.04862	5.02246	3.47955	0.0621318	0.188365
hsa-miR-345-5p	1.11742	9.3772	3.45949	0.0628898	0.190086
hsa-miR-548h-3p	1.15514	1.73723	3.45499	0.063061	0.190086
hsa-miR-4497	-1.69202	5.28635	3.43128	0.0639725	0.192283
hsa-miR-1290	-1.78389	0.782247	3.40968	0.0648149	0.19426
hsa-miR-219a-1-3p	1.18843	2.33415	3.3997	0.0652083	0.194884
hsa-miR-452-5p	1.22916	4.22759	3.39158	0.06553	0.19529
hsa-miR-3609	1.95193	3.49657	3.38457	0.0658092	0.195326
hsa-miR-5699-3p	1.24009	2.71998	3.38197	0.0659132	0.195326
hsa-miR-4474-3p	2.53299	0.794834	3.36475	0.0666055	0.196823
hsa-miR-98-3p	-1.58124	1.536	3.30144	0.0692193	0.203776
hsa-miR-3126-3p	1.98235	0.63299	3.29844	0.0693457	0.203776
hsa-miR-129-2-3p	-1.52167	4.82586	3.27605	0.0702981	0.205999
hsa-miR-20a-5p	1.23345	11.2687	3.25334	0.0712779	0.20829
hsa-miR-3065-3p	1.17651	4.31168	3.23633	0.072022	0.209881
hsa-miR-3681-5p	1.87512	2.60639	3.20659	0.0733424	0.213139
hsa-miR-497-5p	1.32987	5.12658	3.1885	0.0741582	0.214916
hsa-miR-21-5p	1.25396	16.2721	3.16406	0.0752756	0.217555
hsa-miR-933	1.40107	1.23802	3.15765	0.075572	0.217813
hsa-miR-130b-3p	1.08572	10.2916	3.14893	0.0759766	0.218099
hsa-miR-4512	1.68376	0.633085	3.14659	0.0760857	0.218099
hsa-miR-942-3p	-1.80154	0.783115	3.12489	0.0771052	0.22042
hsa-miR-200c-5p	-2.82418	0.136609	3.10081	0.0782533	0.223096
hsa-miR-148a-3p	1.12486	15.0575	3.08313	0.0791082	0.224924
hsa-miR-873-3p	1.12595	7.62186	3.07752	0.0793816	0.225093
hsa-miR-27a-3p	1.15661	10.8749	3.06821	0.0798375	0.225396
hsa-miR-34a-5p	1.23135	8.94346	3.06659	0.0799169	0.225396
hsa-miR-219a-2-3p	-2.06938	2.29541	3.05106	0.0806844	0.226438
hsa-miR-29a-3p	1.31767	9.6729	3.04921	0.0807765	0.226438
hsa-miR-3928-3p	1.12005	2.40691	3.04608	0.0809323	0.226438
hsa-miR-4286	1.06885	5.07622	2.99495	0.0835243	0.23307
hsa-miR-5585-3p	1.27619	3.07101	2.99033	0.0837629	0.233118
hsa-miR-17-5p	1.1454	10.6029	2.96274	0.0852032	0.235301
hsa-miR-103a-3p	1.01286	12.0688	2.96261	0.0852102	0.235301
hsa-miR-222-3p	1.02514	12.5634	2.96246	0.0852184	0.235301
hsa-miR-548e-3p	1.03124	3.73125	2.94185	0.086312	0.237697
hsa-miR-4785	1.29618	0.876564	2.93394	0.0867357	0.23824
hsa-miR-363-5p	-1.91378	2.60092	2.92619	0.0871532	0.238763
hsa-miR-659-5p	0.96721	2.46523	2.90543	0.0882817	0.241227
hsa-miR-3909	1.07178	5.88857	2.87673	0.0898683	0.244926
hsa-miR-204-5p	-1.62097	8.75961	2.86497	0.0905272	0.245798
hsa-miR-628-3p	1.00973	3.41255	2.86269	0.0906555	0.245798
hsa-miR-188-5p	1.54322	5.85047	2.83629	0.0921569	0.249226
hsa-miR-26a-5p	1.03783	15.0867	2.81134	0.0936	0.251525
hsa-miR-144-3p	-1.58696	0.54103	2.81003	0.0936769	0.251525
hsa-miR-5000-3p	1.3547	1.14315	2.80921	0.0937243	0.251525
hsa-miR-891a-5p	2.04142	4.55218	2.79561	0.0945229	0.252453
hsa-miR-15b-5p	1.07486	9.43904	2.79515	0.09455	0.252453
hsa-miR-1179	1.72954	3.14653	2.74631	0.0974791	0.259615
hsa-miR-4449	-1.31829	3.48064	2.74148	0.0977742	0.259744
hsa-miR-30e-5p	0.974591	13.3754	2.73598	0.0981112	0.259982
hsa-miR-29c-5p	1.15142	1.85648	2.71737	0.0992616	0.26237
hsa-miR-3177-3p	1.0792	3.15644	2.69998	0.10035	0.264581
hsa-miR-151a-5p	0.91603	13.0095	2.69173	0.10087	0.265289
hsa-miR-582-5p	1.20433	4.52517	2.68494	0.101301	0.265758
hsa-miR-96-5p	-1.46186	6.37923	2.66057	0.102864	0.269046
hsa-miR-3659	-2.13351	1.44003	2.6561	0.103153	0.269046
hsa-miR-1269a	1.81653	6.98378	2.65343	0.103327	0.269046
hsa-miR-33b-3p	-1.12226	3.65304	2.64957	0.103578	0.269046
hsa-miR-122-5p	1.89505	3.07983	2.61757	0.105686	0.273848
hsa-miR-550a-5p	1.16427	5.59922	2.60948	0.106227	0.273971
hsa-miR-590-3p	0.920859	5.67571	2.60547	0.106495	0.273971
hsa-miR-556-3p	-1.31964	1.24455	2.60518	0.106515	0.273971
hsa-miR-24-3p	1.39563	10.8997	2.59256	0.107367	0.274691
hsa-miR-5683	1.8266	3.72401	2.59012	0.107532	0.274691
hsa-miR-1180-3p	1.05392	7.2861	2.58944	0.107579	0.274691
hsa-miR-4423-3p	2.16538	1.39825	2.58179	0.108099	0.275353
hsa-miR-433-3p	-1.89788	1.64576	2.56792	0.109051	0.2768
hsa-miR-5581-3p	-1.18144	0.621216	2.56585	0.109194	0.2768
hsa-miR-330-5p	0.9038	7.10027	2.55204	0.110152	0.278557
hsa-miR-5010-3p	0.90559	2.48162	2.52306	0.112193	0.283038
hsa-miR-24-1-5p	1.36968	0.677083	2.50758	0.1133	0.284979
hsa-miR-760	0.931293	3.80929	2.50447	0.113524	0.284979
hsa-miR-3115	1.32409	1.26041	2.49758	0.114021	0.284979
hsa-miR-182-3p	-2.17282	0.285744	2.49543	0.114177	0.284979
hsa-miR-125a-3p	0.962487	5.27923	2.49351	0.114316	0.284979
hsa-miR-23a-3p	1.10074	10.113	2.48548	0.114902	0.28576
hsa-miR-4645-3p	1.91585	0.310861	2.43794	0.118432	0.293844
hsa-miR-1908-5p	0.937768	4.72684	2.42692	0.119267	0.29516
hsa-miR-1250-5p	1.9927	0.606503	2.41777	0.119966	0.29516
hsa-miR-1273e	-1.62362	0.33402	2.41251	0.120369	0.29516
hsa-miR-5001-3p	0.901718	2.17945	2.40899	0.12064	0.29516
hsa-miR-3145-5p	-1.30502	1.10073	2.40663	0.120822	0.29516
hsa-miR-24-2-5p	1.02905	4.26267	2.40639	0.120841	0.29516
hsa-miR-876-3p	1.24314	1.02333	2.40529	0.120926	0.29516
hsa-miR-144-5p	-1.31239	0.971107	2.39152	0.121995	0.296824
hsa-miR-6784-3p	1.27002	2.36186	2.38628	0.122405	0.296824
hsa-miR-361-3p	0.852229	6.7099	2.38452	0.122542	0.296824
hsa-miR-1306-5p	1.01318	3.21428	2.38206	0.122736	0.296824
hsa-miR-6852-5p	1.04244	1.73437	2.36983	0.123701	0.297838
hsa-miR-1257	-1.42614	1.01198	2.36956	0.123722	0.297838
hsa-miR-1273g-3p	-1.13824	6.6246	2.36003	0.12448	0.298979
hsa-miR-1277-3p	1.77016	0.262379	2.33297	0.12666	0.303522
hsa-miR-30a-5p	0.892805	14.1272	2.32405	0.127388	0.304573
hsa-miR-5583-3p	-1.49713	-0.0439715	2.31446	0.128176	0.305287
hsa-miR-6787-3p	1.55106	0.452873	2.31336	0.128267	0.305287
hsa-miR-330-3p	0.833005	5.66801	2.29692	0.12963	0.307836
hsa-miR-3126-5p	1.25893	1.29653	2.28108	0.130961	0.310294
hsa-miR-3182	-1.35643	1.42478	2.25768	0.132953	0.314307
hsa-miR-654-3p	-1.37709	3.91933	2.22978	0.135373	0.31931
hsa-miR-548s	1.20825	2.51616	2.20923	0.137187	0.322866
hsa-miR-382-3p	-1.7781	0.311898	2.19651	0.138323	0.324813
hsa-miR-7-2-3p	1.54383	1.14774	2.1807	0.139751	0.327434
hsa-miR-548a-3p	1.51445	2.88851	2.16826	0.140886	0.328738
hsa-miR-3656	-1.64002	0.560398	2.16775	0.140933	0.328738
hsa-miR-584-5p	1.17555	5.69482	2.15751	0.141874	0.330203
hsa-miR-6775-3p	-1.00284	1.60901	2.12949	0.144489	0.335207
hsa-miR-1289	2.2456	1.49531	2.12766	0.144661	0.335207
hsa-let-7f-5p	1.66385	10.9377	2.11314	0.146039	0.337655
hsa-miR-5696	1.66934	0.736413	2.1017	0.147136	0.339445
hsa-miR-32-5p	0.879445	3.99318	2.09078	0.148191	0.34113
hsa-miR-99b-5p	1.27774	14.5809	2.07615	0.149617	0.343454
hsa-miR-769-3p	0.943668	3.75775	2.07375	0.149853	0.343454
hsa-miR-3155a	-1.16199	0.966038	2.06643	0.150573	0.344354
hsa-miR-876-5p	1.52932	2.52811	2.05852	0.151357	0.345396
hsa-miR-561-5p	-0.936408	8.51359	2.04869	0.152337	0.346855
hsa-miR-6894-3p	0.992556	0.835031	2.04551	0.152656	0.346855
hsa-miR-6857-3p	1.01515	1.16438	2.03165	0.154053	0.349275
hsa-miR-18b-3p	-1.40983	1.42961	2.02761	0.154464	0.349453
hsa-miR-1255a	1.24747	1.67005	2.01645	0.155603	0.349479
hsa-miR-887-3p	0.954851	7.75451	2.01532	0.155719	0.349479
hsa-miR-199a-5p	1.46484	9.45292	2.01464	0.155788	0.349479
hsa-miR-6764-3p	1.40999	0.246541	2.01329	0.155927	0.349479
hsa-miR-1304-3p	-0.850319	6.96294	2.01121	0.15614	0.349479
hsa-miR-4502	-2.15175	-0.0313573	2.0053	0.15675	0.349479
hsa-miR-140-3p	0.862258	10.0025	2.00481	0.1568	0.349479
hsa-miR-1254	-0.871506	2.77668	1.97163	0.160275	0.356467
hsa-miR-676-5p	-1.32339	0.255486	1.96497	0.160983	0.356661
hsa-miR-1269b	1.70357	7.94065	1.96031	0.16148	0.356661
hsa-miR-543	-1.59098	0.860371	1.95863	0.16166	0.356661
hsa-miR-671-3p	0.931989	8.75233	1.95809	0.161718	0.356661
hsa-miR-548t-5p	-1.22672	1.38306	1.95346	0.162215	0.357008
hsa-miR-495-3p	-1.89778	0.388286	1.94434	0.163198	0.358422
hsa-miR-3944-3p	-1.06016	1.24511	1.92717	0.165069	0.361767
hsa-miR-374a-5p	0.954352	8.5077	1.92407	0.165409	0.361767
hsa-miR-125b-5p	1.28348	11.0962	1.9195	0.165912	0.362115
hsa-miR-1229-3p	1.03631	1.19432	1.89792	0.168311	0.366591
hsa-miR-335-3p	1.35981	11.2112	1.86332	0.172243	0.374378
hsa-miR-589-3p	0.991614	6.06126	1.8259	0.176613	0.382588
hsa-miR-4664-3p	-0.928411	2.85358	1.82254	0.177011	0.382588
hsa-miR-378g	-1.19775	1.69072	1.8217	0.177111	0.382588
hsa-miR-942-5p	-0.82978	4.27508	1.81552	0.177848	0.383393
hsa-miR-6753-3p	1.64135	1.08194	1.80612	0.178975	0.385034
hsa-miR-6793-3p	1.17456	0.706234	1.80134	0.17955	0.385368
hsa-miR-30d-3p	0.739612	6.39836	1.79876	0.179863	0.385368
hsa-let-7g-5p	1.50817	8.43639	1.79234	0.180641	0.386249
hsa-miR-127-5p	-1.72202	0.609056	1.78797	0.181174	0.386603
hsa-miR-4775	0.964981	2.88675	1.78179	0.181929	0.387428
hsa-miR-3173-5p	-1.26998	0.98578	1.77676	0.182548	0.38796
hsa-miR-1275	-0.880444	4.67889	1.76634	0.183835	0.389909
hsa-miR-5706	-0.888972	0.634665	1.75888	0.184764	0.39109
hsa-miR-7851-3p	0.967254	1.06831	1.74554	0.186438	0.393841
hsa-miR-4461	-0.86654	3.84441	1.73981	0.187163	0.394581
hsa-miR-365a-3p	0.799806	7.43516	1.7356	0.187697	0.394914
hsa-miR-1288-3p	1.97527	0.234751	1.71653	0.19014	0.399257
hsa-miR-28-3p	0.808414	12.1491	1.70305	0.19189	0.402128
hsa-miR-561-3p	-1.0062	2.35776	1.68224	0.194628	0.406738
hsa-miR-106a-5p	-1.1234	8.11641	1.68046	0.194863	0.406738
hsa-miR-1277-5p	1.07895	3.54831	1.67248	0.195927	0.407922
hsa-miR-582-3p	1.00124	5.21152	1.66902	0.19639	0.407922
hsa-miR-6807-3p	1.09389	1.92285	1.66522	0.1969	0.407922
hsa-miR-135b-3p	-0.918965	4.8363	1.66461	0.196981	0.407922
hsa-miR-769-5p	0.749752	10.9996	1.65889	0.197754	0.408717
hsa-miR-5690	1.31951	1.36276	1.65561	0.198198	0.408831
hsa-miR-2467-5p	0.855812	6.65325	1.64314	0.199895	0.411047
hsa-miR-423-5p	0.859232	10.0466	1.64199	0.200053	0.411047
hsa-miR-767-3p	-1.25465	0.173085	1.62579	0.202287	0.414826
hsa-miR-155-3p	-1.86786	0.710326	1.61616	0.203628	0.416764
hsa-miR-1226-3p	0.900087	3.44607	1.59038	0.207271	0.423397
hsa-miR-625-3p	-0.891746	4.28672	1.57828	0.209009	0.426119
hsa-miR-1252-5p	-0.73058	2.07574	1.57345	0.209707	0.426715
hsa-miR-431-5p	-1.29236	3.05654	1.56798	0.2105	0.427143
hsa-miR-7703	0.92171	0.812289	1.56641	0.210729	0.427143
hsa-miR-548e-5p	0.757899	3.28347	1.5515	0.212914	0.430741
hsa-miR-410-3p	-1.08155	5.35789	1.53698	0.215067	0.434263
hsa-miR-6733-5p	1.91077	1.04167	1.5312	0.215932	0.434799
hsa-miR-339-3p	0.703903	6.75155	1.52969	0.216159	0.434799
hsa-miR-4761-3p	0.977119	0.651345	1.51958	0.217682	0.436789
hsa-miR-365a-5p	-0.879222	1.65381	1.51577	0.21826	0.436789
hsa-miR-2392	-1.64269	0.658803	1.51489	0.218394	0.436789
hsa-miR-5701	-1.65727	6.63115	1.50914	0.21927	0.436906
hsa-miR-210-3p	0.913845	7.19202	1.50905	0.219283	0.436906
hsa-miR-4707-3p	-1.1809	0.565847	1.50364	0.220111	0.437339
hsa-miR-504-3p	-1.84806	0.053393	1.49653	0.221207	0.437339
hsa-miR-4699-5p	-1.39536	0.0571513	1.49613	0.221267	0.437339
hsa-miR-4746-5p	0.921233	5.57871	1.49426	0.221557	0.437339
hsa-miR-668-3p	-1.81386	0.287515	1.49337	0.221694	0.437339
hsa-miR-708-5p	0.704237	7.08427	1.49097	0.222067	0.437339
hsa-let-7f-1-3p	1.99027	0.412273	1.48875	0.222411	0.437339
hsa-miR-676-3p	-0.869768	2.46471	1.48273	0.223348	0.438361
hsa-miR-184	-1.20191	6.35676	1.46518	0.226108	0.442952
hsa-miR-365b-5p	-1.02423	1.90301	1.44541	0.229266	0.448305
hsa-miR-548ab	0.793123	4.14131	1.42578	0.232454	0.453695
hsa-miR-548p	-0.856669	1.11042	1.42128	0.233194	0.453931
hsa-miR-409-3p	-1.03457	3.59722	1.41979	0.233438	0.453931
hsa-miR-3128	1.29834	0.815128	1.41186	0.234748	0.455637
hsa-miR-103a-2-5p	0.727058	2.21246	1.40604	0.235714	0.456669
hsa-miR-4646-3p	1.39465	0.585859	1.38377	0.239459	0.462366
hsa-miR-675-3p	2.16615	2.82974	1.38096	0.239937	0.462366
hsa-miR-3919	1.19417	0.316043	1.38075	0.239973	0.462366
hsa-miR-323b-3p	-1.33592	0.494317	1.3781	0.240426	0.462391
hsa-miR-4754	-1.67931	-0.235605	1.36311	0.242998	0.466486
hsa-miR-409-5p	-1.725	3.11985	1.36011	0.243518	0.466632
hsa-miR-488-3p	1.30244	1.75541	1.35462	0.244472	0.467608
hsa-miR-548n	0.668475	2.46861	1.35079	0.245139	0.468034
hsa-miR-26b-3p	0.780451	4.72586	1.33176	0.248493	0.473577
hsa-miR-3651	-1.53137	2.59191	1.32496	0.249704	0.475025
hsa-miR-889-3p	-1.01243	2.16745	1.31782	0.250984	0.476598
hsa-miR-1915-3p	-1.12977	2.72642	1.31108	0.252199	0.477317
hsa-miR-3159	1.3804	1.23539	1.31069	0.25227	0.477317
hsa-miR-744-5p	0.69038	8.52806	1.30226	0.253801	0.479352
hsa-miR-4762-5p	0.795495	0.644471	1.28066	0.257777	0.485383
hsa-miR-378a-3p	-0.782014	10.9893	1.27981	0.257934	0.485383
hsa-miR-135a-5p	-1.08866	4.59006	1.27393	0.259031	0.485383
hsa-miR-374c-3p	0.818294	2.1363	1.27216	0.259362	0.485383
hsa-miR-652-5p	1.01918	0.774563	1.26787	0.260168	0.485383
hsa-miR-548at-5p	0.759265	1.5737	1.26777	0.260185	0.485383
hsa-miR-548c-5p	0.876579	1.8938	1.26756	0.260224	0.485383
hsa-miR-4661-5p	0.735776	3.664	1.26496	0.260714	0.485435
hsa-miR-505-5p	-0.736719	2.93918	1.26224	0.261227	0.485531
hsa-miR-4516	-1.05412	2.80462	1.25614	0.262383	0.486501
hsa-miR-1271-5p	1.24962	7.81112	1.25461	0.262674	0.486501
hsa-miR-4636	1.31359	1.16043	1.23678	0.266093	0.491522
hsa-miR-324-3p	0.680325	3.78851	1.23561	0.266319	0.491522
hsa-miR-4520b-3p	-1.0904	0.148575	1.23087	0.267237	0.492353
hsa-miR-1343-3p	0.804907	2.84069	1.22702	0.267988	0.492721
hsa-miR-148b-5p	0.630225	5.90304	1.22415	0.268547	0.492721
hsa-miR-6131	-1.54663	5.17465	1.22265	0.268842	0.492721
hsa-miR-9-3p	1.13173	3.18859	1.20386	0.272551	0.496952
hsa-miR-218-2-3p	0.974609	0.940806	1.20299	0.272726	0.496952
hsa-miR-3960	-1.04141	5.30466	1.20219	0.272884	0.496952
hsa-miR-378a-5p	-0.852959	4.58961	1.20141	0.27304	0.496952
hsa-miR-6806-3p	1.08924	2.26214	1.19807	0.273707	0.49715
hsa-miR-5094	-0.826088	3.01604	1.19614	0.274094	0.49715
hsa-miR-556-5p	-0.773398	2.04354	1.18935	0.275461	0.498769
hsa-miR-4677-3p	0.687646	6.02738	1.18023	0.27731	0.501255
hsa-miR-1266-5p	-0.959146	3.03958	1.16734	0.279949	0.505157
hsa-miR-454-5p	0.642256	6.40396	1.16339	0.280763	0.505758
hsa-let-7i-5p	-1.17968	8.6774	1.15628	0.282238	0.507546
hsa-miR-1913	-0.970359	0.271054	1.13634	0.286427	0.5142
hsa-miR-1185-1-3p	-1.22867	0.28748	1.13403	0.286917	0.514201
hsa-miR-185-5p	0.662	5.3351	1.13067	0.287633	0.514254
hsa-miR-4638-3p	0.777144	1.13603	1.12892	0.288006	0.514254
hsa-miR-138-5p	-1.04956	6.21242	1.12702	0.288412	0.514254
hsa-miR-6789-5p	-0.840792	0.247838	1.12094	0.289716	0.515665
hsa-miR-548j-3p	-0.782266	1.08617	1.11651	0.290671	0.515665
hsa-miR-5708	-1.26781	0.0797894	1.1165	0.290674	0.515665
hsa-miR-548h-5p	0.716438	3.7992	1.11389	0.291239	0.515797
hsa-miR-4523	1.00224	1.0052	1.10864	0.292377	0.516828
hsa-miR-4786-5p	0.920288	1.71002	1.10668	0.292804	0.516828
hsa-miR-381-3p	-0.876422	4.82825	1.09833	0.294634	0.519187
hsa-miR-190a-3p	0.963219	0.374965	1.095	0.295367	0.519608
hsa-miR-491-5p	0.692924	2.40701	1.07646	0.29949	0.525983
hsa-miR-378e	-1.08424	0.776721	1.07013	0.300916	0.527605
hsa-miR-6505-3p	1.07827	1.03471	1.06503	0.302072	0.528751
hsa-miR-1291	-1.03669	1.30552	1.03702	0.308515	0.539133
hsa-miR-4682	0.805897	1.36033	1.03461	0.309077	0.539219
hsa-miR-1296-3p	-1.07627	0.415306	1.03066	0.310003	0.53994
hsa-miR-580-3p	0.918724	1.06828	1.02553	0.31121	0.541146
hsa-miR-30c-5p	0.616811	12.4616	1.01946	0.312647	0.542693
hsa-miR-939-5p	0.833	0.839279	1.01518	0.313664	0.542693
hsa-miR-4766-3p	0.90687	0.912593	1.01434	0.313866	0.542693
hsa-miR-29b-1-5p	-0.744287	2.25497	1.01309	0.314164	0.542693
hsa-miR-6844	0.7117	1.30733	0.988762	0.320045	0.551947
hsa-miR-576-3p	0.642647	2.53607	0.97513	0.323404	0.556827
hsa-miR-486-3p	-0.83263	3.71091	0.97003	0.324673	0.557995
hsa-miR-185-3p	0.57918	2.03816	0.96759	0.325282	0.557995
hsa-miR-3074-3p	0.773089	1.34927	0.964077	0.326162	0.557995
hsa-miR-6837-3p	0.923729	0.87393	0.963908	0.326204	0.557995
hsa-miR-3194-5p	1.25425	1.66314	0.948984	0.329978	0.563534
hsa-miR-6772-3p	0.834025	0.910558	0.943866	0.331285	0.56485
hsa-miR-3907	1.02332	0.284824	0.931909	0.334367	0.569182
hsa-miR-4755-3p	0.952632	0.497485	0.920818	0.33726	0.573179
hsa-miR-3129-3p	-0.785691	3.18309	0.899875	0.342815	0.58168
hsa-miR-7108-3p	1.07356	0.0720482	0.893636	0.344494	0.583587
hsa-miR-376a-5p	1.25906	0.217426	0.888897	0.345776	0.584818
hsa-miR-548aq-5p	0.847005	0.538806	0.87969	0.348287	0.588118
hsa-miR-4326	0.776891	4.92302	0.870572	0.350797	0.591185
hsa-miR-15a-3p	0.926833	0.532495	0.86902	0.351227	0.591185
hsa-miR-6769b-3p	0.667667	1.0669	0.861427	0.35334	0.593791
hsa-miR-1307-5p	0.669163	9.91281	0.854257	0.355351	0.596219
hsa-miR-3691-3p	-0.713176	0.474179	0.847858	0.357159	0.598298
hsa-miR-129-5p	-0.734344	4.82057	0.843884	0.358288	0.599236
hsa-miR-370-3p	-1.03936	0.480459	0.839971	0.359405	0.599544
hsa-miR-186-5p	0.507644	12.9845	0.839246	0.359612	0.599544
hsa-miR-195-3p	0.880166	2.15031	0.836585	0.360375	0.599865
hsa-miR-26a-1-3p	-0.703967	1.91179	0.82858	0.362683	0.601974
hsa-miR-4728-3p	-0.601145	2.36737	0.828225	0.362786	0.601974
hsa-miR-296-5p	-0.498271	5.86668	0.823478	0.364165	0.60331
hsa-miR-31-3p	0.585442	3.01186	0.809333	0.368317	0.607948
hsa-miR-874-5p	0.479853	2.86525	0.807051	0.368994	0.607948
hsa-miR-3677-3p	0.671685	4.18408	0.806355	0.3692	0.607948
hsa-miR-1247-3p	-0.916194	4.62825	0.80595	0.36932	0.607948
hsa-miR-4484	-0.61465	2.17325	0.803607	0.370017	0.607948
hsa-miR-194-3p	0.974581	0.28839	0.802215	0.370432	0.607948
hsa-miR-3917	-0.892332	0.07674	0.799901	0.371123	0.608133
hsa-miR-619-5p	-0.652056	3.91793	0.795792	0.372354	0.609202
hsa-miR-1180-5p	-0.763267	0.636698	0.790486	0.373953	0.610868
hsa-miR-3117-3p	1.28147	2.71616	0.783366	0.376114	0.613444
hsa-miR-944	0.999632	0.646429	0.779398	0.377325	0.614468
hsa-miR-296-3p	-0.557886	6.01131	0.777019	0.378054	0.614469
hsa-miR-145-3p	0.707064	4.81801	0.775586	0.378494	0.614469
hsa-miR-132-3p	0.507749	6.30728	0.771447	0.37977	0.61559
hsa-miR-6842-3p	0.862133	1.35787	0.768066	0.380816	0.616336
hsa-miR-25-3p	0.548588	12.4362	0.754395	0.385088	0.622293
hsa-miR-570-3p	0.946921	3.65055	0.747285	0.387337	0.624262
hsa-miR-323a-3p	-0.798181	0.863208	0.746758	0.387505	0.624262
hsa-miR-4728-5p	-1.17778	-0.174334	0.743195	0.388639	0.624262
hsa-miR-548w	0.615465	0.936652	0.743068	0.38868	0.624262
hsa-miR-548o-3p	0.533692	6.19199	0.735094	0.391237	0.626384
hsa-miR-539-3p	-0.762238	0.420793	0.734472	0.391438	0.626384
hsa-miR-6514-5p	0.581859	0.569877	0.729848	0.392933	0.626384
hsa-miR-423-3p	0.554637	11.3522	0.727432	0.393717	0.626384
hsa-miR-193a-3p	1.23752	8.69591	0.726793	0.393925	0.626384
hsa-miR-1236-3p	0.934889	0.37458	0.725539	0.394333	0.626384
hsa-miR-1224-5p	1.49024	0.282822	0.722826	0.395218	0.626384
hsa-miR-3195	-0.859018	6.62329	0.719031	0.396462	0.626384
hsa-miR-1294	-0.884587	0.822686	0.715263	0.397702	0.626384
hsa-miR-193a-5p	0.578012	6.47938	0.715056	0.397771	0.626384
hsa-miR-545-3p	0.737137	3.89068	0.714548	0.397938	0.626384
hsa-miR-331-3p	0.54047	7.00371	0.7144	0.397987	0.626384
hsa-miR-183-5p	-0.802937	11.8435	0.712637	0.39857	0.626384
hsa-miR-6750-3p	0.940873	0.622383	0.712072	0.398757	0.626384
hsa-miR-3607-5p	1.11264	3.60166	0.710721	0.399205	0.626384
hsa-miR-2110	0.512667	3.43916	0.70789	0.400145	0.626384
hsa-miR-18a-5p	0.60344	8.1554	0.706614	0.40057	0.626384
hsa-miR-28-5p	0.617878	8.70864	0.705295	0.40101	0.626384
hsa-miR-3940-3p	-0.735307	2.24193	0.704384	0.401314	0.626384
hsa-miR-708-3p	-0.708244	6.86791	0.699004	0.403119	0.62734
hsa-miR-30c-2-3p	-0.508951	4.80345	0.699	0.40312	0.62734
hsa-miR-586	-0.872868	0.134355	0.690365	0.40604	0.630103
hsa-miR-19a-5p	-0.537339	2.62142	0.69021	0.406093	0.630103
hsa-miR-548y	0.549309	2.09771	0.685689	0.407635	0.631189
hsa-miR-548ah-5p	-0.772273	3.95869	0.684642	0.407993	0.631189
hsa-miR-3916	-0.828149	0.931687	0.677623	0.410406	0.63272
hsa-miR-29a-5p	0.918416	3.04696	0.674516	0.411481	0.63272
hsa-miR-3607-3p	-1.4187	5.30823	0.674432	0.411511	0.63272
hsa-miR-101-3p	-0.532746	9.08884	0.674342	0.411542	0.63272
hsa-miR-4791	-0.993956	3.65711	0.671341	0.412584	0.63272
hsa-miR-641	-0.497052	5.76695	0.671322	0.412591	0.63272
hsa-miR-514a-3p	0.999639	0.5301	0.662565	0.415656	0.636492
hsa-miR-34b-5p	0.714255	5.18886	0.656315	0.417864	0.638943
hsa-miR-23a-5p	0.578526	4.40145	0.653827	0.418748	0.639103
hsa-miR-1910-5p	-0.620952	6.43718	0.65147	0.419588	0.639103
hsa-miR-3143	0.610968	0.543619	0.650901	0.419791	0.639103
hsa-miR-411-5p	-0.746653	4.20983	0.649115	0.420429	0.63915
hsa-miR-4687-3p	-0.640493	0.25197	0.646661	0.421309	0.639541
hsa-miR-4685-3p	0.75706	0.440334	0.645009	0.421903	0.639541
hsa-miR-6824-3p	-0.901401	0.24183	0.640344	0.423586	0.64117
hsa-miR-4640-5p	1.23433	0.00960741	0.63406	0.42587	0.6437
hsa-let-7a-3p	0.673648	2.54549	0.631805	0.426694	0.64402
hsa-miR-3660	-0.676229	1.69198	0.628662	0.427847	0.644835
hsa-miR-4749-3p	0.885666	0.456225	0.626058	0.428805	0.645355
hsa-miR-4511	0.751642	0.455265	0.621854	0.430359	0.645861
hsa-miR-5011-3p	-1.22571	-0.115158	0.621826	0.430369	0.645861
hsa-miR-3161	-1.10727	0.595062	0.617393	0.432018	0.646924
hsa-miR-4741	0.594036	1.44853	0.615029	0.432901	0.646924
hsa-miR-550a-3p	0.533541	4.32412	0.614971	0.432922	0.646924
hsa-miR-34a-3p	0.567305	3.58198	0.612272	0.433934	0.647515
hsa-miR-455-5p	0.713444	7.36934	0.602916	0.437468	0.651187
hsa-miR-588	0.840779	1.11632	0.602483	0.437632	0.651187
hsa-miR-136-5p	-0.948236	1.44215	0.598412	0.439185	0.652108
hsa-miR-9-5p	0.690673	7.54795	0.596001	0.440108	0.652108
hsa-miR-148a-5p	0.496297	10.186	0.59384	0.440938	0.652108
hsa-miR-3929	0.799769	3.87134	0.59082	0.442102	0.652108
hsa-miR-340-5p	0.451788	10.4199	0.589754	0.442514	0.652108
hsa-miR-219b-3p	-0.631797	0.782666	0.589155	0.442746	0.652108
hsa-miR-27a-5p	0.467967	5.43428	0.588622	0.442952	0.652108
hsa-miR-151a-3p	0.492719	13.5988	0.586404	0.443813	0.652108
hsa-miR-27b-5p	0.665391	5.07953	0.585781	0.444055	0.652108
hsa-miR-6733-3p	0.76333	0.221931	0.584766	0.44445	0.652108
hsa-miR-155-5p	-0.625187	6.28064	0.581897	0.44557	0.65232
hsa-miR-136-3p	-0.768367	4.9694	0.58122	0.445835	0.65232
hsa-miR-193b-3p	0.443835	7.74783	0.575584	0.448049	0.654246
hsa-miR-6724-5p	-0.497951	1.58747	0.574433	0.448503	0.654246
hsa-miR-6749-3p	0.596913	0.481077	0.573133	0.449017	0.654246
hsa-miR-6889-3p	-0.866322	0.989612	0.565113	0.452207	0.657477
hsa-miR-675-5p	1.19224	2.91119	0.563731	0.452761	0.657477
hsa-miR-4768-5p	-0.688403	1.45882	0.562862	0.453109	0.657477
hsa-miR-197-3p	0.434638	8.72463	0.556084	0.455842	0.659861
hsa-miR-3176	0.478055	5.69057	0.554895	0.456325	0.659861
hsa-miR-627-5p	0.714808	2.29283	0.554133	0.456634	0.659861
hsa-miR-3653	-1.06724	0.561829	0.547935	0.459162	0.662605
hsa-miR-3180-3p	-0.664108	3.28018	0.545787	0.460044	0.662968
hsa-miR-6511b-3p	0.472999	3.60804	0.543794	0.460865	0.663241
hsa-miR-548t-3p	0.575459	1.22969	0.542084	0.46157	0.66335
hsa-miR-1	0.736467	3.66462	0.540101	0.462391	0.663623
hsa-miR-548d-3p	0.785792	0.625825	0.537932	0.463291	0.6639
hsa-miR-6885-3p	0.832949	0.176464	0.536597	0.463846	0.6639
hsa-miR-128-1-5p	-0.41304	6.03704	0.529025	0.467017	0.66753
hsa-miR-7977	-0.44134	7.33158	0.518968	0.471282	0.669695
hsa-miR-23b-5p	0.760385	0.523646	0.518799	0.471354	0.669695
hsa-miR-670-3p	0.790516	2.10569	0.51832	0.471559	0.669695
hsa-miR-877-5p	0.591116	6.4715	0.518294	0.47157	0.669695
hsa-miR-95-3p	-0.541896	1.74425	0.516897	0.472169	0.669695
hsa-miR-598-3p	0.397666	5.70712	0.51647	0.472351	0.669695
hsa-miR-320d	-0.575783	0.4748	0.50293	0.478215	0.677096
hsa-miR-1322	-0.598663	1.6637	0.491438	0.483287	0.683357
hsa-miR-548b-5p	0.607638	3.01344	0.486284	0.48559	0.68566
hsa-miR-18b-5p	-0.580462	6.38308	0.482775	0.487168	0.68566
hsa-miR-4725-3p	-0.99393	0.0988168	0.481922	0.487553	0.68566
hsa-miR-4301	-0.559879	8.41334	0.481559	0.487717	0.68566
hsa-miR-3685	0.583145	0.361838	0.480548	0.488174	0.68566
hsa-miR-3611	0.611352	0.515166	0.477665	0.489482	0.68658
hsa-miR-374b-5p	0.429868	7.94488	0.47601	0.490235	0.686669
hsa-miR-134-5p	-0.76637	2.43602	0.47325	0.491496	0.686669
hsa-miR-4532	-0.747738	7.59984	0.473233	0.491504	0.686669
hsa-miR-3177-5p	0.54762	1.10899	0.470041	0.492968	0.687802
hsa-let-7c-5p	0.916365	9.52789	0.466013	0.494827	0.689481
hsa-miR-3074-5p	0.50207	2.34544	0.45935	0.497928	0.692113
hsa-miR-15b-3p	0.363001	5.64664	0.458306	0.498417	0.692113
hsa-miR-4654	-0.607315	0.635934	0.457724	0.49869	0.692113
hsa-miR-584-3p	-1.02678	0.0236014	0.451812	0.501476	0.695063
hsa-miR-379-5p	-0.82505	6.45532	0.44438	0.505016	0.699048
hsa-miR-548i	-0.422899	3.85574	0.442532	0.505903	0.69928
hsa-miR-7705	0.51195	1.69372	0.441265	0.506512	0.69928
hsa-miR-3150a-5p	0.625032	1.56232	0.437096	0.508527	0.701141
hsa-miR-4642	0.799027	0.238205	0.433112	0.510466	0.701824
hsa-miR-496	-1.15896	0.607273	0.432561	0.510735	0.701824
hsa-miR-19a-3p	0.459643	8.51889	0.43197	0.511024	0.701824
hsa-miR-3183	-0.669585	0.0726811	0.430373	0.511806	0.701982
hsa-miR-33b-5p	0.733265	3.40922	0.425797	0.514059	0.704153
hsa-miR-4804-5p	-0.935122	0.454127	0.42327	0.51531	0.704949
hsa-miR-4485	0.559205	4.3225	0.421799	0.516041	0.705032
hsa-miR-369-3p	-0.615063	0.994628	0.419701	0.517086	0.705282
hsa-miR-320a	0.405135	9.56514	0.418744	0.517564	0.705282
hsa-miR-6805-3p	-0.549328	0.664362	0.412645	0.52063	0.708542
hsa-miR-4467	0.602943	1.35021	0.408477	0.522744	0.709757
hsa-miR-4689	0.693431	0.368943	0.407986	0.522993	0.709757
hsa-let-7d-3p	-0.639705	3.78653	0.4069	0.523547	0.709757
hsa-miR-6747-3p	-0.396539	1.57621	0.401248	0.526445	0.712768
hsa-miR-30a-3p	0.452519	9.91603	0.398707	0.527758	0.713122
hsa-miR-4504	-0.882957	-0.172895	0.396651	0.528824	0.713122
hsa-miR-6798-3p	0.395874	2.83654	0.396075	0.529123	0.713122
hsa-miR-2116-5p	0.697703	0.459166	0.395507	0.529419	0.713122
hsa-miR-3648	-0.623254	1.97178	0.388638	0.533016	0.71705
hsa-miR-3130-5p	0.474655	2.1442	0.381515	0.536793	0.72053
hsa-miR-548aj-3p	0.801269	0.0706672	0.38118	0.536973	0.72053
hsa-miR-1249	0.367903	4.61411	0.375489	0.540027	0.722806
hsa-miR-1260b	-0.340219	6.73084	0.375459	0.540043	0.722806
hsa-miR-3690	0.583617	0.827642	0.367815	0.544198	0.727441
hsa-miR-577	0.643065	3.55732	0.363838	0.546382	0.729434
hsa-let-7d-5p	-0.710032	7.02859	0.362054	0.547367	0.729823
hsa-miR-127-3p	-0.661509	10.3923	0.359608	0.548724	0.730706
hsa-miR-1285-5p	-0.435951	1.84209	0.35796	0.549641	0.730727
hsa-miR-374b-3p	-0.332437	5.83845	0.357086	0.550129	0.730727
hsa-miR-6875-5p	1.17716	-0.123727	0.35191	0.553034	0.73311
hsa-miR-206	1.28978	-0.0444602	0.351408	0.553317	0.73311
hsa-miR-3174	0.343429	2.2587	0.34792	0.555293	0.734803
hsa-miR-5100	0.441635	4.05869	0.346179	0.556284	0.735189
hsa-miR-132-5p	0.365304	2.32854	0.344796	0.557074	0.735309
hsa-miR-4742-3p	0.398038	1.20511	0.338141	0.560905	0.739438
hsa-miR-548u	0.396558	2.55741	0.326006	0.56802	0.747882
hsa-miR-6777-3p	0.452189	1.32089	0.32388	0.569285	0.74861
hsa-miR-548ar-5p	0.662531	0.512366	0.318966	0.57223	0.750619
hsa-miR-1284	0.475882	0.534257	0.318949	0.57224	0.750619
hsa-miR-5587-3p	0.542441	0.260198	0.316468	0.573738	0.751647
hsa-miR-105-3p	0.672486	0.588914	0.315102	0.574566	0.751795
hsa-miR-30b-3p	0.326455	2.32758	0.313316	0.575652	0.752031
hsa-miR-6742-3p	0.45461	0.454724	0.312211	0.576327	0.752031
hsa-miR-1247-5p	-0.573611	5.77282	0.311288	0.576891	0.752031
hsa-miR-1237-3p	0.378416	1.41944	0.309508	0.577982	0.752522
hsa-miR-5587-5p	-0.479555	0.429349	0.30384	0.581485	0.755586
hsa-miR-3175	-0.595662	0.387866	0.30256	0.582282	0.755586
hsa-miR-937-3p	-0.338332	3.20341	0.302212	0.582499	0.755586
hsa-miR-940	0.381704	4.57089	0.301075	0.583209	0.755586
hsa-miR-1273d	-0.350558	1.19836	0.296629	0.586004	0.758273
hsa-miR-6783-3p	0.398511	1.58393	0.294048	0.587638	0.759291
hsa-miR-4745-5p	-0.413607	2.71591	0.293111	0.588234	0.759291
hsa-miR-1276	0.330445	4.85327	0.290507	0.589896	0.760367
hsa-miR-6877-3p	0.465984	1.32209	0.289544	0.590513	0.760367
hsa-let-7b-3p	-0.794203	0.804182	0.283347	0.594516	0.764246
hsa-miR-3664-3p	0.518169	2.24278	0.280858	0.59614	0.764246
hsa-miR-6756-3p	0.515854	1.42614	0.28059	0.596315	0.764246
hsa-miR-4517	-0.402144	1.93661	0.280411	0.596432	0.764246
hsa-miR-3187-3p	-0.3355	3.05252	0.269432	0.603713	0.772635
hsa-miR-7854-3p	0.425942	0.688741	0.267726	0.604861	0.773164
hsa-miR-6763-3p	-0.550989	0.0926625	0.266418	0.605745	0.773247
hsa-miR-345-3p	-0.518026	2.21777	0.265456	0.606397	0.773247
hsa-miR-1976	-0.375806	1.14937	0.263931	0.607432	0.773631
hsa-miR-19b-1-5p	-0.406052	1.57624	0.262616	0.608329	0.773708
hsa-miR-6864-5p	-0.740498	-0.00245832	0.260788	0.609579	0.773708
hsa-miR-20b-5p	-0.468858	10.1332	0.260613	0.6097	0.773708
hsa-miR-6723-5p	-0.482523	0.625871	0.249385	0.617509	0.781979
hsa-miR-191-3p	0.351061	5.17465	0.249107	0.617704	0.781979
hsa-miR-548d-5p	0.406432	2.12575	0.243634	0.621593	0.785957
hsa-miR-4687-5p	0.341454	1.30823	0.242525	0.622388	0.786017
hsa-miR-6748-3p	0.604692	0.176346	0.237952	0.625689	0.789239
hsa-miR-3168	-0.396587	7.86144	0.234995	0.627845	0.790662
hsa-miR-1305	-0.389581	4.14614	0.234345	0.628321	0.790662
hsa-miR-93-3p	0.319597	5.5708	0.230494	0.631158	0.793284
hsa-miR-493-5p	0.555728	0.613242	0.227824	0.633142	0.794827
hsa-miR-6511b-5p	0.293651	1.60078	0.221005	0.638275	0.798602
hsa-let-7b-5p	0.618577	6.0311	0.220471	0.638681	0.798602
hsa-miR-93-5p	0.267265	11.5122	0.218029	0.640546	0.798602
hsa-miR-106b-5p	0.275087	8.70001	0.217536	0.640924	0.798602
hsa-miR-3180-5p	-0.357069	0.442358	0.217493	0.640957	0.798602
hsa-miR-4440	-0.413572	0.592369	0.216899	0.641413	0.798602
hsa-miR-625-5p	-0.268306	4.59564	0.216384	0.641809	0.798602
hsa-miR-421	0.283904	10.1565	0.215848	0.642222	0.798602
hsa-miR-548b-3p	-0.370141	1.35778	0.213995	0.643654	0.799147
hsa-miR-320b	-0.319949	1.62087	0.213318	0.644179	0.799147
hsa-miR-186-3p	0.359756	2.14621	0.209653	0.64704	0.801471
hsa-miR-425-5p	0.278778	10.0355	0.208316	0.64809	0.801471
hsa-miR-590-5p	0.330526	1.50455	0.208001	0.648339	0.801471
hsa-miR-92a-3p	0.268104	16.8404	0.205311	0.650468	0.80316
hsa-miR-6886-5p	-0.355252	2.61983	0.200594	0.654242	0.806872
hsa-miR-7-5p	0.401749	9.964	0.199605	0.65504	0.806911
hsa-miR-3939	0.385121	4.95126	0.188163	0.66445	0.816328
hsa-miR-146a-3p	-0.646874	1.12511	0.187649	0.66488	0.816328
hsa-miR-1273h-3p	-0.374837	1.16082	0.187492	0.665013	0.816328
hsa-miR-4482-3p	-0.434203	2.60272	0.182277	0.669424	0.819362
hsa-miR-3691-5p	-0.284097	2.37459	0.181399	0.670174	0.819362
hsa-miR-21-3p	0.320682	12.595	0.181201	0.670343	0.819362
hsa-miR-6761-5p	0.389227	0.588636	0.180245	0.671163	0.819362
hsa-miR-1226-5p	0.344948	0.965146	0.179994	0.671379	0.819362
hsa-miR-548l	0.309154	1.83659	0.17896	0.672268	0.819497
hsa-miR-4787-5p	-0.380538	1.7079	0.17524	0.675496	0.822093
hsa-miR-219a-5p	-0.290281	1.10588	0.173141	0.677335	0.822093
hsa-miR-142-5p	0.325054	3.67132	0.172988	0.67747	0.822093
hsa-miR-3679-5p	0.428722	1.43865	0.172928	0.677523	0.822093
hsa-miR-210-5p	0.283495	3.91172	0.170692	0.679498	0.823539
hsa-miR-6516-5p	0.352154	0.964845	0.16902	0.680985	0.824391
hsa-miR-1261	-0.337936	4.54448	0.166174	0.683535	0.826023
hsa-miR-654-5p	-0.632397	-0.0835421	0.165094	0.68451	0.826023
hsa-miR-142-3p	-0.35299	1.55598	0.164896	0.684689	0.826023
hsa-miR-664a-3p	0.306823	4.26531	0.162438	0.686921	0.827768
hsa-miR-4803	-0.328993	0.604783	0.160126	0.689041	0.827947
hsa-miR-17-3p	-0.229724	7.27139	0.160054	0.689107	0.827947
hsa-miR-1538	0.349007	0.531392	0.159702	0.689431	0.827947
hsa-miR-34c-5p	0.299271	10.3496	0.147324	0.701106	0.841007
hsa-miR-128-3p	0.242148	9.24453	0.145693	0.702686	0.841202
hsa-miR-6866-5p	0.311749	0.989731	0.145506	0.702867	0.841202
hsa-miR-3136-5p	0.305882	0.658032	0.141729	0.706568	0.84467
hsa-miR-299-3p	-0.403131	0.291997	0.140661	0.707625	0.844973
hsa-miR-1270	-0.303518	4.51042	0.137414	0.710865	0.84788
hsa-miR-203a	-0.311859	5.62885	0.133448	0.714884	0.85164
hsa-miR-487a-3p	0.343215	0.429393	0.132457	0.715898	0.85164
hsa-miR-877-3p	-0.210244	3.01177	0.131713	0.716662	0.85164
hsa-miR-491-3p	0.243154	1.91422	0.131137	0.717256	0.85164
hsa-miR-26a-2-3p	0.2288	4.29513	0.129214	0.719249	0.853044
hsa-miR-369-5p	0.496012	0.368871	0.127298	0.721251	0.854454
hsa-miR-1908-3p	0.273374	3.02356	0.121733	0.727163	0.860489
hsa-miR-1262	-0.310649	1.16178	0.120169	0.728851	0.861518
hsa-miR-1307-3p	0.218728	7.9185	0.117511	0.73175	0.863975
hsa-miR-3662	-0.301038	0.427539	0.114965	0.734561	0.866321
hsa-miR-4676-3p	-0.325387	0.178933	0.113683	0.73599	0.867034
hsa-miR-6087	-0.326331	1.61821	0.112661	0.737134	0.867411
hsa-miR-5095	-0.262885	1.39844	0.110072	0.740062	0.867832
hsa-miR-6737-3p	-0.33809	1.64966	0.109637	0.740558	0.867832
hsa-miR-744-3p	0.194731	4.24911	0.109174	0.741087	0.867832
hsa-miR-6732-3p	-0.27775	0.972088	0.109095	0.741177	0.867832
hsa-miR-33a-3p	0.221464	2.89576	0.108711	0.741617	0.867832
hsa-miR-3158-3p	0.196391	5.06056	0.107464	0.74305	0.868543
hsa-miR-892a	0.386066	1.15	0.105414	0.745427	0.870354
hsa-miR-212-3p	0.219321	3.5428	0.104704	0.746256	0.870357
hsa-miR-379-3p	-0.382216	0.74786	0.102443	0.748918	0.872452
hsa-miR-376c-3p	-0.401826	0.833716	0.101773	0.749712	0.872452
hsa-miR-16-2-3p	-0.207608	4.08245	0.101069	0.750551	0.872463
hsa-miR-4797-3p	-0.216717	0.60718	0.0960084	0.756673	0.877631
hsa-miR-4448	-0.249688	5.8076	0.0948818	0.75806	0.877631
hsa-miR-4454	-0.261668	7.67164	0.0948608	0.758086	0.877631
hsa-miR-618	0.255687	2.12138	0.0938	0.759401	0.877631
hsa-miR-1303	0.190128	3.07817	0.0936938	0.759533	0.877631
hsa-miR-301a-5p	0.184086	4.17161	0.0933171	0.760002	0.877631
hsa-miR-548aq-3p	0.204781	2.93629	0.0904168	0.763648	0.880875
hsa-miR-106b-3p	0.175601	8.17834	0.0891355	0.765279	0.881789
hsa-miR-551b-5p	-0.268638	0.894034	0.0882236	0.766448	0.88217
hsa-miR-548as-5p	0.234384	0.633252	0.0874983	0.767382	0.88228
hsa-miR-1292-5p	-0.2063	1.43428	0.0823533	0.774133	0.88907
hsa-miR-4708-3p	0.467826	0.92519	0.0813284	0.775505	0.889675
hsa-miR-6782-3p	-0.336939	0.289772	0.0805626	0.776536	0.889887
hsa-miR-629-3p	0.192423	2.75679	0.0759005	0.782932	0.896024
hsa-miR-4531	-0.336246	5.50186	0.0747188	0.784586	0.896024
hsa-miR-19b-3p	-0.1777	10.0046	0.0744076	0.785024	0.896024
hsa-miR-2116-3p	-0.226439	1.42347	0.0742128	0.785299	0.896024
hsa-miR-4688	-0.380362	-0.0153437	0.0701981	0.791049	0.900738
hsa-miR-6840-5p	0.21247	1.6207	0.0685732	0.793426	0.900738
hsa-miR-5096	0.17901	3.23548	0.068334	0.793778	0.900738
hsa-miR-576-5p	0.154633	4.96703	0.0682166	0.793951	0.900738
hsa-miR-6873-3p	0.17929	0.467652	0.0670709	0.79565	0.900738
hsa-miR-484	0.147392	9.32208	0.0663559	0.796718	0.900738
hsa-miR-548al	0.261058	0.625808	0.0662845	0.796825	0.900738
hsa-miR-411-3p	-0.270493	0.972674	0.0660102	0.797237	0.900738
hsa-miR-3615	0.245595	5.96477	0.0656448	0.797787	0.900738
hsa-miR-4717-3p	-0.183431	0.692463	0.0655084	0.797993	0.900738
hsa-miR-340-3p	0.132847	5.98679	0.0636338	0.800842	0.901813
hsa-miR-8061	0.459204	0.311948	0.062756	0.802192	0.901813
hsa-miR-30e-3p	0.183799	10.4926	0.0621096	0.803192	0.901813
hsa-miR-193b-5p	-0.164123	2.20738	0.0615954	0.803992	0.901813
hsa-miR-139-3p	-0.271872	0.960855	0.0612301	0.804562	0.901813
hsa-miR-3130-3p	0.235982	0.0624751	0.061006	0.804913	0.901813
hsa-miR-548j-5p	0.158264	1.28391	0.0609856	0.804945	0.901813
hsa-miR-135b-5p	-0.165959	6.48678	0.0596813	0.807	0.903154
hsa-miR-4690-5p	-0.376785	-0.00661973	0.055647	0.813513	0.908946
hsa-miR-101-5p	-0.181213	2.59833	0.0554094	0.813904	0.908946
hsa-miR-382-5p	-0.279711	1.36474	0.0540233	0.816205	0.90994
hsa-miR-2278	0.185532	0.43623	0.0538321	0.816524	0.90994
hsa-miR-624-3p	0.248274	-0.00142435	0.052937	0.818029	0.910653
hsa-miR-548ay-3p	0.170866	0.608054	0.0518924	0.819803	0.911662
hsa-miR-624-5p	0.1773	1.61112	0.0508248	0.821634	0.912734
hsa-miR-3138	-0.193514	0.517263	0.0497542	0.823492	0.913455
hsa-miR-758-3p	-0.198574	1.15009	0.0494519	0.82402	0.913455
hsa-miR-505-3p	-0.129747	6.89058	0.0487325	0.825284	0.913893
hsa-miR-130a-3p	-0.176363	11.4895	0.0453672	0.83133	0.919621
hsa-miR-139-5p	0.16495	2.87127	0.0443973	0.833116	0.920628
hsa-miR-3144-3p	-0.424908	-0.0971736	0.043514	0.83476	0.921477
hsa-miR-4660	0.185893	0.54736	0.0428355	0.836035	0.921917
hsa-miR-579-5p	-0.198073	0.300706	0.0411401	0.839268	0.924345
hsa-miR-30c-1-3p	0.136978	5.78002	0.0406576	0.8402	0.924345
hsa-miR-2355-3p	0.150328	1.717	0.0403113	0.840873	0.924345
hsa-miR-509-3p	0.180867	3.24802	0.0392743	0.842906	0.92545
hsa-miR-487b-3p	0.177372	1.36016	0.0381346	0.845173	0.92545
hsa-miR-34b-3p	0.139695	4.47889	0.0380234	0.845396	0.92545
hsa-miR-6836-5p	0.197121	0.0711686	0.0378138	0.845818	0.92545
hsa-miR-1293	-0.166077	1.3588	0.0375862	0.846277	0.92545
hsa-miR-548az-5p	-0.118536	2.42411	0.036613	0.848255	0.925938
hsa-miR-545-5p	0.148111	2.11644	0.0363186	0.848859	0.925938
hsa-miR-3938	0.161529	2.95342	0.0358666	0.849791	0.925938
hsa-miR-4793-3p	-0.155579	0.255142	0.0356485	0.850243	0.925938
hsa-miR-363-3p	-0.171379	11.6467	0.0345067	0.852633	0.92758
hsa-miR-3133	0.190565	0.244461	0.033947	0.85382	0.927582
hsa-miR-671-5p	-0.108719	5.91738	0.0336755	0.854399	0.927582
hsa-miR-1914-5p	0.164713	1.83088	0.0329162	0.856032	0.928124
hsa-miR-7-1-3p	0.114211	4.39265	0.0321146	0.857776	0.928124
hsa-miR-3617-5p	0.149202	0.69313	0.0318999	0.858248	0.928124
hsa-miR-548ah-3p	-0.147806	5.9029	0.0316117	0.858883	0.928124
hsa-miR-3591-5p	-0.186308	0.319487	0.0314191	0.859309	0.928124
hsa-miR-3145-3p	-0.127472	1.75231	0.0294482	0.863748	0.929306
hsa-miR-20a-3p	-0.124619	3.55807	0.0294088	0.863839	0.929306
hsa-miR-4488	-0.164082	2.2057	0.0293901	0.863881	0.929306
hsa-miR-4466	-0.184534	3.41627	0.0289938	0.864793	0.929306
hsa-miR-6812-3p	0.148467	1.56994	0.0289821	0.86482	0.929306
hsa-miR-451a	0.177625	1.04975	0.0274491	0.868411	0.931287
hsa-miR-299-5p	-0.230756	0.676789	0.0274393	0.868434	0.931287
hsa-miR-6758-3p	-0.16138	0.0497208	0.0255955	0.872892	0.935114
hsa-miR-6510-3p	-0.257414	0.252079	0.0249113	0.874588	0.935979
hsa-miR-1234-3p	-0.169072	0.32782	0.023802	0.87739	0.938022
hsa-miR-32-3p	-0.0966797	4.40627	0.0234453	0.878305	0.938047
hsa-miR-3190-3p	0.1824	0.493426	0.0224431	0.880914	0.93988
hsa-miR-3935	0.133055	2.11222	0.0219626	0.882187	0.940284
hsa-miR-548k	0.081889	7.07121	0.0206417	0.885759	0.942501
hsa-miR-494-3p	-0.165221	0.529011	0.0198765	0.887883	0.942501
hsa-miR-16-1-3p	0.124388	0.27421	0.0197962	0.888108	0.942501
hsa-miR-1296-5p	0.077669	7.05097	0.0197334	0.888284	0.942501
hsa-miR-3118	0.136866	0.690678	0.0195694	0.888746	0.942501
hsa-miR-6721-5p	0.105123	0.340466	0.0181405	0.89286	0.945614
hsa-miR-455-3p	0.091222	6.45715	0.01793	0.893479	0.945614
hsa-miR-485-3p	0.138906	0.191041	0.0173637	0.895165	0.946446
hsa-miR-1273a	0.128548	0.319533	0.0156254	0.900522	0.949504
hsa-miR-3942-5p	0.0941389	0.655119	0.0155271	0.900834	0.949504
hsa-miR-6850-3p	0.133734	0.349698	0.0152826	0.901614	0.949504
hsa-miR-5004-5p	-0.228625	-0.0626238	0.0152658	0.901668	0.949504
hsa-miR-432-5p	-0.167937	0.360219	0.0139247	0.906065	0.952794
hsa-miR-149-5p	0.0759445	8.93508	0.0137044	0.906808	0.952794
hsa-miR-31-5p	-0.0757421	9.41835	0.0134979	0.907509	0.952794
hsa-miR-3942-3p	-0.100966	1.41586	0.0125452	0.910819	0.954976
hsa-miR-888-5p	0.168626	2.15814	0.0123808	0.911403	0.954976
hsa-miR-212-5p	-0.0930362	3.86762	0.0109662	0.916598	0.958752
hsa-miR-7114-3p	-0.11106	0.575526	0.0102906	0.919199	0.958752
hsa-miR-6801-3p	-0.231355	0.0296781	0.0101122	0.9199	0.958752
hsa-miR-636	0.0734065	1.6565	0.0100336	0.920211	0.958752
hsa-miR-551a	-0.0671075	2.81436	0.00991134	0.920697	0.958752
hsa-miR-4661-3p	0.0848148	1.36766	0.00974775	0.921352	0.958752
hsa-miR-485-5p	0.12933	0.287983	0.00973325	0.92141	0.958752
hsa-miR-874-3p	0.0766169	8.20891	0.00950205	0.922346	0.958752
hsa-miR-767-5p	-0.0926301	4.70243	0.00929147	0.923209	0.958752
hsa-miR-331-5p	0.0616253	4.89651	0.00898186	0.924495	0.959141
hsa-miR-486-5p	0.0805343	12.8934	0.00846134	0.92671	0.960491
hsa-miR-130b-5p	0.0573059	8.42964	0.00804916	0.928512	0.961202
hsa-miR-5001-5p	0.0855462	0.41237	0.00788937	0.929223	0.961202
hsa-miR-616-5p	0.0549452	2.43354	0.00761507	0.930461	0.961533
hsa-miR-548ao-3p	0.12296	0.205599	0.00730891	0.93187	0.961533
hsa-miR-1273h-5p	-0.0708392	0.431893	0.00718155	0.932465	0.961533
hsa-miR-499a-5p	0.0619761	1.26148	0.00702595	0.933199	0.961533
hsa-miR-548ba	0.0551468	1.01813	0.00519532	0.942539	0.970207
hsa-miR-663a	-0.0924904	0.449319	0.00406296	0.949176	0.975852
hsa-miR-3129-5p	0.0606851	0.922084	0.00395132	0.949878	0.975852
hsa-miR-1251-5p	-0.0597878	1.74243	0.00369987	0.951497	0.976561
hsa-miR-197-5p	-0.039289	1.06	0.00341069	0.953429	0.97759
hsa-miR-651-5p	0.0309104	4.51705	0.00292106	0.956898	0.979695
hsa-miR-374a-3p	-0.038254	8.17504	0.00273649	0.95828	0.979695
hsa-miR-548ar-3p	0.0478901	0.580455	0.00266785	0.958807	0.979695
hsa-miR-6819-3p	0.037623	1.32916	0.00261617	0.959207	0.979695
hsa-miR-1285-3p	-0.0310717	5.60201	0.00216518	0.962887	0.981603
hsa-miR-6797-3p	-0.0336294	1.25638	0.00206826	0.963726	0.981603
hsa-miR-493-3p	-0.07477	0.273692	0.00205139	0.963874	0.981603
hsa-miR-3196	-0.0443526	0.879113	0.00192536	0.965001	0.9818
hsa-miR-3181	-0.0550675	0.118259	0.0015863	0.96823	0.984133
hsa-miR-4652-5p	0.0425405	0.823196	0.00128537	0.9714	0.986403
hsa-miR-3944-5p	-0.0332192	0.238287	0.0011278	0.97321	0.987187
hsa-miR-34c-3p	-0.0242016	3.40305	0.00105822	0.974049	0.987187
hsa-miR-98-5p	-0.0350699	8.9716	0.000803842	0.977381	0.98961
hsa-miR-1286	0.0213046	5.45654	0.000694227	0.97898	0.989964
hsa-miR-431-3p	-0.0293617	0.604398	0.000653055	0.979612	0.989964
hsa-miR-3140-3p	0.0239873	0.554034	0.000523553	0.981745	0.990595
hsa-miR-943	0.0114103	1.26834	0.000502236	0.98212	0.990595
hsa-miR-105-5p	-0.0166427	2.87439	0.000271005	0.986866	0.992174
hsa-miR-6786-3p	-0.0125256	1.32423	0.000267121	0.98696	0.992174
hsa-miR-4443	-0.00321993	0.468588	0.000236113	0.98774	0.992174
hsa-miR-1268b	-0.00911801	2.64306	0.000234522	0.987782	0.992174
hsa-miR-378d	-0.0119076	0.575175	0.000211323	0.988402	0.992174
hsa-miR-2355-5p	0.00849782	4.67426	0.000169074	0.989626	0.992456
hsa-miR-6741-3p	-0.0102232	0.986929	0.000132482	0.990816	0.992704
hsa-miR-33a-5p	0.00734725	5.12169	7.29129e-05	0.993187	0.994132
hsa-miR-1278	0.00515278	0.277155	1.42434e-05	0.996989	0.996989

## Sheet: miRNA 0vs2
miRNA	logFC	logCPM	LR	PValue	FDR
hsa-miR-498	-5.97163	2.76745	34.9152	3.44375e-09	3.62282e-06
hsa-miR-10a-5p	5.45076	17.9377	32.4116	1.24738e-08	5.47625e-06
hsa-miR-10a-3p	6.3464	6.83132	31.975	1.56167e-08	5.47625e-06
hsa-miR-196b-5p	3.97314	8.70222	21.5312	3.48115e-06	0.000915543
hsa-miR-150-5p	-5.2334	3.22494	20.5202	5.90053e-06	0.00124147
hsa-miR-615-3p	4.04268	8.02847	19.9972	7.75541e-06	0.00135978
hsa-miR-520c-3p	-4.43323	5.24755	18.0486	2.15338e-05	0.00323622
hsa-miR-615-5p	4.92146	2.86786	16.7449	4.27572e-05	0.00562257
hsa-miR-585-5p	3.05992	1.44635	16.1606	5.81931e-05	0.00680213
hsa-miR-1323	-3.78407	5.92865	15.6526	7.61084e-05	0.00748771
hsa-miR-520d-5p	-4.41224	3.68526	15.4093	8.65597e-05	0.00748771
hsa-miR-520a-3p	-3.63024	4.12613	15.3126	9.11084e-05	0.00748771
hsa-miR-1298-3p	-3.3276	2.80098	15.2833	9.25287e-05	0.00748771
hsa-miR-517a-3p	-3.98499	4.51583	15.0859	0.000102726	0.00755411
hsa-miR-4423-5p	3.65674	1.96829	14.9746	0.000108971	0.00755411
hsa-miR-520d-3p	-3.90926	3.14417	14.8747	0.000114891	0.00755411
hsa-miR-4731-3p	4.52142	0.752629	14.5495	0.000136528	0.0084487
hsa-miR-1298-5p	-3.53939	7.12093	13.7872	0.000204727	0.0105163
hsa-miR-526b-3p	-3.88022	1.26282	13.7736	0.00020621	0.0105163
hsa-miR-152-5p	2.97272	4.47956	13.6651	0.000218479	0.0105163
hsa-miR-512-3p	-3.72841	8.0448	13.6405	0.000221359	0.0105163
hsa-miR-10b-3p	4.17936	4.56047	13.5887	0.000227555	0.0105163
hsa-miR-125b-1-3p	3.6951	8.23273	13.5693	0.000229919	0.0105163
hsa-miR-518b	-3.93411	5.28864	13.2903	0.000266779	0.0116938
hsa-miR-10b-5p	3.32676	16.8733	13.0252	0.000307322	0.0129321
hsa-miR-196a-5p	3.1549	8.35857	12.8587	0.00033592	0.0135919
hsa-miR-518e-3p	-3.76569	3.11001	12.7568	0.000354713	0.0138207
hsa-miR-520e	-3.8962	1.96379	12.4111	0.000426787	0.0158226
hsa-miR-524-3p	-4.60396	2.96463	12.3211	0.000447862	0.0158226
hsa-miR-4492	-4.33681	3.83789	12.3072	0.000451215	0.0158226
hsa-miR-523-3p	-4.84445	2.05593	12.2118	0.000474871	0.016115
hsa-miR-518a-3p	-3.1077	3.86135	12.1178	0.000499433	0.0164189
hsa-miR-448	-2.67984	5.46301	12.0031	0.000531128	0.0169317
hsa-miR-4497	-3.67197	5.28635	11.8	0.000592303	0.0183265
hsa-miR-519c-3p	-3.43768	5.74109	11.675	0.000633446	0.0189311
hsa-miR-520g-3p	-3.48757	3.02931	11.6145	0.000654387	0.0189311
hsa-miR-1246	-4.38108	10.3506	11.5823	0.000665827	0.0189311
hsa-miR-152-3p	2.38871	7.06679	11.5287	0.000685299	0.018972
hsa-miR-302b-5p	-3.17256	6.99618	11.3512	0.000753992	0.0203384
hsa-miR-29b-3p	2.64715	6.35585	11.025	0.000898911	0.0236414
hsa-miR-516b-5p	-3.1512	6.08629	10.8862	0.000968849	0.0242538
hsa-miR-517-5p	-3.19226	3.53649	10.8349	0.00099606	0.0242538
hsa-miR-767-3p	-4.44585	0.173085	10.8036	0.00101301	0.0242538
hsa-miR-519b-3p	-3.69821	2.061	10.8011	0.00101442	0.0242538
hsa-miR-518d-3p	-3.09268	2.79655	10.7254	0.00105675	0.0246733
hsa-miR-122-5p	4.05723	3.07983	10.6871	0.00107887	0.0246733
hsa-miR-518f-5p	-3.7669	1.73588	10.5881	0.00113817	0.0254756
hsa-miR-302d-5p	-3.13338	7.62264	10.5433	0.00116613	0.0255577
hsa-miR-196a-3p	4.6661	1.80218	10.2838	0.00134204	0.0287639
hsa-miR-379-5p	4.53037	6.45532	10.205	0.00140058	0.0287639
hsa-miR-216a-3p	4.83324	0.714712	10.1907	0.00141152	0.0287639
hsa-miR-660-5p	2.33792	8.75771	10.1773	0.00142179	0.0287639
hsa-miR-519e-5p	-4.79054	0.118552	10.0238	0.00154529	0.0306726
hsa-miR-7704	-3.01698	6.53944	9.97937	0.00158304	0.0308169
hsa-miR-518f-3p	-3.54963	3.35097	9.94696	0.00161115	0.0308169
hsa-miR-517c-3p	-2.9064	1.79945	9.84554	0.00170244	0.0319815
hsa-miR-660-3p	2.70445	1.25578	9.71727	0.00182545	0.0336907
hsa-miR-519d-3p	-3.46722	2.6313	9.66085	0.00188236	0.0341422
hsa-miR-490-3p	4.33123	3.25647	9.26638	0.00233399	0.0416163
hsa-miR-4473	2.99552	1.75891	9.19559	0.00242599	0.0425357
hsa-miR-483-3p	3.76512	7.43229	9.12816	0.00251705	0.0434089
hsa-miR-512-5p	-3.28602	1.30167	9.04655	0.00263191	0.0446575
hsa-miR-367-5p	-3.46966	2.41686	8.90128	0.0028497	0.0475855
hsa-miR-143-5p	3.3979	2.74869	8.85837	0.00291749	0.0479562
hsa-miR-127-3p	3.67108	10.3923	8.73733	0.0031176	0.0504572
hsa-miR-515-5p	-3.82349	6.62604	8.69869	0.0031844	0.0506487
hsa-miR-2113	-3.55842	1.2976	8.67518	0.00322572	0.0506487
hsa-miR-518a-5p	-3.21369	2.56967	8.5969	0.00336737	0.0514002
hsa-miR-100-3p	3.15386	4.54404	8.59477	0.00337131	0.0514002
hsa-miR-483-5p	3.78254	6.03924	8.45369	0.00364304	0.0547497
hsa-miR-181a-5p	2.09735	13.3672	8.4223	0.00370647	0.0549184
hsa-miR-885-5p	-2.40364	0.812628	8.30508	0.00395344	0.0577642
hsa-miR-592	2.55359	4.24609	8.27234	0.00402535	0.0580092
hsa-miR-653-3p	-2.14331	2.31037	8.24134	0.00409468	0.0582109
hsa-miR-196b-3p	3.91546	1.76235	8.20423	0.00417927	0.0583142
hsa-miR-4508	-3.94595	3.26608	8.18973	0.00421281	0.0583142
hsa-miR-653-5p	-2.18063	6.14382	8.11203	0.00439725	0.0594253
hsa-miR-524-5p	-2.91117	3.30808	8.1084	0.00440606	0.0594253
hsa-miR-146b-3p	2.55411	4.07023	8.06623	0.00450978	0.0600543
hsa-miR-302e	-2.87453	4.50618	7.95738	0.00478916	0.0629774
hsa-miR-2682-5p	2.50171	3.5903	7.87012	0.00502582	0.0652737
hsa-miR-574-3p	2.27635	7.39826	7.73033	0.0054301	0.0696642
hsa-miR-181a-3p	2.57429	7.88801	7.69278	0.0055442	0.0699965
hsa-miR-22-3p	2.298	14.8831	7.67824	0.00558907	0.0699965
hsa-miR-518c-3p	-2.50923	3.90682	7.58622	0.00588162	0.0727937
hsa-miR-515-3p	-2.97894	1.8093	7.42444	0.0064344	0.0776798
hsa-miR-143-3p	2.81976	13.5538	7.41816	0.00645688	0.0776798
hsa-miR-29a-3p	2.16468	9.6729	7.40676	0.00649793	0.0776798
hsa-miR-490-5p	4.33885	0.801999	7.38503	0.00657691	0.0777405
hsa-miR-520a-5p	-2.81831	3.37193	7.35919	0.00667209	0.0779893
hsa-miR-362-3p	2.64074	1.04505	7.33197	0.00677389	0.078194
hsa-miR-1248	-3.7566	2.72808	7.31497	0.00683826	0.078194
hsa-miR-203a	2.43079	5.62885	7.20686	0.00726254	0.0819685
hsa-miR-373-5p	-3.87885	2.09964	7.19169	0.00732418	0.0819685
hsa-miR-4792	-2.46913	8.1094	7.14738	0.00750737	0.0827449
hsa-miR-181b-5p	2.00751	11.2973	7.1179	0.00763179	0.0827449
hsa-miR-4449	-2.38844	3.48064	7.10703	0.00767822	0.0827449
hsa-miR-190b	1.90314	2.59661	7.08937	0.00775425	0.0827449
hsa-miR-145-5p	2.1908	7.45696	7.08186	0.00778683	0.0827449
hsa-miR-371a-5p	-3.46408	11.2695	7.03456	0.00799516	0.0841091
hsa-miR-522-3p	-2.15637	3.02575	6.94577	0.00840176	0.0869492
hsa-miR-100-5p	3.09793	11.9636	6.93968	0.00843043	0.0869492
hsa-miR-548ad	-2.51556	1.05801	6.90935	0.00857463	0.0875777
hsa-miR-4787-3p	-2.39245	2.80706	6.84642	0.00888191	0.0898439
hsa-miR-1264	-2.30319	1.93645	6.79003	0.00916683	0.0918429
hsa-miR-642a-5p	2.36152	1.24883	6.70335	0.00962318	0.0955055
hsa-miR-4708-3p	3.54922	0.92519	6.59013	0.0102546	0.100588
hsa-miR-652-5p	2.18244	0.774563	6.57767	0.0103266	0.100588
hsa-miR-532-5p	1.90648	8.64732	6.53191	0.0105956	0.102262
hsa-miR-542-5p	1.99254	5.06588	6.51071	0.0107227	0.102548
hsa-miR-3171	-2.4376	0.776788	6.45233	0.0110807	0.104695
hsa-miR-4645-3p	3.17055	0.310861	6.44186	0.0111462	0.104695
hsa-miR-194-5p	1.63752	5.57755	6.36872	0.0116149	0.108132
hsa-miR-34c-5p	2.09657	10.3496	6.32993	0.0118717	0.109547
hsa-miR-519d-5p	-3.08244	2.2291	6.31454	0.0119752	0.109547
hsa-miR-4474-3p	3.60469	0.794834	6.29334	0.0121192	0.109909
hsa-miR-574-5p	1.7747	7.58447	6.12852	0.0133018	0.119603
hsa-miR-188-5p	2.38196	5.85047	6.08958	0.0135981	0.121231
hsa-miR-431-3p	4.07087	0.604398	6.05691	0.013852	0.122456
hsa-miR-30a-5p	1.50196	14.1272	5.99697	0.0143305	0.12563
hsa-miR-24-3p	2.23188	10.8997	5.96699	0.0145762	0.126301
hsa-miR-3687	-2.9814	2.40585	5.95843	0.0146471	0.126301
hsa-miR-4516	-2.55886	2.80462	5.91695	0.0149959	0.127835
hsa-miR-2114-5p	2.17122	0.809096	5.9085	0.015068	0.127835
hsa-miR-542-3p	1.76572	6.96521	5.89312	0.0152002	0.127925
hsa-miR-302c-5p	-2.67953	9.95557	5.86782	0.0154202	0.128746
hsa-miR-218-5p	1.84823	8.59006	5.755	0.0164418	0.135509
hsa-miR-525-5p	-2.18682	3.56273	5.73885	0.0165936	0.135509
hsa-miR-525-3p	-2.98551	0.95484	5.73642	0.0166166	0.135509
hsa-miR-1251-3p	-4.55064	-0.0863454	5.71322	0.0168377	0.135628
hsa-miR-1912	-2.41164	2.2948	5.70136	0.0169518	0.135628
hsa-miR-335-5p	2.51844	10.2969	5.69362	0.0170267	0.135628
hsa-miR-34a-5p	1.75187	8.94346	5.68127	0.0171469	0.135628
hsa-miR-500a-5p	1.60237	4.69239	5.61816	0.0177753	0.139549
hsa-miR-7641	-2.36643	5.59358	5.58839	0.0180799	0.140889
hsa-miR-5008-3p	-2.77931	1.65155	5.51133	0.0188937	0.144448
hsa-miR-3929	2.57642	3.87134	5.49562	0.0190642	0.144448
hsa-miR-504-3p	-4.18203	0.053393	5.49226	0.0191009	0.144448
hsa-let-7e-5p	2.31499	9.96736	5.47328	0.0193094	0.144448
hsa-miR-27b-3p	1.46727	13.7427	5.46503	0.0194008	0.144448
hsa-miR-526b-5p	-2.30926	3.75769	5.45767	0.0194826	0.144448
hsa-miR-6505-5p	2.58945	0.46222	5.44	0.0196807	0.144448
hsa-miR-489-3p	-2.03857	4.77903	5.43964	0.0196848	0.144448
hsa-miR-187-3p	-1.84718	6.61162	5.43189	0.0197723	0.144448
hsa-miR-6793-3p	1.99137	0.706234	5.41419	0.0199737	0.144913
hsa-miR-215-5p	2.2292	5.96641	5.38341	0.0203291	0.146481
hsa-miR-99a-5p	1.78394	7.62068	5.30864	0.0212199	0.15186
hsa-miR-520f-5p	-2.37241	2.22279	5.10826	0.0238123	0.168115
hsa-miR-4652-3p	-3.63104	-0.201648	5.10303	0.0238841	0.168115
hsa-miR-3188	1.82495	0.634524	5.09675	0.0239708	0.168115
hsa-miR-1322	-2.0938	1.6637	5.05009	0.0246247	0.170951
hsa-miR-518c-5p	-2.593	0.722695	5.03806	0.0247962	0.170951
hsa-miR-450a-2-3p	1.99889	0.898191	5.02559	0.0249754	0.170951
hsa-miR-92a-2-5p	-2.20996	2.33912	5.02214	0.0250252	0.170951
hsa-let-7f-1-3p	3.71444	0.412273	4.97504	0.0257156	0.174535
hsa-miR-3960	-2.35582	5.30466	4.95913	0.0259533	0.175019
hsa-miR-4433-5p	-1.71695	0.797467	4.93481	0.026321	0.176368
hsa-miR-501-5p	1.81904	4.67761	4.91256	0.0266621	0.177522
hsa-miR-199a-5p	2.41338	9.45292	4.8855	0.0270832	0.179192
hsa-miR-382-5p	2.61358	1.36474	4.85351	0.0275899	0.181404
hsa-miR-1250-5p	-3.51976	0.606503	4.83165	0.0279419	0.181629
hsa-miR-508-3p	2.18861	1.30115	4.82371	0.0280709	0.181629
hsa-miR-362-5p	1.49928	6.39595	4.81353	0.0282371	0.181629
hsa-miR-1283	-2.33601	4.98859	4.80879	0.0283149	0.181629
hsa-miR-944	2.35653	0.646429	4.79693	0.0285105	0.181776
hsa-miR-573	-1.52889	2.90361	4.73882	0.0294894	0.185669
hsa-miR-3675-5p	-3.27596	-0.251589	4.73042	0.0296336	0.185669
hsa-miR-514a-3p	2.70899	0.5301	4.72835	0.0296693	0.185669
hsa-miR-95-3p	-1.96748	1.74425	4.71923	0.0298271	0.185669
hsa-miR-888-5p	3.42734	2.15814	4.68356	0.0304526	0.187933
hsa-miR-7706	1.44379	7.74229	4.67486	0.0306072	0.187933
hsa-miR-519a-3p	-1.91918	2.0269	4.66638	0.0307588	0.187933
hsa-miR-125b-5p	2.10609	11.0962	4.65821	0.0309054	0.187933
hsa-miR-548w	1.44966	0.936652	4.64388	0.0311645	0.18842
hsa-miR-181a-2-3p	1.9437	9.12784	4.60235	0.0319281	0.191934
hsa-miR-365a-3p	1.3574	7.43516	4.57751	0.0323943	0.193588
hsa-miR-3934-5p	-1.59735	1.24564	4.56551	0.0326219	0.193588
hsa-miR-663a	-3.39239	0.449319	4.55852	0.0327554	0.193588
hsa-miR-214-3p	2.02492	6.12974	4.51949	0.0335108	0.196946
hsa-miR-6858-3p	2.28201	0.412619	4.47045	0.0344859	0.201551
hsa-miR-383-5p	2.62094	0.695177	4.40734	0.0357845	0.20769
hsa-miR-519c-5p	-2.43482	3.36358	4.40037	0.0359312	0.20769
hsa-miR-584-5p	1.74089	5.69482	4.33885	0.0372522	0.214149
hsa-miR-372-5p	-2.61202	2.71477	4.31566	0.0377631	0.215907
hsa-miR-6842-3p	2.0683	1.35787	4.29378	0.0382521	0.21752
hsa-miR-367-3p	-2.09714	8.38336	4.27655	0.0386417	0.218554
hsa-miR-187-5p	-2.09266	3.0546	4.26227	0.0389677	0.21922
hsa-miR-372-3p	-2.95845	11.0403	4.23204	0.0396677	0.21958
hsa-miR-181d-5p	1.46043	8.61913	4.22467	0.0398404	0.21958
hsa-miR-4652-5p	-3.23711	0.823196	4.21913	0.0399707	0.21958
hsa-miR-23b-3p	1.3042	8.47499	4.21368	0.0400993	0.21958
hsa-miR-504-5p	-1.71127	4.69277	4.21038	0.0401774	0.21958
hsa-miR-516a-5p	-1.97498	5.687	4.20587	0.0402842	0.21958
hsa-miR-548f-3p	-1.60488	3.90213	4.17273	0.0410796	0.222761
hsa-miR-3656	-2.62906	0.560398	4.14418	0.0417778	0.224266
hsa-miR-200a-5p	-2.08482	0.993228	4.14396	0.0417834	0.224266
hsa-miR-205-3p	-2.1291	2.13535	4.12209	0.0423267	0.226029
hsa-miR-335-3p	2.11004	11.2112	4.05787	0.0439659	0.232801
hsa-miR-3180-3p	-2.01792	3.28018	4.05513	0.0440374	0.232801
hsa-miR-1287-5p	1.40373	4.60166	4.03478	0.0445715	0.234446
hsa-miR-302d-3p	-2.05046	13.4202	3.99826	0.0455472	0.238386
hsa-miR-6817-3p	1.79865	1.04262	3.9738	0.0462134	0.240676
hsa-miR-5683	-2.57945	3.72401	3.94166	0.0471044	0.242014
hsa-miR-3648	-2.22643	1.97178	3.9415	0.0471086	0.242014
hsa-miR-1468-5p	1.55077	5.68668	3.93965	0.0471605	0.242014
hsa-miR-1266-5p	-1.94269	3.03958	3.90713	0.0480816	0.243339
hsa-miR-509-3p	1.85284	3.24802	3.89202	0.0485159	0.243339
hsa-miR-450a-5p	1.43624	7.17148	3.89008	0.0485721	0.243339
hsa-miR-5095	-1.71006	1.39844	3.88465	0.0487294	0.243339
hsa-miR-24-2-5p	1.35298	4.26267	3.88211	0.0488033	0.243339
hsa-miR-4668-5p	-2.59572	-0.146526	3.88199	0.0488067	0.243339
hsa-miR-371a-3p	-2.66678	7.0418	3.85897	0.0494807	0.24439
hsa-miR-195-5p	1.77071	6.01422	3.85231	0.0496774	0.24439
hsa-miR-199a-3p	1.98677	10.4043	3.84952	0.0497604	0.24439
hsa-miR-214-5p	2.13735	4.83577	3.83909	0.0500708	0.24439
hsa-miR-155-3p	-3.26292	0.710326	3.83547	0.050179	0.24439
hsa-let-7e-3p	1.77509	2.84039	3.82409	0.0505209	0.244751
hsa-miR-8061	-4.15706	0.311948	3.81755	0.0507184	0.244751
hsa-miR-411-5p	1.89532	4.20983	3.77704	0.0519604	0.248472
hsa-miR-3918	-1.6603	0.321966	3.777	0.0519619	0.248472
hsa-miR-181b-3p	1.65636	4.33743	3.76069	0.0524708	0.249771
hsa-miR-195-3p	1.87176	2.15031	3.73224	0.0533718	0.252024
hsa-miR-891a-5p	2.44977	4.55218	3.73063	0.0534233	0.252024
hsa-miR-140-3p	1.22518	10.0025	3.72075	0.0537401	0.252387
hsa-miR-324-5p	1.28306	4.89451	3.67962	0.0550815	0.257537
hsa-miR-21-5p	1.40134	16.2721	3.66908	0.0554307	0.258023
hsa-miR-6758-3p	-2.29115	0.0497208	3.64895	0.0561044	0.259743
hsa-miR-3937	-1.77061	1.1794	3.64065	0.0563849	0.259743
hsa-miR-1290	-1.9197	0.782247	3.63605	0.0565411	0.259743
hsa-miR-125a-3p	1.20579	5.27923	3.61303	0.0573287	0.261425
hsa-miR-338-5p	-2.69009	1.94271	3.6014	0.0577309	0.261425
hsa-miR-502-3p	1.19089	6.43308	3.60036	0.0577669	0.261425
hsa-miR-1272	-1.6242	3.68252	3.5965	0.0579013	0.261425
hsa-miR-1251-5p	-2.21559	1.74243	3.58374	0.0583475	0.261807
hsa-miR-588	2.10572	1.11632	3.57988	0.0584835	0.261807
hsa-miR-342-5p	1.11096	4.14816	3.53522	0.0600784	0.267329
hsa-miR-3180-5p	-1.67326	0.442358	3.5299	0.0602715	0.267329
hsa-miR-3065-5p	1.56493	5.78889	3.51901	0.0606688	0.267329
hsa-miR-302a-5p	-2.04559	14.2559	3.51351	0.0608702	0.267329
hsa-miR-6735-5p	1.78878	0.398425	3.50882	0.0610428	0.267329
hsa-miR-135a-5p	-1.99252	4.59006	3.50343	0.0612417	0.267329
hsa-miR-1972	-1.64219	3.26599	3.43401	0.0638668	0.277636
hsa-miR-410-3p	1.67842	5.35789	3.42429	0.0642438	0.278125
hsa-miR-676-5p	-1.91826	0.255486	3.40529	0.0649876	0.280193
hsa-miR-1910-3p	-2.89665	0.113327	3.38058	0.0659689	0.283263
hsa-miR-135a-3p	2.17646	1.16101	3.3642	0.0666279	0.284929
hsa-miR-1273h-3p	-1.8276	1.16082	3.35159	0.0671402	0.284937
hsa-let-7i-5p	2.11799	8.6774	3.35082	0.0671715	0.284937
hsa-miR-6087	-1.9281	1.61821	3.3251	0.06823	0.288265
hsa-miR-302b-3p	-1.80495	13.1455	3.3143	0.0686796	0.289004
hsa-miR-125b-2-3p	1.22727	7.32447	3.24291	0.0717332	0.300077
hsa-miR-585-3p	1.86588	1.80488	3.23952	0.0718815	0.300077
hsa-miR-199b-5p	1.45759	7.6358	3.22349	0.0725887	0.301733
hsa-miR-193a-5p	1.28385	6.47938	3.21756	0.0728519	0.301733
hsa-miR-532-3p	1.1468	5.33008	3.18279	0.0744177	0.307009
hsa-miR-4735-5p	-1.30396	0.349836	3.17382	0.0748273	0.307493
hsa-miR-29b-1-5p	1.28844	2.25497	3.14875	0.0759853	0.311037
hsa-miR-34c-3p	1.31452	3.40305	3.13748	0.076512	0.311979
hsa-miR-1275	-1.23898	4.67889	3.1001	0.0782875	0.317986
hsa-miR-3605-5p	1.79	1.73827	3.07774	0.0793709	0.320772
hsa-miR-224-5p	1.3462	5.8933	3.07339	0.0795833	0.320772
hsa-miR-23a-5p	1.29471	4.40145	3.03257	0.0816087	0.327042
hsa-miR-181c-3p	1.14001	7.47576	3.0272	0.0818792	0.327042
hsa-miR-488-3p	-2.43227	1.75541	3.01552	0.0824709	0.327042
hsa-miR-28-3p	1.12173	12.1491	3.01552	0.082471	0.327042
hsa-miR-3940-5p	-1.74583	0.464885	3.01116	0.082693	0.327042
hsa-miR-210-3p	1.34339	7.19202	2.99622	0.0834592	0.328836
hsa-miR-181c-5p	1.30032	10.4384	2.98299	0.0841438	0.330296
hsa-miR-1911-3p	-1.42645	1.87009	2.97207	0.0847135	0.330726
hsa-miR-191-5p	1.05697	15.0465	2.96885	0.0848823	0.330726
hsa-let-7f-5p	2.04976	10.9377	2.95913	0.0853939	0.331492
hsa-miR-378c	-1.33576	1.17181	2.95021	0.0858664	0.332101
hsa-miR-455-3p	1.22128	6.45715	2.92864	0.0870205	0.334469
hsa-miR-98-5p	2.27454	8.9716	2.9269	0.0871145	0.334469
hsa-miR-373-3p	-2.65579	10.5953	2.91837	0.0875761	0.335018
hsa-miR-141-5p	-2.02986	4.17922	2.91218	0.0879127	0.335088
hsa-miR-6837-3p	1.61683	0.87393	2.89157	0.0890439	0.338174
hsa-miR-503-3p	1.20536	2.46279	2.88306	0.0895157	0.338743
hsa-miR-4662a-5p	1.43185	2.57899	2.84115	0.0918786	0.346438
hsa-miR-99b-3p	1.36983	6.96497	2.81418	0.0934346	0.351047
hsa-miR-301a-3p	1.18234	10.7283	2.79933	0.0943038	0.353052
hsa-miR-3617-5p	-1.81537	0.69313	2.79254	0.0947038	0.353292
hsa-miR-34b-3p	1.23949	4.47889	2.75722	0.0968164	0.358825
hsa-miR-5684	-1.44458	4.44006	2.75635	0.0968692	0.358825
hsa-miR-27a-5p	1.05273	5.43428	2.74988	0.0972619	0.358932
hsa-miR-433-3p	1.81805	1.64576	2.74225	0.0977271	0.358932
hsa-miR-136-3p	1.74517	4.9694	2.73722	0.0980354	0.358932
hsa-miR-652-3p	0.980353	7.0624	2.73269	0.0983138	0.358932
hsa-miR-6789-5p	-1.49978	0.247838	2.72798	0.0986039	0.358932
hsa-miR-6881-3p	-1.67352	-0.0126519	2.70735	0.0998867	0.360179
hsa-miR-1911-5p	-1.58201	4.23538	2.70629	0.0999532	0.360179
hsa-miR-3688-3p	1.64073	1.11472	2.70596	0.0999738	0.360179
hsa-miR-22-5p	1.24454	4.10857	2.70016	0.100338	0.360229
hsa-let-7g-5p	1.92728	8.43639	2.69486	0.100672	0.360229
hsa-miR-92a-1-5p	-1.08396	5.33868	2.6709	0.102198	0.36445
hsa-miR-3661	1.04217	4.30002	2.66116	0.102826	0.365021
hsa-miR-1247-5p	1.77111	5.77282	2.65731	0.103075	0.365021
hsa-miR-548g-3p	-1.32296	7.38502	2.65057	0.103513	0.365021
hsa-miR-326	-1.06511	5.93772	2.64699	0.103746	0.365021
hsa-miR-4787-5p	-1.59502	1.7079	2.5998	0.106877	0.374783
hsa-let-7c-5p	2.30228	9.52789	2.58221	0.108071	0.377709
hsa-miR-4785	1.25639	0.876564	2.56779	0.10906	0.378352
hsa-miR-642a-3p	1.63806	0.492486	2.56438	0.109295	0.378352
hsa-miR-526a	-1.95908	1.13427	2.56383	0.109334	0.378352
hsa-miR-6753-3p	2.02292	1.08194	2.5568	0.109821	0.378791
hsa-miR-548aq-5p	1.43306	0.538806	2.54762	0.110461	0.379453
hsa-miR-6716-3p	1.02691	2.71648	2.54372	0.110734	0.379453
hsa-miR-34b-5p	1.46615	5.18886	2.5162	0.112682	0.383856
hsa-miR-92b-5p	-1.20231	5.12022	2.51527	0.112749	0.383856
hsa-miR-302a-3p	-1.51826	12.3399	2.494	0.114281	0.387817
hsa-miR-148b-3p	0.995477	11.1707	2.47559	0.115626	0.391106
hsa-let-7d-5p	1.96236	7.02859	2.4706	0.115993	0.391106
hsa-miR-3690	1.52605	0.827642	2.45987	0.116788	0.391933
hsa-miR-889-3p	-1.48825	2.16745	2.45725	0.116984	0.391933
hsa-miR-548g-5p	1.22356	0.795962	2.44882	0.117613	0.392792
hsa-miR-486-5p	1.44265	12.8934	2.4427	0.118073	0.393077
hsa-miR-151a-5p	0.904401	13.0095	2.4316	0.118912	0.39461
hsa-miR-4802-3p	-1.64805	0.263422	2.42119	0.119704	0.39461
hsa-miR-4749-3p	1.77439	0.456225	2.41123	0.120468	0.39461
hsa-miR-125a-5p	1.14349	13.5621	2.41108	0.120479	0.39461
hsa-let-7f-2-3p	1.66658	0.874727	2.40979	0.120579	0.39461
hsa-miR-3943	-1.53107	1.77212	2.40713	0.120784	0.39461
hsa-miR-146b-5p	1.88283	14.0316	2.38	0.122898	0.399307
hsa-miR-6859-5p	1.59045	0.905459	2.37895	0.12298	0.399307
hsa-miR-369-5p	2.30956	0.368871	2.33855	0.126207	0.407394
hsa-miR-218-2-3p	1.3672	0.940806	2.33807	0.126246	0.407394
hsa-miR-23a-3p	1.10035	10.113	2.30982	0.128559	0.413591
hsa-miR-3126-5p	1.25922	1.29653	2.27719	0.131289	0.421086
hsa-miR-6772-3p	1.34708	0.910558	2.25878	0.132858	0.424824
hsa-let-7b-5p	2.09956	6.0311	2.24598	0.133962	0.425677
hsa-miR-26b-5p	0.953642	11.1967	2.2433	0.134194	0.425677
hsa-miR-1303	-1.02453	3.07817	2.24163	0.134339	0.425677
hsa-miR-503-5p	1.25265	7.80593	2.21803	0.136407	0.430932
hsa-miR-7111-3p	1.15522	0.596986	2.21184	0.136956	0.431369
hsa-miR-597-5p	-1.36863	0.125198	2.20218	0.137816	0.432783
hsa-miR-548n	0.864048	2.46861	2.19025	0.138887	0.433806
hsa-miR-3907	1.5764	0.284824	2.18937	0.138966	0.433806
hsa-miR-4326	1.28439	4.92302	2.18194	0.139638	0.434614
hsa-miR-6761-5p	1.23129	0.588636	2.17485	0.140283	0.434635
hsa-miR-3620-3p	1.42966	0.821525	2.17279	0.140471	0.434635
hsa-miR-3118	1.44858	0.690678	2.1628	0.141387	0.436184
hsa-miR-766-5p	1.30306	0.774078	2.1443	0.143101	0.439072
hsa-miR-6875-5p	-2.64764	-0.123727	2.14369	0.143157	0.439072
hsa-miR-3609	1.58293	3.49657	2.12757	0.14467	0.441211
hsa-miR-345-3p	1.4664	2.21777	2.12671	0.144751	0.441211
hsa-miR-3591-5p	1.4467	0.319487	2.12288	0.145113	0.441211
hsa-miR-4685-3p	1.41225	0.440334	2.10929	0.146407	0.443863
hsa-miR-6852-5p	1.01299	1.73437	2.10119	0.147184	0.444937
hsa-miR-133a-3p	1.37248	5.83908	2.09251	0.148022	0.445644
hsa-miR-224-3p	1.97717	0.666965	2.08955	0.14831	0.445644
hsa-miR-1247-3p	1.5292	4.62825	2.08019	0.149222	0.445644
hsa-miR-378a-5p	-1.20102	4.58961	2.0776	0.149475	0.445644
hsa-miR-18a-3p	-0.882052	6.73989	2.07697	0.149537	0.445644
hsa-miR-29a-5p	1.6837	3.04696	2.06996	0.150225	0.446432
hsa-miR-6742-3p	1.15297	0.454724	2.06515	0.1507	0.446581
hsa-miR-200c-5p	-2.34651	0.136609	2.05131	0.152075	0.449391
hsa-miR-147b	1.34102	0.75298	1.99782	0.157526	0.464193
hsa-miR-1286	-1.22754	5.45654	1.98706	0.158649	0.464569
hsa-miR-561-3p	-1.13877	2.35776	1.9853	0.158833	0.464569
hsa-miR-99b-5p	1.29331	14.5809	1.98392	0.158978	0.464569
hsa-miR-4682	1.15596	1.36033	1.97539	0.159877	0.465902
hsa-miR-185-3p	0.846716	2.03816	1.96693	0.160774	0.467221
hsa-miR-500a-3p	0.965117	10.0466	1.95008	0.162578	0.471163
hsa-miR-4728-5p	-2.07852	-0.174334	1.94148	0.163507	0.472554
hsa-miR-3913-5p	0.942062	2.85406	1.93666	0.164032	0.472772
hsa-miR-935	0.844073	6.21587	1.93186	0.164555	0.472983
hsa-miR-205-5p	1.44745	11.3434	1.92702	0.165085	0.473213
hsa-miR-4488	-1.43907	2.2057	1.91289	0.166642	0.476379
hsa-miR-1291	-1.52681	1.30552	1.88864	0.169356	0.480282
hsa-miR-670-3p	1.55267	2.10569	1.8884	0.169382	0.480282
hsa-miR-548ay-3p	0.9817	0.608054	1.88342	0.169945	0.480282
hsa-miR-548p	-1.04163	1.11042	1.88203	0.170103	0.480282
hsa-miR-3159	1.70941	1.23539	1.86508	0.17204	0.480282
hsa-miR-5010-3p	0.809354	2.48162	1.85913	0.172725	0.480282
hsa-miR-370-3p	1.45037	0.480459	1.858	0.172855	0.480282
hsa-miR-103a-3p	0.830634	12.0688	1.85498	0.173206	0.480282
hsa-miR-190a-5p	0.839312	7.22924	1.85309	0.173424	0.480282
hsa-miR-455-5p	1.30842	7.36934	1.85094	0.173674	0.480282
hsa-miR-302c-3p	-1.47075	12.1779	1.84721	0.174109	0.480282
hsa-miR-675-3p	2.60184	2.82974	1.84387	0.174498	0.480282
hsa-miR-769-5p	0.822545	10.9996	1.84271	0.174634	0.480282
hsa-miR-6868-3p	1.13495	1.17717	1.84149	0.174776	0.480282
hsa-let-7d-3p	1.40876	3.78653	1.83946	0.175015	0.480282
hsa-miR-6749-3p	1.06512	0.481077	1.83685	0.175321	0.480282
hsa-miR-140-5p	0.789535	5.02246	1.83058	0.176059	0.480282
hsa-miR-107	0.906789	7.46164	1.82917	0.176225	0.480282
hsa-miR-6514-5p	0.914602	0.569877	1.82246	0.17702	0.481168
hsa-miR-3664-3p	1.32527	2.24278	1.8183	0.177516	0.481168
hsa-miR-328-3p	0.837986	5.79669	1.81489	0.177922	0.481168
hsa-miR-219a-2-3p	-1.6231	2.29541	1.80174	0.179502	0.483126
hsa-miR-3195	-1.46401	6.62329	1.80122	0.179565	0.483126
hsa-miR-7114-3p	1.20788	0.575526	1.78555	0.18147	0.487006
hsa-miR-378d	-1.38	0.575175	1.77586	0.182658	0.488852
hsa-miR-137	1.10739	1.15491	1.77169	0.183173	0.488852
hsa-miR-876-5p	1.45788	2.52811	1.76606	0.183871	0.488852
hsa-miR-323b-3p	-1.62165	0.494317	1.7641	0.184114	0.488852
hsa-miR-219b-3p	1.05032	0.782666	1.76115	0.184481	0.488852
hsa-miR-193a-3p	2.01445	8.69591	1.74025	0.187107	0.493734
hsa-miR-3194-5p	1.76926	1.66314	1.73903	0.187262	0.493734
hsa-miR-1273d	-0.919545	1.19836	1.73429	0.187864	0.493823
hsa-miR-6801-3p	1.85569	0.0296781	1.73138	0.188235	0.493823
hsa-miR-25-5p	-0.853828	5.61545	1.72289	0.189322	0.495439
hsa-miR-194-3p	1.47507	0.28839	1.71374	0.190501	0.496433
hsa-miR-589-3p	0.993802	6.06126	1.71203	0.190722	0.496433
hsa-miR-676-3p	-0.984876	2.46471	1.70898	0.191117	0.496433
hsa-miR-5100	1.01191	4.05869	1.69222	0.193309	0.500889
hsa-miR-4646-3p	1.59498	0.585859	1.68642	0.194074	0.501636
hsa-miR-27a-3p	0.885424	10.8749	1.68259	0.19458	0.501711
hsa-miR-3200-3p	-1.03788	3.94206	1.66562	0.196846	0.506313
hsa-miR-3116	-1.1061	0.946786	1.65208	0.198676	0.509774
hsa-miR-126-5p	1.03521	9.8862	1.64764	0.19928	0.510079
hsa-miR-873-5p	0.969981	5.81849	1.64094	0.200196	0.510777
hsa-miR-450b-5p	1.08668	9.41437	1.63748	0.200672	0.510777
hsa-miR-3181	-1.40259	0.118259	1.63441	0.201095	0.510777
hsa-miR-30d-5p	0.758291	12.413	1.63151	0.201495	0.510777
hsa-miR-1252-5p	-0.767167	2.07574	1.62677	0.20215	0.511206
hsa-miR-409-5p	1.90563	3.11985	1.6204	0.203036	0.512216
hsa-miR-339-5p	0.754273	6.34202	1.61445	0.203868	0.513083
hsa-miR-4660	-1.32787	0.54736	1.61029	0.204451	0.513324
hsa-miR-134-5p	1.43967	2.43602	1.60586	0.205075	0.513665
hsa-miR-301b	0.936427	9.39421	1.58796	0.207618	0.51804
hsa-miR-6724-5p	-0.89615	1.58747	1.58664	0.207807	0.51804
hsa-miR-3143	0.965331	0.543619	1.5734	0.209714	0.521365
hsa-miR-3912-3p	0.773514	2.69719	1.56471	0.210977	0.521365
hsa-miR-708-5p	0.749128	7.08427	1.5584	0.2119	0.521365
hsa-miR-618	-1.13541	2.12138	1.55714	0.212084	0.521365
hsa-miR-424-5p	1.0542	10.5043	1.55618	0.212225	0.521365
hsa-miR-3175	-1.50491	0.387866	1.5541	0.212531	0.521365
hsa-miR-381-3p	1.07607	4.82825	1.55025	0.213099	0.521365
hsa-miR-4517	-0.989844	1.93661	1.5502	0.213105	0.521365
hsa-miR-3662	1.05778	0.427539	1.54537	0.21382	0.521366
hsa-miR-6516-3p	1.19023	0.522926	1.54178	0.214352	0.521366
hsa-miR-26b-3p	0.871943	4.72586	1.54017	0.214593	0.521366
hsa-miR-190a-3p	1.1753	0.374965	1.53047	0.216043	0.523679
hsa-miR-4455	-0.878045	7.30879	1.50026	0.220632	0.532848
hsa-miR-6770-3p	1.21976	0.554986	1.49892	0.220838	0.532848
hsa-miR-20b-3p	-1.1605	3.4409	1.49036	0.222161	0.534535
hsa-miR-299-5p	1.65263	0.676789	1.48783	0.222554	0.534535
hsa-miR-7851-3p	0.909282	1.06831	1.46942	0.225437	0.540227
hsa-miR-204-5p	-1.21104	8.75961	1.45077	0.228404	0.545759
hsa-miR-1257	-1.16688	1.01198	1.44631	0.229121	0.545759
hsa-let-7a-5p	1.36591	12.4727	1.44519	0.229302	0.545759
hsa-miR-124-5p	-1.69628	0.647271	1.44103	0.229973	0.54612
hsa-miR-4791	-1.56403	3.65711	1.43635	0.23073	0.546441
hsa-miR-371b-3p	-2.0206	-0.0417246	1.43224	0.231398	0.546441
hsa-miR-548al	1.19611	0.625808	1.42779	0.232125	0.546441
hsa-miR-4636	1.47064	1.16043	1.42742	0.232185	0.546441
hsa-miR-6844	0.880172	1.30733	1.41622	0.234027	0.549306
hsa-miR-431-5p	1.25059	3.05654	1.41368	0.234447	0.549306
hsa-miR-27b-5p	1.07113	5.07953	1.39518	0.237532	0.555297
hsa-miR-5583-3p	-1.15956	-0.0439715	1.38859	0.238643	0.556425
hsa-miR-3605-3p	0.955511	4.3472	1.38606	0.239072	0.556425
hsa-miR-378h	-1.26089	-0.0811339	1.3808	0.239965	0.557269
hsa-miR-497-5p	0.892846	5.12658	1.35744	0.243981	0.565348
hsa-miR-5002-5p	1.08099	1.41601	1.34666	0.245863	0.568458
hsa-miR-543	1.25353	0.860371	1.33915	0.247184	0.570259
hsa-miR-671-3p	0.797775	8.75233	1.33246	0.248368	0.571737
hsa-miR-29c-3p	0.761475	4.54619	1.31915	0.250745	0.573818
hsa-miR-1243	-0.775473	2.25239	1.31861	0.250841	0.573818
hsa-miR-6764-3p	1.17333	0.246541	1.31824	0.250909	0.573818
hsa-miR-361-5p	0.764373	9.60051	1.31002	0.252391	0.57576
hsa-miR-222-3p	0.70473	12.5634	1.3056	0.253193	0.57576
hsa-miR-1293	0.994825	1.3588	1.30446	0.2534	0.57576
hsa-miR-1284	-1.12386	0.534257	1.29223	0.255637	0.578186
hsa-miR-6895-3p	1.15799	0.360147	1.29056	0.255946	0.578186
hsa-miR-485-3p	-1.45527	0.191041	1.28963	0.256117	0.578186
hsa-miR-485-5p	1.8089	0.287983	1.27959	0.257974	0.581133
hsa-miR-363-5p	-1.30776	2.60092	1.27421	0.258979	0.582149
hsa-miR-3613-3p	1.05069	1.89592	1.25927	0.26179	0.586207
hsa-miR-3651	-1.58699	2.59191	1.25869	0.261898	0.586207
hsa-miR-151a-3p	0.748902	13.5988	1.2432	0.264855	0.591567
hsa-miR-3173-5p	-1.08779	0.98578	1.23922	0.265621	0.59202
hsa-miR-7854-3p	0.908271	0.688741	1.23392	0.266646	0.593048
hsa-miR-1180-5p	-0.995446	0.636698	1.21629	0.270089	0.5984
hsa-miR-378a-3p	-0.806234	10.9893	1.21573	0.2702	0.5984
hsa-miR-24-1-5p	1.03384	0.677083	1.21175	0.270986	0.5984
hsa-miR-941	0.92899	11.4312	1.21002	0.271328	0.5984
hsa-miR-135b-5p	0.777296	6.48678	1.20181	0.272961	0.599653
hsa-miR-760	0.663026	3.80929	1.20143	0.273036	0.599653
hsa-miR-6797-3p	-0.851163	1.25638	1.19126	0.275076	0.601863
hsa-miR-675-5p	1.81364	2.91119	1.19071	0.275186	0.601863
hsa-miR-3935	0.979986	2.11222	1.18116	0.27712	0.603552
hsa-miR-330-3p	0.618524	5.66801	1.1789	0.277579	0.603552
hsa-miR-330-5p	0.636972	7.10027	1.17737	0.277893	0.603552
hsa-miR-1908-5p	0.67476	4.72684	1.1756	0.278254	0.603552
hsa-miR-654-3p	-1.04979	3.91933	1.17196	0.278999	0.603924
hsa-miR-221-3p	0.71162	11.3826	1.14856	0.28385	0.613071
hsa-miR-1306-3p	0.837494	2.32705	1.14526	0.284545	0.613071
hsa-miR-496	1.90054	0.607273	1.14322	0.284973	0.613071
hsa-miR-221-5p	0.976421	9.87421	1.13378	0.28697	0.616107
hsa-miR-92b-3p	-0.825151	15.228	1.12994	0.287788	0.616605
hsa-miR-548ba	0.736516	1.01813	1.12383	0.289095	0.618146
hsa-miR-5696	1.24588	0.736413	1.12054	0.289803	0.618403
hsa-miR-6812-3p	0.941079	1.56994	1.1166	0.290652	0.618959
hsa-miR-5092	-1.12862	1.03601	1.10585	0.292985	0.621019
hsa-miR-548t-3p	-0.936287	1.22969	1.10401	0.293388	0.621019
hsa-miR-499a-5p	-0.914216	1.26148	1.09877	0.294535	0.621019
hsa-miR-942-5p	-0.675207	4.27508	1.09479	0.295411	0.621019
hsa-miR-1224-3p	1.7821	1.29238	1.09428	0.295525	0.621019
hsa-miR-30b-5p	0.683996	9.40582	1.09248	0.295923	0.621019
hsa-miR-30d-3p	0.599079	6.39836	1.08934	0.296617	0.621019
hsa-miR-16-1-3p	-1.1001	0.27421	1.08829	0.296851	0.621019
hsa-miR-627-3p	0.72781	1.52578	1.08792	0.296932	0.621019
hsa-miR-139-5p	0.843871	2.87127	1.06321	0.302484	0.630293
hsa-miR-17-3p	-0.626617	7.27139	1.06286	0.302565	0.630293
hsa-miR-424-3p	0.813759	8.18216	1.05809	0.303652	0.631308
hsa-miR-153-3p	0.678005	3.11745	1.04816	0.305932	0.634793
hsa-miR-3177-5p	0.823852	1.10899	1.03855	0.308158	0.635753
hsa-miR-1296-3p	-1.1175	0.415306	1.0359	0.308777	0.635753
hsa-miR-32-3p	-0.68166	4.40627	1.0359	0.308777	0.635753
hsa-miR-493-5p	1.21075	0.613242	1.03575	0.308811	0.635753
hsa-miR-744-5p	0.639089	8.52806	1.03008	0.310141	0.636259
hsa-miR-6840-5p	0.818352	1.6207	1.02772	0.310696	0.636259
hsa-miR-155-5p	0.864153	6.28064	1.02697	0.310872	0.636259
hsa-miR-556-3p	-0.847398	1.24455	1.0165	0.313351	0.639005
hsa-miR-584-3p	1.44857	0.0236014	1.01426	0.313885	0.639005
hsa-miR-369-3p	-1.04655	0.994628	1.01363	0.314036	0.639005
hsa-miR-766-3p	0.729023	6.84674	1.00637	0.315773	0.640327
hsa-miR-129-5p	0.823179	4.82057	1.00357	0.316449	0.640327
hsa-miR-4520b-3p	-1.04149	0.148575	1.00331	0.316512	0.640327
hsa-miR-6806-3p	1.02779	2.26214	0.999405	0.317455	0.640572
hsa-miR-5096	-0.726574	3.23548	0.995327	0.318444	0.640572
hsa-miR-342-3p	0.62968	9.17823	0.995263	0.318459	0.640572
hsa-miR-3117-3p	1.49134	2.71616	0.989514	0.319861	0.641207
hsa-miR-769-3p	0.675567	3.75775	0.988971	0.319994	0.641207
hsa-miR-339-3p	0.587334	6.75155	0.984306	0.321138	0.642276
hsa-miR-99a-3p	1.16452	1.76661	0.979934	0.322215	0.643207
hsa-miR-34a-3p	0.747731	3.58198	0.970933	0.324448	0.646437
hsa-miR-3942-3p	-0.995427	1.41586	0.964298	0.326106	0.647254
hsa-miR-539-3p	-0.932893	0.420793	0.964037	0.326172	0.647254
hsa-miR-3196	-1.00776	0.879113	0.96192	0.326703	0.647254
hsa-miR-550a-3p	0.688977	4.32412	0.955423	0.328343	0.648735
hsa-miR-3130-5p	-0.823463	2.1442	0.954076	0.328684	0.648735
hsa-miR-4638-3p	0.739908	1.13603	0.947878	0.33026	0.650625
hsa-miR-551b-5p	-0.997329	0.894034	0.935614	0.333408	0.654107
hsa-miR-1260b	-0.566912	6.73084	0.934482	0.333701	0.654107
hsa-miR-320a	0.631687	9.56514	0.93374	0.333893	0.654107
hsa-miR-1914-5p	0.903008	1.83088	0.928797	0.335176	0.654268
hsa-miR-6131	-1.42249	5.17465	0.924376	0.336329	0.654268
hsa-miR-183-5p	0.951596	11.8435	0.923545	0.336546	0.654268
hsa-miR-6818-5p	0.94437	1.09055	0.91795	0.338014	0.654268
hsa-miR-6787-3p	0.961522	0.452873	0.916992	0.338266	0.654268
hsa-miR-3615	0.959695	5.96477	0.915181	0.338743	0.654268
hsa-miR-6505-3p	1.0151	1.03471	0.914764	0.338854	0.654268
hsa-miR-1273g-3p	-0.742279	6.6246	0.914396	0.338951	0.654268
hsa-miR-148b-5p	0.566427	5.90304	0.911507	0.339715	0.654542
hsa-miR-3938	-0.879532	2.95342	0.907171	0.340866	0.65556
hsa-miR-1277-3p	1.17641	0.262379	0.894808	0.344178	0.660721
hsa-miR-494-3p	1.15867	0.529011	0.89005	0.345464	0.661964
hsa-miR-1228-3p	0.794336	1.41408	0.887765	0.346084	0.661964
hsa-miR-4640-5p	1.49919	0.00960741	0.880109	0.348172	0.664749
hsa-miR-19a-5p	-0.639052	2.62142	0.877366	0.348924	0.664979
hsa-miR-548ao-3p	-1.30023	0.205599	0.868768	0.351297	0.668289
hsa-miR-365b-5p	0.774362	1.90301	0.863841	0.352666	0.669684
hsa-miR-19b-1-5p	-0.778505	1.57624	0.860178	0.353689	0.669892
hsa-miR-5094	-0.736248	3.01604	0.857859	0.354339	0.669892
hsa-miR-28-5p	0.70844	8.70864	0.853549	0.35555	0.669892
hsa-miR-331-3p	0.615085	7.00371	0.852008	0.355985	0.669892
hsa-miR-135b-3p	0.671831	4.8363	0.849856	0.356593	0.669892
hsa-miR-296-5p	-0.534114	5.86668	0.849844	0.356597	0.669892
hsa-miR-1301-3p	0.595661	5.04803	0.844503	0.358112	0.67154
hsa-miR-425-3p	0.562441	4.44539	0.840931	0.359131	0.671943
hsa-miR-409-3p	0.822352	3.59722	0.839274	0.359604	0.671943
hsa-miR-1268b	-0.586216	2.64306	0.822401	0.364479	0.678181
hsa-miR-1285-5p	-0.700086	1.84209	0.821864	0.364636	0.678181
hsa-miR-4688	1.15544	-0.0153437	0.820912	0.364914	0.678181
hsa-miR-3677-3p	0.705721	4.18408	0.818834	0.365521	0.678181
hsa-miR-627-5p	0.884237	2.29283	0.805832	0.369355	0.684088
hsa-miR-1269a	1.01358	6.98378	0.798426	0.371564	0.686056
hsa-miR-6866-5p	0.692435	0.989731	0.796441	0.37216	0.686056
hsa-miR-744-3p	0.54452	4.24911	0.795725	0.372375	0.686056
hsa-miR-30a-3p	0.663311	9.91603	0.786258	0.375234	0.689574
hsa-miR-942-3p	-0.904416	0.783115	0.784704	0.375706	0.689574
hsa-miR-3065-3p	0.596197	4.31168	0.782918	0.37625	0.689574
hsa-miR-210-5p	0.624772	3.91172	0.778121	0.377716	0.691057
hsa-miR-1226-5p	0.749037	0.965146	0.77408	0.378958	0.692124
hsa-miR-6824-3p	-1.02366	0.24183	0.7695	0.380372	0.692318
hsa-let-7a-3p	-0.826773	2.54549	0.768583	0.380656	0.692318
hsa-miR-376c-3p	1.13257	0.833716	0.76735	0.381038	0.692318
hsa-miR-548d-3p	1.0172	0.625825	0.763321	0.382291	0.693171
hsa-miR-21-3p	0.685275	12.595	0.757597	0.384082	0.693171
hsa-miR-3613-5p	0.696077	4.42192	0.756415	0.384453	0.693171
hsa-miR-188-3p	0.776421	5.00302	0.756205	0.384519	0.693171
hsa-miR-877-5p	0.743823	6.4715	0.755304	0.384802	0.693171
hsa-miR-4454	-0.782341	7.67164	0.751225	0.386089	0.694025
hsa-miR-33b-3p	-0.622203	3.65304	0.749624	0.386595	0.694025
hsa-miR-5706	-0.579528	0.634665	0.737983	0.390308	0.699495
hsa-miR-577	-0.982126	3.55732	0.729213	0.393138	0.703242
hsa-miR-33b-5p	0.997034	3.40922	0.727375	0.393735	0.703242
hsa-miR-3187-3p	-0.586696	3.05252	0.721123	0.395776	0.705688
hsa-miR-619-5p	-0.651426	3.91793	0.71821	0.396732	0.706196
hsa-miR-361-3p	0.479501	6.7099	0.701057	0.402429	0.715127
hsa-miR-4755-3p	0.84708	0.497485	0.694709	0.404567	0.717715
hsa-miR-192-5p	0.600098	11.3316	0.691944	0.405504	0.718165
hsa-miR-548aq-3p	-0.592004	2.93629	0.685272	0.407777	0.718877
hsa-miR-193b-5p	-0.586729	2.20738	0.683747	0.408299	0.718877
hsa-miR-548y	0.5669	2.09771	0.682122	0.408857	0.718877
hsa-miR-6894-3p	0.612086	0.835031	0.680458	0.409429	0.718877
hsa-miR-6798-3p	0.533708	2.83654	0.679968	0.409598	0.718877
hsa-miR-2392	-1.13045	0.658803	0.678591	0.410072	0.718877
hsa-miR-1229-3p	0.653369	1.19432	0.673182	0.411944	0.718877
hsa-miR-4521	-0.535178	5.3605	0.670751	0.41279	0.718877
hsa-miR-6750-3p	0.94123	0.622383	0.669869	0.413097	0.718877
hsa-miR-4440	-0.790128	0.592369	0.668065	0.413727	0.718877
hsa-miR-3681-5p	0.878885	2.60639	0.668018	0.413744	0.718877
hsa-miR-6756-3p	0.807893	1.42614	0.666982	0.414106	0.718877
hsa-miR-429	-0.744555	3.09607	0.656192	0.417907	0.724281
hsa-miR-6777-3p	0.648987	1.32089	0.653818	0.418751	0.724549
hsa-miR-6516-5p	0.752497	0.964845	0.650182	0.420048	0.7256
hsa-miR-106a-3p	-0.881113	1.01699	0.647899	0.420865	0.72582
hsa-miR-148a-3p	0.53105	15.0575	0.643851	0.42232	0.72661
hsa-miR-454-3p	0.52077	9.49582	0.641914	0.423019	0.72661
hsa-miR-3151-3p	0.743217	1.90144	0.640872	0.423395	0.72661
hsa-miR-26a-5p	0.511366	15.0867	0.637204	0.424725	0.727705
hsa-miR-3182	-0.716215	1.42478	0.634364	0.425759	0.72829
hsa-miR-545-3p	0.718629	3.89068	0.627921	0.428119	0.731138
hsa-miR-548as-5p	0.590501	0.633252	0.616343	0.432409	0.736114
hsa-miR-4766-3p	0.69525	0.912593	0.616282	0.432432	0.736114
hsa-miR-6786-3p	-0.691735	1.32423	0.613696	0.4334	0.736485
hsa-miR-3140-3p	0.58726	0.554034	0.61061	0.434558	0.736485
hsa-miR-7705	0.629986	1.69372	0.605453	0.436505	0.736485
hsa-miR-3611	0.684717	0.515166	0.604677	0.436799	0.736485
hsa-miR-491-3p	0.540527	1.91422	0.603224	0.43735	0.736485
hsa-miR-1185-1-3p	-0.918985	0.28748	0.601463	0.43802	0.736485
hsa-miR-1285-3p	0.539631	5.60201	0.601322	0.438074	0.736485
hsa-miR-5699-3p	0.543735	2.71998	0.600859	0.43825	0.736485
hsa-miR-1343-3p	-0.608669	2.84069	0.598696	0.439076	0.736695
hsa-miR-105-5p	-0.797108	2.87439	0.594888	0.440535	0.737563
hsa-miR-6769b-3p	0.577392	1.0669	0.593691	0.440995	0.737563
hsa-miR-1289	1.21338	1.49531	0.588148	0.443136	0.738852
hsa-miR-1262	0.683047	1.16178	0.588059	0.443171	0.738852
hsa-miR-1304-3p	-0.478052	6.96294	0.581049	0.445901	0.742228
hsa-miR-7974	-0.522415	7.85531	0.563795	0.452735	0.749528
hsa-miR-432-5p	1.03551	0.360219	0.562969	0.453067	0.749528
hsa-miR-1236-3p	0.890944	0.37458	0.560697	0.45398	0.749528
hsa-miR-1179	0.806994	3.14653	0.560595	0.45402	0.749528
hsa-miR-933	0.618694	1.23802	0.560105	0.454218	0.749528
hsa-miR-590-5p	0.537159	1.50455	0.559252	0.454562	0.749528
hsa-miR-3916	0.742623	0.931687	0.552383	0.457345	0.752684
hsa-miR-1	-0.795004	3.66462	0.550389	0.458159	0.752684
hsa-miR-31-5p	0.505202	9.41835	0.549225	0.458635	0.752684
hsa-miR-625-3p	-0.54412	4.28672	0.546353	0.459812	0.752684
hsa-miR-211-5p	-0.746045	5.10502	0.545765	0.460053	0.752684
hsa-miR-30c-5p	0.468068	12.4616	0.540692	0.462146	0.7546
hsa-miR-874-3p	-0.611713	8.20891	0.539454	0.462659	0.7546
hsa-miR-548k	-0.438616	7.07121	0.532296	0.465643	0.756274
hsa-miR-3190-3p	0.947499	0.493426	0.531965	0.465782	0.756274
hsa-miR-449b-5p	0.900163	1.33845	0.529306	0.466899	0.756274
hsa-miR-222-5p	0.604495	7.69541	0.528846	0.467092	0.756274
hsa-miR-943	0.541249	1.26834	0.528402	0.46728	0.756274
hsa-miR-664a-3p	-0.584933	4.26531	0.525396	0.468549	0.757164
hsa-miR-548u	0.517134	2.55741	0.518251	0.471589	0.7603
hsa-miR-30c-2-3p	0.45183	4.80345	0.517441	0.471935	0.7603
hsa-miR-130b-3p	0.453592	10.2916	0.514094	0.473372	0.760753
hsa-miR-6732-3p	0.643884	0.972088	0.512669	0.473986	0.760753
hsa-miR-186-5p	0.4129	12.9845	0.510032	0.475125	0.760753
hsa-miR-33a-3p	0.496132	2.89576	0.507427	0.476255	0.760753
hsa-miR-548ar-3p	0.503702	0.580455	0.506888	0.476489	0.760753
hsa-miR-18b-3p	-0.715291	1.42961	0.505105	0.477266	0.760753
hsa-miR-193b-3p	0.433968	7.74783	0.505076	0.477278	0.760753
hsa-miR-548az-5p	0.439077	2.42411	0.501417	0.478878	0.762148
hsa-miR-212-3p	-0.500206	3.5428	0.495211	0.481612	0.762274
hsa-miR-548j-3p	-0.545915	1.08617	0.494245	0.48204	0.762274
hsa-miR-6511a-3p	0.482635	3.58506	0.493642	0.482307	0.762274
hsa-miR-4485	0.631952	4.3225	0.493109	0.482544	0.762274
hsa-miR-548e-3p	0.43665	3.73125	0.493026	0.482581	0.762274
hsa-miR-1294	0.659149	0.822686	0.488265	0.484702	0.764478
hsa-miR-579-5p	-0.739462	0.300706	0.481883	0.48757	0.76785
hsa-miR-1271-5p	-0.808552	7.81112	0.476845	0.489855	0.769482
hsa-miR-4676-3p	0.693049	0.178933	0.476374	0.490069	0.769482
hsa-miR-628-3p	0.427565	3.41255	0.469771	0.493093	0.773075
hsa-miR-4423-3p	0.956068	1.39825	0.465363	0.495128	0.774253
hsa-miR-185-5p	0.441676	5.3351	0.463532	0.495978	0.774253
hsa-let-7b-3p	1.04025	0.804182	0.459716	0.497757	0.774253
hsa-miR-127-5p	0.834021	0.609056	0.458668	0.498247	0.774253
hsa-miR-501-3p	0.606768	8.86259	0.457466	0.498811	0.774253
hsa-miR-4804-5p	0.9432	0.454127	0.457321	0.498879	0.774253
hsa-miR-548ah-5p	-0.660503	3.95869	0.454865	0.500034	0.774253
hsa-miR-130b-5p	-0.454428	8.42964	0.454108	0.500391	0.774253
hsa-miR-4754	-0.943142	-0.235605	0.451076	0.501825	0.774253
hsa-miR-219a-1-3p	0.450039	2.33415	0.450219	0.502231	0.774253
hsa-miR-33a-5p	0.600533	5.12169	0.448871	0.502871	0.774253
hsa-miR-6805-3p	0.561791	0.664362	0.447994	0.503289	0.774253
hsa-miR-219a-5p	-0.500303	1.10588	0.447737	0.503411	0.774253
hsa-miR-4690-5p	-1.20062	-0.00661973	0.442125	0.506098	0.777171
hsa-miR-338-3p	-0.647784	3.62235	0.438093	0.508044	0.777171
hsa-miR-625-5p	0.392776	4.59564	0.435769	0.509172	0.777171
hsa-miR-4745-5p	-0.533546	2.71591	0.435019	0.509536	0.777171
hsa-miR-2276-3p	-0.499631	1.262	0.434939	0.509575	0.777171
hsa-miR-4687-3p	-0.537266	0.25197	0.434529	0.509775	0.777171
hsa-miR-664a-5p	0.502602	1.38349	0.432042	0.510989	0.777171
hsa-miR-5701	-0.92163	6.63115	0.431383	0.511311	0.777171
hsa-miR-1538	0.62089	0.531392	0.430063	0.511958	0.777171
hsa-miR-4484	-0.461805	2.17325	0.421785	0.516047	0.782251
hsa-miR-19a-3p	-0.476941	8.51889	0.418608	0.517632	0.783524
hsa-miR-3909	0.418711	5.88857	0.408497	0.522733	0.788252
hsa-miR-767-5p	-0.653307	4.70243	0.408435	0.522765	0.788252
hsa-miR-4286	0.409369	5.07622	0.407966	0.523004	0.788252
hsa-miR-324-3p	0.406101	3.78851	0.405345	0.524342	0.7883
hsa-miR-561-5p	-0.435505	8.51359	0.404969	0.524534	0.7883
hsa-miR-30e-5p	0.383877	13.3754	0.395156	0.529602	0.79194
hsa-miR-1277-5p	0.541506	3.54831	0.394049	0.530179	0.79194
hsa-miR-1249	0.39269	4.61411	0.393321	0.530559	0.79194
hsa-miR-3074-5p	0.486315	2.34544	0.393242	0.5306	0.79194
hsa-miR-3130-3p	0.696333	0.0624751	0.393012	0.53072	0.79194
hsa-miR-876-3p	0.540332	1.02333	0.389362	0.532635	0.793405
hsa-miR-589-5p	0.580197	10.7338	0.38827	0.53321	0.793405
hsa-miR-382-3p	-0.773234	0.311898	0.386578	0.534103	0.793611
hsa-miR-20a-3p	-0.47253	3.55807	0.381755	0.536665	0.796293
hsa-miR-892a	0.721406	1.15	0.368317	0.543923	0.805376
hsa-miR-31-3p	0.418708	3.01186	0.367595	0.544318	0.805376
hsa-miR-887-3p	0.420937	7.75451	0.364188	0.546189	0.80701
hsa-miR-30b-3p	0.368818	2.32758	0.362167	0.547305	0.807106
hsa-miR-378e	-0.640388	0.776721	0.360335	0.54832	0.807106
hsa-miR-548e-5p	0.379768	3.28347	0.359911	0.548556	0.807106
hsa-miR-128-3p	-0.399624	9.24453	0.357069	0.550139	0.807544
hsa-miR-26a-2-3p	0.398901	4.29513	0.356621	0.550389	0.807544
hsa-miR-191-3p	0.435996	5.17465	0.352668	0.552607	0.809044
hsa-miR-1227-3p	0.442868	2.44308	0.352061	0.552949	0.809044
hsa-miR-548b-3p	-0.511896	1.35778	0.343083	0.558055	0.81538
hsa-miR-197-5p	-0.471149	1.06	0.333664	0.56351	0.821183
hsa-miR-6733-3p	0.606125	0.221931	0.332708	0.564069	0.821183
hsa-miR-4768-5p	0.530921	1.45882	0.33066	0.565271	0.821183
hsa-miR-98-3p	-0.505872	1.536	0.328603	0.566483	0.821183
hsa-miR-452-5p	0.398779	4.22759	0.327977	0.566853	0.821183
hsa-miR-136-5p	0.7164	1.44215	0.327119	0.56736	0.821183
hsa-miR-124-3p	-0.593943	2.84486	0.325645	0.568235	0.821183
hsa-miR-576-5p	-0.356007	4.96703	0.325584	0.568271	0.821183
hsa-miR-3607-3p	-1.02979	5.30823	0.322049	0.570379	0.822774
hsa-miR-345-5p	0.35196	9.3772	0.321118	0.570937	0.822774
hsa-miR-1307-3p	0.37471	7.9185	0.315691	0.574209	0.826358
hsa-miR-3158-3p	0.347849	5.06056	0.313328	0.575645	0.827294
hsa-miR-4467	-0.551883	1.35021	0.309816	0.577793	0.827733
hsa-miR-423-5p	0.387473	10.0466	0.309628	0.577909	0.827733
hsa-miR-378g	-0.495139	1.69072	0.308972	0.578312	0.827733
hsa-miR-6511b-5p	0.351374	1.60078	0.306691	0.579718	0.828619
hsa-miR-103a-2-5p	0.358373	2.21246	0.302355	0.58241	0.830846
hsa-miR-624-3p	0.70219	-0.00142435	0.301641	0.582855	0.830846
hsa-miR-4793-3p	-0.478899	0.255142	0.299566	0.584154	0.831091
hsa-miR-4301	0.459465	8.41334	0.298845	0.584608	0.831091
hsa-miR-4532	0.616059	7.59984	0.297467	0.585475	0.8312
hsa-miR-3660	-0.470838	1.69198	0.29423	0.587523	0.831363
hsa-miR-6733-5p	0.878137	1.04167	0.29349	0.587993	0.831363
hsa-miR-548j-5p	-0.358531	1.28391	0.292649	0.588528	0.831363
hsa-miR-16-5p	0.35045	13.2415	0.2923	0.58875	0.831363
hsa-miR-449a	0.593873	2.05918	0.284313	0.593888	0.837494
hsa-miR-29c-5p	0.399813	1.85648	0.280987	0.596055	0.839424
hsa-miR-3679-5p	0.548231	1.43865	0.279542	0.597002	0.839633
hsa-miR-6819-3p	0.384607	1.32916	0.276363	0.599095	0.840565
hsa-miR-320d	0.436473	0.4748	0.27611	0.599262	0.840565
hsa-miR-3128	0.614037	0.815128	0.272077	0.601942	0.843193
hsa-miR-15a-5p	0.375136	7.40837	0.270885	0.602739	0.843193
hsa-miR-548d-5p	-0.455182	2.12575	0.26758	0.60496	0.845176
hsa-miR-668-3p	-0.76653	0.287515	0.26616	0.60592	0.845394
hsa-miR-548c-5p	-0.435311	1.8938	0.263996	0.607388	0.846321
hsa-miR-548a-3p	-0.560968	2.88851	0.258952	0.610841	0.847229
hsa-miR-1254	-0.324692	2.77668	0.258726	0.610997	0.847229
hsa-miR-371b-5p	-0.44845	1.07319	0.25836	0.611249	0.847229
hsa-miR-4661-5p	0.346257	3.664	0.258343	0.611261	0.847229
hsa-miR-548o-3p	0.32752	6.19199	0.254489	0.613931	0.84981
hsa-miR-873-3p	0.334012	7.62186	0.253068	0.614923	0.850065
hsa-miR-7977	-0.3211	7.33158	0.248898	0.617852	0.852082
hsa-miR-3138	0.404528	0.517263	0.248685	0.618002	0.852082
hsa-miR-4797-3p	0.330908	0.60718	0.243849	0.62144	0.854132
hsa-miR-93-5p	0.29544	11.5122	0.243645	0.621586	0.854132
hsa-miR-7-1-3p	-0.331616	4.39265	0.243171	0.621925	0.854132
hsa-miR-641	-0.311588	5.76695	0.241204	0.623338	0.854656
hsa-miR-548t-5p	0.415251	1.38306	0.240381	0.623931	0.854656
hsa-miR-1255a	0.441639	1.67005	0.233765	0.628746	0.860131
hsa-miR-3129-3p	-0.410482	3.18309	0.227314	0.633522	0.863809
hsa-miR-25-3p	0.313349	12.4362	0.226144	0.634398	0.863809
hsa-miR-19b-3p	-0.325995	10.0046	0.225823	0.634639	0.863809
hsa-miR-454-5p	0.294775	6.40396	0.225716	0.634719	0.863809
hsa-miR-449c-5p	0.467766	4.10512	0.22295	0.636801	0.864771
hsa-miR-3129-5p	0.430253	0.922084	0.221845	0.637638	0.864771
hsa-miR-580-3p	0.426981	1.06828	0.220035	0.639013	0.864771
hsa-miR-128-1-5p	-0.276447	6.03704	0.215952	0.642142	0.864771
hsa-miR-182-3p	-0.624069	0.285744	0.215603	0.642411	0.864771
hsa-miR-145-3p	0.388264	4.81801	0.215387	0.642577	0.864771
hsa-miR-3944-3p	-0.347642	1.24511	0.215038	0.642847	0.864771
hsa-miR-1226-3p	0.347726	3.44607	0.214833	0.643006	0.864771
hsa-miR-6857-3p	0.34269	1.16438	0.214048	0.643613	0.864771
hsa-miR-629-5p	0.341923	7.2254	0.214005	0.643646	0.864771
hsa-miR-4502	-0.679197	-0.0313573	0.211951	0.645243	0.865811
hsa-miR-374c-3p	0.354227	2.1363	0.21021	0.646603	0.86653
hsa-miR-7108-3p	-0.626539	0.0720482	0.20613	0.649818	0.869731
hsa-miR-17-5p	0.310824	10.6029	0.204411	0.651183	0.870451
hsa-miR-106b-3p	0.276816	8.17834	0.202603	0.652628	0.871275
hsa-miR-296-3p	-0.297117	6.01131	0.200227	0.654538	0.87254
hsa-miR-365a-5p	-0.330194	1.65381	0.197489	0.656756	0.87254
hsa-miR-5000-3p	0.362525	1.14315	0.196482	0.657576	0.87254
hsa-miR-6775-3p	0.299118	1.60901	0.195866	0.658079	0.87254
hsa-miR-411-3p	0.47442	0.972674	0.19383	0.659748	0.87254
hsa-miR-1915-3p	0.433264	2.72642	0.193576	0.659957	0.87254
hsa-miR-1306-5p	0.29705	3.21428	0.193016	0.660419	0.87254
hsa-miR-26a-1-3p	0.345333	1.91179	0.192761	0.660629	0.87254
hsa-miR-141-3p	0.543305	10.0274	0.191463	0.661702	0.87254
hsa-miR-182-5p	-0.368223	13.7839	0.190089	0.662842	0.87254
hsa-miR-200b-3p	-0.386068	5.7811	0.189409	0.663409	0.87254
hsa-miR-15b-3p	-0.244932	5.64664	0.187943	0.664634	0.87254
hsa-miR-15b-5p	0.28816	9.43904	0.187546	0.664967	0.87254
hsa-miR-146a-5p	0.524817	13.0001	0.187283	0.665188	0.87254
hsa-miR-301a-5p	-0.272236	4.17161	0.185197	0.666944	0.873755
hsa-miR-671-5p	-0.266446	5.91738	0.183114	0.66871	0.874979
hsa-miR-126-3p	0.366553	7.24368	0.181861	0.669779	0.875289
hsa-miR-6836-5p	0.590735	0.0711686	0.179762	0.671577	0.87655
hsa-miR-548l	-0.327102	1.83659	0.17845	0.672709	0.876939
hsa-miR-23b-5p	0.413948	0.523646	0.176945	0.674012	0.87755
hsa-miR-184	0.424755	6.35676	0.173605	0.676928	0.878917
hsa-miR-6748-3p	-0.545761	0.176346	0.172951	0.677502	0.878917
hsa-miR-1269b	0.515081	7.94065	0.172877	0.677568	0.878917
hsa-miR-101-3p	-0.281278	9.08884	0.170728	0.679465	0.879644
hsa-miR-4725-3p	0.522213	0.0988168	0.169606	0.680462	0.879644
hsa-miR-421	0.262537	10.1565	0.168799	0.681181	0.879644
hsa-miR-6741-3p	-0.335206	0.986929	0.168472	0.681473	0.879644
hsa-miR-6510-3p	0.611449	0.252079	0.166553	0.683194	0.880052
hsa-miR-129-2-3p	-0.34788	4.82586	0.165636	0.684019	0.880052
hsa-miR-3942-5p	-0.342544	0.655119	0.165326	0.684299	0.880052
hsa-miR-1273a	-0.389241	0.319533	0.16187	0.687441	0.880508
hsa-miR-7975	0.756315	3.09889	0.161346	0.68792	0.880508
hsa-miR-4435	-0.24374	2.48157	0.161263	0.687996	0.880508
hsa-miR-197-3p	-0.2458	8.72463	0.161257	0.688002	0.880508
hsa-miR-1224-5p	0.765201	0.282822	0.159777	0.689362	0.881177
hsa-miR-548aj-3p	0.508387	0.0706672	0.158425	0.690611	0.881702
hsa-miR-4654	-0.363882	0.635934	0.153994	0.694748	0.885909
hsa-miR-376a-5p	-0.569732	0.217426	0.15241	0.696243	0.886191
hsa-miR-340-3p	-0.215759	5.98679	0.151708	0.696909	0.886191
hsa-miR-3136-5p	-0.342716	0.658032	0.150018	0.698518	0.886191
hsa-miR-96-5p	-0.357738	6.37923	0.149651	0.698869	0.886191
hsa-miR-590-3p	0.227763	5.67571	0.147297	0.701132	0.886191
hsa-miR-3653	-0.568414	0.561829	0.146993	0.701425	0.886191
hsa-miR-1273h-5p	-0.369216	0.431893	0.146714	0.701695	0.886191
hsa-miR-2277-5p	-0.316229	3.03562	0.146701	0.701709	0.886191
hsa-miR-651-5p	0.226609	4.51705	0.145303	0.703065	0.88684
hsa-miR-101-5p	-0.30035	2.59833	0.142375	0.705931	0.888801
hsa-miR-93-3p	0.261904	5.5708	0.141252	0.707039	0.888801
hsa-miR-3168	-0.321079	7.86144	0.139436	0.708843	0.888801
hsa-miR-374a-3p	0.285555	8.17504	0.139282	0.708996	0.888801
hsa-miR-203b-3p	-0.383115	1.57473	0.138342	0.709935	0.888801
hsa-miR-659-5p	0.219825	2.46523	0.13832	0.709957	0.888801
hsa-miR-1292-5p	-0.27624	1.43428	0.1372	0.71108	0.888801
hsa-miR-6782-3p	-0.457567	0.289772	0.136904	0.711379	0.888801
hsa-miR-3161	-0.538954	0.595062	0.1337	0.714626	0.889023
hsa-miR-1278	-0.307075	0.277155	0.13367	0.714657	0.889023
hsa-miR-20b-5p	0.350096	10.1332	0.133355	0.714979	0.889023
hsa-miR-570-3p	0.415585	3.65055	0.133019	0.715322	0.889023
hsa-miR-374b-5p	-0.237208	7.94488	0.131313	0.717074	0.889023
hsa-miR-6864-5p	0.538468	-0.00245832	0.130951	0.717448	0.889023
hsa-miR-5587-3p	-0.413623	0.260198	0.130309	0.718112	0.889023
hsa-miR-939-5p	0.307822	0.839279	0.129278	0.719181	0.889023
hsa-miR-4443	0.473335	0.468588	0.129251	0.71921	0.889023
hsa-miR-598-3p	-0.208707	5.70712	0.128486	0.720007	0.889023
hsa-miR-940	0.259352	4.57089	0.127382	0.721162	0.889405
hsa-miR-379-3p	0.438866	0.74786	0.123627	0.725133	0.891914
hsa-miR-1237-3p	0.250246	1.41944	0.123489	0.725281	0.891914
hsa-miR-106a-5p	-0.315343	8.11641	0.12243	0.726414	0.891914
hsa-miR-142-3p	-0.307278	1.55598	0.122075	0.726795	0.891914
hsa-miR-1976	-0.25849	1.14937	0.121479	0.727435	0.891914
hsa-miR-375	-0.429247	8.99321	0.117631	0.731618	0.895706
hsa-miR-3177-3p	0.231905	3.15644	0.116615	0.732736	0.895706
hsa-miR-2355-3p	-0.270578	1.717	0.116042	0.733368	0.895706
hsa-miR-4803	-0.289559	0.604783	0.11553	0.733934	0.895706
hsa-miR-380-3p	-0.378644	0.72289	0.113309	0.736407	0.897683
hsa-miR-548i	-0.220284	3.85574	0.112481	0.737337	0.897776
hsa-miR-5690	0.370871	1.36276	0.1107	0.739348	0.898188
hsa-miR-130a-3p	0.288173	11.4895	0.11067	0.739383	0.898188
hsa-miR-3919	-0.376899	0.316043	0.108687	0.741645	0.898752
hsa-miR-6721-5p	-0.263587	0.340466	0.108344	0.742037	0.898752
hsa-miR-3155a	0.242397	0.966038	0.10802	0.74241	0.898752
hsa-miR-5001-3p	0.200545	2.17945	0.106309	0.744386	0.899251
hsa-miR-874-5p	0.178661	2.86525	0.104693	0.746269	0.899251
hsa-miR-186-3p	0.264073	2.14621	0.103567	0.74759	0.899251
hsa-miR-2467-5p	0.223253	6.65325	0.10336	0.747834	0.899251
hsa-miR-877-3p	-0.194811	3.01177	0.10287	0.748413	0.899251
hsa-miR-323a-3p	-0.298677	0.863208	0.10162	0.749894	0.899251
hsa-miR-4482-3p	0.331973	2.60272	0.100191	0.7516	0.899251
hsa-miR-3144-3p	-0.639485	-0.0971736	0.100089	0.751723	0.899251
hsa-miR-4741	0.258317	1.44853	0.0995863	0.752327	0.899251
hsa-miR-92a-3p	-0.193949	16.8404	0.0973475	0.755036	0.899251
hsa-miR-3183	-0.321856	0.0726811	0.0967741	0.755736	0.899251
hsa-miR-6723-5p	-0.309164	0.625871	0.0967218	0.7558	0.899251
hsa-miR-4761-3p	0.252123	0.651345	0.0957047	0.757046	0.899251
hsa-miR-708-3p	0.272607	6.86791	0.0956169	0.757154	0.899251
hsa-miR-576-3p	-0.207762	2.53607	0.0954696	0.757336	0.899251
hsa-miR-3685	0.260986	0.361838	0.0952276	0.757634	0.899251
hsa-miR-6885-3p	0.377861	0.176464	0.0948542	0.758094	0.899251
hsa-miR-4707-3p	0.267379	0.565847	0.0947615	0.758209	0.899251
hsa-miR-1288-3p	-0.417411	0.234751	0.0932997	0.760023	0.899838
hsa-miR-149-5p	0.206779	8.93508	0.0927358	0.760728	0.899838
hsa-miR-586	-0.3195	0.134355	0.0915315	0.762239	0.899838
hsa-miR-7976	0.278056	1.75983	0.0911519	0.762718	0.899838
hsa-miR-7-2-3p	-0.34254	1.14774	0.0909436	0.762981	0.899838
hsa-miR-6877-3p	0.283854	1.32209	0.0896487	0.764624	0.900101
hsa-miR-1910-5p	-0.239526	6.43718	0.0887642	0.765754	0.900101
hsa-miR-1307-5p	0.224754	9.91281	0.0887512	0.765771	0.900101
hsa-miR-550a-5p	0.219375	5.59922	0.0861383	0.769145	0.90163
hsa-miR-1913	0.258815	0.271054	0.0858661	0.7695	0.90163
hsa-miR-2116-5p	-0.366869	0.459166	0.0857566	0.769643	0.90163
hsa-miR-374a-5p	0.207957	8.5077	0.0847533	0.770956	0.902165
hsa-miR-374b-3p	-0.166958	5.83845	0.0820256	0.774571	0.905387
hsa-miR-20a-5p	0.199339	11.2687	0.0798243	0.777536	0.907844
hsa-miR-5708	0.310205	0.0797894	0.0786546	0.779129	0.908696
hsa-miR-1276	-0.179879	4.85327	0.0778787	0.780193	0.908929
hsa-miR-4461	-0.187458	3.84441	0.0761839	0.782537	0.910651
hsa-miR-6886-5p	-0.223461	2.61983	0.074013	0.785581	0.912871
hsa-miR-4642	0.3318	0.238205	0.0732992	0.786592	0.912871
hsa-miR-105-3p	0.392305	0.588914	0.0729792	0.787048	0.912871
hsa-miR-4762-5p	0.195769	0.644471	0.0704735	0.790649	0.915374
hsa-miR-582-3p	0.213941	5.21152	0.0702688	0.790946	0.915374
hsa-miR-1305	0.218213	4.14614	0.0678517	0.794491	0.918466
hsa-miR-505-5p	-0.173475	2.93918	0.0669156	0.795882	0.919064
hsa-miR-1263	-0.256571	3.68046	0.0638541	0.800505	0.923389
hsa-miR-4742-3p	0.182067	1.20511	0.0629915	0.801829	0.923725
hsa-miR-551b-3p	0.181609	3.04253	0.061847	0.8036	0.923725
hsa-miR-30e-3p	-0.192573	10.4926	0.061728	0.803785	0.923725
hsa-miR-5587-5p	-0.220172	0.429349	0.060011	0.806479	0.923725
hsa-miR-4689	0.295934	0.368943	0.0598349	0.806757	0.923725
hsa-miR-4466	-0.276527	3.41627	0.0591588	0.80783	0.923725
hsa-miR-3126-3p	0.319366	0.63299	0.0583814	0.809073	0.923725
hsa-miR-3174	-0.148473	2.2587	0.0583791	0.809076	0.923725
hsa-miR-493-3p	0.373628	0.273692	0.0582762	0.809241	0.923725
hsa-miR-3176	-0.162077	5.69057	0.0580047	0.809678	0.923725
hsa-miR-3115	0.220393	1.26041	0.0575233	0.810454	0.923725
hsa-miR-2278	0.195327	0.43623	0.0560593	0.812836	0.925437
hsa-miR-5585-3p	-0.182509	3.07101	0.0544102	0.81556	0.927534
hsa-miR-144-3p	-0.199842	0.54103	0.0523755	0.81898	0.930255
hsa-miR-142-5p	-0.186256	3.67132	0.051612	0.820282	0.930255
hsa-miR-5699-5p	0.184925	2.76609	0.051423	0.820605	0.930255
hsa-miR-486-3p	0.194197	3.71091	0.0504429	0.822294	0.930441
hsa-miR-3691-5p	0.151067	2.37459	0.0503022	0.822538	0.930441
hsa-miR-212-5p	-0.207295	3.86762	0.049021	0.824776	0.93197
hsa-miR-937-3p	0.1384	3.20341	0.047741	0.827042	0.933528
hsa-miR-451a	0.221125	1.04975	0.0470818	0.828221	0.933579
hsa-miR-4664-3p	0.145441	2.85358	0.0467257	0.828862	0.933579
hsa-miR-4677-3p	0.138868	6.02738	0.044254	0.833382	0.937666
hsa-miR-1296-5p	-0.11842	7.05097	0.0415988	0.838387	0.942031
hsa-miR-629-3p	0.145509	2.75679	0.0411843	0.839183	0.942031
hsa-miR-548ar-5p	0.236601	0.512366	0.0407878	0.839948	0.942031
hsa-miR-1304-5p	0.143568	1.17643	0.0374233	0.846606	0.947991
hsa-miR-183-3p	0.157299	3.81473	0.0369345	0.847599	0.947991
hsa-miR-106b-5p	0.118307	8.70001	0.0367178	0.848041	0.947991
hsa-miR-138-5p	0.195024	6.21242	0.036315	0.848866	0.947991
hsa-miR-3659	-0.229167	1.44003	0.0351418	0.851299	0.948258
hsa-miR-3607-5p	0.256894	3.60166	0.0348532	0.851904	0.948258
hsa-miR-146a-3p	-0.292622	1.12511	0.0345441	0.852554	0.948258
hsa-miR-487b-3p	0.179025	1.36016	0.0344698	0.852711	0.948258
hsa-miR-7703	0.139498	0.812289	0.0332685	0.855271	0.950101
hsa-miR-1270	-0.154889	4.51042	0.0325372	0.856854	0.950854
hsa-miR-4728-3p	-0.120141	2.36737	0.0320359	0.857949	0.951067
hsa-miR-3131	0.152448	1.22117	0.0296472	0.863293	0.955459
hsa-miR-5581-3p	-0.11925	0.621216	0.0294571	0.863728	0.955459
hsa-miR-4523	-0.170944	1.0052	0.0287197	0.865428	0.956334
hsa-miR-3917	-0.154747	0.07674	0.027936	0.867259	0.957337
hsa-miR-616-5p	-0.106708	2.43354	0.0272874	0.868795	0.957337
hsa-miR-582-5p	0.126288	4.52517	0.0268029	0.869955	0.957337
hsa-miR-548at-5p	-0.118128	1.5737	0.0266964	0.870211	0.957337
hsa-miR-4511	0.144273	0.455265	0.0263155	0.871132	0.957337
hsa-miR-491-5p	0.11097	2.40701	0.0260428	0.871796	0.957337
hsa-miR-548ab	0.109585	4.14131	0.0250412	0.874264	0.958426
hsa-miR-6873-3p	-0.108529	0.467652	0.0249027	0.87461	0.958426
hsa-miR-346	-0.182533	1.12941	0.0229779	0.879514	0.961951
hsa-miR-5011-3p	0.310205	-0.115158	0.0229242	0.879654	0.961951
hsa-miR-545-5p	0.122318	2.11644	0.021919	0.882303	0.962979
hsa-miR-4775	-0.112302	2.88675	0.0218495	0.882488	0.962979
hsa-miR-4512	0.121986	0.633085	0.0215312	0.883341	0.962979
hsa-miR-3145-3p	-0.10797	1.75231	0.0194958	0.888955	0.966161
hsa-miR-664b-3p	-0.109687	0.761298	0.0194948	0.888957	0.966161
hsa-miR-6784-3p	0.12159	2.36186	0.0191149	0.890038	0.966161
hsa-miR-30c-1-3p	-0.0969378	5.78002	0.0184428	0.891976	0.966161
hsa-miR-9-3p	-0.146269	3.18859	0.0184083	0.892076	0.966161
hsa-miR-4717-3p	0.103955	0.692463	0.0183497	0.892247	0.966161
hsa-miR-4786-5p	-0.124865	1.71002	0.0180052	0.893257	0.966161
hsa-miR-423-3p	0.0908546	11.3522	0.0178866	0.893608	0.966161
hsa-miR-331-5p	0.0901889	4.89651	0.0175545	0.894594	0.966235
hsa-miR-3928-3p	-0.0900214	2.40691	0.0168486	0.896723	0.967098
hsa-miR-556-5p	-0.0923588	2.04354	0.0166822	0.897231	0.967098
hsa-miR-4531	0.160023	5.50186	0.0154814	0.900979	0.967387
hsa-miR-138-1-3p	0.0946896	1.56164	0.0154164	0.901186	0.967387
hsa-miR-484	0.0732028	9.32208	0.014908	0.902821	0.967387
hsa-miR-636	-0.0964801	1.6565	0.0148282	0.90308	0.967387
hsa-miR-132-3p	0.073456	6.30728	0.0148072	0.903149	0.967387
hsa-miR-340-5p	-0.0742655	10.4199	0.0145205	0.904086	0.967387
hsa-miR-1273e	0.125797	0.33402	0.0142548	0.904963	0.967387
hsa-miR-6803-3p	-0.104953	0.851428	0.0139465	0.905992	0.967387
hsa-miR-16-2-3p	-0.0800028	4.08245	0.0137873	0.906528	0.967387
hsa-miR-320b	0.0832996	1.62087	0.0137377	0.906695	0.967387
hsa-miR-758-3p	0.102798	1.15009	0.0124602	0.911121	0.968645
hsa-miR-665	-0.153483	-0.109144	0.0121006	0.912407	0.968645
hsa-miR-6807-3p	0.0978235	1.92285	0.0120505	0.912588	0.968645
hsa-miR-4448	0.0922886	5.8076	0.0119647	0.912898	0.968645
hsa-miR-654-5p	0.234108	-0.0835421	0.0119169	0.913072	0.968645
hsa-miR-3939	-0.100346	4.95126	0.0116171	0.914168	0.968645
hsa-miR-6783-3p	0.0817005	1.58393	0.011576	0.914319	0.968645
hsa-miR-3944-5p	0.142164	0.238287	0.0111392	0.915945	0.969391
hsa-miR-505-3p	-0.0631832	6.89058	0.0105072	0.918356	0.970013
hsa-miR-2355-5p	-0.0682076	4.67426	0.0100069	0.920317	0.970013
hsa-miR-206	-0.181104	-0.0444602	0.0098941	0.920766	0.970013
hsa-miR-6747-3p	-0.0618647	1.57621	0.00963789	0.921795	0.970013
hsa-miR-5004-5p	-0.155427	-0.0626238	0.00960621	0.921923	0.970013
hsa-miR-3127-5p	-0.0882879	1.91333	0.00957113	0.922066	0.970013
hsa-miR-3133	0.0931812	0.244461	0.0091549	0.923774	0.970839
hsa-miR-132-5p	-0.0606379	2.32854	0.00849251	0.926575	0.972811
hsa-miR-548s	-0.0786054	2.51616	0.00809569	0.928306	0.973657
hsa-miR-200a-3p	-0.0828524	3.92915	0.00755252	0.930747	0.975245
hsa-miR-5001-5p	-0.0665319	0.41237	0.00733704	0.931739	0.975313
hsa-miR-32-5p	0.0519361	3.99318	0.00670114	0.934758	0.976572
hsa-miR-2110	0.0520663	3.43916	0.00669265	0.934799	0.976572
hsa-miR-3145-5p	-0.0583086	1.10073	0.00622469	0.937115	0.977663
hsa-miR-4746-5p	-0.0611279	5.57871	0.00605343	0.937984	0.977663
hsa-miR-3074-3p	0.0635858	1.34927	0.0059276	0.938631	0.977663
hsa-miR-3691-3p	-0.0547224	0.474179	0.00555284	0.940599	0.97865
hsa-miR-1180-3p	0.0498039	7.2861	0.00537565	0.941552	0.97865
hsa-miR-1267	-0.0888966	0.661983	0.00520597	0.942481	0.97865
hsa-miR-4699-5p	0.0786271	0.0571513	0.00505846	0.9433	0.97865
hsa-miR-425-5p	0.0442563	10.0355	0.00478402	0.944857	0.978847
hsa-miR-4687-5p	0.046251	1.30823	0.00449209	0.946563	0.978847
hsa-miR-548h-5p	0.0467388	3.7992	0.00445079	0.946809	0.978847
hsa-miR-9-5p	0.0618089	7.54795	0.00438363	0.947211	0.978847
hsa-miR-3139	-0.0520503	2.45966	0.00419305	0.94837	0.979083
hsa-miR-6763-3p	-0.0724294	0.0926625	0.00391991	0.950078	0.979884
hsa-miR-548ah-3p	0.0487921	5.9029	0.00314372	0.955287	0.983996
hsa-miR-6511b-3p	-0.0375674	3.60804	0.00305313	0.955935	0.983996
hsa-miR-551a	0.0364427	2.81436	0.00272813	0.958344	0.985511
hsa-miR-363-3p	0.0437523	11.6467	0.00204758	0.963908	0.990265
hsa-miR-2116-3p	-0.036388	1.42347	0.00191912	0.965058	0.990479
hsa-miR-3150a-5p	-0.0369103	1.56232	0.00148134	0.969298	0.993862
hsa-miR-624-5p	0.0268318	1.61112	0.00123147	0.972006	0.994132
hsa-miR-6737-3p	0.0371292	1.64966	0.00121679	0.972173	0.994132
hsa-miR-3940-3p	0.0303444	2.24193	0.00109378	0.973617	0.994132
hsa-miR-1261	-0.0274796	4.54448	0.00100909	0.974659	0.994132
hsa-miR-6850-3p	-0.0292462	0.349698	0.000971038	0.975141	0.994132
hsa-miR-628-5p	0.0179879	4.28981	0.000834486	0.976954	0.994132
hsa-miR-495-3p	-0.0269075	0.388286	0.000829516	0.977023	0.994132
hsa-miR-4504	0.0341014	-0.172895	0.000822392	0.977122	0.994132
hsa-miR-6889-3p	0.030682	0.989612	0.000731461	0.978423	0.994397
hsa-miR-548b-5p	0.0243922	3.01344	0.000674991	0.979273	0.994397
hsa-miR-18a-5p	0.0159643	8.1554	0.000453374	0.983012	0.997231
hsa-miR-15a-3p	0.0168284	0.532495	0.000359407	0.984875	0.998158
hsa-miR-144-5p	-0.0130192	0.971107	0.000294582	0.986306	0.998647
hsa-miR-200c-3p	-0.0146283	7.96152	0.000177661	0.989365	0.998738
hsa-miR-548h-3p	-0.00701718	1.73723	0.00016587	0.989724	0.998738
hsa-miR-18b-5p	0.0100159	6.38308	0.00013177	0.990841	0.998738
hsa-miR-1908-3p	-0.00903055	3.02356	0.000128653	0.99095	0.998738
hsa-miR-1234-3p	0.0194022	0.32782	0.000123236	0.991143	0.998738
hsa-miR-299-3p	-0.0184525	0.291997	3.64003e-05	0.995186	0.998828
hsa-miR-7-5p	0.00562698	9.964	3.57137e-05	0.995232	0.998828
hsa-miR-148a-5p	-0.00315092	10.186	2.18683e-05	0.996269	0.998828
hsa-miR-4661-3p	-0.000331374	1.36766	1.53976e-05	0.996869	0.998828
hsa-miR-302f	0.00678113	9.68944	1.51252e-05	0.996897	0.998828
hsa-miR-139-3p	0.00893709	0.960855	1.4814e-05	0.996929	0.998828
hsa-miR-487a-3p	-0.00383153	0.429393	6.39247e-06	0.997983	0.998932
hsa-miR-6500-3p	0	0.891971	0	1	1

## Sheet: Summary
FDR<0.05
Comparison	Both		Hues1		Man7
	Up	Down	Up	Down	Up	Down
0vs.3	98	110	39	71	112	130
0vs.2	25	39	4	14	67	79
2vs.3	10	16	16	17	8	72

## Sheet: miRNA 2vs3
miRNA	logFC	logCPM	LR	PValue	FDR
hsa-miR-10b-3p	4.32109	4.56047	20.4743	6.04387e-06	0.00635815
hsa-miR-196a-5p	3.95845	8.35857	18.0462	2.15607e-05	0.0113409
hsa-miR-338-5p	5.91023	1.94271	16.8198	4.11015e-05	0.0120092
hsa-miR-448	-3.2629	5.46301	16.6202	4.56623e-05	0.0120092
hsa-miR-205-5p	-4.57095	11.3434	15.4321	8.55216e-05	0.0170249
hsa-miR-10b-5p	3.90756	16.8733	15.1923	9.71004e-05	0.0170249
hsa-miR-615-3p	3.38853	8.02847	14.5177	0.000138845	0.0208665
hsa-miR-518e-3p	-5.22401	3.11001	13.7186	0.000212337	0.0249536
hsa-miR-526b-5p	-4.42875	3.75769	13.7085	0.000213481	0.0249536
hsa-miR-515-5p	-4.84027	6.62604	13.3398	0.000259831	0.025074
hsa-miR-379-5p	-5.35542	6.45532	13.171	0.000284316	0.025074
hsa-miR-1911-3p	-4.28452	1.87009	13.1312	0.000290417	0.025074
hsa-miR-520c-3p	-4.28027	5.24755	13.0099	0.00030985	0.025074
hsa-miR-518c-3p	-3.60719	3.90682	12.3506	0.000440841	0.0331261
hsa-miR-302d-5p	-3.31188	7.62264	12.1819	0.000482559	0.0338435
hsa-miR-516b-5p	-3.37812	6.08629	12.0344	0.000522282	0.0343401
hsa-miR-338-3p	3.54013	3.62235	11.7399	0.000611756	0.0378569
hsa-miR-519d-3p	-4.94591	2.6313	11.4997	0.000696056	0.0386517
hsa-miR-127-3p	-4.33259	10.3923	11.4943	0.000698082	0.0386517
hsa-miR-10a-5p	3.06429	17.9377	11.3341	0.000760979	0.0392627
hsa-miR-196b-5p	2.83377	8.70222	11.2793	0.00078376	0.0392627
hsa-miR-518f-3p	-4.53033	3.35097	10.8495	0.000988208	0.0472543
hsa-miR-302b-5p	-3.00738	6.99618	10.6464	0.00110284	0.048585
hsa-miR-302e	-3.55886	4.50618	10.5941	0.00113452	0.048585
hsa-miR-1250-5p	5.51246	0.606503	10.5616	0.00115459	0.048585
hsa-miR-6500-3p	6.52642	0.891971	10.4869	0.00120227	0.0486457
hsa-miR-520g-3p	-4.14692	3.02931	10.2327	0.00137973	0.0513932
hsa-miR-5683	4.40604	3.72401	10.1676	0.00142928	0.0513932
hsa-miR-517-5p	-3.69178	3.53649	10.1289	0.00145959	0.0513932
hsa-miR-512-3p	-3.02218	8.0448	10.1214	0.00146558	0.0513932
hsa-miR-302a-3p	-3.06597	12.3399	9.859	0.00169003	0.0555831
hsa-miR-519c-3p	-3.17325	5.74109	9.85823	0.00169074	0.0555831
hsa-miR-517a-3p	-3.48769	4.51583	9.63791	0.00190602	0.0607616
hsa-miR-515-3p	-4.36508	1.8093	9.28397	0.00231168	0.0715262
hsa-miR-433-3p	-3.71593	1.64576	9.20963	0.00240745	0.0723612
hsa-miR-187-3p	-2.40402	6.61162	9.15649	0.00247838	0.0724237
hsa-miR-203a	-2.74265	5.62885	9.04207	0.00263836	0.0734748
hsa-miR-3200-3p	2.47573	3.94206	8.96165	0.00275705	0.0734748
hsa-miR-99a-5p	2.44063	7.62068	8.90715	0.00284056	0.0734748
hsa-miR-367-3p	-3.01458	8.38336	8.89176	0.00286461	0.0734748
hsa-miR-520a-3p	-3.16331	4.12613	8.88372	0.00287724	0.0734748
hsa-miR-518b	-3.28122	5.28864	8.84843	0.0029334	0.0734748
hsa-miR-410-3p	-2.75997	5.35789	8.6583	0.00325575	0.0796522
hsa-miR-302d-3p	-2.97256	13.4202	8.5536	0.0034484	0.082448
hsa-miR-124-3p	-3.46481	2.84486	8.48593	0.00357904	0.08367
hsa-miR-519b-3p	-4.06242	2.061	8.31757	0.00392633	0.0881274
hsa-miR-518a-5p	-3.89113	2.56967	8.28211	0.00400376	0.0881274
hsa-miR-141-3p	-3.90419	10.0274	8.2743	0.00402102	0.0881274
hsa-miR-526a	-4.38058	1.13427	8.19836	0.00419284	0.0882492
hsa-miR-520f-5p	-3.65706	2.22279	8.18167	0.00423158	0.0882492
hsa-miR-302c-5p	-3.06454	9.95557	8.16178	0.00427824	0.0882492
hsa-miR-1298-5p	-2.499	7.12093	8.07287	0.0044933	0.0909029
hsa-miR-1323	-2.68987	5.92865	7.99002	0.00470358	0.0933616
hsa-miR-424-5p	2.57909	10.5043	7.93257	0.00485527	0.0940421
hsa-miR-615-5p	2.53241	2.86786	7.90985	0.00491665	0.0940421
hsa-miR-1911-5p	-2.9752	4.23538	7.74155	0.00539646	0.101376
hsa-miR-302c-3p	-3.03229	12.1779	7.60553	0.00581894	0.107395
hsa-let-7i-5p	-3.29766	8.6774	7.4833	0.00622738	0.1108
hsa-miR-126-3p	2.53701	7.24368	7.48015	0.0062383	0.1108
hsa-miR-3918	-3.36533	0.321966	7.45259	0.00633454	0.1108
hsa-miR-517c-3p	-3.29792	1.79945	7.42714	0.00642474	0.1108
hsa-miR-520e	-3.73067	1.96379	7.34486	0.00672548	0.114116
hsa-miR-488-3p	3.7347	1.75541	7.2961	0.00691045	0.115394
hsa-miR-29b-1-5p	-2.03272	2.25497	7.24897	0.00709418	0.116611
hsa-miR-542-5p	2.0747	5.06588	7.15728	0.00746604	0.118657
hsa-miR-518f-5p	-3.7634	1.73588	7.12755	0.00759083	0.118657
hsa-miR-411-5p	-2.64198	4.20983	7.11443	0.00764661	0.118657
hsa-miR-302b-3p	-2.61303	13.1455	7.10899	0.00766983	0.118657
hsa-miR-200c-3p	-3.07973	7.96152	7.0608	0.00787889	0.120125
hsa-miR-3613-5p	2.13783	4.42192	6.79701	0.00913104	0.13616
hsa-miR-449c-5p	2.64714	4.10512	6.78562	0.00918949	0.13616
hsa-miR-2277-5p	2.18563	3.03562	6.69131	0.00968838	0.141558
hsa-miR-522-3p	-2.4035	3.02575	6.65195	0.00990475	0.14166
hsa-miR-146a-5p	-3.33075	13.0001	6.62429	0.0100597	0.14166
hsa-miR-1272	-2.30068	3.68252	6.61729	0.0100993	0.14166
hsa-miR-4433-5p	-2.84308	0.797467	6.55763	0.0104435	0.14456
hsa-miR-211-5p	-2.70188	5.10502	6.51391	0.0107034	0.146233
hsa-miR-1912	-3.15085	2.2948	6.33898	0.0118113	0.158622
hsa-miR-431-3p	-4.10023	0.604398	6.32396	0.0119117	0.158622
hsa-miR-200a-3p	-2.46657	3.92915	6.06183	0.0138135	0.180574
hsa-miR-449b-5p	3.04562	1.33845	6.05036	0.0139035	0.180574
hsa-miR-196a-3p	2.83178	1.80218	6.0084	0.0142379	0.180764
hsa-miR-382-5p	-2.89329	1.36474	6.00544	0.0142618	0.180764
hsa-miR-1283	-2.62614	4.98859	5.97634	0.0144991	0.181583
hsa-miR-3127-5p	2.15598	1.91333	5.9437	0.01477	0.182801
hsa-miR-520a-5p	-2.74526	3.37193	5.77279	0.0162762	0.197311
hsa-miR-543	-2.84451	0.860371	5.76519	0.0163467	0.197311
hsa-miR-450a-5p	1.80778	7.17148	5.74825	0.0165051	0.197311
hsa-miR-375	-3.10547	8.99321	5.59482	0.0180136	0.212925
hsa-miR-767-3p	3.1912	0.173085	5.56388	0.0183348	0.214313
hsa-miR-518a-3p	-2.28313	3.86135	5.50405	0.0189724	0.215516
hsa-miR-450b-5p	2.1114	9.41437	5.49927	0.0190244	0.215516
hsa-miR-3937	-2.67464	1.1794	5.49671	0.0190522	0.215516
hsa-miR-431-5p	-2.54294	3.05654	5.43975	0.0196835	0.219307
hsa-miR-519c-5p	-2.94924	3.36358	5.42301	0.0198731	0.219307
hsa-miR-136-3p	-2.51354	4.9694	5.41077	0.0200128	0.219307
hsa-miR-518c-5p	-3.19208	0.722695	5.36972	0.0204892	0.222213
hsa-miR-1304-5p	-1.89036	1.17643	5.34565	0.0207741	0.223003
hsa-miR-203b-3p	-2.64849	1.57473	5.27201	0.0216709	0.229867
hsa-miR-126-5p	1.94879	9.8862	5.25765	0.0218504	0.229867
hsa-miR-125b-2-3p	1.60634	7.32447	5.23409	0.0221484	0.230694
hsa-miR-183-3p	-1.96926	3.81473	5.15491	0.0231808	0.238322
hsa-miR-138-1-3p	-1.92087	1.56164	5.14348	0.0233338	0.238322
hsa-miR-409-5p	-3.63064	3.11985	5.11822	0.0236759	0.23949
hsa-miR-346	2.43424	1.12941	5.06606	0.0243988	0.244453
hsa-miR-3139	1.65604	2.45966	5.0209	0.0250431	0.24788
hsa-miR-1247-3p	-2.44539	4.62825	5.00926	0.0252121	0.24788
hsa-miR-526b-3p	-2.88274	1.26282	4.95026	0.0260867	0.254025
hsa-miR-302a-5p	-2.34844	14.2559	4.91673	0.0265977	0.254025
hsa-miR-519d-5p	-3.05313	2.2291	4.91183	0.0266733	0.254025
hsa-miR-381-3p	-1.9525	4.82825	4.88723	0.0270561	0.254025
hsa-miR-525-5p	-2.20858	3.56273	4.87323	0.0272764	0.254025
hsa-miR-370-3p	-2.48973	0.480459	4.87262	0.027286	0.254025
hsa-miR-6516-3p	1.68595	0.522926	4.84429	0.0277378	0.255652
hsa-miR-205-3p	-2.68522	2.13535	4.81168	0.0282674	0.255652
hsa-miR-5699-5p	1.80019	2.76609	4.80407	0.0283925	0.255652
hsa-miR-523-3p	-3.13348	2.05593	4.79072	0.0286135	0.255652
hsa-miR-503-5p	1.93026	7.80593	4.78697	0.0286758	0.255652
hsa-miR-4708-3p	-3.0814	0.92519	4.7454	0.0293768	0.256544
hsa-miR-3065-5p	1.85755	5.78889	4.73101	0.0296235	0.256544
hsa-miR-34c-5p	-1.7973	10.3496	4.72324	0.0297576	0.256544
hsa-miR-371a-5p	-2.59825	11.2695	4.71888	0.0298332	0.256544
hsa-miR-629-5p	1.66668	7.2254	4.69999	0.0301627	0.256544
hsa-miR-1263	-2.33788	3.68046	4.69565	0.030239	0.256544
hsa-miR-8061	4.61626	0.311948	4.66643	0.0307577	0.25683
hsa-miR-1224-3p	3.46202	1.29238	4.66625	0.0307611	0.25683
hsa-miR-141-5p	-2.55232	4.17922	4.61701	0.0316564	0.262225
hsa-miR-135b-3p	-1.5908	4.8363	4.58333	0.0322844	0.265338
hsa-miR-663a	3.2999	0.449319	4.54588	0.032998	0.2691
hsa-miR-1247-5p	-2.34472	5.77282	4.50988	0.0336996	0.272708
hsa-miR-664b-3p	1.50008	0.761298	4.40966	0.0357359	0.286978
hsa-let-7d-5p	-2.67239	7.02859	4.37824	0.0364005	0.290101
hsa-miR-3613-3p	1.84505	1.89592	4.35645	0.036869	0.291626
hsa-miR-4652-5p	3.27966	0.823196	4.3262	0.0375299	0.292435
hsa-miR-367-5p	-3.01693	2.41686	4.31982	0.037671	0.292435
hsa-miR-378h	-2.66289	-0.0811339	4.30452	0.0380113	0.292435
hsa-miR-1298-3p	-2.02417	2.80098	4.29471	0.0382311	0.292435
hsa-miR-365b-5p	-1.79859	1.90301	4.28893	0.0383612	0.292435
hsa-miR-888-5p	-3.25871	2.15814	4.1545	0.0415242	0.313758
hsa-miR-409-3p	-1.85693	3.59722	4.13811	0.0419281	0.313758
hsa-miR-372-3p	-2.75907	11.0403	4.13306	0.0420532	0.313758
hsa-miR-4497	1.97995	5.28635	3.98621	0.0458742	0.339857
hsa-miR-542-3p	1.46815	6.96521	3.96933	0.0463361	0.340878
hsa-miR-6895-3p	1.6902	0.360147	3.8907	0.0485543	0.354716
hsa-miR-3151-3p	1.75806	1.90144	3.83908	0.0500711	0.35913
hsa-miR-362-5p	1.349	6.39595	3.8382	0.0500972	0.35913
hsa-miR-6803-3p	1.56118	0.851428	3.82546	0.0504796	0.35913
hsa-miR-1267	1.69373	0.661983	3.82399	0.0505239	0.35913
hsa-miR-219b-3p	-1.68212	0.782666	3.77587	0.051997	0.367013
hsa-let-7d-3p	-2.04846	3.78653	3.76516	0.0523308	0.367013
hsa-miR-150-5p	2.08674	3.22494	3.73641	0.0532386	0.370907
hsa-miR-2276-3p	-1.65666	1.262	3.70363	0.0542943	0.375774
hsa-miR-16-5p	1.27811	13.2415	3.6555	0.0558845	0.381988
hsa-miR-345-3p	-1.98442	2.21777	3.64778	0.0561439	0.381988
hsa-miR-302f	-3.57852	9.68944	3.64371	0.0562815	0.381988
hsa-miR-200b-3p	-1.70367	5.7811	3.61706	0.05719	0.385666
hsa-miR-122-5p	-2.16219	3.07983	3.57681	0.0585915	0.391038
hsa-miR-134-5p	-2.20604	2.43602	3.56409	0.0590421	0.391038
hsa-miR-127-5p	-2.55605	0.609056	3.56156	0.0591323	0.391038
hsa-miR-373-3p	-2.80985	10.5953	3.55201	0.0594734	0.391038
hsa-miR-5585-3p	1.4587	3.07101	3.4853	0.061916	0.400345
hsa-miR-4435	-1.18281	2.48157	3.47236	0.0624024	0.400345
hsa-miR-665	-3.21108	-0.109144	3.47217	0.0624093	0.400345
hsa-miR-129-5p	-1.55752	4.82057	3.46843	0.0625506	0.400345
hsa-miR-1251-5p	2.1558	1.74243	3.45984	0.0628765	0.400345
hsa-miR-6875-5p	3.8248	-0.123727	3.45208	0.0631723	0.400345
hsa-miR-548a-3p	2.07541	2.88851	3.39966	0.0652099	0.41049
hsa-miR-7975	3.81386	3.09889	3.39099	0.0655535	0.41049
hsa-miR-34c-3p	-1.33872	3.40305	3.34584	0.067375	0.417899
hsa-miR-509-3p	-1.67197	3.24802	3.33762	0.0677124	0.417899
hsa-miR-3617-5p	1.96458	0.69313	3.33238	0.0679285	0.417899
hsa-miR-3928-3p	1.21007	2.40691	3.29785	0.0693707	0.42429
hsa-miR-548t-5p	-1.64197	1.38306	3.27557	0.0703184	0.427601
hsa-miR-1343-3p	1.41358	2.84069	3.25507	0.0712029	0.429467
hsa-miR-7976	1.62341	1.75983	3.24958	0.0714418	0.429467
hsa-miR-512-5p	-2.32039	1.30167	3.22259	0.0726284	0.432194
hsa-miR-1264	-1.82427	1.93645	3.21343	0.0730362	0.432194
hsa-miR-1303	1.21465	3.07817	3.20329	0.0734904	0.432194
hsa-miR-6775-3p	-1.30196	1.60901	3.18609	0.0742677	0.432194
hsa-miR-3934-5p	-1.63641	1.24564	3.18514	0.0743106	0.432194
hsa-miR-6758-3p	2.12977	0.0497208	3.18405	0.0743604	0.432194
hsa-miR-371a-3p	-2.27585	7.0418	3.15697	0.0756035	0.436708
hsa-miR-1243	-1.34374	2.25239	3.1404	0.0763751	0.436708
hsa-miR-551b-3p	1.26348	3.04253	3.14024	0.0763824	0.436708
hsa-miR-628-5p	1.09877	4.28981	3.08929	0.0788093	0.447477
hsa-miR-548t-3p	1.51175	1.22969	3.08295	0.0791167	0.447477
hsa-miR-183-5p	-1.75453	11.8435	3.06197	0.0801446	0.448425
hsa-miR-548h-3p	1.16216	1.73723	3.06153	0.0801662	0.448425
hsa-miR-371b-5p	-1.80681	1.07319	3.05268	0.0806041	0.448425
hsa-miR-3155a	-1.40439	0.966038	3.04494	0.0809893	0.448425
hsa-miR-6818-5p	1.51986	1.09055	3.02241	0.0821215	0.451103
hsa-miR-155-5p	-1.48934	6.28064	3.01828	0.0823305	0.451103
hsa-miR-98-5p	-2.30961	8.9716	3.00986	0.0827596	0.451104
hsa-miR-182-5p	-1.46287	13.7839	2.99704	0.083417	0.452344
hsa-miR-380-3p	-2.15952	0.72289	2.9648	0.0850951	0.459077
hsa-miR-5095	1.44718	1.39844	2.92575	0.0871768	0.467908
hsa-miR-3131	1.45119	1.22117	2.91168	0.0879404	0.469611
hsa-miR-424-3p	1.39109	8.18216	2.89397	0.0889116	0.472399
hsa-miR-6511a-3p	1.1627	3.58506	2.88311	0.0895133	0.473206
hsa-miR-196b-3p	1.85017	1.76235	2.84978	0.0913865	0.479674
hsa-miR-1284	1.59974	0.534257	2.83941	0.0919777	0.479674
hsa-miR-1271-5p	2.05817	7.81112	2.8372	0.0921047	0.479674
hsa-miR-192-5p	1.23919	11.3316	2.78076	0.0954028	0.494402
hsa-miR-15a-5p	1.23312	7.40837	2.76426	0.0963915	0.494854
hsa-miR-496	-3.0595	0.607273	2.76361	0.0964307	0.494854
hsa-miR-584-3p	-2.47535	0.0236014	2.74405	0.097617	0.49851
hsa-miR-3929	-1.77665	3.87134	2.71896	0.0991628	0.503958
hsa-miR-7-2-3p	1.88637	1.14774	2.70787	0.0998544	0.505033
hsa-miR-4512	1.56177	0.633085	2.67817	0.101733	0.51207
hsa-miR-188-3p	1.47722	5.00302	2.66826	0.102368	0.512197
hsa-miR-1301-3p	1.06583	5.04803	2.66262	0.102731	0.512197
hsa-miR-520d-5p	-1.91036	3.68526	2.6219	0.105398	0.523013
hsa-let-7a-3p	1.50042	2.54549	2.59294	0.107341	0.530152
hsa-miR-124-5p	-2.67927	0.647271	2.57699	0.108428	0.53302
hsa-miR-181b-3p	1.35647	4.33743	2.55251	0.110119	0.538817
hsa-miR-548c-5p	1.31189	1.8938	2.51996	0.112413	0.547494
hsa-miR-455-3p	-1.13005	6.45715	2.50793	0.113275	0.549148
hsa-miR-1273e	-1.74942	0.33402	2.49305	0.11435	0.551106
hsa-miR-1322	1.49514	1.6637	2.47771	0.11547	0.551106
hsa-miR-184	-1.62666	6.35676	2.4751	0.115662	0.551106
hsa-miR-3591-5p	-1.63301	0.319487	2.47358	0.115774	0.551106
hsa-miR-653-5p	-1.15129	6.14382	2.45942	0.116822	0.553589
hsa-miR-95-3p	1.42559	1.74425	2.43763	0.118455	0.55881
hsa-miR-504-3p	2.33398	0.053393	2.41636	0.120074	0.563918
hsa-miR-6087	1.60176	1.61821	2.40237	0.121151	0.566047
hsa-miR-548s	1.28685	2.51616	2.38745	0.122313	0.566047
hsa-miR-301b	1.17745	9.39421	2.38428	0.122561	0.566047
hsa-miR-3130-5p	1.29812	2.1442	2.38278	0.122679	0.566047
hsa-miR-518d-3p	-1.60364	2.79655	2.36249	0.124284	0.570946
hsa-miR-519a-3p	-1.56976	2.0269	2.34147	0.125971	0.573456
hsa-miR-1294	-1.54374	0.822686	2.34125	0.125988	0.573456
hsa-miR-372-5p	-2.05458	2.71477	2.33536	0.126466	0.573456
hsa-miR-449a	1.6526	2.05918	2.31311	0.128287	0.576015
hsa-miR-30c-2-3p	-0.960781	4.80345	2.30472	0.128982	0.576015
hsa-miR-1915-3p	-1.56304	2.72642	2.2996	0.129408	0.576015
hsa-miR-618	1.3911	2.12138	2.29917	0.129443	0.576015
hsa-miR-4664-3p	-1.07385	2.85358	2.29306	0.129953	0.576015
hsa-miR-3662	-1.35882	0.427539	2.28875	0.130315	0.576015
hsa-miR-500a-3p	1.06493	10.0466	2.27264	0.131676	0.578483
hsa-miR-3916	-1.57077	0.931687	2.26827	0.132047	0.578483
hsa-miR-4707-3p	-1.44828	0.565847	2.26269	0.132523	0.578483
hsa-miR-520d-3p	-1.67825	3.14417	2.24534	0.134017	0.582588
hsa-miR-3605-3p	1.21784	4.3472	2.21668	0.136526	0.585302
hsa-miR-6801-3p	-2.08705	0.0296781	2.21594	0.136592	0.585302
hsa-miR-4662a-5p	1.191	2.57899	2.21141	0.136993	0.585302
hsa-miR-4516	1.50474	2.80462	2.21111	0.13702	0.585302
hsa-miR-29b-3p	-1.13984	6.35585	2.20559	0.137511	0.585302
hsa-miR-199b-5p	1.22679	7.6358	2.20034	0.13798	0.585302
hsa-miR-34b-3p	-1.0998	4.47889	2.19183	0.138744	0.586077
hsa-miR-486-5p	-1.36211	12.8934	2.18341	0.139505	0.586077
hsa-miR-181c-3p	0.981512	7.47576	2.17808	0.139989	0.586077
hsa-miR-3648	1.60317	1.97178	2.17367	0.140391	0.586077
hsa-miR-3180-5p	1.31619	0.442358	2.16343	0.141329	0.58766
hsa-miR-144-5p	-1.29937	0.971107	2.14322	0.143201	0.589985
hsa-miR-146b-3p	1.25686	4.07023	2.13324	0.144136	0.589985
hsa-miR-514a-3p	-1.70935	0.5301	2.13313	0.144146	0.589985
hsa-miR-7114-3p	-1.31894	0.575526	2.13091	0.144355	0.589985
hsa-miR-589-5p	1.40306	10.7338	2.11667	0.145703	0.589985
hsa-miR-652-5p	-1.16326	0.774563	2.10962	0.146375	0.589985
hsa-miR-4492	1.62686	3.83789	2.10788	0.146543	0.589985
hsa-miR-1180-3p	1.00411	7.2861	2.10267	0.147042	0.589985
hsa-miR-4660	1.51376	0.54736	2.10164	0.147141	0.589985
hsa-miR-525-3p	-2.0117	0.95484	2.09267	0.148007	0.589985
hsa-miR-450a-2-3p	1.07868	0.898191	2.09216	0.148057	0.589985
hsa-miR-3126-3p	1.66298	0.63299	2.06169	0.151043	0.59961
hsa-miR-20a-5p	1.03411	11.2687	2.05367	0.15184	0.600509
hsa-miR-1286	1.24885	5.45654	2.04695	0.152512	0.600908
hsa-miR-1	1.53147	3.66462	2.04041	0.153168	0.601242
hsa-miR-3919	1.57107	0.316043	2.03019	0.154202	0.603049
hsa-miR-1227-3p	1.04115	2.44308	2.0155	0.1557	0.606654
hsa-miR-4775	1.07728	2.88675	1.98377	0.158993	0.6172
hsa-miR-501-3p	1.30032	8.86259	1.97386	0.160039	0.618974
hsa-miR-1273h-3p	1.45276	1.16082	1.96511	0.160967	0.620284
hsa-miR-299-5p	-1.88339	0.676789	1.95586	0.161957	0.621819
hsa-miR-577	1.62519	3.55732	1.9411	0.163549	0.624734
hsa-miR-664a-5p	0.993728	1.38349	1.93698	0.163996	0.624734
hsa-miR-3659	-1.90435	1.44003	1.93239	0.164498	0.624734
hsa-miR-3180-3p	1.35381	3.28018	1.91952	0.165909	0.626731
hsa-miR-3145-5p	-1.24671	1.10073	1.91676	0.166215	0.626731
hsa-miR-582-5p	1.07804	4.52517	1.89493	0.168647	0.63211
hsa-miR-7108-3p	1.7001	0.0720482	1.89319	0.168843	0.63211
hsa-miR-1288-3p	2.39268	0.234751	1.88161	0.170152	0.63475
hsa-miR-5581-3p	-1.06219	0.621216	1.87479	0.170928	0.635393
hsa-miR-129-2-3p	-1.17379	4.82586	1.85877	0.172767	0.639967
hsa-let-7e-3p	1.17295	2.84039	1.85242	0.173503	0.640438
hsa-miR-944	-1.3569	0.646429	1.82866	0.176286	0.645764
hsa-miR-6817-3p	1.05573	1.04262	1.82736	0.176439	0.645764
hsa-miR-144-3p	-1.38711	0.54103	1.82443	0.176787	0.645764
hsa-miR-3118	-1.31172	0.690678	1.80505	0.179103	0.650437
hsa-miR-7974	-0.927621	7.85531	1.80339	0.179303	0.650437
hsa-miR-135b-5p	-0.943256	6.48678	1.76083	0.184522	0.667068
hsa-miR-6784-3p	1.14843	2.36186	1.74726	0.186222	0.67091
hsa-miR-371b-3p	-2.05707	-0.0417246	1.72762	0.188715	0.674144
hsa-miR-10a-3p	1.21081	6.83132	1.72568	0.188963	0.674144
hsa-miR-1913	-1.22917	0.271054	1.71292	0.190607	0.674144
hsa-miR-215-5p	1.24503	5.96641	1.71214	0.190709	0.674144
hsa-miR-524-5p	-1.39212	3.30808	1.71115	0.190836	0.674144
hsa-miR-26a-1-3p	-1.0493	1.91179	1.70565	0.19155	0.674144
hsa-miR-32-5p	0.827509	3.99318	1.69575	0.192845	0.674144
hsa-miR-378d	1.36809	0.575175	1.69086	0.193488	0.674144
hsa-miR-502-3p	0.819243	6.43308	1.68429	0.194356	0.674144
hsa-miR-136-5p	-1.66464	1.44215	1.68176	0.194691	0.674144
hsa-miR-3960	1.31441	5.30466	1.68133	0.194748	0.674144
hsa-miR-4768-5p	-1.21932	1.45882	1.67744	0.195266	0.674144
hsa-miR-5708	-1.57801	0.0797894	1.67605	0.19545	0.674144
hsa-miR-3943	-1.33255	1.77212	1.66968	0.196301	0.674303
hsa-miR-4521	-0.841875	5.3605	1.66408	0.197053	0.674303
hsa-miR-4804-5p	-1.87832	0.454127	1.66136	0.19742	0.674303
hsa-miR-6805-3p	-1.11112	0.664362	1.63791	0.200612	0.678364
hsa-miR-4787-5p	1.21448	1.7079	1.63376	0.201184	0.678364
hsa-miR-222-5p	1.08815	7.69541	1.63305	0.201282	0.678364
hsa-miR-181a-3p	1.17252	7.88801	1.63241	0.20137	0.678364
hsa-miR-3181	1.34752	0.118259	1.62537	0.202344	0.678364
hsa-miR-106a-3p	-1.46658	1.01699	1.62192	0.202824	0.678364
hsa-miR-25-5p	-0.822251	5.61545	1.61626	0.203614	0.678364
hsa-miR-659-5p	0.747385	2.46523	1.61517	0.203767	0.678364
hsa-miR-495-3p	-1.87087	0.388286	1.60992	0.204503	0.678665
hsa-miR-3115	1.1037	1.26041	1.58827	0.207574	0.680532
hsa-miR-5096	0.905584	3.23548	1.58308	0.208318	0.680532
hsa-miR-19a-3p	0.936584	8.51889	1.58098	0.20862	0.680532
hsa-miR-1293	-1.1609	1.3588	1.58	0.20876	0.680532
hsa-miR-3177-3p	0.847294	3.15644	1.57297	0.209777	0.680532
hsa-miR-4449	1.07015	3.48064	1.57199	0.209918	0.680532
hsa-miR-873-5p	0.958738	5.81849	1.571	0.210062	0.680532
hsa-miR-548w	-0.834195	0.936652	1.56977	0.21024	0.680532
hsa-miR-550a-5p	0.944892	5.59922	1.56157	0.211436	0.680946
hsa-miR-485-3p	1.59417	0.191041	1.55259	0.212753	0.680946
hsa-miR-576-3p	0.850409	2.53607	1.55203	0.212836	0.680946
hsa-miR-4699-5p	-1.47399	0.0571513	1.55121	0.212957	0.680946
hsa-miR-4488	1.27499	2.2057	1.54619	0.213699	0.681245
hsa-miR-6842-3p	-1.20617	1.35787	1.53744	0.214999	0.681998
hsa-miR-376a-5p	1.82879	0.217426	1.53551	0.215288	0.681998
hsa-miR-429	-1.16781	3.09607	1.53155	0.21588	0.681998
hsa-miR-221-5p	1.16046	9.87421	1.52346	0.217097	0.683789
hsa-miR-4746-5p	0.982361	5.57871	1.51854	0.217841	0.684087
hsa-let-7f-2-3p	1.16697	0.874727	1.50383	0.220083	0.68621
hsa-miR-369-5p	-1.81355	0.368871	1.50179	0.220397	0.68621
hsa-miR-548at-5p	0.877394	1.5737	1.50128	0.220474	0.68621
hsa-miR-5000-3p	0.99217	1.14315	1.48965	0.222271	0.688265
hsa-miR-5002-5p	0.998652	1.41601	1.48645	0.222768	0.688265
hsa-miR-324-5p	0.809793	4.89451	1.48434	0.223097	0.688265
hsa-miR-345-5p	0.765464	9.3772	1.47244	0.224961	0.691346
hsa-miR-4301	-1.01934	8.41334	1.46656	0.225889	0.691346
hsa-miR-138-5p	-1.24458	6.21242	1.46543	0.226068	0.691346
hsa-miR-6770-3p	1.08037	0.554986	1.4573	0.22736	0.693284
hsa-miR-4731-3p	-1.11071	0.752629	1.43958	0.230208	0.696067
hsa-miR-4532	-1.3638	7.59984	1.43775	0.230504	0.696067
hsa-miR-96-5p	-1.10413	6.37923	1.43326	0.231233	0.696067
hsa-miR-588	-1.26494	1.11632	1.4331	0.231259	0.696067
hsa-miR-17-5p	0.83458	10.6029	1.42275	0.232951	0.696067
hsa-miR-376c-3p	-1.5344	0.833716	1.41935	0.23351	0.696067
hsa-miR-30d-5p	0.717291	12.413	1.41794	0.233743	0.696067
hsa-miR-125b-1-3p	-1.10415	8.23273	1.41678	0.233934	0.696067
hsa-miR-452-5p	0.830385	4.22759	1.415	0.234228	0.696067
hsa-miR-4645-3p	-1.2547	0.310861	1.4044	0.235988	0.698113
hsa-miR-4688	-1.5358	-0.0153437	1.39975	0.236765	0.698113
hsa-miR-4523	1.17318	1.0052	1.3989	0.236907	0.698113
hsa-miR-16-1-3p	1.22449	0.27421	1.39044	0.23833	0.700345
hsa-let-7b-3p	-1.83446	0.804182	1.38164	0.239823	0.700522
hsa-miR-873-3p	0.791938	7.62186	1.37962	0.240166	0.700522
hsa-miR-4423-5p	-0.95308	1.96829	1.37831	0.240388	0.700522
hsa-miR-627-3p	0.778738	1.52578	1.36581	0.242533	0.703558
hsa-miR-486-3p	-1.02683	3.71091	1.36445	0.242768	0.703558
hsa-miR-15b-5p	0.786698	9.43904	1.35434	0.244521	0.704877
hsa-miR-98-3p	-1.07537	1.536	1.34679	0.245839	0.704877
hsa-miR-4467	1.15483	1.35021	1.34407	0.246318	0.704877
hsa-miR-590-3p	0.693096	5.67571	1.34396	0.246336	0.704877
hsa-miR-320d	-1.01226	0.4748	1.34116	0.246829	0.704877
hsa-miR-5001-3p	0.701174	2.17945	1.33881	0.247243	0.704877
hsa-miR-9-3p	1.278	3.18859	1.31296	0.251859	0.714648
hsa-miR-503-3p	0.788557	2.46279	1.31202	0.252029	0.714648
hsa-miR-4668-5p	-1.27469	-0.146526	1.30612	0.253098	0.71575
hsa-miR-20b-3p	-1.09677	3.4409	1.28856	0.256313	0.717637
hsa-miR-4725-3p	-1.51614	0.0988168	1.28646	0.256701	0.717637
hsa-miR-548ay-3p	-0.810834	0.608054	1.28287	0.257366	0.717637
hsa-miR-6807-3p	0.996069	1.92285	1.28051	0.257804	0.717637
hsa-miR-516a-5p	-1.04764	5.687	1.27858	0.258164	0.717637
hsa-miR-3938	1.04106	2.95342	1.27679	0.258497	0.717637
hsa-let-7f-1-3p	-1.72418	0.412273	1.27656	0.25854	0.717637
hsa-miR-499a-5p	0.976192	1.26148	1.25368	0.262851	0.725457
hsa-miR-4786-5p	1.04515	1.71002	1.25086	0.263388	0.725457
hsa-miR-548g-3p	-0.882841	7.38502	1.24369	0.264761	0.725457
hsa-miR-664a-3p	0.891757	4.26531	1.24249	0.264991	0.725457
hsa-miR-548aq-3p	0.796786	2.93629	1.24155	0.265173	0.725457
hsa-miR-219a-1-3p	0.738395	2.33415	1.23987	0.265495	0.725457
hsa-miR-708-3p	-0.980851	6.86791	1.23254	0.266914	0.727443
hsa-miR-197-3p	0.680438	8.72463	1.21788	0.269778	0.733254
hsa-miR-625-5p	-0.661082	4.59564	1.21336	0.270667	0.733254
hsa-miR-941	0.94762	11.4312	1.21099	0.271137	0.733254
hsa-miR-29a-3p	-0.847012	9.6729	1.18957	0.275416	0.742916
hsa-miR-361-5p	0.737491	9.60051	1.18473	0.276395	0.74365
hsa-miR-29c-3p	0.72206	4.54619	1.17957	0.277443	0.744567
hsa-miR-100-5p	1.23602	11.9636	1.16413	0.280611	0.751153
hsa-miR-454-3p	0.706987	9.49582	1.1489	0.28378	0.755622
hsa-let-7b-5p	-1.48099	6.0311	1.14702	0.284173	0.755622
hsa-miR-15b-3p	0.607933	5.64664	1.14577	0.284436	0.755622
hsa-miR-1262	-0.993696	1.16178	1.14115	0.28541	0.756301
hsa-miR-494-3p	-1.3239	0.529011	1.1352	0.286668	0.756891
hsa-miR-485-5p	-1.67957	0.287983	1.13281	0.287177	0.756891
hsa-miR-1306-5p	0.716128	3.21428	1.12993	0.287791	0.756891
hsa-miR-7706	0.710013	7.74229	1.12215	0.289455	0.758937
hsa-miR-135a-3p	1.10614	1.16101	1.11957	0.290012	0.758937
hsa-miR-592	-0.885785	4.24609	1.10553	0.293056	0.760643
hsa-miR-6797-3p	0.817533	1.25638	1.10503	0.293165	0.760643
hsa-miR-490-3p	1.27845	3.25647	1.10486	0.293201	0.760643
hsa-miR-766-3p	0.77197	6.84674	1.10324	0.293556	0.760643
hsa-miR-598-3p	0.606373	5.70712	1.0804	0.298609	0.771834
hsa-miR-652-3p	0.616945	7.0624	1.06855	0.301272	0.776583
hsa-miR-7703	0.782212	0.812289	1.06486	0.30211	0.776583
hsa-miR-374a-5p	0.746395	8.5077	1.06188	0.302787	0.776583
hsa-miR-6793-3p	-0.816815	0.706234	1.05807	0.303656	0.776583
hsa-miR-585-5p	-0.669404	1.44635	1.05597	0.304137	0.776583
hsa-miR-29c-5p	0.751606	1.85648	1.04893	0.305754	0.778822
hsa-miR-4286	0.659481	5.07622	1.0454	0.306569	0.779011
hsa-miR-195-3p	-0.991596	2.15031	1.0324	0.309595	0.784804
hsa-miR-374b-5p	0.667076	7.94488	1.02443	0.311469	0.787658
hsa-miR-1266-5p	0.98354	3.03958	1.01657	0.313334	0.790458
hsa-miR-6858-3p	0.873233	0.412619	1.00829	0.315313	0.790458
hsa-miR-30a-5p	-0.609152	14.1272	1.00455	0.316212	0.790458
hsa-miR-6761-5p	-0.842059	0.588636	1.00005	0.317299	0.790458
hsa-miR-4461	-0.679082	3.84441	0.994716	0.318592	0.790458
hsa-miR-212-3p	0.719528	3.5428	0.992123	0.319224	0.790458
hsa-miR-5699-3p	0.696354	2.71998	0.988774	0.320042	0.790458
hsa-miR-6732-3p	-0.921634	0.972088	0.988575	0.320091	0.790458
hsa-miR-193a-5p	-0.705839	6.47938	0.985833	0.320763	0.790458
hsa-miR-548d-5p	0.861614	2.12575	0.981406	0.321852	0.790458
hsa-miR-933	0.782375	1.23802	0.98036	0.32211	0.790458
hsa-let-7c-5p	-1.38592	9.52789	0.976746	0.323003	0.790458
hsa-miR-3909	0.653065	5.88857	0.974688	0.323514	0.790458
hsa-miR-130b-3p	0.632126	10.2916	0.972962	0.323943	0.790458
hsa-miR-3690	-0.942431	0.827642	0.971109	0.324404	0.790458
hsa-miR-4676-3p	-1.01844	0.178933	0.967641	0.325269	0.790458
hsa-miR-548ao-3p	1.42319	0.205599	0.967318	0.32535	0.790458
hsa-miR-30b-5p	0.650951	9.40582	0.964186	0.326135	0.790538
hsa-miR-1251-3p	1.1087	-0.0863454	0.960751	0.326998	0.79078
hsa-miR-425-3p	0.597269	4.44539	0.957817	0.327738	0.79078
hsa-miR-548ab	0.683538	4.14131	0.951813	0.329258	0.792631
hsa-miR-6881-3p	-1.17852	-0.0126519	0.94044	0.332165	0.794865
hsa-miR-190b	0.642701	2.59661	0.940346	0.332189	0.794865
hsa-miR-26b-5p	0.623536	11.1967	0.938094	0.332769	0.794865
hsa-miR-4508	1.19761	3.26608	0.935549	0.333425	0.794865
hsa-miR-23a-5p	-0.716184	4.40145	0.932162	0.334302	0.794865
hsa-miR-182-3p	-1.54875	0.285744	0.930552	0.33472	0.794865
hsa-miR-3913-5p	0.637393	2.85406	0.927048	0.335631	0.795223
hsa-miR-582-3p	0.787295	5.21152	0.919877	0.337507	0.795223
hsa-miR-548ba	-0.68137	1.01813	0.919232	0.337677	0.795223
hsa-miR-30e-5p	0.590714	13.3754	0.913344	0.339229	0.795223
hsa-miR-548e-3p	0.594586	3.73125	0.912939	0.339336	0.795223
hsa-miR-128-3p	0.641772	9.24453	0.912445	0.339467	0.795223
hsa-miR-3661	0.603765	4.30002	0.909821	0.340162	0.795223
hsa-miR-3196	0.963411	0.879113	0.901308	0.342431	0.79677
hsa-miR-3912-3p	0.569181	2.69719	0.899712	0.342859	0.79677
hsa-miR-3176	0.640131	5.69057	0.895312	0.344042	0.79677
hsa-miR-548al	-0.935052	0.625808	0.893236	0.344602	0.79677
hsa-miR-548h-5p	0.669699	3.7992	0.891463	0.345081	0.79677
hsa-miR-92a-2-5p	-0.98418	2.33912	0.888541	0.345873	0.79677
hsa-miR-628-3p	0.582164	3.41255	0.887612	0.346125	0.79677
hsa-miR-24-3p	-0.836246	10.8997	0.881879	0.347688	0.797373
hsa-miR-490-5p	1.24241	0.801999	0.878788	0.348534	0.797373
hsa-miR-1269b	1.18849	7.94065	0.870222	0.350894	0.797373
hsa-miR-3681-5p	0.996235	2.60639	0.867838	0.351554	0.797373
hsa-miR-146b-5p	1.14679	14.0316	0.865917	0.352088	0.797373
hsa-miR-3935	-0.846931	2.11222	0.865801	0.35212	0.797373
hsa-miR-6868-3p	0.721105	1.17717	0.865434	0.352223	0.797373
hsa-miR-4735-5p	-0.836245	0.349836	0.861798	0.353236	0.797373
hsa-miR-181a-5p	0.664935	13.3672	0.861765	0.353245	0.797373
hsa-miR-27a-5p	-0.584765	5.43428	0.858398	0.354187	0.797373
hsa-miR-155-3p	1.39507	0.710326	0.856483	0.354725	0.797373
hsa-miR-6857-3p	0.672464	1.16438	0.848374	0.357013	0.800805
hsa-miR-556-5p	-0.681039	2.04354	0.839725	0.359476	0.802681
hsa-miR-2116-5p	1.06457	0.459166	0.833715	0.361201	0.802681
hsa-miR-4761-3p	0.724996	0.651345	0.833053	0.361391	0.802681
hsa-miR-5587-3p	0.956064	0.260198	0.83244	0.361568	0.802681
hsa-miR-152-3p	0.623865	7.06679	0.827944	0.362868	0.802681
hsa-miR-2467-5p	0.632559	6.65325	0.81307	0.367214	0.802681
hsa-miR-106a-5p	-0.808059	8.11641	0.812568	0.367362	0.802681
hsa-miR-4787-3p	0.80375	2.80706	0.807112	0.368975	0.802681
hsa-miR-188-5p	-0.838747	5.85047	0.807047	0.368995	0.802681
hsa-miR-1306-3p	0.693919	2.32705	0.803994	0.369902	0.802681
hsa-miR-99a-3p	1.03775	1.76661	0.803562	0.370031	0.802681
hsa-miR-199a-5p	-0.948541	9.45292	0.802084	0.370471	0.802681
hsa-miR-6742-3p	-0.698365	0.454724	0.800447	0.37096	0.802681
hsa-miR-1268b	0.577098	2.64306	0.789957	0.374113	0.802681
hsa-miR-1255a	0.80583	1.67005	0.789861	0.374142	0.802681
hsa-miR-148a-3p	0.593805	15.0575	0.785329	0.375516	0.802681
hsa-miR-365a-3p	-0.55759	7.43516	0.784998	0.375617	0.802681
hsa-miR-6812-3p	-0.792612	1.56994	0.780596	0.376959	0.802681
hsa-miR-1228-3p	0.710193	1.41408	0.778106	0.377721	0.802681
hsa-miR-135a-5p	0.90386	4.59006	0.776106	0.378335	0.802681
hsa-miR-876-3p	0.702808	1.02333	0.774237	0.378909	0.802681
hsa-miR-3116	-0.84572	0.946786	0.772186	0.379542	0.802681
hsa-miR-3944-3p	-0.71252	1.24511	0.770688	0.380004	0.802681
hsa-miR-4423-3p	1.20931	1.39825	0.76929	0.380437	0.802681
hsa-miR-3688-3p	0.780655	1.11472	0.76348	0.382242	0.802681
hsa-miR-3942-3p	0.894461	1.41586	0.760963	0.383027	0.802681
hsa-miR-32-3p	0.584981	4.40627	0.760465	0.383183	0.802681
hsa-miR-548az-5p	-0.557614	2.42411	0.756878	0.384307	0.802681
hsa-miR-5690	0.948643	1.36276	0.756768	0.384342	0.802681
hsa-miR-15a-3p	0.910005	0.532495	0.75629	0.384492	0.802681
hsa-miR-143-3p	-0.859947	13.5538	0.75433	0.385109	0.802681
hsa-miR-3074-3p	0.709503	1.34927	0.751688	0.385942	0.802681
hsa-miR-4474-3p	-1.07171	0.794834	0.750412	0.386346	0.802681
hsa-miR-432-5p	-1.20345	0.360219	0.749734	0.386561	0.802681
hsa-miR-153-3p	0.560766	3.11745	0.746965	0.387439	0.802681
hsa-miR-548k	0.520505	7.07121	0.746516	0.387581	0.802681
hsa-miR-532-3p	0.545711	5.33008	0.74372	0.388472	0.802681
hsa-miR-125b-5p	-0.822613	11.0962	0.742948	0.388718	0.802681
hsa-miR-200a-5p	-0.973334	0.993228	0.740439	0.38952	0.802681
hsa-miR-139-5p	-0.67892	2.87127	0.736481	0.39079	0.802681
hsa-miR-3065-3p	0.580315	4.31168	0.736229	0.390872	0.802681
hsa-miR-491-5p	0.581954	2.40701	0.733293	0.391818	0.802681
hsa-miR-6748-3p	1.15045	0.176346	0.732862	0.391957	0.802681
hsa-miR-4502	-1.47255	-0.0313573	0.731866	0.392279	0.802681
hsa-miR-20b-5p	-0.818954	10.1332	0.728766	0.393283	0.802681
hsa-miR-31-5p	-0.580944	9.41835	0.725959	0.394196	0.802681
hsa-miR-489-3p	-0.723792	4.77903	0.725201	0.394443	0.802681
hsa-miR-181b-5p	0.635953	11.2973	0.724901	0.394541	0.802681
hsa-miR-1179	0.922542	3.14653	0.71942	0.396334	0.802681
hsa-miR-2114-5p	0.625268	0.809096	0.719395	0.396342	0.802681
hsa-miR-340-5p	0.526054	10.4199	0.718117	0.396762	0.802681
hsa-miR-5011-3p	-1.53592	-0.115158	0.709814	0.399505	0.806679
hsa-miR-92b-5p	-0.631069	5.12022	0.706644	0.40056	0.807259
hsa-miR-6864-5p	-1.27897	-0.00245832	0.702781	0.401851	0.807676
hsa-miR-1254	-0.546814	2.77668	0.699477	0.40296	0.807676
hsa-miR-3940-3p	-0.765651	2.24193	0.699148	0.40307	0.807676
hsa-miR-4762-5p	0.599726	0.644471	0.690214	0.406091	0.810941
hsa-miR-342-3p	0.529563	9.17823	0.689774	0.406241	0.810941
hsa-miR-4677-3p	0.548778	6.02738	0.686324	0.407418	0.811034
hsa-miR-874-3p	0.68833	8.20891	0.681431	0.409094	0.811034
hsa-miR-505-5p	-0.563244	2.93918	0.680706	0.409344	0.811034
hsa-miR-221-3p	0.552929	11.3826	0.678319	0.410166	0.811034
hsa-miR-34b-5p	-0.751894	5.18886	0.675979	0.410975	0.811034
hsa-miR-1285-3p	-0.570703	5.60201	0.674113	0.411621	0.811034
hsa-miR-642a-3p	0.72933	0.492486	0.673931	0.411684	0.811034
hsa-miR-576-5p	0.510639	4.96703	0.66966	0.41317	0.812439
hsa-miR-214-5p	0.873958	4.83577	0.6611	0.416172	0.814018
hsa-miR-3691-3p	-0.658454	0.474179	0.660768	0.416289	0.814018
hsa-miR-26a-5p	0.526464	15.0867	0.660752	0.416295	0.814018
hsa-miR-4749-3p	-0.888724	0.456225	0.652077	0.419371	0.81789
hsa-miR-3664-3p	-0.807106	2.24278	0.650793	0.419829	0.81789
hsa-miR-548l	0.636256	1.83659	0.644878	0.42195	0.820502
hsa-miR-1914-5p	-0.738294	1.83088	0.639269	0.423976	0.82292
hsa-miR-3174	0.491902	2.2587	0.634716	0.425631	0.823399
hsa-miR-4797-3p	-0.547625	0.60718	0.631058	0.426968	0.823399
hsa-miR-1273d	0.568988	1.19836	0.629642	0.427487	0.823399
hsa-miR-326	-0.508985	5.93772	0.629044	0.427706	0.823399
hsa-miR-1276	0.510324	4.85327	0.627875	0.428136	0.823399
hsa-miR-107	0.53248	7.46164	0.620248	0.430955	0.826039
hsa-miR-3656	0.989032	0.560398	0.619914	0.431079	0.826039
hsa-miR-147b	0.682788	0.75298	0.615834	0.4326	0.827445
hsa-miR-4802-3p	-0.919182	0.263422	0.611719	0.434141	0.828887
hsa-miR-942-3p	-0.897121	0.783115	0.608461	0.435368	0.829723
hsa-miR-18a-5p	0.587475	8.1554	0.602096	0.437779	0.830768
hsa-miR-105-5p	0.780465	2.87439	0.60082	0.438265	0.830768
hsa-miR-6837-3p	-0.693097	0.87393	0.600767	0.438285	0.830768
hsa-miR-92b-3p	-0.586943	15.228	0.592497	0.441455	0.834074
hsa-miR-6511b-3p	0.510566	3.60804	0.592082	0.441615	0.834074
hsa-miR-4455	-0.538077	7.30879	0.583001	0.445138	0.835913
hsa-miR-378g	-0.70261	1.69072	0.580339	0.446179	0.835913
hsa-miR-548j-5p	0.516795	1.28391	0.579591	0.446473	0.835913
hsa-miR-887-3p	0.533915	7.75451	0.575338	0.448146	0.835913
hsa-miR-130b-5p	0.511734	8.42964	0.574553	0.448455	0.835913
hsa-miR-6786-3p	0.67921	1.32423	0.573921	0.448705	0.835913
hsa-miR-6889-3p	-0.897004	0.989612	0.572444	0.449289	0.835913
hsa-miR-3136-5p	0.648598	0.658032	0.569858	0.450315	0.835913
hsa-miR-199a-3p	0.760235	10.4043	0.567941	0.451078	0.835913
hsa-miR-3175	0.909245	0.387866	0.567861	0.45111	0.835913
hsa-miR-1287-5p	0.518583	4.60166	0.567311	0.451329	0.835913
hsa-miR-937-3p	-0.476733	3.20341	0.563589	0.452818	0.837196
hsa-miR-6840-5p	-0.605882	1.6207	0.559146	0.454605	0.838416
hsa-miR-1226-3p	0.552361	3.44607	0.554037	0.456673	0.838416
hsa-miR-5100	-0.570272	4.05869	0.550489	0.458118	0.838416
hsa-miR-92a-3p	0.462053	16.8404	0.547533	0.459328	0.838416
hsa-miR-5092	-0.848816	1.03601	0.546924	0.459577	0.838416
hsa-miR-653-3p	-0.607197	2.31037	0.545546	0.460143	0.838416
hsa-miR-561-5p	-0.500902	8.51359	0.545381	0.460211	0.838416
hsa-miR-3140-3p	-0.563273	0.554034	0.544308	0.460653	0.838416
hsa-miR-148a-5p	0.499448	10.186	0.541366	0.461867	0.838416
hsa-miR-2682-5p	0.621118	3.5903	0.538855	0.462908	0.838416
hsa-miR-181a-2-3p	0.660561	9.12784	0.537534	0.463456	0.838416
hsa-miR-335-3p	-0.750233	11.2112	0.53689	0.463724	0.838416
hsa-miR-339-5p	0.436959	6.34202	0.536127	0.464042	0.838416
hsa-miR-365a-5p	-0.549028	1.65381	0.534705	0.464635	0.838416
hsa-miR-148b-3p	0.464171	11.1707	0.530383	0.466446	0.839676
hsa-miR-2110	0.460601	3.43916	0.524851	0.46878	0.839676
hsa-miR-1305	-0.607793	4.14614	0.524687	0.468849	0.839676
hsa-miR-301a-5p	0.456322	4.17161	0.520626	0.470575	0.839676
hsa-miR-4517	0.5877	1.93661	0.519984	0.470849	0.839676
hsa-miR-3138	-0.598042	0.517263	0.519288	0.471146	0.839676
hsa-miR-943	-0.529839	1.26834	0.517479	0.471919	0.839676
hsa-miR-34a-5p	-0.520525	8.94346	0.516628	0.472284	0.839676
hsa-miR-4482-3p	-0.766176	2.60272	0.513166	0.473772	0.839676
hsa-miR-4685-3p	-0.655193	0.440334	0.512324	0.474134	0.839676
hsa-miR-132-3p	0.434293	6.30728	0.510309	0.475005	0.839676
hsa-miR-27b-3p	0.448662	13.7427	0.510123	0.475086	0.839676
hsa-miR-3615	-0.7141	5.96477	0.508681	0.47571	0.839676
hsa-miR-382-3p	-1.00486	0.311898	0.505125	0.477257	0.840276
hsa-miR-6789-5p	0.658988	0.247838	0.502652	0.478337	0.840276
hsa-miR-133a-3p	0.66919	5.83908	0.502403	0.478446	0.840276
hsa-miR-551b-5p	0.728691	0.894034	0.49547	0.481498	0.844226
hsa-miR-137	0.547019	1.15491	0.491912	0.483075	0.845583
hsa-miR-4728-3p	-0.481004	2.36737	0.487525	0.485033	0.846181
hsa-miR-1269a	0.802943	6.98378	0.487105	0.485222	0.846181
hsa-miR-33b-3p	-0.500061	3.65304	0.48421	0.486522	0.846181
hsa-miR-3940-5p	-0.825626	0.464885	0.483959	0.486634	0.846181
hsa-miR-670-3p	-0.762153	2.10569	0.479402	0.488694	0.848359
hsa-miR-584-5p	-0.565339	5.69482	0.473325	0.491462	0.851759
hsa-miR-524-3p	-0.901641	2.96463	0.467211	0.494273	0.855222
hsa-miR-383-5p	0.725576	0.695177	0.461771	0.496797	0.856294
hsa-miR-18b-5p	-0.590478	6.38308	0.4591	0.498045	0.856294
hsa-miR-411-3p	-0.744913	0.972674	0.458996	0.498093	0.856294
hsa-miR-423-3p	0.463782	11.3522	0.45888	0.498148	0.856294
hsa-miR-3182	-0.64022	1.42478	0.45684	0.499105	0.856538
hsa-miR-3917	-0.737585	0.07674	0.453279	0.500782	0.857204
hsa-miR-548aq-5p	-0.586052	0.538806	0.45256	0.501122	0.857204
hsa-miR-423-5p	0.471759	10.0466	0.450598	0.502051	0.857399
hsa-miR-9-5p	0.628864	7.54795	0.443813	0.505288	0.860798
hsa-miR-29a-5p	-0.765284	3.04696	0.443	0.505678	0.860798
hsa-miR-33a-5p	-0.593185	5.12169	0.437277	0.50844	0.862873
hsa-miR-7-1-3p	0.445827	4.39265	0.436966	0.508591	0.862873
hsa-miR-1289	1.03222	1.49531	0.432842	0.510598	0.862873
hsa-miR-3150a-5p	0.661942	1.56232	0.432062	0.510979	0.862873
hsa-miR-18b-3p	-0.69454	1.42961	0.430875	0.51156	0.862873
hsa-miR-17-3p	0.396893	7.27139	0.430348	0.511818	0.862873
hsa-miR-379-3p	-0.821082	0.74786	0.427237	0.513348	0.864067
hsa-miR-6733-5p	1.03264	1.04167	0.420112	0.516881	0.86851
hsa-miR-361-3p	0.372727	6.7099	0.418596	0.517638	0.86851
hsa-miR-4728-5p	0.90074	-0.174334	0.414168	0.519861	0.870851
hsa-miR-132-5p	0.425942	2.32854	0.41103	0.521447	0.871596
hsa-miR-668-3p	-1.04733	0.287515	0.408191	0.522889	0.871596
hsa-miR-4504	-0.917058	-0.172895	0.407529	0.523226	0.871596
hsa-let-7a-5p	0.730956	12.4727	0.406756	0.523621	0.871596
hsa-miR-548ar-3p	-0.455812	0.580455	0.402343	0.525882	0.873977
hsa-let-7e-5p	0.61332	9.96736	0.397077	0.528603	0.874057
hsa-miR-206	1.47088	-0.0444602	0.396915	0.528687	0.874057
hsa-miR-548b-5p	0.583246	3.01344	0.396776	0.528759	0.874057
hsa-miR-340-3p	0.348606	5.98679	0.395059	0.529652	0.874057
hsa-miR-3691-5p	-0.435163	2.37459	0.392969	0.530743	0.874057
hsa-miR-455-5p	-0.594974	7.36934	0.387575	0.533577	0.874057
hsa-miR-142-5p	0.51131	3.67132	0.386204	0.534302	0.874057
hsa-miR-1277-5p	0.537447	3.54831	0.385096	0.534889	0.874057
hsa-miR-500a-5p	0.409846	4.69239	0.382698	0.536163	0.874057
hsa-miR-4511	0.607369	0.455265	0.382514	0.536261	0.874057
hsa-miR-190a-5p	0.383602	7.22924	0.382401	0.536321	0.874057
hsa-miR-6749-3p	-0.468211	0.481077	0.378556	0.538377	0.874057
hsa-miR-3607-5p	0.85575	3.60166	0.377583	0.5389	0.874057
hsa-miR-939-5p	0.525178	0.839279	0.377199	0.539106	0.874057
hsa-miR-374c-3p	0.464067	2.1363	0.377131	0.539143	0.874057
hsa-miR-3128	0.684303	0.815128	0.376982	0.539223	0.874057
hsa-miR-6772-3p	-0.513052	0.910558	0.374683	0.540463	0.874718
hsa-miR-3620-3p	0.53218	0.821525	0.372703	0.541535	0.875107
hsa-miR-99b-3p	0.491675	6.96497	0.36104	0.547929	0.884082
hsa-miR-548e-5p	0.37813	3.28347	0.358921	0.549106	0.884572
hsa-miR-1304-3p	-0.372267	6.96294	0.357471	0.549914	0.884572
hsa-miR-3190-3p	-0.765099	0.493426	0.347768	0.555379	0.890687
hsa-miR-193b-5p	0.422606	2.20738	0.347514	0.555524	0.890687
hsa-miR-4326	-0.507494	4.92302	0.345144	0.556875	0.890687
hsa-miR-7854-3p	-0.482329	0.688741	0.344746	0.557103	0.890687
hsa-miR-1307-5p	0.444409	9.91281	0.341229	0.55912	0.890928
hsa-miR-766-5p	0.488941	0.774078	0.340535	0.55952	0.890928
hsa-miR-483-5p	-0.696844	6.03924	0.340061	0.559794	0.890928
hsa-miR-4454	0.520673	7.67164	0.336124	0.562075	0.892281
hsa-miR-6787-3p	0.589535	0.452873	0.334843	0.562821	0.892281
hsa-miR-143-5p	0.577151	2.74869	0.333472	0.563622	0.892281
hsa-miR-103a-2-5p	0.368685	2.21246	0.332762	0.564037	0.892281
hsa-miR-744-3p	-0.349789	4.24911	0.330189	0.565548	0.892608
hsa-miR-140-3p	-0.362925	10.0025	0.329522	0.565941	0.892608
hsa-miR-4661-5p	0.389519	3.664	0.32745	0.567165	0.8932
hsa-miR-6510-3p	-0.868864	0.252079	0.324971	0.568636	0.893496
hsa-miR-548ad	0.579301	1.05801	0.323681	0.569404	0.893496
hsa-miR-3195	0.60499	6.62329	0.322848	0.569901	0.893496
hsa-miR-497-5p	0.437021	5.12658	0.321077	0.570961	0.893826
hsa-miR-320b	-0.403249	1.62087	0.313046	0.575817	0.898138
hsa-miR-3907	-0.553084	0.284824	0.312116	0.576385	0.898138
hsa-miR-210-3p	-0.429548	7.19202	0.310726	0.577235	0.898138
hsa-miR-454-5p	0.347481	6.40396	0.309029	0.578277	0.898138
hsa-miR-6894-3p	0.380471	0.835031	0.308572	0.578558	0.898138
hsa-miR-493-5p	-0.655026	0.613242	0.308117	0.578838	0.898138
hsa-miR-767-5p	0.560677	4.70243	0.306541	0.579811	0.898323
hsa-miR-676-5p	0.594864	0.255486	0.300619	0.583495	0.902701
hsa-miR-556-3p	-0.472246	1.24455	0.296709	0.585953	0.905173
hsa-miR-874-5p	0.301192	2.86525	0.294642	0.587261	0.905863
hsa-miR-6724-5p	0.398199	1.58747	0.29224	0.588788	0.906889
hsa-miR-130a-3p	-0.464536	11.4895	0.287906	0.591566	0.90934
hsa-miR-5701	-0.735637	6.63115	0.286087	0.592739	0.90934
hsa-miR-580-3p	0.491742	1.06828	0.283622	0.594337	0.90934
hsa-miR-2355-3p	0.420907	1.717	0.282242	0.595235	0.90934
hsa-miR-3942-5p	0.436683	0.655119	0.277204	0.59854	0.90934
hsa-miR-323a-3p	-0.499503	0.863208	0.272514	0.60165	0.90934
hsa-miR-342-5p	0.304959	4.14816	0.272303	0.601791	0.90934
hsa-miR-216a-3p	0.625383	0.714712	0.271808	0.602121	0.90934
hsa-miR-328-3p	0.323913	5.79669	0.271212	0.60252	0.90934
hsa-miR-586	-0.553368	0.134355	0.270504	0.602994	0.90934
hsa-miR-193a-3p	-0.776928	8.69591	0.269402	0.603733	0.90934
hsa-miR-3939	0.485467	4.95126	0.268882	0.604083	0.90934
hsa-miR-1273g-3p	-0.39596	6.6246	0.267953	0.604708	0.90934
hsa-miR-1275	0.358538	4.67889	0.267234	0.605193	0.90934
hsa-miR-1277-3p	0.59375	0.262379	0.267027	0.605333	0.90934
hsa-miR-194-5p	0.329624	5.57755	0.2669	0.605419	0.90934
hsa-miR-222-3p	0.32041	12.5634	0.266254	0.605856	0.90934
hsa-miR-363-5p	-0.606022	2.60092	0.266132	0.605938	0.90934
hsa-miR-6514-5p	-0.332744	0.569877	0.264009	0.607379	0.910203
hsa-miR-125a-5p	0.377892	13.5621	0.261025	0.609417	0.911958
hsa-miR-1229-3p	0.382943	1.19432	0.259759	0.610286	0.911961
hsa-miR-18a-3p	-0.306305	6.73989	0.25822	0.611345	0.912117
hsa-miR-1273a	0.517789	0.319533	0.257009	0.612182	0.912117
hsa-miR-889-3p	0.475825	2.16745	0.255842	0.612991	0.912117
hsa-miR-6747-3p	-0.334674	1.57621	0.252811	0.615103	0.913966
hsa-miR-6716-3p	0.310747	2.71648	0.249302	0.617567	0.916334
hsa-miR-301a-3p	0.351947	10.7283	0.246383	0.619634	0.916354
hsa-miR-935	0.300549	6.21587	0.244981	0.620632	0.916354
hsa-miR-597-5p	-0.506895	0.125198	0.244581	0.620917	0.916354
hsa-miR-1226-5p	-0.404088	0.965146	0.244373	0.621065	0.916354
hsa-miR-579-5p	0.541389	0.300706	0.241234	0.623316	0.917925
hsa-miR-197-5p	0.43186	1.06	0.239934	0.624254	0.917925
hsa-miR-28-3p	-0.313319	12.1491	0.236727	0.62658	0.917925
hsa-miR-6866-5p	-0.380686	0.989731	0.236199	0.626965	0.917925
hsa-miR-224-5p	0.371379	5.8933	0.234646	0.6281	0.917925
hsa-miR-3143	-0.354363	0.543619	0.234526	0.628188	0.917925
hsa-miR-30e-3p	0.376371	10.4926	0.234459	0.628237	0.917925
hsa-miR-24-2-5p	-0.323935	4.26267	0.232613	0.629593	0.918629
hsa-miR-548as-5p	-0.356117	0.633252	0.23079	0.630939	0.919318
hsa-miR-210-5p	-0.341277	3.91172	0.229269	0.632066	0.919687
hsa-miR-1910-5p	-0.381426	6.43718	0.226373	0.634227	0.921556
hsa-miR-145-5p	0.382132	7.45696	0.224748	0.635446	0.921804
hsa-miR-181d-5p	0.335214	8.61913	0.223813	0.63615	0.921804
hsa-miR-6819-3p	-0.346984	1.32916	0.221881	0.637611	0.92265
hsa-miR-625-3p	-0.347626	4.28672	0.219953	0.639075	0.923499
hsa-miR-654-5p	-0.866505	-0.0835421	0.218599	0.640109	0.923724
hsa-miR-224-3p	0.537831	0.666965	0.21466	0.643139	0.924384
hsa-miR-21-3p	-0.364593	12.595	0.21445	0.643302	0.924384
hsa-miR-570-3p	0.531337	3.65055	0.214382	0.643355	0.924384
hsa-miR-1291	0.490129	1.30552	0.213444	0.644082	0.924384
hsa-miR-194-3p	-0.50049	0.28839	0.209579	0.647098	0.927448
hsa-miR-20a-3p	0.347912	3.55807	0.206769	0.649312	0.927715
hsa-miR-330-5p	0.266828	7.10027	0.205966	0.649948	0.927715
hsa-miR-185-3p	-0.267536	2.03816	0.205251	0.650515	0.927715
hsa-miR-218-2-3p	-0.392591	0.940806	0.204878	0.650812	0.927715
hsa-miR-6721-5p	0.36871	0.340466	0.202159	0.652983	0.927992
hsa-miR-27b-5p	-0.405743	5.07953	0.201525	0.653493	0.927992
hsa-miR-4791	0.570072	3.65711	0.200631	0.654212	0.927992
hsa-miR-7704	-0.38849	6.53944	0.199157	0.655402	0.927992
hsa-miR-4682	-0.350064	1.36033	0.198971	0.655552	0.927992
hsa-miR-140-5p	0.259084	5.02246	0.197433	0.656801	0.927992
hsa-miR-760	0.268267	3.80929	0.195684	0.658228	0.927992
hsa-miR-491-3p	-0.297373	1.91422	0.194148	0.659487	0.927992
hsa-miR-19b-1-5p	0.372453	1.57624	0.193902	0.659689	0.927992
hsa-miR-6516-5p	-0.400342	0.964845	0.192709	0.660672	0.927992
hsa-miR-3129-3p	-0.375208	3.18309	0.192663	0.660709	0.927992
hsa-miR-6763-3p	-0.478559	0.0926625	0.190078	0.662851	0.929759
hsa-miR-324-3p	0.274224	3.78851	0.185797	0.666438	0.932419
hsa-miR-4690-5p	0.823833	-0.00661973	0.185608	0.666598	0.932419
hsa-miR-5706	-0.309443	0.634665	0.183793	0.668134	0.932419
hsa-miR-573	-0.310787	2.90361	0.183144	0.668685	0.932419
hsa-miR-4741	0.335719	1.44853	0.182564	0.669179	0.932419
hsa-miR-378a-5p	0.348059	4.58961	0.180518	0.670928	0.932712
hsa-miR-369-3p	0.431485	0.994628	0.179874	0.671482	0.932712
hsa-miR-374a-3p	-0.323809	8.17504	0.179215	0.672049	0.932712
hsa-miR-1908-5p	0.263007	4.72684	0.17767	0.673383	0.932989
hsa-miR-204-5p	-0.409935	8.75961	0.17595	0.674878	0.932989
hsa-miR-7-5p	0.396122	9.964	0.175007	0.6757	0.932989
hsa-miR-1972	-0.366294	3.26599	0.174897	0.675796	0.932989
hsa-miR-6783-3p	0.316811	1.58393	0.171843	0.678479	0.934324
hsa-miR-22-5p	0.308305	4.10857	0.171459	0.678818	0.934324
hsa-miR-4687-5p	0.295203	1.30823	0.168312	0.681617	0.934324
hsa-miR-548g-5p	0.299341	0.795962	0.167767	0.682104	0.934324
hsa-miR-3130-3p	-0.460351	0.0624751	0.166644	0.683112	0.934324
hsa-miR-4448	-0.341977	5.8076	0.164522	0.685027	0.934324
hsa-miR-1224-5p	0.725041	0.282822	0.16132	0.687944	0.934324
hsa-miR-6741-3p	0.324983	0.986929	0.160046	0.689114	0.934324
hsa-miR-378e	-0.443849	0.776721	0.159667	0.689463	0.934324
hsa-miR-769-3p	0.268101	3.75775	0.159323	0.689781	0.934324
hsa-miR-3129-5p	-0.369568	0.922084	0.158703	0.690354	0.934324
hsa-miR-3194-5p	-0.515006	1.66314	0.157774	0.691215	0.934324
hsa-miR-27a-3p	0.271183	10.8749	0.156287	0.692598	0.934324
hsa-miR-6873-3p	0.287819	0.467652	0.156018	0.692849	0.934324
hsa-miR-296-3p	-0.26077	6.01131	0.155969	0.692895	0.934324
hsa-miR-33a-3p	-0.274668	2.89576	0.155696	0.69315	0.934324
hsa-miR-6885-3p	0.455088	0.176464	0.15428	0.694478	0.934324
hsa-miR-675-5p	-0.6214	2.91119	0.151787	0.696834	0.934324
hsa-miR-3161	-0.568321	0.595062	0.151688	0.696928	0.934324
hsa-miR-125a-3p	-0.243307	5.27923	0.151188	0.697402	0.934324
hsa-miR-1260b	0.226693	6.73084	0.150994	0.697587	0.934324
hsa-miR-4531	-0.496269	5.50186	0.149185	0.699315	0.934324
hsa-miR-24-1-5p	0.335838	0.677083	0.149057	0.699438	0.934324
hsa-miR-4440	0.376556	0.592369	0.14899	0.699502	0.934324
hsa-miR-508-3p	0.351095	1.30115	0.147513	0.700923	0.934324
hsa-miR-3171	0.405389	0.776788	0.146386	0.702014	0.934324
hsa-miR-5696	0.423464	0.736413	0.145689	0.70269	0.934324
hsa-miR-151a-3p	-0.256184	13.5988	0.145415	0.702957	0.934324
hsa-miR-145-3p	0.3188	4.81801	0.145199	0.703166	0.934324
hsa-miR-6735-5p	0.295894	0.398425	0.144952	0.703407	0.934324
hsa-miR-330-3p	0.214481	5.66801	0.143453	0.704872	0.934693
hsa-miR-4717-3p	-0.287386	0.692463	0.140829	0.707458	0.934693
hsa-miR-3685	0.322159	0.361838	0.140678	0.707608	0.934693
hsa-miR-191-5p	0.230558	15.0465	0.140439	0.707845	0.934693
hsa-miR-2392	-0.512234	0.658803	0.139486	0.708792	0.934693
hsa-miR-101-3p	-0.251469	9.08884	0.137956	0.710322	0.934693
hsa-miR-574-3p	0.296703	7.39826	0.137702	0.710577	0.934693
hsa-miR-4793-3p	0.32332	0.255142	0.136811	0.711472	0.934693
hsa-miR-4642	0.467227	0.238205	0.135793	0.7125	0.934693
hsa-miR-3187-3p	0.251196	3.05252	0.13504	0.713262	0.934693
hsa-miR-299-3p	-0.384678	0.291997	0.133814	0.714509	0.934693
hsa-miR-425-5p	0.234522	10.0355	0.133485	0.714845	0.934693
hsa-miR-1278	0.312227	0.277155	0.132389	0.715967	0.934693
hsa-let-7g-5p	-0.419107	8.43639	0.132156	0.716207	0.934693
hsa-miR-1261	-0.310456	4.54448	0.129487	0.718964	0.934693
hsa-miR-3609	0.368994	3.49657	0.128741	0.719741	0.934693
hsa-miR-4443	-0.476555	0.468588	0.128219	0.720286	0.934693
hsa-miR-219a-2-3p	-0.446279	2.29541	0.127786	0.720739	0.934693
hsa-miR-22-3p	-0.286711	14.8831	0.126405	0.722189	0.934693
hsa-miR-25-3p	0.235239	12.4362	0.126117	0.722492	0.934693
hsa-miR-4754	-0.736169	-0.235605	0.12519	0.723473	0.934693
hsa-miR-4689	0.397497	0.368943	0.124645	0.724051	0.934693
hsa-miR-6737-3p	-0.375219	1.64966	0.124579	0.724121	0.934693
hsa-miR-487a-3p	0.347046	0.429393	0.122943	0.725864	0.935795
hsa-miR-3177-5p	-0.276232	1.10899	0.121101	0.727843	0.936274
hsa-miR-548ar-5p	0.42593	0.512366	0.120941	0.728016	0.936274
hsa-miR-320a	-0.226552	9.56514	0.119933	0.729107	0.936533
hsa-miR-654-3p	-0.327302	3.91933	0.118156	0.731044	0.93703
hsa-miR-624-3p	-0.453915	-0.00142435	0.11738	0.731894	0.93703
hsa-miR-1908-3p	0.282404	3.02356	0.116846	0.732481	0.93703
hsa-miR-7111-3p	0.239472	0.596986	0.116112	0.73329	0.93703
hsa-miR-185-5p	0.220325	5.3351	0.115317	0.73417	0.93703
hsa-miR-548n	-0.195573	2.46861	0.114596	0.734971	0.93703
hsa-miR-1296-5p	0.196088	7.05097	0.113916	0.735729	0.93703
hsa-miR-1285-5p	0.264134	1.84209	0.11225	0.737597	0.937893
hsa-miR-3653	-0.498827	0.561829	0.111724	0.73819	0.937893
hsa-miR-891a-5p	-0.408343	4.55218	0.110082	0.740051	0.938325
hsa-let-7f-5p	-0.385911	10.9377	0.10946	0.74076	0.938325
hsa-miR-651-5p	-0.195698	4.51705	0.10907	0.741206	0.938325
hsa-miR-30c-1-3p	0.233916	5.78002	0.107584	0.742912	0.939355
hsa-miR-1910-3p	-0.660774	0.113327	0.10618	0.744535	0.940277
hsa-miR-758-3p	-0.301372	1.15009	0.104625	0.746349	0.940378
hsa-miR-6753-3p	-0.381566	1.08194	0.104578	0.746403	0.940378
hsa-miR-548o-3p	0.206172	6.19199	0.0997635	0.752114	0.945492
hsa-miR-5583-3p	-0.337567	-0.0439715	0.0994111	0.752538	0.945492
hsa-miR-23b-5p	0.346437	0.523646	0.0988964	0.753158	0.945492
hsa-miR-3183	-0.347729	0.0726811	0.0954068	0.757413	0.948351
hsa-miR-6859-5p	0.299669	0.905459	0.0948496	0.7581	0.948351
hsa-miR-200c-5p	-0.477671	0.136609	0.0937622	0.759448	0.948351
hsa-miR-3605-5p	0.292802	1.73827	0.0935091	0.759763	0.948351
hsa-miR-548i	-0.202615	3.85574	0.0928665	0.760564	0.948351
hsa-miR-4742-3p	0.215971	1.20511	0.0926426	0.760844	0.948351
hsa-miR-100-3p	0.302586	4.54404	0.0900066	0.764169	0.951367
hsa-miR-103a-3p	0.182229	12.0688	0.0885623	0.766013	0.952187
hsa-miR-6756-3p	-0.292038	1.42614	0.0880763	0.766637	0.952187
hsa-miR-214-3p	0.276118	6.12974	0.0870775	0.767926	0.952663
hsa-miR-641	-0.185465	5.76695	0.0854556	0.770036	0.952937
hsa-miR-548j-3p	-0.236351	1.08617	0.0850582	0.770556	0.952937
hsa-miR-1273h-5p	0.298377	0.431893	0.0841347	0.77177	0.952937
hsa-miR-1538	-0.271883	0.531392	0.0839236	0.772049	0.952937
hsa-miR-5587-5p	-0.259383	0.429349	0.0827761	0.77357	0.952937
hsa-miR-493-3p	-0.448398	0.273692	0.0823428	0.774147	0.952937
hsa-miR-590-5p	-0.206633	1.50455	0.0817633	0.774922	0.952937
hsa-miR-3159	-0.329007	1.23539	0.0810839	0.775834	0.952937
hsa-miR-374b-3p	-0.165479	5.83845	0.0807383	0.776299	0.952937
hsa-miR-30a-3p	-0.210792	9.91603	0.0793055	0.778241	0.954207
hsa-miR-218-5p	0.211861	8.59006	0.077425	0.780818	0.956252
hsa-miR-1246	0.300936	10.3506	0.076043	0.782733	0.957427
hsa-miR-892a	-0.335339	1.15	0.0754237	0.783598	0.957427
hsa-miR-6836-5p	-0.393613	0.0711686	0.0706396	0.790408	0.957668
hsa-miR-219a-5p	0.210022	1.10588	0.070352	0.790825	0.957668
hsa-miR-6764-3p	0.23666	0.246541	0.0658877	0.797421	0.957668
hsa-miR-26a-2-3p	-0.170101	4.29513	0.0656011	0.797853	0.957668
hsa-miR-4654	-0.243433	0.635934	0.0654322	0.798107	0.957668
hsa-miR-1185-1-3p	-0.309688	0.28748	0.0652101	0.798443	0.957668
hsa-miR-5684	-0.216147	4.44006	0.0646461	0.799298	0.957668
hsa-miR-671-5p	0.157727	5.91738	0.064359	0.799735	0.957668
hsa-miR-2113	-0.372446	1.2976	0.0642875	0.799843	0.957668
hsa-miR-106b-5p	0.15678	8.70001	0.0641132	0.800109	0.957668
hsa-miR-548f-3p	0.197679	3.90213	0.0638948	0.800443	0.957668
hsa-miR-362-3p	0.209418	1.04505	0.062399	0.802744	0.957668
hsa-miR-642a-5p	-0.204728	1.24883	0.0618353	0.803618	0.957668
hsa-miR-616-5p	0.161654	2.43354	0.0606748	0.805433	0.957668
hsa-miR-31-3p	0.166735	3.01186	0.0604354	0.805809	0.957668
hsa-miR-30d-3p	0.140532	6.39836	0.0600249	0.806457	0.957668
hsa-miR-6777-3p	-0.196798	1.32089	0.0597356	0.806914	0.957668
hsa-miR-1257	-0.259263	1.01198	0.0597132	0.80695	0.957668
hsa-miR-23b-3p	0.154571	8.47499	0.0595156	0.807263	0.957668
hsa-miR-3158-3p	-0.151458	5.06056	0.0590465	0.808009	0.957668
hsa-miR-1180-5p	0.232179	0.636698	0.058865	0.808299	0.957668
hsa-miR-675-3p	-0.435693	2.82974	0.0587156	0.808538	0.957668
hsa-miR-1248	0.329678	2.72808	0.0586991	0.808564	0.957668
hsa-miR-942-5p	-0.154573	4.27508	0.0571309	0.81109	0.957668
hsa-miR-34a-3p	-0.180426	3.58198	0.0569265	0.811421	0.957668
hsa-miR-146a-3p	-0.354252	1.12511	0.0559726	0.812979	0.957668
hsa-miR-92a-1-5p	-0.154759	5.33868	0.055966	0.812989	0.957668
hsa-miR-6844	-0.168472	1.30733	0.0559216	0.813062	0.957668
hsa-miR-139-3p	-0.280809	0.960855	0.0557102	0.813409	0.957668
hsa-miR-190a-3p	-0.212083	0.374965	0.0552749	0.814126	0.957668
hsa-miR-323b-3p	0.285731	0.494317	0.0552334	0.814195	0.957668
hsa-miR-1307-3p	-0.155982	7.9185	0.0545938	0.815254	0.957668
hsa-miR-30c-5p	0.148743	12.4616	0.0541133	0.816055	0.957668
hsa-miR-548p	0.184959	1.11042	0.0537173	0.816717	0.957668
hsa-miR-4766-3p	0.211619	0.912593	0.0533363	0.817356	0.957668
hsa-miR-128-1-5p	-0.136593	6.03704	0.0529688	0.817976	0.957668
hsa-miR-33b-5p	-0.263769	3.40922	0.052343	0.819035	0.957668
hsa-miR-105-3p	0.280181	0.588914	0.0520272	0.819573	0.957668
hsa-miR-3660	-0.205391	1.69198	0.0512968	0.820822	0.957668
hsa-miR-548ah-3p	-0.196599	5.9029	0.0510751	0.821203	0.957668
hsa-miR-585-3p	0.213983	1.80488	0.0498843	0.823265	0.957668
hsa-miR-363-3p	-0.215131	11.6467	0.0496373	0.823696	0.957668
hsa-miR-636	0.169887	1.6565	0.0492076	0.824448	0.957668
hsa-miR-550a-3p	-0.155436	4.32412	0.0487144	0.825316	0.957668
hsa-miR-504-5p	-0.17794	4.69277	0.0484389	0.825802	0.957668
hsa-miR-3607-3p	-0.388907	5.30823	0.0481545	0.826306	0.957668
hsa-miR-574-5p	-0.154318	7.58447	0.0477431	0.827038	0.957668
hsa-miR-3687	0.253666	2.40585	0.0473163	0.827801	0.957668
hsa-miR-19b-3p	0.148295	10.0046	0.0469817	0.828401	0.957668
hsa-miR-2116-3p	-0.190051	1.42347	0.0457609	0.830611	0.958142
hsa-miR-6798-3p	-0.137835	2.83654	0.0454755	0.831132	0.958142
hsa-miR-548aj-3p	0.292882	0.0706672	0.0452509	0.831543	0.958142
hsa-miR-4484	-0.152845	2.17325	0.0434726	0.834838	0.960886
hsa-miR-6877-3p	0.182131	1.32209	0.0414804	0.838613	0.964034
hsa-miR-21-5p	-0.147375	16.2721	0.0410684	0.839406	0.964034
hsa-miR-339-3p	0.11657	6.75155	0.0385284	0.844386	0.968619
hsa-miR-548d-3p	-0.231408	0.625825	0.0381014	0.84524	0.968619
hsa-miR-671-3p	0.134214	8.75233	0.0374863	0.846478	0.968882
hsa-miR-149-5p	-0.130835	8.93508	0.0370754	0.847312	0.968882
hsa-miR-660-5p	-0.134206	8.75771	0.0355517	0.850444	0.970904
hsa-miR-7977	-0.12024	7.33158	0.0352205	0.851134	0.970904
hsa-miR-16-2-3p	-0.127605	4.08245	0.0347624	0.852094	0.970904
hsa-miR-624-5p	0.150469	1.61112	0.0338022	0.854128	0.970904
hsa-miR-3173-5p	-0.182188	0.98578	0.0324071	0.857137	0.970904
hsa-miR-1237-3p	0.128169	1.41944	0.0323509	0.85726	0.970904
hsa-miR-539-3p	0.170655	0.420793	0.0320918	0.857826	0.970904
hsa-miR-877-5p	-0.152707	6.4715	0.0317921	0.858485	0.970904
hsa-miR-4646-3p	-0.200334	0.585859	0.031117	0.85998	0.970904
hsa-miR-1270	-0.148629	4.51042	0.0304889	0.861385	0.970904
hsa-miR-6723-5p	-0.173359	0.625871	0.0302326	0.861963	0.970904
hsa-miR-5008-3p	0.202969	1.65155	0.0301285	0.862199	0.970904
hsa-miR-627-5p	-0.169428	2.29283	0.0295721	0.863465	0.970904
hsa-miR-548u	-0.120575	2.55741	0.0286317	0.865632	0.970904
hsa-miR-6505-5p	-0.161185	0.46222	0.0285102	0.865915	0.970904
hsa-miR-940	0.122351	4.57089	0.0283023	0.8664	0.970904
hsa-miR-5010-3p	0.0962366	2.48162	0.028292	0.866424	0.970904
hsa-miR-4640-5p	-0.264862	0.00960741	0.0281473	0.866763	0.970904
hsa-miR-5001-5p	0.152078	0.41237	0.0277565	0.867683	0.970904
hsa-miR-3188	-0.11807	0.634524	0.0276589	0.867913	0.970904
hsa-miR-106b-3p	-0.101215	8.17834	0.0270578	0.869343	0.970904
hsa-miR-548b-3p	0.141755	1.35778	0.0268803	0.869769	0.970904
hsa-miR-186-5p	0.0947444	12.9845	0.0266568	0.870307	0.970904
hsa-miR-561-3p	0.132573	2.35776	0.0262313	0.871337	0.971024
hsa-miR-6733-3p	0.157205	0.221931	0.0255339	0.873044	0.971338
hsa-miR-6886-5p	-0.131791	2.61983	0.0253633	0.873465	0.971338
hsa-miR-1234-3p	-0.188474	0.32782	0.023987	0.876918	0.972021
hsa-miR-187-5p	-0.156616	3.0546	0.0231827	0.878983	0.972021
hsa-miR-1976	-0.117317	1.14937	0.0226682	0.880323	0.972021
hsa-miR-676-3p	0.115108	2.46471	0.0223341	0.881202	0.972021
hsa-miR-19a-5p	0.101712	2.62142	0.0223011	0.881289	0.972021
hsa-miR-4745-5p	0.119939	2.71591	0.022268	0.881376	0.972021
hsa-miR-3117-3p	-0.209872	2.71616	0.0221423	0.881709	0.972021
hsa-miR-551a	-0.10355	2.81436	0.0220233	0.882025	0.972021
hsa-miR-6850-3p	0.16298	0.349698	0.0215545	0.883278	0.972021
hsa-miR-7705	-0.118036	1.69372	0.0214372	0.883594	0.972021
hsa-miR-4792	-0.1247	8.1094	0.0211972	0.884243	0.972021
hsa-miR-101-5p	0.119137	2.59833	0.0206802	0.885654	0.972555
hsa-miR-4473	-0.123337	1.75891	0.0201933	0.886998	0.972919
hsa-miR-195-5p	0.125045	6.01422	0.0197256	0.888306	0.972919
hsa-miR-3144-3p	0.214577	-0.0971736	0.0194497	0.889085	0.972919
hsa-miR-3944-5p	-0.175384	0.238287	0.0181164	0.89293	0.972919
hsa-miR-4636	-0.157053	1.16043	0.0175158	0.89471	0.972919
hsa-miR-26b-3p	-0.0914912	4.72586	0.0171444	0.895826	0.972919
hsa-miR-181c-5p	0.0965519	10.4384	0.0165193	0.897732	0.972919
hsa-miR-6769b-3p	0.0902752	1.0669	0.015806	0.899952	0.972919
hsa-miR-532-5p	-0.0907689	8.64732	0.0153043	0.901544	0.972919
hsa-miR-484	0.0741891	9.32208	0.0152701	0.901654	0.972919
hsa-miR-498	-0.0948668	2.76745	0.0149611	0.902649	0.972919
hsa-miR-7641	-0.114537	5.59358	0.0148777	0.902919	0.972919
hsa-miR-1290	0.135812	0.782247	0.0148486	0.903014	0.972919
hsa-miR-335-5p	-0.124141	10.2969	0.0148113	0.903135	0.972919
hsa-miR-212-5p	0.114259	3.86762	0.0147342	0.903387	0.972919
hsa-miR-4687-3p	-0.103228	0.25197	0.0146793	0.903566	0.972919
hsa-miR-769-5p	-0.0727931	10.9996	0.0144016	0.904478	0.972919
hsa-miR-28-5p	-0.0905625	8.70864	0.013909	0.906118	0.972919
hsa-miR-1468-5p	0.0908149	5.68668	0.0138406	0.906348	0.972919
hsa-miR-6782-3p	0.120628	0.289772	0.013731	0.906718	0.972919
hsa-miR-191-3p	-0.0849348	5.17465	0.013414	0.907796	0.972919
hsa-miR-186-3p	0.0956833	2.14621	0.0133657	0.907962	0.972919
hsa-miR-3679-5p	-0.119509	1.43865	0.0131222	0.9088	0.972919
hsa-miR-548ah-5p	-0.111771	3.95869	0.0130885	0.908917	0.972919
hsa-miR-5094	-0.0898404	3.01604	0.0126117	0.910584	0.972919
hsa-miR-2355-5p	0.0767054	4.67426	0.0125616	0.910761	0.972919
hsa-miR-331-3p	-0.0746157	7.00371	0.0125067	0.910956	0.972919
hsa-miR-505-3p	-0.0665637	6.89058	0.0116846	0.91392	0.974219
hsa-miR-148b-5p	0.0637978	5.90304	0.0116561	0.914025	0.974219
hsa-miR-4755-3p	0.105552	0.497485	0.0101947	0.919575	0.979143
hsa-miR-4661-3p	0.0851462	1.36766	0.00915678	0.923766	0.982159
hsa-miR-6511b-5p	-0.057723	1.60078	0.00875394	0.925457	0.982159
hsa-miR-1292-5p	0.0699406	1.43428	0.00853634	0.926386	0.982159
hsa-miR-3611	-0.0733646	0.515166	0.0082532	0.927614	0.982159
hsa-miR-3168	-0.075508	7.86144	0.00779912	0.929628	0.982159
hsa-miR-6131	-0.124143	5.17465	0.00756944	0.93067	0.982159
hsa-miR-3133	0.0973837	0.244461	0.0071351	0.932683	0.982159
hsa-miR-6824-3p	0.12226	0.24183	0.00707719	0.932956	0.982159
hsa-miR-152-5p	0.0618757	4.47956	0.00688101	0.93389	0.982159
hsa-miR-93-3p	0.0576938	5.5708	0.0068381	0.934096	0.982159
hsa-miR-4485	-0.072747	4.3225	0.00680338	0.934263	0.982159
hsa-miR-378c	-0.0755111	1.17181	0.00660781	0.935213	0.982159
hsa-miR-744-5p	0.0512908	8.52806	0.00659592	0.935271	0.982159
hsa-miR-4466	0.0919926	3.41627	0.00653892	0.93555	0.982159
hsa-miR-7851-3p	0.0579716	1.06831	0.00636487	0.936412	0.982159
hsa-miR-708-5p	-0.0448911	7.08427	0.0055794	0.940457	0.985419
hsa-miR-30b-3p	-0.0423627	2.32758	0.00475203	0.945041	0.989237
hsa-miR-876-5p	0.0714413	2.52811	0.00435983	0.947355	0.989823
hsa-miR-629-3p	0.0469143	2.75679	0.00433861	0.947483	0.989823
hsa-miR-660-3p	-0.0477927	1.25578	0.00414716	0.948653	0.990062
hsa-miR-296-5p	0.0358431	5.86668	0.00386666	0.950417	0.990326
hsa-miR-6806-3p	0.0614554	2.26214	0.00361749	0.95204	0.990326
hsa-miR-6505-3p	0.0631653	1.03471	0.00344037	0.953227	0.990326
hsa-miR-1252-5p	0.0365876	2.07574	0.00321996	0.954749	0.990326
hsa-miR-373-5p	0.0732629	2.09964	0.00307681	0.955765	0.990326
hsa-miR-4803	-0.0394345	0.604783	0.00303226	0.956086	0.990326
hsa-miR-4785	0.0397844	0.876564	0.00301665	0.956199	0.990326
hsa-miR-142-3p	-0.0457119	1.55598	0.00298402	0.956436	0.990326
hsa-miR-4638-3p	0.0372362	1.13603	0.00275476	0.958142	0.991116
hsa-miR-1236-3p	0.0439457	0.37458	0.00236693	0.961197	0.992725
hsa-miR-451a	-0.0435004	1.04975	0.00229641	0.961779	0.992725
hsa-miR-93-5p	-0.0281742	11.5122	0.0022073	0.962528	0.992725
hsa-miR-3677-3p	-0.0340366	4.18408	0.00192304	0.965022	0.992904
hsa-miR-6852-5p	0.0294501	1.73437	0.00190504	0.965186	0.992904
hsa-miR-331-5p	-0.0285635	4.89651	0.00176534	0.966486	0.992904
hsa-miR-3651	0.055621	2.59191	0.0016579	0.967521	0.992904
hsa-miR-1249	-0.0247874	4.61411	0.00158958	0.968197	0.992904
hsa-miR-483-3p	-0.0455785	7.43229	0.0015729	0.968364	0.992904
hsa-miR-378a-3p	0.0242193	10.9893	0.00112887	0.973197	0.99501
hsa-miR-421	0.0213673	10.1565	0.00111328	0.973383	0.99501
hsa-miR-1296-3p	0.0412242	0.415306	0.00106129	0.974012	0.99501
hsa-miR-545-5p	0.0257934	2.11644	0.00104579	0.974202	0.99501
hsa-miR-548y	-0.0175918	2.09771	0.000701378	0.978872	0.99881
hsa-miR-877-3p	-0.0154334	3.01177	0.00062416	0.980068	0.999062
hsa-miR-3145-3p	-0.0195024	1.75231	0.000557744	0.981158	0.999205
hsa-miR-3074-5p	0.0157558	2.34544	0.000444406	0.983181	0.999224
hsa-miR-545-3p	0.0185083	3.89068	0.000421474	0.983621	0.999224
hsa-miR-151a-5p	0.0116284	13.0095	0.000400825	0.984027	0.999224
hsa-miR-99b-5p	-0.015568	14.5809	0.000289262	0.98643	1
hsa-miR-193b-3p	0.00986703	7.74783	0.000260435	0.987124	1
hsa-miR-5004-5p	-0.0731982	-0.0626238	0.000195494	0.988844	1
hsa-miR-885-5p	-0.000731158	0.812628	0.000156218	0.990028	1
hsa-miR-2278	-0.00979514	0.43623	0.000154117	0.990095	1
hsa-miR-501-5p	-0.00823118	4.67761	0.00010575	0.991795	1
hsa-miR-4520b-3p	-0.0489126	0.148575	5.9829e-05	0.993828	1
hsa-miR-3126-5p	-0.000281389	1.29653	1.51315e-05	0.996896	1
hsa-miR-589-3p	-0.00218724	6.06126	8.33173e-06	0.997697	1
hsa-miR-619-5p	-0.000629693	3.91793	5.82792e-07	0.999391	1
hsa-miR-23a-3p	0.000380426	10.113	2.76451e-07	0.99958	1
hsa-miR-487b-3p	-0.00165296	1.36016	3.69419e-08	0.999847	1
hsa-miR-6750-3p	-0.000357626	0.622383	2.51497e-08	0.999873	1
hsa-miR-519e-5p	0	0.118552	0	1	1
hsa-miR-3675-5p	0	-0.251589	0	1	1
hsa-miR-4652-3p	0	-0.201648	0	1	1

## Sheet: Hues1 miRNA 0vs3
miRNA	logFC	logCPM	LR	PValue	FDR
hsa-miR-196a-5p	8.18882	7.85111	93.7549	3.57117e-22	2.94621e-19
hsa-miR-10b-5p	5.57444	16.25	82.9847	8.26899e-20	3.41096e-17
hsa-miR-615-3p	6.5475	8.23588	64.6236	9.0665e-16	2.49329e-13
hsa-miR-10a-5p	8.2181	17.2177	63.3469	1.7333e-15	3.57493e-13
hsa-miR-196b-5p	5.41346	7.67303	57.4651	3.44032e-14	5.67653e-12
hsa-miR-10b-3p	7.32535	4.77479	56.3095	6.19153e-14	8.51335e-12
hsa-miR-10a-3p	8.7725	6.08851	50.0856	1.47181e-12	1.73463e-10
hsa-miR-302d-5p	-4.12757	7.23642	43.3445	4.59034e-11	4.73379e-09
hsa-miR-448	-6.43698	4.78758	40.6804	1.79281e-10	1.64341e-08
hsa-miR-1179	7.71592	3.266	35.6464	2.3659e-09	1.95187e-07
hsa-miR-6131	8.05458	3.85996	35.3809	2.7113e-09	2.03347e-07
hsa-miR-615-5p	7.63868	3.18798	33.2298	8.1887e-09	5.62973e-07
hsa-miR-302c-5p	-4.15276	9.96014	31.9821	1.55601e-08	9.87466e-07
hsa-miR-1298-5p	-5.26191	5.34148	30.9805	2.60634e-08	1.53588e-06
hsa-miR-1911-5p	-4.15841	4.38221	24.2203	8.59222e-07	4.72572e-05
hsa-miR-367-3p	-3.33565	8.06252	23.017	1.60577e-06	8.27973e-05
hsa-miR-302b-5p	-3.36876	6.06582	21.6833	3.21579e-06	0.00015606
hsa-miR-302d-3p	-3.26035	13.2332	21.0476	4.48025e-06	0.000205345
hsa-miR-520c-3p	-4.96153	3.53594	20.6443	5.53007e-06	0.000240122
hsa-miR-654-3p	-3.39684	4.41717	20.315	6.56828e-06	0.000270941
hsa-miR-302c-3p	-3.40253	12.5106	20.0093	7.70681e-06	0.000302768
hsa-miR-515-5p	-6.90973	3.13583	18.9625	1.33314e-05	0.000499929
hsa-miR-410-3p	-3.20627	5.45189	18.4231	1.76904e-05	0.000634547
hsa-miR-302a-3p	-3.03871	12.2812	18.2703	1.91668e-05	0.000649494
hsa-miR-431-5p	-3.69063	3.51058	18.2199	1.96816e-05	0.000649494
hsa-miR-409-3p	-3.72208	3.49712	17.3765	3.06599e-05	0.00096547
hsa-miR-1323	-3.46286	4.62082	17.3192	3.15972e-05	0.00096547
hsa-miR-411-5p	-3.62361	3.69181	17.1916	3.37926e-05	0.000995676
hsa-miR-146a-5p	-2.56893	12.8457	17.0952	3.55523e-05	0.0010114
hsa-miR-512-3p	-3.08443	6.17153	16.6586	4.47473e-05	0.00123055
hsa-let-7c-5p	-2.98004	9.20272	16.1045	5.99415e-05	0.00156952
hsa-miR-3151-3p	3.16384	3.02284	16.0322	6.22751e-05	0.00156952
hsa-let-7b-5p	-3.51231	5.80629	16.0169	6.27809e-05	0.00156952
hsa-miR-302b-3p	-2.81636	13.049	15.8888	6.7174e-05	0.00162996
hsa-let-7i-5p	-2.76851	8.66254	15.5514	8.02909e-05	0.00189257
hsa-miR-302a-5p	-3.0404	14.2639	15.4716	8.37548e-05	0.00191938
hsa-miR-152-5p	2.45227	4.10776	14.965	0.000109521	0.00244203
hsa-miR-516b-5p	-2.95648	4.02941	14.8722	0.000115049	0.00248828
hsa-miR-92b-5p	-3.1657	5.72407	14.8303	0.000117628	0.00248828
hsa-miR-187-3p	-3.46245	5.32836	14.6642	0.00012846	0.00264949
hsa-miR-501-5p	2.29477	3.8538	14.3869	0.000148834	0.00299482
hsa-miR-660-5p	2.47435	8.11939	14.3218	0.000154069	0.00302636
hsa-miR-362-5p	2.66273	6.8477	14.1703	0.000166984	0.00309655
hsa-miR-504-5p	-3.53383	5.26842	14.1527	0.000168554	0.00309655
hsa-miR-1286	-2.69748	5.45094	14.1488	0.000168903	0.00309655
hsa-miR-127-3p	-2.62247	9.38558	13.944	0.000188337	0.00325865
hsa-let-7g-5p	-2.33369	8.03211	13.9417	0.000188573	0.00325865
hsa-miR-133a-3p	3.30115	5.69772	13.9315	0.000189594	0.00325865
hsa-miR-1298-3p	-6.17885	2.48907	13.2901	0.000266817	0.00448147
hsa-miR-409-5p	-3.01632	3.38767	13.2567	0.000271604	0.00448147
hsa-miR-199b-5p	1.98635	7.43907	13.1782	0.000283224	0.00458156
hsa-miR-532-5p	2.33569	8.33408	13.1215	0.000291923	0.00463147
hsa-miR-98-5p	-2.76734	8.8516	13.0346	0.000305782	0.00475981
hsa-miR-483-3p	2.28709	4.56473	12.8702	0.000333861	0.00510065
hsa-miR-2682-5p	3.36825	4.43743	12.6302	0.000379561	0.00569342
hsa-miR-188-3p	2.35863	6.00984	12.5368	0.00039902	0.00582124
hsa-miR-508-3p	5.43148	2.21297	12.522	0.000402194	0.00582124
hsa-miR-517-5p	-3.93526	2.89149	12.3109	0.000450323	0.00640545
hsa-miR-518c-3p	-3.76159	2.79446	12.1616	0.000487842	0.00682152
hsa-miR-548g-3p	-1.97685	7.69125	12.03	0.000523514	0.00719832
hsa-miR-3605-3p	2.27164	4.90646	11.8939	0.000563175	0.0076167
hsa-miR-1912	-3.86095	2.70999	11.858	0.000574154	0.00763996
hsa-miR-184	-2.3292	6.02898	11.7536	0.00060725	0.00787774
hsa-miR-500a-5p	2.37134	4.35615	11.7418	0.000611122	0.00787774
hsa-miR-34b-5p	2.20148	4.55762	11.6668	0.000636241	0.00807536
hsa-miR-381-3p	-2.24121	4.73209	11.6032	0.0006584	0.00823001
hsa-miR-99a-5p	1.86031	6.81133	11.3396	0.000758723	0.00934248
hsa-let-7d-5p	-2.68525	7.27091	11.1844	0.000824901	0.010008
hsa-miR-187-5p	-3.11928	3.89376	11.1231	0.000852614	0.0100641
hsa-miR-136-3p	-2.82917	5.32593	11.1202	0.000853927	0.0100641
hsa-miR-152-3p	1.91372	6.97692	10.9485	0.000936811	0.0108855
hsa-miR-4455	-2.75259	7.41253	10.9208	0.000950928	0.010896
hsa-miR-519c-3p	-2.70632	3.38461	10.644	0.00110427	0.0123551
hsa-miR-3065-5p	2.64771	6.14502	10.6374	0.00110821	0.0123551
hsa-miR-500a-3p	2.04095	10.6941	10.597	0.00113272	0.0124599
hsa-miR-585-5p	4.97914	1.88594	10.5035	0.00119151	0.0129342
hsa-miR-181b-5p	2.07158	10.6052	10.1397	0.00145111	0.0155476
hsa-miR-92b-3p	-1.68578	16.1371	10.0126	0.00155471	0.016444
hsa-miR-653-5p	-2.14087	5.9584	9.88943	0.00166231	0.0173596
hsa-miR-4492	-5.33601	2.16457	9.85603	0.00169276	0.0174565
hsa-miR-889-3p	-2.62442	3.13317	9.56622	0.0019819	0.020186
hsa-miR-556-3p	-5.4489	2.09775	9.53208	0.00201912	0.0201914
hsa-miR-378a-3p	-1.91768	10.5775	9.52096	0.00203138	0.0201914
hsa-miR-3609	2.356	3.78711	9.32744	0.00225748	0.0219156
hsa-miR-1263	-2.32937	4.622	9.32704	0.00225797	0.0219156
hsa-miR-1266-5p	-2.37212	3.48976	9.26156	0.00234014	0.022449
hsa-miR-3913-5p	1.97706	3.47087	9.16198	0.00247095	0.0234314
hsa-miR-502-3p	1.86363	6.82723	9.1054	0.00254856	0.0238928
hsa-let-7a-5p	-1.86488	11.544	8.86711	0.00290354	0.0269149
hsa-miR-129-2-3p	-2.0934	4.6726	8.60373	0.00335476	0.0307519
hsa-miR-518b	-3.06037	3.01359	8.58067	0.00339751	0.0308016
hsa-miR-3943	-5.37286	2.11655	8.5053	0.00354113	0.0317397
hsa-miR-26a-5p	1.43144	15.6612	8.48649	0.00357793	0.0317397
hsa-miR-577	-1.89914	3.79615	8.34932	0.00385832	0.0338629
hsa-miR-380-3p	-5.22528	1.94265	8.30587	0.00395172	0.0342975
hsa-let-7f-5p	-2.09149	10.4919	8.28791	0.00399098	0.0342975
hsa-miR-7974	-1.66177	7.98919	8.25125	0.00407238	0.0346363
hsa-miR-526b-5p	-3.47869	2.52297	8.21417	0.00415644	0.0349904
hsa-miR-4435	-2.76206	3.09365	8.05408	0.00454014	0.0378345
hsa-miR-520a-3p	-2.68679	2.81609	7.93197	0.0048569	0.0400694
hsa-miR-3187-3p	-2.07765	3.40964	7.80272	0.00521677	0.0426123
hsa-miR-5092	-4.90133	2.08386	7.71964	0.00546233	0.0439256
hsa-miR-181a-2-3p	1.56728	7.92237	7.71248	0.00548404	0.0439256
hsa-miR-532-3p	1.89476	5.3333	7.65181	0.00567153	0.0449905
hsa-miR-6817-3p	3.46161	2.00949	7.59963	0.00583802	0.0458702
hsa-miR-1911-3p	-3.09925	2.42249	7.51155	0.00613046	0.047423
hsa-miR-26b-3p	1.65395	4.26986	7.50564	0.00615062	0.047423
hsa-miR-498	-3.30205	2.44588	7.45033	0.0063425	0.0480196
hsa-miR-4521	-1.93937	5.48239	7.44978	0.00634441	0.0480196
hsa-miR-369-3p	-5.03412	1.88316	7.42427	0.00643499	0.0482624
hsa-miR-664a-3p	1.87978	3.70644	7.34253	0.00673421	0.0500515
hsa-miR-379-5p	-2.06251	4.9283	7.32091	0.00681569	0.0502049
hsa-let-7d-3p	-2.13298	4.35424	7.30025	0.00689449	0.0503359
hsa-miR-335-5p	1.6301	9.77405	7.22872	0.00717463	0.0519216
hsa-miR-1915-3p	-2.02945	4.03914	6.97871	0.00824848	0.05911
hsa-miR-1307-5p	-1.58196	8.81387	6.96515	0.00831123	0.05911
hsa-miR-517a-3p	-3.13691	2.41341	6.94554	0.00840283	0.0592508
hsa-miR-491-5p	1.96169	2.84035	6.69719	0.00965651	0.0675137
hsa-miR-518f-5p	-4.97817	1.93913	6.68168	0.00974088	0.0675313
hsa-miR-95-3p	-2.98977	2.25734	6.60253	0.0101834	0.0700109
hsa-miR-92a-2-5p	-2.48448	2.94556	6.58486	0.010285	0.0701249
hsa-miR-542-5p	1.82754	4.47168	6.55486	0.0104598	0.0703434
hsa-miR-181c-3p	1.38918	6.9321	6.55014	0.0104876	0.0703434
hsa-miR-98-3p	-2.46432	2.69296	6.42944	0.0112244	0.0746784
hsa-miR-1910-5p	-1.42579	7.1034	6.37526	0.0115722	0.0763764
hsa-miR-371a-5p	-1.61584	6.7898	6.30993	0.0120064	0.0782382
hsa-miR-212-3p	-1.78395	3.63159	6.30439	0.0120439	0.0782382
hsa-miR-574-3p	1.6253	6.11878	6.22787	0.0125755	0.0810528
hsa-miR-518e-3p	-4.81355	1.836	6.18075	0.0129147	0.0825943
hsa-miR-573	-2.45594	2.82937	6.15573	0.0130987	0.0829985
hsa-miR-181d-5p	1.55239	8.93213	6.1449	0.0131792	0.0829985
hsa-miR-136-5p	-2.93365	2.24451	6.08575	0.0136277	0.0849981
hsa-miR-302f	-2.23575	9.36598	6.07605	0.0137027	0.0849981
hsa-miR-182-5p	-1.43334	13.9575	6.06104	0.0138197	0.0850837
hsa-miR-363-5p	-1.72618	3.84498	6.01943	0.0141492	0.0864676
hsa-miR-183-3p	-1.80801	3.79238	6.00593	0.0142579	0.0864909
hsa-miR-489-3p	-1.99626	4.9483	5.97416	0.014517	0.0868601
hsa-miR-4755-3p	4.47346	1.50813	5.97266	0.0145293	0.0868601
hsa-miR-499a-5p	-4.51886	1.78502	5.91225	0.015036	0.0881393
hsa-miR-143-3p	-1.40548	12.5226	5.908	0.0150723	0.0881393
hsa-miR-323a-3p	-4.66473	1.71185	5.90092	0.015133	0.0881393
hsa-miR-25-5p	-1.9803	6.00261	5.89654	0.0151706	0.0881393
hsa-miR-4301	2.13573	8.15375	5.88117	0.0153036	0.0882901
hsa-miR-335-3p	1.51747	10.9624	5.79461	0.0160754	0.0920985
hsa-miR-211-5p	-1.90326	5.52092	5.74178	0.016566	0.0942547
hsa-miR-551b-5p	-4.60482	1.7079	5.66726	0.0172845	0.0976691
hsa-miR-212-5p	-1.66654	4.56608	5.60828	0.0178758	0.100323
hsa-miR-7704	-2.36797	5.57357	5.51621	0.0188411	0.103683
hsa-miR-125b-1-3p	1.31735	7.7402	5.51366	0.0188685	0.103683
hsa-miR-302e	-2.72626	2.31968	5.51084	0.018899	0.103683
hsa-miR-1249	1.44949	4.48566	5.49755	0.0190431	0.103683
hsa-miR-1	2.32759	4.38124	5.49208	0.0191028	0.103683
hsa-miR-589-3p	1.57364	4.95544	5.47627	0.0192763	0.103941
hsa-miR-6511a-3p	1.35225	4.28338	5.36581	0.0205352	0.109763
hsa-miR-4662a-5p	1.81555	3.3126	5.35845	0.0206221	0.109763
hsa-miR-100-3p	2.44456	4.82989	5.33488	0.0209027	0.110111
hsa-miR-106a-3p	-4.34586	1.80626	5.32995	0.0209619	0.110111
hsa-miR-584-5p	1.44971	6.25811	5.29861	0.0213424	0.110111
hsa-miR-548f-3p	-2.24787	3.55928	5.29491	0.0213879	0.110111
hsa-let-7b-3p	-4.40611	1.81013	5.27838	0.0215918	0.110111
hsa-miR-4433-5p	-4.36648	1.79102	5.27668	0.0216129	0.110111
hsa-miR-146a-3p	-4.55216	1.65318	5.27596	0.0216219	0.110111
hsa-miR-222-5p	1.73767	8.6575	5.23653	0.0221174	0.111944
hsa-miR-433-3p	-2.72102	2.48537	5.17743	0.0228822	0.115108
hsa-miR-22-3p	1.36771	13.5406	5.16559	0.0230387	0.115193
hsa-miR-96-5p	-1.40507	6.77384	5.13475	0.0234515	0.115949
hsa-miR-382-3p	-4.45122	1.64509	5.13332	0.0234708	0.115949
hsa-miR-27a-5p	1.46295	5.99007	5.03799	0.0247972	0.121772
hsa-miR-940	-1.55989	4.15791	5.00243	0.0253118	0.123564
hsa-miR-522-3p	-2.02985	2.5201	4.8775	0.0272089	0.132043
hsa-miR-27b-3p	1.34535	13.9479	4.82277	0.0280862	0.135504
hsa-miR-34a-5p	1.45484	9.24378	4.78574	0.0286964	0.137643
hsa-miR-181a-3p	1.45102	6.10304	4.76883	0.0289795	0.138197
hsa-miR-378c	-4.26494	1.86485	4.73672	0.0295253	0.139991
hsa-miR-6716-3p	1.42258	3.38323	4.69253	0.0302941	0.142815
hsa-miR-3940-5p	-4.30847	1.65135	4.57948	0.0323571	0.151674
hsa-miR-1289	2.43228	2.57482	4.52227	0.0334564	0.15582
hsa-let-7a-3p	-2.19302	2.58871	4.50137	0.0338678	0.15582
hsa-miR-125b-2-3p	1.43896	6.80309	4.49441	0.0340058	0.15582
hsa-miR-148a-3p	1.15713	14.8936	4.49234	0.034047	0.15582
hsa-miR-3605-5p	1.69799	2.90805	4.48538	0.034186	0.15582
hsa-miR-100-5p	2.29309	13.1092	4.44727	0.034957	0.158459
hsa-miR-6748-3p	3.90849	1.40967	4.4144	0.0356369	0.160658
hsa-miR-195-5p	-1.35283	5.01125	4.31767	0.0377185	0.169118
hsa-miR-483-5p	1.34918	3.26581	4.22872	0.0397455	0.177244
hsa-miR-1287-5p	1.22941	4.69834	4.1883	0.0407039	0.180542
hsa-miR-1273h-3p	-4.07367	1.65887	4.17331	0.0410655	0.181171
hsa-miR-495-3p	-4.16362	1.49832	4.14839	0.0416742	0.182713
hsa-miR-181b-3p	1.39729	4.08363	4.14088	0.0418595	0.182713
hsa-miR-382-5p	-4.05018	1.74566	4.13201	0.0420794	0.182713
hsa-miR-30a-5p	1.11658	14.1946	4.11613	0.0424761	0.18347
hsa-miR-4454	-1.74094	7.2549	4.0889	0.0431658	0.184696
hsa-miR-371b-3p	-4.16331	1.49832	4.08726	0.0432076	0.184696
hsa-miR-520g-3p	-4.11875	1.75864	4.02356	0.044869	0.190809
hsa-miR-203a	1.55427	3.76493	4.00007	0.0454983	0.192493
hsa-miR-372-3p	-1.4567	5.6261	3.98696	0.0458538	0.193007
hsa-miR-1292-5p	-2.5203	2.07045	3.93977	0.0471573	0.196646
hsa-miR-653-3p	-1.63	2.78331	3.93419	0.0473139	0.196646
hsa-miR-219a-2-3p	-1.41154	3.4283	3.92701	0.0475164	0.196646
hsa-miR-299-5p	-3.94054	1.5971	3.91475	0.0478641	0.196646
hsa-miR-3960	-1.70085	3.22972	3.91313	0.0479102	0.196646
hsa-miR-7705	-4.13262	1.58953	3.89872	0.048323	0.197359
hsa-miR-204-5p	1.38808	8.58587	3.88587	0.048694	0.197894
hsa-miR-338-3p	-1.83996	2.646	3.82137	0.0506028	0.203776
hsa-miR-1272	-2.19868	2.70712	3.8203	0.0506352	0.203776
hsa-miR-4423-5p	2.08667	2.53212	3.77218	0.0521118	0.2087
hsa-miR-24-1-5p	2.57872	1.66004	3.76086	0.0524657	0.209102
hsa-miR-127-5p	-3.99701	1.60542	3.73257	0.0533614	0.209865
hsa-miR-190b	1.78342	2.77193	3.72619	0.0535655	0.209865
hsa-miR-452-5p	1.28169	4.15106	3.72156	0.0537142	0.209865
hsa-miR-27a-3p	1.35037	11.2723	3.7183	0.0538192	0.209865
hsa-miR-708-5p	1.03387	7.01313	3.7149	0.053929	0.209865
hsa-miR-361-5p	1.20556	10.2032	3.63241	0.0566649	0.219477
hsa-miR-365b-5p	-2.13943	2.47972	3.60583	0.0575774	0.221969
hsa-miR-6511b-3p	1.0796	4.13175	3.51132	0.0609508	0.233881
hsa-miR-181a-5p	1.18593	12.5189	3.4831	0.0619985	0.2368
hsa-miR-2278	3.53619	1.4094	3.40997	0.0648036	0.244249
hsa-miR-6842-3p	3.53619	1.4094	3.40997	0.0648036	0.244249
hsa-miR-1468-5p	1.08191	6.5595	3.40912	0.0648371	0.244249
hsa-miR-524-5p	-1.46217	3.15827	3.37553	0.0661713	0.248142
hsa-miR-520a-5p	-2.02767	2.29193	3.35035	0.0671906	0.250719
hsa-miR-548b-5p	-1.74794	3.01517	3.34361	0.0674663	0.250719
hsa-miR-3176	-1.23697	5.37855	3.30628	0.0690157	0.255327
hsa-miR-525-5p	-1.44896	3.46018	3.27687	0.0702627	0.25878
hsa-miR-548s	1.29434	3.29371	3.21911	0.0727831	0.266871
hsa-miR-191-5p	0.90655	15.0937	3.20083	0.0736008	0.268676
hsa-miR-367-5p	-2.50765	2.16632	3.19171	0.0740124	0.268722
hsa-miR-3681-5p	1.10173	3.57967	3.18449	0.07434	0.268722
hsa-miR-539-3p	-3.73415	1.43087	3.179	0.0745906	0.268722
hsa-miR-20b-3p	-1.20966	3.98556	3.1558	0.0756577	0.269961
hsa-miR-548j-3p	-3.67046	1.52761	3.15154	0.0758551	0.269961
hsa-miR-574-5p	0.992689	6.73534	3.14574	0.0761253	0.269961
hsa-miR-6868-3p	1.74379	2.16012	3.14321	0.0762436	0.269961
hsa-miR-3942-5p	-3.77991	1.51148	3.13004	0.0768619	0.270988
hsa-miR-4467	-2.26732	1.90503	3.11347	0.0776472	0.271782
hsa-miR-23a-5p	1.21166	5.1515	3.1114	0.0777462	0.271782
hsa-miR-6803-3p	1.86859	1.92617	3.07125	0.079688	0.277395
hsa-miR-345-3p	-1.95867	2.51302	3.04976	0.0807491	0.279907
hsa-miR-134-5p	-1.79045	3.02219	3.01299	0.0825999	0.285125
hsa-miR-129-5p	-1.1481	4.8399	2.94964	0.0858968	0.29527
hsa-miR-543	-3.69765	1.45163	2.90781	0.0881518	0.301764
hsa-miR-1254	-1.74049	2.95335	2.88885	0.0891948	0.304073
hsa-miR-181c-5p	1.06431	10.7501	2.8685	0.090329	0.304351
hsa-miR-1304-5p	-3.66764	1.87282	2.85776	0.0909338	0.304351
hsa-miR-1227-3p	1.34073	2.91215	2.8532	0.0911923	0.304351
hsa-miR-378a-5p	-1.43508	4.53526	2.85089	0.0913232	0.304351
hsa-miR-518f-3p	-3.58451	1.44286	2.84894	0.091434	0.304351
hsa-miR-32-3p	-1.14353	4.66403	2.84796	0.0914898	0.304351
hsa-miR-6772-3p	-3.65137	1.61186	2.82049	0.0930681	0.308358
hsa-miR-515-3p	-3.68053	1.51247	2.79057	0.0948202	0.312907
hsa-miR-30d-5p	0.97317	12.2579	2.74704	0.0974349	0.319574
hsa-miR-6753-3p	2.52686	1.8818	2.74408	0.0976152	0.319574
hsa-miR-92a-1-5p	-1.28439	5.15987	2.72651	0.0986946	0.32183
hsa-miR-4661-3p	-1.65749	2.33688	2.70606	0.0999677	0.324698
hsa-miR-5002-5p	2.02211	1.87732	2.69182	0.100864	0.326326
hsa-miR-3940-3p	-1.43129	3.11808	2.66402	0.102641	0.330777
hsa-miR-342-5p	0.962832	4.19852	2.62446	0.105228	0.337795
hsa-miR-221-5p	1.45704	10.5325	2.61291	0.105997	0.338491
hsa-miR-548k	-0.872481	7.03957	2.6089	0.106266	0.338491
hsa-miR-371b-5p	-2.05343	1.98603	2.59045	0.10751	0.341138
hsa-miR-6733-5p	2.01592	2.33345	2.55373	0.110034	0.347809
hsa-miR-1243	-1.42902	2.84569	2.53927	0.111046	0.349669
hsa-miR-1275	0.888017	4.2926	2.52631	0.111962	0.351211
hsa-miR-218-5p	0.96946	9.05344	2.51535	0.112743	0.352321
hsa-miR-28-3p	0.916414	12.3283	2.5086	0.113226	0.352497
hsa-miR-107	0.914844	6.4958	2.49874	0.113938	0.353378
hsa-miR-542-3p	1.03016	6.59226	2.48286	0.115093	0.354481
hsa-miR-197-3p	0.872651	8.71783	2.4747	0.115692	0.354481
hsa-miR-6836-5p	-3.31884	1.45402	2.47451	0.115706	0.354481
hsa-miR-3159	-3.30395	1.92247	2.47035	0.116012	0.354481
hsa-miR-6818-5p	1.77712	1.96119	2.44806	0.11767	0.358221
hsa-miR-519d-3p	-3.40733	1.43848	2.43909	0.118345	0.35895
hsa-miR-2276-3p	-2.0391	2.14119	2.43025	0.119014	0.359657
hsa-miR-99b-3p	0.976557	5.58103	2.40622	0.120854	0.363884
hsa-miR-125a-5p	0.818968	13.9983	2.38873	0.122213	0.366136
hsa-miR-509-3p	1.18036	4.05108	2.3852	0.122489	0.366136
hsa-miR-4502	-3.35066	1.43325	2.37817	0.123042	0.36646
hsa-miR-1264	-2.1338	1.84873	2.33236	0.12671	0.375583
hsa-miR-103a-3p	0.90462	11.7726	2.32861	0.127015	0.375583
hsa-miR-1269a	0.953999	7.88386	2.30108	0.129284	0.38051
hsa-miR-30b-5p	0.905392	8.79217	2.29651	0.129665	0.38051
hsa-miR-5581-3p	-3.32646	1.36887	2.29172	0.130065	0.38051
hsa-miR-6859-5p	2.108	1.64635	2.26302	0.132495	0.38625
hsa-miR-5683	1.82533	1.84928	2.24626	0.133938	0.389081
hsa-miR-183-5p	-1.04774	12.2841	2.22556	0.135743	0.392664
hsa-miR-1976	1.70656	1.72872	2.22124	0.136123	0.392664
hsa-miR-296-3p	-0.97078	5.82911	2.2084	0.137261	0.394566
hsa-miR-326	-0.957694	5.51728	2.19181	0.138747	0.395111
hsa-miR-128-1-5p	-0.889624	6.23973	2.191	0.138819	0.395111
hsa-miR-582-3p	0.933522	4.7064	2.19024	0.138888	0.395111
hsa-miR-1538	-3.27048	1.37338	2.18182	0.139649	0.395164
hsa-miR-379-3p	-1.93156	1.78654	2.17945	0.139864	0.395164
hsa-miR-126-5p	0.798782	8.32509	2.16512	0.141174	0.397128
hsa-miR-182-3p	-3.25599	1.36436	2.16133	0.141522	0.397128
hsa-miR-501-3p	1.19636	9.79702	2.13776	0.143712	0.401905
hsa-miR-210-3p	0.96416	6.07403	2.10196	0.147111	0.410022
hsa-miR-18a-3p	-0.916367	6.42363	2.09161	0.14811	0.411417
hsa-miR-24-2-5p	0.904408	4.67088	2.08169	0.149075	0.412708
hsa-miR-497-5p	-0.871159	3.90126	2.0663	0.150586	0.413483
hsa-miR-885-5p	-1.53323	2.02029	2.06567	0.150648	0.413483
hsa-miR-6886-5p	-1.03838	3.59725	2.06355	0.150859	0.413483
hsa-miR-3613-5p	1.01802	3.74307	2.05342	0.151865	0.414744
hsa-miR-3661	0.825069	4.10298	2.04882	0.152324	0.414744
hsa-miR-7-5p	0.865088	10.727	2.00839	0.156431	0.424525
hsa-miR-1246	1.04046	7.93548	2.00031	0.157267	0.424603
hsa-miR-132-3p	-0.833188	6.35439	1.99817	0.157489	0.424603
hsa-miR-548at-5p	1.25174	2.35701	1.97227	0.160207	0.430523
hsa-miR-548i	-0.869423	4.60545	1.96116	0.161389	0.432292
hsa-miR-518a-5p	-3.04436	1.44525	1.95118	0.16246	0.432572
hsa-miR-548h-3p	1.44858	1.92811	1.94203	0.163448	0.432572
hsa-miR-548w	2.13747	1.63478	1.92205	0.165631	0.432572
hsa-miR-130a-3p	0.88283	11.0521	1.9202	0.165834	0.432572
hsa-miR-450a-5p	0.865159	6.53468	1.91766	0.166115	0.432572
hsa-miR-23b-3p	0.794781	8.57822	1.91212	0.166728	0.432572
hsa-miR-342-3p	0.834006	9.69269	1.91089	0.166865	0.432572
hsa-miR-33b-5p	1.61816	1.92053	1.90589	0.16742	0.432572
hsa-miR-4645-3p	2.67527	1.39503	1.90483	0.167538	0.432572
hsa-miR-2114-5p	2.67527	1.39503	1.90483	0.167538	0.432572
hsa-miR-4676-3p	2.67527	1.39503	1.90483	0.167538	0.432572
hsa-miR-589-5p	0.901715	11.0748	1.90262	0.167786	0.432572
hsa-miR-16-5p	0.771505	12.9924	1.88886	0.169331	0.435195
hsa-miR-101-5p	1.70409	2.32811	1.87699	0.170676	0.437292
hsa-miR-4787-3p	-1.81471	2.0033	1.87185	0.171264	0.437438
hsa-miR-374b-5p	0.745159	8.3264	1.86414	0.172148	0.43834
hsa-miR-30c-5p	0.783585	12.5882	1.84907	0.173892	0.441157
hsa-miR-3912-3p	1.20244	2.4819	1.84536	0.174324	0.441157
hsa-miR-548t-3p	-1.92359	1.78825	1.84027	0.174919	0.44131
hsa-miR-3934-5p	-1.88717	1.87501	1.8246	0.176766	0.44385
hsa-miR-4485	1.25251	4.2499	1.82262	0.177002	0.44385
hsa-miR-1283	-1.06465	3.02826	1.80858	0.178678	0.446683
hsa-miR-3150a-5p	-1.48133	2.25538	1.80412	0.179215	0.446683
hsa-miR-7-2-3p	2.05189	1.50085	1.79903	0.17983	0.446866
hsa-miR-519c-5p	-1.53218	2.05219	1.79315	0.180543	0.447292
hsa-miR-5004-5p	-3.01895	1.35985	1.77853	0.18233	0.450367
hsa-miR-5585-3p	1.27486	2.68478	1.76878	0.183533	0.451984
hsa-miR-4449	-1.18068	2.71636	1.74977	0.185906	0.456465
hsa-miR-6784-3p	0.88325	3.4724	1.72753	0.188727	0.460298
hsa-miR-124-3p	-1.41686	2.90475	1.72649	0.18886	0.460298
hsa-miR-3664-3p	1.27523	2.88697	1.72027	0.189658	0.460298
hsa-miR-6516-5p	-1.88992	1.90543	1.71996	0.189698	0.460298
hsa-miR-767-5p	-0.868015	3.99555	1.70747	0.191314	0.462856
hsa-miR-6801-3p	-2.82078	1.53655	1.70103	0.192153	0.463527
hsa-miR-33a-5p	0.808325	3.85408	1.68613	0.194112	0.465778
hsa-miR-6777-3p	2.02617	1.5966	1.68535	0.194215	0.465778
hsa-miR-1322	-1.66725	2.05161	1.67921	0.19503	0.466376
hsa-miR-30a-3p	0.787661	10.6511	1.6708	0.196151	0.467702
hsa-miR-505-5p	-1.07702	2.88381	1.65913	0.197721	0.468449
hsa-miR-19a-5p	-1.26081	2.58058	1.65792	0.197884	0.468449
hsa-miR-30e-5p	0.709298	13.5134	1.65582	0.198168	0.468449
hsa-miR-137	1.72192	1.77655	1.65022	0.198929	0.468654
hsa-miR-28-5p	0.71222	8.01595	1.64518	0.199616	0.468654
hsa-miR-9-3p	1.33706	2.42413	1.64267	0.199959	0.468654
hsa-miR-619-5p	0.815533	3.96256	1.62766	0.202026	0.470128
hsa-miR-185-3p	1.11608	2.52673	1.62637	0.202206	0.470128
hsa-miR-193b-3p	0.654651	7.36403	1.62047	0.203026	0.470128
hsa-miR-15a-3p	-2.91956	1.35915	1.61753	0.203437	0.470128
hsa-miR-5708	-2.91956	1.35915	1.61753	0.203437	0.470128
hsa-miR-411-3p	-2.13096	1.94958	1.59843	0.206125	0.474915
hsa-miR-193a-3p	0.87252	3.37225	1.59378	0.206787	0.474915
hsa-miR-4423-3p	1.46319	2.78491	1.59063	0.207236	0.474915
hsa-miR-148a-5p	0.856154	10.2077	1.58383	0.20821	0.475825
hsa-miR-652-3p	0.6506	7.29233	1.56367	0.211128	0.476383
hsa-miR-4699-5p	-2.7897	1.28526	1.55873	0.211851	0.476383
hsa-miR-4504	-2.7897	1.28526	1.55873	0.211851	0.476383
hsa-miR-6789-5p	-2.7897	1.28526	1.55873	0.211851	0.476383
hsa-miR-548aj-3p	-2.7897	1.28526	1.55873	0.211851	0.476383
hsa-miR-3196	-2.78049	1.37583	1.55434	0.212496	0.476383
hsa-miR-3130-3p	-2.78049	1.37583	1.55434	0.212496	0.476383
hsa-miR-3607-5p	1.16642	2.99229	1.54881	0.213311	0.476914
hsa-miR-766-3p	0.816992	6.72034	1.53488	0.215382	0.480244
hsa-miR-365a-5p	-1.72159	1.78868	1.52549	0.21679	0.48208
hsa-miR-671-5p	-0.82849	5.76686	1.51424	0.218493	0.484562
hsa-miR-584-3p	-2.79589	1.47733	1.5065	0.219674	0.485875
hsa-miR-664a-5p	1.22452	2.09504	1.49357	0.221664	0.488964
hsa-miR-4532	-1.27488	8.01187	1.48963	0.222274	0.489004
hsa-miR-548ay-3p	-2.70749	1.35016	1.48095	0.223626	0.490668
hsa-miR-33b-3p	-0.839034	4.0123	1.47214	0.225008	0.492391
hsa-miR-188-5p	0.807148	3.96067	1.46302	0.22645	0.494237
hsa-miR-1257	-1.43563	2.22998	1.44391	0.229508	0.498723
hsa-miR-1247-5p	-0.980153	4.09448	1.44165	0.229872	0.498723
hsa-miR-545-3p	0.788994	4.65792	1.43889	0.230319	0.498723
hsa-miR-548aq-3p	0.898205	2.81769	1.43396	0.231119	0.499144
hsa-miR-24-3p	0.780089	11.1752	1.41764	0.233792	0.499385
hsa-miR-15a-5p	0.713691	6.34682	1.41667	0.233952	0.499385
hsa-miR-1268b	-1.02188	2.89924	1.41466	0.234285	0.499385
hsa-miR-5096	0.97565	2.97992	1.41396	0.234401	0.499385
hsa-miR-1343-3p	0.750926	3.70793	1.41394	0.234403	0.499385
hsa-miR-1913	-2.57227	1.46852	1.41117	0.234862	0.499385
hsa-miR-1226-3p	-0.779598	3.89587	1.39368	0.237784	0.503367
hsa-miR-4326	0.792367	3.97251	1.38554	0.23916	0.503367
hsa-miR-576-3p	1.03674	2.25027	1.38526	0.239207	0.503367
hsa-miR-3929	1.09055	4.50502	1.38303	0.239585	0.503367
hsa-miR-3200-3p	-0.829188	3.36925	1.38185	0.239786	0.503367
hsa-miR-4682	-1.55842	2.02183	1.37254	0.241376	0.504457
hsa-miR-22-5p	0.893187	3.54098	1.37165	0.241528	0.504457
hsa-miR-375	1.24907	4.60921	1.3679	0.242173	0.504526
hsa-miR-15b-5p	0.68419	9.67658	1.35547	0.244324	0.507727
hsa-miR-671-3p	0.723468	9.48983	1.34287	0.246529	0.511022
hsa-miR-3074-3p	-1.30046	2.03483	1.3374	0.247494	0.511735
hsa-miR-301a-3p	0.701592	10.3615	1.31825	0.250907	0.511989
hsa-miR-3942-3p	-1.01391	2.52042	1.31403	0.251666	0.511989
hsa-miR-668-3p	-1.65938	1.80413	1.31246	0.251951	0.511989
hsa-miR-1269b	0.72435	8.9777	1.3115	0.252123	0.511989
hsa-miR-1260b	-0.777421	6.78737	1.31011	0.252375	0.511989
hsa-miR-520d-5p	-1.35809	1.93338	1.30825	0.252711	0.511989
hsa-miR-6761-5p	1.60716	1.66055	1.30763	0.252825	0.511989
hsa-miR-3139	0.957579	2.58231	1.30654	0.253022	0.511989
hsa-miR-224-5p	0.747287	6.50095	1.30555	0.253202	0.511989
hsa-miR-425-3p	0.684989	4.35702	1.29574	0.254993	0.51435
hsa-miR-708-3p	0.80794	5.27546	1.28973	0.256098	0.514592
hsa-miR-520d-3p	-1.12392	2.18165	1.28831	0.25636	0.514592
hsa-miR-4754	-2.53025	1.27598	1.26327	0.261033	0.520615
hsa-miR-3937	-2.53025	1.27598	1.26327	0.261033	0.520615
hsa-miR-148b-3p	0.68019	11.3171	1.25991	0.261668	0.520615
hsa-miR-424-5p	0.716666	9.46814	1.25876	0.261885	0.520615
hsa-miR-18b-3p	-1.05381	2.61107	1.24809	0.263917	0.521483
hsa-miR-6852-5p	1.03413	2.26166	1.24628	0.264263	0.521483
hsa-miR-1251-5p	-1.64541	1.68029	1.24617	0.264285	0.521483
hsa-miR-933	1.08283	2.1083	1.24295	0.264903	0.521483
hsa-miR-582-5p	0.736918	4.20253	1.23994	0.265482	0.521483
hsa-miR-6747-3p	-1.36576	1.97779	1.22256	0.26886	0.525766
hsa-miR-1972	-0.949693	3.31138	1.22216	0.268938	0.525766
hsa-miR-551b-3p	1.03338	2.73328	1.20484	0.272356	0.530552
hsa-miR-659-5p	0.931059	2.71076	1.20326	0.272671	0.530552
hsa-miR-20a-3p	-0.876094	2.87319	1.19365	0.274595	0.533038
hsa-miR-23a-3p	0.75933	10.7864	1.18601	0.276136	0.533853
hsa-miR-6798-3p	0.802311	3.28945	1.18496	0.276348	0.533853
hsa-miR-943	-1.23181	2.14977	1.18105	0.277142	0.533853
hsa-miR-144-3p	-3.03885	1.49394	1.17879	0.277603	0.533853
hsa-miR-6769b-3p	-1.52973	1.72924	1.16621	0.280181	0.537358
hsa-miR-1305	-0.802978	3.14641	1.16356	0.280729	0.537358
hsa-miR-374a-5p	0.627155	9.05978	1.14359	0.284896	0.54393
hsa-miR-5100	0.732883	4.92608	1.1397	0.285715	0.54393
hsa-miR-140-5p	0.657037	5.15008	1.13769	0.28614	0.54393
hsa-miR-139-3p	-1.23715	2.11964	1.10483	0.293209	0.555589
hsa-miR-891a-5p	1.09311	2.29063	1.10165	0.293905	0.555589
hsa-miR-222-3p	0.637384	12.3317	1.09987	0.294294	0.555589
hsa-miR-34c-3p	0.668065	3.75336	1.0776	0.299234	0.563626
hsa-miR-296-5p	-0.63331	6.09808	1.06643	0.301753	0.566857
hsa-miR-194-5p	0.755509	4.87987	1.06392	0.302324	0.566857
hsa-miR-3691-5p	-0.794612	3.08685	1.05396	0.304597	0.569824
hsa-miR-193b-5p	0.939093	2.63389	1.04777	0.306022	0.571194
hsa-miR-151a-5p	0.568859	13.1733	1.04189	0.307382	0.572439
hsa-miR-150-5p	-1.24657	1.79469	1.03596	0.308764	0.573716
hsa-miR-4654	-1.68883	1.78652	1.03262	0.309545	0.573855
hsa-miR-34c-5p	0.609706	10.2327	1.02639	0.311008	0.573855
hsa-miR-5094	-0.621916	3.86898	1.0261	0.311076	0.573855
hsa-miR-3659	-1.04454	2.69392	1.02231	0.311971	0.573855
hsa-miR-548o-3p	-0.569836	6.71246	1.02085	0.312316	0.573855
hsa-miR-4638-3p	-1.38158	1.68217	1.01165	0.314507	0.576597
hsa-miR-548u	-0.972961	2.66968	1.00005	0.317299	0.580426
hsa-miR-486-3p	0.628635	4.3175	0.988848	0.320024	0.584115
hsa-miR-9-5p	0.872125	6.47338	0.977085	0.322919	0.588098
hsa-miR-3938	-0.635908	3.46857	0.972428	0.324075	0.588904
hsa-miR-1307-3p	-0.561639	7.49888	0.950406	0.329616	0.596825
hsa-miR-371a-3p	-0.94608	2.58538	0.949364	0.329881	0.596825
hsa-miR-503-3p	0.781136	2.65363	0.934404	0.333721	0.600223
hsa-miR-3115	0.845004	2.29163	0.933123	0.334053	0.600223
hsa-miR-4786-5p	-0.840266	2.5167	0.931666	0.33443	0.600223
hsa-miR-744-3p	0.569301	4.1865	0.928869	0.335157	0.600223
hsa-miR-6756-3p	1.44272	1.47762	0.927945	0.335397	0.600223
hsa-let-7f-1-3p	1.55289	1.64592	0.908273	0.340573	0.608166
hsa-miR-6741-3p	-1.28357	1.68253	0.88724	0.346226	0.615973
hsa-miR-592	-0.994012	2.66233	0.886461	0.346438	0.615973
hsa-miR-3130-5p	-0.834086	2.46808	0.874664	0.349667	0.618407
hsa-miR-148b-5p	0.551882	6.25616	0.871314	0.350592	0.618407
hsa-miR-670-3p	0.956593	1.91685	0.87103	0.35067	0.618407
hsa-miR-219b-3p	-2.01369	1.63473	0.870542	0.350805	0.618407
hsa-miR-6875-5p	1.40494	1.48181	0.85331	0.355618	0.625553
hsa-miR-5095	1.08788	1.70208	0.846501	0.357544	0.626665
hsa-miR-1226-5p	-2.00786	1.37829	0.842539	0.358672	0.626665
hsa-miR-518a-3p	-0.821586	2.43704	0.842437	0.358701	0.626665
hsa-miR-29b-1-5p	-0.899074	2.71759	0.84038	0.359288	0.626665
hsa-miR-629-5p	0.506609	6.64908	0.833223	0.361342	0.628919
hsa-miR-3677-3p	-0.572635	4.01472	0.825748	0.363505	0.629633
hsa-miR-21-5p	0.48265	15.9312	0.824255	0.363939	0.629633
hsa-miR-106a-5p	-0.525081	8.76772	0.8239	0.364042	0.629633
hsa-miR-5684	-0.707588	4.39335	0.820124	0.365144	0.630096
hsa-miR-942-5p	-0.551016	4.52527	0.817754	0.365838	0.630096
hsa-miR-4745-5p	-0.762611	3.3656	0.809378	0.368304	0.632588
hsa-miR-628-3p	0.57029	3.5438	0.807642	0.368818	0.632588
hsa-miR-641	-0.568275	5.76621	0.804194	0.369842	0.633029
hsa-miR-7975	-1.67687	1.96389	0.797498	0.371842	0.635134
hsa-miR-4516	-1.28713	1.75878	0.794673	0.372691	0.635268
hsa-miR-3129-5p	1.28245	1.62383	0.791606	0.373615	0.635531
hsa-miR-4792	-0.720962	5.81257	0.783266	0.376144	0.635598
hsa-miR-320b	-1.2888	1.80774	0.782089	0.376503	0.635598
hsa-miR-155-5p	-0.782115	5.84476	0.781362	0.376725	0.635598
hsa-miR-760	0.539703	3.71055	0.781325	0.376736	0.635598
hsa-miR-6807-3p	1.26829	1.93849	0.755572	0.384718	0.647739
hsa-miR-34b-3p	0.539472	4.84204	0.750763	0.386235	0.648969
hsa-miR-149-5p	0.514476	9.23197	0.747191	0.387367	0.649324
hsa-miR-30b-3p	0.669061	2.9041	0.745138	0.38802	0.649324
hsa-miR-374c-3p	0.631668	2.96967	0.74255	0.388845	0.649387
hsa-miR-429	1.03392	1.83462	0.720572	0.395956	0.658157
hsa-miR-561-5p	-0.466417	7.88606	0.715407	0.397655	0.658157
hsa-miR-450b-5p	0.523595	9.07016	0.71412	0.39808	0.658157
hsa-miR-628-5p	0.471316	4.17054	0.70714	0.400395	0.658157
hsa-miR-193a-5p	-0.659819	6.27632	0.707109	0.400405	0.658157
hsa-miR-205-5p	0.543482	8.82257	0.705253	0.401024	0.658157
hsa-miR-215-5p	0.614459	5.44053	0.704566	0.401254	0.658157
hsa-miR-3168	0.531144	8.03112	0.703792	0.401512	0.658157
hsa-miR-1277-5p	-0.867181	2.36468	0.702325	0.402004	0.658157
hsa-miR-1261	-0.611186	4.85236	0.700886	0.402486	0.658157
hsa-miR-561-3p	-0.845378	2.33997	0.699737	0.402872	0.658157
hsa-miR-6505-3p	0.925651	2.11056	0.691157	0.405771	0.661583
hsa-miR-29a-5p	1.01493	1.89635	0.684474	0.40805	0.663987
hsa-miR-2110	-0.55691	3.37378	0.672969	0.412019	0.668663
hsa-miR-1273g-3p	-0.525672	6.39081	0.671455	0.412545	0.668663
hsa-miR-4785	1.09708	1.71081	0.667517	0.413919	0.669574
hsa-miR-4791	0.585549	3.296	0.66202	0.415848	0.671378
hsa-miR-324-3p	0.506204	3.62342	0.656373	0.417843	0.672304
hsa-miR-1247-3p	0.5619	3.16876	0.655788	0.418051	0.672304
hsa-miR-1237-3p	0.867179	1.91421	0.653384	0.418905	0.672368
hsa-miR-331-5p	0.533612	5.60537	0.65001	0.420109	0.672925
hsa-miR-19b-1-5p	-1.61268	1.77667	0.647846	0.420884	0.672925
hsa-miR-99b-5p	0.456908	15.1367	0.641983	0.422994	0.67499
hsa-miR-548e-5p	-0.640374	3.20281	0.637945	0.424456	0.675379
hsa-miR-3065-3p	0.584147	4.31576	0.634715	0.425631	0.675379
hsa-miR-5699-3p	0.562091	3.28956	0.634545	0.425693	0.675379
hsa-miR-92a-3p	0.344018	17.1461	0.62566	0.428952	0.679242
hsa-miR-26b-5p	0.476453	11.4496	0.613281	0.433555	0.684758
hsa-miR-132-5p	-0.637869	2.75247	0.60965	0.434919	0.684758
hsa-miR-186-3p	0.667474	2.66397	0.608271	0.43544	0.684758
hsa-miR-29c-5p	0.913776	2.12948	0.607435	0.435755	0.684758
hsa-miR-106b-3p	0.440046	8.40977	0.596303	0.439992	0.688407
hsa-miR-195-3p	-1.2545	1.91894	0.593003	0.44126	0.688407
hsa-miR-3939	-0.552207	5.44498	0.590653	0.442167	0.688407
hsa-miR-4746-5p	-0.501475	5.92284	0.59032	0.442295	0.688407
hsa-miR-1276	-0.493032	5.06928	0.589975	0.442429	0.688407
hsa-miR-142-3p	0.807879	2.02397	0.585297	0.444244	0.688407
hsa-miR-3074-5p	0.545929	3.16897	0.584726	0.444466	0.688407
hsa-miR-4728-3p	-0.93994	2.5877	0.58399	0.444753	0.688407
hsa-miR-518d-3p	-0.919542	2.06955	0.578216	0.447012	0.690609
hsa-miR-454-5p	0.411597	6.82236	0.57571	0.447999	0.690839
hsa-miR-3195	-0.495428	6.40086	0.5701	0.450219	0.692508
hsa-miR-3660	-0.720181	2.77488	0.568741	0.45076	0.692508
hsa-miR-548az-5p	-0.56731	2.93695	0.564699	0.452373	0.693176
hsa-miR-4797-3p	-1.13443	1.44022	0.560687	0.453984	0.693176
hsa-miR-5690	0.876852	2.19256	0.558395	0.454908	0.693176
hsa-miR-373-3p	-0.500819	4.21276	0.557299	0.455351	0.693176
hsa-miR-5696	-1.23407	1.66465	0.555691	0.456002	0.693176
hsa-miR-6797-3p	0.95509	1.97607	0.555114	0.456236	0.693176
hsa-miR-590-3p	0.498372	5.41581	0.547192	0.459467	0.694787
hsa-miR-29a-3p	0.473429	9.40846	0.546481	0.459759	0.694787
hsa-miR-4677-3p	0.45396	6.16042	0.546327	0.459822	0.694787
hsa-miR-3177-3p	-0.622124	3.16272	0.542949	0.461213	0.694814
hsa-miR-30d-3p	0.420063	6.58716	0.54131	0.46189	0.694814
hsa-miR-5008-3p	-0.879307	2.00583	0.540158	0.462367	0.694814
hsa-miR-3145-3p	-0.63625	2.6679	0.532621	0.465507	0.698221
hsa-miR-2467-5p	0.390337	7.29055	0.530158	0.466541	0.698221
hsa-miR-29b-3p	0.610586	6.34045	0.528654	0.467173	0.698221
hsa-miR-328-3p	0.440464	6.29274	0.522979	0.469574	0.700539
hsa-miR-3116	-1.00748	1.68883	0.515538	0.472751	0.703146
hsa-miR-455-5p	0.470526	5.5593	0.5149	0.473025	0.703146
hsa-miR-876-5p	-0.638478	2.83553	0.502196	0.478537	0.710059
hsa-miR-769-5p	0.422955	11.2212	0.498745	0.480052	0.711028
hsa-miR-486-5p	0.411463	13.3345	0.495037	0.481689	0.711879
hsa-miR-151a-3p	0.362655	14.1546	0.493542	0.482352	0.711879
hsa-miR-451a	1.1024	1.96487	0.487718	0.484947	0.714431
hsa-miR-744-5p	0.387514	8.29383	0.485235	0.48606	0.714795
hsa-miR-570-3p	0.491317	4.84934	0.472079	0.492032	0.721142
hsa-miR-340-3p	-0.40326	6.28669	0.471816	0.492153	0.721142
hsa-miR-4517	-1.07708	1.69253	0.469975	0.492999	0.721142
hsa-miR-126-3p	0.413317	5.0324	0.460973	0.49717	0.723639
hsa-miR-625-3p	0.419085	3.69858	0.460441	0.497418	0.723639
hsa-miR-130b-3p	0.409903	10.2118	0.459365	0.497921	0.723639
hsa-miR-18a-5p	-0.363048	6.87669	0.456951	0.499052	0.723639
hsa-miR-548c-5p	0.660122	2.49936	0.456867	0.499092	0.723639
hsa-miR-548b-3p	-1.0308	1.53684	0.453127	0.500854	0.72492
hsa-miR-5587-3p	-1.00965	1.52517	0.445101	0.504671	0.729165
hsa-miR-7977	0.361011	7.32127	0.433268	0.51039	0.735818
hsa-miR-524-3p	-0.754169	1.97274	0.431898	0.511059	0.735818
hsa-miR-4461	-0.548769	3.78636	0.429234	0.512365	0.736413
hsa-miR-942-3p	-0.924306	1.78421	0.425281	0.514314	0.737928
hsa-miR-576-5p	-0.408319	4.91868	0.421658	0.516111	0.739222
hsa-miR-1304-3p	-0.379326	6.68134	0.411615	0.521151	0.745146
hsa-miR-624-5p	-0.667207	2.51869	0.409359	0.522295	0.745491
hsa-miR-200c-3p	0.39143	4.47545	0.406568	0.523716	0.745503
hsa-miR-2355-5p	-0.418441	5.25442	0.405608	0.524207	0.745503
hsa-miR-4803	0.923737	1.62351	0.40314	0.525472	0.745503
hsa-miR-3909	0.363879	6.45257	0.402272	0.525918	0.745503
hsa-miR-18b-5p	-0.353886	6.97954	0.396959	0.528664	0.74811
hsa-let-7e-5p	-0.371877	9.06823	0.391427	0.53155	0.750173
hsa-miR-935	0.381301	6.35114	0.390683	0.531941	0.750173
hsa-miR-1306-3p	0.723407	2.53348	0.387917	0.533396	0.750942
hsa-miR-423-3p	0.386487	11.1739	0.37987	0.537673	0.755673
hsa-miR-423-5p	0.525786	10.1859	0.374096	0.54078	0.758247
hsa-miR-1270	0.370491	4.69493	0.373058	0.541342	0.758247
hsa-miR-4466	-0.97642	1.8028	0.366339	0.545006	0.762085
hsa-miR-135b-3p	-0.422035	5.5611	0.363788	0.54641	0.762102
hsa-miR-4661-5p	-0.355596	4.09188	0.362962	0.546866	0.762102
hsa-miR-4531	-0.357916	6.42617	0.360498	0.54823	0.762714
hsa-miR-941	0.353539	11.8397	0.356951	0.550205	0.762738
hsa-miR-3126-5p	0.80306	1.85591	0.356255	0.550593	0.762738
hsa-miR-6819-3p	0.590125	2.0153	0.355492	0.551021	0.762738
hsa-miR-4640-5p	1.11571	1.50802	0.350507	0.553826	0.764462
hsa-miR-4448	0.394225	5.00382	0.345804	0.556498	0.764462
hsa-miR-146b-5p	0.313935	13.7937	0.34047	0.559558	0.764462
hsa-miR-4775	0.601988	2.41211	0.34022	0.559703	0.764462
hsa-miR-1273d	-0.773928	1.67789	0.336485	0.561865	0.764462
hsa-miR-15b-3p	-0.36526	5.79875	0.335866	0.562225	0.764462
hsa-miR-320a	0.326993	8.99042	0.335133	0.562652	0.764462
hsa-miR-548l	-0.507522	2.58772	0.334651	0.562933	0.764462
hsa-miR-145-3p	-0.380516	5.35015	0.334512	0.563014	0.764462
hsa-miR-6793-3p	0.762465	1.78973	0.334398	0.563081	0.764462
hsa-miR-219a-1-3p	0.463954	2.72248	0.333821	0.563418	0.764462
hsa-miR-1255a	0.764291	1.72891	0.333784	0.563439	0.764462
hsa-miR-421	0.345248	10.0478	0.33137	0.564853	0.764462
hsa-miR-200b-3p	-0.373141	3.93	0.330639	0.565283	0.764462
hsa-miR-4286	0.345274	4.80958	0.329142	0.566165	0.764462
hsa-miR-7114-3p	-1.01498	1.70832	0.324228	0.569077	0.767139
hsa-miR-25-3p	0.326173	12.6814	0.317041	0.573391	0.771693
hsa-miR-3129-3p	0.457925	2.73342	0.312488	0.576158	0.774153
hsa-miR-34a-3p	0.340356	3.76714	0.307964	0.578932	0.776616
hsa-miR-338-5p	0.52281	1.95812	0.299482	0.584207	0.780549
hsa-miR-145-5p	0.290018	6.76306	0.299092	0.584452	0.780549
hsa-miR-4804-5p	-0.907316	1.82848	0.298694	0.584702	0.780549
hsa-miR-487b-3p	-0.709303	1.74371	0.296428	0.58613	0.781192
hsa-miR-6840-5p	0.533421	2.03802	0.292931	0.588348	0.782883
hsa-miR-7706	0.29186	7.31077	0.287307	0.591951	0.786195
hsa-miR-6511b-5p	-0.670001	1.95168	0.285429	0.593165	0.786195
hsa-miR-3615	-0.347137	3.55805	0.284609	0.593696	0.786195
hsa-miR-125a-3p	0.359055	5.1635	0.281607	0.59565	0.787518
hsa-miR-140-3p	0.316738	10.0877	0.274959	0.600025	0.791434
hsa-miR-505-3p	0.283274	6.73837	0.273952	0.600693	0.791434
hsa-miR-4749-3p	0.852925	1.82771	0.272755	0.60149	0.791434
hsa-miR-3158-3p	-0.314459	4.99709	0.26615	0.605926	0.794886
hsa-miR-1291	0.731562	1.74259	0.263438	0.607768	0.794886
hsa-miR-625-5p	0.33063	4.50305	0.263288	0.60787	0.794886
hsa-miR-516a-5p	-0.350512	5.33614	0.261962	0.608775	0.794886
hsa-miR-221-3p	0.354494	11.1651	0.261426	0.609142	0.794886
hsa-miR-30c-2-3p	0.330027	4.78362	0.260328	0.609895	0.794886
hsa-miR-627-3p	0.619794	2.00242	0.256686	0.612406	0.796395
hsa-miR-331-3p	0.309077	5.97735	0.255855	0.612983	0.796395
hsa-miR-374a-3p	-0.259396	7.32906	0.248296	0.618278	0.802011
hsa-miR-7976	0.555105	1.97402	0.242733	0.622239	0.805628
hsa-miR-3944-3p	0.731136	1.65523	0.241647	0.623019	0.805628
hsa-miR-4440	-0.828069	1.53152	0.240179	0.624077	0.805733
hsa-miR-26a-2-3p	-0.334408	4.57586	0.236908	0.626448	0.807531
hsa-miR-4742-3p	0.617809	1.77236	0.229466	0.63192	0.810999
hsa-miR-4646-3p	0.720473	1.79813	0.227994	0.633015	0.810999
hsa-miR-93-3p	0.319319	5.60554	0.226418	0.634192	0.810999
hsa-miR-5699-5p	0.53816	2.2728	0.226185	0.634367	0.810999
hsa-miR-7851-3p	0.757503	1.54788	0.225823	0.634638	0.810999
hsa-miR-340-5p	-0.284384	10.4786	0.225293	0.635036	0.810999
hsa-miR-361-3p	0.27706	6.44279	0.221297	0.638053	0.813592
hsa-miR-199a-3p	-0.26907	9.43233	0.216619	0.641628	0.816888
hsa-miR-877-3p	0.372007	2.80752	0.213025	0.644407	0.817591
hsa-miR-454-3p	0.272968	9.79271	0.21234	0.644939	0.817591
hsa-miR-556-5p	-0.41065	2.63893	0.212065	0.645154	0.817591
hsa-miR-16-2-3p	0.273528	4.72966	0.206412	0.649594	0.821955
hsa-miR-122-5p	-0.532346	2.38511	0.204467	0.651139	0.822649
hsa-miR-548n	0.381472	2.38368	0.203111	0.652222	0.822757
hsa-miR-1908-5p	0.289851	5.14606	0.200119	0.654625	0.8239
hsa-miR-20b-5p	-0.280323	11.0471	0.198536	0.655905	0.8239
hsa-miR-484	-0.261637	9.43108	0.197192	0.656997	0.8239
hsa-miR-153-3p	0.402348	3.24025	0.197038	0.657123	0.8239
hsa-miR-676-3p	-0.394878	2.7916	0.195323	0.658523	0.824403
hsa-miR-1262	0.616137	1.63043	0.191156	0.661956	0.827446
hsa-miR-550a-5p	0.277154	6.06298	0.185806	0.666431	0.831778
hsa-miR-4689	-0.685663	1.56001	0.179233	0.672033	0.8366
hsa-miR-191-3p	0.250868	4.38294	0.178897	0.672322	0.8366
hsa-miR-548ba	-0.860667	1.59479	0.176227	0.674636	0.838215
hsa-miR-31-3p	0.361512	2.94434	0.174648	0.676013	0.838663
hsa-miR-4443	0.635392	1.72177	0.172395	0.677992	0.839068
hsa-miR-142-5p	0.272818	4.45209	0.170444	0.679717	0.839068
hsa-miR-374b-3p	-0.256732	6.17356	0.169402	0.680644	0.839068
hsa-miR-6775-3p	-0.393422	2.30265	0.168878	0.681111	0.839068
hsa-miR-33a-3p	0.383607	2.52555	0.168522	0.681429	0.839068
hsa-miR-205-3p	-0.640076	1.46364	0.165605	0.684048	0.839068
hsa-miR-4717-3p	-0.608398	1.69106	0.1651	0.684503	0.839068
hsa-miR-135a-5p	-0.337472	3.73478	0.16358	0.685881	0.839068
hsa-miR-6857-3p	0.616491	1.55934	0.163513	0.685943	0.839068
hsa-miR-365a-3p	0.219467	7.56243	0.162889	0.68651	0.839068
hsa-miR-192-5p	0.274143	10.7076	0.161041	0.6882	0.839883
hsa-miR-19a-3p	-0.208387	7.51529	0.159939	0.689213	0.839883
hsa-miR-4508	0.69725	1.55697	0.157494	0.691474	0.841395
hsa-miR-548h-5p	0.264739	3.52447	0.156256	0.692627	0.841558
hsa-miR-19b-3p	-0.228639	9.63719	0.152659	0.696008	0.844421
hsa-miR-3126-3p	0.433797	1.83532	0.142953	0.705363	0.853882
hsa-miR-3131	-0.472073	1.80925	0.142431	0.705876	0.853882
hsa-miR-141-3p	-0.24165	5.97677	0.139558	0.708721	0.855857
hsa-miR-4482-3p	-0.225053	3.93914	0.137744	0.710534	0.855857
hsa-miR-214-3p	0.237134	5.41532	0.137658	0.710621	0.855857
hsa-miR-503-5p	0.230459	7.00816	0.136611	0.711674	0.855876
hsa-miR-2277-5p	0.311973	2.43815	0.133934	0.714388	0.857889
hsa-miR-1180-3p	0.221579	6.43169	0.130696	0.717711	0.858543
hsa-miR-21-3p	0.203467	13.2869	0.130009	0.718423	0.858543
hsa-miR-874-5p	0.266449	2.98859	0.129487	0.718964	0.858543
hsa-miR-550a-3p	0.266616	3.72444	0.129362	0.719095	0.858543
hsa-miR-1303	-0.230793	3.25863	0.123529	0.725238	0.862874
hsa-miR-103a-2-5p	0.36514	2.54702	0.12319	0.7256	0.862874
hsa-miR-449a	0.472687	1.71486	0.122594	0.726238	0.862874
hsa-miR-6783-3p	0.406954	1.76338	0.121971	0.726906	0.862874
hsa-miR-186-5p	0.195896	13.1592	0.12067	0.728309	0.863298
hsa-miR-514a-3p	0.586193	1.71504	0.118721	0.730426	0.863789
hsa-miR-548aq-5p	0.603971	1.56873	0.118362	0.730818	0.863789
hsa-miR-548as-5p	0.400057	1.78294	0.114774	0.734773	0.867042
hsa-miR-545-5p	0.316881	2.40174	0.113967	0.735672	0.867042
hsa-miR-5701	-0.369268	2.15925	0.109912	0.740244	0.871186
hsa-miR-1293	-0.330298	2.49307	0.108972	0.741318	0.871207
hsa-miR-3190-3p	-0.438623	1.87683	0.104715	0.746244	0.875748
hsa-miR-7854-3p	0.55036	1.55241	0.10192	0.749538	0.877046
hsa-miR-2116-3p	0.363	1.61925	0.101791	0.749691	0.877046
hsa-miR-1294	-0.428452	1.81481	0.101079	0.750539	0.877046
hsa-miR-29c-3p	0.198451	3.87604	0.0945103	0.75852	0.883287
hsa-miR-616-5p	-0.272148	2.61112	0.094297	0.758784	0.883287
hsa-miR-6864-5p	-0.506446	1.55545	0.0935837	0.75967	0.883287
hsa-miR-6732-3p	-0.505738	1.55545	0.092888	0.760537	0.883287
hsa-miR-200a-3p	0.290805	2.13858	0.0923322	0.761233	0.883287
hsa-miR-874-3p	-0.176393	8.44508	0.0889118	0.765565	0.886832
hsa-miR-190a-5p	0.187552	6.94126	0.087748	0.76706	0.886832
hsa-miR-4687-5p	0.348055	1.95662	0.0873879	0.767525	0.886832
hsa-miR-139-5p	-0.286074	2.73745	0.0865668	0.768588	0.886832
hsa-miR-758-3p	-0.378288	1.74014	0.0848776	0.770793	0.888134
hsa-miR-138-1-3p	0.440919	1.6198	0.0789109	0.778779	0.896084
hsa-miR-548ab	-0.193217	4.43951	0.0729204	0.787131	0.903877
hsa-miR-3127-5p	-0.29615	1.80584	0.0719534	0.788514	0.903877
hsa-miR-3928-3p	-0.247054	2.54399	0.0717274	0.788838	0.903877
hsa-miR-17-5p	0.156556	9.92845	0.0687516	0.793163	0.907183
hsa-miR-1306-5p	0.222442	2.80767	0.0682359	0.793923	0.907183
hsa-miR-93-5p	0.156854	11.559	0.0670594	0.795667	0.907295
hsa-miR-372-5p	0.354703	1.62406	0.0663672	0.796701	0.907295
hsa-miR-185-5p	0.170421	5.04443	0.0659553	0.79732	0.907295
hsa-miR-4484	-0.285874	2.482	0.0628702	0.802016	0.910807
hsa-let-7e-3p	0.328279	1.91066	0.0623608	0.802803	0.910807
hsa-miR-519a-3p	0.293927	1.98441	0.0613624	0.804355	0.910807
hsa-miR-106b-5p	0.133667	8.43099	0.061064	0.804822	0.910807
hsa-miR-210-5p	0.18774	3.68516	0.0594721	0.807332	0.912396
hsa-miR-2355-3p	-0.263667	2.19355	0.0575674	0.810383	0.913815
hsa-miR-873-3p	-0.131036	7.90315	0.0573078	0.810803	0.913815
hsa-miR-219a-5p	0.291431	1.78356	0.0554863	0.813778	0.915916
hsa-miR-30c-1-3p	-0.144691	6.10097	0.0515311	0.82042	0.922134
hsa-miR-1285-5p	-0.228127	2.10323	0.0500032	0.823058	0.92384
hsa-miR-4664-3p	0.169113	2.74312	0.0481473	0.826319	0.926241
hsa-miR-128-3p	0.120836	8.4018	0.0465596	0.829162	0.928166
hsa-miR-214-5p	-0.143848	3.25241	0.0448398	0.832299	0.92941
hsa-miR-6866-5p	0.263406	1.7	0.0447164	0.832526	0.92941
hsa-miR-937-3p	-0.160224	3.23295	0.0440585	0.833745	0.929513
hsa-miR-339-3p	0.133365	6.41865	0.0427596	0.836179	0.930968
hsa-miR-324-5p	-0.140416	4.43314	0.0389284	0.843591	0.936021
hsa-miR-548a-3p	-0.133047	3.45517	0.0385988	0.844246	0.936021
hsa-miR-1908-3p	-0.178809	3.37593	0.0384176	0.844607	0.936021
hsa-miR-651-5p	0.117602	4.80785	0.0380937	0.845255	0.936021
hsa-miR-5001-3p	0.169047	2.33663	0.03632	0.848856	0.938748
hsa-miR-491-3p	-0.196167	2.16264	0.0315081	0.859112	0.948818
hsa-miR-1301-3p	0.109771	5.22484	0.0294444	0.863757	0.950114
hsa-miR-598-3p	-0.111305	5.5157	0.02918	0.864364	0.950114
hsa-miR-424-3p	-0.0978146	7.75812	0.0290862	0.86458	0.950114
hsa-miR-6786-3p	-0.132465	2.43286	0.0286761	0.865529	0.950114
hsa-miR-143-5p	0.222458	1.77915	0.0282153	0.866604	0.950114
hsa-miR-548d-5p	-0.144557	2.56427	0.0276587	0.867914	0.950114
hsa-miR-3180-3p	0.121921	3.41159	0.027476	0.868347	0.950114
hsa-miR-1252-5p	-0.138407	2.54951	0.024176	0.876438	0.95519
hsa-miR-6812-3p	0.158942	2.71856	0.0232186	0.87889	0.95519
hsa-miR-3944-5p	-0.213401	1.70628	0.0231252	0.879132	0.95519
hsa-miR-26a-1-3p	0.173637	2.24388	0.023096	0.879208	0.95519
hsa-miR-873-5p	-0.0972084	4.38022	0.0228393	0.879876	0.95519
hsa-miR-3613-3p	-0.176048	2.0172	0.0228176	0.879932	0.95519
hsa-miR-3145-5p	0.149539	2.25587	0.0211385	0.884402	0.95878
hsa-miR-588	-0.232448	1.96168	0.0206176	0.885826	0.959063
hsa-miR-4741	-0.1602	2.18831	0.0200503	0.887397	0.959505
hsa-miR-590-5p	0.182158	1.62397	0.0176642	0.894267	0.963863
hsa-miR-32-5p	0.0827136	3.76314	0.0171057	0.895942	0.963863
hsa-miR-548e-3p	-0.0888521	3.4096	0.0166901	0.897207	0.963863
hsa-miR-548j-5p	0.118301	2.11398	0.0163608	0.898221	0.963863
hsa-miR-3690	0.283463	1.68466	0.0162856	0.898454	0.963863
hsa-miR-30e-3p	0.0765517	11.1937	0.0155076	0.900896	0.963863
hsa-miR-197-5p	-0.169136	1.82824	0.0150997	0.902201	0.963863
hsa-miR-548ah-5p	-0.0886421	4.82919	0.0150713	0.902293	0.963863
hsa-miR-425-5p	0.0722054	10.4071	0.0146396	0.903696	0.963863
hsa-miR-5000-3p	-0.158846	1.61465	0.0140146	0.905764	0.963863
hsa-miR-5010-3p	0.0949422	2.75471	0.0140035	0.905801	0.963863
hsa-miR-548y	-0.134881	1.90754	0.0128639	0.909698	0.963863
hsa-miR-1271-5p	0.102848	8.90809	0.0127704	0.910026	0.963863
hsa-miR-629-3p	-0.110902	2.54506	0.0126643	0.910398	0.963863
hsa-miR-1296-5p	-0.0609387	7.01649	0.0123912	0.911366	0.963863
hsa-miR-769-3p	-0.0705932	3.64278	0.0122769	0.911774	0.963863
hsa-miR-455-3p	0.0706653	6.40994	0.0122562	0.911848	0.963863
hsa-miR-301a-5p	-0.0639892	4.51008	0.0120869	0.912457	0.963863
hsa-miR-4690-5p	0.166656	1.55754	0.0114163	0.91491	0.964416
hsa-miR-887-3p	-0.0759907	7.65733	0.010593	0.918025	0.964416
hsa-miR-3177-5p	-0.123525	1.84592	0.0104928	0.918412	0.964416
hsa-miR-146b-3p	-0.0892864	3.14817	0.0103919	0.918804	0.964416
hsa-miR-1236-3p	0.172896	1.53838	0.0103865	0.918825	0.964416
hsa-miR-105-5p	0.0807113	2.83669	0.00843148	0.926839	0.967367
hsa-miR-301b	-0.0501799	8.51791	0.00811337	0.928228	0.967367
hsa-miR-199a-5p	0.0534754	9.33267	0.00802508	0.928619	0.967367
hsa-miR-330-3p	-0.0614935	5.48926	0.00795851	0.928915	0.967367
hsa-miR-7641	-0.0616991	4.67264	0.00795619	0.928925	0.967367
hsa-miR-548ah-3p	0.050058	6.85065	0.00764858	0.930309	0.967367
hsa-miR-363-3p	-0.0506589	12.5973	0.00757932	0.930624	0.967367
hsa-miR-548ao-3p	0.15211	1.61061	0.00749345	0.931017	0.967367
hsa-miR-138-5p	-0.067209	3.10209	0.00712141	0.932748	0.967946
hsa-miR-135b-5p	-0.0440921	7.40117	0.00661653	0.93517	0.96924
hsa-miR-6837-3p	-0.0977022	1.75065	0.00488923	0.944255	0.976176
hsa-miR-6721-5p	-0.120908	1.47484	0.00464339	0.945672	0.976176
hsa-miR-1285-3p	0.0418536	4.84951	0.00459146	0.945976	0.976176
hsa-miR-6844	-0.0906049	1.90047	0.00448677	0.946595	0.976176
hsa-miR-3182	0.0811878	1.82836	0.00379677	0.950867	0.979358
hsa-miR-7703	0.0943439	1.61478	0.00334445	0.953883	0.981239
hsa-miR-31-5p	0.0311106	8.83964	0.00294762	0.956703	0.982914
hsa-miR-27b-5p	0.0267721	3.81859	0.00226598	0.962033	0.9863
hsa-miR-6806-3p	-0.0329056	3.23228	0.00218789	0.962693	0.9863
hsa-miR-6877-3p	0.0450546	2.3771	0.00208438	0.963585	0.9863
hsa-miR-4793-3p	0.0752397	1.4826	0.00169975	0.967114	0.988685
hsa-miR-4497	-0.026699	3.36589	0.00150058	0.9691	0.988753
hsa-miR-17-3p	-0.0202463	6.96289	0.00145063	0.969618	0.988753
hsa-miR-339-5p	0.024188	5.97033	0.00125187	0.971775	0.988753
hsa-miR-130b-5p	0.0201049	8.59363	0.00123425	0.971975	0.988753
hsa-miR-330-5p	-0.0179606	6.72132	0.00102749	0.974429	0.990029
hsa-miR-101-3p	-0.0120419	7.99162	0.000467923	0.982742	0.994502
hsa-miR-877-5p	0.0178297	5.29779	0.000461657	0.982858	0.994502
hsa-miR-6733-3p	0.0324904	1.46144	0.000434537	0.983369	0.994502
hsa-miR-1914-5p	-0.0158261	2.94779	0.000364641	0.984765	0.994502
hsa-miR-6724-5p	0.02644	1.91879	0.000360177	0.984858	0.994502
hsa-miR-7-1-3p	-0.0144895	4.82957	0.000287547	0.986471	0.994912
hsa-miR-449c-5p	0.011048	2.77837	0.000170732	0.989575	0.995753
hsa-miR-20a-5p	-0.00779196	10.586	0.000166055	0.989719	0.995753
hsa-miR-345-5p	-0.00300133	9.36188	2.7211e-05	0.995838	0.998574
hsa-miR-125b-5p	0.00244534	11.3189	1.37513e-05	0.997041	0.998574
hsa-miR-3174	0.003316	2.43475	8.63006e-06	0.997656	0.998574
hsa-miR-551a	-0.0021703	2.4879	6.38781e-06	0.997983	0.998574
hsa-miR-3935	0.000665604	3.01601	3.19581e-06	0.998574	0.998574

## Sheet: Hues1 miRNA 0vs2
miRNA	logFC	logCPM	LR	PValue	FDR
hsa-miR-1298-5p	-3.95254	5.34148	21.3517	3.82282e-06	0.00249845
hsa-miR-6131	6.59761	3.85996	20.4701	6.05686e-06	0.00249845
hsa-miR-1323	-3.64934	4.62082	19.4741	1.01972e-05	0.00280422
hsa-miR-1912	-6.47814	2.70999	18.7487	1.49123e-05	0.00307567
hsa-miR-448	-2.96726	4.78758	17.5365	2.81839e-05	0.00424704
hsa-miR-1911-5p	-3.23538	4.38221	17.3624	3.08876e-05	0.00424704
hsa-miR-654-3p	-2.87394	4.41717	16.4919	4.8859e-05	0.00575838
hsa-miR-522-3p	-6.10415	2.5201	16.1667	5.80057e-05	0.00598184
hsa-miR-371a-5p	-2.533	6.7898	15.0395	0.000105286	0.00965119
hsa-miR-512-3p	-2.78411	6.17153	14.0906	0.000174214	0.0143726
hsa-miR-4301	3.39665	8.15375	13.9061	0.000192173	0.0144129
hsa-miR-498	-5.88086	2.44588	13.3553	0.000257693	0.0177164
hsa-miR-889-3p	-3.23021	3.13317	12.8062	0.000345475	0.0212966
hsa-miR-508-3p	5.45099	2.21297	12.7219	0.000361397	0.0212966
hsa-miR-509-3p	2.47412	4.05108	12.2034	0.000477024	0.0262363
hsa-miR-516b-5p	-2.43933	4.02941	12.0096	0.000529261	0.02729
hsa-miR-519c-3p	-2.78169	3.38461	11.7881	0.000596121	0.0289294
hsa-miR-520c-3p	-2.67413	3.53594	10.8693	0.000977728	0.0448125
hsa-miR-196a-5p	2.62598	7.85111	9.91107	0.00164288	0.0713355
hsa-miR-582-3p	1.86452	4.7064	9.36302	0.00221407	0.0913306
hsa-miR-517-5p	-3.02925	2.89149	9.19372	0.00242847	0.0954041
hsa-miR-1298-3p	-3.68345	2.48907	9.02726	0.00265984	0.0997438
hsa-miR-212-5p	-2.18832	4.56608	8.79453	0.00302135	0.10519
hsa-miR-1179	4.80496	3.266	8.77131	0.00306006	0.10519
hsa-miR-10a-5p	2.70471	17.2177	8.42749	0.00369591	0.121965
hsa-miR-489-3p	-2.29373	4.9483	8.09039	0.00445005	0.134423
hsa-miR-518c-3p	-2.47752	2.79446	8.04961	0.00455133	0.134423
hsa-miR-519c-5p	-4.93812	2.05219	8.04528	0.00456223	0.134423
hsa-miR-373-3p	-2.0641	4.21276	7.88797	0.00497646	0.141572
hsa-miR-1322	-5.17487	2.05161	7.81286	0.00518757	0.142658
hsa-miR-146a-5p	-1.62397	12.8457	7.32859	0.00678662	0.173996
hsa-miR-4485	2.60725	4.2499	7.32113	0.00681487	0.173996
hsa-miR-371a-3p	-3.36427	2.58538	7.23334	0.00715619	0.173996
hsa-miR-653-5p	-1.78124	5.9584	7.2297	0.00717074	0.173996
hsa-miR-372-3p	-1.94807	5.6261	7.17453	0.00739459	0.174301
hsa-miR-10a-3p	3.54271	6.08851	7.11277	0.00765368	0.175397
hsa-miR-150-5p	-4.80084	1.79469	6.72576	0.009503	0.211891
hsa-miR-6786-3p	-2.91103	2.43286	6.56084	0.0104247	0.219056
hsa-miR-584-5p	1.59823	6.25811	6.51743	0.0106822	0.219056
hsa-miR-4423-5p	2.53403	2.53212	6.34647	0.0117615	0.219056
hsa-miR-585-5p	4.13114	1.88594	6.31512	0.0119713	0.219056
hsa-miR-26b-3p	1.51422	4.26986	6.30416	0.0120455	0.219056
hsa-miR-1283	-2.26577	3.02826	6.29516	0.0121068	0.219056
hsa-miR-125b-1-3p	1.40081	7.7402	6.27501	0.0122452	0.219056
hsa-miR-520a-5p	-3.05175	2.29193	6.26677	0.0123023	0.219056
hsa-miR-187-5p	-2.12742	3.89376	6.24707	0.0124399	0.219056
hsa-miR-526b-5p	-2.646	2.52297	6.24143	0.0124796	0.219056
hsa-miR-181c-3p	1.35191	6.9321	6.154	0.0131115	0.225354
hsa-miR-516a-5p	-1.73933	5.33614	5.97139	0.0145398	0.244803
hsa-miR-146b-3p	1.73941	3.14817	5.83352	0.0157237	0.256436
hsa-miR-524-3p	-4.46609	1.97274	5.76464	0.0163518	0.256436
hsa-miR-302d-5p	-1.2739	7.23642	5.75263	0.016464	0.256436
hsa-miR-27a-5p	1.55032	5.99007	5.75155	0.0164741	0.256436
hsa-miR-3127-5p	-4.3357	1.80584	5.62884	0.0176674	0.269918
hsa-miR-27b-5p	-1.53999	3.81859	5.54874	0.018494	0.271487
hsa-miR-556-3p	-2.87556	2.09775	5.53639	0.018625	0.271487
hsa-miR-409-5p	-1.59953	3.38767	5.50854	0.0189238	0.271487
hsa-miR-486-5p	1.41341	13.3345	5.49359	0.0190863	0.271487
hsa-miR-708-3p	1.67183	5.27546	5.40537	0.0200749	0.277249
hsa-miR-517a-3p	-2.399	2.41341	5.39768	0.0201636	0.277249
hsa-miR-34b-5p	1.52154	4.55762	5.33459	0.0209063	0.280767
hsa-miR-515-5p	-1.9403	3.13583	5.28864	0.021465	0.280767
hsa-miR-187-3p	-1.91046	5.32836	5.27105	0.021683	0.280767
hsa-miR-100-3p	2.38889	4.82989	5.19902	0.0225996	0.280767
hsa-miR-95-3p	-2.32196	2.25734	5.18397	0.0227962	0.280767
hsa-miR-34a-5p	1.47141	9.24378	5.17436	0.0229226	0.280767
hsa-miR-181d-5p	1.42334	8.93213	5.16508	0.0230454	0.280767
hsa-miR-1286	-1.50325	5.45094	5.14436	0.0233221	0.280767
hsa-miR-23a-5p	1.57217	5.1515	5.13247	0.0234823	0.280767
hsa-miR-588	2.42305	1.96168	5.04697	0.0246691	0.288993
hsa-miR-136-5p	-2.34919	2.24451	5.01423	0.0251398	0.288993
hsa-miR-520d-3p	-2.67367	2.18165	5.00863	0.0252212	0.288993
hsa-miR-380-3p	-2.84088	1.94265	4.96754	0.0258274	0.291885
hsa-miR-1266-5p	-1.54617	3.48976	4.89863	0.026878	0.299653
hsa-miR-124-3p	1.59683	2.90475	4.83481	0.0278907	0.306797
hsa-miR-885-5p	-2.64015	2.02029	4.78237	0.0287526	0.312117
hsa-miR-561-3p	-2.7498	2.33997	4.73645	0.0295299	0.31423
hsa-miR-152-5p	1.44262	4.10776	4.67631	0.0305814	0.31423
hsa-miR-4645-3p	3.99155	1.39503	4.6612	0.0308517	0.31423
hsa-miR-2114-5p	3.99155	1.39503	4.6612	0.0308517	0.31423
hsa-miR-4676-3p	3.99155	1.39503	4.6612	0.0308517	0.31423
hsa-miR-99b-5p	-1.21367	15.1367	4.63679	0.0312934	0.314843
hsa-miR-1273d	-4.16027	1.67789	4.53383	0.0332311	0.326808
hsa-miR-5100	1.43605	4.92608	4.53157	0.033275	0.326808
hsa-miR-409-3p	-1.39733	3.49712	4.50596	0.0337769	0.327834
hsa-miR-4326	1.3586	3.97251	4.47018	0.0344913	0.328555
hsa-miR-431-5p	-1.32325	3.51058	4.46246	0.0346476	0.328555
hsa-miR-495-3p	-4.09253	1.49832	4.43154	0.0352807	0.330756
hsa-miR-371b-3p	-4.09271	1.49832	4.36623	0.036658	0.338692
hsa-miR-200b-3p	-1.44427	3.93	4.31349	0.0378114	0.338692
hsa-miR-615-5p	3.83968	3.18798	4.30655	0.0379659	0.338692
hsa-miR-219b-3p	2.78348	1.63473	4.29842	0.0381478	0.338692
hsa-miR-514a-3p	2.77835	1.71504	4.29699	0.0381798	0.338692
hsa-miR-302c-5p	-1.33499	9.96014	4.26289	0.0389535	0.341879
hsa-miR-518b	-1.75241	3.01359	4.13169	0.0420873	0.365495
hsa-miR-452-5p	1.33368	4.15106	4.09186	0.0430903	0.370307
hsa-miR-145-3p	-1.38297	5.35015	4.0473	0.0442419	0.373722
hsa-miR-2682-5p	1.95676	4.43743	4.04153	0.0443936	0.373722
hsa-miR-218-5p	1.21308	9.05344	4.01548	0.0450843	0.375703
hsa-miR-1263	-1.37994	4.622	3.94474	0.0470182	0.383372
hsa-miR-369-3p	-2.57881	1.88316	3.94021	0.0471448	0.383372
hsa-miR-548i	-1.24486	4.60545	3.90184	0.0482333	0.383372
hsa-miR-504-5p	-1.62785	5.26842	3.89458	0.0484421	0.383372
hsa-miR-3126-5p	-4.01322	1.85591	3.86836	0.0492046	0.383372
hsa-miR-2116-3p	-3.74959	1.61925	3.86625	0.0492665	0.383372
hsa-miR-4467	-2.49885	1.90503	3.84687	0.0498388	0.383372
hsa-miR-551b-3p	1.68493	2.73328	3.8457	0.0498738	0.383372
hsa-miR-184	-1.26856	6.02898	3.8352	0.0501869	0.383372
hsa-miR-664a-3p	1.39965	3.70644	3.80862	0.0509895	0.385929
hsa-miR-582-5p	1.23259	4.20253	3.78867	0.0516007	0.387005
hsa-miR-7703	-3.97516	1.61478	3.76555	0.0523186	0.388854
hsa-miR-3664-3p	1.78343	2.88697	3.74843	0.0528571	0.38935
hsa-miR-2278	3.66645	1.4094	3.66397	0.055601	0.402376
hsa-miR-6842-3p	3.66645	1.4094	3.66397	0.055601	0.402376
hsa-miR-4797-3p	-3.82158	1.44022	3.64753	0.0561524	0.402833
hsa-miR-1271-5p	-1.57739	8.90809	3.62985	0.056752	0.403624
hsa-miR-224-5p	1.21566	6.50095	3.5985	0.0578319	0.404978
hsa-miR-653-3p	-1.48812	2.78331	3.58592	0.0582711	0.404978
hsa-miR-708-5p	1.017	7.01313	3.58182	0.058415	0.404978
hsa-miR-3159	1.96503	1.92247	3.46837	0.0625529	0.430051
hsa-miR-1292-5p	-2.05367	2.07045	3.36406	0.0666338	0.454321
hsa-miR-525-5p	-1.36622	3.46018	3.34609	0.0673647	0.45554
hsa-miR-92a-2-5p	-1.53933	2.94556	3.29378	0.0695428	0.466445
hsa-miR-335-3p	1.12949	10.9624	3.24134	0.0718017	0.477713
hsa-miR-524-5p	-1.40681	3.15827	3.1956	0.0738368	0.48332
hsa-miR-548s	-1.66697	3.29371	3.18401	0.0743619	0.48332
hsa-miR-214-3p	-1.19595	5.41532	3.18313	0.074402	0.48332
hsa-miR-548ao-3p	-3.84436	1.61061	3.16993	0.0750054	0.483434
hsa-miR-1911-3p	-1.53532	2.42249	3.11508	0.0775706	0.496091
hsa-miR-520d-5p	-2.33451	1.93338	3.06354	0.0800669	0.505524
hsa-miR-486-3p	1.07526	4.3175	3.04803	0.0808353	0.505524
hsa-miR-212-3p	-1.13786	3.63159	3.02842	0.0818177	0.505524
hsa-miR-577	-1.01855	3.79615	3.02628	0.0819255	0.505524
hsa-miR-542-5p	1.25126	4.47168	3.0216	0.0821624	0.505524
hsa-miR-3065-5p	1.35147	6.14502	3.01059	0.0827221	0.505524
hsa-miR-1468-5p	1.01734	6.5595	2.99246	0.083653	0.507454
hsa-miR-520a-3p	-1.3181	2.81609	2.94343	0.0862276	0.519254
hsa-miR-323a-3p	-2.28732	1.71185	2.86996	0.0902472	0.535772
hsa-miR-219a-2-3p	-1.17447	3.4283	2.86725	0.0903993	0.535772
hsa-miR-4791	1.13561	3.296	2.85219	0.0912494	0.535772
hsa-miR-26a-1-3p	1.60586	2.24388	2.838	0.0920586	0.535772
hsa-miR-372-5p	-3.38034	1.62406	2.83523	0.0922177	0.535772
hsa-miR-518f-5p	-2.26013	1.93913	2.80103	0.0942036	0.543482
hsa-miR-3609	1.38987	3.78711	2.74982	0.0972655	0.55725
hsa-miR-6793-3p	1.80381	1.78973	2.73828	0.0979702	0.557417
hsa-miR-891a-5p	1.57433	2.29063	2.67504	0.101933	0.573317
hsa-miR-34c-3p	1.00967	3.75336	2.67158	0.102155	0.573317
hsa-miR-363-5p	-1.04854	3.84498	2.61979	0.105538	0.58521
hsa-miR-518e-3p	-2.18056	1.836	2.61748	0.105692	0.58521
hsa-miR-148b-5p	0.95019	6.25616	2.59835	0.106975	0.585412
hsa-miR-146a-3p	-2.2613	1.65318	2.59579	0.107148	0.585412
hsa-miR-1285-5p	-2.04118	2.10323	2.55131	0.110203	0.595427
hsa-miR-379-3p	-2.07606	1.78654	2.54813	0.110425	0.595427
hsa-miR-551b-5p	-2.16714	1.7079	2.51887	0.112491	0.59694
hsa-miR-1307-5p	-0.924593	8.81387	2.5094	0.113169	0.59694
hsa-miR-619-5p	0.997114	3.96256	2.50249	0.113667	0.59694
hsa-miR-6753-3p	2.47744	1.8818	2.4848	0.114951	0.59694
hsa-miR-6798-3p	1.1	3.28945	2.48072	0.115249	0.59694
hsa-miR-132-3p	-0.927814	6.35439	2.47546	0.115636	0.59694
hsa-miR-548aq-5p	2.33952	1.56873	2.47363	0.11577	0.59694
hsa-miR-193a-3p	1.04262	3.37225	2.4475	0.117713	0.602933
hsa-miR-29b-1-5p	1.1524	2.71759	2.43844	0.118394	0.602933
hsa-miR-204-5p	1.03412	8.58587	2.42206	0.119637	0.605273
hsa-miR-1226-3p	-1.04148	3.89587	2.41314	0.120321	0.605273
hsa-miR-6886-5p	-1.09317	3.59725	2.3641	0.124155	0.620776
hsa-miR-215-5p	1.11998	5.44053	2.32156	0.127592	0.630813
hsa-miR-4508	2.19548	1.55697	2.32034	0.127692	0.630813
hsa-miR-30a-5p	0.819018	14.1946	2.28769	0.130404	0.633244
hsa-miR-367-3p	-0.935466	8.06252	2.28512	0.13062	0.633244
hsa-miR-181c-5p	0.936961	10.7501	2.27433	0.131532	0.633244
hsa-miR-338-3p	-1.28673	2.646	2.27358	0.131596	0.633244
hsa-miR-34a-3p	0.866927	3.76714	2.26857	0.132022	0.633244
hsa-let-7f-1-3p	2.22612	1.64592	2.25563	0.133129	0.634863
hsa-miR-196b-5p	0.9892	7.67303	2.18039	0.139779	0.661277
hsa-miR-382-3p	-2.04556	1.64509	2.17041	0.140689	0.661277
hsa-miR-30b-3p	1.06674	2.9041	2.16622	0.141072	0.661277
hsa-miR-3187-3p	-0.916412	3.40964	2.12891	0.144543	0.673719
hsa-miR-7854-3p	2.13956	1.55241	2.10242	0.147067	0.681629
hsa-miR-26a-5p	0.701203	15.6612	2.07738	0.149496	0.687686
hsa-miR-125a-5p	-0.760828	13.9983	2.06723	0.150494	0.687686
hsa-miR-29b-3p	1.11508	6.34045	2.0629	0.150923	0.687686
hsa-miR-338-5p	-1.85924	1.95812	2.03985	0.153225	0.687686
hsa-miR-146b-5p	0.769085	13.7937	2.02295	0.154937	0.687686
hsa-miR-339-5p	0.933651	5.97033	2.01544	0.155706	0.687686
hsa-miR-5585-3p	1.37078	2.68478	2.01364	0.155891	0.687686
hsa-miR-143-3p	-0.810172	12.5226	2.01131	0.156131	0.687686
hsa-miR-130b-5p	-0.828212	8.59363	2.00791	0.156481	0.687686
hsa-miR-186-3p	1.12338	2.66397	2.00418	0.156866	0.687686
hsa-miR-548k	-0.756979	7.03957	1.99766	0.157543	0.687686
hsa-miR-10b-3p	1.93101	4.77479	1.87668	0.170712	0.736776
hsa-miR-576-5p	-0.868865	4.91868	1.87275	0.17116	0.736776
hsa-miR-7641	0.868331	4.67264	1.87006	0.171468	0.736776
hsa-miR-381-3p	-0.794018	4.73209	1.85335	0.173394	0.740523
hsa-miR-1304-3p	-0.793813	6.68134	1.82155	0.177128	0.740523
hsa-miR-6859-5p	1.89892	1.64635	1.82083	0.177214	0.740523
hsa-miR-214-5p	-0.983138	3.25241	1.80892	0.178637	0.740523
hsa-miR-92b-3p	-0.686252	16.1371	1.80565	0.179031	0.740523
hsa-miR-362-5p	0.887843	6.8477	1.79046	0.18087	0.740523
hsa-miR-4755-3p	2.57691	1.50813	1.78926	0.181016	0.740523
hsa-miR-545-3p	0.866361	4.65792	1.78012	0.182135	0.740523
hsa-miR-6875-5p	-2.83594	1.48181	1.77995	0.182155	0.740523
hsa-miR-98-3p	-1.02825	2.69296	1.77249	0.183075	0.740523
hsa-miR-4646-3p	1.75645	1.79813	1.76662	0.1838	0.740523
hsa-miR-1291	1.67471	1.74259	1.7608	0.184525	0.740523
hsa-miR-4461	1.06549	3.78636	1.75814	0.184857	0.740523
hsa-miR-6748-3p	2.54392	1.40967	1.75774	0.184906	0.740523
hsa-miR-3960	-1.03179	3.22972	1.74346	0.186701	0.740806
hsa-miR-3943	-1.37891	2.11655	1.74191	0.186897	0.740806
hsa-miR-302a-5p	-0.894353	14.2639	1.71556	0.190265	0.740806
hsa-miR-542-3p	0.855252	6.59226	1.70448	0.191704	0.740806
hsa-miR-339-3p	0.821023	6.41865	1.68761	0.193916	0.740806
hsa-miR-3200-3p	-0.908889	3.36925	1.68668	0.194039	0.740806
hsa-miR-548j-5p	-1.43291	2.11398	1.68633	0.194085	0.740806
hsa-miR-589-3p	0.893323	4.95544	1.68449	0.194329	0.740806
hsa-miR-6716-3p	0.884598	3.38323	1.67964	0.194972	0.740806
hsa-miR-181a-2-3p	-0.733376	7.92237	1.67681	0.195348	0.740806
hsa-let-7e-5p	-0.77242	9.06823	1.67637	0.195408	0.740806
hsa-miR-1910-5p	-0.715863	7.1034	1.66959	0.196313	0.740806
hsa-miR-7704	-1.19288	5.57357	1.66708	0.19665	0.740806
hsa-miR-1264	-1.59483	1.84873	1.61313	0.204052	0.765196
hsa-miR-4492	-1.14107	2.16457	1.59761	0.206242	0.769906
hsa-miR-5690	1.34668	2.19256	1.57796	0.209055	0.776893
hsa-miR-2355-5p	-0.835313	5.25442	1.56059	0.211579	0.782749
hsa-miR-532-5p	0.757715	8.33408	1.54785	0.213453	0.786022
hsa-miR-31-3p	1.00702	2.94434	1.54167	0.21437	0.786022
hsa-let-7i-5p	-0.795799	8.66254	1.53049	0.216039	0.78864
hsa-miR-4454	-1.16647	7.2549	1.52237	0.217262	0.789608
hsa-miR-324-3p	0.738695	3.62342	1.50484	0.219928	0.795791
hsa-miR-10b-5p	0.628493	16.25	1.49185	0.22193	0.799528
hsa-miR-106b-3p	0.689479	8.40977	1.47658	0.224311	0.803844
hsa-miR-6817-3p	1.77064	2.00949	1.47171	0.225076	0.803844
hsa-miR-548u	0.892968	2.66968	1.42674	0.232297	0.819187
hsa-miR-93-3p	0.798063	5.60554	1.42103	0.233234	0.819187
hsa-miR-190b	1.14203	2.77193	1.41678	0.233935	0.819187
hsa-miR-1246	0.811553	7.93548	1.41195	0.234732	0.819187
hsa-miR-16-2-3p	0.699722	4.72966	1.40654	0.235632	0.819187
hsa-miR-197-5p	-1.82964	1.82824	1.40496	0.235894	0.819187
hsa-miR-1251-5p	-1.70018	1.68029	1.39248	0.237986	0.819187
hsa-miR-660-5p	0.722332	8.11939	1.38142	0.23986	0.819187
hsa-miR-302b-5p	-0.723259	6.06582	1.38059	0.24	0.819187
hsa-miR-1252-5p	-1.14313	2.54951	1.37898	0.240276	0.819187
hsa-miR-194-5p	0.835387	4.87987	1.37886	0.240295	0.819187
hsa-miR-191-5p	0.593339	15.0937	1.37084	0.241668	0.820479
hsa-miR-4531	0.680373	6.42617	1.36492	0.242687	0.820562
hsa-miR-483-5p	-0.964955	3.26581	1.3572	0.244023	0.821709
hsa-miR-1226-5p	1.84313	1.37829	1.34715	0.245777	0.822735
hsa-miR-4443	1.66892	1.72177	1.34334	0.246446	0.822735
hsa-miR-302d-3p	-0.740093	13.2332	1.33838	0.247319	0.822735
hsa-miR-548w	1.81363	1.63478	1.32128	0.250362	0.828275
hsa-miR-9-5p	0.977367	6.47338	1.31777	0.250993	0.828275
hsa-miR-185-3p	0.991387	2.52673	1.3058	0.253157	0.83209
hsa-miR-4749-3p	1.71291	1.82771	1.296	0.254945	0.832109
hsa-miR-410-3p	-0.726359	5.45189	1.28924	0.256189	0.832109
hsa-miR-3074-3p	-1.18626	2.03483	1.28693	0.256615	0.832109
hsa-miR-199a-5p	-0.673919	9.33267	1.28114	0.257687	0.832109
hsa-miR-27a-3p	0.754862	11.2723	1.27216	0.259362	0.832109
hsa-let-7g-5p	-0.663837	8.03211	1.26046	0.261564	0.832109
hsa-miR-548ah-5p	-0.832369	4.82919	1.26018	0.261617	0.832109
hsa-miR-518d-3p	-1.41517	2.06955	1.25948	0.261749	0.832109
hsa-miR-183-5p	0.833324	12.2841	1.25689	0.26224	0.832109
hsa-miR-548a-3p	-0.804821	3.45517	1.24395	0.26471	0.83661
hsa-miR-3607-5p	1.05887	2.99229	1.23735	0.265983	0.83661
hsa-miR-6756-3p	-2.21988	1.47762	1.23364	0.266701	0.83661
hsa-miR-6877-3p	0.957922	2.3771	1.22257	0.268856	0.840176
hsa-miR-1913	1.51758	1.46852	1.20929	0.271473	0.840574
hsa-miR-129-5p	-0.726909	4.8399	1.20671	0.271985	0.840574
hsa-miR-1914-5p	0.854212	2.94779	1.20643	0.27204	0.840574
hsa-miR-3913-5p	0.792213	3.47087	1.19617	0.274089	0.841765
hsa-miR-34c-5p	0.658813	10.2327	1.19429	0.274467	0.841765
hsa-miR-1273g-3p	0.694164	6.39081	1.18775	0.275785	0.842676
hsa-miR-1260b	-0.701237	6.78737	1.17234	0.278921	0.843716
hsa-miR-135b-5p	0.588092	7.40117	1.16656	0.280108	0.843716
hsa-miR-1247-5p	-0.839333	4.09448	1.16365	0.28071	0.843716
hsa-miR-3929	0.904207	4.50502	1.15853	0.28177	0.843716
hsa-miR-99a-5p	-0.601897	6.81133	1.15815	0.28185	0.843716
hsa-miR-548t-3p	-1.36949	1.78825	1.15331	0.282858	0.843716
hsa-miR-518a-3p	-0.947477	2.43704	1.14895	0.283769	0.843716
hsa-miR-183-3p	-0.704184	3.79238	1.14009	0.285634	0.843716
hsa-miR-6801-3p	1.37223	1.53655	1.13714	0.286258	0.843716
hsa-miR-501-3p	-0.803694	9.79702	1.12099	0.289705	0.843716
hsa-miR-145-5p	-0.569022	6.76306	1.12011	0.289895	0.843716
hsa-miR-200c-3p	0.639507	4.47545	1.11866	0.290206	0.843716
hsa-miR-668-3p	-1.34667	1.80413	1.11477	0.291048	0.843716
hsa-miR-130a-3p	0.664872	11.0521	1.10276	0.29366	0.843716
hsa-miR-3938	-0.66663	3.46857	1.10131	0.293978	0.843716
hsa-miR-375	1.11243	4.60921	1.10108	0.29403	0.843716
hsa-miR-181b-3p	-0.810491	4.08363	1.09753	0.294808	0.843716
hsa-miR-3139	-1.07575	2.58231	1.09446	0.295485	0.843716
hsa-miR-519a-3p	-1.61389	1.98441	1.09397	0.295592	0.843716
hsa-miR-107	0.603662	6.4958	1.08951	0.296579	0.843716
hsa-miR-6812-3p	0.988899	2.71856	1.08316	0.297991	0.844819
hsa-miR-1304-5p	1.34171	1.87282	1.0784	0.299055	0.844933
hsa-miR-92b-5p	-0.735687	5.72407	1.07039	0.300857	0.845304
hsa-miR-6747-3p	-1.2067	1.97779	1.06766	0.301475	0.845304
hsa-miR-125b-2-3p	-0.675877	6.80309	1.0642	0.30226	0.845304
hsa-miR-3942-3p	-0.865066	2.52042	1.05305	0.304807	0.847621
hsa-miR-3677-3p	0.578205	4.01472	1.04747	0.306091	0.847621
hsa-miR-937-3p	0.70302	3.23295	1.04712	0.306171	0.847621
hsa-miR-219a-5p	1.07875	1.78356	1.03506	0.308973	0.850343
hsa-miR-7-5p	0.619469	10.727	1.03402	0.309215	0.850343
hsa-miR-425-3p	0.608301	4.35702	1.01809	0.312973	0.856836
hsa-miR-335-5p	0.599991	9.77405	1.01523	0.313654	0.856836
hsa-miR-1303	-0.680131	3.25863	1.00557	0.315966	0.860231
hsa-miR-3661	0.579814	4.10298	0.997926	0.317813	0.860231
hsa-miR-24-1-5p	1.50605	1.66004	0.997053	0.318025	0.860231
hsa-miR-1306-3p	1.21953	2.53348	0.986783	0.32053	0.863887
hsa-miR-301a-5p	-0.59	4.51008	0.982218	0.321652	0.863887
hsa-miR-211-5p	0.70928	5.52092	0.973925	0.323703	0.863887
hsa-miR-34b-3p	0.613883	4.84204	0.973067	0.323916	0.863887
hsa-miR-103a-3p	0.581804	11.7726	0.970273	0.324612	0.863887
hsa-miR-935	0.599554	6.35114	0.951673	0.329294	0.873529
hsa-miR-6784-3p	-0.748504	3.4724	0.930516	0.334729	0.877797
hsa-miR-3177-3p	-0.801891	3.16272	0.928376	0.335285	0.877797
hsa-miR-1261	0.681994	4.85236	0.925613	0.336005	0.877797
hsa-miR-499a-5p	-1.07049	1.78502	0.919057	0.337723	0.877797
hsa-miR-342-5p	0.577487	4.19852	0.916468	0.338404	0.877797
hsa-miR-134-5p	-0.904352	3.02219	0.914024	0.339049	0.877797
hsa-miR-302b-3p	-0.615289	13.049	0.910778	0.339908	0.877797
hsa-miR-3934-5p	-1.15812	1.87501	0.909999	0.340115	0.877797
hsa-miR-1277-5p	-0.976458	2.36468	0.90635	0.341085	0.877797
hsa-miR-26a-2-3p	0.630581	4.57586	0.904632	0.341543	0.877797
hsa-miR-671-5p	-0.626855	5.76686	0.897107	0.343559	0.880236
hsa-miR-6511b-3p	0.55799	4.13175	0.8924	0.344828	0.880752
hsa-miR-302c-3p	-0.639136	12.5106	0.884623	0.346939	0.883408
hsa-miR-592	0.811133	2.66233	0.878542	0.348601	0.884911
hsa-miR-33a-5p	0.583928	3.85408	0.872521	0.350258	0.885522
hsa-miR-3912-3p	0.836059	2.4819	0.866531	0.351917	0.885522
hsa-miR-3176	-0.612936	5.37855	0.866011	0.352062	0.885522
hsa-miR-548y	0.901309	1.90754	0.842233	0.358759	0.894415
hsa-miR-302e	-0.77441	2.31968	0.836916	0.36028	0.894415
hsa-miR-539-3p	-1.37552	1.43087	0.836285	0.360461	0.894415
hsa-miR-670-3p	-1.24566	1.91685	0.834835	0.360878	0.894415
hsa-miR-1343-3p	-0.631228	3.70793	0.830813	0.362038	0.894415
hsa-miR-455-5p	0.599499	5.5593	0.827295	0.363056	0.894415
hsa-miR-4745-5p	-0.734433	3.3656	0.823065	0.364285	0.894415
hsa-miR-138-5p	0.668808	3.10209	0.822872	0.364342	0.894415
hsa-miR-545-5p	0.794625	2.40174	0.819402	0.365355	0.894415
hsa-miR-33a-3p	0.789763	2.52555	0.811048	0.367811	0.896138
hsa-miR-6733-5p	1.16967	2.33345	0.80532	0.369508	0.896138
hsa-let-7b-5p	-0.676471	5.80629	0.804501	0.369751	0.896138
hsa-miR-3182	1.06001	1.82836	0.80072	0.370878	0.896138
hsa-miR-30d-3p	0.50578	6.58716	0.795857	0.372335	0.896138
hsa-miR-4687-5p	-1.18779	1.95662	0.795055	0.372576	0.896138
hsa-miR-450a-5p	0.545536	6.53468	0.777059	0.378042	0.903092
hsa-miR-3940-5p	-1.13545	1.65135	0.77701	0.378057	0.903092
hsa-miR-199a-3p	-0.510311	9.43233	0.774751	0.378751	0.903092
hsa-miR-301a-3p	0.532085	10.3615	0.767176	0.381092	0.906054
hsa-miR-3074-5p	0.60664	3.16897	0.75882	0.383698	0.90945
hsa-miR-4717-3p	1.02236	1.69106	0.75555	0.384725	0.90945
hsa-miR-302a-3p	-0.553379	12.2812	0.736242	0.390867	0.916519
hsa-miR-941	0.509298	11.8397	0.734075	0.391565	0.916519
hsa-miR-3605-5p	0.739202	2.90805	0.731923	0.39226	0.916519
hsa-miR-744-3p	0.50245	4.1865	0.72815	0.393483	0.916519
hsa-miR-767-5p	0.498032	3.99555	0.710804	0.399177	0.916519
hsa-miR-143-5p	0.991552	1.77915	0.708926	0.399801	0.916519
hsa-miR-877-3p	0.643747	2.80752	0.708891	0.399812	0.916519
hsa-miR-1972	0.630916	3.31138	0.707009	0.400439	0.916519
hsa-let-7a-3p	-0.687946	2.58871	0.706388	0.400645	0.916519
hsa-miR-4741	0.835962	2.18831	0.706081	0.400748	0.916519
hsa-miR-99b-3p	-0.544339	5.58103	0.705486	0.400946	0.916519
hsa-miR-6777-3p	1.37316	1.5966	0.702697	0.401879	0.916519
hsa-miR-129-2-3p	-0.54486	4.6726	0.701866	0.402157	0.916519
hsa-miR-31-5p	0.473897	8.83964	0.679887	0.409626	0.924698
hsa-miR-942-3p	0.885292	1.78421	0.679504	0.409758	0.924698
hsa-miR-142-5p	-0.557335	4.45209	0.678997	0.409932	0.924698
hsa-miR-4775	0.819854	2.41211	0.678135	0.41023	0.924698
hsa-miR-5587-3p	-1.24037	1.52517	0.673896	0.411697	0.925476
hsa-miR-3944-3p	1.15386	1.65523	0.665216	0.414725	0.9266
hsa-miR-188-3p	0.54008	6.00984	0.659786	0.416636	0.9266
hsa-miR-615-3p	0.621729	8.23588	0.655456	0.418169	0.9266
hsa-miR-6806-3p	0.520243	3.23228	0.647878	0.420872	0.9266
hsa-miR-365a-5p	-1.01335	1.78868	0.647558	0.420987	0.9266
hsa-miR-487b-3p	-1.05901	1.74371	0.647364	0.421057	0.9266
hsa-miR-148b-3p	0.487532	11.3171	0.644924	0.421934	0.9266
hsa-miR-93-5p	0.484718	11.559	0.640002	0.42371	0.9266
hsa-miR-365b-5p	-0.722033	2.47972	0.636605	0.424943	0.9266
hsa-miR-3928-3p	-0.75081	2.54399	0.635167	0.425466	0.9266
hsa-miR-30a-3p	0.482909	10.6511	0.633667	0.426014	0.9266
hsa-miR-4448	0.534846	5.00382	0.632017	0.426617	0.9266
hsa-miR-135b-3p	0.539782	5.5611	0.629434	0.427563	0.9266
hsa-let-7a-5p	-0.485286	11.544	0.62846	0.427921	0.9266
hsa-miR-9-3p	0.846077	2.42413	0.618215	0.431711	0.932361
hsa-miR-378a-3p	-0.470185	10.5775	0.613099	0.433624	0.934045
hsa-miR-873-3p	-0.428363	7.90315	0.610059	0.434766	0.934067
hsa-miR-5002-5p	1.0342	1.87732	0.605541	0.436472	0.934214
hsa-miR-5000-3p	-1.18082	1.61465	0.603019	0.437428	0.934214
hsa-miR-320a	0.437666	8.99042	0.600909	0.438231	0.934214
hsa-miR-7705	-1.04304	1.58953	0.5979	0.43938	0.93425
hsa-miR-584-3p	1.24234	1.47733	0.590956	0.44205	0.934603
hsa-miR-18a-5p	-0.410384	6.87669	0.588878	0.442853	0.934603
hsa-miR-371b-5p	-0.780722	1.98603	0.5834	0.444983	0.934603
hsa-miR-361-5p	0.472477	10.2032	0.580621	0.446069	0.934603
hsa-miR-548b-3p	-1.13687	1.53684	0.577265	0.447387	0.934603
hsa-let-7f-5p	-0.525488	10.4919	0.571015	0.449856	0.934603
hsa-miR-342-3p	0.450097	9.69269	0.567203	0.451372	0.934603
hsa-miR-6511a-3p	0.454748	4.28338	0.558577	0.454834	0.934603
hsa-miR-451a	1.34592	1.96487	0.558012	0.455062	0.934603
hsa-miR-5096	0.619548	2.97992	0.553629	0.456839	0.934603
hsa-miR-1305	-0.52516	3.14641	0.551333	0.457773	0.934603
hsa-miR-641	-0.464661	5.76621	0.54967	0.458453	0.934603
hsa-miR-185-5p	-0.500261	5.04443	0.548883	0.458774	0.934603
hsa-miR-1293	0.651564	2.49307	0.547137	0.45949	0.934603
hsa-miR-132-5p	-0.583668	2.75247	0.542556	0.461375	0.934603
hsa-miR-624-5p	-0.744612	2.51869	0.537983	0.46327	0.934603
hsa-miR-6807-3p	1.16923	1.93849	0.536661	0.46382	0.934603
hsa-miR-6819-3p	-0.86699	2.0153	0.536643	0.463827	0.934603
hsa-miR-548g-3p	-0.395927	7.69125	0.533223	0.465255	0.934603
hsa-miR-153-3p	0.642034	3.24025	0.527672	0.467587	0.934603
hsa-miR-151a-5p	0.404556	13.1733	0.527256	0.467763	0.934603
hsa-miR-7977	0.398099	7.32127	0.525367	0.468561	0.934603
hsa-miR-122-5p	0.719449	2.38511	0.521932	0.470019	0.934603
hsa-miR-331-5p	0.481293	5.60537	0.521845	0.470056	0.934603
hsa-miR-1289	0.857314	2.57482	0.520297	0.470715	0.934603
hsa-miR-140-3p	0.433737	10.0877	0.519205	0.471181	0.934603
hsa-miR-4682	0.673129	2.02183	0.516348	0.472404	0.934603
hsa-miR-137	1.01995	1.77655	0.515017	0.472975	0.934603
hsa-miR-126-3p	-0.448899	5.0324	0.51497	0.472995	0.934603
hsa-miR-1262	0.948805	1.63043	0.512279	0.474154	0.934603
hsa-miR-18a-3p	-0.452584	6.42363	0.510283	0.475016	0.934603
hsa-miR-3605-3p	0.482548	4.90646	0.507626	0.476169	0.934603
hsa-miR-543	-1.12841	1.45163	0.505574	0.477061	0.934603
hsa-miR-30c-5p	0.406111	12.5882	0.503277	0.478064	0.934603
hsa-miR-340-3p	-0.413099	6.28669	0.498828	0.480015	0.935843
hsa-miR-4664-3p	-0.583997	2.74312	0.495878	0.481317	0.935843
hsa-miR-101-5p	0.960587	2.32811	0.494107	0.482101	0.935843
hsa-miR-367-5p	-0.762745	2.16632	0.489224	0.484274	0.937854
hsa-miR-98-5p	-0.488062	8.8516	0.476389	0.490062	0.939581
hsa-miR-152-3p	0.391365	6.97692	0.476059	0.490213	0.939581
hsa-miR-4785	0.923406	1.71081	0.470452	0.492779	0.939581
hsa-miR-330-5p	0.384029	6.72132	0.467092	0.494328	0.939581
hsa-miR-4793-3p	1.04968	1.4826	0.466859	0.494436	0.939581
hsa-miR-5699-3p	0.474707	3.28956	0.463754	0.495875	0.939581
hsa-miR-411-3p	-1.0522	1.94958	0.458794	0.498188	0.939581
hsa-miR-6769b-3p	-0.862872	1.72924	0.455426	0.499769	0.939581
hsa-miR-6844	0.7832	1.90047	0.451963	0.501404	0.939581
hsa-miR-411-5p	-0.390228	3.69181	0.448089	0.503244	0.939581
hsa-miR-491-3p	0.650559	2.16264	0.447618	0.503468	0.939581
hsa-miR-625-5p	0.427268	4.50305	0.442331	0.505999	0.939581
hsa-miR-502-3p	-0.404638	6.82723	0.442058	0.506131	0.939581
hsa-miR-106b-5p	0.358536	8.43099	0.438839	0.507684	0.939581
hsa-miR-25-5p	-0.490369	6.00261	0.43617	0.508977	0.939581
hsa-miR-1257	-0.691337	2.22998	0.433999	0.510033	0.939581
hsa-miR-6803-3p	-0.982125	1.92617	0.430952	0.511522	0.939581
hsa-miR-18b-3p	-0.56605	2.61107	0.430862	0.511566	0.939581
hsa-miR-141-3p	0.418639	5.97677	0.430293	0.511845	0.939581
hsa-miR-26b-5p	0.397333	11.4496	0.428925	0.512517	0.939581
hsa-miR-5095	-0.984288	1.70208	0.427299	0.513317	0.939581
hsa-miR-629-5p	0.361662	6.64908	0.426358	0.513781	0.939581
hsa-miR-497-5p	-0.371007	3.90126	0.426095	0.513911	0.939581
hsa-miR-301b	-0.36185	8.51791	0.423944	0.514976	0.939581
hsa-miR-29a-3p	0.404482	9.40846	0.418613	0.51763	0.939581
hsa-miR-2277-5p	-0.603956	2.43815	0.416833	0.518522	0.939581
hsa-miR-518f-3p	-0.972518	1.44286	0.41637	0.518754	0.939581
hsa-miR-16-5p	0.358681	12.9924	0.413438	0.52023	0.939581
hsa-miR-548c-5p	-0.691487	2.49936	0.406512	0.523745	0.939581
hsa-miR-374c-3p	0.463409	2.96967	0.398315	0.527961	0.939581
hsa-miR-6761-5p	0.93801	1.66055	0.395092	0.529635	0.939581
hsa-miR-15b-3p	-0.393622	5.79875	0.394919	0.529725	0.939581
hsa-miR-548f-3p	-0.589943	3.55928	0.390156	0.532217	0.939581
hsa-miR-20b-3p	-0.38392	3.98556	0.389574	0.532523	0.939581
hsa-miR-4484	0.651817	2.482	0.388445	0.533118	0.939581
hsa-miR-195-5p	-0.381418	5.01125	0.384749	0.535072	0.939581
hsa-miR-379-5p	0.425691	4.9283	0.384611	0.535146	0.939581
hsa-miR-20a-3p	-0.463889	2.87319	0.38141	0.536849	0.939581
hsa-miR-505-3p	0.332573	6.73837	0.37934	0.537957	0.939581
hsa-miR-449a	-0.997878	1.71486	0.374581	0.540517	0.939581
hsa-miR-1270	0.367045	4.69493	0.372505	0.541642	0.939581
hsa-miR-328-3p	0.367143	6.29274	0.3692	0.543441	0.939581
hsa-miR-3177-5p	0.633218	1.84592	0.366282	0.545038	0.939581
hsa-miR-1249	0.384671	4.48566	0.364506	0.546014	0.939581
hsa-miR-103a-2-5p	0.602604	2.54702	0.363895	0.546351	0.939581
hsa-miR-4640-5p	1.12779	1.50802	0.363668	0.546476	0.939581
hsa-miR-874-3p	0.35216	8.44508	0.36308	0.546801	0.939581
hsa-miR-4638-3p	-0.715131	1.68217	0.358817	0.549164	0.939581
hsa-miR-128-3p	-0.333788	8.4018	0.355305	0.551125	0.939581
hsa-miR-24-2-5p	0.378112	4.67088	0.355168	0.551202	0.939581
hsa-miR-3130-5p	-0.492882	2.46808	0.354593	0.551524	0.939581
hsa-miR-151a-3p	0.306721	14.1546	0.354102	0.5518	0.939581
hsa-miR-219a-1-3p	-0.52446	2.72248	0.352507	0.552697	0.939581
hsa-miR-424-5p	0.369842	9.46814	0.350726	0.553703	0.939581
hsa-miR-7976	-0.769922	1.97402	0.349341	0.554486	0.939581
hsa-miR-4482-3p	0.335491	3.93914	0.346945	0.555848	0.939581
hsa-miR-652-3p	0.305259	7.29233	0.345708	0.556553	0.939581
hsa-miR-551a	0.481692	2.4879	0.343887	0.557594	0.939581
hsa-miR-616-5p	0.463991	2.61112	0.343672	0.557718	0.939581
hsa-let-7c-5p	-0.392772	9.20272	0.33955	0.560089	0.939581
hsa-miR-33b-5p	0.735973	1.92053	0.334243	0.563171	0.939581
hsa-miR-550a-3p	0.434883	3.72444	0.332947	0.563929	0.939581
hsa-miR-1275	-0.347416	4.2926	0.332365	0.56427	0.939581
hsa-miR-139-5p	0.511947	2.73745	0.330587	0.565314	0.939581
hsa-miR-6797-3p	-0.810794	1.97607	0.330198	0.565543	0.939581
hsa-miR-199b-5p	0.311494	7.43907	0.328843	0.566341	0.939581
hsa-miR-590-3p	0.390303	5.41581	0.328179	0.566733	0.939581
hsa-miR-15a-5p	0.343282	6.34682	0.327178	0.567325	0.939581
hsa-miR-205-5p	0.38491	8.82257	0.327021	0.567418	0.939581
hsa-miR-7706	0.30775	7.31077	0.326022	0.568011	0.939581
hsa-miR-29c-3p	0.36339	3.87604	0.324451	0.568945	0.939581
hsa-miR-19a-3p	-0.297586	7.51529	0.323184	0.5697	0.939581
hsa-miR-3145-5p	0.54148	2.25587	0.317846	0.572905	0.939581
hsa-miR-491-5p	0.491906	2.84035	0.317077	0.573369	0.939581
hsa-miR-5010-3p	0.423711	2.75471	0.315058	0.574593	0.939581
hsa-miR-515-3p	-0.921582	1.51247	0.313801	0.575357	0.939581
hsa-miR-188-5p	0.378601	3.96067	0.311017	0.577057	0.939581
hsa-miR-30b-5p	0.326371	8.79217	0.309591	0.577931	0.939581
hsa-miR-221-3p	0.370812	11.1651	0.308314	0.578716	0.939581
hsa-miR-96-5p	0.338194	6.77384	0.306849	0.57962	0.939581
hsa-miR-340-5p	-0.331655	10.4786	0.30584	0.580244	0.939581
hsa-miR-483-3p	0.375581	4.56473	0.302681	0.582206	0.939581
hsa-miR-345-3p	-0.489548	2.51302	0.299523	0.584182	0.939581
hsa-miR-5683	0.7139	1.84928	0.297926	0.585185	0.939581
hsa-miR-4746-5p	-0.350426	5.92284	0.296294	0.586215	0.939581
hsa-miR-625-3p	0.332642	3.69858	0.293657	0.587886	0.939581
hsa-miR-130b-3p	-0.327697	10.2118	0.29282	0.588419	0.939581
hsa-miR-6516-5p	-0.68696	1.90543	0.292111	0.588871	0.939581
hsa-miR-6866-5p	0.617298	1.7	0.291694	0.589137	0.939581
hsa-miR-101-3p	0.299338	7.99162	0.291156	0.589481	0.939581
hsa-miR-30e-3p	-0.335004	11.1937	0.290275	0.590044	0.939581
hsa-let-7d-5p	-0.386862	7.27091	0.289306	0.590665	0.939581
hsa-miR-3940-3p	0.371591	3.11808	0.282646	0.594972	0.939581
hsa-miR-181a-3p	-0.36244	6.10304	0.281551	0.595686	0.939581
hsa-miR-148a-5p	-0.347696	10.2077	0.28093	0.596092	0.939581
hsa-miR-28-3p	0.303116	12.3283	0.278446	0.597721	0.939581
hsa-miR-4497	-0.384542	3.36589	0.274313	0.600453	0.939581
hsa-miR-19b-1-5p	-1.03136	1.77667	0.273489	0.601001	0.939581
hsa-miR-4466	0.719904	1.8028	0.270838	0.60277	0.939581
hsa-miR-589-5p	0.332601	11.0748	0.269209	0.603863	0.939581
hsa-miR-133a-3p	0.472828	5.69772	0.268993	0.604008	0.939581
hsa-miR-324-5p	0.37108	4.43314	0.267471	0.605033	0.939581
hsa-miR-1254	0.422636	2.95335	0.266586	0.605631	0.939581
hsa-miR-25-3p	0.296174	12.6814	0.262736	0.608247	0.939581
hsa-miR-627-3p	-0.677218	2.00242	0.26256	0.608367	0.939581
hsa-miR-32-3p	-0.330098	4.66403	0.261341	0.6092	0.939581
hsa-miR-6733-3p	0.746899	1.46144	0.256541	0.612506	0.939581
hsa-miR-1287-5p	0.313187	4.69834	0.255881	0.612964	0.939581
hsa-miR-1306-5p	-0.445725	2.80767	0.255503	0.613227	0.939581
hsa-miR-2355-3p	-0.57377	2.19355	0.251774	0.615829	0.939581
hsa-miR-1236-3p	0.775423	1.53838	0.24756	0.618799	0.939581
hsa-miR-4662a-5p	0.423817	3.3126	0.247193	0.619058	0.939581
hsa-miR-127-5p	-0.655373	1.60542	0.245849	0.620013	0.939581
hsa-miR-5701	-0.553291	2.15925	0.245685	0.62013	0.939581
hsa-miR-195-3p	0.702781	1.91894	0.245237	0.620449	0.939581
hsa-miR-4661-3p	-0.396305	2.33688	0.242839	0.622163	0.939581
hsa-miR-1269a	0.302356	7.88386	0.241182	0.623354	0.939581
hsa-miR-210-3p	0.328977	6.07403	0.236623	0.626656	0.939581
hsa-miR-15b-5p	0.284971	9.67658	0.236293	0.626897	0.939581
hsa-miR-548aq-3p	0.381868	2.81769	0.232561	0.629632	0.939581
hsa-miR-5581-3p	-0.769749	1.36887	0.231609	0.630333	0.939581
hsa-miR-29a-5p	0.595029	1.89635	0.230532	0.63113	0.939581
hsa-miR-139-3p	-0.500637	2.11964	0.229194	0.632122	0.939581
hsa-miR-3660	-0.433323	2.77488	0.227189	0.633616	0.939581
hsa-miR-503-3p	0.392199	2.65363	0.223143	0.636655	0.939581
hsa-miR-548e-5p	-0.356659	3.20281	0.220817	0.638418	0.939581
hsa-miR-4423-3p	0.539415	2.78491	0.220746	0.638472	0.939581
hsa-miR-92a-1-5p	-0.343265	5.15987	0.219641	0.639314	0.939581
hsa-miR-1273h-3p	-0.584618	1.65887	0.218329	0.640316	0.939581
hsa-miR-200a-3p	0.423598	2.13858	0.214688	0.643117	0.939581
hsa-miR-299-5p	-0.559742	1.5971	0.211274	0.645771	0.939581
hsa-miR-7114-3p	0.721366	1.70832	0.210375	0.646473	0.939581
hsa-miR-125b-5p	-0.290918	11.3189	0.210145	0.646654	0.939581
hsa-miR-758-3p	-0.606474	1.74014	0.208544	0.647911	0.939581
hsa-miR-3942-5p	-0.638563	1.51148	0.205506	0.650313	0.939581
hsa-miR-1307-3p	0.253807	7.49888	0.203953	0.651549	0.939581
hsa-miR-32-5p	-0.292699	3.76314	0.20232	0.652855	0.939581
hsa-miR-1976	0.59258	1.72872	0.200052	0.654679	0.939581
hsa-miR-100-5p	0.443864	13.1092	0.199371	0.655229	0.939581
hsa-miR-766-3p	0.291479	6.72034	0.198867	0.655637	0.939581
hsa-miR-33b-3p	0.272562	4.0123	0.198652	0.655811	0.939581
hsa-miR-30c-2-3p	0.284338	4.78362	0.198598	0.655855	0.939581
hsa-miR-126-5p	0.238449	8.32509	0.194701	0.659033	0.939581
hsa-miR-222-3p	0.26461	12.3317	0.194415	0.659267	0.939581
hsa-miR-135a-5p	-0.357461	3.73478	0.192665	0.660708	0.939581
hsa-miR-1915-3p	0.274192	4.03914	0.191287	0.661848	0.939581
hsa-miR-574-3p	0.285801	6.11878	0.190888	0.662178	0.939581
hsa-miR-148a-3p	-0.230988	14.8936	0.189459	0.663367	0.939581
hsa-miR-21-5p	-0.226097	15.9312	0.189068	0.663693	0.939581
hsa-miR-573	-0.318443	2.82937	0.18903	0.663725	0.939581
hsa-miR-3150a-5p	-0.399074	2.25538	0.187927	0.664648	0.939581
hsa-miR-22-5p	-0.349205	3.54098	0.184786	0.667292	0.939581
hsa-miR-6741-3p	-0.509471	1.68253	0.18438	0.667636	0.939581
hsa-miR-361-3p	-0.253614	6.44279	0.183094	0.668727	0.939581
hsa-let-7b-3p	-0.459765	1.81013	0.182606	0.669143	0.939581
hsa-miR-769-5p	0.254459	11.2212	0.181124	0.670409	0.939581
hsa-miR-182-3p	-0.679301	1.36436	0.179559	0.671752	0.939581
hsa-miR-4654	-0.635107	1.78652	0.179341	0.67194	0.939581
hsa-miR-4786-5p	-0.328819	2.5167	0.176169	0.674687	0.939581
hsa-miR-548h-3p	0.483317	1.92811	0.175979	0.674852	0.939581
hsa-miR-4792	-0.344843	5.81257	0.173296	0.677199	0.939581
hsa-miR-181a-5p	-0.26193	12.5189	0.173145	0.677332	0.939581
hsa-miR-5094	-0.241905	3.86898	0.172253	0.678117	0.939581
hsa-miR-193a-5p	-0.313914	6.27632	0.17158	0.678712	0.939581
hsa-miR-30e-5p	0.226594	13.5134	0.171165	0.679079	0.939581
hsa-miR-4455	-0.304172	7.41253	0.171043	0.679186	0.939581
hsa-miR-4433-5p	-0.443995	1.79102	0.170355	0.679796	0.939581
hsa-miR-4690-5p	-0.641109	1.55754	0.169395	0.68065	0.939581
hsa-miR-3151-3p	-0.481468	3.02284	0.169278	0.680755	0.939581
hsa-miR-205-3p	-0.629425	1.46364	0.168014	0.681883	0.939581
hsa-miR-598-3p	-0.266393	5.5157	0.166918	0.682866	0.939581
hsa-miR-3174	0.344801	2.43475	0.165038	0.68456	0.939581
hsa-miR-421	-0.243136	10.0478	0.163192	0.686235	0.939581
hsa-miR-1908-3p	0.348413	3.37593	0.16266	0.686719	0.939581
hsa-miR-105-5p	0.336551	2.83669	0.161492	0.687787	0.939581
hsa-miR-548ah-3p	-0.226618	6.85065	0.161424	0.687849	0.939581
hsa-miR-548at-5p	0.390011	2.35701	0.159968	0.689186	0.939581
hsa-miR-519d-3p	-0.653003	1.43848	0.158532	0.690511	0.939581
hsa-miR-454-5p	0.214005	6.82236	0.157202	0.691745	0.939581
hsa-miR-1301-3p	-0.255191	5.22484	0.156427	0.692468	0.939581
hsa-miR-3196	0.61119	1.37583	0.156398	0.692495	0.939581
hsa-miR-3130-3p	0.61119	1.37583	0.156398	0.692495	0.939581
hsa-miR-3065-3p	0.286318	4.31576	0.155235	0.693582	0.939581
hsa-miR-6857-3p	0.602468	1.55934	0.151661	0.696954	0.942601
hsa-miR-1538	-0.654372	1.37338	0.149714	0.698809	0.943564
hsa-miR-3180-3p	-0.285558	3.41159	0.146969	0.701449	0.945298
hsa-miR-3909	0.219204	6.45257	0.145847	0.702536	0.945298
hsa-miR-1908-5p	0.243122	5.14606	0.144021	0.704316	0.945298
hsa-miR-4449	-0.296155	2.71636	0.141583	0.706713	0.945298
hsa-miR-548az-5p	-0.266977	2.93695	0.141146	0.707144	0.945298
hsa-miR-3681-5p	0.245621	3.57967	0.140483	0.707801	0.945298
hsa-miR-518a-5p	0.516274	1.44525	0.140168	0.708114	0.945298
hsa-miR-6840-5p	0.36649	2.03802	0.137702	0.710577	0.946024
hsa-miR-7-1-3p	0.281858	4.82957	0.13731	0.71097	0.946024
hsa-miR-664a-5p	0.398185	2.09504	0.13619	0.712098	0.946024
hsa-miR-6721-5p	0.552284	1.47484	0.130799	0.717605	0.9496
hsa-miR-548ay-3p	0.568574	1.35016	0.129701	0.718742	0.9496
hsa-miR-550a-5p	0.229613	6.06298	0.128297	0.720204	0.9496
hsa-miR-874-5p	0.260043	2.98859	0.128076	0.720436	0.9496
hsa-miR-7974	-0.197894	7.98919	0.127971	0.720545	0.9496
hsa-miR-876-5p	0.276553	2.83553	0.124267	0.724452	0.950291
hsa-miR-5092	-0.308786	2.08386	0.123455	0.725318	0.950291
hsa-miR-20a-5p	0.210931	10.586	0.122423	0.726421	0.950291
hsa-miR-374b-5p	0.190833	8.3264	0.121899	0.726984	0.950291
hsa-miR-128-1-5p	-0.205539	6.23973	0.121681	0.727218	0.950291
hsa-miR-3691-5p	-0.246985	3.08685	0.120633	0.728349	0.950291
hsa-miR-4742-3p	0.444733	1.77236	0.118806	0.730333	0.950291
hsa-miR-940	-0.214506	4.15791	0.118324	0.73086	0.950291
hsa-miR-1237-3p	0.384748	1.91421	0.11455	0.735023	0.950291
hsa-miR-4677-3p	0.207011	6.16042	0.114129	0.735491	0.950291
hsa-miR-106a-3p	-0.351055	1.80626	0.113949	0.735692	0.950291
hsa-miR-6783-3p	-0.427287	1.76338	0.113441	0.73626	0.950291
hsa-miR-142-3p	-0.394554	2.02397	0.113127	0.736612	0.950291
hsa-miR-887-3p	-0.244661	7.65733	0.108834	0.741476	0.950291
hsa-miR-556-5p	0.262671	2.63893	0.105889	0.744874	0.950291
hsa-miR-500a-5p	0.245194	4.35615	0.104749	0.746203	0.950291
hsa-miR-1180-3p	-0.198375	6.43169	0.103745	0.747382	0.950291
hsa-miR-760	0.198536	3.71055	0.103556	0.747603	0.950291
hsa-miR-3939	0.22175	5.44498	0.102863	0.74842	0.950291
hsa-miR-561-5p	-0.174602	7.88606	0.101639	0.749872	0.950291
hsa-miR-2467-5p	0.169766	7.29055	0.101558	0.749968	0.950291
hsa-miR-1243	-0.248396	2.84569	0.101433	0.750117	0.950291
hsa-miR-505-5p	-0.234494	2.88381	0.101223	0.750366	0.950291
hsa-miR-425-5p	0.189288	10.4071	0.100562	0.751156	0.950291
hsa-miR-532-3p	0.219175	5.3333	0.100393	0.751359	0.950291
hsa-miR-7851-3p	0.493582	1.54788	0.100261	0.751516	0.950291
hsa-miR-629-3p	-0.317931	2.54506	0.0995879	0.752325	0.950291
hsa-miR-182-5p	0.17935	13.9575	0.0987609	0.753322	0.950291
hsa-miR-221-5p	0.245138	10.5325	0.0951755	0.757698	0.954095
hsa-miR-197-3p	0.169577	8.71783	0.0944052	0.75865	0.954095
hsa-miR-7-2-3p	0.540496	1.50085	0.0919434	0.761721	0.955182
hsa-miR-29c-5p	0.374921	2.12948	0.0918569	0.76183	0.955182
hsa-miR-450b-5p	0.18524	9.07016	0.0862614	0.768985	0.960434
hsa-miR-190a-5p	0.182622	6.94126	0.086116	0.769174	0.960434
hsa-miR-3129-5p	0.44371	1.62383	0.0858573	0.769511	0.960434
hsa-let-7d-3p	-0.194713	4.35424	0.084693	0.771036	0.960883
hsa-miR-3190-3p	0.349753	1.87683	0.082613	0.773787	0.962857
hsa-miR-5008-3p	-0.301388	2.00583	0.0811469	0.775749	0.963845
hsa-miR-454-3p	0.166993	9.79271	0.0792167	0.778362	0.965637
hsa-miR-548as-5p	-0.352138	1.78294	0.0779715	0.780065	0.966297
hsa-miR-873-5p	-0.172967	4.38022	0.0758309	0.783029	0.968212
hsa-miR-455-3p	-0.171779	6.40994	0.0751659	0.783959	0.968212
hsa-miR-3690	-0.533628	1.68466	0.0732626	0.786644	0.96883
hsa-miR-23a-3p	0.181996	10.7864	0.0729109	0.787145	0.96883
hsa-miR-4440	-0.401322	1.53152	0.0710334	0.789838	0.96883
hsa-miR-4435	-0.187404	3.09365	0.0697675	0.791676	0.96883
hsa-miR-503-5p	0.164918	7.00816	0.0689669	0.792847	0.96883
hsa-miR-30d-5p	0.15184	12.2579	0.0682782	0.79386	0.96883
hsa-miR-331-3p	0.159551	5.97735	0.068266	0.793878	0.96883
hsa-miR-3659	0.239952	2.69392	0.0680755	0.79416	0.96883
hsa-miR-320b	0.29789	1.80774	0.0668177	0.796028	0.96883
hsa-miR-3944-5p	-0.35599	1.70628	0.066701	0.796202	0.96883
hsa-miR-125a-3p	0.170872	5.1635	0.0657014	0.797702	0.969225
hsa-miR-191-3p	0.148652	4.38294	0.0637621	0.800646	0.970512
hsa-miR-4661-5p	0.139871	4.09188	0.0624966	0.802593	0.970512
hsa-miR-500a-3p	0.149402	10.6941	0.0613182	0.804424	0.970512
hsa-miR-20b-5p	0.157752	11.0471	0.0610812	0.804795	0.970512
hsa-miR-7975	0.531979	1.96389	0.060738	0.805333	0.970512
hsa-miR-548j-3p	-0.312168	1.52761	0.058442	0.808976	0.970512
hsa-miR-3131	-0.285371	1.80925	0.0572578	0.810884	0.970512
hsa-miR-144-3p	1.02177	1.49394	0.0567923	0.81164	0.970512
hsa-miR-5001-3p	0.202625	2.33663	0.0559317	0.813046	0.970512
hsa-miR-423-3p	0.145969	11.1739	0.0557629	0.813323	0.970512
hsa-miR-1247-3p	-0.172154	3.16876	0.0549112	0.814728	0.970512
hsa-miR-671-3p	0.147798	9.48983	0.0542482	0.815829	0.970512
hsa-miR-302f	-0.188217	9.36598	0.0533751	0.817291	0.970512
hsa-miR-17-3p	-0.123043	6.96289	0.0532649	0.817476	0.970512
hsa-miR-181b-5p	-0.146418	10.6052	0.0531206	0.81772	0.970512
hsa-miR-186-5p	0.128414	13.1592	0.0523881	0.818959	0.970512
hsa-miR-24-3p	-0.14376	11.1752	0.0506841	0.821877	0.970512
hsa-miR-548l	-0.18345	2.58772	0.0502198	0.822681	0.970512
hsa-miR-1285-3p	0.136593	4.84951	0.0500257	0.823019	0.970512
hsa-miR-1296-5p	0.120498	7.01649	0.0495812	0.823794	0.970512
hsa-miR-424-3p	-0.12781	7.75812	0.049183	0.824491	0.970512
hsa-miR-943	-0.21597	2.14977	0.0490812	0.82467	0.970512
hsa-miR-203a	0.187374	3.76493	0.0468449	0.828647	0.970512
hsa-miR-3935	0.175507	3.01601	0.0446693	0.832613	0.970512
hsa-miR-1227-3p	-0.188382	2.91215	0.0445273	0.832876	0.970512
hsa-miR-3129-3p	-0.178547	2.73342	0.0440801	0.833705	0.970512
hsa-miR-429	0.264489	1.83462	0.0438728	0.83409	0.970512
hsa-miR-628-3p	-0.139093	3.5438	0.0438003	0.834226	0.970512
hsa-miR-6837-3p	0.282812	1.75065	0.0437315	0.834354	0.970512
hsa-miR-942-5p	0.12054	4.52527	0.0435063	0.834775	0.970512
hsa-miR-548o-3p	-0.116052	6.71246	0.0428467	0.836014	0.970512
hsa-miR-3126-3p	0.235312	1.83532	0.041983	0.837652	0.970512
hsa-miR-3116	0.224161	1.68883	0.0396776	0.842112	0.970512
hsa-miR-155-5p	-0.162266	5.84476	0.039091	0.843269	0.970512
hsa-miR-2110	-0.124869	3.37378	0.0390114	0.843426	0.970512
hsa-miR-23b-3p	-0.111286	8.57822	0.0382983	0.844845	0.970512
hsa-miR-326	0.121135	5.51728	0.0378939	0.845656	0.970512
hsa-miR-6818-5p	0.269822	1.96119	0.0376209	0.846206	0.970512
hsa-miR-136-3p	-0.13751	5.32593	0.0362648	0.84897	0.970512
hsa-miR-548d-5p	-0.162502	2.56427	0.0362095	0.849083	0.970512
hsa-miR-22-3p	0.109874	13.5406	0.0357311	0.850072	0.970512
hsa-miR-6772-3p	0.247231	1.61186	0.0350088	0.851577	0.970512
hsa-miR-374b-3p	-0.115891	6.17356	0.0348424	0.851926	0.970512
hsa-miR-330-3p	-0.128687	5.48926	0.0345936	0.85245	0.970512
hsa-miR-192-5p	0.122686	10.7076	0.0344445	0.852764	0.970512
hsa-miR-484	-0.108641	9.43108	0.0343927	0.852874	0.970512
hsa-miR-744-5p	0.0999867	8.29383	0.0328292	0.85622	0.972977
hsa-miR-374a-5p	0.100166	9.05978	0.0290804	0.864594	0.978058
hsa-miR-365a-3p	-0.0912438	7.56243	0.0286545	0.865579	0.978058
hsa-miR-21-3p	-0.0923626	13.2869	0.0270498	0.869362	0.978058
hsa-miR-651-5p	0.0976716	4.80785	0.0265157	0.870647	0.978058
hsa-miR-5004-5p	-0.298785	1.35985	0.0259454	0.872034	0.978058
hsa-miR-138-1-3p	0.246082	1.6198	0.0257142	0.8726	0.978058
hsa-miR-548n	0.136404	2.38368	0.0256888	0.872663	0.978058
hsa-miR-378c	0.161083	1.86485	0.0255445	0.873018	0.978058
hsa-miR-4521	0.102901	5.48239	0.025413	0.873342	0.978058
hsa-miR-2276-3p	0.143096	2.14119	0.0234307	0.878342	0.978058
hsa-miR-3115	-0.149924	2.29163	0.0232774	0.878738	0.978058
hsa-miR-570-3p	0.105533	4.84934	0.0227272	0.880169	0.978058
hsa-miR-6775-3p	-0.135284	2.30265	0.0226633	0.880336	0.978058
hsa-miR-4517	0.196138	1.69253	0.0226152	0.880462	0.978058
hsa-miR-19b-3p	-0.0868977	9.63719	0.0221466	0.881698	0.978058
hsa-miR-296-3p	0.0929495	5.82911	0.0218923	0.882374	0.978058
hsa-miR-5684	-0.114919	4.39335	0.021054	0.884632	0.978058
hsa-miR-4728-3p	0.170892	2.5877	0.020925	0.884984	0.978058
hsa-miR-5696	-0.204191	1.66465	0.020432	0.886337	0.978058
hsa-miR-30c-1-3p	-0.0888809	6.10097	0.0195448	0.888816	0.978058
hsa-miR-4516	-0.164284	1.75878	0.0191053	0.890065	0.978058
hsa-miR-659-5p	-0.129063	2.71076	0.0190569	0.890204	0.978058
hsa-miR-3615	-0.084912	3.55805	0.0185716	0.891602	0.978058
hsa-miR-374a-3p	0.068516	7.32906	0.0174535	0.894896	0.978058
hsa-miR-193b-5p	0.128641	2.63389	0.0172019	0.895652	0.978058
hsa-miR-423-5p	-0.104488	10.1859	0.0169671	0.896363	0.978058
hsa-miR-210-5p	-0.0973457	3.68516	0.0168338	0.896768	0.978058
hsa-miR-3613-5p	-0.0976694	3.74307	0.0160736	0.899113	0.978058
hsa-miR-6505-3p	0.155317	2.11056	0.0158228	0.899899	0.978058
hsa-miR-140-5p	0.0759986	5.15008	0.0148141	0.903126	0.978058
hsa-miR-17-5p	0.071431	9.92845	0.0144022	0.904476	0.978058
hsa-miR-363-3p	-0.0674285	12.5973	0.0132619	0.908318	0.978058
hsa-miR-6864-5p	0.180605	1.55545	0.0131711	0.908631	0.978058
hsa-miR-6732-3p	0.180229	1.55545	0.0130082	0.909195	0.978058
hsa-miR-4699-5p	-0.195366	1.28526	0.0129692	0.909331	0.978058
hsa-miR-4504	-0.195366	1.28526	0.0129692	0.909331	0.978058
hsa-miR-6789-5p	-0.195366	1.28526	0.0129692	0.909331	0.978058
hsa-miR-548aj-3p	-0.195366	1.28526	0.0129692	0.909331	0.978058
hsa-miR-4502	-0.165066	1.43325	0.0127692	0.91003	0.978058
hsa-miR-4689	0.176638	1.56001	0.0127066	0.91025	0.978058
hsa-miR-4532	0.0992328	8.01187	0.0122633	0.911823	0.978058
hsa-miR-548ab	0.0767172	4.43951	0.0121165	0.91235	0.978058
hsa-miR-127-3p	-0.0702157	9.38558	0.0118768	0.913218	0.978058
hsa-miR-3158-3p	0.0644441	4.99709	0.011669	0.913977	0.978058
hsa-miR-4754	0.165185	1.27598	0.0113316	0.915225	0.978058
hsa-miR-3937	0.165185	1.27598	0.0113316	0.915225	0.978058
hsa-miR-449c-5p	0.0878659	2.77837	0.0110095	0.916434	0.978083
hsa-miR-106a-5p	-0.0591854	8.76772	0.0103843	0.918833	0.979377
hsa-miR-382-5p	0.111039	1.74566	0.00965331	0.921733	0.979601
hsa-miR-18b-5p	0.0539491	6.97954	0.00932621	0.923066	0.979601
hsa-miR-27b-3p	0.0558676	13.9479	0.00886388	0.924991	0.979601
hsa-miR-193b-3p	0.0471912	7.36403	0.00839827	0.926982	0.979601
hsa-miR-28-5p	0.0499955	8.01595	0.00823481	0.927695	0.979601
hsa-miR-4804-5p	0.119638	1.82848	0.00823225	0.927706	0.979601
hsa-miR-877-5p	0.0677364	5.29779	0.00804564	0.928528	0.979601
hsa-miR-433-3p	0.0727879	2.48537	0.00804225	0.928543	0.979601
hsa-miR-1255a	0.125324	1.72891	0.00672464	0.934644	0.982857
hsa-miR-3168	-0.0489906	8.03112	0.00644061	0.936036	0.982857
hsa-miR-574-5p	-0.0438302	6.73534	0.00603901	0.938058	0.982857
hsa-miR-92a-3p	0.0332367	17.1461	0.00582233	0.939177	0.982857
hsa-miR-19a-5p	0.0578091	2.58058	0.00525044	0.942236	0.982857
hsa-miR-548h-5p	0.0466195	3.52447	0.00499829	0.943638	0.982857
hsa-miR-769-3p	-0.0438983	3.64278	0.0049624	0.94384	0.982857
hsa-miR-520g-3p	-0.0787697	1.75864	0.00495524	0.94388	0.982857
hsa-miR-501-5p	0.0498021	3.8538	0.00486197	0.94441	0.982857
hsa-miR-378a-5p	0.0516952	4.53526	0.00460897	0.945874	0.982857
hsa-miR-548ba	0.146984	1.59479	0.00448365	0.946613	0.982857
hsa-miR-3613-3p	0.0654494	2.0172	0.00363879	0.951899	0.982857
hsa-miR-6852-5p	0.0598202	2.26166	0.00347874	0.952967	0.982857
hsa-miR-1269b	-0.0367572	8.9777	0.00347742	0.952976	0.982857
hsa-miR-15a-3p	0.128529	1.35915	0.00347231	0.953011	0.982857
hsa-miR-5708	0.128529	1.35915	0.00347231	0.953011	0.982857
hsa-miR-1	-0.0568731	4.38124	0.00327116	0.954391	0.982857
hsa-miR-1276	0.0354179	5.06928	0.00323446	0.954647	0.982857
hsa-miR-6868-3p	-0.0737587	2.16012	0.00318683	0.954982	0.982857
hsa-miR-296-5p	0.0332624	6.09808	0.00307056	0.95581	0.982857
hsa-miR-1294	0.0702932	1.81481	0.00281072	0.957719	0.982857
hsa-miR-4787-3p	0.0493694	2.0033	0.00279483	0.957839	0.982857
hsa-miR-1272	-0.0328701	2.70712	0.00214966	0.96302	0.984871
hsa-miR-6724-5p	0.0568015	1.91879	0.00212258	0.963253	0.984871
hsa-miR-1268b	-0.0333757	2.89924	0.00210762	0.963383	0.984871
hsa-let-7e-3p	-0.0638918	1.91066	0.00170476	0.967066	0.986971
hsa-miR-4803	0.0492449	1.62351	0.00147787	0.969334	0.986971
hsa-miR-4286	0.0222125	4.80958	0.00135472	0.970639	0.986971
hsa-miR-5699-5p	0.0392189	2.2728	0.00127633	0.971501	0.986971
hsa-miR-933	-0.0354706	2.1083	0.0012012	0.972352	0.986971
hsa-miR-3145-3p	0.0276265	2.6679	0.00117846	0.972615	0.986971
hsa-miR-576-3p	0.0301212	2.25027	0.000962859	0.975246	0.987574
hsa-miR-222-5p	0.0219949	8.6575	0.000935213	0.975603	0.987574
hsa-miR-548e-3p	0.0190933	3.4096	0.000835268	0.976944	0.987719
hsa-miR-3195	0.0163058	6.40086	0.000675579	0.979264	0.988341
hsa-miR-628-5p	-0.0140307	4.17054	0.000596318	0.980518	0.988341
hsa-miR-345-5p	-0.0124839	9.36188	0.000470983	0.982686	0.988341
hsa-miR-6511b-5p	-0.0250356	1.95168	0.000457958	0.982927	0.988341
hsa-miR-149-5p	-0.0123571	9.23197	0.000425196	0.983549	0.988341
hsa-miR-548b-5p	0.0126719	3.01517	0.000336129	0.985373	0.988756
hsa-miR-590-5p	0.0259949	1.62397	0.000292304	0.986359	0.988756
hsa-miR-6836-5p	0.0139016	1.45402	6.60885e-05	0.993514	0.994719
hsa-miR-676-3p	0.00539651	2.7916	7.76765e-06	0.997776	0.997776

## Sheet: Hues1 miRNA 2vs3
miRNA	logFC	logCPM	LR	PValue	FDR
hsa-miR-10b-5p	4.94595	16.25	68.1241	1.53522e-16	1.26655e-13
hsa-miR-196a-5p	5.56284	7.85111	59.6558	1.12985e-14	4.66064e-12
hsa-miR-615-3p	5.92577	8.23588	56.0262	7.15118e-14	1.96658e-11
hsa-miR-196b-5p	4.42426	7.67303	42.0377	8.9529e-11	1.84653e-08
hsa-miR-10b-3p	5.39435	4.77479	38.3997	5.76422e-10	9.51096e-08
hsa-miR-10a-5p	5.51339	17.2177	33.0839	8.82669e-09	1.21367e-06
hsa-miR-10a-3p	5.22979	6.08851	27.2844	1.75621e-07	2.06982e-05
hsa-miR-302d-5p	-2.85367	7.23642	21.6482	3.27512e-06	0.000337746
hsa-miR-99a-5p	2.46221	6.81133	18.4134	1.77804e-05	0.00162987
hsa-miR-302c-5p	-2.81777	9.96014	16.5075	4.84577e-05	0.00399776
hsa-miR-3151-3p	3.6453	3.02284	15.4787	8.34391e-05	0.00625794
hsa-miR-181a-2-3p	2.30066	7.92237	15.2776	9.28097e-05	0.00638067
hsa-miR-302c-3p	-2.76339	12.5106	14.727	0.000124254	0.00788534
hsa-miR-615-5p	3.799	3.18798	14.3541	0.000151452	0.00892483
hsa-miR-302d-3p	-2.52026	13.2332	13.8556	0.00019741	0.0104726
hsa-miR-127-3p	-2.55225	9.38558	13.8021	0.000203105	0.0104726
hsa-miR-302b-5p	-2.6455	6.06582	13.4736	0.000241939	0.0117412
hsa-miR-502-3p	2.26827	6.82723	13.1336	0.000290049	0.0131742
hsa-miR-302a-3p	-2.48533	12.2812	13.0256	0.000307263	0.0131742
hsa-miR-367-3p	-2.40019	8.06252	12.9532	0.000319375	0.0131742
hsa-miR-411-5p	-3.23338	3.69181	12.1915	0.000480073	0.0186773
hsa-miR-501-5p	2.24496	3.8538	12.1129	0.000500741	0.0186773
hsa-let-7c-5p	-2.58727	9.20272	12.04	0.000520699	0.0186773
hsa-miR-1179	2.91096	3.266	11.9607	0.000543341	0.0186773
hsa-miR-181b-5p	2.218	10.6052	11.4886	0.000700229	0.0227107
hsa-miR-548s	2.96131	3.29371	11.4479	0.000715733	0.0227107
hsa-miR-211-5p	-2.61254	5.52092	11.0613	0.000881472	0.0269339
hsa-miR-410-3p	-2.47991	5.45189	10.8866	0.000968603	0.0285392
hsa-miR-302b-3p	-2.20107	13.049	10.6001	0.00113084	0.0321704
hsa-miR-379-5p	-2.4882	4.9283	10.2811	0.001344	0.0369601
hsa-miR-136-3p	-2.69166	5.32593	10.0825	0.00149684	0.0398352
hsa-let-7b-5p	-2.83584	5.80629	9.99508	0.00156959	0.0404661
hsa-miR-124-3p	-3.01369	2.90475	9.62917	0.00191511	0.0478778
hsa-miR-199b-5p	1.67486	7.43907	9.40205	0.00216743	0.0524644
hsa-miR-125b-2-3p	2.11484	6.80309	9.35337	0.00222576	0.0524644
hsa-miR-500a-3p	1.89154	10.6941	9.19708	0.00242402	0.0555504
hsa-miR-92b-5p	-2.43001	5.72407	9.0582	0.00261519	0.0570296
hsa-miR-181b-3p	2.20778	4.08363	9.05009	0.00262682	0.0570296
hsa-miR-483-3p	1.91151	4.56473	8.86696	0.00290378	0.0590432
hsa-miR-133a-3p	2.82832	5.69772	8.85498	0.0029229	0.0590432
hsa-miR-500a-5p	2.12615	4.35615	8.8479	0.00293427	0.0590432
hsa-miR-1915-3p	-2.30364	4.03914	8.78914	0.00303029	0.0595236
hsa-miR-483-5p	2.31413	3.26581	8.7301	0.00312999	0.0600521
hsa-miR-125a-5p	1.5798	13.9983	8.64913	0.00327218	0.0604157
hsa-miR-99b-5p	1.67058	15.1367	8.63624	0.0032954	0.0604157
hsa-miR-302a-5p	-2.14605	14.2639	8.4373	0.00367602	0.0634984
hsa-miR-98-5p	-2.27928	8.8516	8.42889	0.00369306	0.0634984
hsa-miR-448	-3.46972	4.78758	8.4282	0.00369445	0.0634984
hsa-miR-4455	-2.44842	7.41253	8.36995	0.00381477	0.0642283
hsa-miR-3159	-5.26898	1.92247	8.18805	0.00421672	0.0695759
hsa-miR-4521	-2.04227	5.48239	8.13807	0.00433454	0.0701176
hsa-let-7i-5p	-1.97271	8.66254	8.08265	0.0044691	0.0709041
hsa-miR-548g-3p	-1.58093	7.69125	7.87932	0.00500033	0.0778353
hsa-miR-182-5p	-1.61269	13.9575	7.83944	0.00511186	0.0780978
hsa-let-7d-5p	-2.29838	7.27091	7.74077	0.00539877	0.0809816
hsa-miR-660-5p	1.75202	8.11939	7.6266	0.00575137	0.08473
hsa-miR-96-5p	-1.74326	6.77384	7.46426	0.0062936	0.0899367
hsa-miR-188-3p	1.81855	6.00984	7.45592	0.00632282	0.0899367
hsa-miR-3605-3p	1.7891	4.90646	7.28741	0.00694397	0.0970979
hsa-miR-181a-3p	1.81346	6.10304	7.17515	0.00739204	0.101641
hsa-let-7g-5p	-1.66985	8.03211	7.0924	0.00774115	0.104479
hsa-miR-152-3p	1.52236	6.97692	7.06699	0.00785172	0.104479
hsa-miR-362-5p	1.77489	6.8477	6.924	0.00850465	0.11137
hsa-miR-515-5p	-4.96943	3.13583	6.65276	0.00990022	0.12762
hsa-miR-148a-3p	1.38812	14.8936	6.48879	0.0108557	0.136538
hsa-miR-501-3p	2.00006	9.79702	6.47779	0.010923	0.136538
hsa-miR-7974	-1.46388	7.98919	6.42661	0.0112423	0.138432
hsa-miR-532-5p	1.57797	8.33408	6.34473	0.011773	0.142835
hsa-miR-4435	-2.57465	3.09365	6.27104	0.0122727	0.146739
hsa-miR-183-5p	-1.88106	12.2841	6.23462	0.0125277	0.147498
hsa-miR-302f	-2.04754	9.36598	6.21129	0.0126938	0.147498
hsa-miR-532-3p	1.67558	5.3333	5.90777	0.0150743	0.172726
hsa-miR-219b-3p	-4.79717	1.63473	5.82956	0.015759	0.175991
hsa-let-7d-3p	-1.93827	4.35424	5.82317	0.0158164	0.175991
hsa-miR-5092	-4.59254	2.08386	5.80296	0.0159992	0.175991
hsa-miR-1304-5p	-5.00935	1.87282	5.6946	0.0170172	0.184726
hsa-miR-378a-3p	-1.44749	10.5775	5.57479	0.0182208	0.194714
hsa-miR-431-5p	-2.36738	3.51058	5.55677	0.0184093	0.194714
hsa-miR-3126-5p	4.81628	1.85591	5.48899	0.0191365	0.199844
hsa-miR-99b-3p	1.5209	5.58103	5.39974	0.0201397	0.207691
hsa-miR-181a-5p	1.44786	12.5189	5.32783	0.0209875	0.213761
hsa-miR-27b-5p	1.56677	3.81859	5.23759	0.0221039	0.219914
hsa-miR-146b-3p	-1.8287	3.14817	5.23595	0.0221247	0.219914
hsa-miR-433-3p	-2.79381	2.48537	5.1928	0.0226807	0.222757
hsa-miR-409-3p	-2.32475	3.49712	5.16617	0.023031	0.223536
hsa-miR-6786-3p	2.77857	2.43286	5.0939	0.0240102	0.23033
hsa-miR-29b-1-5p	-2.05148	2.71759	5.01788	0.0250869	0.237893
hsa-let-7a-5p	-1.37959	11.544	4.9489	0.0261073	0.244756
hsa-miR-6803-3p	2.85072	1.92617	4.7984	0.0284861	0.263908
hsa-miR-378c	-4.42602	1.86485	4.78013	0.02879	0.263908
hsa-miR-1	2.38446	4.38124	4.7488	0.0293187	0.265801
hsa-miR-222-5p	1.71567	8.6575	4.68137	0.0304914	0.273428
hsa-miR-1254	-2.16313	2.95335	4.56129	0.0327025	0.286202
hsa-miR-504-5p	-1.90598	5.26842	4.55286	0.0328637	0.286202
hsa-miR-214-3p	1.43308	5.41532	4.49783	0.0339379	0.286202
hsa-miR-381-3p	-1.44719	4.73209	4.47698	0.0343545	0.286202
hsa-let-7f-5p	-1.566	10.4919	4.47259	0.0344426	0.286202
hsa-miR-129-2-3p	-1.54854	4.6726	4.45349	0.03483	0.286202
hsa-miR-22-3p	1.25784	13.5406	4.44623	0.0349784	0.286202
hsa-miR-6784-3p	1.63175	3.4724	4.43625	0.0351834	0.286202
hsa-miR-2116-3p	4.11259	1.61925	4.42987	0.0353152	0.286202
hsa-miR-4492	-4.19494	2.16457	4.42491	0.035418	0.286202
hsa-miR-588	-2.6555	1.96168	4.40985	0.0357319	0.286202
hsa-miR-27b-3p	1.28948	13.9479	4.32469	0.0375633	0.293682
hsa-miR-522-3p	4.0743	2.5201	4.31792	0.037713	0.293682
hsa-miR-574-3p	1.3395	6.11878	4.31698	0.0377337	0.293682
hsa-miR-1275	1.23543	4.2926	4.23964	0.0394905	0.304482
hsa-miR-767-5p	-1.36605	3.99555	4.21324	0.0401096	0.306393
hsa-miR-3127-5p	4.03955	1.80584	4.18906	0.0406857	0.307216
hsa-miR-382-5p	-4.16122	1.74566	4.17371	0.0410558	0.307216
hsa-miR-3940-3p	-1.80288	3.11808	4.14822	0.0416783	0.307216
hsa-miR-373-3p	1.56329	4.21276	4.14438	0.0417731	0.307216
hsa-miR-6801-3p	-4.19301	1.53655	4.13201	0.0420792	0.307216
hsa-miR-573	-2.1375	2.82937	4.04136	0.0443979	0.321157
hsa-miR-3139	2.03333	2.58231	4.02738	0.0447673	0.321157
hsa-miR-100-5p	1.84922	13.1092	3.98734	0.0458433	0.32604
hsa-miR-1271-5p	1.68024	8.90809	3.96545	0.0464431	0.327042
hsa-miR-548u	-1.86593	2.66968	3.9534	0.0467769	0.327042
hsa-miR-1343-3p	1.38215	3.70793	3.8951	0.0484271	0.335734
hsa-miR-6875-5p	4.24088	1.48181	3.83601	0.0501627	0.344869
hsa-miR-7703	4.06951	1.61478	3.80011	0.0512493	0.349427
hsa-miR-106a-3p	-3.9948	1.80626	3.77409	0.0520522	0.351992
hsa-miR-509-3p	-1.29376	4.05108	3.75832	0.0525453	0.352438
hsa-miR-92b-3p	-0.999532	16.1371	3.72191	0.053703	0.357298
hsa-miR-3943	-3.99396	2.11655	3.68364	0.0549489	0.360386
hsa-miR-4461	-1.61426	3.78636	3.68085	0.0550408	0.360386
hsa-miR-1273g-3p	-1.21984	6.39081	3.63287	0.0566491	0.365194
hsa-miR-1913	-4.08985	1.46852	3.62024	0.0570807	0.365194
hsa-miR-516a-5p	1.38882	5.33614	3.61959	0.057103	0.365194
hsa-miR-4433-5p	-3.92249	1.79102	3.57626	0.058611	0.369199
hsa-let-7b-3p	-3.94634	1.81013	3.57503	0.0586544	0.369199
hsa-miR-491-5p	1.46978	2.84035	3.55361	0.059416	0.369199
hsa-miR-1272	-2.16581	2.70712	3.54707	0.0596508	0.369199
hsa-miR-520g-3p	-4.03998	1.75864	3.5383	0.0599668	0.369199
hsa-miR-25-5p	-1.48993	6.00261	3.4237	0.064267	0.392743
hsa-miR-940	-1.34538	4.15791	3.39955	0.0652144	0.395602
hsa-miR-548ao-3p	3.99647	1.61061	3.36978	0.0664026	0.398381
hsa-miR-574-5p	1.03652	6.73534	3.35898	0.0668395	0.398381
hsa-miR-524-3p	3.71192	1.97274	3.35205	0.0671212	0.398381
hsa-miR-3913-5p	1.18485	3.47087	3.33357	0.0678794	0.398582
hsa-miR-1972	-1.58061	3.31138	3.32772	0.0681213	0.398582
hsa-miR-3677-3p	-1.15084	4.01472	3.29914	0.0693161	0.402717
hsa-miR-372-5p	3.73504	1.62406	3.28406	0.0699558	0.403591
hsa-miR-338-5p	2.38205	1.95812	3.26664	0.0707024	0.405066
hsa-miR-378a-5p	-1.48677	4.53526	3.24987	0.071429	0.406406
hsa-miR-6131	1.45697	3.85996	3.21791	0.0728365	0.411576
hsa-miR-1261	-1.29318	4.85236	3.19502	0.0738631	0.414538
hsa-miR-187-3p	-1.55199	5.32836	3.16848	0.0750722	0.416837
hsa-miR-148a-5p	1.20385	10.2077	3.16389	0.0752834	0.416837
hsa-miR-548b-5p	-1.76061	3.01517	3.13134	0.0768006	0.422403
hsa-miR-1227-3p	1.52911	2.91215	3.11193	0.0777206	0.424632
hsa-miR-2682-5p	1.41149	4.43743	3.07612	0.0794499	0.428118
hsa-miR-584-3p	-4.03823	1.47733	3.0669	0.0799015	0.428118
hsa-miR-4662a-5p	1.39173	3.3126	3.06662	0.0799153	0.428118
hsa-miR-371a-3p	2.41819	2.58538	3.03751	0.0813608	0.431046
hsa-miR-6772-3p	-3.8986	1.61186	3.03086	0.0816946	0.431046
hsa-miR-4531	-1.03829	6.42617	3.02423	0.0820294	0.431046
hsa-miR-592	-1.80515	2.66233	3.00396	0.083061	0.433705
hsa-miR-335-5p	1.0301	9.77405	2.97195	0.0847198	0.437818
hsa-miR-6756-3p	3.6626	1.47762	2.96832	0.0849101	0.437818
hsa-miR-1226-5p	-3.85099	1.37829	2.95673	0.0855209	0.438228
hsa-miR-6868-3p	1.81755	2.16012	2.90749	0.0881692	0.447078
hsa-miR-4682	-2.23155	2.02183	2.90452	0.0883317	0.447078
hsa-miR-150-5p	3.55428	1.79469	2.85588	0.0910405	0.455285
hsa-miR-152-5p	1.00965	4.10776	2.84225	0.0918157	0.455285
hsa-miR-1249	1.06482	4.48566	2.83683	0.0921258	0.455285
hsa-miR-520c-3p	-2.2874	3.53594	2.83622	0.0921608	0.455285
hsa-miR-486-5p	-1.00194	13.3345	2.79649	0.0944712	0.463921
hsa-miR-1322	3.50763	2.05161	2.73761	0.0980111	0.475605
hsa-miR-1286	-1.19423	5.45094	2.72765	0.0986245	0.475605
hsa-miR-326	-1.07883	5.51728	2.7195	0.0991294	0.475605
hsa-miR-519c-5p	3.40594	2.05219	2.71008	0.0997158	0.475605
hsa-miR-203a	1.36689	3.76493	2.70981	0.0997328	0.475605
hsa-miR-670-3p	2.20225	1.91685	2.69643	0.100573	0.476856
hsa-miR-2276-3p	-2.1822	2.14119	2.62069	0.105479	0.497257
hsa-miR-296-3p	-1.06373	5.82911	2.60095	0.1068	0.500116
hsa-miR-146a-5p	-0.944967	12.8457	2.59358	0.107298	0.500116
hsa-miR-3065-5p	1.29623	6.14502	2.57456	0.108595	0.503317
hsa-miR-22-5p	1.24239	3.54098	2.54883	0.110376	0.505046
hsa-miR-499a-5p	-3.44838	1.78502	2.53564	0.111302	0.505046
hsa-miR-33b-3p	-1.1116	4.0123	2.53303	0.111486	0.505046
hsa-miR-1273h-3p	-3.48905	1.65887	2.52827	0.111823	0.505046
hsa-miR-1273d	3.38634	1.67789	2.52537	0.112028	0.505046
hsa-miR-145-5p	0.859041	6.76306	2.5093	0.113176	0.507375
hsa-miR-518a-5p	-3.56064	1.44525	2.50099	0.113775	0.507375
hsa-miR-23b-3p	0.906067	8.57822	2.45044	0.117492	0.521134
hsa-miR-184	-1.06063	6.02898	2.41359	0.120287	0.526637
hsa-miR-299-5p	-3.3808	1.5971	2.41299	0.120332	0.526637
hsa-miR-548f-3p	-1.65792	3.55928	2.40889	0.120648	0.526637
hsa-miR-582-3p	-0.930996	4.7064	2.40027	0.121314	0.52676
hsa-miR-514a-3p	-2.19215	1.71504	2.35718	0.124707	0.538656
hsa-miR-4485	-1.35474	4.2499	2.34632	0.125579	0.539596
hsa-miR-548j-3p	-3.35829	1.52761	2.33246	0.126702	0.5416
hsa-miR-6836-5p	-3.33274	1.45402	2.29991	0.129381	0.550204
hsa-miR-6511a-3p	0.8975	4.28338	2.28916	0.130281	0.551188
hsa-miR-1287-5p	0.916227	4.69834	2.27254	0.131684	0.553874
hsa-miR-26a-5p	0.730232	15.6612	2.25651	0.133053	0.553874
hsa-miR-3613-5p	1.11569	3.74307	2.25359	0.133305	0.553874
hsa-miR-6817-3p	1.69097	2.00949	2.25015	0.133601	0.553874
hsa-miR-127-5p	-3.34164	1.60542	2.23268	0.135119	0.557368
hsa-miR-3196	-3.39168	1.37583	2.17714	0.140075	0.572088
hsa-miR-3130-3p	-3.39168	1.37583	2.17714	0.140075	0.572088
hsa-miR-200b-3p	1.07113	3.93	2.13058	0.144386	0.58365
hsa-miR-195-5p	-0.971412	5.01125	2.12506	0.144907	0.58365
hsa-miR-302e	-1.95185	2.31968	2.12378	0.145028	0.58365
hsa-miR-130b-5p	0.848317	8.59363	2.10462	0.146855	0.583986
hsa-miR-5095	2.07217	1.70208	2.10116	0.147188	0.583986
hsa-miR-145-3p	1.00246	5.35015	2.10066	0.147235	0.583986
hsa-miR-409-5p	-1.41679	3.38767	2.08026	0.149215	0.58663
hsa-miR-548ay-3p	-3.27607	1.35016	2.07914	0.149324	0.58663
hsa-miR-3940-5p	-3.17302	1.65135	2.06403	0.150811	0.589662
hsa-miR-371a-5p	0.917154	6.7898	2.04287	0.152921	0.591334
hsa-miR-24-3p	0.923849	11.1752	2.04016	0.153194	0.591334
hsa-miR-1289	1.57497	2.57482	2.03823	0.153389	0.591334
hsa-miR-4502	-3.18559	1.43325	2.02001	0.155238	0.595683
hsa-miR-26a-2-3p	-0.964989	4.57586	2.00302	0.156987	0.599602
hsa-miR-221-5p	1.2119	10.5325	1.9891	0.158435	0.601375
hsa-miR-30d-5p	0.82133	12.2579	1.97898	0.159497	0.601375
hsa-miR-183-3p	-1.10382	3.79238	1.97766	0.159638	0.601375
hsa-miR-3942-5p	-3.14134	1.51148	1.96438	0.161045	0.60392
hsa-miR-1307-3p	-0.815446	7.49888	1.9519	0.162383	0.606179
hsa-miR-135b-3p	-0.961817	5.5611	1.93741	0.16395	0.609273
hsa-miR-3187-3p	-1.16124	3.40964	1.92695	0.165093	0.61077
hsa-miR-7705	-3.08958	1.58953	1.91767	0.166113	0.611801
hsa-miR-7641	-0.930031	4.67264	1.90123	0.16794	0.615781
hsa-miR-26a-1-3p	-1.43222	2.24388	1.88115	0.170204	0.621318
hsa-miR-339-5p	-0.909463	5.97033	1.86807	0.171696	0.622349
hsa-miR-126-3p	0.862217	5.0324	1.86547	0.171995	0.622349
hsa-miR-21-5p	0.708747	15.9312	1.85108	0.173658	0.625625
hsa-miR-144-3p	-4.06061	1.49394	1.8225	0.177016	0.63495
hsa-miR-3681-5p	0.856104	3.57967	1.79234	0.180642	0.645148
hsa-miR-561-3p	1.90443	2.33997	1.75563	0.185171	0.658473
hsa-let-7a-3p	-1.50507	2.58871	1.74107	0.187004	0.660306
hsa-miR-548j-5p	1.55121	2.11398	1.73883	0.187287	0.660306
hsa-miR-4301	-1.26092	8.15375	1.72047	0.189633	0.661662
hsa-miR-4787-3p	-1.86408	2.0033	1.71109	0.190845	0.661662
hsa-miR-15a-3p	-3.04809	1.35915	1.71082	0.190879	0.661662
hsa-miR-5708	-3.04809	1.35915	1.71082	0.190879	0.661662
hsa-miR-7704	-1.17509	5.57357	1.6845	0.194328	0.668149
hsa-miR-942-3p	-1.8096	1.78421	1.68417	0.194371	0.668149
hsa-miR-19a-5p	-1.31861	2.58058	1.66963	0.196308	0.67201
hsa-miR-1285-5p	1.81306	2.10323	1.64961	0.199012	0.67845
hsa-miR-98-3p	-1.43607	2.69296	1.62513	0.202378	0.687085
hsa-miR-4532	-1.37411	8.01187	1.61445	0.203867	0.687914
hsa-miR-197-3p	0.703074	8.71783	1.60703	0.20491	0.687914
hsa-miR-548c-5p	1.35161	2.49936	1.60515	0.205175	0.687914
hsa-miR-1298-5p	-1.30937	5.34148	1.59962	0.205957	0.687914
hsa-miR-6818-5p	1.5073	1.96119	1.54819	0.213402	0.708193
hsa-miR-1910-5p	-0.709923	7.1034	1.54587	0.213746	0.708193
hsa-miR-3659	-1.2845	2.69392	1.53549	0.215291	0.708582
hsa-miR-7975	-2.20885	1.96389	1.53355	0.215581	0.708582
hsa-miR-345-3p	-1.46912	2.51302	1.52165	0.21737	0.711324
hsa-miR-708-3p	-0.86389	5.27546	1.50922	0.219259	0.711324
hsa-miR-3609	0.966131	3.78711	1.50285	0.220233	0.711324
hsa-miR-4797-3p	2.68714	1.44022	1.49428	0.221553	0.711324
hsa-miR-519a-3p	1.90781	1.98441	1.48557	0.222905	0.711324
hsa-miR-130b-3p	0.7376	10.2118	1.48394	0.22316	0.711324
hsa-miR-1243	-1.18062	2.84569	1.48375	0.223189	0.711324
hsa-miR-1912	2.61719	2.70999	1.4811	0.223603	0.711324
hsa-miR-142-5p	0.830154	4.45209	1.47301	0.224872	0.711324
hsa-miR-6819-3p	1.45712	2.0153	1.46717	0.225792	0.711324
hsa-miR-1263	-0.949433	4.622	1.46185	0.226636	0.711324
hsa-miR-199a-5p	0.727394	9.33267	1.46106	0.226761	0.711324
hsa-miR-6797-3p	1.76588	1.97607	1.44641	0.229104	0.712063
hsa-miR-498	2.57882	2.44588	1.44366	0.229548	0.712063
hsa-miR-3605-5p	0.958791	2.90805	1.44242	0.229748	0.712063
hsa-miR-28-5p	0.662224	8.01595	1.43279	0.23131	0.712063
hsa-miR-520a-3p	-1.36868	2.81609	1.42992	0.231777	0.712063
hsa-miR-577	-0.88059	3.79615	1.42748	0.232176	0.712063
hsa-miR-92a-1-5p	-0.941124	5.15987	1.41023	0.235019	0.718113
hsa-miR-1269b	0.761108	8.9777	1.39476	0.237604	0.721475
hsa-miR-365b-5p	-1.41739	2.47972	1.39318	0.237868	0.721475
hsa-miR-193b-3p	0.60746	7.36403	1.382	0.23976	0.722916
hsa-miR-4755-3p	1.89655	1.50813	1.37492	0.240969	0.722916
hsa-miR-659-5p	1.06012	2.71076	1.3624	0.243122	0.722916
hsa-miR-135b-5p	-0.632184	7.40117	1.35836	0.243823	0.722916
hsa-miR-519d-3p	-2.75433	1.43848	1.35648	0.244149	0.722916
hsa-miR-195-3p	-1.95728	1.91894	1.35451	0.244491	0.722916
hsa-miR-361-5p	0.73308	10.2032	1.35399	0.244582	0.722916
hsa-miR-20b-3p	-0.825744	3.98556	1.34659	0.245875	0.722916
hsa-miR-518f-5p	-2.71804	1.93913	1.34457	0.24623	0.722916
hsa-miR-32-3p	-0.81343	4.66403	1.33525	0.247873	0.724655
hsa-miR-515-3p	-2.75895	1.51247	1.33127	0.248579	0.724655
hsa-miR-937-3p	-0.863244	3.23295	1.3223	0.250179	0.726752
hsa-miR-367-5p	-1.7449	2.16632	1.29895	0.254405	0.727898
hsa-miR-1283	1.20112	3.02826	1.29629	0.254891	0.727898
hsa-miR-5004-5p	-2.72017	1.35985	1.29409	0.255296	0.727898
hsa-miR-518e-3p	-2.63299	1.836	1.29231	0.255623	0.727898
hsa-miR-4754	-2.69543	1.27598	1.28338	0.257272	0.727898
hsa-miR-3937	-2.69543	1.27598	1.28338	0.257272	0.727898
hsa-miR-518f-3p	-2.61199	1.44286	1.27457	0.258911	0.727898
hsa-miR-4717-3p	-1.63076	1.69106	1.27271	0.259259	0.727898
hsa-miR-128-1-5p	-0.684085	6.23973	1.27125	0.259532	0.727898
hsa-miR-4661-3p	-1.26118	2.33688	1.26912	0.259933	0.727898
hsa-miR-556-3p	-2.57334	2.09775	1.2669	0.26035	0.727898
hsa-miR-34b-5p	0.67994	4.55762	1.26202	0.261268	0.727898
hsa-miR-1307-5p	-0.657364	8.81387	1.25568	0.262471	0.727898
hsa-miR-1911-3p	-1.56393	2.42249	1.24289	0.264915	0.727898
hsa-miR-1538	-2.61611	1.37338	1.22971	0.267464	0.727898
hsa-miR-219a-1-3p	0.988414	2.72248	1.2169	0.26997	0.727898
hsa-miR-4699-5p	-2.59434	1.28526	1.21663	0.270022	0.727898
hsa-miR-4504	-2.59434	1.28526	1.21663	0.270022	0.727898
hsa-miR-6789-5p	-2.59434	1.28526	1.21663	0.270022	0.727898
hsa-miR-548aj-3p	-2.59434	1.28526	1.21663	0.270022	0.727898
hsa-miR-182-3p	-2.57669	1.36436	1.2157	0.270206	0.727898
hsa-miR-543	-2.56924	1.45163	1.20875	0.27158	0.727898
hsa-miR-548aq-5p	-1.73555	1.56873	1.20394	0.272536	0.727898
hsa-miR-5581-3p	-2.55671	1.36887	1.20358	0.272608	0.727898
hsa-miR-1268b	-0.988504	2.89924	1.20314	0.272694	0.727898
hsa-miR-1298-3p	-2.4954	2.48907	1.19903	0.273515	0.727898
hsa-miR-339-3p	-0.687658	6.41865	1.19211	0.274905	0.727898
hsa-miR-3939	-0.773957	5.44498	1.18834	0.275664	0.727898
hsa-miR-369-3p	-2.45531	1.88316	1.18384	0.276575	0.727898
hsa-miR-4687-5p	1.53584	1.95662	1.17953	0.277451	0.727898
hsa-miR-551b-5p	-2.43768	1.7079	1.16764	0.279886	0.727898
hsa-miR-942-5p	-0.671555	4.52527	1.16547	0.280334	0.727898
hsa-miR-296-5p	-0.666573	6.09808	1.16245	0.280957	0.727898
hsa-miR-122-5p	-1.2518	2.38511	1.15895	0.281683	0.727898
hsa-miR-320b	-1.58669	1.80774	1.15115	0.283309	0.727898
hsa-miR-518b	-1.30796	3.01359	1.14421	0.284764	0.727898
hsa-miR-382-3p	-2.40566	1.64509	1.14414	0.284779	0.727898
hsa-miR-520d-3p	1.54974	2.18165	1.13749	0.286184	0.727898
hsa-miR-380-3p	-2.3844	1.94265	1.13731	0.286221	0.727898
hsa-miR-214-5p	0.83929	3.25241	1.13615	0.286467	0.727898
hsa-miR-28-3p	0.613298	12.3283	1.13332	0.287069	0.727898
hsa-miR-323a-3p	-2.37741	1.71185	1.12844	0.288109	0.727898
hsa-miR-5100	-0.70317	4.92608	1.12655	0.288512	0.727898
hsa-miR-576-3p	1.00662	2.25027	1.10828	0.292457	0.734367
hsa-miR-933	1.1183	2.1083	1.10329	0.293546	0.734367
hsa-miR-539-3p	-2.35864	1.43087	1.10237	0.293747	0.734367
hsa-miR-143-3p	-0.595309	12.5226	1.09222	0.295979	0.737713
hsa-miR-628-3p	0.709383	3.5438	1.08724	0.297084	0.738235
hsa-miR-126-5p	0.560333	8.32509	1.0644	0.302215	0.7452
hsa-miR-4466	-1.69632	1.8028	1.06284	0.302569	0.7452
hsa-miR-146a-3p	-2.29086	1.65318	1.06272	0.302597	0.7452
hsa-miR-3115	0.994928	2.29163	1.05633	0.304054	0.746561
hsa-miR-142-3p	1.20243	2.02397	1.04848	0.305857	0.746794
hsa-miR-1914-5p	-0.870039	2.94779	1.04804	0.305959	0.746794
hsa-miR-187-5p	-0.991853	3.89376	1.0282	0.310582	0.748061
hsa-miR-1269a	0.651643	7.88386	1.02778	0.31068	0.748061
hsa-miR-374b-5p	0.554326	8.3264	1.02646	0.310992	0.748061
hsa-miR-7854-3p	-1.5892	1.55241	1.02642	0.311001	0.748061
hsa-miR-548ah-5p	0.743727	4.82919	1.02637	0.311012	0.748061
hsa-miR-7976	1.32503	1.97402	1.01655	0.313338	0.751464
hsa-miR-141-3p	-0.660289	5.97677	1.01006	0.314888	0.752993
hsa-miR-589-3p	0.680314	4.95544	1.00486	0.316138	0.753798
hsa-miR-876-5p	-0.915031	2.83553	0.983348	0.321374	0.764073
hsa-miR-1293	-0.981862	2.49307	0.963185	0.326386	0.77296
hsa-miR-627-3p	1.29701	2.00242	0.955633	0.32829	0.77296
hsa-miR-421	0.588385	10.0478	0.955024	0.328444	0.77296
hsa-miR-30b-5p	0.579021	8.79217	0.947794	0.330282	0.77296
hsa-miR-197-5p	1.6605	1.82824	0.944961	0.331005	0.77296
hsa-miR-1247-3p	0.734054	3.16876	0.942678	0.33159	0.77296
hsa-miR-1252-5p	1.00472	2.54951	0.939911	0.332301	0.77296
hsa-miR-6852-5p	0.974307	2.26166	0.935534	0.333429	0.77296
hsa-miR-4508	-1.49823	1.55697	0.935072	0.333549	0.77296
hsa-miR-210-3p	0.635183	6.07403	0.931471	0.334481	0.77296
hsa-miR-185-5p	0.670683	5.04443	0.926762	0.335706	0.773623
hsa-miR-7-2-3p	1.51139	1.50085	0.918888	0.337767	0.774617
hsa-miR-6877-3p	-0.912867	2.3771	0.917946	0.338015	0.774617
hsa-miR-1976	1.11398	1.72872	0.895997	0.343857	0.785823
hsa-miR-5683	1.11143	1.84928	0.889744	0.345547	0.787503
hsa-miR-505-5p	-0.842526	2.88381	0.878992	0.348478	0.791195
hsa-miR-4728-3p	-1.11083	2.5877	0.876781	0.349085	0.791195
hsa-miR-3168	0.580135	8.03112	0.870079	0.350933	0.792883
hsa-miR-2277-5p	0.915929	2.43815	0.865369	0.352241	0.792883
hsa-miR-138-5p	-0.736017	3.10209	0.863672	0.352713	0.792883
hsa-miR-7114-3p	-1.73634	1.70832	0.855911	0.354886	0.793439
hsa-miR-6793-3p	-1.04135	1.78973	0.85344	0.355581	0.793439
hsa-miR-140-5p	0.581038	5.15008	0.852502	0.355845	0.793439
hsa-miR-548at-5p	0.861729	2.35701	0.848302	0.357033	0.793942
hsa-miR-671-3p	0.57567	9.48983	0.838995	0.359684	0.796071
hsa-miR-4449	-0.884524	2.71636	0.833745	0.361192	0.796071
hsa-miR-1266-5p	-0.825952	3.48976	0.831755	0.361766	0.796071
hsa-miR-4482-3p	-0.560544	3.93914	0.823923	0.364036	0.796071
hsa-miR-548h-3p	0.965262	1.92811	0.823664	0.364111	0.796071
hsa-miR-874-3p	-0.528553	8.44508	0.823131	0.364266	0.796071
hsa-miR-548y	-1.03619	1.90754	0.821489	0.364745	0.796071
hsa-miR-3176	-0.624038	5.37855	0.804621	0.369715	0.800057
hsa-miR-1911-5p	-0.923038	4.38221	0.804122	0.369864	0.800057
hsa-miR-6511b-3p	0.521611	4.13175	0.802086	0.370471	0.800057
hsa-miR-361-3p	0.530674	6.44279	0.801394	0.370677	0.800057
hsa-miR-3150a-5p	-1.08225	2.25538	0.794577	0.37272	0.800057
hsa-miR-374a-5p	0.526989	9.05978	0.791374	0.373685	0.800057
hsa-miR-548a-3p	0.671774	3.45517	0.790263	0.37402	0.800057
hsa-miR-4326	-0.566236	3.97251	0.789242	0.374329	0.800057
hsa-miR-363-5p	-0.677638	3.84498	0.783649	0.376027	0.801609
hsa-miR-4741	-0.996162	2.18831	0.778782	0.377514	0.802703
hsa-miR-30e-5p	0.482704	13.5134	0.769704	0.380309	0.805461
hsa-miR-449a	1.47056	1.71486	0.765938	0.381477	0.805461
hsa-miR-149-5p	0.526833	9.23197	0.764881	0.381805	0.805461
hsa-miR-34a-3p	-0.526571	3.76714	0.760868	0.383057	0.805461
hsa-miR-518c-3p	-1.28407	2.79446	0.758839	0.383692	0.805461
hsa-miR-24-1-5p	1.07268	1.66004	0.752981	0.385534	0.806024
hsa-miR-589-5p	0.569114	11.0748	0.750884	0.386197	0.806024
hsa-miR-27a-3p	0.59551	11.2723	0.7472	0.387364	0.806024
hsa-miR-542-5p	0.576278	4.47168	0.745613	0.387869	0.806024
hsa-miR-371b-5p	-1.27271	1.98603	0.738639	0.390097	0.808619
hsa-miR-23a-3p	0.577334	10.7864	0.733573	0.391727	0.808693
hsa-miR-4664-3p	0.75311	2.74312	0.73244	0.392094	0.808693
hsa-miR-301a-5p	0.526011	4.51008	0.718575	0.396612	0.815972
hsa-miR-146b-5p	-0.455151	13.7937	0.712159	0.398728	0.815976
hsa-miR-193b-5p	0.810453	2.63389	0.711178	0.399053	0.815976
hsa-miR-24-2-5p	0.526296	4.67088	0.706518	0.400602	0.815976
hsa-miR-92a-2-5p	-0.94515	2.94556	0.70643	0.400632	0.815976
hsa-miR-3116	-1.23164	1.68883	0.703653	0.401559	0.815976
hsa-miR-585-5p	0.847998	1.88594	0.696771	0.403871	0.817074
hsa-miR-6812-3p	-0.829957	2.71856	0.694641	0.40459	0.817074
hsa-miR-6716-3p	0.537985	3.38323	0.693222	0.405071	0.817074
hsa-miR-628-5p	0.485347	4.17054	0.682244	0.408815	0.819983
hsa-miR-943	-1.01584	2.14977	0.680464	0.409427	0.819983
hsa-miR-616-5p	-0.736139	2.61112	0.675892	0.411005	0.819983
hsa-miR-5002-5p	0.987914	1.87732	0.675537	0.411128	0.819983
hsa-miR-128-3p	0.454623	8.4018	0.663902	0.415186	0.819983
hsa-miR-4661-5p	-0.495467	4.09188	0.66317	0.415443	0.819983
hsa-miR-139-5p	-0.798021	2.73745	0.661527	0.416021	0.819983
hsa-miR-4423-3p	0.923773	2.78491	0.659312	0.416803	0.819983
hsa-miR-212-3p	-0.646081	3.63159	0.658834	0.416972	0.819983
hsa-miR-664a-5p	0.826335	2.09504	0.656604	0.417761	0.819983
hsa-miR-1276	-0.52845	5.06928	0.649671	0.42023	0.819983
hsa-miR-423-5p	0.630275	10.1859	0.649021	0.420463	0.819983
hsa-miR-6748-3p	1.36457	1.40967	0.64247	0.422818	0.819983
hsa-miR-106a-5p	-0.465895	8.76772	0.640116	0.423669	0.819983
hsa-miR-4791	-0.550061	3.296	0.639861	0.423761	0.819983
hsa-miR-4645-3p	-1.31629	1.39503	0.63809	0.424403	0.819983
hsa-miR-2114-5p	-1.31629	1.39503	0.63809	0.424403	0.819983
hsa-miR-4676-3p	-1.31629	1.39503	0.63809	0.424403	0.819983
hsa-miR-548o-3p	-0.453784	6.71246	0.629549	0.427521	0.824076
hsa-miR-4484	-0.937692	2.482	0.616775	0.432248	0.830748
hsa-miR-3195	-0.511734	6.40086	0.614225	0.433201	0.830748
hsa-miR-6806-3p	-0.553149	3.23228	0.610551	0.43458	0.830748
hsa-miR-491-3p	-0.846726	2.16264	0.608194	0.435469	0.830748
hsa-miR-31-5p	-0.442787	8.83964	0.598783	0.439043	0.830748
hsa-miR-497-5p	-0.500152	3.90126	0.594009	0.440873	0.830748
hsa-miR-4517	-1.27322	1.69253	0.593755	0.440971	0.830748
hsa-miR-134-5p	-0.886095	3.02219	0.591829	0.441713	0.830748
hsa-miR-766-3p	0.525513	6.72034	0.590181	0.442349	0.830748
hsa-miR-582-5p	-0.495675	4.20253	0.589563	0.442588	0.830748
hsa-miR-31-3p	-0.645505	2.94434	0.589178	0.442737	0.830748
hsa-miR-3182	-0.97882	1.82836	0.58833	0.443066	0.830748
hsa-miR-551b-3p	-0.651553	2.73328	0.568836	0.450722	0.842394
hsa-miR-155-5p	-0.619848	5.84476	0.566482	0.45166	0.842394
hsa-miR-33b-5p	0.882189	1.92053	0.560377	0.454108	0.842394
hsa-miR-4646-3p	-1.03598	1.79813	0.56028	0.454148	0.842394
hsa-miR-6516-5p	-1.20296	1.90543	0.559697	0.454382	0.842394
hsa-miR-190b	0.641385	2.77193	0.554088	0.456652	0.844704
hsa-miR-224-5p	-0.468369	6.50095	0.548053	0.459114	0.847359
hsa-miR-16-5p	0.412823	12.9924	0.545334	0.460231	0.847523
hsa-miR-1291	-0.943152	1.74259	0.534879	0.464563	0.848781
hsa-miR-18b-5p	-0.407835	6.97954	0.534386	0.464769	0.848781
hsa-miR-3145-3p	-0.663877	2.6679	0.53113	0.466132	0.848781
hsa-miR-664a-3p	0.480128	3.70644	0.530846	0.466251	0.848781
hsa-miR-556-5p	-0.673321	2.63893	0.528955	0.467047	0.848781
hsa-miR-1306-5p	0.668168	2.80767	0.528859	0.467087	0.848781
hsa-miR-4516	-1.12284	1.75878	0.523249	0.469459	0.849961
hsa-miR-92a-3p	0.310781	17.1461	0.513965	0.473428	0.849961
hsa-miR-93-3p	-0.478744	5.60554	0.51395	0.473434	0.849961
hsa-miR-3129-3p	0.636471	2.73342	0.513292	0.473717	0.849961
hsa-miR-3960	-0.669058	3.22972	0.50962	0.475303	0.849961
hsa-miR-215-5p	-0.505518	5.44053	0.509052	0.47555	0.849961
hsa-miR-486-3p	-0.446628	4.3175	0.508077	0.475972	0.849961
hsa-miR-18a-3p	-0.463783	6.42363	0.506873	0.476496	0.849961
hsa-miR-330-5p	-0.40199	6.72132	0.504253	0.477637	0.849961
hsa-miR-885-5p	1.10691	2.02029	0.500987	0.479067	0.849961
hsa-miR-16-2-3p	-0.426195	4.72966	0.500982	0.479069	0.849961
hsa-miR-5684	-0.592668	4.39335	0.491106	0.483434	0.853197
hsa-miR-576-5p	0.460547	4.91868	0.48914	0.484311	0.853197
hsa-miR-324-5p	-0.511496	4.43314	0.48853	0.484584	0.853197
hsa-miR-6733-5p	0.846259	2.33345	0.487534	0.485029	0.853197
hsa-miR-4443	-1.03353	1.72177	0.477566	0.489527	0.858092
hsa-miR-1304-3p	0.414487	6.68134	0.476762	0.489893	0.858092
hsa-miR-20b-5p	-0.438075	11.0471	0.469358	0.493283	0.859088
hsa-miR-1180-3p	0.419954	6.43169	0.468836	0.493523	0.859088
hsa-miR-4454	-0.574469	7.2549	0.468701	0.493585	0.859088
hsa-miR-15b-5p	0.399218	9.67658	0.463128	0.496166	0.861697
hsa-let-7e-5p	0.400542	9.06823	0.460965	0.497173	0.861697
hsa-miR-148b-5p	-0.398308	6.25616	0.457097	0.498984	0.86216
hsa-miR-212-5p	0.521776	4.56608	0.454134	0.500378	0.86216
hsa-miR-219a-5p	-0.787322	1.78356	0.453717	0.500575	0.86216
hsa-miR-30e-3p	0.411556	11.1937	0.443648	0.505367	0.868399
hsa-miR-652-3p	0.345342	7.29233	0.4417	0.506303	0.868399
hsa-miR-372-3p	0.49137	5.6261	0.438206	0.50799	0.869485
hsa-miR-3691-5p	-0.547627	3.08685	0.433426	0.510313	0.870522
hsa-miR-30c-5p	0.377474	12.5882	0.43262	0.510706	0.870522
hsa-miR-548aq-3p	0.516337	2.81769	0.430235	0.511874	0.870713
hsa-miR-6844	-0.873805	1.90047	0.422544	0.51567	0.875366
hsa-miR-188-5p	0.428547	3.96067	0.419437	0.517218	0.875433
hsa-miR-520a-5p	1.02408	2.29193	0.418209	0.517832	0.875433
hsa-miR-342-5p	0.385345	4.19852	0.413188	0.520356	0.877901
hsa-miR-342-3p	0.383909	9.69269	0.40878	0.522589	0.87987
hsa-miR-6505-3p	0.770334	2.11056	0.405901	0.524058	0.880545
hsa-miR-29b-3p	-0.504493	6.34045	0.39886	0.527678	0.882483
hsa-miR-3177-5p	-0.756743	1.84592	0.392221	0.531134	0.882483
hsa-miR-6783-3p	0.834241	1.76338	0.391601	0.531459	0.882483
hsa-miR-374a-3p	-0.327912	7.32906	0.391141	0.5317	0.882483
hsa-miR-411-3p	-1.07876	1.94958	0.387623	0.533551	0.882483
hsa-miR-222-3p	0.372774	12.3317	0.386645	0.534068	0.882483
hsa-miR-335-3p	0.387985	10.9624	0.385963	0.534429	0.882483
hsa-miR-15a-5p	0.370409	6.34682	0.38399	0.535476	0.882483
hsa-miR-429	0.769427	1.83462	0.383613	0.535676	0.882483
hsa-miR-191-5p	0.313211	15.0937	0.382073	0.536496	0.882483
hsa-miR-4654	-1.05372	1.78652	0.380714	0.537221	0.882483
hsa-miR-2355-5p	0.416872	5.25442	0.379171	0.538047	0.882483
hsa-miR-5696	-1.02988	1.66465	0.373787	0.540947	0.884112
hsa-miR-3158-3p	-0.378903	4.99709	0.37335	0.541184	0.884112
hsa-miR-520d-5p	0.976426	1.93338	0.36822	0.543976	0.884602
hsa-miR-129-5p	-0.421188	4.8399	0.366145	0.545113	0.884602
hsa-miR-1303	0.449338	3.25863	0.36524	0.54561	0.884602
hsa-miR-5000-3p	1.02198	1.61465	0.364888	0.545804	0.884602
hsa-miR-654-3p	-0.522906	4.41717	0.363	0.546845	0.884602
hsa-miR-143-5p	-0.769094	1.77915	0.357966	0.549638	0.886477
hsa-miR-2110	-0.432041	3.37378	0.357043	0.550153	0.886477
hsa-miR-4803	0.874492	1.62351	0.3542	0.551745	0.887309
hsa-miR-4804-5p	-1.02695	1.82848	0.351269	0.553396	0.888232
hsa-miR-3190-3p	-0.788376	1.87683	0.348877	0.55475	0.888677
hsa-miR-3664-3p	-0.508202	2.88697	0.346479	0.556113	0.889134
hsa-miR-101-5p	0.7435	2.32811	0.34317	0.558005	0.890433
hsa-miR-5094	-0.380011	3.86898	0.339486	0.560126	0.892092
hsa-miR-365a-3p	0.310711	7.56243	0.330458	0.56539	0.89384
hsa-miR-3129-5p	0.838737	1.62383	0.324265	0.569056	0.89384
hsa-miR-4793-3p	-0.974437	1.4826	0.321214	0.570879	0.89384
hsa-miR-1257	-0.744288	2.22998	0.318997	0.572211	0.89384
hsa-miR-516b-5p	-0.51715	4.02941	0.317575	0.573069	0.89384
hsa-miR-548as-5p	0.752195	1.78294	0.31717	0.573314	0.89384
hsa-miR-139-3p	-0.736518	2.11964	0.314355	0.57502	0.89384
hsa-miR-186-3p	-0.455902	2.66397	0.312625	0.576074	0.89384
hsa-miR-548i	0.375436	4.60545	0.312087	0.576402	0.89384
hsa-miR-517-5p	-0.90601	2.89149	0.311238	0.576921	0.89384
hsa-miR-301b	0.311671	8.51791	0.310663	0.577274	0.89384
hsa-miR-1301-3p	0.364962	5.22484	0.306865	0.579611	0.89384
hsa-miR-101-3p	-0.31138	7.99162	0.305647	0.580364	0.89384
hsa-miR-424-5p	0.346823	9.46814	0.305403	0.580515	0.89384
hsa-miR-32-5p	0.375413	3.76314	0.301288	0.583076	0.89384
hsa-miR-30a-5p	0.297561	14.1946	0.300755	0.58341	0.89384
hsa-miR-450b-5p	0.338355	9.07016	0.300532	0.583549	0.89384
hsa-miR-34c-3p	-0.341602	3.75336	0.300479	0.583583	0.89384
hsa-miR-103a-3p	0.322816	11.7726	0.299616	0.584123	0.89384
hsa-miR-1908-3p	-0.527222	3.37593	0.298571	0.58478	0.89384
hsa-miR-570-3p	0.385784	4.84934	0.297209	0.585638	0.89384
hsa-miR-873-3p	0.297327	7.90315	0.295991	0.586406	0.89384
hsa-miR-93-5p	-0.327864	11.559	0.295763	0.586551	0.89384
hsa-miR-107	0.311183	6.4958	0.288327	0.591294	0.89384
hsa-miR-760	0.341167	3.71055	0.287862	0.591594	0.89384
hsa-miR-30b-3p	-0.397679	2.9041	0.286773	0.592296	0.89384
hsa-miR-23a-5p	-0.360513	5.1515	0.286109	0.592725	0.89384
hsa-miR-4786-5p	-0.511447	2.5167	0.283968	0.594112	0.89384
hsa-miR-551a	-0.483862	2.4879	0.281187	0.595924	0.89384
hsa-miR-137	0.701973	1.77655	0.281005	0.596043	0.89384
hsa-miR-21-3p	0.29583	13.2869	0.278042	0.597987	0.89384
hsa-miR-4749-3p	-0.859985	1.82771	0.276589	0.598946	0.89384
hsa-miR-548ba	-1.00765	1.59479	0.274806	0.600126	0.89384
hsa-miR-561-5p	-0.291815	7.88606	0.274157	0.600557	0.89384
hsa-miR-4286	0.323061	4.80958	0.2738	0.600794	0.89384
hsa-miR-450a-5p	0.319624	6.53468	0.273543	0.600965	0.89384
hsa-miR-653-5p	-0.359633	5.9584	0.273024	0.601311	0.89384
hsa-miR-204-5p	0.35396	8.58587	0.269737	0.603508	0.895101
hsa-miR-744-5p	0.287527	8.29383	0.266026	0.60601	0.895101
hsa-miR-889-3p	0.605786	3.13317	0.265321	0.606488	0.895101
hsa-miR-3180-3p	0.407479	3.41159	0.265305	0.606498	0.895101
hsa-miR-526b-5p	-0.832689	2.52297	0.258008	0.611492	0.897836
hsa-miR-545-5p	-0.477745	2.40174	0.257881	0.61158	0.897836
hsa-miR-891a-5p	-0.481226	2.29063	0.257828	0.611617	0.897836
hsa-miR-30a-3p	0.304752	10.6511	0.254502	0.613923	0.899149
hsa-miR-4689	-0.862301	1.56001	0.2534	0.614691	0.899149
hsa-miR-9-3p	0.490985	2.42413	0.243066	0.622	0.905847
hsa-miR-338-3p	-0.553238	2.646	0.243008	0.622042	0.905847
hsa-miR-6741-3p	-0.774101	1.68253	0.242281	0.622564	0.905847
hsa-miR-4423-5p	-0.447357	2.53212	0.240276	0.624007	0.906348
hsa-miR-548ah-3p	0.276676	6.85065	0.235199	0.627695	0.906864
hsa-miR-6511b-5p	-0.644966	1.95168	0.234118	0.628487	0.906864
hsa-miR-3928-3p	0.503756	2.54399	0.23379	0.628728	0.906864
hsa-miR-4690-5p	0.807765	1.55754	0.233747	0.628759	0.906864
hsa-miR-6761-5p	0.669148	1.66055	0.229008	0.63226	0.910322
hsa-miR-4792	-0.376119	5.81257	0.226954	0.633791	0.910937
hsa-miR-193a-5p	-0.345904	6.27632	0.220758	0.638463	0.916055
hsa-miR-503-3p	0.388937	2.65363	0.218447	0.640226	0.916197
hsa-let-7f-1-3p	-0.673237	1.64592	0.21581	0.642251	0.916197
hsa-miR-20a-3p	-0.412205	2.87319	0.214901	0.642953	0.916197
hsa-miR-18b-3p	-0.48776	2.61107	0.214835	0.643004	0.916197
hsa-miR-517a-3p	-0.737913	2.41341	0.210155	0.646646	0.917372
hsa-miR-125b-5p	0.293363	11.3189	0.208638	0.647837	0.917372
hsa-miR-4497	0.357843	3.36589	0.208603	0.647864	0.917372
hsa-miR-6777-3p	0.653018	1.5966	0.207122	0.649033	0.917372
hsa-miR-1255a	0.638966	1.72891	0.205949	0.649961	0.917372
hsa-miR-29c-5p	0.538855	2.12948	0.20527	0.6505	0.917372
hsa-miR-3690	0.81709	1.68466	0.203742	0.651718	0.91752
hsa-miR-106b-3p	-0.249433	8.40977	0.196799	0.657317	0.922378
hsa-miR-5008-3p	-0.577919	2.00583	0.196272	0.657747	0.922378
hsa-miR-5096	0.356102	2.97992	0.195162	0.658655	0.922378
hsa-miR-33a-3p	-0.406156	2.52555	0.193961	0.65964	0.922378
hsa-miR-3934-5p	-0.729053	1.87501	0.191803	0.66142	0.922793
hsa-miR-5699-5p	0.498941	2.2728	0.190894	0.662174	0.922793
hsa-miR-365a-5p	-0.708246	1.78868	0.188029	0.664563	0.92456
hsa-miR-6733-3p	-0.714409	1.46144	0.182933	0.668865	0.926114
hsa-miR-95-3p	-0.667807	2.25734	0.178161	0.672959	0.926114
hsa-miR-3912-3p	0.366382	2.4819	0.178023	0.673078	0.926114
hsa-miR-3661	0.245255	4.10298	0.177696	0.673361	0.926114
hsa-miR-676-3p	-0.400274	2.7916	0.177321	0.673686	0.926114
hsa-miR-1237-3p	0.482431	1.91421	0.177047	0.673923	0.926114
hsa-miR-4638-3p	-0.66645	1.68217	0.176142	0.67471	0.926114
hsa-miR-6798-3p	-0.297687	3.28945	0.17406	0.676529	0.926114
hsa-miR-5690	-0.469829	2.19256	0.173711	0.676835	0.926114
hsa-miR-199a-3p	0.241241	9.43233	0.17316	0.677319	0.926114
hsa-miR-106b-5p	-0.224869	8.43099	0.172355	0.678028	0.926114
hsa-miR-2467-5p	0.220571	7.29055	0.170359	0.679793	0.926991
hsa-miR-6769b-3p	-0.666857	1.72924	0.167027	0.682767	0.928617
hsa-miR-1306-3p	-0.496125	2.53348	0.16308	0.686337	0.928617
hsa-miR-7-5p	0.245619	10.727	0.162667	0.686713	0.928617
hsa-miR-218-5p	-0.243623	9.05344	0.162421	0.686937	0.928617
hsa-miR-4677-3p	0.246949	6.16042	0.161353	0.687914	0.928617
hsa-miR-200c-3p	-0.248077	4.47545	0.159926	0.689225	0.928617
hsa-miR-5010-3p	-0.328769	2.75471	0.159507	0.689611	0.928617
hsa-miR-3065-3p	0.297829	4.31576	0.159096	0.68999	0.928617
hsa-miR-7-1-3p	-0.296347	4.82957	0.156003	0.692864	0.930965
hsa-miR-512-3p	-0.300319	6.17153	0.151128	0.69746	0.93258
hsa-miR-6864-5p	-0.687051	1.55545	0.150069	0.698469	0.93258
hsa-miR-6732-3p	-0.685967	1.55545	0.148819	0.699666	0.93258
hsa-miR-423-3p	0.240519	11.1739	0.148635	0.699843	0.93258
hsa-miR-6721-5p	-0.673192	1.47484	0.147802	0.700645	0.93258
hsa-miR-3615	-0.262225	3.55805	0.146874	0.70154	0.93258
hsa-miR-455-3p	0.242444	6.40994	0.146422	0.701979	0.93258
hsa-miR-324-3p	-0.232491	3.62342	0.14044	0.707844	0.937012
hsa-miR-136-5p	-0.584462	2.24451	0.137525	0.710754	0.937012
hsa-miR-3145-5p	-0.391941	2.25587	0.137132	0.711149	0.937012
hsa-miR-548az-5p	-0.300333	2.93695	0.133501	0.71483	0.937012
hsa-miR-1226-3p	0.261878	3.89587	0.133356	0.714978	0.937012
hsa-miR-1294	-0.498745	1.81481	0.133263	0.715072	0.937012
hsa-miR-3174	-0.341485	2.43475	0.132698	0.71565	0.937012
hsa-miR-454-5p	0.197591	6.82236	0.132361	0.715996	0.937012
hsa-miR-20a-5p	-0.218723	10.586	0.131119	0.717275	0.937012
hsa-miR-33a-5p	0.224397	3.85408	0.130591	0.71782	0.937012
hsa-miR-489-3p	0.297466	4.9483	0.130424	0.717993	0.937012
hsa-miR-548ab	-0.269934	4.43951	0.129507	0.718944	0.937012
hsa-miR-935	-0.218253	6.35114	0.125509	0.723135	0.940636
hsa-miR-518d-3p	0.49563	2.06955	0.124271	0.724447	0.940636
hsa-miR-210-5p	0.285086	3.68516	0.123616	0.725145	0.940636
hsa-miR-29a-5p	0.419896	1.89635	0.121892	0.726992	0.941552
hsa-miR-3130-5p	-0.341204	2.46808	0.117042	0.732265	0.944551
hsa-miR-130a-3p	0.217958	11.0521	0.115733	0.733709	0.944551
hsa-miR-548l	-0.324073	2.58772	0.115395	0.734083	0.944551
hsa-miR-1305	-0.277817	3.14641	0.114987	0.734536	0.944551
hsa-miR-548t-3p	-0.554095	1.78825	0.114541	0.735032	0.944551
hsa-miR-877-3p	-0.27174	2.80752	0.113304	0.736413	0.944853
hsa-miR-548e-5p	-0.283714	3.20281	0.110009	0.740134	0.9474
hsa-miR-1296-5p	-0.181437	7.01649	0.109208	0.741048	0.9474
hsa-miR-1264	-0.538971	1.84873	0.108513	0.741843	0.9474
hsa-miR-1246	0.228903	7.93548	0.10723	0.74332	0.947819
hsa-miR-148b-3p	0.192658	11.3171	0.100939	0.750706	0.95576
hsa-miR-1236-3p	-0.602527	1.53838	0.0975872	0.754745	0.959159
hsa-miR-548h-5p	0.21812	3.52447	0.0968025	0.755701	0.959159
hsa-miR-19b-1-5p	-0.581313	1.77667	0.0920089	0.761639	0.96521
hsa-miR-671-5p	-0.201635	5.76686	0.0902374	0.763876	0.96656
hsa-miR-1292-5p	-0.466623	2.07045	0.0878499	0.766929	0.967474
hsa-miR-105-5p	-0.255839	2.83669	0.0874195	0.767484	0.967474
hsa-miR-151a-5p	0.164303	13.1733	0.0869309	0.768116	0.967474
hsa-miR-3944-3p	-0.422728	1.65523	0.0830556	0.773199	0.970145
hsa-miR-619-5p	-0.181582	3.96256	0.0826796	0.773698	0.970145
hsa-miR-6866-5p	-0.353891	1.7	0.0801082	0.777151	0.970145
hsa-miR-219a-2-3p	-0.237068	3.4283	0.0798947	0.77744	0.970145
hsa-miR-153-3p	-0.239686	3.24025	0.0796065	0.777831	0.970145
hsa-miR-769-5p	0.168496	11.2212	0.079093	0.77853	0.970145
hsa-miR-3660	-0.286858	2.77488	0.077858	0.780221	0.970145
hsa-miR-542-3p	0.174908	6.59226	0.077624	0.780544	0.970145
hsa-miR-301a-3p	0.169507	10.3615	0.0773588	0.780909	0.970145
hsa-miR-125a-3p	0.188183	5.1635	0.0765736	0.781996	0.970145
hsa-miR-548n	0.245068	2.38368	0.0749882	0.784208	0.971104
hsa-let-7e-3p	0.392171	1.91066	0.0743376	0.785123	0.971104
hsa-miR-941	-0.155759	11.8397	0.0690434	0.792735	0.97874
hsa-miR-629-5p	0.144947	6.64908	0.0676773	0.794749	0.97874
hsa-miR-484	-0.152995	9.43108	0.067376	0.795196	0.97874
hsa-miR-193a-3p	-0.170096	3.37225	0.0647017	0.799213	0.97874
hsa-miR-6837-3p	-0.380514	1.75065	0.064324	0.799788	0.97874
hsa-miR-6775-3p	-0.258138	2.30265	0.0640884	0.800147	0.97874
hsa-miR-2355-3p	0.310103	2.19355	0.0631049	0.801654	0.97874
hsa-miR-3909	0.144675	6.45257	0.0625239	0.80255	0.97874
hsa-miR-29c-3p	-0.164939	3.87604	0.0613218	0.804419	0.97874
hsa-miR-26b-3p	0.139729	4.26986	0.0602393	0.806118	0.97874
hsa-miR-584-5p	-0.148522	6.25811	0.0596064	0.807119	0.97874
hsa-miR-1262	-0.332668	1.63043	0.0592128	0.807745	0.97874
hsa-miR-331-3p	0.149525	5.97735	0.0589077	0.808231	0.97874
hsa-miR-19b-3p	-0.141741	9.63719	0.0586955	0.80857	0.97874
hsa-miR-4440	-0.426747	1.53152	0.0583695	0.809092	0.97874
hsa-miR-205-5p	0.158572	8.82257	0.0560564	0.812841	0.981836
hsa-miR-598-3p	0.155088	5.5157	0.0539049	0.816403	0.983367
hsa-miR-4746-5p	-0.151049	5.92284	0.0536123	0.816893	0.983367
hsa-miR-487b-3p	0.349704	1.74371	0.0531411	0.817685	0.983367
hsa-miR-192-5p	0.151457	10.7076	0.0512268	0.820942	0.984196
hsa-miR-374c-3p	0.168259	2.96967	0.0503075	0.822529	0.984196
hsa-miR-4775	-0.217867	2.41211	0.0491932	0.824473	0.984196
hsa-miR-374b-3p	-0.140841	6.17356	0.0489522	0.824897	0.984196
hsa-miR-550a-3p	-0.168267	3.72444	0.0477913	0.826952	0.984196
hsa-miR-548w	0.323848	1.63478	0.0474973	0.827477	0.984196
hsa-miR-103a-2-5p	-0.237463	2.54702	0.0468958	0.828556	0.984196
hsa-miR-548k	-0.115503	7.03957	0.0451709	0.83169	0.984196
hsa-miR-3929	0.186339	4.50502	0.0443115	0.833275	0.984196
hsa-miR-887-3p	0.16867	7.65733	0.0438833	0.834071	0.984196
hsa-miR-3935	-0.174842	3.01601	0.0433135	0.835136	0.984196
hsa-miR-4448	-0.140621	5.00382	0.0431546	0.835435	0.984196
hsa-miR-181d-5p	0.12905	8.93213	0.0424473	0.83677	0.984196
hsa-miR-181c-5p	0.127349	10.7501	0.0422522	0.83714	0.984196
hsa-miR-1323	0.18648	4.62082	0.0393791	0.8427	0.984196
hsa-miR-3177-3p	0.179766	3.16272	0.0389772	0.843494	0.984196
hsa-miR-425-5p	-0.117083	10.4071	0.0384706	0.844501	0.984196
hsa-miR-320a	-0.110673	8.99042	0.0384578	0.844527	0.984196
hsa-miR-455-5p	-0.128973	5.5593	0.0383034	0.844835	0.984196
hsa-miR-668-3p	-0.31271	1.80413	0.0381415	0.845159	0.984196
hsa-miR-3613-3p	-0.241498	2.0172	0.0379937	0.845456	0.984196
hsa-miR-629-3p	0.207029	2.54506	0.0379158	0.845612	0.984196
hsa-miR-140-3p	-0.117	10.0877	0.0375549	0.84634	0.984196
hsa-miR-17-3p	0.102797	6.96289	0.036738	0.847999	0.984196
hsa-miR-454-3p	0.105974	9.79271	0.0318737	0.858305	0.984196
hsa-miR-1247-5p	-0.14082	4.09448	0.0302016	0.862034	0.984196
hsa-miR-6859-5p	0.209079	1.64635	0.0294369	0.863774	0.984196
hsa-miR-19a-3p	0.0891985	7.51529	0.0286966	0.865481	0.984196
hsa-miR-191-3p	0.102215	4.38294	0.0281527	0.86675	0.984196
hsa-miR-3126-3p	0.198484	1.83532	0.0268561	0.869827	0.984196
hsa-miR-6840-5p	0.16693	2.03802	0.0262609	0.871265	0.984196
hsa-miR-641	-0.103614	5.76621	0.0260398	0.871803	0.984196
hsa-miR-590-3p	0.10807	5.41581	0.0251252	0.874056	0.984196
hsa-miR-132-3p	0.0946258	6.35439	0.0250083	0.874346	0.984196
hsa-miR-125b-1-3p	-0.0834673	7.7402	0.0234543	0.878282	0.984196
hsa-miR-5701	0.184023	2.15925	0.0232182	0.878891	0.984196
hsa-miR-548e-3p	-0.107945	3.4096	0.0229412	0.87961	0.984196
hsa-miR-1285-3p	-0.0947394	4.84951	0.0228755	0.879781	0.984196
hsa-miR-758-3p	0.228185	1.74014	0.0227664	0.880066	0.984196
hsa-miR-30d-3p	-0.0857171	6.58716	0.0225924	0.880522	0.984196
hsa-miR-451a	-0.243516	1.96487	0.0225067	0.880747	0.984196
hsa-miR-185-3p	0.124695	2.52673	0.0224379	0.880928	0.984196
hsa-miR-7851-3p	0.263921	1.54788	0.0221805	0.881608	0.984196
hsa-miR-375	0.13664	4.60921	0.0220617	0.881923	0.984196
hsa-miR-625-5p	-0.0966385	4.50305	0.0212335	0.884145	0.984196
hsa-miR-17-5p	0.0851253	9.92845	0.0204236	0.88636	0.984196
hsa-miR-3942-3p	-0.148841	2.52042	0.0202481	0.886846	0.984196
hsa-miR-3131	-0.186702	1.80925	0.0195774	0.888724	0.984196
hsa-miR-27a-5p	-0.087367	5.99007	0.0191731	0.889871	0.984196
hsa-miR-653-3p	-0.141886	2.78331	0.0190951	0.890094	0.984196
hsa-miR-625-3p	0.0864424	3.69858	0.0188115	0.890908	0.984196
hsa-miR-200a-3p	-0.132793	2.13858	0.0181337	0.89288	0.984196
hsa-miR-9-5p	-0.105243	6.47338	0.0180166	0.893224	0.984196
hsa-miR-4785	0.173673	1.71081	0.0179864	0.893313	0.984196
hsa-miR-4742-3p	0.173076	1.77236	0.017901	0.893565	0.984196
hsa-miR-26b-5p	0.0791206	11.4496	0.0171802	0.895717	0.984196
hsa-miR-4467	0.231525	1.90503	0.0161429	0.898897	0.984196
hsa-miR-138-1-3p	0.194837	1.6198	0.0158777	0.899727	0.984196
hsa-miR-425-3p	0.0766884	4.35702	0.0157189	0.900227	0.984196
hsa-miR-5699-3p	0.0873842	3.28956	0.0151773	0.901952	0.984196
hsa-miR-5587-3p	0.230724	1.52517	0.0148506	0.903007	0.984196
hsa-miR-328-3p	0.0733205	6.29274	0.0145364	0.904034	0.984196
hsa-miR-518a-3p	0.125892	2.43704	0.0144457	0.904332	0.984196
hsa-miR-186-5p	0.0674817	13.1592	0.0143383	0.904687	0.984196
hsa-miR-34b-3p	-0.0744115	4.84204	0.0142155	0.905094	0.984196
hsa-miR-6747-3p	-0.159061	1.97779	0.0136568	0.906969	0.984196
hsa-miR-545-3p	-0.077367	4.65792	0.0134063	0.907823	0.984196
hsa-miR-1260b	-0.0761837	6.78737	0.0133753	0.907929	0.984196
hsa-miR-873-5p	0.0757589	4.38022	0.0132872	0.908231	0.984196
hsa-miR-744-3p	0.0668514	4.1865	0.0125615	0.910761	0.984196
hsa-miR-1468-5p	0.0645673	6.5595	0.0124994	0.910982	0.984196
hsa-miR-2278	-0.13026	1.4094	0.0124931	0.911004	0.984196
hsa-miR-6842-3p	-0.13026	1.4094	0.0124931	0.911004	0.984196
hsa-miR-3607-5p	0.10755	2.99229	0.0121002	0.912408	0.984196
hsa-miR-194-5p	-0.079878	4.87987	0.01198	0.912843	0.984196
hsa-miR-29a-3p	0.0689471	9.40846	0.0119036	0.91312	0.984196
hsa-miR-590-5p	0.156164	1.62397	0.0118492	0.913318	0.984196
hsa-miR-5585-3p	-0.0959225	2.68478	0.0118058	0.913476	0.984196
hsa-miR-151a-3p	0.0559338	14.1546	0.0117956	0.913514	0.984196
hsa-miR-503-5p	0.0655412	7.00816	0.0117144	0.913811	0.984196
hsa-miR-3200-3p	0.0797004	3.36925	0.010391	0.918807	0.987527
hsa-miR-330-3p	0.067194	5.48926	0.00945713	0.92253	0.987527
hsa-miR-1277-5p	0.109277	2.36468	0.00852914	0.926417	0.987527
hsa-miR-3944-5p	0.142589	1.70628	0.00848733	0.926597	0.987527
hsa-miR-505-3p	-0.0492993	6.73837	0.00819405	0.927873	0.987527
hsa-miR-3074-3p	-0.114207	2.03483	0.00819093	0.927887	0.987527
hsa-miR-525-5p	-0.0827401	3.46018	0.00776856	0.929766	0.987527
hsa-miR-18a-5p	0.0473361	6.87669	0.00770802	0.930039	0.987527
hsa-miR-30c-1-3p	-0.0558096	6.10097	0.00746446	0.931151	0.987527
hsa-miR-449c-5p	-0.0768179	2.77837	0.00729894	0.931917	0.987527
hsa-miR-3074-5p	-0.0607115	3.16897	0.00706121	0.933032	0.987527
hsa-miR-452-5p	-0.0519874	4.15106	0.0069931	0.933355	0.987527
hsa-miR-379-3p	0.144501	1.78654	0.00685528	0.934013	0.987527
hsa-miR-34c-5p	-0.0491065	10.2327	0.00672553	0.934639	0.987527
hsa-miR-331-5p	0.0523189	5.60537	0.00625837	0.936945	0.987527
hsa-miR-340-5p	0.0472709	10.4786	0.00622807	0.937098	0.987527
hsa-miR-550a-5p	0.0475415	6.06298	0.00555959	0.940563	0.987527
hsa-miR-519c-3p	0.0753613	3.38461	0.00542155	0.941304	0.987527
hsa-miR-1908-5p	0.0467285	5.14606	0.00507666	0.943198	0.987527
hsa-miR-30c-2-3p	0.0456894	4.78362	0.00502636	0.94348	0.987527
hsa-miR-624-5p	0.0774052	2.51869	0.0049548	0.943883	0.987527
hsa-miR-181c-3p	0.0372627	6.9321	0.00483657	0.944555	0.987527
hsa-miR-7977	-0.0370882	7.32127	0.00464772	0.945647	0.987527
hsa-miR-6886-5p	0.0547889	3.59725	0.00442148	0.946984	0.987527
hsa-miR-548b-3p	0.106069	1.53684	0.00430623	0.947679	0.987527
hsa-miR-877-5p	-0.0499066	5.29779	0.00417909	0.948456	0.987527
hsa-miR-100-3p	0.055674	4.82989	0.0040554	0.949223	0.987527
hsa-miR-132-5p	-0.0542003	2.75247	0.00328828	0.954272	0.991529
hsa-miR-524-5p	-0.0553602	3.15827	0.00303833	0.956042	0.992119
hsa-miR-25-3p	0.0299984	12.6814	0.0027224	0.958388	0.99257
hsa-miR-424-3p	0.029995	7.75812	0.00265796	0.958883	0.99257
hsa-miR-15b-3p	0.0283622	5.79875	0.00194932	0.964784	0.99643
hsa-miR-3938	0.0307216	3.46857	0.00184677	0.965722	0.99643
hsa-miR-769-3p	-0.0266948	3.64278	0.0016006	0.968087	0.99643
hsa-miR-1251-5p	0.05477	1.68029	0.00139458	0.970211	0.99643
hsa-miR-5001-3p	-0.0335785	2.33663	0.00131343	0.97109	0.99643
hsa-miR-4745-5p	-0.0281783	3.3656	0.0010722	0.973878	0.99643
hsa-miR-651-5p	0.0199306	4.80785	0.00105271	0.974117	0.99643
hsa-miR-6807-3p	0.099058	1.93849	0.00104613	0.974198	0.99643
hsa-miR-708-5p	0.0168687	7.01313	0.00100869	0.974664	0.99643
hsa-miR-7706	-0.0158903	7.31077	0.000867234	0.976507	0.99643
hsa-miR-363-3p	0.0167696	12.5973	0.000831942	0.976989	0.99643
hsa-miR-508-3p	-0.0195102	2.21297	0.000680926	0.979182	0.99643
hsa-miR-34a-5p	-0.016573	9.24378	0.000654083	0.979596	0.99643
hsa-miR-6724-5p	-0.0303616	1.91879	0.000621726	0.980107	0.99643
hsa-miR-221-3p	-0.0163183	11.1651	0.000580735	0.980774	0.99643
hsa-miR-135a-5p	0.0199895	3.73478	0.000512604	0.981937	0.99643
hsa-miR-548d-5p	0.0179449	2.56427	0.00035973	0.984868	0.997757
hsa-miR-340-3p	0.00983882	6.28669	0.000273072	0.986816	0.997757
hsa-miR-345-5p	0.0094826	9.36188	0.000270728	0.986872	0.997757
hsa-miR-6753-3p	0.0494296	1.8818	0.000194768	0.988865	0.998548
hsa-miR-190a-5p	0.00492958	6.94126	6.23239e-05	0.993701	1
hsa-miR-874-5p	0.00640568	2.98859	5.84885e-05	0.993898	1
hsa-miR-6857-3p	0.0140235	1.55934	4.70312e-05	0.994528	1
hsa-miR-1270	0.00344657	4.69493	3.29623e-05	0.995419	1
hsa-miR-4640-5p	-0.0120791	1.50802	9.73214e-06	0.997511	1
hsa-miR-205-3p	-0.0106512	1.46364	2.96176e-08	0.999863	1
hsa-miR-495-3p	-0.0710869	1.49832	-2.88883e-10	1	1
hsa-miR-371b-3p	-0.0705972	1.49832	-2.9447e-10	1	1

## Sheet: Man7 miRNA 0vs3
miRNA	logFC	logCPM	LR	PValue	FDR
hsa-miR-302d-5p	-9.30979	7.88572	82.8137	9.01608e-20	8.65544e-17
hsa-miR-512-3p	-9.54003	8.59079	77.6827	1.20999e-18	4.92225e-16
hsa-miR-302b-5p	-8.27305	7.41243	77.2086	1.5382e-18	4.92225e-16
hsa-miR-1323	-8.60755	6.412	71.8235	2.35331e-17	5.64795e-15
hsa-miR-302c-5p	-9.42306	10.0456	70.7031	4.15231e-17	7.97243e-15
hsa-miR-615-3p	8.30219	7.86269	68.4793	1.28218e-16	2.05149e-14
hsa-miR-519c-3p	-7.9873	6.33261	65.6405	5.41154e-16	7.42154e-14
hsa-miR-367-3p	-8.58582	8.61281	62.3646	2.85411e-15	3.42493e-13
hsa-miR-520c-3p	-10.225	5.79261	58.7198	1.81804e-14	1.93924e-12
hsa-miR-302a-5p	-9.03327	14.3377	58.1571	2.41998e-14	2.32318e-12
hsa-miR-516b-5p	-7.95788	6.65017	57.3583	3.63226e-14	2.92554e-12
hsa-miR-302d-3p	-9.10588	13.5944	57.345	3.65693e-14	2.92554e-12
hsa-miR-515-5p	-9.42927	7.27858	54.6497	1.44049e-13	1.01605e-11
hsa-miR-302c-3p	-8.77902	12.0686	54.5081	1.54806e-13	1.01605e-11
hsa-miR-517a-3p	-8.63744	5.09234	54.4586	1.58758e-13	1.01605e-11
hsa-miR-1298-5p	-6.51506	7.66452	52.7563	3.77614e-13	2.26568e-11
hsa-miR-10a-3p	7.54736	7.05607	52.6264	4.03424e-13	2.27816e-11
hsa-miR-520g-3p	-8.55608	3.53991	51.6257	6.71573e-13	3.58172e-11
hsa-miR-518a-3p	-7.2696	4.35995	51.352	7.72018e-13	3.90072e-11
hsa-miR-524-3p	-9.20819	3.38573	50.4444	1.22592e-12	5.88441e-11
hsa-miR-518e-3p	-10.3298	3.61765	49.7112	1.7813e-12	8.14308e-11
hsa-miR-520d-3p	-8.77174	3.59959	49.4285	2.05738e-12	8.93825e-11
hsa-miR-498	-7.03772	3.09209	49.3499	2.14146e-12	8.93825e-11
hsa-miR-520e	-8.96802	2.38796	48.231	3.78848e-12	1.51539e-10
hsa-miR-520a-3p	-8.10725	4.61116	48.1293	3.99024e-12	1.53225e-10
hsa-miR-519d-3p	-9.37959	3.13307	47.6643	5.05807e-12	1.8676e-10
hsa-miR-196b-5p	6.69444	8.99976	47.4268	5.70955e-12	2.03006e-10
hsa-miR-302a-3p	-8.05363	12.4504	47.2607	6.21446e-12	2.13067e-10
hsa-miR-302f	-10.141	9.88331	46.7442	8.08838e-12	2.67753e-10
hsa-miR-302e	-7.37054	5.09376	46.2898	1.01995e-11	3.26386e-10
hsa-miR-302b-3p	-8.10085	13.2823	46.0461	1.155e-11	3.57678e-10
hsa-miR-516a-5p	-6.11441	5.90373	45.236	1.74667e-11	5.24e-10
hsa-miR-520d-5p	-8.36323	4.2446	44.0145	3.25953e-11	9.38496e-10
hsa-miR-367-5p	-9.14125	2.72094	43.9763	3.32384e-11	9.38496e-10
hsa-miR-518b	-8.02496	5.86827	43.7201	3.78869e-11	1.03918e-09
hsa-miR-448	-6.2498	5.82248	43.0148	5.43263e-11	1.4487e-09
hsa-miR-518d-3p	-6.62996	3.1986	42.6301	6.61325e-11	1.67786e-09
hsa-miR-518a-5p	-8.29419	3.07592	42.6218	6.64151e-11	1.67786e-09
hsa-miR-519b-3p	-8.99019	2.46959	42.2256	8.13283e-11	2.00193e-09
hsa-miR-525-5p	-7.59415	3.73003	41.976	9.23989e-11	2.21757e-09
hsa-miR-10b-5p	7.62673	17.0666	41.6085	1.11509e-10	2.61094e-09
hsa-miR-518f-3p	-8.72398	3.91776	41.455	1.20618e-10	2.75698e-09
hsa-miR-99a-5p	5.85684	7.87677	41.3688	1.26052e-10	2.81419e-09
hsa-miR-10a-5p	7.81592	18.1621	40.7926	1.69275e-10	3.69328e-09
hsa-miR-1283	-6.72377	5.55488	40.6578	1.81363e-10	3.86907e-09
hsa-miR-522-3p	-6.04659	3.38321	39.6943	2.96995e-10	6.19816e-09
hsa-miR-519a-3p	-6.21646	2.24587	39.3748	3.49791e-10	7.14466e-09
hsa-miR-517c-3p	-7.03356	2.15853	37.0013	1.18052e-09	2.35786e-08
hsa-miR-523-3p	-8.38116	2.48098	36.9637	1.20349e-09	2.35786e-08
hsa-miR-196a-5p	6.31845	8.52395	36.1868	1.79281e-09	3.4422e-08
hsa-miR-517-5p	-8.34546	3.92327	35.8131	2.17187e-09	4.08823e-08
hsa-miR-515-3p	-8.40872	2.16561	35.5405	2.49803e-09	4.61176e-08
hsa-miR-526b-5p	-8.27867	4.23603	34.8756	3.51459e-09	6.36605e-08
hsa-miR-526b-3p	-7.82409	1.52065	34.6593	3.92761e-09	6.98242e-08
hsa-miR-520f-5p	-6.87859	2.69459	34.5658	4.12078e-09	7.19263e-08
hsa-miR-10b-3p	8.15461	4.36748	34.1561	5.08639e-09	8.71952e-08
hsa-miR-1912	-6.25906	2.27322	31.6386	1.85703e-08	3.12763e-07
hsa-miR-518c-3p	-6.68714	4.35825	31.3517	2.15268e-08	3.56305e-07
hsa-miR-1298-3p	-5.72059	3.1158	31.2839	2.22919e-08	3.62716e-07
hsa-miR-518f-5p	-7.62637	1.8097	30.3335	3.63786e-08	5.82057e-07
hsa-miR-1272	-4.79636	4.11306	30.0142	4.2889e-08	6.74974e-07
hsa-miR-524-5p	-6.62299	3.47568	29.7186	4.99533e-08	7.67283e-07
hsa-miR-615-5p	6.6038	2.62142	29.7031	5.0353e-08	7.67283e-07
hsa-miR-520a-5p	-7.11819	3.83714	29.3423	6.06561e-08	9.09841e-07
hsa-let-7e-5p	4.99215	10.2446	28.1263	1.1365e-07	1.67853e-06
hsa-miR-526a	-7.7469	1.47004	28.0792	1.1645e-07	1.69382e-06
hsa-miR-519c-5p	-7.48389	3.87977	27.8224	1.32974e-07	1.9053e-06
hsa-miR-211-5p	-4.50818	4.86402	27.5654	1.51873e-07	2.14408e-06
hsa-miR-1911-3p	-7.56756	1.77764	26.8966	2.14641e-07	2.98632e-06
hsa-miR-372-5p	-7.00736	3.17455	26.1621	3.13929e-07	4.30531e-06
hsa-miR-146b-5p	4.7542	14.0974	26.0596	3.31035e-07	4.47471e-06
hsa-miR-525-3p	-6.05864	1.27103	26.0332	3.35603e-07	4.47471e-06
hsa-miR-371a-5p	-7.44602	11.9414	25.3074	4.88836e-07	6.42853e-06
hsa-miR-196b-3p	7.42852	2.05711	25.1627	5.26928e-07	6.82576e-06
hsa-miR-187-3p	-4.63939	7.07349	25.1396	5.33263e-07	6.82576e-06
hsa-miR-450b-5p	4.75915	9.52586	24.987	5.77187e-07	7.29078e-06
hsa-miR-124-3p	-5.01821	2.88139	24.5755	7.14543e-07	8.90859e-06
hsa-miR-181a-3p	4.10191	8.29043	24.1535	8.89566e-07	1.09485e-05
hsa-miR-3937	-4.74249	1.35564	23.9954	9.65667e-07	1.17347e-05
hsa-miR-518c-5p	-7.10626	0.930326	23.7555	1.09382e-06	1.31258e-05
hsa-miR-512-5p	-6.46136	1.59846	23.5605	1.21045e-06	1.4346e-05
hsa-miR-519d-5p	-7.15042	2.69633	23.1273	1.51623e-06	1.7751e-05
hsa-miR-215-5p	3.64893	6.15609	22.9855	1.63229e-06	1.88795e-05
hsa-miR-490-5p	7.0751	0.995045	22.9103	1.69742e-06	1.93991e-05
hsa-miR-542-5p	4.37	5.25964	22.6673	1.9262e-06	2.17547e-05
hsa-miR-450a-5p	4.19625	7.38242	22.0832	2.6109e-06	2.91449e-05
hsa-miR-1911-5p	-5.50767	4.27551	22.0609	2.6413e-06	2.91453e-05
hsa-miR-205-3p	-6.03326	2.56685	21.7352	3.12991e-06	3.41445e-05
hsa-miR-542-3p	3.89843	7.0762	21.6169	3.32902e-06	3.59085e-05
hsa-miR-1269b	7.33195	6.7748	21.1169	4.32105e-06	4.60912e-05
hsa-miR-371a-3p	-5.91924	7.71101	21.0608	4.44934e-06	4.69381e-05
hsa-miR-3659	-6.1952	0.435097	20.7154	5.3287e-06	5.56038e-05
hsa-miR-1264	-4.88971	2.18592	20.2559	6.77454e-06	6.99308e-05
hsa-miR-152-3p	3.55768	7.04654	20.083	7.41517e-06	7.57294e-05
hsa-miR-372-3p	-6.98659	11.7245	19.4082	1.05555e-05	0.000106666
hsa-miR-653-5p	-3.95948	6.33755	18.7577	1.48426e-05	0.000148426
hsa-miR-373-3p	-6.74756	11.2837	18.6089	1.60469e-05	0.000158815
hsa-miR-141-5p	-4.76608	4.79121	18.529	1.67335e-05	0.00016392
hsa-miR-181b-3p	3.86744	4.42819	18.4697	1.72623e-05	0.000167392
hsa-miR-490-3p	6.73682	3.6872	18.4094	1.78181e-05	0.000171053
hsa-miR-125b-2-3p	3.0774	7.5164	18.3841	1.80558e-05	0.00017162
hsa-miR-3934-5p	-3.68064	1.14478	17.671	2.626e-05	0.000247153
hsa-miR-548g-3p	-3.06226	7.24251	17.4905	2.8875e-05	0.000269127
hsa-miR-196a-3p	7.26555	1.70574	17.1839	3.39307e-05	0.000313206
hsa-miR-3918	-5.72271	0.206799	17.0353	3.66912e-05	0.000335463
hsa-miR-4433-5p	-4.83957	0.522432	16.7552	4.25257e-05	0.000385138
hsa-miR-205-5p	-4.97065	11.8704	16.4737	4.93303e-05	0.00044259
hsa-miR-150-5p	-3.14791	3.71437	16.3535	5.25592e-05	0.000467192
hsa-miR-141-3p	-4.54175	10.6226	16.1644	5.80768e-05	0.000511502
hsa-miR-489-3p	-3.98445	4.82748	15.9772	6.41099e-05	0.000555617
hsa-miR-4662a-5p	3.62648	2.11287	15.9733	6.42433e-05	0.000555617
hsa-miR-146b-3p	4.47962	4.35206	15.3555	8.90607e-05	0.000763377
hsa-miR-324-5p	2.74724	5.08033	15.2549	9.39307e-05	0.000797995
hsa-miR-124-5p	-4.41319	0.593741	15.0088	0.000107009	0.00090113
hsa-miR-145-5p	3.59939	7.67008	14.8076	0.000119053	0.000993832
hsa-miR-200c-3p	-4.04629	8.55485	14.6879	0.000126861	0.00104989
hsa-miR-181a-5p	3.08857	13.6185	14.5269	0.000138173	0.00113373
hsa-miR-301b	2.93108	9.66425	14.4713	0.00014231	0.00115778
hsa-miR-219a-2-3p	-5.48054	1.44584	14.3429	0.000152354	0.00122908
hsa-miR-6500-3p	5.45586	1.04864	14.1146	0.000172	0.001376
hsa-miR-7706	2.73839	7.89659	13.9655	0.000186195	0.00147725
hsa-miR-3613-3p	3.91833	1.93598	13.9148	0.000191283	0.00150518
hsa-miR-1301-3p	2.6816	4.94284	13.8474	0.000198267	0.00154745
hsa-miR-92a-2-5p	-4.17111	2.23339	13.7566	0.000208087	0.001611
hsa-miR-1243	-2.69504	2.04826	13.451	0.00024488	0.00188068
hsa-miR-125b-5p	3.73874	10.9148	13.2749	0.000268978	0.00204935
hsa-let-7e-3p	3.36703	3.19108	13.1632	0.000285505	0.00215815
hsa-miR-5008-3p	-3.19802	1.61932	12.8998	0.000328616	0.00246462
hsa-miR-519e-5p	-5.30924	-0.101021	12.7441	0.000357125	0.00265767
hsa-miR-143-5p	4.68115	3.09401	12.251	0.000465012	0.00343393
hsa-miR-2113	-3.70923	1.47309	12.1276	0.0004968	0.00364067
hsa-miR-200a-5p	-4.04703	1.14335	12.0969	0.000505049	0.00367308
hsa-miR-143-3p	4.16329	13.8548	11.8522	0.000575933	0.00415711
hsa-miR-1224-3p	4.09842	1.52087	11.8068	0.000590138	0.00421998
hsa-miR-653-3p	-3.30251	2.29194	11.7965	0.000593434	0.00421998
hsa-miR-4792	-3.03208	8.66484	11.7773	0.000599586	0.00423237
hsa-miR-204-5p	-3.44978	8.89137	11.4723	0.000706424	0.00495012
hsa-miR-373-5p	-4.73377	2.6106	11.4311	0.000722267	0.00502447
hsa-miR-424-5p	3.7118	10.7941	11.4168	0.000727814	0.00502663
hsa-miR-218-5p	3.13158	8.2464	11.3352	0.000760501	0.00521487
hsa-miR-100-5p	3.77401	10.0428	11.262	0.000791082	0.00538609
hsa-miR-135a-3p	4.41147	1.07499	11.2142	0.000811726	0.00545803
hsa-miR-99b-5p	3.07103	14.1292	11.2069	0.000814943	0.00545803
hsa-let-7f-2-3p	3.42716	0.885929	11.1983	0.000818704	0.00545803
hsa-miR-7975	4.38413	3.41936	11.179	0.00082728	0.00547716
hsa-miR-450a-2-3p	3.14663	1.01367	11.0198	0.000901425	0.00592718
hsa-miR-216a-3p	5.01189	0.580521	10.9145	0.000954155	0.00623122
hsa-miR-3613-5p	3.32357	4.68336	10.7999	0.00101505	0.00658414
hsa-miR-652-3p	2.11521	6.89166	10.5638	0.00115326	0.00739499
hsa-miR-483-3p	2.99592	7.91998	10.5602	0.00115547	0.00739499
hsa-miR-199a-3p	3.87974	10.6833	10.5478	0.0011633	0.00739579
hsa-miR-326	-2.13542	6.16333	10.4844	0.00120389	0.0075546
hsa-miR-181b-5p	2.52127	11.5078	10.4724	0.00121171	0.0075546
hsa-miR-548ah-5p	-3.43625	3.21573	10.4721	0.00121188	0.0075546
hsa-miR-187-5p	-2.91337	2.44169	10.4219	0.00124528	0.00771269
hsa-miR-4652-3p	-4.84583	-0.370774	10.3011	0.00132954	0.00818181
hsa-miR-199a-5p	4.09739	9.47859	10.2887	0.00133845	0.00818418
hsa-miR-26b-5p	2.11231	10.998	10.2599	0.00135954	0.00826047
hsa-miR-2114-5p	2.92624	0.78142	10.203	0.00140212	0.00846564
hsa-miR-378h	-4.73683	-0.273213	10.1608	0.0014346	0.0086076
hsa-miR-4668-5p	-4.71874	-0.37993	10.0242	0.00154497	0.00921226
hsa-miR-138-1-3p	-2.60092	1.74658	9.86363	0.00168578	0.0099898
hsa-miR-362-5p	2.34899	6.02192	9.76061	0.00178291	0.0104565
hsa-miR-548a-3p	2.46015	2.47734	9.75709	0.00178633	0.0104565
hsa-miR-362-3p	3.34594	1.16639	9.65869	0.00188458	0.0109649
hsa-miR-338-3p	3.09602	3.96018	9.60114	0.00194456	0.0112379
hsa-miR-449c-5p	2.61408	4.4786	9.59139	0.00195492	0.0112379
hsa-miR-96-5p	-3.1537	6.18121	9.5776	0.00196966	0.0112552
hsa-miR-1468-5p	2.53791	4.84901	9.48166	0.00207536	0.011789
hsa-miR-449a	2.34299	2.27826	9.40498	0.00216397	0.0122201
hsa-miR-194-5p	2.19594	5.82151	9.36866	0.00220726	0.0123917
hsa-miR-941	2.55888	11.1272	9.33795	0.00224457	0.0125278
hsa-let-7f-5p	3.23631	11.0955	9.24709	0.0023587	0.0130887
hsa-miR-1226-3p	2.15138	3.20644	9.18962	0.00243392	0.0134285
hsa-miR-152-5p	2.82566	4.61115	9.11839	0.00253052	0.0138817
hsa-miR-200a-3p	-2.9938	4.43621	9.00776	0.00268836	0.0146638
hsa-miR-424-3p	2.92775	8.30983	8.9894	0.0027155	0.0147281
hsa-miR-25-5p	-2.0021	5.44831	8.95469	0.00276758	0.0149263
hsa-miR-214-3p	3.30331	6.3706	8.77364	0.00305615	0.0163903
hsa-miR-181c-3p	2.05875	7.6547	8.76025	0.00307866	0.0163903
hsa-miR-27b-3p	2.12777	13.5732	8.75122	0.00309395	0.0163903
hsa-miR-182-5p	-3.07179	13.7338	8.74335	0.00310733	0.0163903
hsa-miR-6818-5p	2.66612	0.667984	8.69626	0.00318864	0.0167273
hsa-miR-574-3p	2.21185	7.73659	8.65334	0.00326462	0.0170328
hsa-miR-190b	2.13656	2.53956	8.50105	0.00354941	0.0184185
hsa-miR-125a-5p	2.29627	13.222	8.47964	0.00359143	0.0185364
hsa-miR-873-3p	1.81032	7.44173	8.44916	0.00365213	0.0187489
hsa-miR-1290	-2.63547	0.93791	8.42761	0.00369565	0.0188714
hsa-miR-1287-5p	2.31797	4.53001	8.3852	0.00378289	0.0192147
hsa-miR-660-5p	1.8893	8.95534	8.37372	0.00380686	0.0192347
hsa-miR-503-5p	3.16011	8.05093	8.34549	0.00386646	0.0194319
hsa-miR-6516-3p	3.05413	0.310091	8.33616	0.00388637	0.0194319
hsa-miR-501-3p	1.85868	7.80257	8.31695	0.00392767	0.0195366
hsa-miR-203b-3p	-3.42483	1.8074	8.29792	0.00396905	0.0196407
hsa-miR-20b-3p	-3.06808	3.26057	8.24953	0.00407625	0.0200677
hsa-miR-876-5p	2.44487	2.37223	8.2057	0.0041759	0.0204534
hsa-miR-301a-3p	1.9913	10.8496	8.14196	0.00432524	0.0210773
hsa-miR-660-3p	2.67028	1.40095	8.05542	0.00453678	0.0219965
hsa-miR-126-5p	2.42723	10.253	7.99646	0.00468689	0.0226101
hsa-miR-6895-3p	2.849	0.318416	7.98092	0.0047273	0.022691
hsa-let-7g-5p	2.86718	8.58371	7.93965	0.00483631	0.0230988
hsa-miR-6735-5p	3.31119	0.241961	7.85251	0.00507502	0.0241189
hsa-miR-4473	2.84798	1.93191	7.83116	0.00513532	0.0242853
hsa-miR-429	-2.5051	3.56428	7.75596	0.00535354	0.0251931
hsa-miR-200b-3p	-2.48138	6.28341	7.72807	0.00543687	0.0254605
hsa-miR-338-5p	3.43148	2.00226	7.68257	0.00557567	0.0259837
hsa-miR-502-3p	1.761	6.12562	7.6002	0.00583617	0.0270663
hsa-miR-99a-3p	2.78035	2.14038	7.56346	0.00595636	0.0274208
hsa-miR-184	-2.42552	6.52676	7.55941	0.00596974	0.0274208
hsa-miR-642a-3p	3.06123	0.55502	7.43038	0.00641319	0.0293174
hsa-miR-99b-3p	1.93416	7.34218	7.41917	0.00645325	0.0293608
hsa-miR-383-5p	2.95218	0.734501	7.40344	0.00650992	0.0294789
hsa-let-7a-5p	2.26272	12.7617	7.39103	0.006555	0.0295437
hsa-miR-100-3p	3.01108	4.29402	7.22816	0.00717689	0.032154
hsa-miR-885-5p	-2.83986	0.300179	7.2221	0.00720115	0.032154
hsa-miR-548ad	-2.46879	1.19429	7.18879	0.00733604	0.0326046
hsa-miR-183-3p	-2.89288	3.89052	7.17923	0.00737525	0.0326278
hsa-miR-4423-5p	3.47818	1.71961	7.16648	0.00742782	0.0327097
hsa-miR-4735-5p	-2.37011	0.233361	7.05893	0.0078871	0.0345736
hsa-miR-503-3p	2.49144	2.39645	7.0346	0.00799497	0.0347635
hsa-miR-3145-5p	-2.52702	0.493814	7.03284	0.00800285	0.0347635
hsa-miR-107	1.69976	7.76522	7.00092	0.00814681	0.0350966
hsa-miR-1250-5p	3.95208	0.440301	6.99955	0.00815304	0.0350966
hsa-miR-3605-5p	2.79801	0.671246	6.99163	0.0081892	0.0350966
hsa-miR-135b-3p	-2.09687	4.30116	6.89109	0.00866262	0.0369605
hsa-miR-23b-3p	1.71534	8.38356	6.87456	0.00874313	0.037139
hsa-miR-6784-3p	2.03022	1.3357	6.84738	0.00887712	0.037542
hsa-miR-500a-3p	1.73395	9.47687	6.8291	0.00896845	0.0377619
hsa-miR-4787-3p	-1.98444	3.19882	6.7307	0.00947675	0.0397279
hsa-miR-6881-3p	-3.26989	-0.219906	6.66219	0.009848	0.0411047
hsa-miR-1972	-2.04074	3.26727	6.64039	0.0099692	0.0412873
hsa-miR-3171	-2.31174	0.814677	6.63886	0.00997775	0.0412873
hsa-miR-4474-3p	2.86613	1.00027	6.6257	0.0100518	0.0414151
hsa-miR-363-5p	-2.77294	1.36281	6.55642	0.0104506	0.0428744
hsa-miR-144-5p	-2.02829	1.03837	6.48655	0.0108693	0.0443437
hsa-miR-873-5p	1.73382	6.20297	6.48136	0.0109012	0.0443437
hsa-miR-2276-3p	-2.46346	1.00193	6.46488	0.0110027	0.0444155
hsa-miR-483-5p	2.54615	6.5295	6.46348	0.0110114	0.0444155
hsa-miR-573	-2.01807	3.06113	6.44416	0.0111318	0.0447133
hsa-miR-126-3p	2.25113	7.68215	6.34776	0.011753	0.0470118
hsa-miR-148b-3p	1.65107	11.0616	6.29951	0.0120772	0.0479168
hsa-miR-3116	-2.50672	0.814333	6.29923	0.012079	0.0479168
hsa-miR-15a-5p	2.25128	7.74033	6.161	0.0130598	0.0515224
hsa-miR-486-3p	-2.45462	3.28889	6.15619	0.0130953	0.0515224
hsa-miR-1263	-3.37004	2.97788	6.11372	0.0134136	0.0525595
hsa-miR-449b-5p	2.93978	1.59642	6.09658	0.0135444	0.052856
hsa-miR-454-3p	1.67947	9.27785	6.0831	0.0136481	0.0529675
hsa-miR-224-5p	2.0256	5.35024	6.07855	0.0136833	0.0529675
hsa-miR-106a-5p	-2.07079	7.67039	6.07115	0.0137407	0.0529764
hsa-miR-3139	1.86404	2.43411	6.05207	0.01389	0.0533375
hsa-miR-942-3p	-2.7933	0.40099	5.99531	0.014344	0.0548615
hsa-miR-3681-5p	2.99618	1.67732	5.93321	0.0148582	0.0565417
hsa-miR-766-3p	1.64908	6.89666	5.92812	0.0149011	0.0565417
hsa-miR-181d-5p	1.91637	8.37824	5.89529	0.0151814	0.057317
hsa-miR-361-5p	1.54628	9.09421	5.89026	0.0152248	0.057317
hsa-miR-345-5p	1.58682	9.36343	5.84451	0.0156258	0.0585966
hsa-miR-125b-1-3p	3.20184	8.38549	5.79869	0.0160381	0.0599088
hsa-miR-6511a-3p	1.72638	3.06421	5.74415	0.0165436	0.0615577
hsa-miR-3688-3p	2.24825	1.21063	5.7233	0.0167413	0.0620526
hsa-miR-574-5p	1.58448	7.84938	5.71435	0.0168268	0.0621297
hsa-miR-199b-5p	1.97434	7.66923	5.6685	0.0172722	0.06353
hsa-miR-188-3p	1.69433	3.7519	5.64946	0.0174608	0.0639785
hsa-miR-3675-5p	-3.69604	-0.575893	5.62508	0.0177052	0.0646275
hsa-miR-642a-5p	2.05924	1.43197	5.54148	0.0185709	0.0675305
hsa-miR-7704	-2.99371	6.91752	5.51837	0.0188178	0.0681703
hsa-miR-328-3p	1.63592	5.44171	5.47695	0.0192689	0.0695418
hsa-miR-3127-5p	2.21487	2.09492	5.44778	0.0195932	0.0704475
hsa-miR-3661	1.83936	4.38944	5.42991	0.0197947	0.0709065
hsa-miR-1228-3p	1.89169	1.5922	5.384	0.0203222	0.0725254
hsa-miR-7641	-2.35876	5.95799	5.30992	0.0212044	0.0753932
hsa-miR-500a-5p	1.57517	4.81748	5.28455	0.0215155	0.0762172
hsa-miR-5696	3.31811	0.440591	5.26328	0.0217799	0.0768703
hsa-miR-122-5p	2.64386	3.35312	5.19833	0.0226087	0.079503
hsa-miR-214-5p	3.06235	5.23882	5.11176	0.0237642	0.0832615
hsa-miR-346	1.95343	1.25597	5.06756	0.0243777	0.0851003
hsa-miR-4802-3p	-3.02351	0.193078	5.02651	0.0249621	0.0868246
hsa-miR-3129-3p	-2.16135	3.44659	5.01777	0.0250885	0.0869492
hsa-miR-6817-3p	2.1851	0.572571	4.98924	0.0255054	0.0880763
hsa-miR-342-5p	1.57908	4.12984	4.9801	0.0256405	0.0882255
hsa-miR-6516-5p	2.07384	0.616077	4.9325	0.0263562	0.0903031
hsa-let-7c-5p	2.92927	9.65294	4.9275	0.0264325	0.0903031
hsa-miR-4731-3p	3.0895	0.695974	4.91268	0.0266603	0.0907584
hsa-miR-30d-5p	1.50681	12.4533	4.86156	0.0274615	0.0931555
hsa-miR-147b	2.18466	0.900975	4.83973	0.0278112	0.0940096
hsa-miR-2682-5p	1.93904	2.7583	4.81566	0.0282023	0.0949973
hsa-miR-1271-5p	1.76584	6.40941	4.79598	0.0285263	0.0957525
hsa-miR-3065-5p	2.18089	5.46718	4.75246	0.0292565	0.0978613
hsa-miR-371b-5p	-2.38995	0.675212	4.65518	0.03096	0.1032
hsa-miR-676-3p	-1.73365	2.37169	4.64462	0.031151	0.103477
hsa-miR-1180-3p	1.43527	7.57608	4.62961	0.0314246	0.104026
hsa-miR-3131	2.26939	1.1195	4.53741	0.0331617	0.109399
hsa-miR-16-5p	1.60998	13.3306	4.50098	0.0338755	0.111371
hsa-miR-200c-5p	-3.48441	0.127281	4.47751	0.0343436	0.112525
hsa-miR-592	1.8245	4.67786	4.46667	0.0345623	0.112856
hsa-miR-30b-5p	1.44534	9.62446	4.42766	0.035361	0.115073
hsa-miR-589-5p	1.58545	10.4612	4.39007	0.0361488	0.117239
hsa-miR-92b-5p	-1.52375	4.76809	4.37289	0.036515	0.118028
hsa-miR-192-5p	1.66824	11.5551	4.30541	0.0379913	0.122388
hsa-miR-6770-3p	2.45033	0.332787	4.2749	0.0386792	0.124187
hsa-miR-551b-3p	1.36341	3.21059	4.23482	0.0396028	0.126729
hsa-miR-5701	-1.99042	7.25832	4.21129	0.0401557	0.128071
hsa-miR-627-3p	1.56742	1.42695	4.19326	0.0405849	0.128822
hsa-miR-548f-3p	-1.42173	4.10198	4.19015	0.0406594	0.128822
hsa-miR-92a-1-5p	-1.49224	5.4775	4.18331	0.040824	0.128918
hsa-miR-504-5p	-1.57732	4.42789	4.15035	0.0416259	0.131019
hsa-miR-1304-5p	-1.71347	1.0308	4.13673	0.0419621	0.131646
hsa-miR-29c-3p	1.45305	4.80541	4.11217	0.0425757	0.133033
hsa-miR-1267	1.83773	0.640112	4.10656	0.0427171	0.133033
hsa-miR-597-5p	-2.19936	0.0490255	4.09715	0.0429555	0.133033
hsa-miR-3687	-1.85006	2.74026	4.09703	0.0429587	0.133033
hsa-miR-137	1.71468	1.05428	4.0665	0.0437418	0.135023
hsa-miR-24-3p	1.62815	10.6821	4.0448	0.0443077	0.136331
hsa-miR-3115	1.87834	0.665378	4.02676	0.0447838	0.136678
hsa-miR-1275	-1.53636	4.89679	4.02663	0.0447874	0.136678
hsa-miR-1246	-4.1485	10.9102	4.02436	0.0448476	0.136678
hsa-miR-3928-3p	1.43451	2.42392	3.99749	0.0455681	0.138435
hsa-miR-585-5p	1.70119	1.38315	3.98755	0.0458377	0.138815
hsa-miR-532-5p	1.3365	8.73924	3.97035	0.0463081	0.139798
hsa-miR-3177-3p	1.49679	3.19023	3.94967	0.0468805	0.140879
hsa-miR-3651	-2.02112	3.10923	3.94684	0.0469596	0.140879
hsa-miR-1248	-2.32025	3.18665	3.91313	0.0479102	0.143283
hsa-miR-22-3p	1.66537	15.2381	3.90174	0.0482361	0.14381
hsa-miR-6868-3p	1.74416	0.64847	3.89424	0.0484521	0.144006
hsa-miR-1229-3p	1.55484	1.25845	3.84107	0.0500115	0.147381
hsa-miR-181a-2-3p	1.85678	9.45786	3.83999	0.0500439	0.147381
hsa-miR-3943	-1.91337	1.77191	3.83985	0.050048	0.147381
hsa-miR-3605-3p	1.86456	3.93843	3.83309	0.0502503	0.147438
hsa-miR-570-3p	1.61034	1.91149	3.82894	0.0503748	0.147438
hsa-miR-3182	-1.60648	1.38417	3.79997	0.0512535	0.149554
hsa-miR-92b-3p	-1.55478	14.4347	3.79124	0.0515215	0.149798
hsa-miR-191-5p	1.48091	14.9908	3.78709	0.0516492	0.149798
hsa-miR-342-3p	1.16346	8.77405	3.77443	0.0520418	0.150482
hsa-miR-190a-5p	1.26871	7.32874	3.75901	0.0525238	0.15142
hsa-miR-3940-5p	-2.37621	0.090787	3.74234	0.0530502	0.15248
hsa-miR-561-5p	-1.25564	8.78077	3.688	0.0548052	0.157054
hsa-miR-6775-3p	-1.48902	1.36509	3.67796	0.0551364	0.157259
hsa-miR-6772-3p	1.87462	0.808085	3.6759	0.0552043	0.157259
hsa-miR-3074-3p	1.86101	1.19997	3.66065	0.0557119	0.158235
hsa-miR-182-3p	-3.34116	0.0115416	3.64287	0.0563096	0.159461
hsa-miR-18a-3p	-1.28494	6.92	3.62264	0.0569983	0.160936
hsa-miR-629-5p	1.50847	7.43094	3.59809	0.0578461	0.162851
hsa-miR-935	1.30286	6.1193	3.58814	0.0581933	0.163018
hsa-miR-221-3p	1.26795	11.4472	3.58546	0.0582872	0.163018
hsa-miR-5684	-1.4944	4.50357	3.58018	0.0584729	0.163018
hsa-miR-219a-1-3p	1.5486	2.20778	3.57701	0.0585846	0.163018
hsa-miR-1251-3p	-2.73275	-0.344769	3.56975	0.058841	0.163258
hsa-miR-3960	-1.97155	5.82615	3.52454	0.0604666	0.167285
hsa-miR-339-5p	1.23225	6.49253	3.51269	0.0609003	0.167879
hsa-miR-374a-5p	1.21026	8.09969	3.50914	0.0610312	0.167879
hsa-miR-4521	-1.36604	5.35914	3.44074	0.0636071	0.174465
hsa-miR-188-5p	1.3133	6.28915	3.3557	0.0669727	0.183173
hsa-miR-33b-3p	-1.59063	3.51238	3.34546	0.0673908	0.183679
hsa-miR-144-3p	-1.83291	0.318177	3.33731	0.0677254	0.183679
hsa-miR-5699-5p	1.61033	3.01545	3.33716	0.0677316	0.183679
hsa-miR-3126-5p	1.63351	1.22571	3.32827	0.0680986	0.184154
hsa-miR-486-5p	-1.71937	12.5971	3.30498	0.0690701	0.185976
hsa-miR-5699-3p	1.58415	2.37491	3.30285	0.0691599	0.185976
hsa-miR-1908-5p	1.3207	4.44442	3.26694	0.0706894	0.189229
hsa-miR-3155a	-1.69983	0.990219	3.26187	0.0709084	0.189229
hsa-miR-1227-3p	1.52709	2.27009	3.26065	0.0709609	0.189229
hsa-miR-153-3p	1.26318	3.11112	3.24709	0.0715502	0.190272
hsa-miR-20b-5p	-1.7105	9.28714	3.24007	0.0718575	0.190561
hsa-miR-378c	-1.43217	1.0543	3.22868	0.0723589	0.191362
hsa-miR-224-3p	2.89179	0.393475	3.21524	0.0729557	0.192411
hsa-miR-5583-3p	-1.88645	-0.128982	3.16284	0.0753319	0.198095
hsa-miR-375	-2.98284	9.62671	3.15791	0.0755598	0.198095
hsa-miR-3912-3p	1.09757	2.83792	3.15424	0.0757299	0.198095
hsa-miR-1269a	2.26213	6.08124	3.12881	0.0769197	0.20066
hsa-miR-548t-5p	-1.648	1.496	3.11186	0.0777242	0.202209
hsa-miR-3909	1.30192	5.4594	3.09137	0.0787085	0.204062
hsa-miR-1277-5p	1.3194	3.9487	3.08821	0.0788615	0.204062
hsa-miR-363-3p	-1.67766	10.7162	3.0816	0.0791828	0.204258
hsa-miR-628-3p	1.30394	3.39904	3.0779	0.0793629	0.204258
hsa-miR-4455	-1.20045	7.30022	3.06935	0.0797813	0.204688
hsa-miR-129-2-3p	-1.63996	4.93269	3.06545	0.0799732	0.204688
hsa-miR-106a-3p	-2.63513	0.85151	3.06146	0.0801695	0.204688
hsa-miR-1270	-2.35458	4.42957	3.04989	0.0807426	0.205605
hsa-miR-3188	1.55325	0.593259	3.01645	0.0824239	0.209331
hsa-miR-501-5p	1.31396	4.95449	3.00653	0.0829296	0.209509
hsa-miR-1252-5p	-1.16721	1.99174	3.00099	0.0832135	0.209509
hsa-miR-130b-3p	1.23486	10.3179	2.9948	0.0835322	0.209509
hsa-miR-876-3p	1.71944	0.971585	2.99449	0.0835481	0.209509
hsa-miR-628-5p	1.22396	4.3676	2.99159	0.0836979	0.209509
hsa-miR-6769b-3p	1.39892	0.969943	2.98954	0.0838037	0.209509
hsa-miR-4664-3p	-1.40953	3.01806	2.98139	0.0842271	0.210021
hsa-miR-330-3p	1.08765	5.74526	2.96934	0.0848566	0.210927
hsa-miR-766-5p	1.48076	0.949424	2.96505	0.085082	0.210927
hsa-miR-3173-5p	-1.74274	1.17847	2.96187	0.0852495	0.210927
hsa-miR-504-3p	-2.39221	0.0401673	2.93027	0.0869328	0.214539
hsa-miR-548e-3p	1.26931	3.9066	2.89528	0.0888391	0.218681
hsa-miR-98-5p	1.78476	9.01049	2.87453	0.0899911	0.22095
hsa-miR-488-3p	1.33947	2.09995	2.86177	0.0907075	0.221361
hsa-miR-29b-3p	1.44184	6.31468	2.85931	0.0908465	0.221361
hsa-miR-3944-3p	-1.50068	1.29696	2.85914	0.0908563	0.221361
hsa-miR-378g	-1.31266	2.0456	2.85517	0.0910806	0.221361
hsa-miR-4508	-3.0368	3.75094	2.84803	0.0914862	0.221785
hsa-miR-4286	1.11691	5.20359	2.84384	0.091725	0.221804
hsa-miR-3200-3p	1.47071	4.18733	2.83715	0.0921074	0.222169
hsa-miR-548p	-1.24307	1.27252	2.8295	0.0925469	0.222669
hsa-miR-17-5p	1.34342	10.8453	2.8174	0.0932473	0.223794
hsa-miR-664a-5p	1.3279	1.11878	2.81093	0.0936242	0.224138
hsa-miR-6505-5p	2.239	0.264536	2.80672	0.0938699	0.224167
hsa-miR-4682	1.51881	1.19467	2.79476	0.0945731	0.225286
hsa-miR-130a-3p	-1.95969	11.6728	2.76956	0.0960726	0.227844
hsa-miR-365a-3p	1.08096	7.33355	2.76874	0.0961216	0.227844
hsa-miR-6505-3p	1.92179	0.472336	2.76431	0.0963883	0.227913
hsa-miR-30c-2-3p	-1.14149	4.84554	2.73274	0.0983102	0.231886
hsa-miR-425-3p	1.17174	4.50169	2.72388	0.0988577	0.232162
hsa-miR-2392	-1.78945	0.675111	2.72302	0.0989106	0.232162
hsa-miR-532-3p	1.25712	5.29767	2.70472	0.100052	0.234267
hsa-miR-145-3p	1.96477	4.44859	2.69552	0.100631	0.234538
hsa-miR-589-3p	1.36167	6.40312	2.69129	0.100898	0.234538
hsa-miR-1180-5p	-1.32019	0.7175	2.69126	0.1009	0.234538
hsa-miR-4435	-1.09558	2.22397	2.68099	0.101553	0.235484
hsa-miR-181c-5p	1.16068	10.1959	2.67678	0.101822	0.235539
hsa-miR-6806-3p	1.34918	1.37793	2.66064	0.10286	0.237368
hsa-miR-582-5p	1.30407	4.68373	2.64775	0.103696	0.238726
hsa-miR-4786-5p	1.61427	1.28365	2.63555	0.104496	0.239991
hsa-miR-4492	-2.07744	4.32498	2.62682	0.105072	0.240738
hsa-miR-4803	-1.46001	0.21871	2.60743	0.106364	0.243118
hsa-miR-1306-3p	1.49117	2.28326	2.60352	0.106627	0.243139
hsa-miR-548g-5p	1.4575	0.673393	2.59165	0.107429	0.244387
hsa-miR-361-3p	0.985977	6.81168	2.56908	0.108971	0.247003
hsa-miR-4461	-1.0622	3.92139	2.56459	0.109281	0.247003
hsa-miR-183-5p	-1.54549	11.5835	2.56358	0.10935	0.247003
hsa-miR-3691-3p	-1.49126	0.296715	2.54804	0.110431	0.248421
hsa-miR-7977	-1.05927	7.3702	2.54712	0.110496	0.248421
hsa-miR-4638-3p	1.36004	1.12113	2.48062	0.115257	0.25852
hsa-miR-140-5p	1.06652	4.94736	2.46999	0.116039	0.259668
hsa-miR-5010-3p	1.09925	2.44702	2.46223	0.116613	0.260346
hsa-miR-5000-3p	1.48858	1.11747	2.41268	0.120356	0.267851
hsa-miR-1307-5p	1.1783	10.2561	2.4042	0.12101	0.267851
hsa-miR-4497	-1.73707	5.79775	2.40399	0.121026	0.267851
hsa-miR-378a-5p	-1.15153	4.66497	2.40186	0.121191	0.267851
hsa-miR-330-5p	0.95791	7.24648	2.39746	0.121532	0.267851
hsa-miR-4512	1.48612	0.647751	2.39596	0.121649	0.267851
hsa-miR-6824-3p	-1.81901	0.204019	2.36725	0.123905	0.271218
hsa-miR-18b-5p	-1.3594	5.98685	2.36716	0.123913	0.271218
hsa-miR-155-5p	-1.7433	6.45229	2.36573	0.124026	0.271218
hsa-miR-933	1.62364	0.877956	2.36099	0.124403	0.271425
hsa-miR-1266-5p	-1.80174	2.8833	2.35344	0.125007	0.272124
hsa-miR-221-5p	1.0985	9.24143	2.34681	0.12554	0.272665
hsa-miR-1976	-1.32353	1.06812	2.32904	0.12698	0.275171
hsa-miR-103a-3p	0.999846	12.1803	2.31416	0.1282	0.27719
hsa-miR-32-5p	1.13134	4.14071	2.30316	0.129111	0.278532
hsa-miR-561-3p	-1.28484	2.54232	2.28161	0.130916	0.281793
hsa-miR-4746-5p	1.39195	5.3649	2.27769	0.131247	0.281873
hsa-miR-1273g-3p	-0.958397	6.75892	2.26587	0.132252	0.283396
hsa-miR-4761-3p	1.26221	0.720809	2.26147	0.132628	0.28357
hsa-miR-877-5p	1.05658	6.83522	2.23162	0.135212	0.288453
hsa-miR-548ah-3p	-1.40844	4.90976	2.21481	0.136692	0.290469
hsa-miR-7974	-1.18991	7.82264	2.21089	0.13704	0.290469
hsa-miR-6837-3p	1.72413	0.633734	2.2106	0.137065	0.290469
hsa-miR-3664-3p	-1.57429	1.83153	2.20533	0.137534	0.290822
hsa-miR-6889-3p	-1.29065	1.27579	2.18254	0.139584	0.294507
hsa-miR-20a-5p	1.26553	11.5155	2.17531	0.140242	0.295245
hsa-miR-29a-3p	1.22893	9.74693	2.17024	0.140704	0.295365
hsa-miR-6716-3p	1.05881	2.31441	2.16795	0.140914	0.295365
hsa-miR-138-5p	-0.979359	6.77627	2.14967	0.142601	0.29825
hsa-miR-767-3p	-1.84257	-0.0894506	2.14323	0.143201	0.298853
hsa-miR-671-3p	0.882202	8.12993	2.13171	0.14428	0.300453
hsa-miR-3609	1.46534	3.25378	2.11593	0.145773	0.302905
hsa-miR-5002-5p	1.79908	1.30166	2.10656	0.146668	0.303889
hsa-miR-590-3p	0.98477	5.80023	2.10436	0.14688	0.303889
hsa-miR-556-5p	-1.27366	1.88271	2.0925	0.148024	0.305597
hsa-miR-664b-3p	1.08443	0.716538	2.08825	0.148436	0.30579
hsa-miR-7111-3p	1.3799	0.386944	2.08201	0.149044	0.30624
hsa-miR-4707-3p	-1.6882	0.430161	2.07947	0.149292	0.30624
hsa-miR-769-3p	1.0993	3.84532	2.07501	0.149729	0.306481
hsa-miR-18b-3p	-1.85531	0.635198	2.05946	0.151264	0.308351
hsa-miR-148a-3p	1.07926	15.1065	2.05925	0.151285	0.308351
hsa-miR-2277-5p	1.53508	3.30164	2.04015	0.153195	0.31094
hsa-miR-3195	-1.05808	6.72549	2.04007	0.153203	0.31094
hsa-miR-15b-5p	0.939716	9.28217	2.00322	0.156965	0.317904
hsa-miR-5094	-1.10082	2.36799	1.98491	0.158874	0.321094
hsa-miR-508-3p	1.15556	0.744466	1.97539	0.159877	0.321232
hsa-miR-550a-5p	1.09096	5.27911	1.97478	0.159941	0.321232
hsa-miR-3916	-1.16441	1.10611	1.97217	0.160218	0.321232
hsa-miR-942-5p	-1.08133	4.19887	1.97157	0.160281	0.321232
hsa-miR-4467	1.8392	1.27983	1.95941	0.161577	0.322419
hsa-miR-585-3p	1.3503	1.95917	1.95713	0.16182	0.322419
hsa-miR-222-3p	0.996899	12.6353	1.95656	0.161881	0.322419
hsa-miR-22-5p	1.14861	4.33206	1.94812	0.162789	0.323557
hsa-miR-1277-3p	1.73114	0.280517	1.9182	0.166055	0.329365
hsa-miR-1273h-5p	-1.29744	0.220546	1.90168	0.16789	0.332318
hsa-miR-548o-3p	0.963139	5.83212	1.89678	0.168439	0.33272
hsa-miR-132-3p	0.94096	6.27921	1.89354	0.168803	0.332754
hsa-miR-296-3p	-0.929056	6.11838	1.88808	0.169419	0.333283
hsa-miR-7703	1.20197	0.651911	1.87756	0.170612	0.334944
hsa-miR-1304-3p	-0.942998	7.12282	1.86962	0.171519	0.335575
hsa-miR-4708-3p	-2.11578	0.794553	1.86863	0.171632	0.335575
hsa-miR-135b-5p	-0.911646	5.64237	1.85671	0.173005	0.337406
hsa-miR-125a-3p	1.01061	5.33436	1.8544	0.173272	0.337406
hsa-miR-4652-5p	-1.65403	0.752679	1.85111	0.173655	0.337467
hsa-miR-5706	-1.02434	0.546555	1.83345	0.17572	0.340791
hsa-miR-5581-3p	-1.1702	0.563286	1.83038	0.176083	0.340806
hsa-miR-151a-5p	0.914558	12.8867	1.82412	0.176824	0.341357
hsa-miR-5001-3p	0.964409	2.22965	1.82197	0.177079	0.341357
hsa-miR-4762-5p	1.12299	0.629086	1.80873	0.178661	0.343716
hsa-miR-7976	1.22634	1.74606	1.79674	0.180107	0.345806
hsa-miR-1254	-0.916686	2.78864	1.79088	0.180818	0.346478
hsa-miR-4636	1.57253	1.39444	1.77789	0.182409	0.34883
hsa-miR-887-3p	0.900972	7.77423	1.76053	0.184558	0.352238
hsa-miR-3913-5p	0.991922	2.4847	1.73891	0.187277	0.356718
hsa-miR-760	1.0149	3.88063	1.73272	0.188064	0.357508
hsa-miR-23a-3p	0.884627	9.49806	1.71764	0.189998	0.36047
hsa-miR-452-5p	0.907581	4.25678	1.70354	0.191826	0.36322
hsa-miR-4766-3p	1.30591	0.969705	1.68994	0.193609	0.365874
hsa-miR-140-3p	0.848905	9.9342	1.68259	0.194581	0.36699
hsa-miR-6764-3p	1.3697	0.239116	1.67316	0.195836	0.368632
hsa-miR-497-5p	1.06274	5.4992	1.6628	0.197225	0.370521
hsa-miR-4768-5p	-1.09785	1.73961	1.65338	0.1985	0.371562
hsa-miR-4785	1.23742	0.6453	1.65115	0.198803	0.371562
hsa-miR-6131	-1.81586	5.57752	1.64769	0.199273	0.371562
hsa-miR-203a	-1.01799	6.07802	1.64729	0.199328	0.371562
hsa-miR-1306-5p	0.918117	3.4242	1.62445	0.202472	0.376693
hsa-miR-6894-3p	1.01651	0.751728	1.61553	0.203716	0.376725
hsa-miR-335-3p	-2.37629	11.289	1.6129	0.204084	0.376725
hsa-miR-6859-5p	1.25624	0.603749	1.6114	0.204295	0.376725
hsa-miR-1294	-1.44378	0.420801	1.61128	0.204312	0.376725
hsa-miR-3065-3p	1.09862	4.30505	1.61028	0.204452	0.376725
hsa-miR-18a-5p	1.0245	8.541	1.60248	0.205552	0.37766
hsa-miR-24-2-5p	0.94191	3.97148	1.60075	0.205796	0.37766
hsa-miR-548e-5p	0.90399	3.38147	1.59834	0.206139	0.37766
hsa-miR-4523	1.44155	0.903556	1.58495	0.20805	0.37979
hsa-miR-1257	-1.18146	0.338276	1.58447	0.208118	0.37979
hsa-miR-30e-5p	0.887261	13.2702	1.58189	0.208489	0.37979
hsa-miR-4482-3p	-1.12301	1.05914	1.57525	0.209447	0.380812
hsa-miR-3176	0.971533	5.85088	1.5449	0.21389	0.388155
hsa-miR-744-5p	0.745077	8.62762	1.5155	0.218302	0.394758
hsa-miR-3194-5p	1.75775	1.99138	1.51518	0.21835	0.394758
hsa-miR-6724-5p	-0.847642	1.63937	1.50636	0.219695	0.396442
hsa-miR-339-3p	0.757228	6.8962	1.48675	0.222721	0.401149
hsa-miR-101-3p	-0.77983	9.45623	1.48058	0.223683	0.402128
hsa-miR-659-5p	0.786763	2.42523	1.45977	0.226966	0.407267
hsa-miR-190a-3p	1.34608	0.305619	1.45272	0.228092	0.407617
hsa-miR-1255a	1.45651	1.82284	1.4498	0.228561	0.407617
hsa-miR-4449	-1.30314	3.81026	1.44869	0.228738	0.407617
hsa-miR-26a-1-3p	-1.07275	1.88885	1.44793	0.22886	0.407617
hsa-miR-1343-3p	0.799513	2.11144	1.40404	0.236049	0.419643
hsa-miR-1910-5p	-0.841534	5.89479	1.39682	0.237257	0.421011
hsa-miR-454-5p	0.819696	6.13355	1.378	0.240442	0.425875
hsa-miR-16-2-3p	-0.789284	3.61797	1.36869	0.242037	0.427503
hsa-miR-619-5p	-0.867948	3.88896	1.36744	0.242252	0.427503
hsa-miR-769-5p	0.73282	10.8324	1.36105	0.243355	0.428662
hsa-miR-4677-3p	0.72249	5.9368	1.32027	0.250543	0.440516
hsa-miR-6750-3p	1.21886	0.741799	1.31205	0.252024	0.44231
hsa-miR-6753-3p	1.16155	0.717222	1.28931	0.256175	0.448774
hsa-miR-3168	-0.932834	7.76255	1.26292	0.2611	0.455814
hsa-miR-29b-1-5p	-1.05554	2.12738	1.26268	0.261144	0.455814
hsa-miR-627-5p	0.891339	2.68492	1.259	0.261841	0.456202
hsa-miR-6852-5p	0.863434	1.52521	1.24484	0.264539	0.459624
hsa-miR-29c-5p	0.703976	1.82363	1.24368	0.264763	0.459624
hsa-miR-212-5p	0.942337	3.41455	1.23354	0.266719	0.461137
hsa-miR-548h-3p	0.808012	1.77076	1.23321	0.266784	0.461137
hsa-miR-374c-3p	0.752294	1.54651	1.23171	0.267075	0.461137
hsa-miR-324-3p	0.839813	3.90817	1.22415	0.268548	0.462493
hsa-miR-135a-5p	-1.77254	4.93544	1.22155	0.269056	0.462493
hsa-miR-4728-5p	-1.59051	-0.40393	1.21838	0.269678	0.462493
hsa-miR-210-3p	0.72073	7.51711	1.21727	0.269898	0.462493
hsa-miR-195-5p	1.0124	6.34181	1.21538	0.270269	0.462493
hsa-miR-146a-5p	1.81627	13.0876	1.21266	0.270806	0.462586
hsa-miR-3151-3p	0.935764	0.973316	1.20982	0.271367	0.462723
hsa-miR-940	0.766406	4.77426	1.20601	0.272124	0.46319
hsa-miR-15a-3p	1.07114	0.400299	1.17277	0.278833	0.473769
hsa-miR-624-5p	0.870724	1.11935	1.16935	0.279535	0.474123
hsa-miR-320d	-1.01722	0.292034	1.16218	0.281014	0.475791
hsa-miR-548j-3p	-0.799489	1.1089	1.15758	0.281969	0.476567
hsa-miR-495-3p	-1.45627	-0.000185072	1.12555	0.288727	0.487131
hsa-miR-4728-3p	-0.752089	2.3846	1.11808	0.290331	0.488979
hsa-miR-2467-5p	0.691464	6.12148	1.11313	0.291403	0.489925
hsa-miR-26a-5p	0.799007	14.6315	1.1077	0.292583	0.491049
hsa-miR-4326	0.76475	5.24199	1.08835	0.296837	0.497068
hsa-miR-543	-1.348	0.798352	1.08561	0.297446	0.497068
hsa-miR-218-2-3p	1.01017	0.963209	1.08078	0.298524	0.497068
hsa-miR-3161	-1.36597	0.726633	1.08037	0.298614	0.497068
hsa-miR-4532	-0.715605	7.33527	1.07461	0.299906	0.497068
hsa-miR-1538	0.975877	0.411438	1.07358	0.300138	0.497068
hsa-miR-7851-3p	0.79037	1.04605	1.07313	0.300239	0.497068
hsa-miR-193b-5p	-0.773573	2.0589	1.07281	0.300312	0.497068
hsa-miR-6877-3p	0.812604	0.626543	1.06516	0.302042	0.49823
hsa-miR-7705	0.806733	1.92112	1.06511	0.302052	0.49823
hsa-miR-365a-5p	-0.818078	1.786	1.05038	0.30542	0.502922
hsa-miR-3653	-1.40848	0.739907	1.04284	0.307161	0.504922
hsa-miR-548b-3p	-0.921934	1.51002	1.04008	0.307803	0.505112
hsa-miR-3677-3p	0.930167	4.29785	1.0279	0.310652	0.508917
hsa-miR-30d-3p	0.666328	6.2752	1.02558	0.311198	0.508945
hsa-miR-103a-2-5p	0.694818	2.15239	1.01831	0.312921	0.510892
hsa-miR-1296-3p	-1.17775	0.353705	1.01499	0.313712	0.511313
hsa-miR-6789-5p	-0.936989	0.0464992	1.01006	0.314887	0.511725
hsa-miR-548ab	0.8664	3.98101	1.00926	0.315079	0.511725
hsa-miR-6844	0.875525	1.21115	1.00724	0.315564	0.511725
hsa-miR-5092	-0.821559	0.443478	1.00282	0.316629	0.512587
hsa-miR-340-5p	0.640818	10.3773	0.998638	0.31764	0.513358
hsa-miR-296-5p	-0.612338	5.77145	0.990125	0.319712	0.515838
hsa-miR-4661-5p	0.803981	3.41317	0.983893	0.32124	0.516473
hsa-miR-1185-1-3p	-1.26036	0.235151	0.982162	0.321666	0.516473
hsa-miR-6857-3p	0.7923	1.18382	0.981944	0.321719	0.516473
hsa-miR-2110	0.728534	3.53388	0.961112	0.326907	0.523924
hsa-miR-548l	1.03843	1.50457	0.945811	0.330788	0.528446
hsa-miR-451a	-1.00701	0.633999	0.945649	0.330829	0.528446
hsa-miR-27b-5p	0.704034	5.47098	0.942042	0.331753	0.528585
hsa-miR-4517	-0.690149	2.16448	0.940794	0.332074	0.528585
hsa-miR-4661-3p	0.988261	0.880623	0.938873	0.332568	0.528585
hsa-miR-4484	-0.745227	2.18573	0.918686	0.33782	0.536045
hsa-miR-548n	0.625957	2.60965	0.906736	0.340982	0.540169
hsa-miR-4741	0.776779	1.19846	0.888798	0.345803	0.54592
hsa-miR-4531	-0.73512	4.63828	0.887191	0.34624	0.54592
hsa-miR-548c-5p	0.745902	1.635	0.886903	0.346318	0.54592
hsa-miR-4787-5p	-0.818129	2.02873	0.883446	0.34726	0.546507
hsa-miR-4448	-0.878535	6.10248	0.878661	0.348569	0.547669
hsa-miR-148b-5p	0.571014	5.66779	0.870595	0.350791	0.55026
hsa-miR-376a-5p	1.28624	0.232755	0.861879	0.353213	0.552925
hsa-miR-219b-3p	-0.873564	0.542942	0.860348	0.353641	0.552925
hsa-miR-3607-3p	-1.16758	5.93216	0.841363	0.359007	0.560402
hsa-miR-4645-3p	1.32246	-0.0927811	0.837963	0.35998	0.561008
hsa-miR-378e	-1.03644	0.967788	0.819334	0.365375	0.56822
hsa-miR-4791	-0.805113	3.80501	0.817912	0.365791	0.56822
hsa-miR-548t-3p	0.741719	1.15848	0.807757	0.368784	0.571943
hsa-miR-1247-3p	-1.14097	5.0656	0.798467	0.371552	0.575306
hsa-miR-3656	-0.88546	0.463662	0.789408	0.374279	0.578596
hsa-miR-582-3p	0.914004	5.4245	0.784412	0.375795	0.578828
hsa-miR-505-3p	-0.524948	6.971	0.784253	0.375843	0.578828
hsa-miR-3159	0.998785	0.939526	0.782957	0.376238	0.578828
hsa-miR-378d	-0.787041	0.602726	0.77855	0.377585	0.57997
hsa-miR-1260b	-0.522587	6.73602	0.761233	0.382943	0.587261
hsa-miR-6805-3p	-0.809913	0.67718	0.756498	0.384427	0.588596
hsa-miR-155-3p	-1.45877	0.813355	0.753758	0.385289	0.588977
hsa-miR-101-5p	-0.709506	2.80873	0.747237	0.387352	0.59119
hsa-miR-1224-5p	1.38771	0.126135	0.74055	0.389485	0.593501
hsa-miR-2116-3p	-0.792337	1.55184	0.721322	0.395711	0.601417
hsa-miR-15b-3p	0.544969	5.58201	0.720644	0.395933	0.601417
hsa-miR-4301	-0.713162	8.48606	0.717616	0.396927	0.601975
hsa-miR-1291	-0.828926	1.13246	0.701633	0.402236	0.608263
hsa-miR-889-3p	0.866262	1.69077	0.701319	0.402341	0.608263
hsa-miR-1289	1.14671	0.402094	0.69346	0.40499	0.610325
hsa-miR-345-3p	0.756475	2.1399	0.693021	0.405139	0.610325
hsa-miR-34a-5p	0.725607	8.70324	0.691626	0.405612	0.610325
hsa-miR-625-5p	-0.599007	4.67658	0.689637	0.406288	0.610386
hsa-miR-1322	-0.790753	1.67773	0.68239	0.408765	0.613148
hsa-miR-509-3p	-0.714067	2.51099	0.673486	0.411839	0.616794
hsa-miR-943	0.706938	0.939886	0.664289	0.41505	0.619916
hsa-miR-5095	-0.681513	1.37708	0.663819	0.415215	0.619916
hsa-miR-625-3p	-0.753666	4.58114	0.659834	0.416619	0.620627
hsa-miR-1914-5p	0.785985	0.899866	0.658801	0.416984	0.620627
hsa-miR-6797-3p	-0.680232	1.03913	0.638362	0.424305	0.630402
hsa-miR-27a-5p	-0.524384	5.00673	0.63682	0.424865	0.630402
hsa-miR-505-5p	-0.612126	3.08237	0.633127	0.426211	0.631423
hsa-miR-551a	-0.566539	3.04166	0.625534	0.428998	0.634009
hsa-miR-877-3p	-0.533732	3.18193	0.624779	0.429277	0.634009
hsa-miR-411-3p	0.834505	0.539841	0.622147	0.430251	0.634471
hsa-miR-132-5p	0.627357	2.23528	0.612951	0.433679	0.638546
hsa-miR-1307-3p	0.499206	8.09027	0.597756	0.439436	0.646031
hsa-miR-550a-3p	0.594852	4.57797	0.587924	0.443223	0.649784
hsa-miR-708-5p	0.525468	7.11576	0.587514	0.443382	0.649784
hsa-miR-3907	0.880928	0.323403	0.585874	0.444019	0.649784
hsa-miR-30a-5p	0.559922	14.0533	0.577876	0.447146	0.653364
hsa-miR-6807-3p	0.714302	2.04175	0.574955	0.448297	0.65405
hsa-miR-4745-5p	-0.754146	2.41517	0.572216	0.44938	0.654635
hsa-miR-3177-5p	0.820104	0.918546	0.568772	0.450747	0.655633
hsa-miR-4516	-0.81404	3.19959	0.560851	0.453918	0.658426
hsa-miR-374b-3p	-0.472368	5.66468	0.560547	0.45404	0.658426
hsa-miR-1285-5p	-0.62336	1.93083	0.549356	0.458581	0.664008
hsa-miR-708-3p	-0.550078	7.32007	0.545883	0.460005	0.665067
hsa-miR-1292-5p	0.608673	1.32402	0.542353	0.461459	0.666167
hsa-miR-21-5p	0.67471	16.3757	0.53857	0.463026	0.667425
hsa-miR-323b-3p	-0.992892	0.373962	0.525139	0.468658	0.674201
hsa-miR-331-3p	0.42843	7.33146	0.523755	0.469244	0.674201
hsa-miR-331-5p	-0.473752	4.34775	0.522366	0.469834	0.674201
hsa-miR-6723-5p	-0.672632	0.808725	0.512909	0.473882	0.678995
hsa-miR-127-3p	0.81655	10.7137	0.505966	0.476891	0.68186
hsa-miR-3150a-5p	0.676796	1.2295	0.505021	0.477302	0.68186
hsa-miR-105-3p	1.09231	0.386842	0.501117	0.47901	0.682872
hsa-miR-767-5p	-1.12309	4.9846	0.500153	0.479433	0.682872
hsa-miR-1276	0.497939	4.74116	0.493204	0.482502	0.685508
hsa-miR-9-3p	-1.18371	3.5055	0.492178	0.482957	0.685508
hsa-miR-551b-5p	0.695133	0.666325	0.491125	0.483426	0.685508
hsa-miR-493-5p	0.904984	0.644019	0.488067	0.484791	0.68643
hsa-miR-3919	0.782217	0.284293	0.484214	0.48652	0.687863
hsa-miR-378a-3p	-0.598725	11.1974	0.481977	0.487528	0.688275
hsa-miR-26b-3p	0.460838	4.91696	0.47347	0.491395	0.691762
hsa-miR-3129-5p	-0.754643	0.822596	0.473374	0.491439	0.691762
hsa-miR-1247-5p	-0.80153	6.22349	0.469704	0.493123	0.691901
hsa-miR-4755-3p	-0.683993	0.140769	0.469656	0.493146	0.691901
hsa-miR-6787-3p	0.658482	0.297617	0.468452	0.4937	0.691901
hsa-miR-937-3p	-0.496901	3.26429	0.462067	0.49666	0.694087
hsa-miR-16-1-3p	0.832001	0.129178	0.461968	0.496706	0.694087
hsa-miR-95-3p	-0.50735	1.65162	0.457968	0.498575	0.695686
hsa-miR-3143	0.662368	0.343088	0.448274	0.503156	0.701059
hsa-miR-3180-3p	-0.578859	3.21602	0.444451	0.504982	0.702583
hsa-miR-4775	0.49736	3.13315	0.428394	0.512778	0.712002
hsa-miR-5585-3p	0.510589	3.27822	0.427466	0.513235	0.712002
hsa-miR-27a-3p	0.462764	10.5544	0.423978	0.514959	0.712136
hsa-miR-3074-5p	0.633104	1.85264	0.422045	0.515918	0.712136
hsa-miR-186-5p	0.428937	12.8643	0.421725	0.516077	0.712136
hsa-miR-6886-5p	0.562081	1.9533	0.421281	0.516299	0.712136
hsa-miR-548aq-3p	-0.52846	3.05094	0.417955	0.517959	0.712745
hsa-miR-598-3p	0.416449	5.8075	0.417424	0.518225	0.712745
hsa-miR-7-2-3p	0.860918	1.21709	0.406166	0.523922	0.71955
hsa-miR-24-1-5p	0.694183	0.326933	0.401441	0.526346	0.721846
hsa-miR-185-5p	0.418366	5.47426	0.399079	0.527565	0.722486
hsa-miR-365b-5p	-0.512567	1.77375	0.397038	0.528623	0.722903
hsa-miR-335-5p	1.04073	10.4572	0.389184	0.532729	0.727482
hsa-miR-1273d	-0.445933	1.20572	0.382123	0.536469	0.731549
hsa-miR-370-3p	-0.860934	0.283946	0.380515	0.537328	0.731681
hsa-miR-17-3p	-0.42098	7.43152	0.377693	0.53884	0.732701
hsa-miR-944	0.719114	0.620037	0.376092	0.539702	0.732835
hsa-miR-1273h-3p	-0.570351	1.14459	0.374152	0.54075	0.73322
hsa-miR-548s	0.553908	1.9838	0.369016	0.543541	0.735966
hsa-miR-431-5p	0.713904	2.85969	0.36387	0.546365	0.738111
hsa-miR-410-3p	0.605803	5.32029	0.362127	0.547327	0.738111
hsa-miR-423-3p	0.485006	11.4345	0.361658	0.547587	0.738111
hsa-miR-4485	0.674197	4.32751	0.356711	0.550339	0.738111
hsa-miR-5587-5p	-0.601628	0.385667	0.356492	0.550461	0.738111
hsa-miR-193a-5p	0.436762	6.54541	0.355675	0.550918	0.738111
hsa-let-7a-3p	0.453161	2.64457	0.354623	0.551508	0.738111
hsa-miR-2278	-0.53938	0.161177	0.354451	0.551604	0.738111
hsa-miR-3117-3p	-1.24946	3.16732	0.353665	0.552046	0.738111
hsa-miR-3118	0.633015	0.801027	0.343827	0.557628	0.743732
hsa-miR-548h-5p	0.516954	3.94925	0.343529	0.557799	0.743732
hsa-miR-1261	-0.376986	4.3557	0.341226	0.559122	0.744462
hsa-miR-6742-3p	0.516706	0.506603	0.337771	0.561119	0.74527
hsa-miR-3130-5p	0.410453	2.08165	0.337491	0.561281	0.74527
hsa-miR-4488	-0.552659	2.63188	0.333085	0.563848	0.747644
hsa-miR-23b-5p	-0.668109	0.128274	0.331649	0.56469	0.747727
hsa-miR-369-3p	0.66935	0.789636	0.330276	0.565497	0.747764
hsa-miR-3158-3p	0.434298	5.11128	0.325892	0.568088	0.749327
hsa-miR-25-3p	0.448273	12.2859	0.325608	0.568257	0.749327
hsa-miR-382-5p	0.738978	1.29731	0.323253	0.569659	0.749327
hsa-miR-30c-1-3p	-0.479408	5.60336	0.323016	0.569801	0.749327
hsa-miR-3660	-0.57578	1.03496	0.321085	0.570956	0.74982
hsa-miR-580-3p	0.570631	1.26116	0.315597	0.574266	0.753136
hsa-miR-34c-3p	-0.461418	3.17919	0.313407	0.575597	0.753851
hsa-miR-149-5p	-0.358651	8.75418	0.305989	0.580152	0.758782
hsa-miR-548y	0.406218	2.28544	0.297311	0.585573	0.76483
hsa-miR-6747-3p	-0.38319	1.56493	0.291249	0.589421	0.768811
hsa-let-7d-3p	0.490831	3.41714	0.283669	0.594307	0.774131
hsa-miR-19a-5p	-0.422059	2.77414	0.281173	0.595933	0.775198
hsa-miR-874-5p	0.329224	2.86584	0.278409	0.597746	0.775398
hsa-miR-3648	-0.375038	2.3419	0.27723	0.598523	0.775398
hsa-miR-31-3p	0.391989	3.11178	0.274621	0.600249	0.775398
hsa-miR-3607-5p	-0.541743	3.86997	0.273907	0.600723	0.775398
hsa-let-7d-5p	0.614957	6.86993	0.273876	0.600744	0.775398
hsa-miR-6511b-5p	0.360099	1.60366	0.27359	0.600934	0.775398
hsa-miR-128-1-5p	-0.354602	5.94483	0.269356	0.603764	0.778005
hsa-miR-34b-5p	-0.565119	5.41773	0.265378	0.606449	0.780349
hsa-miR-576-3p	0.398012	2.73489	0.264259	0.607209	0.780349
hsa-miR-212-3p	0.403783	3.55587	0.262037	0.608724	0.781127
hsa-miR-6783-3p	0.414237	1.71452	0.260988	0.609442	0.781127
hsa-miR-222-5p	0.426651	6.59708	0.257794	0.611639	0.782499
hsa-let-7i-5p	0.537808	8.676	0.257067	0.612142	0.782499
hsa-miR-888-5p	-0.785988	2.5478	0.255528	0.613209	0.782619
hsa-miR-320a	0.309188	9.78184	0.25295	0.615006	0.782619
hsa-miR-129-5p	-0.560513	4.84926	0.252254	0.615492	0.782619
hsa-miR-423-5p	0.36015	9.98021	0.252247	0.615497	0.782619
hsa-miR-34b-3p	-0.461116	4.24469	0.24994	0.617118	0.783641
hsa-miR-3942-5p	0.441436	0.470302	0.247133	0.619101	0.784109
hsa-miR-186-3p	-0.466969	1.90361	0.247107	0.61912	0.784109
hsa-miR-6737-3p	-0.40104	2.00015	0.245667	0.620143	0.78437
hsa-miR-19a-3p	0.389514	8.86218	0.241611	0.623045	0.786092
hsa-miR-3180-5p	-0.403532	0.435072	0.241476	0.623142	0.786092
hsa-miR-210-5p	0.380891	4.05032	0.238766	0.625099	0.787526
hsa-miR-30c-5p	0.327938	12.3723	0.232691	0.629535	0.791064
hsa-miR-6840-5p	0.392078	1.52683	0.232664	0.629555	0.791064
hsa-miR-663a	0.482924	0.485657	0.231487	0.630424	0.79111
hsa-miR-3929	-0.503042	3.35601	0.230383	0.63124	0.79111
hsa-miR-23a-5p	-0.352423	3.75905	0.226982	0.63377	0.793179
hsa-miR-193b-3p	0.28838	7.90333	0.225667	0.634755	0.793179
hsa-miR-1284	0.489682	0.39527	0.223897	0.636086	0.793179
hsa-miR-6732-3p	-0.448005	0.875687	0.223752	0.636196	0.793179
hsa-miR-891a-5p	0.763279	5.04843	0.219919	0.639102	0.794922
hsa-miR-2116-5p	-0.621696	0.00850838	0.219725	0.63925	0.794922
hsa-miR-576-5p	0.3346	5.03291	0.215264	0.642672	0.797391
hsa-miR-4454	0.708047	7.89405	0.214974	0.642897	0.797391
hsa-miR-487a-3p	0.519441	0.351084	0.213112	0.644339	0.798149
hsa-miR-939-5p	0.416486	0.715814	0.210205	0.646607	0.799926
hsa-miR-142-3p	-0.573729	1.51815	0.208614	0.647856	0.80044
hsa-miR-6786-3p	0.426013	0.706931	0.201605	0.653428	0.806103
hsa-miR-6087	-0.392285	1.96198	0.200366	0.654425	0.806103
hsa-miR-28-3p	0.319193	12.0084	0.199401	0.655205	0.806103
hsa-miR-3174	0.312746	2.29274	0.198376	0.656035	0.806103
hsa-miR-340-3p	0.271927	5.817	0.197358	0.656862	0.806103
hsa-miR-3611	0.3881	0.631081	0.196169	0.657831	0.806103
hsa-miR-3615	0.297617	6.47225	0.195574	0.658317	0.806103
hsa-miR-455-3p	-0.326685	6.46993	0.188512	0.664158	0.812219
hsa-miR-548ay-3p	0.376028	0.538531	0.187412	0.66508	0.812311
hsa-miR-6819-3p	-0.355628	1.13962	0.183219	0.668622	0.815599
hsa-miR-9-5p	-0.60076	7.91973	0.180913	0.67059	0.816962
hsa-miR-1251-5p	-0.54949	1.96893	0.173848	0.676714	0.823378
hsa-miR-425-5p	0.276846	9.78805	0.171761	0.678552	0.824569
hsa-miR-664a-3p	0.347683	4.49614	0.167474	0.682366	0.828156
hsa-miR-380-3p	-0.534971	0.112427	0.164537	0.685013	0.8288
hsa-miR-6842-3p	0.378897	1.52836	0.163229	0.686201	0.8288
hsa-miR-3181	-0.421875	0.054445	0.163229	0.686201	0.8288
hsa-miR-29a-5p	0.482199	3.4475	0.163065	0.68635	0.8288
hsa-miR-548al	0.407654	0.623828	0.161067	0.688176	0.82994
hsa-miR-139-3p	0.457876	0.192913	0.160145	0.689023	0.82994
hsa-miR-4685-3p	0.413426	0.402827	0.156268	0.692616	0.832724
hsa-miR-3145-3p	0.389466	1.28334	0.154267	0.69449	0.832724
hsa-miR-376c-3p	0.58298	0.716905	0.15424	0.694516	0.832724
hsa-miR-151a-3p	0.313227	13.1478	0.153934	0.694804	0.832724
hsa-miR-5100	-0.26714	3.27411	0.147946	0.700506	0.837634
hsa-miR-874-3p	0.250972	8.08634	0.147801	0.700646	0.837634
hsa-miR-6741-3p	0.368894	0.90044	0.142189	0.706114	0.843121
hsa-miR-374a-3p	-0.24534	8.48088	0.139817	0.708463	0.84466
hsa-miR-675-3p	0.773619	3.31608	0.139115	0.709163	0.84466
hsa-miR-4687-5p	0.268759	1.13946	0.137589	0.71069	0.84543
hsa-miR-19b-1-5p	-0.314636	1.72979	0.133388	0.714944	0.848822
hsa-miR-3940-3p	-0.265507	1.62082	0.132924	0.715419	0.848822
hsa-miR-106b-5p	0.220366	8.82725	0.1319	0.71647	0.848822
hsa-miR-133a-3p	-0.470178	5.8487	0.13131	0.717078	0.848822
hsa-miR-33a-5p	0.282374	5.52035	0.129098	0.71937	0.850486
hsa-miR-494-3p	-0.455758	0.515699	0.127565	0.72097	0.85133
hsa-miR-28-5p	0.240104	8.94812	0.125797	0.72283	0.852239
hsa-miR-548at-5p	0.271369	1.23415	0.12515	0.723515	0.852239
hsa-miR-134-5p	0.412078	2.13431	0.120936	0.728022	0.856496
hsa-miR-301a-5p	0.252617	4.00716	0.119053	0.730063	0.857332
hsa-miR-577	0.350475	3.46935	0.118143	0.731057	0.857332
hsa-miR-2355-3p	0.320931	1.67651	0.11782	0.731411	0.857332
hsa-miR-556-3p	-0.319257	1.04119	0.116672	0.732672	0.857762
hsa-miR-618	-0.338982	2.44376	0.114202	0.73541	0.859849
hsa-miR-1286	-0.292365	5.48363	0.113115	0.736625	0.859849
hsa-miR-5683	0.387907	4.19035	0.112132	0.73773	0.859849
hsa-miR-409-3p	-0.346006	3.7354	0.11186	0.738037	0.859849
hsa-miR-3187-3p	0.245463	2.98247	0.103513	0.747653	0.869997
hsa-miR-34c-5p	-0.301543	10.3758	0.101608	0.749909	0.871565
hsa-miR-19b-3p	-0.24331	10.1798	0.099822	0.752043	0.872989
hsa-miR-219a-5p	-0.303001	0.983376	0.0980858	0.754139	0.874364
hsa-miR-5096	-0.222663	3.38211	0.0966841	0.755846	0.875286
hsa-miR-106b-3p	-0.184041	8.05141	0.0921382	0.761476	0.880744
hsa-miR-33b-5p	0.277704	3.84803	0.0885076	0.766083	0.885006
hsa-miR-6510-3p	-0.579619	-0.452161	0.0865732	0.76858	0.886823
hsa-miR-93-3p	0.18897	5.57425	0.0825214	0.773909	0.890533
hsa-miR-320b	-0.216798	1.75612	0.0818469	0.77481	0.890533
hsa-miR-588	0.31336	0.754979	0.0814814	0.7753	0.890533
hsa-miR-4440	-0.302618	0.393257	0.0802925	0.776901	0.890533
hsa-miR-374b-5p	0.173371	7.70982	0.0802219	0.776997	0.890533
hsa-miR-6866-5p	0.307189	0.821466	0.0799533	0.777361	0.890533
hsa-miR-6756-3p	0.238498	1.6122	0.078755	0.778992	0.891337
hsa-miR-654-3p	0.289478	3.75552	0.0779773	0.780058	0.891494
hsa-miR-1915-3p	-0.215538	1.1338	0.0756569	0.783272	0.891847
hsa-miR-579-5p	-0.290586	0.369563	0.0755967	0.783356	0.891847
hsa-miR-31-5p	-0.200832	9.63815	0.074913	0.784313	0.891847
hsa-miR-1249	-0.182079	4.67896	0.0744537	0.784959	0.891847
hsa-miR-3938	-0.239212	2.67415	0.0738296	0.78584	0.891847
hsa-miR-548d-5p	-0.209547	1.90423	0.0736512	0.786093	0.891847
hsa-miR-1179	0.294948	3.11543	0.072718	0.78742	0.891847
hsa-miR-299-3p	0.350057	0.152294	0.0724529	0.787798	0.891847
hsa-miR-30e-3p	0.227263	9.90446	0.0713348	0.789403	0.89214
hsa-miR-545-5p	0.214933	2.13164	0.0709796	0.789916	0.89214
hsa-miR-1	-0.401632	2.98313	0.0700828	0.791216	0.892559
hsa-miR-4717-3p	-0.219496	0.343268	0.0678998	0.79442	0.895121
hsa-miR-197-3p	0.157231	8.71915	0.0640932	0.80014	0.900509
hsa-miR-185-3p	0.167394	1.87277	0.0621671	0.803103	0.902785
hsa-miR-548b-5p	0.210123	3.06609	0.0573961	0.81066	0.90832
hsa-miR-6850-3p	0.300518	0.27339	0.0573548	0.810727	0.90832
hsa-miR-485-5p	0.394785	0.190212	0.0572693	0.810865	0.90832
hsa-miR-1226-5p	0.212283	1.0092	0.0523634	0.819001	0.915677
hsa-miR-1303	0.183953	3.09	0.0521639	0.81934	0.915677
hsa-miR-136-3p	0.282066	4.76257	0.050653	0.821931	0.917504
hsa-miR-197-5p	-0.197674	0.821322	0.0496596	0.823657	0.918363
hsa-miR-1293	-0.203159	0.54017	0.0486221	0.825479	0.919326
hsa-miR-548ar-5p	0.284447	0.507559	0.0469884	0.828389	0.921499
hsa-miR-30a-3p	-0.150313	9.27014	0.0418402	0.837925	0.930409
hsa-miR-3942-3p	0.196388	0.729707	0.0416243	0.838338	0.930409
hsa-miR-98-3p	0.162391	0.695468	0.0406285	0.840257	0.931149
hsa-miR-4466	-0.171592	3.89654	0.0399782	0.841523	0.931149
hsa-miR-651-5p	-0.139896	4.36754	0.0384456	0.844551	0.931149
hsa-miR-1285-3p	-0.129387	5.88748	0.0382909	0.84486	0.931149
hsa-miR-7-5p	-0.13234	9.32718	0.0381411	0.84516	0.931149
hsa-miR-6514-5p	0.149275	0.572499	0.0380591	0.845325	0.931149
hsa-miR-3679-5p	0.190857	1.71148	0.0376074	0.846234	0.931149
hsa-miR-548u	0.141373	2.56117	0.0369818	0.847502	0.931149
hsa-miR-3133	-0.205652	0.193507	0.0361998	0.849103	0.931149
hsa-miR-491-5p	-0.142699	2.19227	0.0359133	0.849695	0.931149
hsa-miR-6511b-3p	0.129732	3.22502	0.0358694	0.849785	0.931149
hsa-miR-93-5p	0.121954	11.488	0.0351149	0.851355	0.931149
hsa-miR-3128	0.160149	0.578849	0.0349916	0.851613	0.931149
hsa-miR-105-5p	-0.300541	2.95105	0.0340254	0.853653	0.9321
hsa-miR-5690	0.238419	0.939772	0.0336632	0.854425	0.9321
hsa-miR-548w	0.155387	0.815315	0.0330366	0.855771	0.932509
hsa-miR-3939	0.150095	4.60934	0.0296271	0.863339	0.939203
hsa-miR-4688	-0.252286	-0.286347	0.0287357	0.865391	0.939203
hsa-miR-7-1-3p	0.112701	4.13303	0.0285561	0.865808	0.939203
hsa-miR-484	0.104557	9.26206	0.0281631	0.866726	0.939203
hsa-miR-616-5p	-0.125885	2.45047	0.0281289	0.866806	0.939203
hsa-miR-548i	-0.106641	3.31295	0.027151	0.869121	0.940474
hsa-miR-369-5p	0.267034	0.236537	0.0268098	0.869938	0.940474
hsa-miR-629-3p	0.130742	2.94889	0.0251452	0.874006	0.943156
hsa-miR-4742-3p	0.12683	1.11082	0.0248203	0.874816	0.943156
hsa-miR-6798-3p	0.106278	2.61823	0.0246004	0.875367	0.943156
hsa-miR-892a	-0.170614	1.37493	0.0231281	0.879124	0.945503
hsa-miR-548k	0.10726	7.10147	0.0229779	0.879515	0.945503
hsa-miR-590-5p	0.12104	1.62509	0.0212622	0.884067	0.946405
hsa-miR-193a-3p	0.152579	9.26583	0.0210369	0.884678	0.946405
hsa-miR-499a-5p	0.10943	1.23147	0.0207831	0.885371	0.946405
hsa-miR-3138	-0.136665	0.447463	0.0205026	0.886142	0.946405
hsa-miR-381-3p	-0.169879	4.91915	0.0204836	0.886195	0.946405
hsa-miR-1262	-0.196471	1.18703	0.0204569	0.886268	0.946405
hsa-miR-744-3p	-0.091424	4.31075	0.018424	0.892031	0.950165
hsa-miR-1268b	0.0816849	2.5821	0.0183355	0.892289	0.950165
hsa-miR-195-3p	0.137506	2.33495	0.0179501	0.89342	0.950165
hsa-miR-34a-3p	0.123877	3.53044	0.0178388	0.893749	0.950165
hsa-miR-409-5p	-0.170208	3.03851	0.017112	0.895923	0.951423
hsa-miR-20a-3p	0.0963242	3.87754	0.0155924	0.900627	0.955361
hsa-miR-3136-5p	0.105972	0.661665	0.0147666	0.903281	0.957119
hsa-miR-92a-3p	-0.0982156	16.665	0.0140882	0.905518	0.958431
hsa-miR-548az-5p	0.0942694	2.23074	0.0134139	0.907797	0.959785
hsa-miR-548ba	0.0963081	0.978974	0.01224	0.911906	0.961705
hsa-miR-539-3p	-0.137412	0.224442	0.0120717	0.912512	0.961705
hsa-miR-758-3p	-0.125494	1.11489	0.0120422	0.912618	0.961705
hsa-miR-6761-5p	-0.107634	0.228769	0.0115033	0.914588	0.962724
hsa-miR-487b-3p	0.118156	1.40357	0.0106086	0.917965	0.96522
hsa-miR-548ar-3p	-0.0758429	0.49874	0.0101826	0.919623	0.965906
hsa-miR-548j-5p	0.0778435	0.987522	0.00947444	0.922459	0.967008
hsa-miR-130b-5p	0.0635499	8.34711	0.00936902	0.92289	0.967008
hsa-miR-139-5p	0.0936645	3.00343	0.00917412	0.923694	0.967008
hsa-miR-1234-3p	0.12375	0.121588	0.00884086	0.925089	0.967229
hsa-miR-3617-5p	-0.0915148	0.525231	0.00819419	0.927873	0.967229
hsa-miR-3196	0.0834692	0.854032	0.00805522	0.928485	0.967229
hsa-miR-323a-3p	0.103865	0.682351	0.00797779	0.928829	0.967229
hsa-miR-1237-3p	0.071873	1.35947	0.00795211	0.928943	0.967229
hsa-miR-1296-5p	0.0530835	7.07741	0.00762746	0.930405	0.967702
hsa-miR-26a-2-3p	0.0612085	4.17463	0.0058926	0.938812	0.97365
hsa-miR-8061	0.11895	0.195957	0.00549266	0.940921	0.97365
hsa-miR-128-3p	0.0468683	9.53932	0.0054822	0.940977	0.97365
hsa-miR-6782-3p	-0.0867093	0.152404	0.00529105	0.942013	0.97365
hsa-miR-6777-3p	-0.0562064	1.39685	0.00504325	0.943385	0.97365
hsa-miR-545-3p	-0.0474004	3.2398	0.0049929	0.943668	0.97365
hsa-miR-148a-5p	0.0453278	10.1636	0.0048961	0.944216	0.97365
hsa-miR-411-5p	-0.0756997	4.44975	0.00467622	0.945481	0.97365
hsa-miR-455-5p	-0.0464402	7.81009	0.00447291	0.946677	0.97365
hsa-miR-142-5p	-0.063083	3.0644	0.00442147	0.946984	0.97365
hsa-miR-7854-3p	0.0721149	0.447242	0.0042996	0.947719	0.97365
hsa-miR-6812-3p	0.059526	0.741948	0.00420535	0.948294	0.97365
hsa-let-7b-5p	0.120754	6.128	0.00310306	0.955577	0.978688
hsa-miR-32-3p	0.0409534	4.30494	0.00302288	0.956154	0.978688
hsa-miR-3935	-0.0546987	1.55921	0.00300829	0.95626	0.978688
hsa-miR-675-5p	0.0937266	3.40856	0.00246414	0.960409	0.981888
hsa-miR-432-5p	-0.0591955	0.396328	0.00170832	0.967031	0.987607
hsa-miR-30b-3p	0.0242992	2.042	0.00144811	0.969645	0.989223
hsa-miR-33a-3p	0.0240759	3.13125	0.00128595	0.971394	0.989956
hsa-miR-636	0.0277848	1.81784	0.0011324	0.973155	0.990431
hsa-miR-421	-0.0205516	10.2118	0.00106848	0.973924	0.990431
hsa-miR-670-3p	0.0452492	2.3122	0.000771947	0.977834	0.993356
hsa-miR-493-3p	0.0487095	0.272019	0.000672338	0.979314	0.993492
hsa-miR-491-3p	0.0184976	1.94426	0.000563216	0.981066	0.993492
hsa-miR-1908-3p	0.0221871	2.92152	0.000562809	0.981073	0.993492
hsa-miR-3691-5p	-0.0137756	2.01999	0.000350743	0.985058	0.993756
hsa-miR-21-3p	0.0157254	11.9603	0.00029821	0.986222	0.993756
hsa-miR-584-5p	-0.0119234	5.22585	0.000244815	0.987516	0.993756
hsa-miR-671-5p	-0.00976958	6.01791	0.00023496	0.98777	0.993756
hsa-miR-641	-0.0123594	5.80507	0.000223382	0.988075	0.993756
hsa-miR-4725-3p	-0.143986	-0.211899	0.00021241	0.988372	0.993756
hsa-miR-191-3p	0.00899521	5.47033	0.000182845	0.989211	0.993756
hsa-miR-2355-5p	0.0100498	4.28374	0.00016941	0.989615	0.993756
hsa-miR-1305	0.00794446	4.52321	0.000114448	0.991464	0.994572
hsa-miR-379-5p	0.00345122	6.86704	4.63922e-05	0.994566	0.996642
hsa-miR-4797-3p	0.00274772	0.492668	2.04553e-06	0.998859	0.999538
hsa-miR-146a-3p	-0.0179849	1.09796	3.35112e-07	0.999538	0.999538

## Sheet: Man7 miRNA 0vs2
miRNA	logFC	logCPM	LR	PValue	FDR
hsa-miR-10a-3p	6.31185	7.05607	38.0047	7.05752e-10	3.51942e-07
hsa-miR-615-3p	5.96219	7.86269	37.9302	7.33212e-10	3.51942e-07
hsa-miR-498	-6.03467	3.09209	35.0176	3.26742e-09	1.04558e-06
hsa-miR-302b-5p	-4.86159	7.41243	30.3957	3.52308e-08	6.91554e-06
hsa-miR-302d-5p	-5.14382	7.88572	30.3528	3.60184e-08	6.91554e-06
hsa-miR-10a-5p	6.15793	18.1621	29.4325	5.78979e-08	9.26366e-06
hsa-miR-196b-5p	4.86526	8.99976	29.1051	6.85565e-08	9.40203e-06
hsa-miR-367-5p	-6.42682	2.72094	25.6108	4.177e-07	5.0124e-05
hsa-miR-10b-5p	5.45802	17.0666	25.3316	4.82735e-07	5.14917e-05
hsa-miR-302c-5p	-4.98012	10.0456	22.9229	1.68634e-06	0.000161888
hsa-miR-143-3p	5.95182	13.8548	22.214	2.43894e-06	0.000212853
hsa-miR-520e	-4.46438	2.38796	21.6519	3.26879e-06	0.000261503
hsa-miR-520g-3p	-4.49563	3.53991	21.2495	4.03218e-06	0.000297761
hsa-miR-520c-3p	-5.20568	5.79261	20.9075	4.82011e-06	0.000316412
hsa-miR-483-3p	4.43631	7.91998	20.7351	5.27411e-06	0.000316412
hsa-miR-146b-5p	4.20319	14.0974	20.7121	5.33763e-06	0.000316412
hsa-miR-520d-5p	-4.9557	4.2446	20.6192	5.60314e-06	0.000316412
hsa-miR-520d-3p	-4.55269	3.59959	20.1214	7.26784e-06	0.000387618
hsa-miR-1323	-3.94367	6.412	20.0092	7.70704e-06	0.000389408
hsa-miR-152-3p	3.53556	7.04654	19.4762	1.01861e-05	0.000488932
hsa-let-7e-5p	4.20665	10.2446	19.1404	1.21444e-05	0.000555173
hsa-miR-512-3p	-4.06742	8.59079	18.8	1.45164e-05	0.000628967
hsa-miR-196b-3p	6.60722	2.05711	18.7288	1.5069e-05	0.000628967
hsa-miR-181a-3p	3.69606	8.29043	18.5027	1.69665e-05	0.000664114
hsa-miR-150-5p	-4.05083	3.71437	18.4343	1.75867e-05	0.000664114
hsa-miR-1298-5p	-3.75028	7.66452	18.3914	1.79864e-05	0.000664114
hsa-miR-517a-3p	-4.36348	5.09234	18.2342	1.95344e-05	0.000694555
hsa-miR-99a-5p	3.5799	7.87677	18.1484	2.04345e-05	0.000700612
hsa-miR-518a-5p	-4.26836	3.07592	17.9679	2.24658e-05	0.000743695
hsa-miR-519c-3p	-3.65557	6.33261	17.7919	2.46427e-05	0.000788566
hsa-miR-615-5p	5.1782	2.62142	17.5534	2.79345e-05	0.000865069
hsa-miR-518e-3p	-4.38261	3.61765	16.8228	4.10378e-05	0.00119016
hsa-miR-490-3p	6.68872	3.6872	16.7818	4.1934e-05	0.00119016
hsa-miR-515-5p	-4.39164	7.27858	16.772	4.21516e-05	0.00119016
hsa-miR-483-5p	4.39083	6.5295	16.7004	4.37714e-05	0.00120059
hsa-miR-526b-3p	-4.32234	1.52065	16.6098	4.59122e-05	0.00121681
hsa-miR-100-5p	4.67665	10.0428	16.5696	4.68977e-05	0.00121681
hsa-miR-524-3p	-3.96481	3.38573	16.4428	5.01404e-05	0.00126671
hsa-miR-518d-3p	-3.67161	3.1986	16.2724	5.48576e-05	0.00132655
hsa-miR-145-5p	3.68269	7.67008	16.2581	5.52729e-05	0.00132655
hsa-miR-519b-3p	-4.09125	2.46959	15.8942	6.6983e-05	0.00156838
hsa-miR-520a-3p	-4.04796	4.61116	15.5539	8.01864e-05	0.00183283
hsa-miR-518a-3p	-3.43172	4.35995	14.9538	0.000110174	0.0024597
hsa-miR-519d-3p	-3.81514	3.13307	14.7082	0.0001255	0.00273817
hsa-miR-125b-5p	4.30177	10.9148	14.5716	0.000134936	0.00287863
hsa-miR-1298-3p	-3.56938	3.1158	14.4199	0.000146245	0.00305207
hsa-miR-152-5p	3.69031	4.61115	14.2741	0.000158025	0.0031673
hsa-miR-10b-3p	5.19122	4.36748	14.27	0.000158365	0.0031673
hsa-miR-367-3p	-3.577	8.61281	13.9745	0.000185308	0.00359368
hsa-miR-523-3p	-4.19897	2.48098	13.9422	0.000188517	0.00359368
hsa-miR-516b-5p	-3.54873	6.65017	13.9185	0.000190914	0.00359368
hsa-miR-518b	-4.12413	5.86827	13.6914	0.000215438	0.00397732
hsa-miR-525-3p	-3.73209	1.27103	13.2833	0.000267782	0.00485039
hsa-miR-490-5p	5.46807	0.995045	13.1294	0.000290697	0.00516795
hsa-miR-143-5p	5.05349	3.09401	12.6606	0.000373439	0.00640331
hsa-miR-4731-3p	4.85515	0.695974	12.6602	0.000373526	0.00640331
hsa-miR-214-3p	4.57059	6.3706	12.5408	0.000398167	0.00665739
hsa-miR-199a-5p	5.23639	9.47859	12.5219	0.000402217	0.00665739
hsa-miR-122-5p	4.44645	3.35312	12.4837	0.000410513	0.00667953
hsa-miR-517c-3p	-3.27124	2.15853	12.3909	0.000431442	0.00690307
hsa-miR-4474-3p	3.91408	1.00027	12.3083	0.000450943	0.00709681
hsa-miR-196a-5p	3.26184	8.52395	12.2581	0.000463246	0.00714017
hsa-miR-99b-5p	3.44999	14.1292	12.2283	0.00047071	0.00714017
hsa-miR-199a-3p	4.59642	10.6833	12.2074	0.000476011	0.00714017
hsa-miR-29b-3p	3.26382	6.31468	12.1572	0.000488978	0.00722182
hsa-miR-125b-1-3p	5.00257	8.38549	11.975	0.000539196	0.00784285
hsa-miR-302a-5p	-3.53668	14.3377	11.7599	0.000605207	0.00867163
hsa-miR-302e	-3.12321	5.09376	11.6046	0.000657903	0.00928804
hsa-miR-518f-3p	-3.73091	3.91776	11.5474	0.000678427	0.00934761
hsa-miR-187-5p	-3.27508	2.44169	11.5388	0.000681597	0.00934761
hsa-miR-660-5p	2.36475	8.95534	11.4287	0.000723195	0.00977842
hsa-miR-211-5p	-2.91389	4.86402	11.2783	0.000784179	0.0104557
hsa-miR-515-3p	-3.55666	2.16561	11.2508	0.000795878	0.0104663
hsa-miR-92b-5p	-2.83963	4.76809	11.1759	0.000828668	0.0107503
hsa-miR-585-5p	2.84993	1.38315	11.0067	0.000907848	0.0116205
hsa-miR-302d-3p	-3.41347	13.5944	10.9005	0.000961365	0.0121436
hsa-miR-512-5p	-3.8183	1.59846	10.8204	0.00100387	0.0125158
hsa-miR-363-5p	-4.37376	1.36281	10.7402	0.0010483	0.0129022
hsa-miR-29a-3p	2.94649	9.74693	10.5944	0.00113428	0.0137837
hsa-miR-92a-2-5p	-3.73297	2.23339	10.3503	0.00129452	0.0153323
hsa-miR-504-3p	-5.7693	0.0401673	10.3464	0.00129727	0.0153323
hsa-miR-4652-3p	-5.04316	-0.370774	10.293	0.00133533	0.0153323
hsa-miR-196a-3p	5.66931	1.70574	10.2848	0.00134132	0.0153323
hsa-miR-4423-5p	4.12857	1.71961	10.2761	0.00134765	0.0153323
hsa-miR-302c-3p	-3.28149	12.0686	10.2626	0.00135754	0.0153323
hsa-miR-3605-5p	3.40427	0.671246	10.2209	0.00138859	0.0155005
hsa-miR-24-3p	3.03664	10.6821	10.1712	0.00142651	0.0156563
hsa-miR-574-3p	2.47884	7.73659	10.1481	0.00144453	0.0156563
hsa-miR-22-3p	2.89829	15.2381	10.1392	0.00145147	0.0156563
hsa-miR-124-5p	-3.8185	0.593741	10.0822	0.00149706	0.0159686
hsa-miR-181b-5p	2.56286	11.5078	9.96298	0.00159719	0.0165296
[truncated: 869 more rows]

## Sheet: Man7 miRNA 2vs3
miRNA	logFC	logCPM	LR	PValue	FDR
[truncated: 960 more rows]
