# Supplementary material for: The Transcription Factor-microRNA Regulatory Network during hESC-chondrogenesis
Source: Sci Rep. 2020 Mar 16;10:4744. doi: 10.1038/s41598-020-61734-4 (PMC7075910; doi:10.1038/s41598-020-61734-4)
Supplement: Supplementary file 5 — Supplementary information5 [file 41598_2020_61734_MOESM5_ESM.xlsx]

## Sheet: Summary
FDR<0.05
Comparison	Both		Hues1		Man7
	Up	Down	Up	Down	Up	Down
0vs.3	1758	1516	1442	1654	1230	1569
0vs.2	328	399	422	891	7	41
2vs.3	25	23	892	559	368	355

## Sheet: mRNA 0vs3
Gene	logFC	logCPM	LR	PValue	FDR
LINC01108	-12.0963	4.53686	118.167	1.59368e-27	3.51773e-23
ABHD12B	-10.5012	4.23516	114.594	9.6577e-27	1.06587e-22
RP11-359M6.1	-11.882	4.84475	102.082	5.32641e-24	3.919e-20
PRDM14	-11.0199	3.98509	92.5968	6.41099e-22	3.53774e-18
RP11-267L5.1	-11.9573	5.82946	87.2937	9.35452e-21	4.12965e-17
CTD-2501M5.1	-11.4368	2.11956	85.3196	2.53833e-20	9.33811e-17
FST	-5.43918	6.07297	77.522	1.31253e-18	4.13879e-15
LINC00707	-9.48393	2.78842	75.812	3.12001e-18	8.60849e-15
HHLA1	-9.06235	4.44714	71.9212	2.23962e-17	5.4928e-14
RP11-132A1.3	-9.71836	3.06943	69.0383	9.65673e-17	2.13153e-13
LINC-ROR	-9.93485	2.5097	68.2262	1.45773e-16	2.92514e-13
C9orf135	-6.75741	2.26871	67.6834	1.91968e-16	3.5311e-13
GAL	-4.16296	6.38271	66.9102	2.8416e-16	4.82482e-13
RP11-297M9.1	-10.411	2.19724	66.6175	3.29642e-16	5.19727e-13
AC005276.1	-9.05457	2.05175	65.8756	4.80293e-16	7.06768e-13
FAM46B	-3.70756	4.92971	65.1119	7.07643e-16	9.76237e-13
RP11-277P12.10	-7.58303	2.82512	64.6468	8.96011e-16	1.16339e-12
TDGF1	-9.89776	6.26296	64.4859	9.72254e-16	1.19225e-12
MUC4	-5.16631	4.22218	63.4626	1.63438e-15	1.89872e-12
LCK	-7.43107	3.46564	62.9751	2.09338e-15	2.31036e-12
RP11-69I8.2	-10.0191	4.90615	62.8755	2.20194e-15	2.31445e-12
RP11-1144P22.1	-9.63725	4.15058	62.6644	2.45107e-15	2.45921e-12
VASH2	-2.84353	5.86871	62.51	2.65093e-15	2.54409e-12
NODAL	-8.39971	4.43621	62.1859	3.12513e-15	2.87421e-12
CCDC129	-8.66979	0.615142	61.0201	5.64954e-15	4.98809e-12
RTP1	-9.19492	-0.0342636	60.2604	8.31006e-15	7.05492e-12
FOXH1	-6.32341	3.73869	59.1425	1.46661e-14	1.19898e-11
TNFRSF8	-6.32794	3.79072	58.5049	2.02783e-14	1.59858e-11
GRID2	-6.83939	3.7898	57.0266	4.29957e-14	3.27256e-11
LINC00678	-10.3958	4.61516	55.0524	1.17361e-13	8.63504e-11
ERVH-1	-9.21797	2.27546	54.4398	1.60283e-13	1.14126e-10
LINC01405	-8.9684	2.3009	54.0906	1.91457e-13	1.32063e-10
LEFTY1	-7.97813	4.59584	53.6971	2.33907e-13	1.56455e-10
RP11-256I9.2	-7.75591	4.94672	53.5387	2.53547e-13	1.64604e-10
PRODH	-4.79183	4.44938	52.7672	3.75527e-13	2.36829e-10
RP11-181K12.2	-8.89138	-0.305349	52.0624	5.37655e-13	3.29657e-10
HOXD9	8.88514	2.61947	51.5714	6.90415e-13	4.11879e-10
AP002856.5	-8.35583	0.333466	51.4738	7.25588e-13	4.21471e-10
ARID5B	3.24509	4.77455	51.4179	7.46536e-13	4.2252e-10
NLRP12	-7.43493	1.10363	51.1998	8.34291e-13	4.60383e-10
DNMT3B	-4.05777	8.48675	50.8974	9.73204e-13	5.2394e-10
MEF2C	4.27624	4.82314	50.4319	1.23375e-12	6.3792e-10
POLR3G	-3.63014	5.19647	50.4176	1.24272e-12	6.3792e-10
RP11-240B13.2	-8.9443	-0.272313	49.795	1.70674e-12	8.56202e-10
PNPLA5	-7.72658	-0.332932	48.4799	3.33683e-12	1.63675e-09
RP11-3B12.3	-8.78342	0.732883	47.2514	6.24422e-12	2.99627e-09
PIPOX	-4.86922	3.53869	45.2636	1.7222e-11	8.08809e-09
NECAB1	-7.14339	1.58338	45.1794	1.79789e-11	8.26765e-09
SCGB3A2	-8.45574	2.95523	44.8332	2.14559e-11	9.64158e-09
RP11-562F9.2	-8.50039	2.13689	44.7984	2.18402e-11	9.64158e-09
RPS6P12	-5.86659	-0.442639	44.542	2.48958e-11	1.0775e-08
CTD-2354A18.1	-6.67287	4.46625	44.4988	2.54516e-11	1.08037e-08
LINC01356	-6.46407	4.1479	44.2609	2.87398e-11	1.19693e-08
ESRG	-9.20322	8.60278	44.026	3.24038e-11	1.32454e-08
HOXC5	9.6583	0.979199	43.8989	3.4578e-11	1.38771e-08
SLC38A5	-4.42122	3.54365	43.7276	3.77413e-11	1.47954e-08
LHFPL4	-6.83887	-0.994028	43.7036	3.82069e-11	1.47954e-08
HES3	-8.9468	0.820618	43.6311	3.96491e-11	1.50892e-08
EPHA1	-5.88949	5.27643	42.9733	5.54912e-11	2.07603e-08
RRS1	-2.35753	5.03547	42.7148	6.33328e-11	2.32991e-08
DCLK2	4.82394	3.50098	42.4985	7.07352e-11	2.53795e-08
HOXC9	7.0436	2.15547	42.4833	7.12874e-11	2.53795e-08
SLC34A2	-5.80005	0.0400059	41.8014	1.01029e-10	3.52196e-08
SCNN1A	-5.54538	4.61542	41.7805	1.02118e-10	3.52196e-08
DCLK1	-4.3003	5.729	41.6303	1.10269e-10	3.74458e-08
NR2F2	4.73041	4.45726	41.5701	1.13721e-10	3.80326e-08
HRASLS5	-6.83271	1.6407	41.4921	1.18346e-10	3.89888e-08
AADACL3	-7.92151	2.09438	41.1461	1.41263e-10	4.58543e-08
KIF1A	-2.70084	6.69336	41.0589	1.47709e-10	4.7252e-08
RP11-146I2.1	-5.8692	-0.358096	40.9813	1.53695e-10	4.82306e-08
ESRP1	-5.01088	4.9296	40.963	1.55138e-10	4.82306e-08
HOXD4	8.36646	2.5028	40.3718	2.09953e-10	6.43651e-08
D21S2088E	-10.1771	0.92601	40	2.53961e-10	7.67901e-08
HOXA6	8.23737	0.922665	39.8983	2.67534e-10	7.98011e-08
RAB17	-6.12086	4.32307	39.8647	2.72174e-10	8.01027e-08
SOX14	-9.54332	0.362553	39.6399	3.05383e-10	8.86936e-08
HOXA5	7.36959	2.63506	39.5545	3.19033e-10	9.12484e-08
CCR7	-7.06198	0.547855	39.5337	3.22447e-10	9.12484e-08
NANOGP1	-6.64159	1.43068	39.474	3.32455e-10	9.28895e-08
RP11-209K10.2	-8.94922	-0.146112	39.4313	3.39812e-10	9.37584e-08
C4orf51	-8.50593	-0.653865	39.2856	3.66132e-10	9.97732e-08
SMAD9	4.11521	4.68951	39.1341	3.95671e-10	1.06508e-07
POU2F3	-6.69637	1.89471	39.0474	4.1364e-10	1.10003e-07
LINC00371	-7.49944	1.51464	38.7923	4.71387e-10	1.23868e-07
A2ML1	-6.89046	1.66336	38.7504	4.81609e-10	1.25065e-07
HOXD10	8.80613	3.96181	38.4804	5.53068e-10	1.41952e-07
TDGF1P3	-8.63327	2.66089	37.9877	7.11909e-10	1.8062e-07
HTR3A	-5.51464	0.515958	37.6711	8.37379e-10	2.08867e-07
KLHDC7A	-5.1583	3.44146	37.6352	8.52912e-10	2.08867e-07
KLKB1	-5.86957	2.01908	37.6279	8.56128e-10	2.08867e-07
EPCAM	-4.23483	5.91462	37.6166	8.61093e-10	2.08867e-07
LGALS12	-6.06802	0.540544	37.494	9.16942e-10	2.19996e-07
LINC00052	-5.18112	-0.0101638	37.3912	9.66561e-10	2.27736e-07
ERVK-28	-5.36718	0.536565	37.3846	9.69837e-10	2.27736e-07
XXbac-BPG27H4.8	-7.83351	-1.15909	37.2909	1.01759e-09	2.36435e-07
CCNG2	2.14205	5.75029	37.2435	1.04263e-09	2.39728e-07
HAND2	8.47953	5.0956	37.1844	1.07471e-09	2.44558e-07
ZSCAN10	-7.39864	5.03799	37.1338	1.10294e-09	2.4668e-07
CTD-2058B24.2	-6.06965	-1.58838	37.1277	1.10639e-09	2.4668e-07
CTD-2142D14.1	-7.25419	1.30293	37.081	1.13322e-09	2.50135e-07
HOXD3	7.65114	2.03482	36.8844	1.25348e-09	2.73941e-07
PIM2	-3.05171	5.53633	36.4718	1.54895e-09	3.35195e-07
FAM71F1	-6.29535	2.08198	36.4418	1.57296e-09	3.37086e-07
RP11-320N7.2	-6.51683	0.325308	36.3658	1.63545e-09	3.47108e-07
ADGRG6	3.53641	6.61214	36.2953	1.69576e-09	3.56481e-07
LECT1	-9.22266	2.35551	36.072	1.90155e-09	3.95972e-07
PDZD4	-3.19491	5.9827	35.9404	2.03449e-09	4.19694e-07
SSFA2	2.37599	6.86502	35.8943	2.08313e-09	4.25749e-07
CCDC172	-6.53876	-0.902167	35.8343	2.14835e-09	4.35052e-07
EMX2	8.96099	0.00797527	35.7534	2.23946e-09	4.49378e-07
SLC51A	-5.65836	-1.40592	35.5291	2.51275e-09	4.99674e-07
TBX2	7.52243	4.67848	35.4952	2.55686e-09	5.03906e-07
OLFM1	-3.77944	4.0517	35.42	2.6575e-09	5.19106e-07
RP11-554I8.2	-5.13269	0.529709	35.2952	2.83326e-09	5.48583e-07
CNTNAP2	-3.47169	7.24335	35.1974	2.97924e-09	5.71833e-07
SLC52A3	-5.2863	0.680822	35.1791	3.00736e-09	5.72253e-07
EPHX3	-5.20581	1.81114	35.0948	3.14033e-09	5.90624e-07
HAS3	-5.25683	4.92175	35.0843	3.15742e-09	5.90624e-07
AKT3	1.93521	6.09773	34.3477	4.60936e-09	8.54978e-07
LINC00665	-2.89066	4.84105	34.264	4.81209e-09	8.85145e-07
IDO1	-8.69255	0.584495	34.2375	4.87797e-09	8.89846e-07
F13A1	-6.37149	0.555554	34.1798	5.02472e-09	9.09103e-07
AF165138.7	-7.64849	-1.34224	34.0547	5.3583e-09	9.61576e-07
MGC32805	-6.53609	0.826077	34.0346	5.41419e-09	9.63769e-07
CH25H	-6.3945	-0.219847	33.9808	5.56582e-09	9.82835e-07
RP11-380L11.4	4.83041	-0.673485	33.7629	6.22553e-09	1.09061e-06
ARRB1	-2.08488	5.7235	33.7162	6.37671e-09	1.10249e-06
RP11-332K15.1	-6.59405	-2.06368	33.7112	6.3933e-09	1.10249e-06
FBRS	1.98084	6.04916	33.6159	6.71424e-09	1.14886e-06
CTC-455F18.1	-5.4995	-0.70977	33.5846	6.82325e-09	1.15854e-06
HOXA10	6.22643	3.82102	33.5547	6.92869e-09	1.16746e-06
SCG3	-4.05189	3.57205	33.4332	7.37532e-09	1.2333e-06
FAM174B	-2.69407	4.38568	33.2988	7.90322e-09	1.31164e-06
PHC1P1	-2.30775	6.36858	33.2571	8.07454e-09	1.33007e-06
AC002480.2	-6.71474	-2.06063	33.1052	8.73066e-09	1.42749e-06
RP11-10A14.6	-7.12646	-1.78099	33.0892	8.80259e-09	1.42867e-06
DSCAM	-6.27825	-0.564953	32.9176	9.61498e-09	1.54914e-06
FUT2	-5.03884	-0.429769	32.7624	1.04141e-08	1.66573e-06
HOXD8	6.28942	0.69514	32.699	1.07591e-08	1.70853e-06
RP11-360K13.1	-8.21783	-0.908512	32.6342	1.1124e-08	1.75385e-06
HOXA-AS3	10.259	1.39955	32.6016	1.13119e-08	1.77084e-06
CAPN13	-5.42073	-0.43045	32.5427	1.166e-08	1.81247e-06
FAM83F	-5.6042	1.57043	32.5147	1.18297e-08	1.826e-06
SLC7A8	-2.4115	6.14627	32.4902	1.19797e-08	1.83631e-06
ZIC3	-5.02829	6.00712	32.4727	1.20879e-08	1.84011e-06
PPP1R3B	-2.62079	6.47668	32.2754	1.338e-08	2.02285e-06
DAZAP2	2.05082	6.29365	32.2385	1.36364e-08	2.04759e-06
HOXC4	7.50388	3.32814	32.1916	1.39695e-08	2.08343e-06
VSNL1	-5.27252	3.12012	32.1513	1.42618e-08	2.11276e-06
CXADR	-1.99858	6.3506	32.1151	1.45303e-08	2.13818e-06
HAND2-AS1	8.45173	2.3611	32.0404	1.50996e-08	2.20724e-06
GDPD2	-4.57518	0.576277	31.8995	1.62363e-08	2.35779e-06
CHGA	-5.30664	2.35238	31.7432	1.75968e-08	2.53866e-06
CDH1	-4.96627	6.54178	31.6234	1.87165e-08	2.68266e-06
SEMG1	-7.31819	0.599787	31.5837	1.9103e-08	2.72039e-06
GLIPR1L1	-6.7813	1.61533	31.4877	2.00709e-08	2.8399e-06
NCR1	-7.31153	-1.61426	31.4492	2.0473e-08	2.87834e-06
NUDT15	-2.05134	5.98239	31.3628	2.14044e-08	2.98266e-06
HOXA9	6.95523	3.75333	31.3555	2.14852e-08	2.98266e-06
MOXD1	3.91915	4.02768	31.1656	2.36922e-08	3.26849e-06
GDF6	4.42295	3.75031	31.1264	2.4176e-08	3.31451e-06
CER1	-6.80297	4.79255	31.0484	2.5168e-08	3.42921e-06
TBC1D9	3.33003	4.80604	30.9034	2.71195e-08	3.67244e-06
CD3EAP	-2.41428	5.05947	30.8353	2.80876e-08	3.78035e-06
HOXD11	7.95011	2.4839	30.7897	2.87554e-08	3.84677e-06
HOXB9	6.90667	6.34977	30.6588	3.07633e-08	4.0906e-06
FABP5P7	-2.37307	5.64084	30.6425	3.10219e-08	4.09287e-06
MGST1	-2.20723	6.27907	30.6287	3.1243e-08	4.09287e-06
NLRP7	-5.05707	1.39825	30.6229	3.13367e-08	4.09287e-06
ANOS1	-2.21969	5.55585	30.5334	3.2817e-08	4.23784e-06
CTB-134H23.3	-5.12081	-2.34017	30.5326	3.28306e-08	4.23784e-06
RP11-494M8.4	-6.91868	0.0224198	30.5044	3.33115e-08	4.27491e-06
RP11-132A1.4	-3.48303	3.91024	30.3912	3.53133e-08	4.50561e-06
FGF13-AS1	-4.15833	0.816337	30.3149	3.67296e-08	4.63556e-06
TSC22D3	2.67676	7.00195	30.3137	3.67518e-08	4.63556e-06
GUCY1B3	4.0665	3.77259	30.1288	4.04278e-08	5.07025e-06
FAM124A	-4.62431	3.58383	29.9543	4.42357e-08	5.49128e-06
CLDN6	-3.30321	7.6373	29.9522	4.42825e-08	5.49128e-06
B3GALT5	-3.66003	2.55765	29.9111	4.52312e-08	5.57759e-06
HOXC6	6.21553	4.49283	29.8534	4.65985e-08	5.70626e-06
B3GALT5-AS1	-3.55217	1.8195	29.8454	4.67917e-08	5.70626e-06
DTWD2	-2.63347	4.32411	29.8182	4.74526e-08	5.75506e-06
PDCD1	-4.90397	-1.73969	29.7897	4.81534e-08	5.80814e-06
RXRB	1.72996	5.25176	29.6514	5.17143e-08	6.20375e-06
SOX15	-4.57344	2.77326	29.5461	5.46029e-08	6.51486e-06
CST2	-7.34368	1.68212	29.5198	5.53493e-08	6.56841e-06
MATK	-3.90837	1.70498	29.5093	5.56501e-08	6.56879e-06
MECOM	4.73888	3.68347	29.4863	5.6313e-08	6.61168e-06
VIL1	-4.43357	0.216975	29.4602	5.70778e-08	6.66603e-06
CALB1	-6.13552	2.59294	29.3971	5.89656e-08	6.84199e-06
HOXC11	9.98285	0.963547	29.3893	5.92045e-08	6.84199e-06
HOXC-AS1	7.66936	-0.916307	29.3128	6.15874e-08	7.08031e-06
CDK19	1.91647	5.02211	29.2794	6.2658e-08	7.16606e-06
HOXB7	5.92535	2.67133	29.2254	6.44284e-08	7.33055e-06
RP11-598D14.1	-9.57332	1.51812	29.1311	6.76432e-08	7.65686e-06
CYP2B6	-6.92002	-1.04047	29.0709	6.97755e-08	7.85793e-06
VN1R51P	-4.71431	-0.872923	28.9776	7.32219e-08	8.18722e-06
FABP5	-2.22618	5.93256	28.9718	7.34413e-08	8.18722e-06
OR5H5P	-7.1673	-0.0809234	28.9617	7.38239e-08	8.18852e-06
ZNF704	2.06813	5.16805	28.6992	8.45401e-08	9.28581e-06
HOXA-AS2	5.27615	1.6682	28.6988	8.45579e-08	9.28581e-06
CALN1	-4.15843	0.351156	28.6566	8.64172e-08	9.44301e-06
RP11-357H14.16	6.80561	-1.50561	28.6363	8.7331e-08	9.48544e-06
CRTAM	-5.85911	-1.85076	28.6289	8.7665e-08	9.48544e-06
NOP16	-2.00295	4.65182	28.6004	8.89632e-08	9.57895e-06
CBLC	-5.06235	0.796122	28.3622	1.00612e-07	1.075e-05
L1TD1	-6.29058	7.91739	28.3583	1.00813e-07	1.075e-05
HOXC10	7.30608	2.73842	28.2935	1.04244e-07	1.10624e-05
HECA	2.02891	4.7598	28.2804	1.04951e-07	1.10842e-05
MMP11	3.1477	4.42018	28.2639	1.05852e-07	1.11261e-05
HOTAIR	7.68088	1.18971	28.1736	1.10905e-07	1.16019e-05
ADD2	-2.44024	6.23487	28.1566	1.11883e-07	1.1649e-05
RPL6P30	-6.66276	-2.05881	28.105	1.14906e-07	1.19076e-05
RP11-640N20.6	-5.43151	-1.06967	28.0809	1.16348e-07	1.20006e-05
FCRL5	-4.99859	-1.93219	28.032	1.19324e-07	1.22419e-05
HOXD13	7.53941	3.28836	28.0244	1.19796e-07	1.22419e-05
RP11-400N13.2	-5.36114	0.711869	27.9995	1.21349e-07	1.23435e-05
C5orf24	1.65065	6.17296	27.9174	1.26603e-07	1.28188e-05
JADE2	-2.15213	5.67459	27.8162	1.33404e-07	1.34458e-05
AHRR	4.10194	3.76304	27.8024	1.3436e-07	1.34806e-05
GDF3	-6.54439	3.10989	27.7254	1.39815e-07	1.39644e-05
RNF217	1.83454	5.14726	27.6733	1.43633e-07	1.42811e-05
SEPHS1	-2.29519	8.06322	27.6628	1.44414e-07	1.42944e-05
RP11-192H6.2	-6.65795	-1.9078	27.5973	1.49386e-07	1.47205e-05
RBM47	-3.02348	4.83961	27.4991	1.57169e-07	1.54186e-05
GSTM3	3.73476	4.01089	27.4469	1.6147e-07	1.57301e-05
RP5-865N13.2	-6.7109	0.611201	27.434	1.62545e-07	1.57301e-05
RP11-22C11.2	-5.53912	-1.52193	27.4335	1.62592e-07	1.57301e-05
CPE	2.02718	6.31169	27.4263	1.63194e-07	1.57301e-05
SPIB	-4.75153	0.796904	27.3399	1.70656e-07	1.6376e-05
SETD7	1.9607	6.14254	27.3317	1.71379e-07	1.6376e-05
FLI1	2.88618	4.26092	27.3219	1.72245e-07	1.63878e-05
RIT2	-4.31073	-1.32765	27.2608	1.77778e-07	1.68416e-05
NMRK2	-5.47469	4.09083	27.2017	1.833e-07	1.72905e-05
RP5-834N19.1	-4.85831	-1.78862	27.1659	1.86727e-07	1.75388e-05
GABRB3	-2.71605	6.65401	27.1016	1.93043e-07	1.80552e-05
FNIP2	2.45561	5.36431	27.0318	2.00134e-07	1.86394e-05
HOXA10-AS	5.82004	-0.0406661	26.9742	2.06188e-07	1.91226e-05
HOXA4	7.01876	0.322019	26.9451	2.09316e-07	1.9281e-05
RP11-277E18.2	-6.80634	0.720623	26.9421	2.09643e-07	1.9281e-05
HOXA7	5.63616	2.46721	26.92	2.12048e-07	1.94213e-05
KDF1	-5.27093	1.08151	26.815	2.23888e-07	2.03665e-05
COL15A1	7.82434	5.53165	26.8122	2.24213e-07	2.03665e-05
NIFK	-1.63938	5.77931	26.784	2.27519e-07	2.05821e-05
LINC00974	-7.46466	-1.50981	26.7427	2.32422e-07	2.09398e-05
ALG1L7P	-5.10985	-0.330198	26.7129	2.36042e-07	2.11795e-05
PHC1	-2.30737	7.90599	26.7014	2.37446e-07	2.12192e-05
DPPA2	-4.7421	2.1537	26.5694	2.54235e-07	2.26279e-05
CSMD1	-4.82576	2.26552	26.5586	2.55666e-07	2.26639e-05
LINC00458	-6.83162	6.70252	26.5196	2.60875e-07	2.30332e-05
RP11-588K22.2	7.34867	0.8338	26.4497	2.70485e-07	2.37865e-05
RP4-799P18.2	-5.91203	-2.5819	26.397	2.77971e-07	2.43478e-05
RP1-293L8.2	-5.39196	-1.522	26.3617	2.83101e-07	2.46991e-05
FGF4	-7.32305	-1.60678	26.3393	2.86399e-07	2.48885e-05
MBNL2	3.48872	5.37086	26.3314	2.87582e-07	2.48933e-05
GPC4	-2.34859	7.99389	26.2871	2.94247e-07	2.53707e-05
CYBRD1	2.43004	4.39162	26.2688	2.97042e-07	2.55121e-05
ALOX12P2	-4.43146	0.344296	26.2375	3.0191e-07	2.58297e-05
EMCN	10.086	1.07089	26.2229	3.04192e-07	2.59244e-05
RP5-1185K9.1	-5.59055	-2.75681	26.0859	3.26556e-07	2.77233e-05
KRTCAP3	-3.66496	1.82553	26.0662	3.29907e-07	2.78247e-05
SYT6	-4.54139	3.58574	26.0641	3.3027e-07	2.78247e-05
MYRIP	-4.24325	0.39782	26.0341	3.35447e-07	2.81533e-05
HHAT	2.69472	2.93334	25.9384	3.52494e-07	2.94719e-05
AMOT	2.67636	6.67842	25.9258	3.54794e-07	2.95523e-05
SPATA31E1	-5.56136	-2.70275	25.7713	3.84355e-07	3.18706e-05
EBF4	3.67658	3.34604	25.7655	3.85514e-07	3.18706e-05
GABRA5	-4.60262	3.20274	25.6972	3.99406e-07	3.28959e-05
CYP2E1	4.40741	-0.0535725	25.6463	4.10074e-07	3.3649e-05
SCART1	3.77282	1.59959	25.6196	4.15797e-07	3.39922e-05
TMEM30B	-7.94994	1.40355	25.5681	4.27042e-07	3.47732e-05
APPBP2	1.85995	6.13259	25.5568	4.29539e-07	3.47732e-05
ULK2	1.67665	5.24853	25.5513	4.30786e-07	3.47732e-05
UTF1	-6.775	1.69822	25.5474	4.31652e-07	3.47732e-05
VSTM1	-5.36435	-0.571096	25.5298	4.35594e-07	3.49631e-05
IFI16	2.58701	5.33953	25.4422	4.55841e-07	3.64557e-05
LINC00428	-6.3605	-2.26691	25.2028	5.16081e-07	4.11244e-05
SMARCD3	2.46122	4.10988	25.1396	5.33277e-07	4.22223e-05
PAK1	-1.57487	6.79418	25.1349	5.34562e-07	4.22223e-05
GJB5	-4.55002	-1.81839	25.1312	5.35598e-07	4.22223e-05
EPS8	2.4477	4.83635	25.0906	5.46994e-07	4.29673e-05
TLL2	-3.6187	1.75072	25.0749	5.51459e-07	4.31644e-05
CGA	10.9105	1.8636	25.0218	5.66852e-07	4.42124e-05
ERVMER34-1	-3.14123	2.93921	25.012	5.69733e-07	4.42807e-05
LINC00698	-6.02936	1.77564	25.0028	5.72482e-07	4.43382e-05
PRKAR1B	-2.2822	3.87238	24.956	5.86544e-07	4.52685e-05
HEY1	3.71387	4.91587	24.9312	5.94125e-07	4.56938e-05
CUL7	1.73777	6.48079	24.8941	6.05681e-07	4.63883e-05
CYP26B1	4.54811	2.71434	24.8888	6.07358e-07	4.63883e-05
IGIP	4.77484	2.00372	24.8803	6.10019e-07	4.64184e-05
HLA-DPB2	-6.2098	1.75661	24.8741	6.11983e-07	4.64184e-05
ANKRD18CP	-3.80021	1.64923	24.8676	6.14061e-07	4.64184e-05
TBX22	-4.41358	-1.20344	24.8272	6.27064e-07	4.72395e-05
GPRC5A	4.83281	4.82182	24.8189	6.2976e-07	4.72813e-05
RPL7P20	-7.11021	-1.77252	24.7871	6.40232e-07	4.79045e-05
ALPL	-3.19222	6.76997	24.7738	6.44664e-07	4.80732e-05
BCORL1	1.90467	5.70757	24.7667	6.47046e-07	4.80883e-05
TNK1	-3.93187	0.866617	24.7461	6.54019e-07	4.84435e-05
TC2N	-3.16616	3.01897	24.731	6.59149e-07	4.86602e-05
OR52A1	-5.49994	-2.03951	24.7213	6.62469e-07	4.87422e-05
AC002480.5	-5.11906	0.330366	24.6741	6.78887e-07	4.97843e-05
TTLL3	2.15853	4.62792	24.648	6.88159e-07	5.02971e-05
IL18R1	5.97518	2.72475	24.5408	7.27517e-07	5.29983e-05
PRAF2	1.92381	4.5568	24.4728	7.53651e-07	5.47215e-05
SYNE1	2.51099	5.33815	24.452	7.61863e-07	5.49995e-05
ACTA1	-3.83445	2.63956	24.4504	7.62464e-07	5.49995e-05
C1orf94	-5.62807	0.906263	24.3956	7.84492e-07	5.6261e-05
NR2F2-AS1	4.97643	-1.3482	24.3942	7.85049e-07	5.6261e-05
LINC01484	-4.09302	-1.75762	24.3869	7.88038e-07	5.62924e-05
USP44	-4.14911	4.86888	24.3074	8.21209e-07	5.84727e-05
NANOGP2	-6.68949	-2.07815	24.2626	8.40575e-07	5.96592e-05
HOXD-AS2	6.92195	-1.54213	24.2231	8.57966e-07	6.06983e-05
MUC3A	-3.33227	3.16371	24.2096	8.64016e-07	6.08556e-05
AP1M2	-3.52416	3.84851	24.2058	8.65703e-07	6.08556e-05
HECW1	-3.05763	1.48616	24.1976	8.69418e-07	6.09227e-05
RRP9	-1.77542	4.99647	24.189	8.7331e-07	6.10018e-05
EPHA1-AS1	-3.76644	0.549085	24.1777	8.78417e-07	6.1165e-05
LOX	7.34303	8.6413	24.1319	8.99557e-07	6.244e-05
FTLP14	-5.54354	-1.53259	24.0766	9.25775e-07	6.40584e-05
TMEM106C	2.75143	5.60365	24.0358	9.45601e-07	6.52258e-05
POU5F1B	-5.38078	4.14506	24.0125	9.57105e-07	6.58137e-05
SH2D3A	-3.42261	3.06396	24.0062	9.60246e-07	6.58246e-05
ST8SIA3	-5.98306	1.72361	23.9968	9.64937e-07	6.58829e-05
SOX2-OT	-3.96582	0.316518	23.9926	9.67067e-07	6.58829e-05
RAB22A	1.56298	4.95114	23.918	1.00529e-06	6.82762e-05
APELA	-5.70086	3.94677	23.9067	1.01119e-06	6.84666e-05
BTN3A3	3.31391	2.68088	23.8536	1.03948e-06	7.01663e-05
PRDM16	3.70619	3.26074	23.8301	1.05224e-06	7.08115e-05
OPTC	-5.2389	-2.23076	23.7976	1.07014e-06	7.15252e-05
PNRC1	1.72256	5.59176	23.7975	1.0702e-06	7.15252e-05
DLGAP2	-3.95975	-0.895464	23.7933	1.07257e-06	7.15252e-05
CTD-2007L18.5	-4.83675	-2.07558	23.7658	1.088e-06	7.20093e-05
PDCD4	2.1322	5.76558	23.7573	1.09281e-06	7.20093e-05
OCIAD2	-1.80303	4.83496	23.7572	1.09283e-06	7.20093e-05
CD8B	-6.89997	-1.88244	23.7572	1.09288e-06	7.20093e-05
BSND	-3.89995	-1.18607	23.7261	1.11065e-06	7.29625e-05
FABP5P1	-2.4853	3.66679	23.7091	1.12054e-06	7.33936e-05
MS4A12	-5.55893	-2.71676	23.6878	1.13297e-06	7.39884e-05
EPHX1	-1.57342	5.31836	23.6721	1.14229e-06	7.43039e-05
RP11-815M8.1	-4.21582	-1.85388	23.6683	1.14453e-06	7.43039e-05
RP11-234B24.2	-6.59912	-2.14319	23.6551	1.15243e-06	7.45969e-05
GCNT2	-2.48253	4.70273	23.6478	1.1568e-06	7.4661e-05
SERTAD2	1.73302	5.69835	23.6418	1.16036e-06	7.46726e-05
CALCOCO1	1.71683	5.78518	23.6105	1.17944e-06	7.56797e-05
CCDC92	3.00702	4.611	23.5388	1.2242e-06	7.83239e-05
MARVELD2	-3.21109	3.07553	23.5038	1.24665e-06	7.95295e-05
DNAH10OS	3.85203	2.30814	23.4849	1.25898e-06	7.98733e-05
PPM1B	-1.41286	6.46931	23.4845	1.25927e-06	7.98733e-05
LSR	-2.96972	5.63986	23.4621	1.27397e-06	8.05743e-05
TBX2-AS1	6.13661	0.54984	23.4458	1.28484e-06	8.10296e-05
MAFB	3.17638	3.59272	23.4071	1.31094e-06	8.24401e-05
GFRA1	3.84272	4.90247	23.37	1.33643e-06	8.38042e-05
SOX6	4.24508	3.47037	23.3214	1.37066e-06	8.57072e-05
AC144450.1	-5.46396	-2.03679	23.267	1.40999e-06	8.7917e-05
MOGAT3	-4.79012	-1.90677	23.2465	1.42512e-06	8.84345e-05
AC012531.25	6.41066	2.33575	23.2449	1.4263e-06	8.84345e-05
SP5	-5.10295	4.74835	23.2366	1.43246e-06	8.84542e-05
CDKN2C	5.9489	2.23521	23.231	1.43661e-06	8.84542e-05
LYST	2.87472	3.72939	23.2283	1.43864e-06	8.84542e-05
ADCY6	1.86282	6.67389	23.1989	1.4608e-06	8.95676e-05
HOXC-AS2	6.54493	-1.69494	23.1483	1.49977e-06	9.1702e-05
HSPE1	-1.44819	7.13729	23.0785	1.55519e-06	9.4828e-05
MEIS1	5.0301	4.56491	23.0481	1.58001e-06	9.60762e-05
LEFTY2	-4.10168	4.28301	23.0412	1.58569e-06	9.61565e-05
ST14	-4.74092	2.79264	22.9804	1.6366e-06	9.89719e-05
NFIC	2.17442	4.60894	22.8862	1.71878e-06	0.000103563
MT1G	-8.67686	2.39067	22.8827	1.72191e-06	0.000103563
LINC01583	6.42301	-1.10516	22.8589	1.74337e-06	0.000104569
2005-03-01	1.41766	5.601	22.8264	1.77313e-06	0.000106066
UNC5B	2.51452	7.92938	22.8187	1.78028e-06	0.000106206
HOXA11	5.68221	2.8548	22.8058	1.79221e-06	0.000106629
WNT10B	-3.7582	3.82744	22.739	1.85564e-06	0.000110106
HES4	3.17386	2.84649	22.7043	1.88942e-06	0.00011181
XRN1	1.50712	5.68057	22.6795	1.91404e-06	0.000112964
RP11-431J24.2	-4.15571	5.5071	22.6709	1.9226e-06	0.000113075
TF	3.74822	-0.882347	22.6623	1.93119e-06	0.000113075
AC009133.17	-5.33688	0.0945117	22.6622	1.93129e-06	0.000113075
TRIM71	-2.40763	6.28057	22.6305	1.96339e-06	0.00011465
CRB3	-4.50032	0.851804	22.6049	1.98976e-06	0.000115884
RARB	4.41312	3.04947	22.5923	2.00288e-06	0.000116341
IRF4	-3.98501	0.246399	22.57	2.02622e-06	0.000117388
CCDC169	-2.66096	2.39634	22.5129	2.08735e-06	0.000120425
PLCE1	3.02055	3.91531	22.5109	2.08956e-06	0.000120425
ATIC	-1.3376	7.15442	22.5005	2.10087e-06	0.000120762
PPARG	4.27509	2.54677	22.4604	2.14519e-06	0.000122989
AC024592.9	-5.97186	-2.48683	22.3725	2.24564e-06	0.000128415
JARID2	-2.23433	7.7881	22.3557	2.26538e-06	0.000129208
ARMCX3	1.91752	6.58702	22.3426	2.28093e-06	0.00012976
SOCS2	-1.94125	5.44471	22.3357	2.28916e-06	0.000129894
TMEM82	-4.21191	-2.04229	22.3067	2.32398e-06	0.000131532
AC144450.2	-4.68392	-1.86007	22.2554	2.38685e-06	0.000134744
KCTD14	-3.3128	2.85036	22.236	2.41108e-06	0.000135765
RELA	1.41534	5.75441	22.2227	2.42785e-06	0.000136361
EGLN1	1.76756	5.34746	22.1979	2.45942e-06	0.000137784
HOXB-AS3	6.86505	4.09412	22.1821	2.47971e-06	0.000138569
AC004485.3	-5.38776	-2.8186	22.1234	2.55674e-06	0.000142513
BTN2A1	1.41322	5.30758	22.1134	2.57009e-06	0.000142896
FAM83H	-1.60488	5.7102	22.092	2.59891e-06	0.000144135
MAPRE3	2.8367	4.21806	22.0771	2.61914e-06	0.000144893
NLN	-1.53815	7.00517	22.0547	2.64988e-06	0.000146227
TRPM1	-4.44709	-1.6457	22.0455	2.66269e-06	0.000146567
FRMD4B	2.28669	4.90014	22.0334	2.67949e-06	0.000146838
BEND3	-2.09648	4.78651	22.0324	2.68091e-06	0.000146838
TPCN2	-1.67095	4.66773	22.0036	2.72137e-06	0.000148685
DLL4	6.08103	1.99828	21.9333	2.82288e-06	0.000153851
RP11-731J8.2	5.44577	-1.01585	21.9183	2.84515e-06	0.000154682
METTL13	-1.38107	5.76835	21.911	2.85593e-06	0.000154887
CTD-2334D19.1	-4.43094	-1.15467	21.9015	2.87014e-06	0.000155276
CYP26A1	-4.2779	4.19273	21.8783	2.905e-06	0.000156777
ADAD2	-6.53598	-2.12261	21.8672	2.9219e-06	0.000157305
TLE4	1.6524	5.92187	21.8113	3.00828e-06	0.000161416
NANOG	-7.11163	4.7379	21.8083	3.01288e-06	0.000161416
ZFHX4	3.46783	3.79422	21.7781	3.06076e-06	0.000163584
RP11-255M2.1	-5.92927	-2.5254	21.718	3.15817e-06	0.000168382
HOXA11-AS	6.45171	1.70164	21.6614	3.25263e-06	0.000173001
DANCR	-1.47143	5.77346	21.6504	3.27136e-06	0.000173579
CTC-254B4.1	-4.05938	-2.02545	21.6406	3.28822e-06	0.000174055
SOX3	-4.83964	2.70326	21.6327	3.3017e-06	0.00017435
ACTBL2	7.23881	-0.68181	21.6015	3.35588e-06	0.000176421
RAB25	-4.74475	2.62848	21.597	3.36372e-06	0.000176421
SSPO	3.24878	1.82163	21.5964	3.36488e-06	0.000176421
GNG12	1.43355	6.67991	21.5794	3.3947e-06	0.000177562
MACC1	-5.45784	2.33334	21.5654	3.41972e-06	0.000178174
FBXL17	2.07903	4.13697	21.5638	3.42253e-06	0.000178174
PRR14	2.06298	4.69801	21.5513	3.44481e-06	0.000178911
TSHZ1	3.55647	3.84996	21.4639	3.60546e-06	0.000186443
ACAP1	-3.13224	1.35955	21.4633	3.60672e-06	0.000186443
CFI	8.37285	2.11024	21.455	3.62226e-06	0.000186809
RP11-572C21.1	-5.12206	-2.94232	21.4327	3.66468e-06	0.000188556
RP11-676J15.1	-4.97858	-2.34181	21.4134	3.70172e-06	0.000190019
PRKCQ-AS1	-2.79931	3.04773	21.3802	3.7664e-06	0.000192849
ATXN1	2.02612	4.95683	21.3762	3.77433e-06	0.000192849
MSTN	4.83949	-2.02898	21.358	3.81035e-06	0.000193823
GJB4	-5.0499	-1.89485	21.3577	3.81095e-06	0.000193823
FAM168A	1.2826	6.4093	21.3102	3.90646e-06	0.000198009
PHF2	1.34917	5.47409	21.3079	3.91121e-06	0.000198009
CXCR5	-4.53892	-2.16668	21.2916	3.94463e-06	0.000199244
SUSD1	2.01609	4.23873	21.2784	3.9719e-06	0.000200164
SLC3A2	-1.65076	8.08788	21.2229	4.08854e-06	0.000205572
NID1	1.66766	8.34136	21.2075	4.12143e-06	0.000206755
LY75	-7.88558	-1.10964	21.1886	4.16224e-06	0.000208086
SELE	11.0195	1.99582	21.1865	4.16681e-06	0.000208086
GPRC5B	-1.97939	6.09789	21.1719	4.19868e-06	0.000209204
TNRC18	1.68988	6.76992	21.1604	4.22408e-06	0.000209996
PFAS	-1.48633	6.87698	21.1265	4.29948e-06	0.000213264
RP11-166D19.1	4.44723	4.05147	21.113	4.32984e-06	0.000214288
KLK5	-5.27644	-0.857065	21.0963	4.36779e-06	0.000215683
FGF2	-2.2579	6.41542	21.0504	4.47359e-06	0.000220414
LPAR1	2.64084	3.55783	21.0195	4.5463e-06	0.000223498
HOXC8	5.78791	3.70331	21.0143	4.55861e-06	0.000223605
PMEL	-2.67035	4.14383	20.965	4.67753e-06	0.000228929
RP11-834C11.5	6.16118	-2.15611	20.959	4.69217e-06	0.000229138
TMEM263	2.25955	6.34466	20.9212	4.78571e-06	0.000232851
UPK3B	-2.98595	0.997485	20.9197	4.78932e-06	0.000232851
FAM8A1	1.7511	5.77538	20.8981	4.84385e-06	0.000234985
MGP	13.5786	4.57067	20.8797	4.89038e-06	0.000236722
CA7	-5.92115	-1.81139	20.867	4.92315e-06	0.000237783
RP11-557J10.4	-6.00396	-2.52313	20.8628	4.93384e-06	0.000237783
FGF19	-5.26171	3.21805	20.8399	4.99312e-06	0.000240112
SELV	-4.12955	0.219035	20.8358	5.00391e-06	0.000240112
ADAM12	4.62973	5.35817	20.7928	5.1175e-06	0.000245029
MPP6	-1.68566	5.2914	20.7013	5.36794e-06	0.000256464
DANT1	-4.48962	-1.47246	20.649	5.51662e-06	0.000262999
FAM189A2	-3.48235	2.30028	20.6229	5.5924e-06	0.000266037
DHX37	-1.77486	5.60025	20.5916	5.68447e-06	0.000269835
OSTN	4.9823	-1.57631	20.5795	5.7204e-06	0.000270958
GUCY1A3	6.53986	3.53161	20.5727	5.74083e-06	0.000271344
ZFYVE16	1.35148	6.29446	20.5643	5.7661e-06	0.000271955
TERT	-3.44675	2.08758	20.5567	5.78895e-06	0.000272451
TUBB2A	-2.49542	8.97221	20.5488	5.81301e-06	0.000273001
N4BP3	-2.84285	4.6406	20.5315	5.86586e-06	0.000274898
MMP25	-3.78048	3.85677	20.4772	6.03471e-06	0.000282082
ROBO2	2.77887	4.91896	20.4706	6.05554e-06	0.000282082
CBS	-1.61085	7.61419	20.47	6.05748e-06	0.000282082
TANC1	1.71552	6.43084	20.4391	6.15589e-06	0.000285709
STEAP1B	-2.74949	1.66939	20.4374	6.16127e-06	0.000285709
FOXI2	-4.84789	-0.359782	20.415	6.23394e-06	0.000288473
TNS4	-5.66512	1.75331	20.4081	6.25654e-06	0.000288913
CAMK2N1	2.11703	4.00811	20.4038	6.27054e-06	0.000288955
MXD4	1.86123	6.36414	20.3993	6.28529e-06	0.000289032
CRTC3	1.9595	4.81923	20.3424	6.47508e-06	0.00029714
MRPL15	-1.31085	5.57447	20.3362	6.49594e-06	0.000297479
NAP1L3	-1.68354	5.81921	20.3289	6.52065e-06	0.000297993
CTD-2311M21.2	-5.52814	2.44731	20.3156	6.56623e-06	0.000299455
FGFR4	-1.86335	5.23961	20.2593	6.76254e-06	0.000307772
KREMEN1	1.96511	5.33995	20.2487	6.79988e-06	0.000308835
ZFHX3	2.33007	5.1868	20.2266	6.87882e-06	0.000311181
CTD-2306M5.1	-5.23624	2.8051	20.2264	6.87973e-06	0.000311181
LAD1	-5.16633	1.50435	20.2191	6.90585e-06	0.000311724
ITGA4	3.97745	4.7699	20.2127	6.92931e-06	0.000312144
LINC01210	-6.33585	-2.30749	20.2017	6.96919e-06	0.000313301
SOX9	2.60037	6.46008	20.1933	6.99973e-06	0.000314034
IMPA2	-1.68312	4.46733	20.1596	7.12433e-06	0.000318976
VASH1	2.28863	6.06741	20.1546	7.14282e-06	0.000319157
GRM4	-4.79372	3.68947	20.1455	7.1769e-06	0.000320032
BCL2L14	-4.04101	-1.07676	20.1216	7.26707e-06	0.000323399
CNTN2	-4.63711	-0.0498417	20.1174	7.28311e-06	0.000323461
ZADH2	2.21807	4.48095	20.0975	7.35943e-06	0.000326194
AC005083.1	-5.81303	-0.686803	20.0908	7.38506e-06	0.000326674
RP11-445L6.3	-5.58391	-2.75479	20.0843	7.41011e-06	0.000327127
NOTO	-5.97286	-2.4653	20.0754	7.44487e-06	0.000328005
TUBA4A	-3.75579	3.67906	20.0657	7.48281e-06	0.00032902
HOXD12	5.7134	-1.27887	20.0355	7.60176e-06	0.000333586
HPDL	-5.78441	2.03545	20.0263	7.63863e-06	0.000334351
CLIP4	2.9985	3.03063	20.0235	7.6495e-06	0.000334351
EMX2OS	7.10998	-0.565111	19.9984	7.75084e-06	0.000337
GLCE	2.26147	4.45381	19.9966	7.75794e-06	0.000337
BVES	1.84246	4.07662	19.9942	7.76766e-06	0.000337
NIN	1.38024	6.05421	19.9934	7.77116e-06	0.000337
MDN1	-1.79753	7.94516	19.9871	7.7965e-06	0.000337231
GSN	2.37189	7.4973	19.9817	7.81857e-06	0.000337231
CD99L2	1.58077	5.70548	19.9808	7.82232e-06	0.000337231
IL1R1	4.65918	4.24678	19.9456	7.96782e-06	0.000342834
TIMP4	-3.49507	2.50593	19.911	8.11331e-06	0.000348415
ABCA8	7.98025	3.5903	19.8785	8.25241e-06	0.0003537
ITK	-4.02384	-1.11121	19.8181	8.51717e-06	0.000363622
PVRL1	-2.04423	6.66722	19.8168	8.52307e-06	0.000363622
IDH1	-1.66569	8.03447	19.8145	8.53333e-06	0.000363622
CPA6	-4.56852	-2.22073	19.8102	8.55266e-06	0.000363743
LEXM	-5.58624	-2.7522	19.7917	8.6355e-06	0.00036656
ZNF587B	-2.10557	4.2983	19.7682	8.7425e-06	0.000369832
FZD5	-2.86833	5.00367	19.7674	8.74608e-06	0.000369832
CYP2S1	-2.98094	5.97954	19.7577	8.79051e-06	0.000371
RBL2	1.26477	6.22658	19.7409	8.8681e-06	0.000372917
CYSLTR2	6.89046	-0.360265	19.7406	8.86972e-06	0.000372917
FCRLA	6.42209	-1.81878	19.7275	8.93047e-06	0.000374757
OLIG3	-6.63569	0.543189	19.7132	8.99765e-06	0.00037686
VAX2	7.75529	-1.03039	19.6766	9.17199e-06	0.000383434
FAT2	-3.6067	1.20642	19.6692	9.20727e-06	0.000384182
FRAT2	-1.87608	4.50733	19.6118	9.48813e-06	0.000395154
C1QBP	-1.4445	7.48279	19.6053	9.52025e-06	0.000395745
PRSS8	-3.09937	4.6647	19.5951	9.5713e-06	0.000397119
TOM1L2	1.66973	5.18824	19.5876	9.60907e-06	0.000397938
GJB3	-4.01379	-0.535487	19.5787	9.65381e-06	0.000399042
PAK1IP1	-1.70275	5.16864	19.568	9.7081e-06	0.000400536
PROS1	2.06517	5.20062	19.5528	9.78594e-06	0.000402995
POSTN	4.87235	6.32285	19.5363	9.87085e-06	0.000405734
TREML1	-6.02952	-2.48284	19.4863	1.01324e-05	0.000415375
TMEM164	1.27966	6.3848	19.4843	1.0143e-05	0.000415375
GIPR	3.07414	2.93724	19.4683	1.02282e-05	0.000418087
GOLGA8R	3.29835	-0.0170838	19.4378	1.03932e-05	0.000424046
CHST2	-2.29236	4.84115	19.4182	1.05001e-05	0.000427618
NANOGP8	-6.13381	2.68236	19.3827	1.06973e-05	0.000434792
TANC2	2.06381	6.36085	19.3794	1.07157e-05	0.000434792
NPM1P27	-1.39649	7.16908	19.3646	1.07988e-05	0.00043736
MYRF	2.44701	6.92384	19.3352	1.09667e-05	0.000443346
CREBRF	2.25729	3.89074	19.3287	1.10041e-05	0.000444048
PES1	-1.26826	6.55801	19.3063	1.11336e-05	0.000448381
HOXC-AS3	7.05354	-1.51629	19.3032	1.11521e-05	0.000448381
ZBTB5	1.36352	5.22869	19.2365	1.15486e-05	0.000463477
SCML1	1.79494	5.54705	19.2266	1.16087e-05	0.000465042
AC007277.3	-4.68972	-0.465859	19.2184	1.16586e-05	0.000465373
RP11-404K5.2	-4.51989	-1.87951	19.2169	1.16674e-05	0.000465373
FKBP9	2.11516	6.50048	19.2148	1.16802e-05	0.000465373
HSPB7	5.05262	-0.738292	19.1924	1.18183e-05	0.000470028
C1orf158	-4.36043	-1.92917	19.1675	1.19736e-05	0.000475196
PINX1	-1.77631	3.71325	19.1637	1.19973e-05	0.000475196
LSG1	-1.51455	5.72248	19.1612	1.20128e-05	0.000475196
C10orf54	4.41321	2.44707	19.1488	1.20914e-05	0.000477448
RBPMS2	-1.54138	6.46685	19.1439	1.21222e-05	0.000477811
SAMD11	4.08354	4.588	19.1278	1.22253e-05	0.000481015
HSF4	3.81969	1.53457	19.1203	1.22731e-05	0.000481742
TNFSF11	-4.54539	-1.19663	19.117	1.22943e-05	0.000481742
SLC30A4	3.63573	2.21245	19.1147	1.23093e-05	0.000481742
PRDM8	3.16707	2.01558	19.0692	1.26065e-05	0.000492503
SLC15A3	-3.60278	0.519832	19.0324	1.28517e-05	0.000501195
LINC01296	6.93957	2.46299	19.0285	1.28782e-05	0.000501342
KIAA0895	2.73104	3.39316	19.0229	1.29159e-05	0.000501923
KRT16P3	-6.35154	0.0638307	19.0069	1.30246e-05	0.000505257
AC005355.1	-4.29272	-2.10932	18.9889	1.31481e-05	0.000509153
LTK	3.99874	1.76226	18.965	1.33136e-05	0.000514655
RABGAP1	1.23394	7.28147	18.9617	1.33368e-05	0.000514655
CST4	-7.25256	1.48633	18.9563	1.33749e-05	0.000515224
MRPL3	-1.22343	6.84853	18.9086	1.37135e-05	0.000526634
RP5-1158E12.3	-4.57041	-2.53384	18.9078	1.37188e-05	0.000526634
FAM131C	3.42224	0.51578	18.9034	1.37504e-05	0.000526932
SPATA12	-3.54437	-1.42643	18.8918	1.38346e-05	0.000529239
GBP1	6.01982	-0.150611	18.8788	1.39292e-05	0.000531938
UTP20	-1.73282	6.54967	18.8698	1.39954e-05	0.00053354
GLDC	-2.95844	5.36178	18.8413	1.42059e-05	0.000540631
CDKN1A	2.99271	8.11291	18.8159	1.43958e-05	0.000546918
POU5F1P4	-5.46203	2.36162	18.7945	1.45583e-05	0.00055214
NSG1	-2.62408	3.91987	18.7785	1.46813e-05	0.000555849
ENPP1	-1.5892	5.36137	18.7582	1.48383e-05	0.000560831
ERO1B	2.37435	3.71525	18.7284	1.5072e-05	0.000568692
DOK6	3.38586	2.28015	18.7178	1.5156e-05	0.000570885
ZNF862	2.2616	3.39732	18.7028	1.52759e-05	0.000574422
LRP1B	3.81642	2.7206	18.6921	1.53621e-05	0.000576679
MEF2A	1.22216	5.6191	18.6868	1.54042e-05	0.000577279
SYBU	3.36914	1.31977	18.668	1.5557e-05	0.000582016
TMX4	1.87324	5.7093	18.6345	1.58326e-05	0.000591324
TSPYL2	1.81337	5.7583	18.5989	1.61312e-05	0.000601461
ARHGEF17	2.08858	6.43416	18.5939	1.61735e-05	0.000602019
FAM78B	-3.27324	-0.340269	18.5829	1.6267e-05	0.000604482
RAB32	2.1657	3.94504	18.5572	1.64881e-05	0.000611665
PDX1	8.74398	0.0575341	18.5524	1.65299e-05	0.00061219
ULBP2	5.62292	1.10622	18.5461	1.65843e-05	0.00061223
CASP4	7.07739	0.60278	18.5459	1.65865e-05	0.00061223
RP11-120I21.2	8.19268	-0.178456	18.5128	1.68768e-05	0.000621906
PODXL	-3.12926	10.3318	18.4474	1.74659e-05	0.000642543
CPNE4	-3.0005	0.28893	18.4407	1.75278e-05	0.000643747
TTC29	-4.43221	0.144137	18.4221	1.7699e-05	0.000648954
HTRA3	3.12916	4.69154	18.4109	1.78037e-05	0.000651711
PNO1	-1.44957	5.36246	18.3669	1.82192e-05	0.000665814
NLRP1	2.04743	5.06989	18.3595	1.82905e-05	0.000667315
RRAS2	-1.37969	6.10309	18.3547	1.8337e-05	0.000667908
LINC00941	-2.89766	2.55366	18.3468	1.84129e-05	0.00066847
TSSC2	-2.12743	4.91058	18.3468	1.8413e-05	0.00066847
ADAMTS16	-2.57826	2.89584	18.294	1.89307e-05	0.000686137
KAT2B	2.73482	3.41399	18.285	1.90203e-05	0.000687423
TUBB2B	-2.2726	9.2639	18.2841	1.90285e-05	0.000687423
UBA7	2.87958	0.928979	18.2667	1.92037e-05	0.00069262
TET2	1.97932	4.07104	18.2448	1.94254e-05	0.000699473
MFSD6L	-7.39121	-1.52355	18.2291	1.95867e-05	0.000704133
B3GNT7	-4.15992	4.79233	18.2251	1.96276e-05	0.000704456
TAL1	4.24125	-0.497026	18.2184	1.96964e-05	0.000705777
USH2A	-3.14334	-0.982516	18.1855	2.00395e-05	0.000716909
SLIRP	-1.30097	5.80859	18.166	2.0246e-05	0.000722966
SNHG3	-1.42717	5.48433	18.1626	2.02825e-05	0.000722966
ZNF148	1.29152	5.31342	18.1603	2.03071e-05	0.000722966
FAXDC2	2.24505	3.32853	18.1523	2.03923e-05	0.000724831
ADSS	-1.18901	6.3983	18.1351	2.05771e-05	0.000729147
AC005062.2	-5.71151	3.59754	18.1349	2.05798e-05	0.000729147
THRA	1.5588	5.39176	18.1164	2.07799e-05	0.000734335
SAT1	2.27773	7.83646	18.113	2.08171e-05	0.000734335
LINC00982	3.96595	-0.628894	18.1122	2.08261e-05	0.000734335
TOB1	1.37269	5.2455	18.108	2.08721e-05	0.000734785
MAN2A2	1.59263	5.74032	18.0985	2.09772e-05	0.000736919
RP11-97O12.7	5.22219	-2.57574	18.0964	2.09995e-05	0.000736919
PUS1	-1.65906	4.87882	18.084	2.11368e-05	0.000740561
KLHDC1	3.88238	0.042768	18.0564	2.14453e-05	0.000750179
TERF1	-1.80986	6.92041	18.0445	2.15797e-05	0.000753683
TP53INP1	1.68676	6.34895	18.0401	2.16299e-05	0.000754244
CXCR2	-3.32521	-0.490351	18.0311	2.17327e-05	0.000756636
SULF1	3.81967	7.22559	18.0224	2.1832e-05	0.000758892
SERPINB2	5.56154	-0.0695781	18.0141	2.19271e-05	0.000761001
TMEM117	3.03578	2.55093	17.994	2.21599e-05	0.000767874
PROKR1	-2.93879	-0.996931	17.9807	2.23161e-05	0.000772074
LRAT	-3.51493	3.46997	17.973	2.24059e-05	0.000772805
ADCY2	-3.16381	4.60604	17.9718	2.24207e-05	0.000772805
DPH2	-1.49366	5.28771	17.9676	2.247e-05	0.000772805
FAM19A4	-3.66597	-0.94271	17.967	2.24773e-05	0.000772805
GCNT4	-2.747	2.6723	17.9316	2.28984e-05	0.000786061
DCAF12L1	-5.81723	-0.946297	17.9133	2.31206e-05	0.000792453
HCFC2	2.42776	2.97189	17.8939	2.33571e-05	0.000798965
C10orf107	3.63108	-0.469088	17.8918	2.33829e-05	0.000798965
RIN2	2.954	4.14333	17.8679	2.36779e-05	0.00080486
CST1	-5.62113	5.80996	17.8673	2.36854e-05	0.00080486
UNC5D	-3.94001	3.36155	17.8667	2.36934e-05	0.00080486
FHDC1	-2.87197	3.7937	17.866	2.37013e-05	0.00080486
DFNA5	2.09107	4.2393	17.8399	2.40296e-05	0.000814755
FGD4	-1.73664	4.36791	17.8277	2.41838e-05	0.000818726
FAM83E	-3.81544	0.245012	17.8186	2.4299e-05	0.000821367
ASH1L	1.23632	6.0871	17.8102	2.44071e-05	0.000823757
VEGFC	3.70516	2.84029	17.8004	2.45329e-05	0.000826741
DNTT	-4.06856	-2.4839	17.7884	2.46882e-05	0.000829527
NDRG1	2.2775	6.20611	17.7863	2.4716e-05	0.000829527
ANKRD35	-4.41437	-0.113498	17.7853	2.47283e-05	0.000829527
DYNAP	-5.56469	-2.42808	17.7525	2.51582e-05	0.000842664
DUSP1	2.34356	4.73524	17.7347	2.53947e-05	0.000848066
MAGI1	-1.38614	6.18087	17.7346	2.53963e-05	0.000848066
EN1	8.49109	1.07663	17.6945	2.59373e-05	0.000864824
2001-12-01	-5.0778	0.572055	17.6615	2.63917e-05	0.000878649
COL23A1	-2.49025	2.9511	17.6394	2.66994e-05	0.000887552
EEF1A2	2.34624	5.04153	17.629	2.68466e-05	0.000891105
CTD-2228K2.7	2.25909	3.88646	17.6124	2.70818e-05	0.000896332
TMPRSS11E	-5.21225	3.44398	17.6121	2.70853e-05	0.000896332
SLC5A9	-5.52738	1.54859	17.6033	2.72119e-05	0.000899173
ZNF525	-1.84361	4.04956	17.5904	2.73971e-05	0.000903941
BMI1	2.51899	4.30968	17.5652	2.77618e-05	0.000914607
LTBP3	2.20724	5.47871	17.5597	2.78424e-05	0.000914742
NMNAT1P3	-4.9564	-1.18485	17.5573	2.78775e-05	0.000914742
C8orf4	3.51391	3.11182	17.5565	2.78902e-05	0.000914742
C10orf10	3.96069	3.42496	17.552	2.79554e-05	0.000915518
CRYGEP	-3.4968	-1.10593	17.546	2.80437e-05	0.000917049
GABRG1	-5.86629	-1.68693	17.5332	2.82333e-05	0.000921884
PRRX1	4.75065	4.78573	17.5286	2.83012e-05	0.000922736
CACNA1C	2.63564	3.77246	17.5256	2.83471e-05	0.000922869
LRCH2	1.8559	4.82861	17.5029	2.86867e-05	0.000932552
RP11-766N7.4	-5.64975	-2.7277	17.4934	2.88309e-05	0.000935858
VTN	6.51025	4.96922	17.453	2.94505e-05	0.000954569
MYCBP2-AS1	5.00616	-2.82119	17.4216	2.99403e-05	0.00096902
TUBA4B	-3.49773	-2.33694	17.4064	3.01807e-05	0.000975372
HOXA3	4.17637	2.86761	17.3922	3.04071e-05	0.000981253
NDNF	3.9298	3.3973	17.3552	3.10045e-05	0.000998835
LGALS7	-3.81112	-2.21381	17.3529	3.10425e-05	0.000998835
NTRK2	4.71985	5.00536	17.3378	3.12901e-05	0.00100513
GLIS3	3.62719	2.29011	17.3342	3.13486e-05	0.00100513
C2orf80	-4.91922	-2.51711	17.3327	3.13749e-05	0.00100513
MXD1	2.0611	3.44858	17.3171	3.16319e-05	0.0010119
ZNF578	-4.61358	1.46537	17.3109	3.17358e-05	0.00101375
AC074289.1	-2.44983	2.55171	17.3067	3.18059e-05	0.00101407
SLC7A5	-2.24683	9.09553	17.3048	3.18374e-05	0.00101407
NPR3	4.64752	2.88234	17.2888	3.21068e-05	0.00102117
MAPT	2.55263	3.04069	17.2786	3.228e-05	0.00102469
MBOAT2	1.33448	5.66462	17.2768	3.23102e-05	0.00102469
CD47	1.60268	5.2238	17.2711	3.24071e-05	0.00102629
TUBB2BP1	-2.29049	5.36264	17.2646	3.25194e-05	0.00102837
PIK3R5	-3.18429	1.90643	17.2585	3.26227e-05	0.00102922
NPY	-6.16463	-2.31874	17.2576	3.26398e-05	0.00102922
KRT16P1	-6.48287	0.244845	17.2454	3.285e-05	0.00103438
ARHGAP40	-2.91098	4.10178	17.2388	3.29636e-05	0.00103647
HOXC13	8.22979	1.43704	17.2312	3.30963e-05	0.00103811
OR5H3P	-5.30555	-2.1631	17.2304	3.31098e-05	0.00103811
KIAA1715	1.53578	5.03661	17.2269	3.31705e-05	0.00103854
SFN	-2.23292	3.81599	17.2132	3.34103e-05	0.00104457
CPO	-3.69746	-1.38294	17.2066	3.35275e-05	0.00104675
PCDH9	3.21396	3.42552	17.1674	3.42261e-05	0.00106705
KLHL24	1.68898	4.65093	17.1629	3.43075e-05	0.00106761
ZHX1	1.76167	4.79942	17.161	3.43409e-05	0.00106761
LCOR	1.41941	5.35314	17.1461	3.46115e-05	0.00107444
TERF2IP	1.72159	5.43091	17.1436	3.46578e-05	0.00107444
NDRG2	1.91145	5.01674	17.1254	3.49908e-05	0.00108265
MRGPRF	-3.27996	4.46428	17.1238	3.50208e-05	0.00108265
SIT1	-5.02276	-2.30189	17.1155	3.51749e-05	0.00108583
ALDH1A2	5.77567	3.37155	17.1129	3.5222e-05	0.00108583
CNDP2	-1.45439	7.02584	17.0851	3.57419e-05	0.00110032
C1orf210	-5.11212	0.234795	17.0803	3.58326e-05	0.00110158
CIRH1A	-1.26249	6.05969	17.0745	3.59425e-05	0.00110342
NIP7	-1.32945	5.50148	17.0515	3.63798e-05	0.00111363
UTP15	-1.46228	4.57063	17.0493	3.64218e-05	0.00111363
DUXAP8	4.6557	2.22779	17.0491	3.64263e-05	0.00111363
RP11-215P8.4	-4.54777	-2.58011	17.0326	3.67431e-05	0.00112176
ZNF467	3.43708	2.32338	17.0182	3.70238e-05	0.00112876
AC142119.1	-4.11939	-2.06752	16.9748	3.788e-05	0.00115328
YBX2	-2.70449	3.33806	16.9693	3.79892e-05	0.00115438
AP000438.2	-3.7703	-1.62339	16.9664	3.80463e-05	0.00115438
CFL2	1.49164	5.75736	16.9651	3.80733e-05	0.00115438
FAM199X	1.39464	7.04803	16.9431	3.85163e-05	0.00116529
NPTX1	4.13735	2.53175	16.942	3.85386e-05	0.00116529
RAB20	-2.15359	3.6803	16.9029	3.93423e-05	0.00118796
DDHD2	1.16365	5.83431	16.8676	4.00797e-05	0.00120858
REV3L	1.29901	5.48279	16.8582	4.02791e-05	0.00121267
ZNF436	2.01956	3.8513	16.856	4.03252e-05	0.00121267
TBC1D20	1.21667	5.8563	16.8396	4.06753e-05	0.0012206
MMP24	-2.82748	3.1451	16.8385	4.06995e-05	0.0012206
DUXAP9	7.27796	2.92077	16.8357	4.07599e-05	0.00122075
FARSB	-1.25123	6.32298	16.8241	4.10091e-05	0.00122655
BARX2	5.87423	0.511789	16.7843	4.1879e-05	0.00125087
THBD	3.33221	3.52222	16.7807	4.19589e-05	0.00125111
ATP10D	2.64149	4.59817	16.7726	4.21373e-05	0.00125111
OPALIN	-6.22559	-2.35353	16.7723	4.21443e-05	0.00125111
B2M	1.95194	7.66827	16.7721	4.21488e-05	0.00125111
CHST4	-4.86915	0.0518427	16.771	4.21728e-05	0.00125111
SPINK1	-4.41652	-1.65741	16.7686	4.22272e-05	0.00125111
PAICSP7	-5.6093	-2.69198	16.7531	4.25723e-05	0.00125965
TULP1	-3.7524	-1.96955	16.7337	4.30102e-05	0.0012709
HGSNAT	1.56601	5.68687	16.7307	4.30778e-05	0.0012712
AMER3	-4.43557	-1.92459	16.7236	4.32398e-05	0.00127428
CTD-2297D10.2	-3.28345	-0.648506	16.7091	4.3572e-05	0.00128235
ZNF600	-2.73005	3.36174	16.7024	4.37262e-05	0.00128518
SERINC1	1.39839	7.561	16.643	4.51172e-05	0.0013243
GPX2	-4.62128	-1.06416	16.6379	4.5239e-05	0.00132611
PRAME	8.91657	2.85019	16.6292	4.54464e-05	0.00133042
ELOVL2	2.35804	3.89265	16.6233	4.55871e-05	0.00133277
GNA14	-4.61405	2.83547	16.6189	4.5693e-05	0.0013341
IPO11	-1.14301	5.75179	16.6116	4.58696e-05	0.0013353
AC108448.3	-5.39283	-2.85102	16.6107	4.58914e-05	0.0013353
FXYD7	-3.06001	-0.166969	16.6097	4.59155e-05	0.0013353
ACOT7	-1.27671	6.57312	16.571	4.68617e-05	0.00136102
SEC23A	1.76171	7.43735	16.5476	4.7444e-05	0.00137613
RP11-119H12.4	-3.56918	-1.80408	16.5388	4.76652e-05	0.00138073
MAL2	-3.37167	3.82036	16.5342	4.77795e-05	0.00138222
HTR7	-3.38036	3.61174	16.5247	4.80208e-05	0.00138739
AC005682.5	-2.91718	1.6476	16.5216	4.80994e-05	0.00138784
AC093390.1	-3.99938	-2.17517	16.5064	4.84851e-05	0.00139714
DHX33	-1.27051	6.26548	16.4895	4.89203e-05	0.00140709
ABI3BP	3.74827	0.37183	16.488	4.89579e-05	0.00140709
RAPGEF4	2.88068	1.81395	16.465	4.95561e-05	0.00142243
SLC39A6	1.36316	6.83714	16.4418	5.01666e-05	0.00143809
MAK16	-1.42761	5.2336	16.4356	5.03316e-05	0.00144095
FBN1	2.63881	7.92871	16.4255	5.06e-05	0.00144675
PRKCQ	-2.58895	3.37389	16.4126	5.09455e-05	0.00145475
TCEAL5	-4.45894	-0.399949	16.407	5.1095e-05	0.00145713
CLUH	-1.33181	6.65992	16.401	5.1259e-05	0.00145992
CD177	-5.51965	1.2444	16.3867	5.16455e-05	0.00146904
C16orf74	-2.28037	2.22625	16.3795	5.18426e-05	0.00147274
CASP1	7.52789	-1.2617	16.3717	5.20569e-05	0.00147693
C17orf82	4.13328	-1.46198	16.3661	5.22116e-05	0.00147942
NOCT	-1.75512	4.03166	16.3579	5.24365e-05	0.00148389
KDM1B	1.64652	4.50302	16.3547	5.25255e-05	0.0014845
SCNN1G	-4.6337	-2.2465	16.3514	5.26176e-05	0.0014852
WDR43	-1.22592	6.58379	16.3439	5.2825e-05	0.00148915
RP4-559A3.6	-3.82728	-2.07921	16.3371	5.30164e-05	0.00149264
ZNF25	2.37218	2.43086	16.334	5.31014e-05	0.00149312
FZD7	-1.47634	6.55605	16.3316	5.31688e-05	0.00149312
WDR77	-1.2851	5.74741	16.3253	5.33471e-05	0.00149567
GOLGA8Q	2.77563	-0.407764	16.3236	5.33949e-05	0.00149567
GATA5	4.48265	3.47855	16.3164	5.35993e-05	0.00149949
CCL22	-5.24271	-1.82031	16.2948	5.42135e-05	0.00151322
GUCY1A2	2.65995	2.0771	16.2943	5.42272e-05	0.00151322
MRTO4	-1.30954	5.97928	16.2912	5.43148e-05	0.00151375
ZNF589	-1.65218	5.60294	16.2818	5.45844e-05	0.00151935
PYCARD	-3.58433	1.07791	16.2788	5.46713e-05	0.00151985
TSPAN11	3.12328	4.20751	16.2702	5.49207e-05	0.00152486
AOX1	-2.98087	1.47747	16.2598	5.52231e-05	0.00153031
RP11-148B6.1	-5.99634	6.28053	16.2587	5.52555e-05	0.00153031
ARL4A	-1.57291	4.60397	16.2513	5.5472e-05	0.00153438
OXR1	1.50605	5.09013	16.2342	5.59739e-05	0.00154632
APLP1	1.79897	5.20048	16.2135	5.65894e-05	0.00156137
ADCY7	1.61428	4.90122	16.2061	5.68097e-05	0.00156549
FABP5P2	-2.68009	1.72188	16.1996	5.70068e-05	0.00156897
SEZ6	-4.22361	-0.413905	16.1915	5.72517e-05	0.00157146
H6PD	1.60349	5.83286	16.1902	5.729e-05	0.00157146
CLRN1	-5.59461	-2.71006	16.1895	5.73109e-05	0.00157146
DMRT3	7.00427	-1.54387	16.1771	5.76879e-05	0.00157833
AIMP2	-1.41762	5.25291	16.1746	5.7764e-05	0.00157833
YPEL4	4.65168	0.631138	16.1735	5.77976e-05	0.00157833
ZCCHC12	3.45596	1.41798	16.1718	5.78477e-05	0.00157833
SLC5A7	6.48116	2.28102	16.1683	5.79549e-05	0.00157931
KCTD16	4.33348	1.93935	16.1637	5.80984e-05	0.00158126
TCN2	-1.68177	4.15842	16.1527	5.84363e-05	0.00158666
HOXC12	8.23129	0.409024	16.1525	5.84403e-05	0.00158666
ATP1A4	-3.50852	-1.24774	16.1374	5.89082e-05	0.0015974
ZC3H6	1.89262	3.67723	16.1342	5.9009e-05	0.00159817
SYTL4	4.10974	2.79476	16.1061	5.98896e-05	0.00162003
DYRK4	1.79821	3.6747	16.1033	5.998e-05	0.00162049
ZNF860	-3.2702	1.29295	16.0959	6.02157e-05	0.00162487
RP11-327F22.2	-4.53157	-2.69731	16.0776	6.07994e-05	0.00163861
CHRM2	7.3502	0.105865	16.0672	6.11331e-05	0.0016456
RP11-23J9.5	-2.82094	0.575372	16.0603	6.13555e-05	0.00164729
IFT27	1.27757	5.27764	16.0584	6.14175e-05	0.00164729
ALDH5A1	1.80694	4.24704	16.0584	6.14197e-05	0.00164729
POU3F3	7.74786	2.73931	16.0482	6.17509e-05	0.0016531
TMED10P2	3.83883	-1.79949	16.0471	6.17863e-05	0.0016531
ITGA1	3.87695	7.70577	16.0447	6.18651e-05	0.00165321
RP11-231P20.2	-2.53541	-0.929023	16.0312	6.23068e-05	0.00166131
CLDN7	-3.08187	3.7957	16.0308	6.23189e-05	0.00166131
IL2RG	6.42015	-1.0637	16.0257	6.24901e-05	0.00166387
MT1X	-2.82244	2.51468	16.0002	6.33343e-05	0.00168431
FOXC1	4.68553	4.90425	15.9903	6.36662e-05	0.0016911
RP11-66N24.3	2.84163	1.02553	15.9794	6.4037e-05	0.0016959
RP11-53B2.2	-2.977	-2.2527	15.9788	6.4057e-05	0.0016959
ZKSCAN1	1.44737	6.74072	15.9761	6.41457e-05	0.0016959
KLF9	2.95007	2.71845	15.9759	6.41541e-05	0.0016959
TFAP2A-AS1	3.98337	-0.732242	15.9724	6.42731e-05	0.00169701
ZNF544	-1.65545	4.49337	15.9619	6.46305e-05	0.00170286
KLF12	1.63503	5.41833	15.9613	6.4649e-05	0.00170286
CEBPZ	-1.3032	6.53672	15.944	6.52446e-05	0.0017165
TDO2	5.47069	1.7699	15.9369	6.54908e-05	0.00171969
LRRC4C	4.2151	2.5104	15.936	6.55215e-05	0.00171969
RP11-164N3.1	-4.70521	-2.54493	15.9325	6.56404e-05	0.00172009
ABCA2	2.01475	5.50855	15.931	6.56926e-05	0.00172009
UNC5C	3.56808	6.21007	15.925	6.59034e-05	0.0017225
ELSPBP1	6.09222	-2.21792	15.9239	6.59408e-05	0.0017225
CD93	5.38896	2.62024	15.9038	6.6646e-05	0.00173886
TSPAN15	2.43203	4.28569	15.8908	6.71054e-05	0.00174878
RSL1D1	-1.17721	7.44665	15.8874	6.72254e-05	0.00174984
ADSL	-1.13377	6.53739	15.8808	6.74604e-05	0.00175389
DYNLT3	2.17479	5.18284	15.8778	6.75658e-05	0.00175457
WDR12	-1.20265	5.48186	15.8677	6.79286e-05	0.00176191
SLC5A6	-1.15641	5.93109	15.8588	6.82477e-05	0.00176811
TMEM125	-3.92254	1.46128	15.8566	6.8329e-05	0.00176814
POU5F1P3	-5.89498	4.10495	15.853	6.84569e-05	0.00176938
C12orf45	-1.80473	3.71344	15.8104	7.00166e-05	0.00180758
SEPP1	2.38085	5.33704	15.7838	7.10075e-05	0.00183102
ALPK1	3.80461	1.52981	15.7794	7.11732e-05	0.00183109
TRPC3	3.77287	0.814849	15.7793	7.11762e-05	0.00183109
CASS4	3.76279	-1.36396	15.7745	7.13572e-05	0.00183361
CRYL1	3.16052	2.379	15.7596	7.1923e-05	0.001846
HOXB3	4.51571	6.08923	15.7523	7.21989e-05	0.00185092
SALL3	-2.63067	3.88541	15.7406	7.26468e-05	0.00186025
NPTX2	-2.06297	3.05987	15.7046	7.40453e-05	0.00189386
MAB21L1	7.04338	-0.348878	15.7014	7.41692e-05	0.00189395
HTR1F	4.54321	-1.1249	15.6983	7.42926e-05	0.00189395
CHST9	-3.61684	1.92746	15.6979	7.43061e-05	0.00189395
MYOZ2	6.04944	0.323228	15.6957	7.43933e-05	0.00189398
TUNAR	-3.98996	4.84368	15.6829	7.48984e-05	0.00190116
RP11-326C3.2	-3.60316	-2.55753	15.6827	7.49055e-05	0.00190116
SCARF2	1.44141	4.63042	15.682	7.49336e-05	0.00190116
KIAA0430	1.06678	6.01031	15.6646	7.56247e-05	0.00191649
MGAT4C	-3.39111	0.264212	15.6541	7.60491e-05	0.00192473
TEKT4P2	9.826	0.81339	15.6522	7.61242e-05	0.00192473
AF064860.7	-3.54122	-1.69387	15.6401	7.66127e-05	0.00193486
PPARA	2.38327	4.26276	15.6301	7.7019e-05	0.0019429
NCOA7	2.48237	4.56403	15.6243	7.72555e-05	0.00194664
DOCK2	-4.41104	0.457318	15.6054	7.80328e-05	0.00196399
CXCR2P1	-3.86962	-2.6124	15.6018	7.81793e-05	0.00196543
MYCNOS	-3.17535	-0.758591	15.5888	7.87179e-05	0.00197305
OPRL1	2.68352	2.26735	15.5884	7.87363e-05	0.00197305
RNF144B	-2.8456	2.34636	15.5881	7.87503e-05	0.00197305
CTD-2034I21.2	-3.22242	-1.89497	15.5716	7.94407e-05	0.00198809
SHC2	2.16079	4.3994	15.5264	8.13611e-05	0.00203384
ABCA5	2.38486	3.0869	15.5159	8.18156e-05	0.00204099
MT1M	-4.86485	-1.47768	15.5155	8.18321e-05	0.00204099
GTSF1	-4.6969	-2.15953	15.4953	8.27125e-05	0.00206062
MTND1P23	-1.47226	7.05846	15.4931	8.28076e-05	0.00206067
IMP4	-1.16406	5.70329	15.4868	8.30828e-05	0.00206519
UNC93A	-4.08667	-2.16284	15.484	8.32056e-05	0.00206591
CCDC85A	3.82424	0.979318	15.4819	8.32992e-05	0.00206591
CNTN5	4.96189	0.678791	15.4781	8.34662e-05	0.00206773
AC073071.1	-4.83444	-0.557206	15.4692	8.38605e-05	0.00207517
RALGDS	1.28968	5.80955	15.4586	8.43304e-05	0.00208446
SIM2	6.4117	1.73756	15.4537	8.45519e-05	0.0020876
TEAD4	-1.89436	5.64745	15.3957	8.71852e-05	0.00214828
ENAM	5.65489	-2.51564	15.3953	8.72041e-05	0.00214828
ZBED6	1.81167	4.10738	15.3865	8.76115e-05	0.00215591
RP11-404J23.1	-4.73802	-2.45486	15.3735	8.82186e-05	0.00216843
GBP2	4.91282	4.17775	15.3646	8.86332e-05	0.0021762
EGFL6	7.37104	4.74988	15.346	8.95089e-05	0.00219526
MBNL1	1.57513	5.47052	15.3202	9.07396e-05	0.00222297
MRPS12	-1.29183	4.73518	15.3178	9.08542e-05	0.00222331
RHBDL2	-3.15697	-2.41242	15.3044	9.15043e-05	0.00223637
FOXK1	1.2112	5.71318	15.3026	9.15904e-05	0.00223637
FCGR2A	3.89661	1.04609	15.2839	9.25033e-05	0.00225616
ESRP2	-3.21893	3.73952	15.2725	9.30595e-05	0.00226722
FAM182B	3.75897	-1.16898	15.2603	9.36637e-05	0.00227766
CRYBB1	-3.65673	-0.865166	15.2597	9.36942e-05	0.00227766
TACR3	-4.78645	-2.06375	15.2364	9.48559e-05	0.00230336
RBM19	-1.1298	5.68491	15.2313	9.51141e-05	0.00230709
SMOC1	4.21013	3.14242	15.2257	9.53963e-05	0.0023114
MYO9A	1.16691	5.79301	15.1965	9.68831e-05	0.00234485
P4HA2	2.58584	6.29072	15.1797	9.77472e-05	0.00236317
GPSM1	1.25999	5.81548	15.176	9.7942e-05	0.00236529
ADGRG5	-3.72081	-0.387262	15.172	9.81457e-05	0.00236762
KLF3	1.42322	6.05079	15.1693	9.82862e-05	0.00236842
EBNA1BP2	-1.23956	6.50367	15.1521	9.9188e-05	0.00238754
RUVBL1	-1.14014	6.70442	15.14	9.98252e-05	0.00240026
RP11-752G15.4	-3.86997	-2.53407	15.1359	0.000100042	0.00240287
DPPA3	-5.32053	-0.99934	15.1295	0.000100381	0.00240839
OCLN	-1.6931	4.74737	15.1247	0.000100639	0.00241194
ATP7A	1.88216	4.28944	15.1196	0.000100912	0.00241338
HGD	3.66015	-2.35434	15.1195	0.000100917	0.00241338
PDE10A	2.61199	4.19782	15.1043	0.00010173	0.00243017
FGF7	4.1296	-0.0174659	15.1018	0.000101866	0.0024308
FSTL4	-2.64959	0.701569	15.0943	0.000102272	0.00243785
LMOD1	3.27831	1.89984	15.0827	0.000102903	0.00245024
COL3A1	7.01488	11.8684	15.0548	0.000104432	0.00248399
TYRP1	5.82222	1.67177	15.0451	0.00010497	0.00249408
TOMM40	-1.22976	6.86305	15.0387	0.000105329	0.00249993
TGM2	3.85903	7.58838	15.009	0.000106999	0.00253574
CDC42EP5	3.5124	2.96271	15.0067	0.000107128	0.00253574
ADGRB3	2.88585	1.96931	15.0052	0.000107215	0.00253574
KDELR3	2.51799	5.23605	15.0038	0.000107298	0.00253574
ASIC1	2.11059	4.26744	14.9901	0.000108076	0.00255139
PON3	-6.29106	-2.24128	14.9866	0.000108278	0.00255344
MAN2B2	2.14692	4.38144	14.9823	0.000108522	0.00255576
KNOP1	-1.15951	6.00536	14.9798	0.00010867	0.00255576
EZR	-1.47625	8.51862	14.9788	0.000108724	0.00255576
SKAP1	4.30865	0.0784513	14.9579	0.000109936	0.00258017
ARL10	1.5532	5.63712	14.9553	0.000110089	0.00258017
PI3	10.0653	1.06493	14.9538	0.000110175	0.00258017
EYA4	5.00452	2.41074	14.9529	0.00011023	0.00258017
TSR1	-1.14217	6.77828	14.9454	0.000110669	0.00258771
RP11-339B21.8	3.83825	-2.41767	14.936	0.000111219	0.00259782
PLN	6.32062	0.0975235	14.9299	0.000111583	0.00260243
DFNB31	1.48778	4.09722	14.9285	0.000111664	0.00260243
GLP1R	-4.87549	-2.02716	14.9256	0.000111833	0.00260243
ADGRA2	3.79755	7.18272	14.9247	0.000111888	0.00260243
RIT1	1.09091	5.39195	14.9202	0.000112153	0.00260586
MOV10	1.15888	6.03673	14.9095	0.000112794	0.00261799
AL450992.2	-3.8665	-1.91145	14.9047	0.000113083	0.00262183
CD207	7.80021	-1.00111	14.9028	0.000113197	0.00262183
AC004543.2	-4.7325	-3.09318	14.8891	0.00011402	0.00263811
IGFBP3	5.06017	8.81043	14.886	0.00011421	0.00263975
RPL22L1	-1.81647	5.06709	14.8811	0.000114506	0.00264383
LRP12	1.44191	5.27149	14.8714	0.000115097	0.00265468
AGGF1P1	4.44518	-0.787534	14.8667	0.000115381	0.00265645
NOSTRIN	4.95055	-0.303878	14.8662	0.000115414	0.00265645
SCO1	-1.10406	5.43758	14.8481	0.000116524	0.00267916
GOLGA2	1.28417	6.65081	14.8462	0.000116643	0.00267916
DRAXIN	-3.30422	4.88481	14.8373	0.000117192	0.00268895
DLX6-AS1	5.57609	0.185404	14.8343	0.000117382	0.00269052
ANXA3	-1.95678	5.26614	14.8299	0.000117657	0.00269403
PGAM1P5	-4.00242	-1.91426	14.8276	0.0001178	0.00269451
PKHD1L1	-3.7993	-1.94844	14.8104	0.000118876	0.00271629
LPL	4.36419	5.83044	14.8019	0.000119413	0.00272575
IL34	-3.4644	0.236927	14.7939	0.00011992	0.0027345
IQCA1	-4.13195	0.368516	14.7854	0.000120465	0.0027441
IFITM10	2.83894	0.682692	14.7791	0.000120868	0.00275042
RP1-302G2.5	-3.16997	-0.514181	14.7749	0.00012114	0.00275379
PRKAA1	1.09981	5.959	14.7697	0.00012147	0.00275622
LINC00824	-4.64549	-2.61939	14.7679	0.000121587	0.00275622
DNAJC1	1.43146	5.5541	14.7651	0.000121769	0.00275622
RP1-167G20.1	-4.82994	-3.1055	14.7636	0.000121863	0.00275622
CLK1	1.38717	5.59641	14.7635	0.000121872	0.00275622
THBS3	1.9831	5.72329	14.7486	0.000122842	0.00277457
GRWD1	-1.25939	5.6996	14.7471	0.000122934	0.00277457
THSD7B	-3.66398	-1.76824	14.7411	0.000123329	0.00277881
ASXL1	1.38982	7.09644	14.7404	0.000123374	0.00277881
TRPM6	-2.61577	0.47351	14.7299	0.000124065	0.00279152
SPATA31C1	-4.89132	-2.95127	14.724	0.000124452	0.00279408
ZNF703	2.27155	5.3044	14.723	0.000124518	0.00279408
THSD1	2.45636	0.979706	14.7224	0.000124558	0.00279408
PUM3	-1.35951	5.96989	14.6898	0.000126734	0.00283999
GXYLT2	2.07548	3.34436	14.6609	0.000128691	0.00288093
SLITRK2	-5.04651	0.322842	14.6542	0.000129147	0.00288821
NOL6	-1.46021	6.27445	14.6397	0.000130141	0.00290748
SYNE4	-3.00317	1.87785	14.6323	0.000130655	0.00291549
PLAGL1	2.51504	5.05969	14.6293	0.000130862	0.00291549
COA7	-1.40491	4.39635	14.6289	0.000130895	0.00291549
CA4	-3.64668	-0.872712	14.6257	0.000131113	0.00291739
NR1D2	1.34844	5.5261	14.6196	0.000131541	0.00292231
KIAA1462	2.21694	5.82145	14.6188	0.000131599	0.00292231
FAM86B1	-1.51501	4.40566	14.6167	0.000131739	0.00292249
FAM151B	2.77095	0.172927	14.6139	0.00013194	0.00292401
FZD6	1.61201	4.57101	14.6083	0.000132331	0.00292973
IL23A	-3.44499	-0.0985426	14.6056	0.000132522	0.00293102
IRX2	-3.66867	4.90227	14.5877	0.000133786	0.00295601
GLRB	3.44892	1.65604	14.5764	0.000134591	0.00296759
ADM	-2.43201	5.97005	14.5749	0.000134698	0.00296759
AXIN2	-1.6417	4.95305	14.5747	0.000134713	0.00296759
LRRC8C	1.88136	3.86475	14.552	0.000136344	0.00300052
ABCC6P2	2.28511	-0.0681486	14.5475	0.000136669	0.00300468
TRPS1	2.04483	4.60975	14.5427	0.000137021	0.00300828
PALMD	4.55027	1.22739	14.5415	0.000137105	0.00300828
HIPK3	1.34494	5.85887	14.5344	0.00013762	0.00301657
PTGIR	4.85708	1.58203	14.5299	0.000137956	0.00302093
TRMT1	-1.11362	5.53201	14.5138	0.000139135	0.00304372
CRHR2	-3.17461	-2.55545	14.5063	0.000139691	0.00305286
FGF9	3.75839	0.340404	14.5013	0.000140062	0.00305795
ATP12A	-4.49267	1.87364	14.4922	0.000140741	0.00306975
UTP14A	-1.44081	4.7958	14.4722	0.000142243	0.00309507
CLIP3	1.98966	5.76699	14.4721	0.00014225	0.00309507
RP11-47L3.1	-5.92971	-2.54619	14.4711	0.000142323	0.00309507
ITGAV	2.3693	9.50005	14.466	0.000142711	0.00309762
CTD-2587M23.1	-4.23177	-2.73281	14.4659	0.000142721	0.00309762
URAD	5.76506	-1.79772	14.4562	0.000143454	0.00311047
IL13RA1	1.23463	5.9927	14.4378	0.000144866	0.00313801
NF1	1.0872	7.04579	14.4336	0.000145187	0.00314188
ING4	1.47299	4.39086	14.4297	0.000145488	0.0031453
DPY19L4	1.15686	5.6836	14.4169	0.000146484	0.00316298
CHRNB2	-3.3262	0.385279	14.4155	0.000146592	0.00316298
MYBBP1A	-1.25939	6.56931	14.4113	0.000146918	0.00316691
MTURN	1.56805	4.0518	14.4068	0.000147269	0.00317139
NFATC4	1.41406	5.69286	14.3962	0.000148101	0.00318211
AGBL2	-5.34712	-1.68063	14.3952	0.000148178	0.00318211
HMX3	6.02431	-0.44727	14.3949	0.000148199	0.00318211
WEE1	-1.48989	7.03877	14.3903	0.000148566	0.00318688
PDE8A	1.4622	4.27779	14.3873	0.000148803	0.00318829
PAH	-4.5676	-1.9987	14.3858	0.000148921	0.00318829
UBL4B	4.78521	-1.75081	14.3753	0.000149754	0.00320303
GPRIN3	3.05947	1.90688	14.3728	0.000149951	0.00320413
HMGA1	-1.93743	10.3091	14.366	0.000150497	0.00321264
AZGP1P2	-4.8278	-3.05563	14.3642	0.00015064	0.00321264
AQP10	5.24942	-1.92302	14.3578	0.000151152	0.00322044
FGL2	7.98006	-0.848476	14.3487	0.000151886	0.00323296
PUS7	-1.57676	5.62298	14.3463	0.00015208	0.00323397
AC108142.1	-1.88037	4.11171	14.3408	0.000152521	0.00323807
C16orf89	-4.01092	0.357502	14.3403	0.000152566	0.00323807
CRTAC1	2.47914	1.16532	14.3364	0.000152877	0.00323941
HOTAIRM1	2.65516	3.58792	14.3355	0.000152954	0.00323941
LYAR	-1.46461	5.12478	14.3341	0.00015307	0.00323941
KLHL8	1.39963	4.37111	14.3312	0.0001533	0.00324119
HSPD1	-1.43163	9.49678	14.3288	0.000153499	0.00324227
TYK2	1.07151	5.94422	14.3217	0.000154081	0.00325147
PIF1	-1.82993	5.20455	14.3036	0.000155563	0.0032796
RAI1	2.02501	6.2684	14.3016	0.000155731	0.00328001
RP1-78O14.1	-3.32059	-1.2675	14.294	0.000156366	0.00328984
SHISA2	4.18325	4.26015	14.292	0.000156528	0.00328984
HTRA1	3.34225	6.3728	14.2906	0.000156645	0.00328984
FAM110C	-3.31914	2.02298	14.2869	0.000156951	0.00329314
ITPRIPL2	1.44617	5.21309	14.2752	0.00015793	0.00331052
CES5AP1	4.68382	-0.118043	14.2638	0.000158895	0.0033276
EOMES	-4.55752	3.79685	14.26	0.000159211	0.00333106
SGMS2	2.79674	4.10583	14.2546	0.000159672	0.00333561
2008-09-01	1.24652	6.66739	14.2539	0.000159731	0.00333561
PBK	1.54017	4.85873	14.2508	0.000159996	0.003338
LPCAT2	1.84375	4.02591	14.242	0.00016074	0.00335034
SHISA6	-4.24008	0.0413491	14.2303	0.000161745	0.00336811
SCARB2	1.33403	7.33471	14.225	0.000162204	0.00337449
BCO2	3.32131	1.34048	14.217	0.000162889	0.00338486
IL33	9.03661	2.5647	14.2156	0.000163009	0.00338486
OTX2	-4.09969	2.7645	14.2003	0.00016434	0.00340928
MECP2	1.11812	5.87479	14.1974	0.000164597	0.0034114
TDRD1	-6.94345	-1.83531	14.1954	0.000164771	0.00341181
PDE3A	3.26429	3.89665	14.1925	0.000165028	0.00341318
PIK3IP1	2.60411	3.37795	14.1911	0.000165146	0.00341318
SENP7	1.41351	5.25455	14.1823	0.000165927	0.00342611
SPOPL	1.39678	4.93849	14.1796	0.000166163	0.00342778
FAM212B	-1.57777	4.73889	14.1753	0.000166544	0.00343243
SLC35B2	1.13076	5.97859	14.1662	0.000167346	0.00344574
WDR3	-1.12566	6.19092	14.1622	0.000167704	0.00344854
HAPLN2	2.99069	-0.674484	14.1612	0.000167795	0.00344854
CRHR1	4.94811	-0.409672	14.1583	0.000168057	0.00345067
CTSB	2.38365	8.43145	14.1565	0.000168211	0.00345067
ILDR1	-4.72158	-1.55599	14.1534	0.00016849	0.00345319
EVI5	1.79055	5.01388	14.15	0.0001688	0.00345633
C7orf60	1.61754	3.85783	14.1381	0.000169867	0.00347496
NOS1	-3.1827	-0.306153	14.1355	0.000170101	0.00347652
BCL6	2.51118	4.08822	14.131	0.000170514	0.00348173
BNIP3L	1.33169	6.80596	14.1291	0.000170679	0.00348187
KREMEN2	-2.22441	2.97128	14.1209	0.000171425	0.00349387
PCNXL2	-1.27359	5.12608	14.1096	0.000172464	0.00351181
CCDC3	3.04988	4.5657	14.105	0.000172884	0.00351712
CXCL5	-3.29941	4.84398	14.0931	0.000173977	0.0035361
MRPL1	-1.32743	4.47241	14.0899	0.000174281	0.0035373
CTC-339O9.1	-5.34988	-2.18973	14.089	0.000174357	0.0035373
SUN2	1.45257	5.80119	14.0863	0.00017461	0.0035385
PLEKHG6	-3.19544	3.19514	14.0849	0.000174737	0.0035385
TRPM2	-2.88057	-1.4293	14.074	0.000175755	0.00355585
GPATCH4	-1.45864	5.7037	14.0657	0.000176535	0.00356535
RP11-59E19.4	-4.32922	-2.74702	14.0656	0.000176547	0.00356535
VENTX	-4.22044	2.11264	14.0627	0.000176818	0.00356755
KHNYN	1.20912	6.51839	14.0567	0.000177385	0.00357572
NANOGP7	-5.30299	-2.9049	14.0506	0.000177958	0.003584
COMMD3	2.23761	2.59598	14.0399	0.000178974	0.00359972
SPINT2	-1.15446	6.63033	14.0389	0.000179064	0.00359972
POU5F1	-6.00331	8.41334	14.0371	0.00017924	0.00359996
NAT10	-1.23088	6.42268	14.0319	0.000179733	0.00360658
SCUBE3	2.99522	5.2536	14.0082	0.000182014	0.00364904
C20orf166-AS1	4.69051	2.23728	14.0028	0.000182539	0.00364973
CUL9	1.25413	5.03903	14.0006	0.000182757	0.00364973
GSTM2	1.50605	4.41821	14.0001	0.000182798	0.00364973
DCN	8.12548	4.94634	13.9988	0.000182928	0.00364973
RP1-179N16.6	2.39124	-0.0873841	13.9979	0.000183012	0.00364973
RP11-377G16.2	5.81222	-2.4761	13.9971	0.000183091	0.00364973
PCGF5	1.68746	4.82207	13.9947	0.000183327	0.00364973
ZNF551	-1.67678	4.54185	13.9942	0.000183371	0.00364973
RSL24D1P8	-4.8568	-2.95441	13.9851	0.000184269	0.00366429
COL17A1	-2.76186	1.19722	13.9639	0.000186357	0.00369745
TIPARP	2.00112	5.19582	13.9623	0.000186517	0.00369745
FILIP1L	3.57166	4.76279	13.9616	0.000186587	0.00369745
ZNF536	5.52933	0.219263	13.9614	0.000186606	0.00369745
FAM150B	-3.13508	-0.302009	13.9591	0.000186831	0.00369859
LRRK2	3.85266	0.505184	13.9513	0.000187608	0.00370741
RP11-281P11.1	-4.38312	-1.92773	13.9512	0.000187613	0.00370741
ALDH1B1	-1.15059	5.52124	13.9464	0.000188102	0.00371376
IGF2-AS	4.68785	1.86802	13.927	0.000190051	0.00374889
GATA2-AS1	4.42168	2.14274	13.9074	0.000192044	0.00378248
DNMT3A	-1.37525	6.35062	13.9057	0.000192214	0.00378248
CTB-25B13.12	2.25961	1.73471	13.9052	0.000192268	0.00378248
SPRY1	1.88022	5.82806	13.9013	0.000192667	0.00378694
LNPEP	1.39462	5.04487	13.8823	0.000194622	0.00381879
QTRTD1	-1.2558	5.42122	13.8822	0.000194633	0.00381879
CCDC144NL	-2.48199	-0.54517	13.8753	0.000195348	0.00382942
PSKH2	-5.51747	-1.27161	13.8635	0.000196578	0.00385009
PSMG1	-1.07034	5.2892	13.8564	0.000197329	0.00386138
RICTOR	1.17653	5.54394	13.8492	0.000198081	0.00387268
ZNF740	1.21082	5.24337	13.841	0.00019895	0.00388592
GNAQP1	-2.15303	0.345067	13.8395	0.000199111	0.00388592
BMP1	2.49456	6.22007	13.8351	0.000199574	0.00389153
ARHGEF12	1.0968	7.16574	13.833	0.000199798	0.00389244
HRSP12	-1.34191	4.18679	13.8271	0.000200424	0.0039012
TIMM10	-1.42742	4.0866	13.8226	0.000200909	0.00390719
TMOD2	2.45408	4.5275	13.8161	0.000201599	0.00391715
MLLT3	2.4086	5.25424	13.8106	0.000202192	0.00392523
GOLGA8O	2.63146	-0.108112	13.8046	0.000202844	0.00393442
CCDC184	3.64544	2.36396	13.7896	0.00020447	0.00395936
URB1	-1.1239	6.03733	13.7894	0.000204488	0.00395936
TRIM7	4.14135	-0.422791	13.7838	0.000205102	0.00396775
TMEM132B	-3.82219	4.7641	13.7736	0.000206212	0.00398246
WDR13	1.23815	4.85385	13.7735	0.000206222	0.00398246
CLEC11A	1.87026	4.16368	13.7709	0.000206507	0.00398447
TPPP	3.51757	2.14328	13.7687	0.000206753	0.00398573
SOX2	-4.20758	5.85528	13.7652	0.000207139	0.00398969
CTSO	2.27533	3.11294	13.763	0.000207376	0.00399077
RP11-10A14.5	-3.31331	-0.32742	13.7582	0.000207916	0.00399461
DHCR24	-1.39475	8.69047	13.7568	0.000208066	0.00399461
SLIT3	3.37847	5.29293	13.7561	0.000208143	0.00399461
CCDC86	-1.30491	5.67644	13.7547	0.0002083	0.00399461
SLC35F3	-2.79528	0.0618537	13.7519	0.000208607	0.00399544
ZNF503	3.43553	5.07159	13.751	0.000208705	0.00399544
CTSC	-1.63147	7.17022	13.7456	0.000209311	0.00400358
PYGO1	1.79515	4.39971	13.7379	0.000210172	0.00401656
DENND4A	1.79931	4.32393	13.7302	0.00021103	0.00402947
NETO1	-3.63777	1.55563	13.7273	0.000211359	0.0040308
ARFGEF1	-1.03278	6.66697	13.725	0.000211614	0.0040308
MICA	1.57366	4.6023	13.7247	0.000211648	0.0040308
IRF2BP2	1.07721	6.57932	13.7219	0.000211974	0.00403348
GRIA2	5.0646	-1.97925	13.7203	0.000212154	0.00403348
TCEAL2	-3.57129	1.30361	13.7152	0.000212725	0.00404086
MEIS2	3.55828	6.39062	13.7102	0.000213289	0.0040481
CTD-2554C21.2	-6.59241	-1.10377	13.7026	0.000214154	0.00405975
FLVCR2	-2.28275	1.96974	13.7014	0.000214294	0.00405975
TXLNG	-1.19976	6.35053	13.7	0.000214455	0.00405975
VRTN	-4.80152	6.42597	13.6955	0.000214965	0.00406591
PIGZ	2.98304	0.39696	13.693	0.000215258	0.00406797
MRGPRF-AS1	-2.73102	-1.97103	13.6788	0.000216884	0.0040945
TRABD2A	-2.89581	2.01646	13.6776	0.000217033	0.0040945
DIP2C	1.09387	5.42199	13.672	0.000217671	0.00410303
DOCK11	1.73163	4.24202	13.6696	0.000217956	0.00410491
C19orf84	-2.56746	0.216974	13.6646	0.000218538	0.00411236
LOXHD1	-4.9978	-1.59459	13.6616	0.000218883	0.00411534
SSPN	2.77913	1.49464	13.6577	0.00021934	0.00411636
BBS2	1.11777	5.25315	13.6564	0.000219487	0.00411636
ZNF101	-1.63601	4.222	13.6553	0.000219617	0.00411636
LGALS7B	-3.05162	-1.46983	13.6548	0.000219683	0.00411636
GCSH	-1.19826	5.57811	13.6489	0.000220369	0.00412362
CTD-2555O16.2	2.61417	-1.05456	13.6483	0.000220445	0.00412362
RP11-203J24.9	2.59831	-0.542232	13.627	0.000222953	0.00416701
MALAT1	1.47151	8.48303	13.6134	0.000224573	0.00419373
SLCO4C1	-2.38378	3.41324	13.6093	0.000225067	0.0041978
NNT	1.29056	5.60751	13.6066	0.000225396	0.0041978
LOXL4	3.18919	4.60051	13.6065	0.000225408	0.0041978
C3orf80	3.19648	0.749414	13.6053	0.000225551	0.0041978
HAGLR	5.226	2.03275	13.6004	0.000226143	0.00420527
LINC00511	2.52121	3.10223	13.5873	0.000227727	0.00423115
SLN	6.55687	-0.0482313	13.5771	0.000228959	0.00425046
MT1A	-4.1142	-2.69779	13.5737	0.000229375	0.00425462
ARHGEF35	-2.30446	1.78737	13.5633	0.000230654	0.00427476
CTD-2001C12.1	-2.68804	-1.71359	13.558	0.000231308	0.00428253
TIMP2	1.65062	7.5636	13.5567	0.000231462	0.00428253
VAT1L	-2.73715	6.43254	13.553	0.000231923	0.00428746
PSME3	-1.22284	7.91844	13.5371	0.000233897	0.00431893
C15orf48	3.18729	-1.18877	13.5361	0.000234016	0.00431893
CACYBP	-1.11865	6.64953	13.5344	0.000234227	0.00431922
DNM1P51	3.61527	-1.00149	13.5276	0.000235087	0.00432989
CASP7	1.52765	4.32727	13.5267	0.000235198	0.00432989
HRH1	3.72248	1.48788	13.5175	0.000236349	0.00434744
F3	-1.80289	3.91319	13.5154	0.000236617	0.004348
ST6GALNAC6	1.19007	5.33905	13.5141	0.000236773	0.004348
IL18RAP	5.22795	-2.54354	13.5081	0.000237532	0.0043583
SLFN11	6.51587	4.685	13.4977	0.000238852	0.00437889
CCDC183	3.34805	4.24337	13.4918	0.000239613	0.00438919
RARA-AS1	2.80581	0.627611	13.4902	0.000239819	0.00438932
DLX2-AS1	3.86821	-2.26672	13.4718	0.000242171	0.0044287
FHL1	1.84462	6.19228	13.4584	0.000243916	0.00445692
FGF13	-2.21868	4.79868	13.4527	0.000244647	0.00446659
GOLGA6C	-3.16245	-0.587758	13.4502	0.000244979	0.00446894
ADCYAP1	5.35858	-2.65529	13.4474	0.000245348	0.00447198
WDR74	-1.24764	5.06729	13.4418	0.000246083	0.00448168
CLEC3A	-4.36607	-1.28729	13.4362	0.000246815	0.0044913
DACT3	2.4536	4.98624	13.4297	0.000247669	0.00450314
CECR2	-1.36625	6.11591	13.4257	0.0002482	0.00450906
DNAH17-AS1	-3.08081	-1.77564	13.4181	0.000249205	0.00452361
PBXIP1	1.41288	6.2453	13.4117	0.000250058	0.00453536
XXbac-B444P24.8	5.1441	-2.71694	13.4087	0.000250462	0.00453895
GRPR	-3.53685	3.15245	13.4052	0.000250923	0.00453897
ZNF521	2.05071	4.78532	13.4051	0.000250938	0.00453897
C6orf223	-2.80778	1.26528	13.4041	0.00025108	0.00453897
SHD	4.06402	3.60641	13.3731	0.000255265	0.00461086
S100A14	-3.48046	0.572315	13.3533	0.000257969	0.00465588
BHLHE41	3.42001	1.79078	13.3511	0.000258268	0.00465747
TMED4	0.983359	6.29546	13.3425	0.000259458	0.00467323
AFG3L2	-1.01346	6.38863	13.3417	0.000259565	0.00467323
ZNF711	1.23157	5.74182	13.3379	0.000260093	0.00467892
OVGP1	2.55902	1.79305	13.336	0.000260353	0.00467978
RP11-834C11.6	6.14697	-2.06153	13.3231	0.00026215	0.00470825
HOXA13	4.79637	3.85094	13.3191	0.000262719	0.00471463
ZDHHC8P1	2.87358	4.18042	13.3119	0.000263721	0.00472876
CBFA2T2	1.23879	5.54577	13.3078	0.000264304	0.00473537
HOXC13-AS	7.5681	-1.12278	13.3018	0.000265148	0.00474664
TMF1	1.17548	5.99132	13.2883	0.000267062	0.00477703
PLCB3	-0.989372	6.2192	13.2858	0.000267428	0.00477971
RP11-119F19.4	2.23454	-0.255491	13.2822	0.000267936	0.00478208
A2M	3.61664	1.66817	13.2818	0.000267994	0.00478208
MDK	1.73507	9.01412	13.2728	0.000269284	0.00480122
HOXB8	4.75049	4.72298	13.2684	0.00026992	0.00480722
TCAF1	1.12048	7.52982	13.2674	0.000270056	0.00480722
HP	-5.16671	-0.164611	13.2458	0.000273188	0.00485703
RNF39	-3.56039	-2.05973	13.2451	0.000273294	0.00485703
FKBP7	2.45684	4.68962	13.229	0.000275655	0.00489503
MYH2	-3.42469	-0.912268	13.2265	0.000276013	0.00489527
NIPSNAP3B	2.40669	-0.242022	13.2259	0.000276112	0.00489527
ORC5	-1.37322	4.70093	13.2154	0.000277652	0.00491862
CASP3	-1.3359	6.69016	13.2138	0.0002779	0.00491908
APEX1	-1.09054	7.45884	13.2089	0.000278629	0.00492803
LINC01124	-3.92211	1.0062	13.1945	0.000280767	0.00496186
EGLN3	-1.86559	4.32107	13.1885	0.000281678	0.00497025
SLC12A5	2.47881	0.568879	13.1877	0.000281788	0.00497025
STMND1	3.74637	-1.69623	13.1869	0.000281917	0.00497025
DNMT3L	-3.74944	-2.21083	13.1812	0.000282768	0.00498127
DMKN	-2.10304	5.36986	13.1785	0.000283173	0.00498443
PRKD1	1.69615	3.97974	13.1611	0.000285823	0.00502487
FBXL8	3.30115	0.970533	13.1604	0.000285926	0.00502487
HS2ST1	1.07429	5.98103	13.1561	0.000286589	0.00503252
SEC31B	1.7349	3.69876	13.1533	0.000287009	0.00503589
TNNI3	-2.49004	1.34899	13.1504	0.000287462	0.00503982
MFI2	2.36437	4.78751	13.143	0.000288599	0.00505186
ZNF436-AS1	2.26904	2.24036	13.1429	0.000288606	0.00505186
ISL1	3.87602	2.88682	13.1389	0.000289233	0.00505714
SLC15A1	-3.594	-0.438442	13.138	0.000289365	0.00505714
HSPA1A	2.74071	7.13236	13.0878	0.00029723	0.0051898
FGF12	-2.38365	2.57179	13.0865	0.000297426	0.0051898
RP1-99E18.2	-2.26935	-0.655346	13.0727	0.000299627	0.00522045
RAP1GAP2	-2.30758	5.29324	13.0725	0.000299669	0.00522045
DLX1	4.40169	4.92761	13.0711	0.000299893	0.00522045
CT83	-5.75071	-1.82378	13.0688	0.000300253	0.0052226
DPP6	-3.28315	0.492249	13.0638	0.000301062	0.00523255
TXK	3.92883	0.592729	13.052	0.000302967	0.00526151
C9orf135-AS1	-3.88899	-2.98678	13.0486	0.000303514	0.00526687
RP11-521C20.2	3.50575	-2.47918	13.0405	0.000304822	0.00528541
NRN1	5.78953	2.03336	13.0365	0.000305486	0.00529277
ARMC6	-1.1779	5.24517	13.0333	0.000306004	0.0052976
CD53	-3.7935	-2.0525	13.0292	0.000306674	0.00530503
RP11-561I11.3	-3.57576	-2.81521	13.0162	0.00030881	0.00533451
MIXL1	-3.69912	3.5488	13.0159	0.000308862	0.00533451
OTUD1	2.16722	2.96553	13.0092	0.000309957	0.00534924
GATAD2B	1.12373	5.67605	12.999	0.000311655	0.00537434
ZNF705D	-4.89295	-2.96971	12.9929	0.000312672	0.00538768
LCP1	-2.39026	3.89787	12.9908	0.000313019	0.00538944
IL1RAP	1.89031	4.08672	12.9885	0.000313413	0.00539039
MVP	2.74234	4.08202	12.9876	0.000313562	0.00539039
RP11-366H4.1	7.90896	-0.917138	12.9848	0.000314033	0.00539144
TUBA3D	-4.20032	-2.82167	12.9843	0.000314112	0.00539144
GPR180	1.52185	5.01497	12.9822	0.000314463	0.00539327
AHR	1.81437	4.31056	12.9798	0.000314864	0.00539348
PDCD1LG2	5.71955	-1.3873	12.9782	0.000315134	0.00539348
HOXB4	4.4515	3.99027	12.9778	0.000315208	0.00539348
CRAT	1.29117	5.0441	12.9688	0.000316722	0.00541518
IFITM1	-2.08167	5.89608	12.965	0.000317375	0.00542216
SLC1A2	-2.94319	0.456967	12.9545	0.000319158	0.00544839
RCL1	-1.42635	4.0826	12.9514	0.000319688	0.00545013
ERMN	-3.26847	-1.31852	12.951	0.000319754	0.00545013
RNF212B	-3.12295	-2.22677	12.9474	0.000320367	0.00545234
THSD4	1.82233	4.8471	12.9473	0.000320377	0.00545234
CNTN4	3.98424	2.70857	12.9367	0.000322201	0.00547916
KCNE4	3.98881	-0.0271865	12.9265	0.000323964	0.0055049
HSPA7	4.36001	-1.16794	12.9226	0.000324639	0.00551212
C6orf132	-2.37731	4.18214	12.9208	0.000324946	0.0055131
PDYN	-3.33599	-1.11622	12.9122	0.000326449	0.00553013
CAP2P1	-4.46187	-1.91781	12.9122	0.000326452	0.00553013
CCDC64B	-4.22377	0.773581	12.9075	0.000327268	0.00553972
IL21R	-3.11563	1.46723	12.892	0.000329992	0.00558131
HCN4	-2.30962	3.55174	12.8905	0.000330253	0.00558131
TIMM44	-1.00593	5.75449	12.8892	0.000330484	0.00558131
GATA3	2.70522	4.74497	12.8814	0.000331864	0.00560033
CARD11	-1.84312	5.00324	12.8746	0.000333067	0.00561634
TGFB2	3.36017	5.7842	12.8659	0.000334622	0.00563825
RP11-418J17.3	-4.92878	-3.04333	12.8634	0.000335074	0.00564156
ARMT1	-1.11773	5.8169	12.8581	0.000336019	0.00565316
PRR9	-6.20514	0.767956	12.8457	0.000338258	0.0056865
CCNO	4.69774	-0.11291	12.8404	0.000339223	0.00569838
ZNF814	-1.72043	3.63464	12.8316	0.00034081	0.00572068
OTUD6B	-1.37358	4.69843	12.8299	0.000341115	0.00572146
TNFSF13	-2.31409	-1.22924	12.8249	0.000342044	0.00572965
ZFPM2-AS1	6.38332	-1.1424	12.8244	0.000342123	0.00572965
RP11-29H23.6	-3.04171	0.0411685	12.8227	0.000342438	0.00573058
IDH2	1.0968	6.88383	12.8133	0.000344172	0.00575524
TMPRSS2	-2.97621	1.02341	12.8033	0.000346005	0.0057815
CH17-437K3.1	2.92886	-0.482735	12.7988	0.000346841	0.00579109
PTPN20	4.75211	-2.71941	12.7927	0.000347979	0.00580271
ZNF90	-2.92534	4.38437	12.7906	0.000348365	0.00580271
HIST2H2AA3	2.95344	1.03917	12.79	0.000348486	0.00580271
LRPPRC	-1.12353	8.02298	12.7894	0.000348589	0.00580271
ATP6AP1	1.19667	6.84595	12.7783	0.00035066	0.0058328
KRTAP19-1	7.77141	-1.03204	12.7737	0.000351536	0.00584295
FOXD2	4.38473	0.250256	12.7698	0.000352251	0.00585045
USP30	1.35832	4.37905	12.7654	0.000353095	0.00585757
ZFP42	-4.82211	4.63415	12.7648	0.000353211	0.00585757
DUOX2	3.05038	-0.617497	12.7481	0.000356375	0.00590227
SCNN1D	2.09465	2.55065	12.7477	0.000356441	0.00590227
WHAMMP2	2.25318	1.21461	12.7426	0.000357413	0.00591393
UPP1	-1.53907	5.85506	12.7393	0.000358048	0.00592
RP5-1185I7.1	-3.22162	-2.58189	12.7375	0.000358404	0.00592144
MALRD1	-3.35855	-2.11892	12.7238	0.000361022	0.00596024
SYTL5	2.40173	6.34284	12.7161	0.000362513	0.00598037
CHRD	2.29254	3.86615	12.711	0.000363514	0.00599241
NBR1	1.09704	7.2589	12.706	0.00036449	0.00600402
KIF26B	3.56672	4.77775	12.7044	0.000364802	0.00600467
LINC00473	6.82285	-1.7143	12.6992	0.000365814	0.00601685
ABCA10	4.84773	1.12775	12.6978	0.000366092	0.00601694
METTL8	-1.39205	3.8825	12.6895	0.000367706	0.00603821
BMPR2	1.61656	6.78934	12.6884	0.000367933	0.00603821
DENND1B	1.81346	3.13462	12.6798	0.000369628	0.00606151
MED12	1.00214	6.20101	12.6661	0.00037234	0.00610145
ZKSCAN8	1.06562	5.72329	12.6573	0.000374097	0.0061257
CDKN2A	2.29179	4.14145	12.6528	0.000374995	0.00613586
PTAFR	-2.61638	0.701858	12.6358	0.000378433	0.00618752
NDUFAF3	1.37139	4.81197	12.6308	0.000379448	0.00619952
CASQ1	-2.86112	0.545629	12.6248	0.000380666	0.00621175
NKX1-2	-5.28474	2.90625	12.6243	0.000380759	0.00621175
RP11-478C6.6	-3.52802	-0.136246	12.6181	0.000382033	0.00622793
RBM5	1.06117	7.14808	12.6149	0.000382694	0.0062341
CCDC152	-4.3557	2.22605	12.6091	0.000383864	0.0062462
RP11-617F23.1	2.41708	1.19798	12.6085	0.000384003	0.0062462
BIRC3	3.23842	0.664662	12.5988	0.000386003	0.00627411
MYRFL	-2.96923	-0.52778	12.5941	0.000386977	0.00628531
ZBTB41	1.63744	3.22506	12.591	0.000387613	0.00629101
RP11-44N21.1	2.87028	-0.826559	12.583	0.00038927	0.00631326
CLEC4F	7.29514	-0.204532	12.5737	0.000391206	0.00633779
CTSS	3.38921	-0.117253	12.5728	0.0003914	0.00633779
SKOR2	-4.00095	-2.51427	12.5716	0.000391644	0.00633779
GOLT1A	-3.87012	-1.79281	12.5623	0.0003936	0.00636478
CCDC64	-2.12801	2.42233	12.5563	0.000394866	0.00638058
RP11-74E22.4	-3.38042	-1.93213	12.5444	0.000397401	0.00641685
COBL	-2.62967	4.45457	12.5356	0.000399262	0.00644219
AOC1	-3.25515	-2.94087	12.5109	0.000404587	0.00652334
RP11-54O7.3	3.72266	2.11766	12.5035	0.00040619	0.00654441
TRO	1.03074	6.7646	12.4983	0.000407321	0.00655784
ATP1A2	-3.37679	4.98966	12.496	0.000407821	0.0065611
PMP22	2.55061	6.7389	12.49	0.000409147	0.00657679
BRDT	-4.27875	-1.7029	12.4882	0.00040953	0.00657679
AMBP	-3.15972	-0.969249	12.4875	0.00040969	0.00657679
AC093627.7	-4.31556	-2.78479	12.4765	0.000412111	0.00661085
AIM1	-3.6148	2.00828	12.4687	0.00041383	0.0066336
EARS2	-1.04491	5.71347	12.4618	0.000415353	0.00665318
SLC18A3	5.13377	-0.897833	12.4581	0.000416177	0.00666155
ATP2B1	2.28046	8.14411	12.4524	0.000417457	0.00667719
RP11-313J2.1	-6.4681	0.592984	12.448	0.000418449	0.00668821
STON1	1.99173	4.55918	12.4353	0.000421303	0.00672895
BTG1	1.07729	5.26514	12.428	0.000422954	0.00675045
ASCL2	-3.35456	-2.7477	12.4251	0.000423606	0.00675596
COL24A1	2.66685	2.29573	12.4237	0.000423925	0.00675617
NEO1	1.09854	6.92261	12.4204	0.000424663	0.00676305
TMEM173	3.85236	2.02189	12.4191	0.000424974	0.00676312
ARFGAP3	1.17599	5.62992	12.4099	0.000427063	0.00679148
BTN3A1	2.07881	3.45587	12.4072	0.000427681	0.0067964
MR1	3.25559	1.66435	12.4007	0.00042918	0.0068133
CSH1	-5.77522	-1.27735	12.3999	0.000429362	0.0068133
MYL2	-3.63441	-3.05527	12.3903	0.000431562	0.00684329
NARS	-1.10566	7.73658	12.3853	0.000432738	0.00685164
ENO1P2	-3.3272	-2.58107	12.3848	0.000432845	0.00685164
RAB19	-3.55989	-2.00465	12.384	0.000433019	0.00685164
KCNQ3	-2.38448	-0.381695	12.3815	0.000433602	0.00685595
CTD-2314G24.2	4.06083	0.73274	12.3783	0.000434362	0.00686019
SOWAHA	4.31625	0.864606	12.3777	0.000434492	0.00686019
RP11-263K19.4	-2.48024	0.860007	12.3698	0.000436336	0.00688438
MB21D1	-4.80672	1.23691	12.3618	0.000438216	0.00690665
URB2	-1.51262	5.14422	12.3611	0.000438373	0.00690665
POU4F1	5.8802	3.761	12.3486	0.00044131	0.00694795
KLHL34	-6.35773	-2.2966	12.3407	0.000443178	0.00697239
HES1	1.28622	5.09807	12.3236	0.000447258	0.00703157
ZNF732	-3.30135	2.17255	12.321	0.00044789	0.00703649
MOB3B	-1.67123	3.8879	12.3125	0.000449932	0.00705794
TAS2R10	2.72433	-1.39128	12.3117	0.00045012	0.00705794
SLFN5	1.56319	5.93022	12.3106	0.000450389	0.00705794
GLI3	1.53007	6.35808	12.309	0.00045077	0.00705794
DCUN1D5	-0.962886	5.75053	12.3087	0.000450854	0.00705794
SEH1L	-1.0666	5.31442	12.3072	0.000451217	0.00705861
RP1-170O19.24	5.14491	-2.70388	12.3016	0.000452563	0.00707467
MIR205HG	-4.31448	2.53954	12.2952	0.00045413	0.00709413
FLJ12825	5.26946	-2.35619	12.2883	0.000455799	0.00711517
RP11-320G24.1	4.07542	-0.748931	12.2857	0.000456444	0.0071202
NTNG2	2.5731	0.350533	12.2807	0.000457672	0.00713431
SLC25A18	-2.32285	0.41542	12.2789	0.000458106	0.00713605
RP11-632K20.2	4.18624	-1.91565	12.2772	0.000458522	0.00713749
ZNF552	-1.73349	3.18995	12.275	0.000459065	0.00714091
SH3TC1	2.46347	2.2593	12.2705	0.000460179	0.00714725
JADE1	-1.17517	6.30729	12.2705	0.000460186	0.00714725
FRG2	5.88528	-2.41147	12.2682	0.000460743	0.00714725
TMEM72	4.55659	-0.528523	12.2681	0.000460768	0.00714725
RP11-2A4.4	-4.85986	-3.00799	12.2577	0.000463338	0.00718207
RP11-128L5.1	-3.64848	-2.08873	12.2557	0.000463848	0.00718492
MYCN	-2.44226	5.19694	12.2443	0.000466675	0.00722364
CTD-2058B24.3	-3.69428	-2.62771	12.2423	0.000467181	0.00722641
OSR2	4.30789	-0.478344	12.2378	0.00046831	0.00723717
COG6	1.37588	5.54374	12.2369	0.000468532	0.00723717
NRP1	2.60818	6.49792	12.2341	0.000469247	0.00724313
DCT	3.68688	-1.11397	12.2293	0.000470452	0.00725666
GPM6A	3.01822	2.07318	12.2236	0.000471892	0.00726564
DIAPH2	-1.24276	5.71357	12.2233	0.000471962	0.00726564
RPA4	-2.82557	-2.15318	12.2231	0.000472022	0.00726564
RP11-54O7.1	3.39217	1.49559	12.2206	0.000472638	0.00727006
ITGB1BP2	-2.36125	0.362435	12.2191	0.000473029	0.007271
KCNK12	-3.46058	0.245609	12.2166	0.000473649	0.00727548
LCA5	1.6116	3.5395	12.2042	0.000476825	0.00731916
RP1-213J1P__B.1	-3.5236	-1.21618	12.2015	0.000477506	0.00732452
RAB40B	1.68399	3.60809	12.1996	0.000477994	0.00732692
SPOP	1.1869	5.40812	12.1972	0.000478605	0.0073312
RP11-10O22.1	-4.67849	2.31912	12.1934	0.000479583	0.00733589
DPPA4	-3.2648	7.83034	12.1932	0.000479633	0.00733589
SMAD3	1.39852	6.79604	12.1916	0.000480041	0.00733589
LZTS1	-1.96729	5.02153	12.1909	0.000480241	0.00733589
ACR	3.87445	-2.00648	12.1879	0.000481004	0.00734025
MX2	-3.92514	-0.7973	12.1866	0.000481353	0.00734025
RP11-144O23.8	2.87961	-2.08962	12.1857	0.000481583	0.00734025
SCAPER	1.75518	3.79135	12.1846	0.000481857	0.00734025
RP11-713C5.1	-3.11328	-0.673712	12.1793	0.000483218	0.00735591
CTD-2015G9.2	-3.12323	-0.609805	12.1718	0.000485184	0.00738075
ASAP2	1.39826	5.53517	12.1705	0.000485525	0.00738085
YARS	-1.0828	7.44548	12.1649	0.000486966	0.00739766
BTN2A2	1.33601	4.42484	12.1572	0.000488976	0.00742309
STX12	1.22525	4.89884	12.1555	0.000489441	0.00742503
RP11-532F12.5	-2.97223	-0.209679	12.1428	0.000492786	0.00746972
WASIR2	5.038	-0.992586	12.1417	0.000493063	0.00746972
MUTYH	-1.3124	4.39534	12.1321	0.000495604	0.00750306
FER1L4	2.54427	2.6941	12.1296	0.000496284	0.00750356
CCNE1	-1.17428	4.75721	12.1294	0.000496338	0.00750356
FOXP2	2.71177	1.15232	12.1282	0.000496657	0.00750356
GPR137B	1.67628	3.39108	12.1184	0.000499265	0.00753781
DNAH1	2.11835	2.32434	12.1162	0.000499867	0.00754173
RASL11B	-2.25521	4.39566	12.1002	0.000504171	0.00760148
FSCN2	2.36195	-0.63649	12.097	0.000505026	0.00760917
ALX3	6.15276	1.55992	12.0951	0.000505551	0.00761189
AC006116.21	-4.4995	-3.127	12.0892	0.000507134	0.00762774
SHANK1	2.08974	3.60854	12.0884	0.000507371	0.00762774
FAP	7.67532	1.21194	12.0867	0.00050783	0.00762774
KCNH3	2.46846	-0.439955	12.0861	0.000507986	0.00762774
SENCR	2.95622	-0.376499	12.0827	0.000508931	0.0076284
AK4	-1.83185	6.61503	12.0826	0.000508936	0.0076284
TMEM132D	-3.43278	1.87524	12.0822	0.000509067	0.0076284
SPHK1	1.92446	4.31659	12.0734	0.000511454	0.00765897
GLI1	-2.06121	2.60627	12.0709	0.000512162	0.00766349
MXI1	1.35505	4.46984	12.0698	0.00051245	0.00766349
CARD8	1.23423	4.79668	12.0641	0.000514026	0.00768185
ARID4A	1.07905	4.84695	12.0552	0.000516493	0.00771349
GUF1	-1.03752	5.8882	12.047	0.000518769	0.00774224
DTX2	-1.3107	4.57676	12.0386	0.000521104	0.00776934
NUP88	-0.974672	5.89711	12.0379	0.000521288	0.00776934
CTD-2666L21.1	-3.09356	-0.792856	12.0303	0.000523415	0.00779577
GLYATL1	-2.47272	1.78362	12.0228	0.000525539	0.00782213
BARHL2	5.29325	-1.86848	12.0215	0.000525907	0.00782233
DMPK	1.25187	5.62065	12.0141	0.000527983	0.00784792
TMEM232	-2.34355	-0.0393773	12.0109	0.000528899	0.00785625
TNR	4.01858	-1.78676	12.0086	0.000529555	0.0078607
CHL1	-6.5809	0.0707067	12.0005	0.000531876	0.00788985
DAAM2	1.64292	5.25812	11.9969	0.000532885	0.00789951
MB21D2	-1.60586	3.58431	11.9694	0.000540818	0.00801173
MYO3B	-2.67256	0.0205327	11.9649	0.000542108	0.00802441
NCKAP5	2.31961	0.90239	11.9639	0.000542401	0.00802441
RP11-277P12.20	3.36882	0.955673	11.955	0.000545023	0.00805779
BTBD3	1.02655	6.17014	11.9468	0.000547403	0.00808756
CTD-2377D24.6	3.76992	1.69536	11.9441	0.000548211	0.0080941
CORIN	3.47362	0.778683	11.9374	0.000550193	0.00811792
PPP1R9B	1.3136	6.30171	11.9227	0.000554539	0.00817434
TSPAN8	4.0071	-1.34852	11.922	0.000554758	0.00817434
TGS1	-1.15624	5.42323	11.9177	0.000556045	0.00818275
RANBP3L	5.62427	0.231596	11.9176	0.00055607	0.00818275
P3H4	1.63264	6.2824	11.9088	0.000558693	0.00821587
SPATA9	2.97767	-1.97977	11.8923	0.000563656	0.00828334
NACC1	-1.11185	7.37387	11.8828	0.000566536	0.00832013
EFNA1	2.04638	3.32653	11.8773	0.00056821	0.00833493
HOTTIP	5.21104	0.860445	11.877	0.000568299	0.00833493
CCL2	4.5608	6.40603	11.8728	0.000569583	0.00834458
AIP	1.18838	4.70686	11.8724	0.000569714	0.00834458
P4HTM	1.40332	4.02795	11.8694	0.000570634	0.00835252
FGFR2	-1.76116	5.86617	11.8625	0.000572742	0.00837783
RHOBTB3	2.2347	7.8126	11.8562	0.00057471	0.00839613
POLR1A	-1.03408	6.76606	11.856	0.000574755	0.00839613
MTSS1	2.18429	4.14617	11.8527	0.000575771	0.00840542
PLVAP	3.76661	2.66941	11.8478	0.000577294	0.00842006
MEGF9	1.92601	4.1555	11.847	0.000577537	0.00842006
PLSCR5	6.84468	-1.00176	11.8355	0.000581111	0.00846403
DPEP3	-5.63365	-1.48225	11.8349	0.00058132	0.00846403
CDH3	-2.19801	5.85543	11.8328	0.000581973	0.00846796
YIPF4	1.03677	5.37242	11.8306	0.000582654	0.00847012
SPINT1	-1.95022	5.29342	11.8298	0.000582889	0.00847012
CHMP3	1.12663	5.60818	11.8286	0.000583287	0.00847033
DDX18	-1.03392	7.1502	11.8241	0.000584704	0.00848531
IL6ST	3.58973	8.95775	11.8152	0.000587481	0.00852002
MRPS9	-1.07506	5.38592	11.8114	0.000588678	0.00853177
RP11-38L15.3	2.38065	0.231875	11.8074	0.000589947	0.00854455
ADAMTS2	2.49815	5.19308	11.8052	0.000590665	0.00854934
GNS	1.24171	7.31981	11.8007	0.000592098	0.00856195
MORC4	2.29592	5.47534	11.7992	0.000592574	0.00856195
UGT3A2	-1.95763	3.37417	11.7988	0.0005927	0.00856195
FOXN3-AS1	-2.25333	-0.134704	11.7962	0.000593532	0.00856837
PLXNA3	1.54101	5.87931	11.7934	0.000594409	0.00857541
PAICS	-1.23342	9.00981	11.7883	0.000596051	0.00859349
EXT1	1.58985	7.38619	11.7774	0.000599532	0.00863804
MIPEP	-1.2437	4.02132	11.7757	0.000600074	0.00863984
NOP58	-1.08824	6.66988	11.7746	0.00060044	0.00863984
GATM	-2.80414	3.21992	11.7733	0.000600863	0.0086403
DSEL	-1.69722	4.25995	11.7682	0.000602526	0.00865856
MTHFD1	-1.33443	7.08704	11.7648	0.000603607	0.00866845
GBF1	1.04011	7.06949	11.7604	0.00060504	0.00868338
SMAD6	2.35975	5.61963	11.7488	0.000608825	0.00873202
TGFBR2	2.14108	5.52319	11.7401	0.000611682	0.00876731
BRINP3	7.2481	-1.45118	11.7306	0.000614818	0.00880654
PF4	-3.48683	-1.6802	11.7275	0.000615825	0.00881525
KCNH4	-2.99568	-1.6482	11.7222	0.000617578	0.00883461
XXbac-B444P24.10	-3.10176	-2.09157	11.7162	0.00061958	0.00885751
PDCD11	-1.02933	7.06176	11.708	0.000622329	0.00889105
SOX1	-5.85471	-2.63802	11.6973	0.000625919	0.00893655
ERP27	5.529	0.281459	11.694	0.000627029	0.00894661
UVRAG	1.15593	4.71856	11.6925	0.000627516	0.00894778
DCAF13	-1.03903	6.36146	11.6907	0.00062813	0.00894921
HPGD	-3.70476	3.40999	11.6892	0.000628627	0.00894921
MXRA7	1.33679	6.64883	11.6886	0.000628832	0.00894921
LINC00202-1	2.31937	0.770538	11.6874	0.000629263	0.00894957
CTD-2554C21.3	-5.7675	-1.76317	11.6853	0.000629946	0.0089535
ADGRF2	-4.43642	-0.803406	11.6816	0.000631228	0.00896038
RP1-122P22.2	2.61089	-0.295384	11.6815	0.000631241	0.00896038
CD164L2	-2.99838	-1.15305	11.6772	0.000632704	0.00897538
CNTNAP4	6.93022	-1.23871	11.6726	0.000634264	0.00899172
PLD6	3.59744	0.583927	11.6698	0.000635214	0.00899595
AMBN	5.7957	-0.495769	11.6694	0.000635377	0.00899595
FGF5	4.72033	-1.47544	11.6657	0.000636635	0.00900798
KHDRBS2	-2.85999	-0.166126	11.6614	0.000638088	0.00902275
ITLN2	-3.85268	-0.350305	11.6573	0.000639522	0.00903576
TEX15	-2.02751	3.5287	11.6564	0.000639827	0.00903576
IL3RA	3.19236	-2.30964	11.6508	0.000641745	0.00905706
CCL26	-3.3213	-1.08744	11.6494	0.00064224	0.00905825
RP3-399L15.3	-2.37548	0.98652	11.6481	0.000642681	0.00905868
CBFB	1.10901	6.38627	11.6418	0.000644848	0.00908342
DAZL	-4.81422	-0.847279	11.6384	0.000646031	0.00909428
TTC3	1.4561	7.98181	11.6358	0.000646954	0.00910148
PDLIM3	3.06007	5.2311	11.6319	0.000648318	0.00910474
CPA4	5.28539	5.8331	11.6318	0.000648343	0.00910474
VSIG10	-1.6431	4.90078	11.6316	0.000648423	0.00910474
CALCR	-3.35135	0.996348	11.6282	0.000649595	0.00911256
ZFHX4-AS1	4.53643	-2.43569	11.6276	0.000649806	0.00911256
MYO1F	-2.30418	1.35634	11.6257	0.000650476	0.00911617
LINC01057	-2.43992	1.43004	11.6046	0.000657899	0.00921251
BAIAP2-AS1	1.44367	4.88375	11.6032	0.0006584	0.00921251
RRP12	-1.24652	5.79306	11.6026	0.000658603	0.00921251
TPTE2	3.04467	-2.60691	11.598	0.000660237	0.00922952
ZFP57	-4.00232	1.06484	11.5904	0.000662947	0.00926153
VAMP2	1.22356	5.07838	11.5839	0.000665268	0.00928808
TRIM43	6.55311	-1.97276	11.5824	0.000665801	0.00928965
MIB2	1.10222	5.08736	11.5772	0.000667652	0.00930497
KBTBD8	-1.88384	3.97344	11.5766	0.000667853	0.00930497
2008-03-01	1.13507	4.97195	11.5758	0.000668164	0.00930497
EIF3M	-0.979244	7.51528	11.5723	0.000669428	0.0093167
GABRA2	2.93351	0.103853	11.5702	0.000670163	0.00932105
SOS2	1.06871	5.19453	11.5672	0.000671265	0.00932388
SFTA3	7.1727	-1.51335	11.5666	0.000671473	0.00932388
NAV2	-1.45081	6.91417	11.5661	0.000671634	0.00932388
ADGRF5	3.33341	-0.347379	11.5595	0.000674055	0.00935161
AC026150.8	3.55261	-1.77257	11.5531	0.00067638	0.00937798
RC3H2	0.898483	6.51918	11.5465	0.000678779	0.00940533
MRAS	1.39747	4.69723	11.5394	0.000681357	0.00943513
CHSY3	2.53306	2.88411	11.536	0.00068262	0.00944669
KLRG2	-3.73721	2.1054	11.5339	0.000683371	0.00944778
FUT3	4.55503	-0.614643	11.5334	0.000683555	0.00944778
IDUA	2.58195	2.2491	11.526	0.000686297	0.00947975
WDR4	-1.4406	3.98662	11.524	0.000687036	0.00948401
CXCL10	4.62897	-0.865608	11.5188	0.000688957	0.0095046
CDKN2B-AS1	3.92298	0.587001	11.5148	0.000690436	0.00951905
ZNF629	1.05198	5.93513	11.5039	0.000694497	0.00956741
SMARCA2	1.89978	4.70654	11.5031	0.000694811	0.00956741
CSRNP3	1.77276	3.70027	11.4978	0.000696779	0.00958854
IRAK2	2.22903	2.54958	11.4908	0.000699408	0.00961871
SLC16A1	-1.20918	8.29272	11.487	0.000700864	0.00963273
CD274	2.86915	-0.661431	11.4766	0.000704777	0.00968048
DHRS2	-2.80309	3.36021	11.4705	0.000707102	0.00970638
FGF8	-3.29793	0.285935	11.4625	0.000710132	0.00974162
VCAM1	4.91356	2.63464	11.4614	0.000710552	0.00974162
DHX40	0.990241	6.65522	11.4533	0.000713659	0.00977633
ACOXL	-2.9914	0.178988	11.4525	0.000713969	0.00977633
GIPC2	-3.75646	-1.85278	11.4473	0.000715986	0.00979394
MTMR3	0.93249	5.99464	11.4469	0.000716143	0.00979394
FAM46A	2.64236	4.82757	11.4448	0.000716941	0.00979878
LCORL	1.25905	4.34129	11.4373	0.000719842	0.00983235
ENPP7P8	-3.42701	-1.84064	11.4351	0.000720697	0.00983541
MRPL11	-1.00828	5.49651	11.4344	0.000720957	0.00983541
ANTXR2	1.67483	6.39235	11.4318	0.000721984	0.00984299
PRRG1	1.41354	5.09577	11.4305	0.000722496	0.00984299
AD000684.2	-2.69886	-2.20212	11.4296	0.000722851	0.00984299
MAPKAPK3	-1.00231	5.39664	11.4279	0.000723508	0.00984366
BTN3A2	2.18451	3.90346	11.4271	0.000723792	0.00984366
CTAGE8	-2.38174	-0.144143	11.4234	0.000725253	0.00985746
RP4-798A10.2	2.5302	-1.32499	11.4183	0.000727241	0.00987839
SUSD3	-2.4796	0.55039	11.4165	0.000727928	0.00988164
CSH2	-4.52042	-2.02102	11.4027	0.000733356	0.00994239
SRGN	6.38323	0.309128	11.402	0.000733635	0.00994239
CXorf57	2.16899	4.74817	11.4017	0.000733754	0.00994239
ZNF835	-5.93776	-2.50621	11.4001	0.000734415	0.00994524
UMPS	-1.11319	5.33521	11.3955	0.000736236	0.00996379
PROM1	-2.71875	4.8723	11.3913	0.000737878	0.00997989
CSPG4P12	4.00742	0.906807	11.387	0.000739616	0.00999728
GFM1	-1.01138	5.49201	11.3809	0.000742049	0.010024
RP11-834C11.4	4.00493	3.19531	11.3689	0.000746833	0.010079
MCF2	-2.14406	0.446769	11.3684	0.000747034	0.010079
ATP9A	1.14005	5.14761	11.3624	0.000749452	0.0101055
MRPS27	-0.864092	6.41418	11.3586	0.000750978	0.0101199
GJA3	2.84198	1.2907	11.3441	0.0007569	0.0101934
TXNDC17	-0.981321	5.43565	11.3422	0.000757644	0.0101972
AMD1P3	2.99657	-1.8272	11.3286	0.000763212	0.0102631
RUFY3	0.954356	5.48207	11.328	0.000763464	0.0102631
IGF2	4.54318	9.90224	11.3232	0.000765459	0.0102836
MAD2L2	-1.31589	6.20936	11.3163	0.000768299	0.0103155
SBF1	0.92583	7.0956	11.3143	0.000769117	0.0103202
RP11-9B6.1	-4.62011	-3.18294	11.3129	0.000769718	0.010322
AC018647.3	6.19709	-2.22249	11.3116	0.000770238	0.0103227
DNASE1L1	1.63588	4.59484	11.2982	0.000775833	0.0103857
NKX2-6	5.85366	-1.72573	11.2981	0.000775884	0.0103857
GDI1	1.00248	7.44111	11.2965	0.000776545	0.0103883
DLX2	3.90541	4.90021	11.2908	0.000778925	0.0104138
PCP4L1	-3.47183	-1.31829	11.286	0.000780931	0.0104343
TNFAIP1	1.20763	6.25092	11.2817	0.000782744	0.0104522
MCM5	-1.51981	7.1576	11.2726	0.000786592	0.0104934
HSBP1L1	2.898	0.694999	11.2716	0.000787	0.0104934
RBP7	-3.05323	-0.075016	11.2702	0.000787617	0.0104934
RP11-452H21.4	-2.36201	-0.902052	11.2699	0.000787731	0.0104934
KCNC1	4.26568	-0.0540807	11.2682	0.000788461	0.0104968
VPS28	1.04949	5.31421	11.2671	0.000788935	0.0104968
GDF11	1.3223	5.31126	11.2643	0.000790129	0.0105063
TRPV6	-3.19375	-0.508745	11.2606	0.000791679	0.0105206
COPZ2	3.58726	2.66109	11.2589	0.00079243	0.0105243
HSPA1B	2.22517	7.18406	11.2558	0.000793729	0.0105352
KIF5B	1.08172	8.2834	11.2522	0.000795293	0.0105496
CR1	-3.35534	-1.96063	11.2477	0.000797206	0.0105637
CYP1A1	2.77231	2.73783	11.2475	0.000797317	0.0105637
FETUB	-3.07096	-2.63996	11.2439	0.00079887	0.010578
VPS9D1	1.7984	2.89645	11.2403	0.000800385	0.0105917
NUCB2	1.59863	6.54485	11.2378	0.000801467	0.0105996
WDR75	-0.943166	6.45692	11.2333	0.000803419	0.0106191
TSPAN3	1.0098	7.45378	11.2242	0.000807385	0.0106651
LBX1-AS1	6.60908	0.319707	11.2202	0.000809136	0.0106819
BCL2L12	-1.0416	5.28751	11.218	0.000810061	0.0106877
RP11-738E22.3	-2.92739	-2.59566	11.2133	0.000812115	0.0107084
KHDRBS3	-1.23107	4.34241	11.2055	0.000815557	0.0107445
PDE7B	2.54586	-0.869587	11.2046	0.000815936	0.0107445
KDM6B	1.68115	5.9232	11.2038	0.000816315	0.0107445
HGF	5.668	5.91756	11.2003	0.000817823	0.0107579
RAB15	-1.10914	5.49837	11.1918	0.000821617	0.0108014
SCRG1	4.35814	0.355735	11.1861	0.00082412	0.0108257
ZNF239	-1.88229	3.34759	11.1854	0.00082445	0.0108257
RP11-20D14.6	-2.63754	6.21717	11.1819	0.000826011	0.0108398
POLR1B	-1.26855	5.59974	11.1758	0.00082869	0.0108685
FAR2P2	-3.28822	1.46528	11.1738	0.000829589	0.0108697
LINC00992	-3.13484	-0.162123	11.1734	0.000829768	0.0108697
ACSF2	1.4035	5.018	11.159	0.000836266	0.0109483
VWA5B1	-2.61203	-2.07019	11.1516	0.000839592	0.0109854
AC108676.1	6.05901	-1.27065	11.1452	0.000842498	0.0110117
RP11-384F7.2	3.40275	-1.02675	11.145	0.000842602	0.0110117
IL12RB2	-2.73135	-1.44045	11.1428	0.000843571	0.0110178
OIT3	6.71142	1.07186	11.1382	0.000845694	0.0110331
CCDC144B	2.82504	2.12658	11.1376	0.000845967	0.0110331
TTC28	0.975534	6.10406	11.1366	0.000846394	0.0110331
NTN3	2.27672	-0.718663	11.1359	0.000846738	0.0110331
DDX21	-1.28185	8.35643	11.1328	0.000848125	0.0110446
RP11-452L6.1	2.37941	-1.52322	11.1308	0.000849052	0.0110498
CORO2A	-1.35549	5.89188	11.1298	0.000849525	0.0110498
CNPY1	5.27591	-0.349079	11.1187	0.000854596	0.0111075
RP11-4O1.2	2.23496	1.50213	11.1179	0.000854968	0.0111075
BMP8B	3.89119	1.32731	11.1146	0.000856494	0.0111208
RP11-461A8.4	-2.70403	-0.801933	11.1135	0.000857007	0.0111209
AJAP1	-3.24494	2.35045	11.1052	0.000860874	0.0111646
GPC3	2.53205	7.28147	11.1	0.000863258	0.0111889
LINC00239	-3.40716	-1.02308	11.0971	0.00086463	0.0112001
MEIS1-AS3	6.48063	-1.84549	11.0902	0.000867851	0.0112352
NOX4	-2.7937	3.10829	11.0881	0.000868855	0.0112416
MATN4	-2.36559	-1.10047	11.0864	0.000869653	0.0112454
DAZAP1	-0.944492	7.33857	11.08	0.00087263	0.0112737
IL17D	2.34673	0.600464	11.0795	0.000872868	0.0112737
RBFOX3	-2.82736	1.66579	11.0652	0.000879622	0.0113513
DCHS1	1.63745	7.12768	11.0646	0.000879902	0.0113513
CRELD1	1.68864	4.6677	11.0611	0.000881592	0.0113665
TTBK2	0.995037	5.66718	11.059	0.000882577	0.0113725
GNG8	4.20011	-1.29824	11.0566	0.000883739	0.0113808
PNP	-1.19582	5.93522	11.0517	0.000886056	0.011404
PHF1	0.963219	5.82398	11.0464	0.000888617	0.0114264
G0S2	3.61792	1.73808	11.0459	0.000888828	0.0114264
FOXD2-AS1	3.69454	1.6222	11.0374	0.000892944	0.0114726
UNG	-1.38654	6.95012	11.0355	0.000893827	0.0114773
MTFR1L	1.03527	5.04054	11.03	0.000896492	0.0115048
CCDC58	-1.14827	4.57438	11.0274	0.000897742	0.0115142
LIMS3L	3.25659	-1.15322	11.0259	0.000898494	0.0115149
ZNF485	-1.91775	1.83322	11.0251	0.000898841	0.0115149
UBA52P6	4.34893	-2.9142	11.0215	0.000900591	0.0115306
NLRP2	-2.91934	6.55518	11.0062	0.000908092	0.0116009
TRAF3	1.04411	5.66063	11.006	0.000908191	0.0116009
CFTR	-2.98115	-0.477852	11.0057	0.000908315	0.0116009
TFR2	-2.38525	-0.277779	11.0049	0.00090871	0.0116009
LMBRD2	1.45933	4.49218	11.0049	0.000908712	0.0116009
RBMS3	2.23216	4.48346	10.9885	0.000916809	0.0116939
POLR3GL	1.49875	4.25392	10.988	0.000917055	0.0116939
TEF	1.47676	4.22627	10.9856	0.000918221	0.011702
CHAT	5.02066	-2.70046	10.9817	0.000920163	0.01172
C6orf89	1.20491	4.9459	10.9801	0.00092097	0.0117235
MARS2	-1.45224	3.85459	10.977	0.000922487	0.0117361
RP1-170O19.14	4.32696	-1.51463	10.9726	0.000924675	0.0117571
TTLL12	-1.01982	5.93983	10.9618	0.000930078	0.011819
PSMD14	-0.870219	6.66959	10.9541	0.000933958	0.0118615
NFIX	3.47305	1.57395	10.9489	0.000936591	0.0118881
RHOBTB1	1.50119	5.43684	10.9462	0.000937977	0.0118988
GIPC3	1.9024	2.58375	10.9437	0.000939225	0.0119078
ENDOD1	2.01305	5.49507	10.9349	0.000943688	0.0119575
AC073072.5	-2.78983	-0.366821	10.9312	0.00094556	0.0119706
ABCC6	1.91775	2.5407	10.9308	0.000945806	0.0119706
SLC38A4	-2.59119	-0.110123	10.9256	0.000948464	0.0119954
TTC1	-0.896946	5.71596	10.9248	0.000948849	0.0119954
C1R	2.40085	3.05788	10.9224	0.000950089	0.0120042
SF3A3	-1.03763	7.29509	10.9203	0.000951184	0.0120111
KCNS3	-2.18152	2.06604	10.9146	0.000954073	0.0120407
TWIST1	2.38335	3.53295	10.9132	0.000954822	0.0120433
HOXB13	4.61777	2.39777	10.9103	0.000956327	0.0120554
C1orf64	-2.70563	-2.17151	10.9052	0.000958929	0.0120813
NME1	-0.980781	6.50874	10.8924	0.000965596	0.0121562
KIFAP3	1.55855	5.50437	10.8916	0.000965993	0.0121562
NUP35	-1.34824	4.16409	10.8906	0.000966529	0.0121562
HIST2H2BE	2.04506	2.23706	10.8876	0.000968097	0.012169
NKX2-2	6.49372	-0.431204	10.8781	0.000973091	0.0122248
RHOC	1.35436	6.95474	10.8768	0.000973765	0.0122263
HLA-DRB5	5.75127	0.486833	10.8747	0.000974889	0.012228
CCL20	5.88388	-0.918818	10.8744	0.000975004	0.012228
KCNIP4	5.33238	0.560025	10.8681	0.000978363	0.012263
TCAF1P1	1.0668	5.24168	10.867	0.000978904	0.012263
LBP	-2.614	-2.13083	10.8631	0.00098097	0.0122792
RP11-543D5.1	5.23187	-2.66472	10.8625	0.000981309	0.0122792
DDX39A	-1.02532	5.85257	10.8581	0.000983648	0.0123015
POU3F1	-3.21862	1.98206	10.8501	0.000987929	0.012348
RP11-538D16.2	-3.3411	-2.54185	10.8328	0.000997202	0.0124568
MLH1	-1.24723	5.69891	10.8242	0.00100181	0.0125046
OAF	1.96238	5.62754	10.8236	0.00100216	0.0125046
GGCT	-1.05275	5.64262	10.8202	0.00100396	0.01252
TMEM72-AS1	4.61586	-2.82363	10.8139	0.00100742	0.0125561
FXYD6	1.47841	5.94845	10.8058	0.00101184	0.012604
SDAD1	-0.958664	6.02108	10.8023	0.00101376	0.0126208
SESN3	1.76996	6.94632	10.7987	0.00101569	0.0126328
LRIG1	-1.19606	5.8014	10.7983	0.00101596	0.0126328
RP11-145M4.2	-4.88373	-2.99209	10.7974	0.00101644	0.0126328
ANTXR1	1.95449	7.21561	10.7942	0.00101818	0.0126473
LINC00899	-3.79379	-2.61219	10.777	0.00102769	0.0127583
ZNF503-AS1	4.03876	0.0574896	10.7752	0.00102868	0.0127584
TNXB	1.98576	3.03264	10.7749	0.00102885	0.0127584
NBPF20	1.63715	5.90016	10.7703	0.0010314	0.0127802
PLEKHG1	2.00319	2.84152	10.7689	0.00103219	0.0127802
SIRT2	1.40307	4.4109	10.7686	0.00103235	0.0127802
HOXD1	4.1624	-0.358423	10.7668	0.00103337	0.0127856
MED23	0.881934	5.8283	10.7649	0.00103442	0.0127878
SERPINA3	4.4296	-0.180341	10.7638	0.00103506	0.0127878
COLEC10	5.96434	2.04976	10.7634	0.00103528	0.0127878
LEPR	1.60831	4.62477	10.7554	0.00103975	0.0128358
FAM229A	1.874	2.81978	10.7538	0.00104068	0.0128368
ZNF251	1.23112	4.56824	10.7532	0.00104099	0.0128368
EFEMP2	1.92113	6.13532	10.7439	0.00104622	0.0128869
WNT3	-1.36545	5.84987	10.7429	0.0010468	0.0128869
MMP25-AS1	1.58765	3.24354	10.7429	0.00104681	0.0128869
CLUL1	3.22976	0.361361	10.7344	0.00105165	0.0129392
DRD2	3.78018	2.17607	10.7332	0.00105229	0.0129399
PP14571	-2.84499	-1.87664	10.7317	0.00105316	0.0129435
SALL2	-1.13162	6.72706	10.7295	0.00105439	0.0129513
RP11-178L8.7	2.15387	-1.51849	10.7275	0.00105555	0.0129584
RP11-195E2.1	-2.18316	0.792464	10.7094	0.0010659	0.0130782
HOXB6	3.70712	5.25167	10.7052	0.00106835	0.0131009
CSGALNACT2	1.20338	4.75034	10.7016	0.00107041	0.0131189
GDPD5	-1.4985	4.48059	10.6958	0.00107376	0.0131527
RP11-867G2.6	-4.12431	4.55336	10.6909	0.00107663	0.0131691
CSAD	1.52636	3.60043	10.6908	0.00107668	0.0131691
ZNF215	-1.74367	3.26694	10.6905	0.00107689	0.0131691
RP11-351J23.1	-3.81856	-2.60893	10.6875	0.00107859	0.0131826
RP11-182J1.13	4.58151	-2.29183	10.683	0.00108126	0.0132079
C3	3.46433	5.32574	10.6814	0.00108218	0.0132119
TIMP3	3.27554	8.67963	10.6772	0.00108465	0.0132346
RP11-875O11.3	-3.06624	-1.94701	10.6745	0.0010862	0.0132412
STK32A	-3.30751	-0.449646	10.6742	0.00108639	0.0132412
ANGPTL4	3.73875	2.58187	10.6732	0.00108702	0.0132416
ZNF705B	-3.65394	-3.00871	10.6701	0.00108883	0.0132564
NUDC	-0.964575	7.20978	10.6688	0.00108959	0.0132583
TSHZ2	4.05358	2.78453	10.6676	0.00109029	0.0132595
AC106786.1	4.98029	-0.872902	10.6662	0.0010911	0.0132621
ENOX1	2.33445	2.07047	10.6601	0.00109472	0.0132987
RP4-797C5.2	-5.23564	-1.71918	10.6524	0.00109926	0.0133447
HEATR1	-1.00289	7.05771	10.6517	0.00109971	0.0133447
ARHGAP22	-2.07392	2.39628	10.6417	0.00110566	0.0134019
ANKRD20A5P	5.98914	-1.04074	10.6408	0.00110619	0.0134019
RP3-393E18.2	3.22804	-2.66569	10.6403	0.00110651	0.0134019
GPR107	0.988302	7.30486	10.6397	0.00110686	0.0134019
LINC01158	6.13938	-1.36908	10.6359	0.00110913	0.0134048
FAM219B	0.953051	6.11662	10.6354	0.0011094	0.0134048
LMOD3	5.44003	-2.61367	10.6351	0.00110959	0.0134048
MPV17L	-2.63482	0.278637	10.6348	0.00110979	0.0134048
THBS1	3.33396	9.01286	10.6339	0.00111031	0.0134048
RP11-147L13.8	3.27246	-1.55779	10.6332	0.00111074	0.0134048
ARL6IP5	1.28123	6.23079	10.6277	0.00111408	0.0134378
FGF17	-3.7801	1.34452	10.6189	0.00111938	0.0134943
ARHGDIB	2.89339	3.16272	10.6098	0.00112491	0.0135536
RP11-1018N14.5	-2.49946	-2.14738	10.6079	0.00112606	0.01356
LINC01465	-2.42391	-1.38863	10.6053	0.00112767	0.013572
TMEM65	1.42525	4.54539	10.5985	0.00113182	0.0136145
AMD1	-1.07058	7.24017	10.5961	0.00113329	0.0136244
COL4A5	2.21343	8.17673	10.5951	0.00113387	0.0136244
FAM86C1	-1.6047	2.93585	10.5939	0.00113462	0.013626
KLK13	-2.50168	-0.972197	10.5923	0.00113559	0.0136302
TCL1B	-3.71505	-0.80578	10.5913	0.00113623	0.0136304
HNF4A	-4.35404	-0.433796	10.5881	0.00113819	0.0136465
CDCA2	-1.21855	5.54554	10.5864	0.00113922	0.0136515
BTG3	1.07568	5.76369	10.575	0.00114627	0.0137279
RP11-123K19.1	6.15942	-2.19538	10.5741	0.00114685	0.0137279
NPAS2	3.21612	2.47809	10.5651	0.00115245	0.0137876
RP11-469N6.1	-2.84171	-1.73024	10.5611	0.00115494	0.0138099
RFX4	-3.9395	-1.66082	10.5569	0.00115755	0.0138336
PYM1	-0.996287	5.43998	10.5531	0.00115991	0.0138543
SLC16A4	2.15152	2.56043	10.5489	0.00116257	0.0138786
NIM1K	3.10492	-1.55605	10.5467	0.00116396	0.0138876
AC226118.1	-3.59579	-1.91863	10.5424	0.00116665	0.0139122
PNPT1	-0.981026	5.81614	10.5406	0.00116781	0.0139185
NR3C1	1.39571	4.80613	10.5293	0.001175	0.01399
SNTG2	-2.84773	-1.05753	10.5291	0.00117508	0.01399
TIMM13	-0.872923	5.74875	10.5192	0.00118143	0.014058
HSD17B11	1.33082	4.67077	10.5158	0.00118358	0.0140761
TEX10	-1.08396	6.12615	10.5139	0.00118483	0.0140833
MLIP	4.3511	-1.22443	10.5092	0.0011878	0.014111
OCRL	0.900933	6.21915	10.5066	0.00118952	0.0141155
GCDH	-1.17913	4.26683	10.506	0.0011899	0.0141155
RP11-1029J19.4	-3.78518	-0.561707	10.5057	0.00119009	0.0141155
HRH3	-3.99284	-1.5516	10.5043	0.00119095	0.014118
ST3GAL1	2.12945	5.70639	10.5028	0.00119196	0.0141224
AGPAT5	-1.03311	5.94142	10.5007	0.00119327	0.0141304
RASGRF2-AS1	-3.94706	-1.54383	10.498	0.00119505	0.0141438
RPF2	-1.23675	5.17218	10.4942	0.00119751	0.0141654
RING1	1.07467	4.97363	10.4841	0.00120407	0.0142354
DNTTIP2	-0.91234	6.29838	10.4787	0.00120756	0.0142618
AP005530.1	4.68624	-2.99503	10.4783	0.00120784	0.0142618
ZNF253	-3.00321	2.47793	10.4771	0.00120863	0.0142618
RP11-398H6.1	-2.79845	-1.2545	10.4767	0.00120889	0.0142618
HDC	-4.76304	-0.480567	10.4741	0.00121057	0.0142651
DZIP1	1.00026	6.30278	10.4734	0.00121104	0.0142651
ANKRD24	-2.39568	1.64149	10.4733	0.0012111	0.0142651
MOG	-3.63775	-0.836286	10.4625	0.00121825	0.0143416
SOX13	-1.16459	5.53247	10.4529	0.0012246	0.0144086
PWRN1	-2.97357	-2.12918	10.4501	0.00122642	0.0144204
RASSF10	-3.1601	0.197467	10.4494	0.00122691	0.0144204
RNF103	1.29868	4.18881	10.448	0.00122785	0.0144238
RP11-148B6.2	-4.85505	0.97494	10.444	0.00123046	0.0144468
ATP6V0A4	-2.44304	-1.73292	10.4413	0.00123225	0.0144519
CALCA	-3.72517	-1.73403	10.4412	0.00123232	0.0144519
PSORS1C2	-3.80827	-0.988957	10.4395	0.00123348	0.0144519
TBX18	3.97981	2.72165	10.4391	0.00123374	0.0144519
KLHL41	4.04787	-0.894103	10.4385	0.00123417	0.0144519
RFX3	1.34348	4.7156	10.4335	0.00123751	0.0144766
AGGF1P2	4.60376	-1.73404	10.4334	0.00123759	0.0144766
ZNF469	3.69159	4.374	10.4249	0.00124325	0.014535
PARN	-0.919088	5.75138	10.4226	0.00124485	0.0145461
RP11-180P8.3	5.54	-2.32612	10.42	0.00124659	0.0145526
INSIG1	1.63213	7.73087	10.4195	0.0012469	0.0145526
PDGFC	1.98146	4.74383	10.4188	0.00124739	0.0145526
RP4-569M23.5	-3.47123	-2.06119	10.4159	0.00124938	0.0145682
TFF3	-4.53015	-2.58529	10.4122	0.00125188	0.0145896
DPEP2	3.53446	-2.84957	10.4071	0.00125529	0.0146217
CTC-296K1.4	-2.26121	-1.81714	10.4025	0.00125843	0.0146505
C2	2.90112	-0.6866	10.3981	0.00126148	0.0146782
HOXA10-HOXA9	4.32093	-2.25979	10.3935	0.00126459	0.0147045
JUNB	1.98527	4.45301	10.3928	0.00126507	0.0147045
PSAT1	-1.49582	7.8248	10.3771	0.00127591	0.0148227
PPP2R5B	1.77362	3.94889	10.3699	0.0012809	0.0148728
ZC3H12C	1.22225	4.03134	10.3685	0.00128181	0.0148756
SLC29A1	-1.50929	6.33768	10.3665	0.0012832	0.0148839
MRPL47	-0.948096	5.46458	10.3623	0.00128615	0.0149014
SNRPF	-1.04426	6.49238	10.3606	0.00128732	0.0149014
CCL7	8.12	3.06136	10.3605	0.0012874	0.0149014
COA4	-0.935983	5.40141	10.3605	0.0012874	0.0149014
TRADD	2.56052	1.96663	10.3591	0.00128835	0.0149044
CCDC33	3.47533	0.562762	10.3531	0.00129255	0.0149452
TREML2	-3.11889	-2.37738	10.3496	0.00129502	0.014966
ALOX12	-2.66434	-0.309384	10.3448	0.00129842	0.0149974
GRIK1	4.16519	-2.6269	10.3432	0.00129951	0.0150021
MAF	2.07756	4.05129	10.3369	0.00130397	0.0150457
GEMIN5	-0.985741	5.80496	10.3338	0.00130619	0.015059
HTR2B	5.13935	-1.02632	10.3334	0.00130648	0.015059
RP11-353N14.2	4.12484	-1.70544	10.3266	0.00131125	0.0151061
ITPR2	-1.2038	5.98256	10.3229	0.00131389	0.0151226
ZNF768	1.11214	5.81731	10.3227	0.00131406	0.0151226
GBX2	-2.91574	3.70935	10.3208	0.00131536	0.0151297
GS1-204I12.4	-3.65361	-2.93736	10.3174	0.00131779	0.0151466
COL11A2	2.85995	3.71991	10.3169	0.0013182	0.0151466
KPNA5	1.37174	4.21355	10.3159	0.0013189	0.0151467
CTC-286N12.1	-4.85926	2.70535	10.3146	0.00131981	0.0151493
ERICH1-AS1	-3.17757	-2.66699	10.3113	0.00132217	0.0151567
C1orf228	2.25699	0.266341	10.3111	0.00132232	0.0151567
RP4-753M9.1	-2.25208	-1.70188	10.3108	0.00132251	0.0151567
HPN	-3.32349	1.23237	10.3094	0.00132354	0.0151606
ATAD2	1.13451	6.33336	10.3071	0.00132518	0.0151659
CLDN3	-2.45195	0.526447	10.3068	0.00132537	0.0151659
DIP2A	0.970432	6.3092	10.3034	0.00132782	0.015186
DLG4	1.04511	5.57286	10.3015	0.00132925	0.0151945
FSTL3	2.57447	4.89361	10.2983	0.0013315	0.0152123
CEBPD	3.83495	4.04209	10.2952	0.00133378	0.0152249
ACTR1B	1.0184	5.49578	10.2935	0.00133497	0.0152249
ABHD14B	2.07825	3.57116	10.2935	0.00133499	0.0152249
RASSF4	2.07837	4.55802	10.293	0.00133536	0.0152249
TCEA2	1.08681	4.71243	10.2802	0.00134463	0.0153148
EPB41L4B	-2.1468	3.71957	10.2802	0.00134463	0.0153148
GDF7	2.87603	1.72983	10.2773	0.00134675	0.015331
MAGI2-AS3	1.90024	4.80366	10.2756	0.00134803	0.0153377
TTLL7	1.61374	3.99635	10.2724	0.00135033	0.0153512
DGKD	0.98426	5.70418	10.272	0.00135061	0.0153512
NDFIP2	1.22406	5.73924	10.2698	0.00135227	0.0153622
PHF21A	1.05586	5.84287	10.2633	0.00135702	0.0154081
CLEC4D	-3.09878	-2.14998	10.2621	0.0013579	0.0154102
ROBO1	0.955611	6.94694	10.2612	0.00135859	0.0154102
DPEP1	-2.19138	-0.255905	10.2597	0.00135968	0.0154146
RAB27B	3.38212	2.55749	10.256	0.00136241	0.0154376
KAZALD1	2.07701	2.00803	10.2525	0.00136498	0.0154544
PCSK1N	2.41943	4.28196	10.2521	0.00136529	0.0154544
IL11RA	1.68816	3.36483	10.2508	0.00136628	0.0154576
PCSK9	-2.85723	4.87703	10.2465	0.00136941	0.0154833
ATF6B	0.978828	5.83539	10.2458	0.00136995	0.0154833
SNX14	0.905458	5.76066	10.2411	0.00137347	0.0155152
CERCAM	1.54078	5.4862	10.2396	0.00137458	0.0155198
LIMCH1	1.77061	6.18118	10.2379	0.00137587	0.0155264
CALR3	-3.2106	-2.79809	10.235	0.00137802	0.0155362
ANO9	-2.74097	1.84971	10.2348	0.00137815	0.0155362
FAM114A1	2.09417	6.07913	10.2326	0.0013798	0.0155468
SOS1	0.855718	6.18858	10.2294	0.00138216	0.0155655
MRS2	-1.19174	6.4742	10.2236	0.00138655	0.015607
OPHN1	1.75504	3.25345	10.2199	0.0013893	0.01563
USP7	-0.93709	7.67491	10.2172	0.00139137	0.0156453
PLD1	2.1019	4.81371	10.2075	0.00139867	0.0157194
TNFSF15	3.01219	0.0512757	10.1959	0.00140757	0.0158071
TOMM7	-1.04331	6.59179	10.1954	0.00140791	0.0158071
MYL10	-2.78898	-0.670236	10.1942	0.00140884	0.0158092
TTN	-3.05105	2.64386	10.1933	0.00140953	0.0158092
NCLN	-0.937524	6.64171	10.1907	0.0014115	0.0158196
TGFBI	3.78009	9.09515	10.1898	0.0014122	0.0158196
GLT8D1	1.12622	5.66066	10.1879	0.00141369	0.0158196
CTC-338M12.5	2.77286	-0.854164	10.1877	0.00141378	0.0158196
RCC2	-1.2015	8.33727	10.1872	0.00141417	0.0158196
ANKS1B	-2.36225	0.376419	10.1858	0.00141523	0.0158196
TFAP2A	2.88982	5.36948	10.1855	0.00141547	0.0158196
SELP	5.40125	-1.15199	10.1837	0.00141686	0.0158271
FRG2B	5.60633	-2.57368	10.1818	0.00141832	0.0158354
ZNF195	-1.16667	5.5383	10.1754	0.00142327	0.0158795
CTBS	1.67242	3.699	10.1748	0.00142371	0.0158795
FAM138A	-4.1277	-2.05147	10.1726	0.00142547	0.0158911
GAP43	-1.84303	4.16201	10.1697	0.00142766	0.0159075
PLAT	1.84424	6.90175	10.162	0.00143362	0.0159658
CHCHD3	-0.981661	6.27679	10.1585	0.00143639	0.0159887
ATF7	0.93427	5.48988	10.1524	0.00144116	0.0160336
LONRF3	3.25569	1.36698	10.1488	0.00144399	0.016057
KCNJ8	2.17056	2.13222	10.1415	0.00144965	0.0161118
PRSS23	2.36648	8.44548	10.1318	0.0014573	0.0161887
RP11-342M1.3	-1.89738	-0.332769	10.1256	0.00146227	0.0162357
VARS	-0.949154	7.16249	10.1224	0.00146482	0.0162559
DAB1	-2.25555	3.81987	10.1153	0.00147042	0.0163079
F11R	-1.37666	6.16313	10.1146	0.00147103	0.0163079
MAGEB17	-3.45339	-1.48469	10.1137	0.00147172	0.0163079
HK1	-1.06497	8.05937	10.111	0.00147385	0.0163232
ZNF257	-4.64301	-0.923321	10.1058	0.00147802	0.0163576
HSPA13	0.973098	6.51954	10.1051	0.00147858	0.0163576
RP11-366L20.2	4.31585	-3.05281	10.1044	0.00147917	0.0163576
LMO2	2.95002	3.67312	10.1017	0.00148131	0.0163731
GOLGA8A	0.970691	6.90323	10.1001	0.00148258	0.0163789
FAM207A	-1.14657	4.05837	10.0987	0.00148375	0.0163836
[truncated: 20,074 more rows]

## Sheet: mRNA 0vs2
Gene	logFC	logCPM	LR	PValue	FDR
LINC01108	-8.46328	4.53686	56.5569	5.45958e-14	1.20509e-09
KIF1A	-3.73891	6.69336	51.8971	5.8486e-13	6.45481e-09
VASH2	-2.97283	5.86871	49.1721	2.34463e-12	1.7251e-08
ABHD12B	-6.75218	4.23516	47.3443	5.95497e-12	3.2861e-08
RP11-359M6.1	-7.77675	4.84475	44.0385	3.21986e-11	1.42144e-07
RP11-267L5.1	-8.64576	5.82946	41.0279	1.50068e-10	5.52075e-07
LEFTY1	-8.56261	4.59584	39.9547	2.59928e-10	8.19626e-07
NODAL	-7.52679	4.43621	37.0928	1.12641e-09	3.10791e-06
LINC00707	-6.93402	2.78842	36.3756	1.62726e-09	3.99094e-06
GAL	-3.42611	6.38271	34.7409	3.76631e-09	8.31339e-06
RP11-297M9.1	-7.98272	2.19724	34.5394	4.17706e-09	8.38183e-06
HOXC5	8.4353	0.979199	34.2105	4.9461e-09	9.09794e-06
PRDM14	-6.39831	3.98509	34.0345	5.41427e-09	9.19302e-06
ANOS1	-2.7824	5.55585	33.7733	6.19215e-09	9.76281e-06
ARID5B	2.66706	4.77455	33.1282	8.628e-09	1.26924e-05
CTD-2501M5.1	-6.43647	2.11956	33.0033	9.20033e-09	1.26924e-05
RP11-132A1.3	-7.11756	3.06943	32.7053	1.07246e-08	1.39249e-05
FST	-3.88697	6.07297	32.489	1.19869e-08	1.46993e-05
SMAD9	3.82554	4.68951	32.3684	1.27546e-08	1.48175e-05
HOXC9	5.99962	2.15547	31.9254	1.60209e-08	1.74779e-05
RTP1	-7.28575	-0.0342636	31.8499	1.66561e-08	1.74779e-05
PIM2	-3.40356	5.53633	31.7628	1.74201e-08	1.74779e-05
AC005276.1	-6.57539	2.05175	31.3208	2.18727e-08	2.09911e-05
HOXD9	6.5163	2.61947	31.0877	2.46636e-08	2.26833e-05
HAND2	7.3396	5.0956	29.6572	5.15597e-08	4.55231e-05
CER1	-8.63515	4.79255	29.0685	6.98631e-08	5.93111e-05
MUC4	-3.88505	4.22218	28.7693	8.15334e-08	6.46413e-05
LCK	-5.4804	3.46564	28.7583	8.19987e-08	6.46413e-05
LEFTY2	-5.95787	4.28301	28.4541	9.59471e-08	7.3029e-05
HOXA6	6.80649	0.922665	28.1109	1.14556e-07	8.42868e-05
CCDC129	-5.94516	0.615142	27.8897	1.28433e-07	8.6551e-05
TDGF1	-6.90497	6.26296	27.8802	1.29064e-07	8.6551e-05
RP11-277P12.10	-5.29728	2.82512	27.8752	1.29397e-07	8.6551e-05
MEF2C	3.13584	4.82314	27.7535	1.37799e-07	8.94597e-05
HHLA1	-5.76299	4.44714	27.515	1.55881e-07	9.83072e-05
RP11-3B12.3	-7.33439	0.732883	26.3633	2.82858e-07	0.000168978
HOXA5	5.76282	2.63506	26.3125	2.90403e-07	0.000168978
HTR3A	-5.66124	0.515958	26.3092	2.90905e-07	0.000168978
FAM46B	-2.63128	4.92971	26.1882	3.0971e-07	0.000175288
LGALS12	-6.24321	0.540544	25.9342	3.53259e-07	0.000192737
LRIG1	-2.19537	5.8014	25.8762	3.64033e-07	0.000192737
LINC-ROR	-5.93212	2.5097	25.8619	3.66736e-07	0.000192737
RP11-240B13.2	-7.03919	-0.272313	25.7622	3.86187e-07	0.000198239
LINC01356	-5.65834	4.1479	25.4248	4.59956e-07	0.000230741
HOXA9	6.15326	3.75333	25.2896	4.93353e-07	0.000241995
PIK3R5	-5.03698	1.90643	25.0976	5.45001e-07	0.000250266
NLRP12	-5.61904	1.10363	25.0918	5.46644e-07	0.000250266
SOX9	3.09946	6.46008	25.0704	5.5275e-07	0.000250266
HAND2-AS1	7.28085	2.3611	25.0606	5.55567e-07	0.000250266
ERVH-1	-6.4942	2.27546	24.891	6.06635e-07	0.000267805
HOXA7	5.48904	2.46721	24.6258	6.96131e-07	0.000300256
IDO1	-9.8396	0.584495	24.595	7.07348e-07	0.000300256
HOXC6	5.59672	4.49283	24.4921	7.46136e-07	0.000303899
GPX3	-2.04693	4.6699	24.4894	7.47204e-07	0.000303899
CH25H	-7.05268	-0.219847	24.4637	7.57235e-07	0.000303899
RPS6P12	-5.01714	-0.442639	24.3724	7.93977e-07	0.000312955
HOXC4	6.32259	3.32814	24.2815	8.32344e-07	0.000320661
SEZ6	-8.68904	-0.413905	24.258	8.42582e-07	0.000320661
C4orf51	-8.50593	-0.653865	24.1928	8.71565e-07	0.000326069
HOXB9	5.99726	6.34977	24.127	9.0189e-07	0.000328072
HOXA10	5.15132	3.82102	24.1168	9.06647e-07	0.000328072
MYRIP	-5.30553	0.39782	24.0467	9.40294e-07	0.00033476
ACTBL2	7.87495	-0.68181	23.7252	1.11117e-06	0.000389315
RIT2	-5.71662	-1.32765	23.6847	1.1348e-06	0.000391382
SOX6	4.45289	3.47037	23.6365	1.1636e-06	0.000395142
FZD5	-3.85332	5.00367	23.5101	1.24257e-06	0.000415565
RP11-1144P22.1	-5.95253	4.15058	23.4011	1.31501e-06	0.000433228
RP11-554I8.2	-4.99952	0.529709	23.2649	1.41152e-06	0.000452528
PNPLA5	-5.6601	-0.332932	23.2607	1.4146e-06	0.000452528
GDF6	3.84785	3.75031	23.1858	1.4708e-06	0.000463787
ZFHX3	2.65754	5.1868	23.1261	1.51714e-06	0.000471659
LEF1	3.37315	6.23074	22.921	1.68797e-06	0.00051748
ADGRG6	2.84343	6.61214	22.846	1.75514e-06	0.000530701
POLR3G	-2.75919	5.19647	22.7932	1.80401e-06	0.000538108
GRID2	-4.63196	3.7898	22.6892	1.90431e-06	0.000560452
VN1R51P	-5.50027	-0.872923	22.622	1.97209e-06	0.000572762
CCNA1	-4.5185	0.359091	22.5545	2.04261e-06	0.000585538
C9orf135	-3.9971	2.26871	22.4904	2.11196e-06	0.000597658
ADAMTS16	-3.49489	2.89584	22.3509	2.2711e-06	0.000621819
CTD-2354A18.1	-5.30782	4.46625	22.3504	2.27168e-06	0.000621819
HOXA-AS3	8.04168	1.39955	22.3418	2.28185e-06	0.000621819
CCL26	-7.86079	-1.08744	22.1174	2.56475e-06	0.000684965
ARHGAP29	2.95255	6.55842	22.0987	2.58991e-06	0.000684965
OCIAD2	-2.0238	4.83496	22.0863	2.60667e-06	0.000684965
LECT1	-8.41728	2.35551	22.0004	2.72591e-06	0.000699812
GLDC	-3.94165	5.36178	21.9999	2.72658e-06	0.000699812
PLA2G16	-3.79034	4.46645	21.9525	2.7948e-06	0.000709076
RP11-181K12.2	-5.64981	-0.305349	21.8521	2.945e-06	0.000731146
RP11-69I8.2	-5.89359	4.90615	21.8501	2.94803e-06	0.000731146
CCDC172	-6.28504	-0.902167	21.814	3.00404e-06	0.000736758
HOXD4	5.70739	2.5028	21.7574	3.09393e-06	0.000750464
NDNF	4.70291	3.3973	21.7281	3.14153e-06	0.000753032
CALB1	-6.45843	2.59294	21.7092	3.17274e-06	0.000753032
HOXA10-AS	5.27827	-0.0406661	21.5395	3.46621e-06	0.000813933
LINC00678	-6.60115	4.61516	21.4881	3.56026e-06	0.000827216
PMEL	-3.25095	4.14383	21.4497	3.63224e-06	0.000835151
CTD-2142D14.1	-6.28933	1.30293	21.3753	3.77609e-06	0.000855003
GDPD2	-4.46005	0.576277	21.3652	3.79605e-06	0.000855003
HRASLS5	-5.47892	1.6407	21.3219	3.88266e-06	0.000865676
HOXB-AS3	6.83362	4.09412	21.2442	4.04342e-06	0.000892504
AP002856.5	-5.28697	0.333466	21.1699	4.20306e-06	0.000918556
CTC-455F18.1	-5.22085	-0.70977	21.1021	4.35455e-06	0.000942334
ACTA1	-4.31911	2.63956	20.9221	4.78342e-06	0.00102161
HTR1F	5.51487	-1.1249	20.8922	4.85871e-06	0.00102161
NECAB1	-5.2568	1.58338	20.8918	4.85976e-06	0.00102161
CYP2B6	-8.02337	-1.04047	20.8531	4.95885e-06	0.00103261
MBNL2	3.17861	5.37086	20.6789	5.43126e-06	0.00112041
RP11-357H14.16	5.96995	-1.50561	20.5778	5.72576e-06	0.00117023
DTWD2	-2.54165	4.32411	20.5407	5.83776e-06	0.00118217
DAZAP2	1.71769	6.29365	20.3696	6.38364e-06	0.00128096
HOXC8	5.81804	3.70331	20.2398	6.83166e-06	0.00135852
IFITM1	-3.16054	5.89608	20.1339	7.22042e-06	0.001423
PDCD1	-5.22542	-1.73969	20.0961	7.36472e-06	0.0014386
TGM2	4.81853	7.58838	20.076	7.44258e-06	0.00144105
AADACL3	-6.01748	2.09438	20.0329	7.61202e-06	0.00146104
CCNG2	1.64228	5.75029	19.9042	8.14214e-06	0.00154932
TRIM55	5.33142	2.34819	19.8388	8.42549e-06	0.00158954
RP11-10A14.6	-7.12646	-1.78099	19.8183	8.51622e-06	0.00159304
TIMP3	4.99424	8.67963	19.7736	8.71778e-06	0.00161704
UNC5B	2.45004	7.92938	19.6117	9.48884e-06	0.00174539
EGLN1	1.77025	5.34746	19.5591	9.7534e-06	0.00177923
ABCA8	8.02342	3.5903	19.4238	1.04695e-05	0.0018942
RAB17	-4.77805	4.32307	19.3675	1.07829e-05	0.00193505
F13A1	-5.58354	0.555554	19.3404	1.09366e-05	0.0019468
KRT5	8.90065	0.612601	19.3071	1.11291e-05	0.00196522
RP11-81H14.2	6.20911	-1.74887	19.2686	1.13556e-05	0.0019893
IFI16	2.34785	5.33953	19.194	1.18085e-05	0.00205235
HOXD3	5.15606	2.03482	19.1297	1.22127e-05	0.00210603
RP11-588K22.2	6.11092	0.8338	19.0546	1.27029e-05	0.00214011
TBX2	5.04273	4.67848	19.0452	1.2766e-05	0.00214011
PAK1	-1.57203	6.79418	19.0432	1.27794e-05	0.00214011
PDZD4	-2.6625	5.9827	19.0404	1.27982e-05	0.00214011
HES3	-6.03799	0.820618	18.9932	1.31184e-05	0.00217716
MAFB	2.96407	3.59272	18.9555	1.33802e-05	0.00220405
SLC52A3	-4.43593	0.680822	18.9322	1.35446e-05	0.00221458
PLCE1	2.87922	3.91531	18.8617	1.40549e-05	0.00228114
RIN2	3.19986	4.14333	18.8004	1.45135e-05	0.00233836
RNF217	1.60214	5.14726	18.7336	1.5031e-05	0.00240419
GUCY1A3	6.296	3.53161	18.7196	1.51421e-05	0.00240454
SP6	2.8024	4.99798	18.6018	1.61067e-05	0.00253945
HOXC-AS1	6.11493	-0.916307	18.54	1.66375e-05	0.00260453
LGALS7	-6.40408	-2.21381	18.4748	1.72163e-05	0.00267616
BCORL1	1.73987	5.70757	18.3759	1.81334e-05	0.00279901
NOS1	-4.85124	-0.306153	18.3455	1.8425e-05	0.00282428
CR2	-8.97743	0.010322	18.2979	1.88918e-05	0.00287585
PRODH	-3.06813	4.44938	18.2355	1.9521e-05	0.00295128
LOX	6.16166	8.6413	18.2041	1.98453e-05	0.0029799
MLLT3	2.96203	5.25424	18.1174	2.07699e-05	0.00308449
MATK	-3.57882	1.70498	18.1127	2.08213e-05	0.00308449
LINC01405	-5.0724	2.3009	18.0708	2.12836e-05	0.00311522
CALN1	-3.88002	0.351156	18.0684	2.13111e-05	0.00311522
SLC34A2	-4.14909	0.0400059	18.0439	2.15868e-05	0.00311637
SBK2	-3.97769	-0.623065	18.0426	2.16013e-05	0.00311637
C10orf54	4.4048	2.44707	17.9259	2.2968e-05	0.00327416
RGS4	5.1237	4.50842	17.9239	2.29917e-05	0.00327416
RP11-256I9.2	-4.62422	4.94672	17.8841	2.34776e-05	0.00332193
ERVMER34-1	-3.12165	2.93921	17.8572	2.38112e-05	0.00334767
PTGIR	5.73817	1.58203	17.8248	2.42209e-05	0.00338373
SPHK1	2.52499	4.31659	17.8107	2.44003e-05	0.00338735
PKHD1L1	-6.77095	-1.94844	17.6867	2.60444e-05	0.00359298
FAM71F1	-4.90151	2.08198	17.664	2.63569e-05	0.00361351
MT1G	-9.83469	2.39067	17.6108	2.71041e-05	0.00369301
GPRC5C	2.06907	6.00488	17.5256	2.83464e-05	0.00379086
URAD	6.65644	-1.79772	17.522	2.84002e-05	0.00379086
SYNM	1.90085	5.50122	17.5121	2.8549e-05	0.00379086
ATP1A3	-3.23405	3.27575	17.492	2.88521e-05	0.00379086
HOXC-AS2	5.82888	-1.69494	17.4902	2.88796e-05	0.00379086
HOXB7	4.41209	2.67133	17.4874	2.89211e-05	0.00379086
MGC32805	-5.19432	0.826077	17.4807	2.90244e-05	0.00379086
NOX5	5.43618	0.466225	17.4175	3.00048e-05	0.00389586
TGM3	3.63551	-0.970145	17.361	3.091e-05	0.0039805
NBEAL2	-1.71391	5.4973	17.3544	3.10173e-05	0.0039805
CPA6	-6.43055	-2.22073	17.3167	3.1639e-05	0.0040368
ANKRD35	-5.75777	-0.113498	17.2422	3.29042e-05	0.0041741
EPHX3	-4.08538	1.81114	17.0614	3.61908e-05	0.0045648
HTR4	6.59352	-2.3941	17.0327	3.67419e-05	0.00460798
AKAP4	6.67182	-1.33458	16.9995	3.73898e-05	0.00466274
FRAT2	-2.02872	4.50733	16.978	3.78158e-05	0.00468937
HGF	7.82599	5.91756	16.9325	3.87334e-05	0.00477633
IL34	-4.77733	0.236927	16.9064	3.92695e-05	0.00481553
RP11-120I21.2	7.84809	-0.178456	16.8937	3.95318e-05	0.00481651
ZNF589	-1.95782	5.60294	16.885	3.97139e-05	0.00481651
GSN	2.29459	7.4973	16.8638	4.01592e-05	0.00484391
MAGEB2	-6.87586	-1.57185	16.8314	4.08509e-05	0.00490055
TMPRSS2	-4.34285	1.02341	16.7716	4.21595e-05	0.00503019
FOXH1	-3.4753	3.73869	16.7495	4.26528e-05	0.00505656
ACAP1	-3.30048	1.35955	16.7413	4.28386e-05	0.00505656
SLC38A5	-3.01775	3.54365	16.7257	4.31915e-05	0.00507109
HOXD10	5.09605	3.96181	16.7018	4.37394e-05	0.00510826
TNFRSF8	-3.487	3.79072	16.6497	4.49584e-05	0.00522298
BRSK2	-3.50262	2.74403	16.6052	4.60253e-05	0.00531894
CTC-254B4.1	-4.7688	-2.02545	16.5703	4.68787e-05	0.00538934
PMP22	3.15447	6.7389	16.5513	4.73513e-05	0.00541547
FXYD7	-3.8143	-0.166969	16.5074	4.84612e-05	0.00551383
CCDC92	2.59264	4.611	16.4218	5.06991e-05	0.00573888
ANKRD18CP	-3.63654	1.64923	16.4038	5.11824e-05	0.00576403
GDF3	-5.82006	3.10989	16.3303	5.32063e-05	0.00596154
MYRF	2.36279	6.92384	16.3021	5.40028e-05	0.00602022
FZD7	-1.7024	6.55605	16.2839	5.45247e-05	0.00602222
TDGF1P3	-5.95697	2.66089	16.2825	5.45664e-05	0.00602222
USP44	-3.99624	4.86888	16.2645	5.50874e-05	0.00604948
DHX58	-3.72952	0.238276	16.1525	5.84407e-05	0.00638595
OAF	2.58718	5.62754	16.1012	6.00472e-05	0.00652917
HOXC10	5.14852	2.73842	16.0754	6.08696e-05	0.00658615
HOXA11	4.67512	2.8548	16.0241	6.25422e-05	0.00673412
CD177	-7.19381	1.2444	15.9783	6.40716e-05	0.0068653
KRT81	7.08065	1.43825	15.883	6.73812e-05	0.00715996
SLC18A2	-5.08159	-0.212359	15.8805	6.74703e-05	0.00715996
HECW1	-2.90136	1.48616	15.8624	6.81184e-05	0.00719415
ESRG	-5.6979	8.60278	15.8376	6.90171e-05	0.00725436
FBXL17	1.88192	4.13697	15.8162	6.98026e-05	0.00730215
TSPAN15	2.563	4.28569	15.7414	7.26166e-05	0.00756069
CHGA	-4.22293	2.35238	15.7207	7.34171e-05	0.00760815
EPHX1	-1.46372	5.31836	15.6914	7.45605e-05	0.00769053
DNMT3L	-6.43849	-2.21083	15.6285	7.70832e-05	0.00791225
ENDOD1	2.59593	5.49507	15.6201	7.7427e-05	0.00791225
GNG12	1.30593	6.67991	15.5905	7.86498e-05	0.0079992
AF165138.7	-5.65096	-1.34224	15.5786	7.91471e-05	0.0079992
FAM3B	-6.58565	-2.0162	15.5655	7.96945e-05	0.0079992
GLI3	1.85452	6.35808	15.5647	7.97275e-05	0.0079992
HEY1	2.95767	4.91587	15.5361	8.0946e-05	0.00808471
RP11-146I2.1	-3.76466	-0.358096	15.5141	8.18923e-05	0.00813402
TUBB4A	-2.83474	3.90169	15.5047	8.22982e-05	0.00813402
INSM1	-8.40942	-0.255783	15.4866	8.30903e-05	0.00813402
PRKCQ-AS1	-2.79062	3.04773	15.4809	8.33444e-05	0.00813402
SSFA2	1.61775	6.86502	15.4755	8.35797e-05	0.00813402
MYO1H	-5.84421	-2.38191	15.4672	8.39475e-05	0.00813402
SMPDL3B	-4.45767	2.64927	15.4656	8.40192e-05	0.00813402
DBNDD1	-2.29083	4.93407	15.4474	8.48353e-05	0.00817716
DNMT3B	-2.44199	8.48675	15.4206	8.60467e-05	0.00823539
EFNB1	2.07994	6.00375	15.4175	8.61856e-05	0.00823539
KRT23	5.57831	-1.49449	15.3731	8.82358e-05	0.00839495
TSHZ1	3.07087	3.84996	15.3402	8.97847e-05	0.00850566
RP11-598D14.1	-7.70531	1.51812	15.328	9.03658e-05	0.00852412
LHFPL4	-3.906	-0.994028	15.3191	9.07919e-05	0.00852722
OCLN	-1.98338	4.74737	15.3104	9.1212e-05	0.00852722
KLKB1	-4.05751	2.01908	15.294	9.20107e-05	0.00852722
SOX21	-5.60844	-0.168319	15.2903	9.21891e-05	0.00852722
PAQR8	1.94512	4.75862	15.2874	9.23302e-05	0.00852722
RP4-799P18.2	-5.91203	-2.5819	15.238	9.47755e-05	0.00871659
SLC51A	-3.90741	-1.40592	15.1807	9.76965e-05	0.00894794
RP5-834N19.1	-4.33554	-1.78862	15.162	9.86689e-05	0.00899966
BHLHE41	3.85226	1.79078	15.124	0.000100673	0.00914467
GATA5	4.43452	3.47855	15.082	0.000102942	0.00931243
ERVK-28	-3.70764	0.536565	15.0413	0.000105184	0.00947641
ABCA4	4.24173	1.90974	15.0063	0.000107151	0.00958374
C1orf105	6.67501	0.595663	14.9982	0.000107612	0.00958374
IL18R1	4.49331	2.72475	14.9971	0.000107678	0.00958374
FGF8	-4.95244	0.285935	14.963	0.000109642	0.00971939
NR2F2-AS1	4.09427	-1.3482	14.9206	0.000112131	0.00989532
PIPOX	-3.02395	3.53869	14.914	0.000112523	0.00989532
FCRLA	5.69052	-1.81878	14.8919	0.000113849	0.00997217
DOK4	3.67596	8.47852	14.8373	0.000117193	0.0102147
FLI1	2.18428	4.26092	14.8309	0.000117591	0.0102147
ACOXL	-4.39681	0.178988	14.8243	0.000118006	0.0102147
RP5-1185K9.1	-5.59055	-2.75681	14.8027	0.000119366	0.010292
RP11-562F9.2	-4.84	2.13689	14.7606	0.000122056	0.0104831
AC012531.25	4.90364	2.33575	14.7393	0.000123447	0.0105458
GUCY1B3	2.81057	3.77259	14.7348	0.000123742	0.0105458
SLN	7.10888	-0.0482313	14.7095	0.000125413	0.0106471
CTD-2007L18.5	-4.74307	-2.07558	14.6934	0.000126487	0.0106676
HHAT	2.10291	2.93334	14.6914	0.000126621	0.0106676
PHC1	-1.95517	7.90599	14.6684	0.000128176	0.0107505
ERP27	6.62093	0.281459	14.6625	0.00012858	0.0107505
APPBP2	1.48953	6.13259	14.6508	0.000129381	0.0107668
PPM1B	-1.26922	6.46931	14.6454	0.00012975	0.0107668
KLHDC1	3.60713	0.042768	14.6079	0.00013236	0.0109422
SETD7	1.51016	6.14254	14.5997	0.000132933	0.0109472
PACSIN1	-3.45294	2.52769	14.593	0.000133412	0.0109472
GPRC5A	3.62159	4.82182	14.5819	0.000134198	0.0109632
C17orf82	4.08743	-1.46198	14.5763	0.0001346	0.0109632
MGP	10.0564	4.57067	14.5361	0.0001375	0.0111282
NANOGP2	-6.68949	-2.07815	14.5316	0.000137828	0.0111282
MSX1	3.20126	5.58583	14.5274	0.000138139	0.0111282
AC002480.5	-4.54346	0.330366	14.51	0.00013942	0.0111906
AC133785.1	-6.45327	-2.00148	14.4914	0.000140802	0.011241
CHRM5	6.67773	-0.825209	14.4843	0.000141333	0.011241
FAM174B	-2.01019	4.38568	14.4811	0.000141576	0.011241
CST2	-5.69833	1.68212	14.4621	0.000143006	0.0113123
FCRL5	-4.12467	-1.93219	14.4557	0.000143498	0.0113123
NPR3	4.31481	2.88234	14.4476	0.000144114	0.0113203
CEND1	-3.68923	-0.480593	14.4333	0.000145212	0.0113331
GMNC	-5.95929	-2.39854	14.4321	0.000145302	0.0113331
SESN3	2.20029	6.94632	14.383	0.000149146	0.0115919
HRH3	-7.28114	-1.5516	14.3629	0.000150746	0.0116751
GPR176	-3.24985	5.08463	14.3363	0.000152891	0.0117999
MAPKAPK3	-1.28569	5.39664	14.3267	0.00015367	0.0118187
SCNN1G	-6.37556	-2.2465	14.2809	0.000157454	0.0120677
CAMK2N1	1.86774	4.00811	14.2671	0.000158613	0.012091
TBC1D9	2.27943	4.80604	14.2642	0.000158854	0.012091
LRRC4C	4.1009	2.5104	14.2566	0.000159501	0.0120944
CTD-2297D10.2	-3.79756	-0.648506	14.2508	0.000159994	0.0120944
HOXB8	5.15273	4.72298	14.2378	0.0001611	0.0121364
PRDM8	2.82874	2.01558	14.1907	0.000165183	0.0124016
AKR1C2	3.89628	3.45551	14.1525	0.000168576	0.0126135
RP11-234B24.2	-6.59912	-2.14319	14.1435	0.000169383	0.0126311
CTAGE3P	3.85013	0.545026	14.1285	0.000170738	0.0126433
FAM124A	-3.5829	3.58383	14.1228	0.000171253	0.0126433
SLIT3	3.59485	5.29293	14.1227	0.000171265	0.0126433
EIF4E1B	-6.73857	-1.83806	14.0763	0.000175545	0.012916
RP11-739B23.1	-5.91288	-2.36731	14.0699	0.00017614	0.0129168
SYNE1	1.97802	5.33815	14.0635	0.000176739	0.0129177
ARFGEF3	-4.05203	4.09874	14.039	0.000179061	0.0130443
DSCAM	-4.36231	-0.564953	13.9765	0.00018511	0.0134406
LOXHD1	-7.3231	-1.59459	13.9659	0.000186155	0.0134721
TMEM30B	-6.6387	1.40355	13.8512	0.000197874	0.0142734
ARHGAP26	-1.87521	3.74682	13.8369	0.000199383	0.0143355
SEMA4A	-2.79491	2.08674	13.8235	0.000200813	0.0143379
RP11-90J7.2	6.33239	-2.46857	13.8195	0.000201238	0.0143379
CST1	-6.04434	5.80996	13.8113	0.000202115	0.0143379
CYSLTR2	5.67299	-0.360265	13.8075	0.000202527	0.0143379
USH2A	-3.35684	-0.982516	13.8007	0.000203261	0.0143379
ATP7B	3.12723	6.0087	13.8002	0.000203314	0.0143379
RP11-360K13.1	-5.54894	-0.908512	13.7523	0.000208567	0.0146615
PDX1	7.16817	0.0575341	13.7255	0.000211557	0.0147704
LINC00458	-5.55669	6.70252	13.7233	0.000211812	0.0147704
VTN	5.67392	4.96922	13.7205	0.000212124	0.0147704
CAPN13	-3.7728	-0.43045	13.6541	0.000219766	0.0152489
TRPM2	-3.68614	-1.4293	13.6475	0.00022053	0.0152489
GYLTL1B	-4.87069	2.98439	13.643	0.000221069	0.0152489
FOXK1	1.23339	5.71318	13.6321	0.000222353	0.0152631
HOXA13	5.04475	3.85094	13.6295	0.000222657	0.0152631
FAM189A2	-3.3102	2.30028	13.6123	0.000224709	0.015356
SOX2-OT	-3.45817	0.316518	13.5787	0.000228765	0.015585
GLP1R	-6.68962	-2.02716	13.5636	0.000230614	0.0156626
FOXB1	-6.4691	-0.538727	13.5364	0.00023398	0.0158424
DPPA2	-3.84539	2.1537	13.5131	0.000236903	0.0159902
GJB4	-4.97539	-1.89485	13.5075	0.000237612	0.0159902
PRRX1	4.18683	4.78573	13.4996	0.000238611	0.0160087
TTN	-4.43419	2.64386	13.4839	0.000240613	0.0160941
HOXD-AS2	5.24649	-1.54213	13.4655	0.000242985	0.0162036
NANOGP1	-4.01801	1.43068	13.4158	0.000249514	0.0165382
SERPINB2	4.8091	-0.0695781	13.4125	0.000249949	0.0165382
SMAD6	2.68808	5.61963	13.4103	0.000250249	0.0165382
CDCA7L	-2.03759	5.58796	13.3877	0.000253278	0.0166884
RAB22A	1.24743	4.95114	13.3679	0.000255968	0.0168154
OLIG3	-6.64892	0.543189	13.353	0.00025801	0.0168618
CNTN2	-4.54392	-0.0498417	13.3496	0.000258475	0.0168618
HOXD12	4.7684	-1.27887	13.3455	0.000259049	0.0168618
THSD4	1.97767	4.8471	13.3375	0.000260149	0.0168618
RP11-380L11.4	3.20866	-0.673485	13.3263	0.000261707	0.0168618
FAM83F	-3.91265	1.57043	13.3237	0.000262078	0.0168618
ITGAV	2.40186	9.50005	13.3222	0.000262277	0.0168618
RANBP3L	6.24189	0.231596	13.3186	0.000262785	0.0168618
ARRB1	-1.47801	5.7235	13.2997	0.000265447	0.0169457
VTCN1	7.14736	1.33599	13.2984	0.000265629	0.0169457
C18orf63	5.60875	-1.0569	13.2576	0.000271478	0.017269
SMURF2	2.1229	7.26613	13.2357	0.000274666	0.017416
KCTD12	3.45992	7.15135	13.2309	0.000275368	0.017416
RP4-559A3.6	-4.58757	-2.07921	13.2253	0.000276196	0.0174185
RP11-84C10.4	6.41367	-1.49584	13.2141	0.000277856	0.0174733
HOXA-AS2	3.45742	1.6682	13.1991	0.000280081	0.0175631
FGF2	-2.05497	6.41542	13.1858	0.000282084	0.0176386
ZFYVE16	1.16112	6.29446	13.178	0.000283253	0.0176617
RP11-400N13.2	-4.09985	0.711869	13.1546	0.000286819	0.0178067
ENPP1	-1.52356	5.36137	13.1521	0.000287191	0.0178067
KCNH4	-4.32837	-1.6482	13.1354	0.000289761	0.0179123
KIFAP3	1.8422	5.50437	13.1306	0.000290519	0.0179123
TLL2	-3.00448	1.75072	13.1206	0.000292061	0.0179573
SPATA9	3.32528	-1.97977	13.1083	0.000293997	0.0179779
TF	3.00389	-0.882347	13.1081	0.000294025	0.0179779
UNC5C	3.33264	6.21007	13.1025	0.000294903	0.0179818
ZDHHC19	-4.3513	-1.59883	13.093	0.000296397	0.018023
MAPRE3	2.24986	4.21806	13.0704	0.000300004	0.0181923
PF4	-5.18098	-1.6802	13.0316	0.000306287	0.018481
NKX2-6	6.65596	-1.72573	13.0306	0.00030644	0.018481
RP11-320N7.2	-4.00249	0.325308	13.0203	0.000308132	0.0185324
DPY19L1	1.24454	6.20785	13.0143	0.000309129	0.0185419
TACR1	-6.73297	-0.40047	12.9403	0.000321577	0.0191859
ELOVL2	2.18786	3.89265	12.9402	0.000321605	0.0191859
C4BPB	5.85541	-1.52301	12.93	0.000323355	0.0192383
CCDC141	-4.70008	1.67214	12.9176	0.000325506	0.0193142
RP11-166D19.1	3.43991	4.05147	12.8827	0.00033163	0.0195686
TNFSF11	-4.57347	-1.19663	12.8796	0.000332191	0.0195686
TMEM72	4.87443	-0.528523	12.8781	0.000332453	0.0195686
TGFBI	4.55192	9.09515	12.8717	0.000333586	0.0195831
CASP3	-1.5144	6.69016	12.8593	0.000335813	0.0196574
MGST1	-1.61704	6.27907	12.8547	0.000336632	0.0196574
OPTC	-4.53147	-2.23076	12.8263	0.000341786	0.0199057
HSD11B2	-3.64537	1.02225	12.8145	0.00034394	0.0199784
PLSCR5	7.45509	-1.00176	12.8075	0.000345227	0.0200005
SKAP1	4.09491	0.0784513	12.8014	0.000346368	0.0200141
TOM1L2	1.43419	5.18824	12.7403	0.000357852	0.0206237
VIL1	-3.2437	0.216975	12.7213	0.000361523	0.020781
GABBR2	-3.73765	1.03082	12.7115	0.000363419	0.0208357
SLCO5A1	-3.50064	0.59386	12.6957	0.000366505	0.0209582
TMEM263	1.84131	6.34466	12.6811	0.000369377	0.0209726
CRTAM	-4.25255	-1.85076	12.6798	0.000369624	0.0209726
TBX4	5.23825	2.95889	12.6762	0.00037034	0.0209726
CLIP4	2.45765	3.03063	12.6751	0.000370558	0.0209726
TNS1	2.05682	5.79546	12.6703	0.000371511	0.0209728
SCAMP5	-2.06125	4.37152	12.6279	0.000380023	0.0213893
PRKCE	3.05287	3.79679	12.624	0.000380827	0.0213893
IQGAP2	-1.84187	5.44892	12.6131	0.00038305	0.0214596
CDK19	1.32481	5.02211	12.5868	0.000388473	0.0217083
RARB	3.24878	3.04947	12.5759	0.000390753	0.0217293
LNPEP	1.42702	5.04487	12.5736	0.000391243	0.0217293
CPNE4	-2.92881	0.28893	12.5674	0.000392539	0.0217293
SLC15A3	-3.44108	0.519832	12.5632	0.00039342	0.0217293
OTX2	-4.7395	2.7645	12.5573	0.000394663	0.0217293
IGF2-AS	4.5601	1.86802	12.5569	0.000394755	0.0217293
CACNA1C	2.32499	3.77246	12.549	0.000396416	0.0217664
SP7	5.13057	1.37673	12.5364	0.000399099	0.0218593
SYTL5	2.51903	6.34284	12.4829	0.000410686	0.0223437
AC144450.1	-4.71498	-2.03679	12.4804	0.000411249	0.0223437
ROS1	7.65982	-0.43508	12.4775	0.000411891	0.0223437
AKT3	1.2263	6.09773	12.477	0.000411991	0.0223437
RP11-327F22.2	-5.67847	-2.69731	12.3962	0.000430198	0.0232246
CTB-186G2.1	-6.36653	-1.99707	12.3956	0.000430355	0.0232246
CR1L	-7.12876	-0.00246329	12.3911	0.000431391	0.0232246
CAPN11	-2.97641	0.0458217	12.3722	0.000435771	0.0233605
RP11-561I11.3	-5.3732	-2.81521	12.3653	0.000437383	0.0233605
PGF	1.56293	4.12317	12.365	0.000437464	0.0233605
NID1	1.35337	8.34136	12.3621	0.000438149	0.0233605
KYNU	4.01392	1.64908	12.3487	0.000441288	0.0234712
C5orf24	1.16482	6.17296	12.3204	0.000448031	0.0237725
LYPD6B	3.22813	3.65458	12.2916	0.000454999	0.0240844
RP11-557J10.4	-6.00396	-2.52313	12.2837	0.000456944	0.0241295
C19orf45	-6.0265	-1.32538	12.2723	0.000459742	0.0242193
HOXD11	4.49651	2.4839	12.2555	0.000463885	0.0243794
ALDH1A2	4.79051	3.37155	12.2502	0.000465196	0.0243902
RP11-183G22.1	-7.77848	2.42255	12.2388	0.000468063	0.0244649
SUSD2	3.18388	3.17593	12.2357	0.000468837	0.0244649
FLJ12825	5.46218	-2.35619	12.2278	0.000470827	0.0245108
TENM4	3.05654	6.21035	12.2192	0.000472994	0.0245656
ABLIM2	-2.84713	-0.256347	12.2111	0.000475053	0.0245691
FAM19A4	-3.65812	-0.94271	12.2083	0.00047578	0.0245691
ADGRA2	3.52109	7.18272	12.2058	0.000476401	0.0245691
FRMD4B	1.77614	4.90014	12.1774	0.000483719	0.0248884
FOXI2	-4.35581	-0.359782	12.168	0.000486157	0.0249557
SUSD1	1.60692	4.23873	12.1585	0.00048864	0.0250249
CTB-134H23.3	-3.47909	-2.34017	12.154	0.000489818	0.0250272
P2RX5	-4.09171	-0.595373	12.1384	0.000493945	0.0251539
FGF13-AS1	-2.91885	0.816337	12.1311	0.000495872	0.0251539
TNRC18	1.35927	6.76992	12.129	0.000496432	0.0251539
RABGAP1L	-1.44198	4.988	12.1234	0.000497938	0.0251539
WSCD1	-2.83462	4.74974	12.1204	0.00049873	0.0251539
DYNLT3	2.00362	5.18284	12.1189	0.000499134	0.0251539
PLCB3	-1.0732	6.2192	12.0963	0.000505221	0.0254026
LGALS7B	-3.65671	-1.46983	12.092	0.000506395	0.0254038
XXbac-BPG27H4.8	-4.22096	-1.15909	12.0815	0.000509233	0.0254882
TMOD2	2.41553	4.5275	12.0682	0.000512887	0.0255815
RP11-267J23.4	-6.64682	-0.0646553	12.0648	0.000513816	0.0255815
NPHS1	-6.86256	-1.61606	12.0589	0.000515468	0.0255815
DPPA3	-6.10467	-0.99934	12.0558	0.000516314	0.0255815
ST14	-3.91548	2.79264	12.0503	0.000517851	0.0255815
CTD-2058B24.2	-3.34868	-1.58838	12.0495	0.000518051	0.0255815
THSD7B	-4.30198	-1.76824	12.0356	0.000521931	0.0257156
KIAA1211L	2.80629	-0.191498	12.022	0.000525772	0.0258471
NRP1	2.72857	6.49792	12.0135	0.000528175	0.0259076
CES5AP1	4.38787	-0.118043	12.0023	0.000531342	0.0259668
RPSAP17	-4.97643	3.08622	12.0009	0.000531734	0.0259668
PDE3A	3.11179	3.89665	11.9913	0.000534505	0.0260444
FA2H	-4.63678	-0.1786	11.9871	0.000535707	0.0260455
RP11-97O12.7	4.59043	-2.57574	11.9771	0.000538582	0.0261277
MAL2	-3.38278	3.82036	11.9692	0.000540864	0.0261611
D21S2088E	-5.20231	0.92601	11.9666	0.00054164	0.0261611
EPAS1	2.52685	5.44446	11.9279	0.000552982	0.0265401
B3GAT2	-4.63162	-0.493249	11.9268	0.000553335	0.0265401
AL161668.5	3.66799	-1.43296	11.9242	0.000554091	0.0265401
PTPRD	2.05962	7.37575	11.9212	0.000554986	0.0265401
ARHGAP6	2.77295	2.83899	11.9187	0.000555737	0.0265401
SERTAD2	1.30491	5.69835	11.9155	0.000556702	0.0265401
AC104654.2	6.18368	-1.53906	11.8967	0.000562332	0.0266992
SMPD3	-4.44891	-0.799445	11.8963	0.000562458	0.0266992
SLC39A2	5.71613	2.94019	11.8846	0.000566008	0.0268101
CTD-2527I21.15	-5.63874	-2.62528	11.8765	0.000568464	0.0268688
HOXD8	3.62651	0.69514	11.8646	0.000572121	0.0269838
ADAM12	3.42502	5.35817	11.8581	0.000574125	0.0269927
SLC18A1	4.92776	-1.53541	11.8546	0.00057518	0.0269927
AC005083.1	-5.24	-0.686803	11.8511	0.000576275	0.0269927
CCDC169	-2.21026	2.39634	11.8481	0.0005772	0.0269927
RPL6P30	-4.70213	-2.05881	11.8378	0.000580408	0.0270821
PHC1P1	-1.54773	6.36858	11.8319	0.000582247	0.0270821
2001-12-01	-4.93446	0.572055	11.8274	0.000583639	0.0270821
TP53INP1	1.45311	6.34895	11.8262	0.00058402	0.0270821
KCNMA1	3.20813	4.47461	11.7836	0.00059755	0.0276514
UNC5A	-3.08409	-0.13729	11.7761	0.000599973	0.0277054
CSH1	-7.71958	-1.27735	11.7605	0.000605021	0.0278802
ID4	2.48149	6.33568	11.7318	0.000614416	0.0282542
CPSF1P1	-4.71104	0.383032	11.723	0.000617313	0.0283284
SNAI3	-4.48005	0.10019	11.7178	0.000619046	0.0283489
DLEC1	-3.05928	-0.0499694	11.6968	0.000626078	0.0286116
FHDC1	-2.69839	3.7937	11.6854	0.00062991	0.0287273
ATP2B1	2.33793	8.14411	11.6795	0.000631929	0.0287599
AC002480.2	-3.96269	-2.06063	11.6555	0.00064012	0.0290327
TANC2	1.68395	6.36085	11.6543	0.000640553	0.0290327
NID2	3.54431	7.48815	11.6471	0.000643014	0.0290845
CHRM2	6.07602	0.105865	11.6332	0.000647833	0.0292426
RP11-445L6.3	-5.58391	-2.75479	11.6273	0.000649907	0.0292763
ALDH3A2	-1.46646	6.23263	11.6199	0.000652515	0.0293339
RASSF6	-4.7332	-0.836881	11.6135	0.000654741	0.0293742
LRRC8B	-1.41338	4.69536	11.6036	0.000658228	0.0294707
AHNAK	2.35272	10.3231	11.5955	0.000661109	0.0295254
SLC7A8	-1.61898	6.14627	11.5925	0.000662168	0.0295254
CTC-339O9.1	-6.60205	-2.18973	11.5889	0.000663462	0.0295254
HLA-DPB2	-4.7081	1.75661	11.5788	0.000667093	0.0296273
ADD2	-1.76754	6.23487	11.574	0.000668789	0.0296429
NUDT15	-1.40375	5.98239	11.5671	0.000671307	0.0296949
TBX2-AS1	4.14166	0.54984	11.5403	0.000681049	0.030042
MEIS1	3.41918	4.56491	11.538	0.000681876	0.030042
PTPN20	4.74232	-2.71941	11.5329	0.000683752	0.0300647
MACC1	-4.54579	2.33334	11.5028	0.000694901	0.0304941
TGM6	5.36644	-2.81159	11.4802	0.000703399	0.0308058
LEXM	-5.58624	-2.7522	11.4706	0.000707065	0.0309051
ZNF560	-8.092	-0.930366	11.4663	0.000708695	0.0309151
COL3A1	5.94284	11.8684	11.4549	0.000713041	0.0310433
SARM1	2.35723	5.12285	11.4349	0.000720759	0.0313175
SLC44A1	1.51811	6.9823	11.4214	0.000726023	0.0314843
NOCT	-1.68315	4.03166	11.4077	0.000731389	0.0315705
TNFRSF19	2.86138	4.36476	11.407	0.00073166	0.0315705
CST4	-6.55961	1.48633	11.4042	0.000732782	0.0315705
MOG	-4.95341	-0.836286	11.4018	0.000733732	0.0315705
SLC5A5	-3.1302	-0.0800989	11.3784	0.000743044	0.0318949
ALOX12P2	-3.24	0.344296	11.3756	0.000744161	0.0318949
SPNS2	3.19022	1.83431	11.3526	0.00075341	0.0322287
SSPN	2.65144	1.49464	11.3307	0.00076237	0.0325077
RP11-59E19.4	-5.53016	-2.74702	11.3294	0.000762877	0.0325077
GCNT4	-2.52426	2.6723	11.3079	0.000771797	0.0328244
SLITRK3	-5.56156	0.0246623	11.2749	0.000785622	0.0332603
AC009133.17	-4.23356	0.0945117	11.2729	0.000786447	0.0332603
CSMD1	-3.49566	2.26552	11.2727	0.000786565	0.0332603
ATP2B2	-3.26737	-1.78629	11.2685	0.000788345	0.0332718
FNDC3A	1.38959	7.0462	11.2511	0.000795758	0.0335206
PRKCQ	-2.48981	3.37389	11.2365	0.000802043	0.0336686
RP11-45A16.4	5.16449	-3.05782	11.2359	0.000802323	0.0336686
HGSNAT	1.36994	5.68687	11.2305	0.00080463	0.0337013
CCL2	4.5679	6.40603	11.2168	0.000810598	0.0338322
ST3GAL1	2.34532	5.70639	11.2163	0.00081082	0.0338322
TCF21	4.11302	2.27305	11.2127	0.000812386	0.0338336
OR52A1	-4.02975	-2.03951	11.1975	0.000819061	0.0340473
LOXL1	2.29269	5.75617	11.1898	0.000822495	0.0341258
HOXA11-AS	4.3683	1.70164	11.1847	0.000824728	0.0341543
RYR1	-2.80468	2.20248	11.1781	0.000827703	0.0342133
PNP	-1.37776	5.93522	11.1728	0.000830041	0.0342458
RSPO2	6.98741	5.5825	11.1667	0.00083279	0.0342951
HOTTIP	5.17813	0.860445	11.1546	0.000838237	0.0344127
KLHDC7A	-2.99307	3.44146	11.151	0.000839846	0.0344127
CD53	-4.69243	-2.0525	11.1486	0.000840969	0.0344127
KCNJ10	-5.46253	-0.931695	11.1465	0.000841881	0.0344127
SAMHD1	-2.03891	4.33219	11.1233	0.000852522	0.0347832
BNIP3L	1.26946	6.80596	11.1153	0.000856203	0.0348689
DCAF12L1	-5.45109	-0.946297	11.1101	0.000858589	0.0349017
FOSL2	2.0573	5.80466	11.1009	0.000862836	0.0349945
RAI1	1.88764	6.2684	11.0984	0.000864041	0.0349945
GBP1	4.52408	-0.150611	11.0914	0.00086731	0.0350625
NDRG2	1.62592	5.01674	11.0683	0.000878171	0.035346
ADGRV1	-2.30697	4.39675	11.0677	0.000878469	0.035346
ANTXR2	1.76336	6.39235	11.0663	0.000879126	0.035346
SELE	6.77303	1.99582	11.0612	0.000881539	0.0353786
EN1	6.25414	1.07663	11.0542	0.000884842	0.0354467
PDCD4	1.52138	5.76558	11.0426	0.000890442	0.0355926
SYT4	-5.00042	1.38061	11.0399	0.000891709	0.0355926
ESRP1	-2.76347	4.9296	11.0255	0.000898654	0.0357334
LAD1	-4.36313	1.50435	11.0203	0.000901206	0.0357334
RP11-231P20.2	-2.49595	-0.929023	11.0173	0.000902652	0.0357334
C7orf60	1.52665	3.85783	11.0172	0.000902698	0.0357334
TPTEP1	-3.06897	1.552	11.0159	0.000903331	0.0357334
SPIB	-3.31639	0.796904	10.9898	0.000916133	0.036175
SLC12A1	-4.42735	-1.48345	10.954	0.000934002	0.0368127
C10orf107	2.9445	-0.469088	10.9508	0.000935619	0.0368127
ZADH2	1.71389	4.48095	10.946	0.000938045	0.0368425
RP1-170O19.14	4.50549	-1.51463	10.9365	0.000942885	0.0369668
AATBC	-5.41827	-2.76607	10.9178	0.000952461	0.037276
TC2N	-2.37723	3.01897	10.9055	0.000958786	0.0374033
SYN3	-2.55281	1.29502	10.9028	0.000960183	0.0374033
CBLC	-3.40991	0.796122	10.9016	0.000960796	0.0374033
PTHLH	3.36249	1.45181	10.8953	0.00096406	0.0374643
CYP26A1	-3.42969	4.19273	10.8862	0.000968826	0.0374771
AC074289.1	-2.24286	2.55171	10.8853	0.000969312	0.0374771
FBRS	1.18249	6.04916	10.885	0.000969485	0.0374771
TRIM54	-3.07202	-0.551302	10.8806	0.000971773	0.0374999
OAS1	-4.71888	0.97919	10.8687	0.000978017	0.037675
ACTC1	4.13561	8.30365	10.8633	0.000980884	0.0377196
KIAA1715	1.30245	5.03661	10.8522	0.000986805	0.0377419
VSNL1	-3.29408	3.12012	10.8494	0.000988285	0.0377419
CACNA2D3	-3.07412	1.1153	10.8465	0.000989817	0.0377419
PYGO1	1.69786	4.39971	10.8456	0.000990308	0.0377419
MUC3A	-2.51939	3.16371	10.8441	0.000991098	0.0377419
KIAA0319	-2.93391	-0.349397	10.843	0.000991722	0.0377419
TANC1	1.32319	6.43084	10.8014	0.00101421	0.0385312
C11orf72	-3.0308	-1.08783	10.7855	0.00102298	0.0387106
MDFIC	1.60229	5.37133	10.7845	0.00102351	0.0387106
RP1-122P22.2	2.66027	-0.295384	10.7804	0.00102578	0.0387106
ABCA10	4.53789	1.12775	10.7801	0.00102594	0.0387106
DNAH10OS	2.59949	2.30814	10.7754	0.00102855	0.038727
CASP4	5.11035	0.60278	10.773	0.00102989	0.038727
AHSG	-5.63284	-2.45593	10.7588	0.00103782	0.038959
CDX2	3.81471	4.51514	10.7436	0.00104641	0.0392147
CXCL5	-3.40809	4.84398	10.7378	0.00104972	0.0392719
RFX3	1.4672	4.7156	10.7177	0.00106116	0.0395665
FAAH	-2.25163	1.19458	10.7169	0.00106163	0.0395665
CFL2	1.26761	5.75736	10.7145	0.00106297	0.0395665
RP11-313J2.1	-7.83716	0.592984	10.7114	0.0010648	0.0395678
PRKD1	1.63315	3.97974	10.7054	0.00106824	0.039596
RP4-797C5.2	-7.22749	-1.71918	10.7038	0.00106914	0.039596
CNTNAP4	6.67106	-1.23871	10.6924	0.00107575	0.0397642
IL18RAP	4.81673	-2.54354	10.6883	0.00107816	0.0397642
RP11-326C3.2	-3.89312	-2.55753	10.6861	0.00107941	0.0397642
ARHGEF17	1.66326	6.43416	10.6836	0.00108089	0.0397642
MYBPH	6.04747	-1.20738	10.6805	0.00108271	0.0397649
ZNF704	1.32002	5.16805	10.6546	0.00109799	0.0402579
BEST2	-4.09946	-1.41191	10.6516	0.00109978	0.0402579
ATP4A	-4.34913	-1.81005	10.6439	0.00110433	0.0403575
NNMT	5.07057	4.97283	10.6399	0.00110674	0.0403787
SENP7	1.31164	5.25455	10.6088	0.0011255	0.0409954
GAS1	2.52366	3.25291	10.599	0.00113146	0.0410558
FCGR2A	3.29599	1.04609	10.5966	0.00113293	0.0410558
MYBPC2	-3.45672	0.559974	10.5915	0.0011361	0.0410558
CCR7	-3.60249	0.547855	10.591	0.00113637	0.0410558
ATP2A3	-2.57828	3.96101	10.5856	0.00113975	0.0410558
PPARA	2.0527	4.26276	10.584	0.0011407	0.0410558
MME	2.74441	6.98237	10.5821	0.00114189	0.0410558
ETNPPL	-4.73742	-1.15237	10.5818	0.00114204	0.0410558
IGF2	4.51809	9.90224	10.5741	0.00114685	0.0411615
EXT1	1.61203	7.38619	10.5691	0.00114992	0.0412049
MAMDC2-AS1	2.78495	-2.07199	10.5661	0.00115181	0.0412059
ATP2B4	1.73502	7.72719	10.5596	0.00115588	0.041248
CPT1A	-2.60805	3.40855	10.5552	0.00115863	0.041248
ANTXR1	2.05884	7.21561	10.5527	0.00116016	0.041248
HSPB7	3.77806	-0.738292	10.5523	0.00116047	0.041248
CYP4F22	-6.66965	-1.54002	10.5452	0.0011649	0.0413389
RPL12P6	-5.7528	4.10078	10.5385	0.00116912	0.041422
KRT18P28	2.94575	-0.977314	10.5345	0.0011717	0.0414469
LINC00665	-1.78334	4.84105	10.5313	0.00117372	0.0414522
CCDC85A	3.20819	0.979318	10.5165	0.00118316	0.0416621
DACT3	2.27755	4.98624	10.516	0.00118344	0.0416621
ZCCHC24	1.44473	5.84198	10.513	0.00118537	0.0416635
FGFBP3	-2.70337	6.2942	10.5061	0.00118982	0.0417533
TDO2	4.34467	1.7699	10.4929	0.00119831	0.0419847
MSI2	1.38041	7.4369	10.4854	0.00120322	0.0420898
AP3B2	-2.64315	2.66364	10.4606	0.00121948	0.0425567
ALDH1A3	-3.1595	3.13886	10.4592	0.00122042	0.0425567
EEF1A1P7	-5.52939	5.02883	10.4533	0.00122428	0.042624
CTD-2311M21.2	-4.50137	2.44731	10.4497	0.00122671	0.0426412
LINC00428	-4.45799	-2.26691	10.4342	0.00123702	0.0428787
DIRAS2	4.03091	1.63708	10.4336	0.00123746	0.0428787
STON1	1.93543	4.55918	10.4307	0.00123937	0.0428787
VEGFC	2.85619	2.84029	10.4201	0.00124651	0.0430583
MDK	1.63627	9.01412	10.4091	0.00125394	0.0432471
CRB2	3.57915	6.13414	10.3807	0.00127337	0.0438488
PRELP	4.44449	3.29602	10.3764	0.00127638	0.043882
KRTCAP3	-2.57938	1.82553	10.3719	0.00127948	0.043882
RAET1E	5.31214	-3.0148	10.3707	0.0012803	0.043882
GPM6B	-1.3263	5.77598	10.3633	0.00128543	0.0439894
NR2F2	2.22193	4.45726	10.3545	0.00129162	0.0441331
NUTM2G	-5.61251	-2.55957	10.3446	0.00129855	0.0443014
RND2	-1.37103	4.81731	10.3397	0.00130197	0.0443184
DLX2	3.86421	4.90021	10.3382	0.00130307	0.0443184
FUT2	-2.92606	-0.429769	10.3252	0.00131227	0.0445626
NLRP7	-3.14816	1.39825	10.3188	0.00131679	0.0446476
SST	5.26064	1.38802	10.3126	0.00132126	0.0446599
C5orf66	3.99617	-0.236782	10.3108	0.00132254	0.0446599
LINC01057	-2.7252	1.43004	10.3081	0.00132447	0.0446599
WNT10B	-2.85865	3.82744	10.307	0.00132525	0.0446599
NPPC	-3.70449	-0.890964	10.2907	0.00133701	0.0449216
RP11-273B20.1	-5.27951	-1.68377	10.2906	0.00133708	0.0449216
EVI5	1.62248	5.01388	10.2828	0.00134279	0.0450447
ENTPD2	-3.74054	-0.0616291	10.273	0.00134991	0.0451742
CTSB	2.12734	8.43145	10.2719	0.00135074	0.0451742
RP11-766N7.4	-5.64975	-2.7277	10.2572	0.00136153	0.0453974
C19orf84	-2.62821	0.216974	10.2572	0.00136153	0.0453974
RGS6	-2.69244	-1.2004	10.2294	0.00138216	0.0458932
PREX2	-2.66843	4.10718	10.2277	0.00138344	0.0458932
CTD-2555O16.2	2.43086	-1.05456	10.227	0.001384	0.0458932
LRP1B	2.82711	2.7206	10.226	0.00138472	0.0458932
ADAMTS9	2.55945	6.68623	10.2205	0.00138887	0.0459618
MSTN	3.68622	-2.02898	10.2143	0.00139356	0.0460083
ADAMTS2	2.44374	5.19308	10.2124	0.00139497	0.0460083
SYNGR3	-2.47998	2.37803	10.2091	0.00139748	0.0460083
PPIAP31	-3.67898	4.08418	10.2076	0.00139861	0.0460083
TECRL	5.95147	2.02979	10.1995	0.00140481	0.0461067
FKBP9	1.6157	6.50048	10.1982	0.00140578	0.0461067
FAAH2	-3.21056	1.4072	10.1809	0.00141903	0.0464318
HOXB6	3.75919	5.25167	10.1798	0.0014199	0.0464318
DCN	6.5865	4.94634	10.167	0.00142977	0.0466853
GPR160	-3.694	2.22321	10.1638	0.00143223	0.0466965
ALG1L7P	-3.41345	-0.330198	10.1559	0.00143839	0.0467689
CHRNB4	-3.17304	0.606599	10.1543	0.00143966	0.0467689
FAM182B	3.2035	-1.16898	10.1528	0.0014408	0.0467689
RNF144B	-2.66659	2.34636	10.1456	0.00144646	0.0468362
MX2	-4.46719	-0.7973	10.1418	0.00144942	0.0468362
UBA52P6	4.44824	-2.9142	10.1407	0.00145031	0.0468362
KCNS3	-2.48118	2.06604	10.1394	0.00145137	0.0468362
LOXL4	2.83599	4.60051	10.1262	0.00146175	0.047059
MYO5C	-2.4501	3.81582	10.1252	0.00146253	0.047059
FAM57B	-2.1688	1.92629	10.1206	0.00146624	0.0470672
RP11-267D19.2	4.28268	-2.58497	10.1195	0.00146705	0.0470672
PPP2R2C	-3.67604	3.15662	10.1139	0.00147154	0.0470921
PROK2	-4.14715	-0.659438	10.1113	0.0014736	0.0470921
MYL2	-4.83042	-3.05527	10.1106	0.00147423	0.0470921
CFI	5.13641	2.11024	10.0992	0.00148336	0.0473155
SERPINB8	2.14459	3.75815	10.0957	0.00148613	0.0473354
ADAM18	4.89597	-2.49866	10.0911	0.00148985	0.0473855
NCR1	-4.02831	-1.61426	10.0634	0.0015124	0.0479958
OPALIN	-6.22559	-2.35353	10.0622	0.00151339	0.0479958
CADPS2	-2.37361	3.09179	10.059	0.00151607	0.0480117
RNF39	-3.87705	-2.05973	10.0499	0.0015236	0.0481812
RPS3AP49	-4.06826	0.408919	10.044	0.00152845	0.0482654
SSTR5	-5.57609	-2.54357	10.0395	0.00153218	0.048314
PDCD1LG2	5.06934	-1.3873	10.0368	0.00153447	0.0483173
RPS4XP11	-4.80452	1.72951	10.0224	0.00154646	0.0486253
FGFBP2	-4.61407	-1.96136	10.0156	0.00155223	0.0487373
LINC00511	2.26496	3.10223	10.0102	0.0015568	0.048753
CRIP3	-3.42498	1.21871	10.0097	0.00155714	0.048753
EPHA8	-3.51135	-0.485613	10.0003	0.00156516	0.0489253
FGFR4	-1.48674	5.23961	9.99803	0.00156708	0.0489253
ZDHHC8P1	2.58475	4.18042	9.99166	0.00157251	0.0490039
RHBDL2	-3.24089	-2.41242	9.98906	0.00157473	0.0490039
RP11-352D13.6	-5.34002	-2.52925	9.98402	0.00157905	0.0490039
FBXL21	3.85279	2.47493	9.98364	0.00157938	0.0490039
EEF1A1P8	-6.23685	5.16743	9.982	0.00158078	0.0490039
CD8B	-4.93139	-1.88244	9.97795	0.00158426	0.0490039
HOXB3	3.55831	6.08923	9.97693	0.00158514	0.0490039
MMP11	1.88346	4.42018	9.97256	0.00158891	0.0490517
HOXB4	3.93705	3.99027	9.96965	0.00159142	0.0490605
COCH	-2.72802	4.6802	9.96225	0.00159782	0.0491715
MT1F	-3.50215	1.2691	9.96036	0.00159947	0.0491715
TPCN2	-1.27251	4.66773	9.95283	0.00160603	0.049275
XXbac-B444P24.10	-3.73755	-2.09157	9.94731	0.00161085	0.049275
MMP24	-2.50315	3.1451	9.94627	0.00161176	0.049275
SH3PXD2A	1.5985	7.11038	9.94626	0.00161177	0.049275
TYRP1	4.59912	1.67177	9.93769	0.00161928	0.0494363
CNTN4	3.55345	2.70857	9.93201	0.00162429	0.0495206
CHST9	-3.35498	1.92746	9.92	0.00163492	0.049776
HOOK1	-2.50234	4.18569	9.91438	0.00163992	0.0498595
RAB32	1.66036	3.94504	9.91156	0.00164244	0.0498674
NPM1P39	-1.64125	4.12161	9.89294	0.00165914	0.0503053
ZNF474	3.0548	-1.37838	9.89027	0.00166155	0.0503092
CTD-2314G24.2	3.7115	0.73274	9.88158	0.00166942	0.0504782
NOVA2	-2.05927	3.67627	9.87533	0.00167509	0.0505805
BEND3P2	4.23585	-2.33523	9.85646	0.00169237	0.0509898
MXD4	1.36553	6.36414	9.85477	0.00169392	0.0509898
ABCA3	-1.91686	4.29035	9.8524	0.00169611	0.0509898
ZNF311	-5.44853	0.279039	9.85046	0.00169789	0.0509898
BSND	-2.79734	-1.18607	9.83716	0.00171021	0.0512794
CLDN9	-4.55862	-1.94658	9.83382	0.00171332	0.0512794
OR5H5P	-4.20693	-0.0809234	9.83255	0.0017145	0.0512794
TERF2IP	1.38386	5.43091	9.82281	0.0017236	0.0514819
MT1X	-2.5565	2.51468	9.80971	0.00173592	0.0517178
GCNT2	-1.80679	4.70273	9.80888	0.00173671	0.0517178
CCL7	7.96769	3.06136	9.80696	0.00173853	0.0517178
CDC42EP5	2.88826	2.96271	9.80072	0.00174443	0.0517285
ADCY7	1.33797	4.90122	9.7979	0.00174711	0.0517285
ADAMTS18	3.85608	2.61472	9.79682	0.00174814	0.0517285
PALMD	3.73923	1.22739	9.79669	0.00174827	0.0517285
ZBED6	1.53397	4.10738	9.7916	0.00175311	0.0518025
CD164L2	-3.34139	-1.15305	9.77933	0.00176484	0.0520794
PRKCG	-2.29321	2.26171	9.77144	0.00177244	0.0521571
CEP290	0.958406	5.83954	9.77126	0.00177261	0.0521571
UPK3B	-2.31469	0.997485	9.7671	0.00177663	0.0521571
THBS2	-3.63807	3.49421	9.76679	0.00177693	0.0521571
AF131217.1	4.72871	-3.01818	9.74696	0.00179619	0.0526525
BSPRY	-3.93446	0.595944	9.74064	0.00180238	0.052764
HDC	-5.93531	-0.480567	9.73796	0.00180501	0.0527708
ST13P13	-5.11912	1.92102	9.72977	0.00181307	0.0529076
TMEM63A	-1.45769	5.57903	9.72834	0.00181448	0.0529076
AQP1	4.46859	3.70179	9.72323	0.00181953	0.0529138
FNIP2	1.52025	5.36431	9.72094	0.00182181	0.0529138
IL1R1	3.15181	4.24678	9.72086	0.00182189	0.0529138
PPIAL4G	-4.45874	2.28462	9.68752	0.00185524	0.0538118
TULP1	-3.40299	-1.96955	9.68325	0.00185956	0.0538661
MAN1C1	-2.13591	2.41933	9.67847	0.0018644	0.0539356
LIM2	-5.8433	-2.41353	9.67562	0.0018673	0.0539356
RASL11B	-2.3513	4.39566	9.67366	0.00186928	0.0539356
LINC01484	-2.81468	-1.75762	9.66672	0.00187636	0.0540691
EMCN	5.24662	1.07089	9.66128	0.00188193	0.0541013
IL6ST	3.33931	8.95775	9.66083	0.00188238	0.0541013
AC108448.3	-5.39283	-2.85102	9.65452	0.00188886	0.0542169
SLC5A9	-4.67847	1.54859	9.6441	0.00189961	0.054434
KLK13	-2.92291	-0.972197	9.64187	0.00190192	0.054434
CTD-2532K18.2	3.90637	-2.77788	9.64003	0.00190382	0.054434
DLX6-AS1	4.42111	0.185404	9.63401	0.00191007	0.0545419
ART5	-2.62057	2.27804	9.62824	0.00191608	0.054643
AC003104.1	-5.12949	-2.29871	9.62228	0.00192231	0.0547498
LEF1-AS1	2.3019	-0.221986	9.61622	0.00192867	0.0548601
GPRC5B	-1.51131	6.09789	9.60854	0.00193674	0.0550189
CLDN7	-2.7544	3.7957	9.59972	0.00194607	0.0552128
GATM	-2.989	3.21992	9.59166	0.00195463	0.0553846
TTLL12	-1.08429	5.93983	9.58689	0.00195972	0.0554575
CNTNAP2	-1.98813	7.24335	9.57568	0.00197172	0.0557257
ZNF98	-7.53467	-1.05196	9.57089	0.00197687	0.0557997
SFRP5	-3.1445	0.293137	9.56745	0.00198058	0.0558332
RP5-865N13.2	-4.09066	0.611201	9.56357	0.00198476	0.0558596
TUBA4A	-2.94311	3.67906	9.56189	0.00198658	0.0558596
SLC30A3	-4.0431	1.58453	9.55356	0.00199562	0.0560424
PPP1R3B	-1.58826	6.47668	9.53743	0.00201323	0.0564327
CTB-158E9.1	4.57131	-0.539786	9.53616	0.00201463	0.0564327
SLC5A7	4.70397	2.28102	9.52719	0.0020245	0.0566372
AC005307.3	-5.4812	-1.0803	9.51696	0.00203582	0.0568147
FBN1	2.07755	7.92871	9.5168	0.00203599	0.0568147
FGD4	-1.44262	4.36791	9.51026	0.00204327	0.0569458
KIAA1462	1.8758	5.82145	9.50408	0.00205016	0.0569591
CLRN1	-5.59461	-2.71006	9.50135	0.00205321	0.0569591
CD36	-3.14477	1.40879	9.50121	0.00205337	0.0569591
SH2D3A	-2.41241	3.06396	9.50058	0.00205407	0.0569591
RP1-213J1P__B.1	-3.83347	-1.21618	9.49812	0.00205683	0.0569641
AGGF1P3	2.35039	-1.33181	9.48871	0.0020674	0.0570635
CXCR2	-2.79154	-0.490351	9.48798	0.00206823	0.0570635
TMEM164	0.959172	6.3848	9.48657	0.00206981	0.0570635
DUSP1	1.7866	4.73524	9.48557	0.00207095	0.0570635
ASIP	4.00814	-2.95999	9.48287	0.002074	0.0570635
ENTPD3	4.95003	2.67083	9.48116	0.00207593	0.0570635
RAB19	-3.93509	-2.00465	9.47578	0.00208202	0.0571599
MALAT1	1.31277	8.48303	9.46381	0.00209566	0.0574364
ANKRD24	-2.69611	1.64149	9.46237	0.0020973	0.0574364
LINC00327	2.73244	-0.85725	9.45449	0.00210633	0.0576122
TCN2	-1.46561	4.15842	9.43853	0.00212474	0.0580438
UNC93A	-3.79266	-2.16284	9.41872	0.00214781	0.0586015
GJC3	-3.79584	-1.50964	9.41519	0.00215195	0.0586419
LRRC32	3.77713	5.68893	9.40746	0.00216104	0.058807
HTR6	-5.06384	-2.2297	9.40552	0.00216334	0.058807
CBX7	-2.16651	2.87652	9.40322	0.00216605	0.0588083
EEF1A1P9	-4.55704	6.93637	9.39932	0.00217066	0.0588411
TRABD2A	-2.80887	2.01646	9.39769	0.00217259	0.0588411
NPM3	-1.37058	5.20508	9.38417	0.00218867	0.059204
RPS3AP5	-3.0766	5.91025	9.37988	0.00219379	0.05927
ODF3L1	3.47503	-0.861177	9.36991	0.00220576	0.0594705
MIXL1	-3.71488	3.5488	9.36907	0.00220677	0.0594705
MMP1	3.93335	2.9276	9.36697	0.0022093	0.0594705
IGFBP3	3.92257	8.81043	9.36443	0.00221236	0.0594805
PSMB8	-3.39767	1.75866	9.353	0.00222621	0.0597704
PIF1	-1.69596	5.20455	9.35106	0.00222856	0.0597704
TMEM72-AS1	4.48575	-2.82363	9.33668	0.00224612	0.0601681
AGBL2	-5.28006	-1.68063	9.33401	0.0022494	0.060183
RASAL1	-3.21061	0.913919	9.3303	0.00225396	0.060232
IGSF8	-1.12662	5.12463	9.32084	0.00226562	0.0604703
RP11-254B13.4	-7.18743	-0.902077	9.31109	0.00227771	0.0607198
DLL3	-2.67658	2.09076	9.28492	0.00231048	0.061519
SPG20	-1.12666	6.46391	9.27101	0.0023281	0.0618395
GSTM3	2.13874	4.01089	9.27099	0.00232812	0.0618395
XRN1	1.02773	5.68057	9.26369	0.00233741	0.0620117
CALCR	-3.56698	0.996348	9.25681	0.00234622	0.0621705
GPC4	-1.56593	7.99389	9.25233	0.00235196	0.0622353
CASS4	3.02966	-1.36396	9.24696	0.00235886	0.0622353
PRRT4	2.67671	2.93671	9.24633	0.00235968	0.0622353
TRPM6	-2.41076	0.47351	9.24613	0.00235994	0.0622353
CUL7	1.12006	6.48079	9.23991	0.00236796	0.0623706
LYPD6	2.00766	4.93417	9.23662	0.00237222	0.0623706
SIT1	-4.35025	-2.30189	9.2356	0.00237355	0.0623706
ZNF467	2.56377	2.32338	9.22909	0.00238199	0.0625181
AKR1A1	-0.994087	6.07394	9.2228	0.0023902	0.0626591
CKMT1A	-4.05357	3.30757	9.21631	0.00239868	0.0628068
NOSTRIN	3.87602	-0.303878	9.1985	0.00242214	0.0633458
ARHGAP40	-2.43108	4.10178	9.18075	0.00244574	0.0638873
AFAP1L2	2.50108	5.85679	9.17692	0.00245086	0.0639455
KRT8P45	2.36929	4.86428	9.17331	0.0024557	0.063996
ITPRIPL2	1.24094	5.21309	9.16503	0.00246683	0.0642103
POMC	-3.84203	-0.145942	9.16053	0.00247291	0.0642596
RFPL2	-5.64801	-1.19585	9.15932	0.00247454	0.0642596
RP11-589N15.2	3.24253	-1.46361	9.15645	0.00247843	0.0642849
LRRC63	2.71179	-1.73876	9.15359	0.00248231	0.0643099
CHST2	-1.78672	4.84115	9.14364	0.00249584	0.0645229
FGF17	-4.27505	1.34452	9.14325	0.00249638	0.0645229
CA7	-4.30948	-1.81139	9.1348	0.00250793	0.0645686
ANOS2P	-3.43324	-2.72684	9.13406	0.00250894	0.0645686
NFASC	-2.27377	3.35811	9.13358	0.0025096	0.0645686
ISL1	3.27272	2.88682	9.1334	0.00250985	0.0645686
SEPHS1	-1.4793	8.06322	9.12781	0.00251753	0.0646107
FCHO1	-1.36608	4.02386	9.12728	0.00251826	0.0646107
ZHX1	1.36245	4.79942	9.12582	0.00252027	0.0646107
HP	-5.16831	-0.164611	9.12173	0.00252591	0.0646803
OGDHL	-1.98249	3.81792	9.11175	0.00253972	0.064928
DFNA5	1.56928	4.2393	9.1105	0.00254147	0.064928
MFI2	2.06085	4.78751	9.10345	0.00255128	0.0651034
DRD2	3.58303	2.17607	9.09661	0.00256084	0.0652719
PBK	1.31447	4.85873	9.09065	0.0025692	0.0654095
WISP1	5.32832	5.47188	9.08626	0.00257536	0.0654908
MYOZ2	4.44914	0.323228	9.08223	0.00258105	0.0655101
FEV	5.87387	-0.409612	9.08152	0.00258206	0.0655101
GJB5	-2.89977	-1.81839	9.07496	0.00259133	0.0656698
P4HA2	2.07274	6.29072	9.0718	0.00259581	0.065708
VPS37B	1.13227	5.13722	9.06886	0.00259999	0.0657385
ELAVL4	-6.7522	-2.03491	9.06044	0.00261199	0.0659324
COBL	-2.60665	4.45457	9.05929	0.00261364	0.0659324
SNTG2	-3.24113	-1.05753	9.05187	0.00262426	0.0661247
LYST	1.83083	3.72939	9.04744	0.00263063	0.0662096
CD69	4.99735	-1.18953	9.03976	0.0026417	0.0664127
RPL7P20	-4.44351	-1.77252	9.03076	0.00265474	0.0666226
HTRA3	2.22455	4.69154	9.02904	0.00265725	0.0666226
IL6STP1	4.99252	-3.1696	9.02594	0.00266175	0.0666226
KRT7	2.84958	2.56276	9.02568	0.00266213	0.0666226
FAM135B	-4.44546	-2.0954	9.02349	0.00266533	0.0666271
GALNT15	3.82541	-2.17827	9.02018	0.00267015	0.0666722
LINC00698	-3.85878	1.77564	9.0033	0.00269492	0.0672146
ITGA1	2.89502	7.70577	8.98887	0.00271628	0.067671
RP11-345K20.2	-4.55891	1.35391	8.98627	0.00272016	0.0676911
ZNF148	0.976139	5.31342	8.98052	0.00272873	0.0678279
RP11-134G8.5	-5.72107	-2.1995	8.96998	0.00274452	0.0681437
STXBP5-AS1	2.82888	-1.60805	8.96788	0.00274767	0.0681452
AC144450.2	-3.25157	-1.86007	8.95339	0.00276955	0.0686109
LINC00974	-4.3135	-1.50981	8.9469	0.00277941	0.0686996
CDKN2B-AS1	3.54105	0.587001	8.94635	0.00278025	0.0686996
PARVA	1.44078	6.64269	8.94345	0.00278466	0.0686996
AKR1B15	4.34965	-0.751491	8.94172	0.0027873	0.0686996
MAN1A1	2.01437	6.1136	8.94014	0.00278971	0.0686996
ST3GAL6-AS1	2.43669	-1.23424	8.93877	0.0027918	0.0686996
DLX1	3.63575	4.92761	8.93268	0.00280113	0.0688522
MMD	1.38138	6.04255	8.92604	0.00281133	0.0690262
SOX2	-3.97239	5.85528	8.923	0.00281602	0.0690645
RP11-390F4.6	-3.4058	0.0790609	8.91656	0.00282596	0.069217
AC016735.2	3.03699	-1.80545	8.91385	0.00283016	0.069217
AP1M2	-2.3838	3.84851	8.91198	0.00283306	0.069217
HOXA4	3.83881	0.322019	8.90937	0.00283711	0.069217
C8orf4	2.51899	3.11182	8.90885	0.00283792	0.069217
RP11-148B18.1	5.39795	-2.86046	8.90679	0.00284112	0.0692186
CLEC2A	5.54614	-1.9136	8.89221	0.00286389	0.0696965
RPGRIP1	-4.63935	-1.70834	8.88898	0.00286896	0.069743
SPINT2	-1.04004	6.63033	8.8754	0.00289039	0.0701865
POSTN	3.14282	6.32285	8.87234	0.00289524	0.0701944
GOLGA6C	-3.04354	-0.587758	8.87118	0.00289707	0.0701944
CAB39L	1.6824	3.47157	8.86729	0.00290326	0.070257
CPA4	4.58754	5.8331	8.86392	0.00290862	0.070257
SLC35B2	0.965289	5.97859	8.86355	0.0029092	0.070257
KRT18P8	3.84767	-3.06261	8.85561	0.00292189	0.0704862
RP11-74E22.4	-3.52473	-1.93213	8.85241	0.00292702	0.0705329
PRPH	2.73654	2.66797	8.84475	0.00293933	0.0707523
HLA-K	-6.14215	-2.32729	8.84229	0.0029433	0.0707706
STEAP1B	-2.0493	1.66939	8.83886	0.00294883	0.0708264
HTRA1	2.67352	6.3728	8.8356	0.0029541	0.070876
COL6A3	3.74154	9.14014	8.82353	0.00297371	0.0712243
ADAM3A	5.07741	-3.16058	8.82269	0.00297507	0.0712243
LRRC16B	-2.9479	1.12393	8.80776	0.00299952	0.0716941
NMNAT1P3	-4.07116	-1.18485	8.80674	0.00300119	0.0716941
MUC5B	-3.30659	-2.14493	8.80282	0.00300765	0.0717706
LA16c-380H5.1	-4.98421	-2.91083	8.79974	0.00301273	0.0718142
TWF1	1.08023	6.48672	8.79418	0.00302193	0.0719558
TMEFF2	-2.91869	-0.262048	8.78888	0.00303072	0.0720873
TTC39C	-2.07958	3.1081	8.78427	0.00303839	0.0721919
AC005355.1	-3.31112	-2.10932	8.78205	0.00304209	0.0722021
NEDD9	1.73325	5.15039	8.77435	0.00305497	0.0724002
RP11-1299A16.3	3.61286	1.29016	8.77314	0.00305699	0.0724002
SRPX2	3.91338	5.02856	8.77103	0.00306052	0.0724062
LRP11	1.80519	5.36018	8.76643	0.00306825	0.0725112
ARTN	-2.48335	1.00799	8.7636	0.00307302	0.0725462
ZNF208	-7.1889	1.63679	8.75328	0.00309047	0.0728802
RP11-386G11.10	-3.8809	1.73541	8.74804	0.00309935	0.0730116
DLGAP2	-2.61751	-0.895464	8.74592	0.00310296	0.0730189
PNRC1	1.10579	5.59176	8.74252	0.00310875	0.0730771
MVB12B	1.34001	5.06148	8.73746	0.00311739	0.0732023
C16orf74	-1.90529	2.22625	8.72738	0.00313466	0.0735297
RAB15	-1.1133	5.49837	8.7214	0.00314496	0.0736929
NAALAD2	1.90517	4.30781	8.70737	0.00316927	0.0741373
SLA	4.23137	1.78817	8.70657	0.00317066	0.0741373
POU2F3	-3.12195	1.89471	8.70464	0.003174	0.0741373
BMPR2	1.42739	6.78934	8.70251	0.00317772	0.0741456
ATP8A2	-2.31791	1.34736	8.69509	0.00319068	0.0743694
TMED10P2	3.03238	-1.79949	8.66166	0.00324976	0.0755866
RP4-601P9.2	4.34312	-2.95986	8.66066	0.00325154	0.0755866
RP11-47L3.1	-5.92971	-2.54619	8.65974	0.00325317	0.0755866
SCGB3A2	-3.45208	2.95523	8.65149	0.00326795	0.07585
FAM160A1	-2.343	2.74836	8.64907	0.00327229	0.075871
PNMA5	-4.84359	-2.94256	8.64508	0.00327947	0.0759577
COL4A6	2.48931	7.61699	8.63916	0.00329013	0.0761249
EPHA1	-2.68556	5.27643	8.6333	0.00330073	0.07629
PITX1	3.95355	4.585	8.62774	0.00331082	0.0764061
CLEC3A	-4.13037	-1.28729	8.62672	0.00331267	0.0764061
PDZRN3	2.12202	4.60292	8.62057	0.00332389	0.0765415
SCUBE3	2.41219	5.2536	8.61969	0.00332548	0.0765415
CHP2	-6.84989	-1.53819	8.61007	0.0033431	0.0768669
RP11-834C11.6	4.83968	-2.06153	8.59957	0.00336243	0.0769744
TGFB2	2.80443	5.7842	8.59923	0.00336306	0.0769744
VWDE	-3.34273	2.54411	8.59759	0.00336608	0.0769744
IL31RA	3.70361	0.090855	8.59663	0.00336786	0.0769744
NUTM2F	-4.78557	-2.77957	8.59431	0.00337215	0.0769744
SGMS2	2.24101	4.10583	8.59298	0.00337461	0.0769744
SETP14	-2.45038	3.43633	8.59135	0.00337763	0.0769744
FILIP1L	2.83387	4.76279	8.5912	0.00337791	0.0769744
BRDT	-4.37121	-1.7029	8.59053	0.00337916	0.0769744
NDRG1	1.64884	6.20611	8.58774	0.00338433	0.0770127
UNC5D	-3.09703	3.36155	8.58146	0.00339603	0.0771994
NR1I2	-4.10344	-2.2198	8.57738	0.00340365	0.0772908
GABRD	-4.26835	-0.999303	8.57556	0.00340706	0.0772908
RP11-676J15.1	-3.41951	-2.34181	8.56952	0.00341838	0.0774681
TMIGD3	-4.6314	-3.02725	8.56751	0.00342214	0.0774738
B4GALT1	1.2735	6.58724	8.55734	0.00344132	0.0778282
CLEC11A	1.56098	4.16368	8.55287	0.00344977	0.0779394
RP11-814P5.1	4.42926	-2.14481	8.54548	0.00346381	0.0780864
SLC52A1	-3.10973	-0.168837	8.54372	0.00346716	0.0780864
RP11-755F10.1	-3.38339	-2.47438	8.53924	0.00347571	0.0780864
TDRP	-1.29342	5.06181	8.53819	0.00347772	0.0780864
KCTD16	3.10761	1.93935	8.53741	0.0034792	0.0780864
RP11-68L18.1	-2.35881	0.281968	8.53735	0.00347932	0.0780864
CIDEB	-4.3892	-1.47704	8.5348	0.0034842	0.0780864
FAM114A1	2.02416	6.07913	8.5345	0.00348477	0.0780864
GLS2	-4.6312	2.45694	8.53275	0.00348812	0.0780864
LINC00371	-3.35867	1.51464	8.5277	0.00349782	0.0780918
PCNXL2	-1.12362	5.12608	8.52742	0.00349835	0.0780918
AC008753.4	-5.50453	-1.46728	8.5271	0.00349897	0.0780918
FLVCR1	-1.22414	5.41702	8.52211	0.00350858	0.0782272
ANKRD7	-5.47786	-2.48196	8.51644	0.00351952	0.0782924
RP11-186N15.3	-5.35316	-2.29134	8.51634	0.00351972	0.0782924
NTN3	2.13818	-0.718663	8.51448	0.00352331	0.0782924
HTR2B	4.73395	-1.02632	8.51157	0.00352895	0.0782924
NPM1P46	-4.14616	1.90726	8.51142	0.00352924	0.0782924
ADAM9	1.88186	7.50378	8.50643	0.00353894	0.0783765
ANGPTL4	3.4218	2.58187	8.50581	0.00354014	0.0783765
ZNF544	-1.37382	4.49337	8.50262	0.00354635	0.0784354
ADSS	-0.918502	6.3983	8.49815	0.00355507	0.0785497
DLX5	4.46184	1.89837	8.49264	0.00356586	0.0787091
FEZ2	0.994429	5.6179	8.48828	0.00357442	0.0788194
TCEAL5	-3.68656	-0.399949	8.47883	0.00359303	0.0791506
AMOT	1.56315	6.67842	8.47134	0.00360785	0.0793862
MSRB3	2.3109	5.36336	8.4698	0.00361092	0.0793862
RP3-399L15.3	-2.36426	0.98652	8.46436	0.00362173	0.0794778
DYNLRB2	3.63176	-2.75553	8.4626	0.00362523	0.0794778
LINC01315	-2.60575	1.05018	8.46227	0.00362588	0.0794778
MXRA8	1.63572	5.97566	8.45823	0.00363396	0.0795758
LSR	-1.99635	5.63986	8.45249	0.00364544	0.0797481
RP3-342P20.2	-3.91445	3.68902	8.44893	0.00365259	0.079814
PRR36	-2.00926	3.45808	8.44739	0.00365568	0.079814
WNT2	5.0737	-0.394724	8.43935	0.00367187	0.0800226
CYP2S1	-2.20017	5.97954	8.43799	0.00367463	0.0800226
HS6ST2	1.43827	5.38081	8.43725	0.00367611	0.0800226
SBSPON	4.34769	3.66678	8.43349	0.00368373	0.0801094
CRHBP	6.07592	7.56282	8.43109	0.00368859	0.0801362
STAG3	-2.54166	1.06284	8.42886	0.00369312	0.0801441
TDRD5	-5.68013	-2.56047	8.42733	0.00369622	0.0801441
DMKN	-1.93155	5.36986	8.41952	0.00371215	0.0803364
COL4A3	-6.29888	-1.56691	8.4185	0.00371422	0.0803364
DUSP26	-5.01864	-1.37201	8.41763	0.00371601	0.0803364
ALPL	-2.07284	6.76997	8.41124	0.00372908	0.0805402
RP1-167G20.1	-4.82994	-3.1055	8.40767	0.00373641	0.0805843
PKN2	1.22013	6.75229	8.40669	0.00373843	0.0805843
CCDC184	2.87679	2.36396	8.40054	0.00375109	0.0807783
GBP5	5.17729	1.54685	8.39035	0.00377218	0.0811533
DCAF6	1.37639	5.40183	8.38844	0.00377615	0.0811597
KRT8P3	2.28559	5.76117	8.38586	0.00378152	0.0811959
RFX3-AS1	2.86471	-1.95387	8.37646	0.00380113	0.0815376
MSX2P1	-3.47919	-2.09276	8.36903	0.0038167	0.0816581
ARHGEF4	-1.70585	4.09252	8.36881	0.00381715	0.0816581
FAM212B	-1.38031	4.73889	8.36567	0.00382376	0.0816581
RHOC	1.27553	6.95474	8.36484	0.00382549	0.0816581
RP11-538D16.2	-3.88496	-2.54185	8.36174	0.00383204	0.0816581
AC016708.2	-4.34462	2.82013	8.36164	0.00383224	0.0816581
SLC16A4	2.02598	2.56043	8.36145	0.00383264	0.0816581
NPM1P24	-3.58505	2.44042	8.357	0.00384205	0.0817796
REEP2	-1.37797	4.62766	8.34658	0.00386414	0.0820917
ISLR2	2.97587	2.68784	8.34658	0.00386415	0.0820917
ZNF436	1.49542	3.8513	8.33964	0.00387892	0.0822257
PCSK9	-3.04517	4.87703	8.33957	0.00387909	0.0822257
GATA2-AS1	3.39536	2.14274	8.33829	0.00388182	0.0822257
CHST13	-3.03548	-0.826853	8.33663	0.00388535	0.0822257
RMST	-4.94642	1.54967	8.3331	0.00389293	0.0823071
CD74	-1.71428	3.70551	8.32877	0.00390221	0.0824244
VAV1	-3.94149	0.627238	8.3175	0.0039265	0.0828582
MAP4K1	-2.55193	1.88552	8.31214	0.00393809	0.0830234
C20orf166-AS1	3.55205	2.23728	8.30223	0.00395965	0.0832121
ZIC3	-2.69334	6.00712	8.30099	0.00396235	0.0832121
CCDC155	-5.11419	-2.60656	8.29985	0.00396484	0.0832121
RHOV	-2.93089	0.517491	8.29949	0.00396562	0.0832121
HOXC-AS3	4.44732	-1.51629	8.29937	0.00396589	0.0832121
PDLIM3	2.66546	5.2311	8.2972	0.00397062	0.0832323
ARMCX3	1.22817	6.58702	8.29103	0.00398413	0.0834362
BCL2L14	-2.90845	-1.07676	8.28887	0.00398889	0.0834485
LAMP3	-3.09962	-0.0362973	8.28732	0.00399228	0.0834485
HSD3B1	4.25247	-2.72607	8.28427	0.00399899	0.083461
LEPR	1.50788	4.62477	8.28361	0.00400044	0.083461
ST3GAL5	1.91141	4.34001	8.28134	0.00400545	0.0834867
THBS3	1.56539	5.72329	8.27953	0.00400944	0.083491
REN	4.75272	-1.76928	8.27603	0.00401719	0.0835734
MBOAT2	0.99029	5.66462	8.26542	0.00404074	0.0839842
RP11-277E18.2	-3.81472	0.720623	8.26217	0.00404798	0.0840555
TMEM117	2.09803	2.55093	8.25353	0.00406727	0.084223
RHOBTB3	1.95807	7.8126	8.25198	0.00407075	0.084223
TBX3	3.02161	6.92974	8.25194	0.00407084	0.084223
IMPA2	-1.21653	4.46733	8.25173	0.00407131	0.084223
CTD-2531D15.4	5.25185	-2.90361	8.24741	0.00408102	0.0843319
RP11-547D24.1	-5.16295	-2.68115	8.2451	0.00408622	0.0843319
C1orf127	-5.09231	-2.21983	8.24344	0.00408996	0.0843319
CBFB	1.00781	6.38627	8.2426	0.00409185	0.0843319
SOX15	-2.58903	2.77326	8.23176	0.00411637	0.0845954
C12orf56	-3.34416	-1.40278	8.23118	0.00411767	0.0845954
SOX14	-3.78897	0.362553	8.23114	0.00411776	0.0845954
GATA3	2.23981	4.74497	8.22765	0.0041257	0.0845954
SNAI2	2.77395	6.27548	8.22712	0.00412689	0.0845954
NANOGP7	-5.30299	-2.9049	8.2268	0.00412763	0.0845954
SRGN	5.28238	0.309128	8.2196	0.00414403	0.0847338
ABCB10P3	-5.26727	-2.69602	8.21676	0.00415053	0.0847338
RBMS3	2.03166	4.48346	8.21488	0.00415482	0.0847338
C2orf80	-3.98768	-2.51711	8.21431	0.00415614	0.0847338
CRYGEP	-2.71629	-1.10593	8.21365	0.00415765	0.0847338
DCLK1	-2.02654	5.729	8.21232	0.0041607	0.0847338
KDM6A	-1.06362	6.29351	8.20974	0.00416662	0.0847338
TFPI	2.51172	7.20755	8.20919	0.00416789	0.0847338
RP11-767N6.7	1.97571	-0.348309	8.20873	0.00416894	0.0847338
EME2	-1.35575	4.56307	8.20376	0.00418036	0.0848878
RABGAP1	0.8719	7.28147	8.19335	0.00420443	0.0852982
ACTG2	-3.50717	3.21181	8.1902	0.00421172	0.0853675
GLIPR1L1	-3.47664	1.61533	8.18795	0.00421694	0.0853951
P2RX1	-3.95203	-1.00023	8.18073	0.00423376	0.0855208
TSPAN7	-2.50097	2.04678	8.18066	0.00423394	0.0855208
PGAM1P5	-3.53232	-1.91426	8.17875	0.0042384	0.0855208
CA4	-3.15049	-0.872712	8.17642	0.00424384	0.0855208
SEC14L5	-2.94556	0.130023	8.17535	0.00424634	0.0855208
PRSS23	2.23528	8.44548	8.17533	0.0042464	0.0855208
MYH2	-3.17056	-0.912268	8.17211	0.00425395	0.0855947
HIPK3	1.08172	5.85887	8.16991	0.00425911	0.0856205
MAT1A	-2.5009	-1.51905	8.16532	0.0042699	0.0857594
GLP2R	5.63701	-2.76436	8.16019	0.004282	0.0859241
CDKN1A	2.00037	8.11291	8.15704	0.00428944	0.0859953
GATA3-AS1	3.90296	1.25427	8.15427	0.004296	0.0860486
FYN	1.06333	6.59877	8.13711	0.00433683	0.0867878
LEMD1-AS1	-3.94063	-1.54414	8.13079	0.00435197	0.0868197
ZNF516	1.50311	6.32506	8.12844	0.00435761	0.0868197
FABP5P7	-1.36189	5.64084	8.12736	0.00436022	0.0868197
RHPN1	-1.76329	3.69306	8.12735	0.00436025	0.0868197
OGN	4.51848	-2.21848	8.12564	0.00436436	0.0868197
A2ML1	-3.06917	1.66336	8.12309	0.0043705	0.0868197
LINC01210	-4.44232	-2.30749	8.122	0.00437313	0.0868197
ABCA9	3.30503	-0.0873474	8.12186	0.00437346	0.0868197
EGF	-1.93349	2.46783	8.12039	0.00437701	0.0868197
RP11-180P8.3	4.90735	-2.32612	8.12008	0.00437776	0.0868197
PGAP2	-1.19299	4.46123	8.11646	0.00438651	0.0869042
ADAMTS8	-3.36386	-0.0607498	8.11506	0.0043899	0.0869042
RP4-595K12.1	-4.72377	-1.49396	8.11083	0.00440017	0.0870295
CSH2	-4.80659	-2.02102	8.10628	0.00441121	0.0871698
ARHGDIB	2.62605	3.16272	8.09758	0.00443244	0.0874912
EBF4	2.03459	3.34604	8.09637	0.0044354	0.0874912
ST3GAL6	1.81741	3.89415	8.08691	0.00445861	0.0877687
MAGI2	-2.15454	3.55261	8.08522	0.00446276	0.0877687
RP11-88H12.2	-2.98912	-2.49237	8.08459	0.00446432	0.0877687
KREMEN1	1.30496	5.33995	8.08416	0.00446538	0.0877687
U47924.27	-5.61512	-2.64467	8.08151	0.00447191	0.0878189
FKBP7	1.99934	4.68962	8.07566	0.00448637	0.0880246
KHK	-2.74524	2.32431	8.07336	0.00449208	0.0880584
GABRP	4.45235	4.2196	8.06939	0.00450192	0.0881307
CEBPZ	-1.04861	6.53672	8.06865	0.00450376	0.0881307
ODF2	0.947148	6.25755	8.06387	0.00451567	0.0882403
REV3L	0.964946	5.48279	8.06319	0.00451735	0.0882403
RBP7	-3.04137	-0.075016	8.0604	0.00452432	0.0882982
ATP1A4	-2.82294	-1.24774	8.05713	0.00453249	0.0883795
ATXN1	1.30451	4.95683	8.05418	0.00453988	0.0884456
LCN2	-5.65829	-2.367	8.05048	0.00454916	0.0885481
CBS	-1.13878	7.61419	8.04031	0.00457477	0.0889682
TBC1D2	-1.98269	2.62152	8.03701	0.00458312	0.0890283
FAM110C	-2.867	2.02298	8.0359	0.00458593	0.0890283
PFKFB3	1.25465	6.82539	8.02761	0.00460696	0.089358
TDRG1	-3.75032	-2.60995	8.02362	0.00461711	0.0894763
COL4A5	2.02784	8.17673	8.02057	0.00462489	0.0895485
EFCAB1	2.79032	-0.0337362	8.01658	0.0046351	0.0896674
RUNX1	1.81208	5.35407	8.01255	0.00464543	0.0896755
WNT5B	2.35655	4.61097	8.01078	0.00464997	0.0896755
DPEP1	-2.28865	-0.255905	8.01039	0.00465096	0.0896755
PYY	-2.67886	-0.625123	8.00729	0.00465894	0.0896755
METTL13	-0.940009	5.76835	8.006	0.00466227	0.0896755
PLOD2	1.73867	6.99768	8.00553	0.00466348	0.0896755
DSP	1.37822	8.87184	8.00133	0.0046743	0.0896755
ALCAM	1.83484	7.56385	8.00031	0.00467693	0.0896755
GNS	1.10005	7.31981	7.99981	0.00467824	0.0896755
PLAT	1.73857	6.90175	7.99941	0.00467926	0.0896755
RP11-26H16.1	-4.80851	1.47706	7.99773	0.0046836	0.0896755
CSPG4	1.57466	6.16362	7.99747	0.00468427	0.0896755
CDX4	-5.90386	-2.52924	7.99555	0.00468925	0.0896835
RP11-164N3.1	-3.92658	-2.54493	7.99294	0.00469602	0.0896835
ZNF436-AS1	1.85852	2.24036	7.99222	0.00469787	0.0896835
CLEC6A	-5.00425	-2.95085	7.99104	0.00470094	0.0896835
FXYD3	-4.72944	-2.03642	7.98772	0.00470957	0.0897707
LMO2	2.72277	3.67312	7.97022	0.00475532	0.0905644
HTRA4	-4.68107	-1.96717	7.96837	0.00476018	0.0905788
IER5L	2.27818	5.56528	7.96484	0.00476946	0.0906772
ZNF483	-2.27283	2.48823	7.9617	0.00477775	0.0907464
CHSY3	2.1969	2.88411	7.96035	0.00478132	0.0907464
PSKH2	-4.9974	-1.27161	7.95208	0.00480321	0.0909857
PCP4L1	-3.53954	-1.31829	7.9518	0.00480395	0.0909857
RNF125	-2.69206	2.97627	7.95085	0.00480649	0.0909857
DMRT1	3.71953	-1.40707	7.9468	0.00481725	0.0909857
RAB23	1.01796	5.22813	7.94436	0.00482376	0.0909857
FAM129A	-1.85275	3.6053	7.94417	0.00482425	0.0909857
CLIC3	3.50838	-0.272529	7.94402	0.00482466	0.0909857
AC004485.3	-3.47666	-2.8186	7.94318	0.0048269	0.0909857
MAD2L2	-1.25484	6.20936	7.93708	0.0048432	0.091215
SNHG3	-1.06526	5.48433	7.93047	0.00486092	0.0914498
HCP5	-3.33859	1.53994	7.9281	0.00486729	0.0914498
CNTN5	3.46222	0.678791	7.9278	0.00486809	0.0914498
RP11-296A18.5	-3.47164	3.54246	7.92289	0.00488131	0.0916096
MAN2B2	1.63659	4.38144	7.92043	0.00488798	0.0916096
GPX5	3.47901	-2.40169	7.92003	0.00488906	0.0916096
AC116614.1	-3.48182	-0.663944	7.91762	0.00489555	0.0916535
KDM6B	1.50437	5.9232	7.91057	0.00491467	0.0919069
CTD-2554C21.2	-5.9186	-1.10377	7.90956	0.00491741	0.0919069
TM4SF1	4.05298	6.25418	7.90558	0.00492825	0.0920118
MFSD6L	-5.51881	-1.52355	7.90444	0.00493136	0.0920118
YPEL2	1.98716	4.75822	7.9014	0.00493966	0.0920887
BMP6	2.82115	3.9117	7.89891	0.00494647	0.0921015
RP11-431J24.2	-2.70287	5.5071	7.89743	0.0049505	0.0921015
IRS1	1.35643	6.24164	7.89657	0.00495286	0.0921015
HES1	1.10678	5.09807	7.89106	0.00496797	0.0921733
RP11-444D3.1	2.93024	-0.517585	7.89101	0.00496812	0.0921733
C8orf49	3.79544	0.558277	7.88922	0.00497302	0.0921733
RP11-598F7.6	4.71606	-3.05197	7.88793	0.00497659	0.0921733
LRRN4	3.64905	5.28571	7.88756	0.0049776	0.0921733
TBX20	5.07707	2.59201	7.88494	0.00498481	0.0922294
RPL23AP18	-4.20591	2.53372	7.88246	0.00499165	0.0922786
CCDC39	-3.02755	0.114875	7.87868	0.0050021	0.0923486
PYCR2	-1.39104	5.68642	7.87806	0.0050038	0.0923486
FAM46A	2.27922	4.82757	7.87265	0.00501881	0.0925483
RPL12P8	-4.0388	2.80456	7.87027	0.00502541	0.0925925
SPINT1	-1.82639	5.29342	7.8651	0.00503979	0.0926668
MAML3	1.71493	4.458	7.86453	0.00504141	0.0926668
ITGA4	2.42861	4.7699	7.8643	0.00504203	0.0926668
L3MBTL4	-2.2866	-0.0848837	7.84903	0.00508481	0.0933369
ITLN2	-3.71852	-0.350305	7.84826	0.00508695	0.0933369
ROBO2	1.75524	4.91896	7.83307	0.00512988	0.0940464
IRF4	-2.5899	0.246399	7.83081	0.0051363	0.0940859
MIR181A1HG	3.05192	-2.8987	7.82447	0.00515434	0.0943381
AKR1C1	2.43035	3.13609	7.81914	0.00516958	0.0944896
DCBLD1	1.18024	5.29672	7.81858	0.00517118	0.0944896
DENND1C	-2.86481	0.908988	7.81527	0.00518065	0.094524
SRGAP2B	1.15151	4.50969	7.81483	0.00518193	0.094524
ZNF862	1.52535	3.39732	7.81344	0.00518591	0.094524
TET2	1.36245	4.07104	7.80188	0.00521919	0.0950107
GSAP	-3.79651	0.19461	7.80118	0.00522122	0.0950107
TBC1D20	0.891109	5.8563	7.7985	0.00522897	0.0950734
ARHGEF3	2.4955	5.41814	7.79055	0.00525203	0.095414
BTG3	0.997917	5.76369	7.78675	0.00526308	0.095523
RP11-368J22.2	-3.75606	-2.47734	7.78469	0.0052691	0.095523
CABLES1	-1.56986	3.88669	7.78316	0.00527354	0.095523
TERT	-2.37104	2.08758	7.78255	0.00527534	0.095523
NAP1L3	-1.17463	5.81921	7.78099	0.00527989	0.095527
LCA5	1.37326	3.5395	7.77488	0.00529778	0.0957722
BIRC2	1.10135	6.49692	7.77099	0.0053092	0.0959002
ZNF398	-1.13342	5.16439	7.76886	0.00531547	0.0959348
IGDCC3	1.99439	7.99137	7.75969	0.00534251	0.0963442
COL15A1	3.56853	5.53165	7.75744	0.00534917	0.0963629
PALD1	-1.58383	4.95867	7.75639	0.00535228	0.0963629
SLC8A1	2.26636	2.97945	7.74202	0.00539504	0.0969767
BCO2	2.49833	1.34048	7.7382	0.00540647	0.0969767
HOXB5	3.73059	3.66563	7.73758	0.00540833	0.0969767
TREML3P	4.10768	-2.97133	7.73656	0.00541138	0.0969767
EEF1A1P16	-3.96382	5.23544	7.73555	0.00541441	0.0969767
IGSF21	-2.93809	-0.183367	7.73484	0.00541654	0.0969767
LRRC7	-3.84737	-0.74119	7.73464	0.00541713	0.0969767
DSG4	3.82186	-2.70225	7.73232	0.0054241	0.0970229
SSH1	1.18631	6.75999	7.72807	0.00543687	0.0971726
GALNT3	-3.35361	2.19749	7.72277	0.00545286	0.0973466
TNMD	-3.04169	-1.41279	7.72192	0.00545543	0.0973466
RP11-43N5.1	3.36857	-1.95641	7.71818	0.00546674	0.0974696
PDLIM1P4	2.26039	-1.83144	7.71305	0.00548229	0.097668
RP11-119F19.4	1.82618	-0.255491	7.70475	0.00550756	0.098039
C1orf21	1.44751	5.63369	7.70233	0.00551495	0.0980492
TEAD1	1.31116	7.78538	7.70166	0.00551702	0.0980492
RIPPLY1	-6.7648	-1.91465	7.69762	0.00552937	0.0981897
PLS1	-1.84229	4.17331	7.69276	0.00554428	0.0983752
SNX18P9	-4.47506	-2.8062	7.68913	0.00555545	0.0984465
MARVELD3	-3.7089	2.09386	7.68855	0.00555721	0.0984465
EPHA10	-5.17125	-1.56989	7.68548	0.0055667	0.0985355
ACTL6B	-5.6871	-2.48175	7.6803	0.00558269	0.0987129
GALP	-6.26156	-2.33407	7.67934	0.00558566	0.0987129
SLC36A4	0.871732	5.68946	7.66812	0.0056205	0.0990789
ZEB2	2.05164	6.16372	7.66797	0.00562098	0.0990789
TMEM52	-2.02757	1.57756	7.66768	0.00562187	0.0990789
DLEU7	-3.12402	-1.85132	7.66366	0.00563441	0.0990789
YBX2	-2.0597	3.33806	7.66028	0.00564496	0.0990789
MYLK	1.27805	5.24704	7.65851	0.00565052	0.0990789
TTC39A	-2.14973	2.44148	7.65832	0.0056511	0.0990789
COLEC10	4.91235	2.04976	7.65809	0.00565183	0.0990789
RP11-318G21.4	4.16395	-1.08688	7.65784	0.00565261	0.0990789
PI3	5.98614	1.06493	7.65576	0.00565914	0.0990789
VGLL3	-2.01317	3.96221	7.65544	0.00566014	0.0990789
IL17D	2.05992	0.600464	7.65541	0.00566024	0.0990789
HLA-DOA	-3.10289	3.55223	7.64955	0.00567865	0.0993224
SLC7A14	-3.08486	1.07667	7.64564	0.00569098	0.0994593
RP1-293L8.2	-2.89241	-1.522	7.63707	0.00571809	0.0998539
SALL2	-1.08311	6.72706	7.63154	0.00573564	0.100052
C5orf42	0.834458	5.54837	7.63064	0.00573849	0.100052
ZNF843	2.27861	-1.00385	7.62468	0.00575749	0.100198
RP11-195E2.1	-2.14703	0.792464	7.62396	0.00575979	0.100198
RP11-469N6.1	-2.95367	-1.73024	7.62237	0.00576485	0.100198
PRUNE2	-1.45778	3.58167	7.62119	0.00576865	0.100198
SIGLEC15	3.84266	-1.0365	7.61997	0.00577253	0.100198
COPZ2	3.00201	2.66109	7.61839	0.00577761	0.100198
RPS26P13	-5.6782	1.10337	7.61686	0.00578252	0.100198
MTL5	-1.63638	3.30819	7.61665	0.00578318	0.100198
CKMT1B	-3.50439	3.78466	7.61263	0.00579607	0.100343
CR1	-3.37368	-1.96063	7.60765	0.00581212	0.100541
RHAG	4.31414	0.615383	7.60306	0.00582694	0.100645
CALHM3	-2.72208	-1.45879	7.60297	0.00582721	0.100645
RBP5	-3.1189	-1.13498	7.59745	0.00584509	0.100875
KRT19P1	3.23856	-1.80511	7.59365	0.00585743	0.101009
TFAP2A	2.58771	5.36948	7.59195	0.00586296	0.101025
STRA6	1.80157	5.87438	7.58821	0.00587513	0.101156
PADI4	-3.40727	-1.83551	7.5824	0.0058941	0.101284
RP11-415I12.2	4.32691	-1.53361	7.58106	0.00589848	0.101284
RP11-834C11.5	3.90848	-2.15611	7.58077	0.00589942	0.101284
ZFP57	-3.80375	1.06484	7.57907	0.005905	0.101284
PARD6A	-2.66266	0.825018	7.57854	0.00590673	0.101284
C5orf60	-3.19779	-2.42763	7.57751	0.00591011	0.101284
FGF4	-3.80374	-1.60678	7.57417	0.00592106	0.101393
RTN4R	-1.62719	3.26553	7.57167	0.00592929	0.101455
NMRK2	-3.04947	4.09083	7.56945	0.0059366	0.101502
RNF212B	-2.90542	-2.22677	7.56333	0.00595678	0.101725
RP11-728G15.1	-5.30354	-2.37679	7.56269	0.00595889	0.101725
BNC1	2.04858	4.27298	7.5599	0.00596813	0.101746
SUCO	1.20127	7.063	7.55954	0.00596932	0.101746
RGS5	2.46906	7.90523	7.55713	0.00597732	0.101759
OSBP2	-2.4174	2.19308	7.55652	0.00597933	0.101759
FAM101B	-1.86273	4.11736	7.55486	0.00598486	0.101775
RP1-90G24.10	-5.56915	-1.98496	7.55083	0.00599823	0.101924
KLRG2	-3.54192	2.1054	7.54506	0.00601749	0.102172
MXRA7	1.15249	6.64883	7.54232	0.00602666	0.102249
RPL15P18	-2.56743	-0.406217	7.53664	0.00604566	0.102493
TPST1	1.47014	5.01139	7.53401	0.00605448	0.102564
DUSP5P1	2.3541	-0.0987156	7.52973	0.0060689	0.102729
RP11-524D16__A.3	3.89794	1.26141	7.52597	0.00608157	0.102851
TRAF3IP3	3.88664	-2.49823	7.52483	0.00608543	0.102851
KLHL34	-6.35773	-2.2966	7.52216	0.00609444	0.102925
GTSF1	-3.76408	-2.15953	7.51644	0.00611383	0.103173
CLCN5	1.27246	5.70857	7.5114	0.00613098	0.103384
SOS2	0.931113	5.19453	7.5051	0.00615246	0.103667
ATP8B1	-2.67777	0.98349	7.49704	0.00618005	0.103976
GNG8	3.55187	-1.29824	7.49698	0.00618025	0.103976
HOXD13	3.36491	3.28836	7.494	0.00619049	0.104069
JPH1	-1.83981	3.56376	7.49169	0.00619845	0.104116
IL13RA1	0.95663	5.9927	7.49025	0.00620339	0.104116
FAM150B	-2.6406	-0.302009	7.48826	0.00621025	0.104116
CYBRD1	1.33973	4.39162	7.48771	0.00621215	0.104116
PAMR1	1.79641	4.00904	7.4791	0.00624193	0.104354
CPA1	4.08637	0.244289	7.47873	0.0062432	0.104354
GAS5-AS1	2.41806	-1.34535	7.4786	0.00624368	0.104354
RGMA	-2.0184	3.95275	7.47814	0.00624524	0.104354
CD99L2	1.02862	5.70548	7.4744	0.00625825	0.104417
SLC16A10	-2.96107	1.92419	7.47415	0.0062591	0.104417
GXYLT2	1.55802	3.34436	7.47162	0.00626791	0.104417
CCDC183	2.52311	4.24337	7.47032	0.00627244	0.104417
MPP6	-1.14064	5.2914	7.47025	0.00627269	0.104417
COA7	-1.13762	4.39635	7.46888	0.00627745	0.104418
VGLL1	5.52069	-2.0733	7.46644	0.00628597	0.104481
ESRP2	-2.56161	3.73952	7.4635	0.00629626	0.1045
HMCN2	-2.52826	0.879592	7.46288	0.00629841	0.1045
DNAJC1	1.08846	5.5541	7.46013	0.00630804	0.1045
RFX6	3.71099	-1.89677	7.46	0.00630849	0.1045
HEG1	1.73438	7.54216	7.45934	0.0063108	0.1045
LINC00824	-3.89267	-2.61939	7.45599	0.00632257	0.104616
CAMSAP3	-2.6509	3.2702	7.4524	0.00633518	0.104704
SLC39A6	0.982867	6.83714	7.45169	0.00633769	0.104704
RBM47	-1.73949	4.83961	7.45043	0.00634212	0.104704
JAG2	-1.54722	3.94281	7.44614	0.00635725	0.104876
FGF12	-2.0619	2.57179	7.44146	0.00637381	0.10507
MYLIP	1.82342	4.38428	7.43884	0.00638309	0.105145
RP11-392O17.1	4.76527	-3.00076	7.43343	0.00640231	0.105383
RP11-418J17.3	-4.92878	-3.04333	7.43145	0.00640937	0.10542
NANOGP8	-4.09339	2.68236	7.41724	0.00646018	0.106177
RP11-69M1.4	-4.68751	-3.0447	7.41257	0.00647698	0.106374
TERF1P5	-2.57814	2.0389	7.40523	0.00650343	0.106729
CCKBR	-3.09051	1.37106	7.40174	0.0065161	0.106857
KLF6	1.25976	6.99756	7.39052	0.00655684	0.107249
ITGB6	2.95562	-0.242631	7.39027	0.00655777	0.107249
GRTP1	-2.25275	2.77851	7.38896	0.00656254	0.107249
CD19	-4.83793	-0.51965	7.38655	0.00657132	0.107249
MORC4	1.90049	5.47534	7.38409	0.00658034	0.107249
RPL12P13	-4.39581	0.266523	7.38251	0.00658611	0.107249
SRMS	-3.69179	-2.65664	7.38227	0.00658699	0.107249
IER3IP1	0.986681	5.07769	7.38224	0.00658709	0.107249
DPEP3	-5.42143	-1.48225	7.38196	0.00658812	0.107249
WNT1	-3.57568	-2.69426	7.379	0.00659898	0.107249
RP11-299L17.3	-4.83723	-3.057	7.37824	0.00660178	0.107249
RBMS3-AS3	2.74637	-1.79928	7.37823	0.00660183	0.107249
TCAF1	0.901276	7.52982	7.37748	0.00660458	0.107249
OLR1	4.92026	1.09922	7.37654	0.00660801	0.107249
DENND4C	1.10863	5.52043	7.37502	0.00661362	0.107261
RP11-38L15.3	1.99062	0.231875	7.37163	0.0066261	0.107385
SLC43A1	-1.98723	3.10262	7.36647	0.00664514	0.107614
ZG16B	-3.20237	-2.79642	7.36193	0.00666192	0.107807
NFIC	1.28563	4.60894	7.35868	0.00667398	0.107923
DMRT3	4.41051	-1.54387	7.35389	0.00669179	0.108132
FSTL3	2.26698	4.89361	7.34267	0.00673369	0.108729
TMF1	0.941387	5.99132	7.33986	0.00674421	0.108812
CLEC4D	-3.20568	-2.14998	7.33867	0.00674868	0.108812
TBL1X	1.1299	6.71944	7.33455	0.00676414	0.108937
FXYD6	1.30314	5.94845	7.33398	0.00676632	0.108937
BEX5	-2.83773	1.84483	7.3282	0.00678808	0.109142
CABP1	-2.00357	0.425308	7.32799	0.00678891	0.109142
TMX4	1.23675	5.7093	7.31609	0.00683398	0.109646
RP11-572C21.1	-3.20728	-2.94232	7.3159	0.00683471	0.109646
WNT8B	-5.04542	-2.1623	7.31499	0.00683818	0.109646
TSPYL2	1.20066	5.7583	7.31447	0.00684016	0.109646
SEC23A	1.23875	7.43735	7.31314	0.00684522	0.109648
P2RX5-TAX1BP3	-3.23449	-2.16432	7.30844	0.00686314	0.109855
C1orf158	-2.95335	-1.92917	7.30546	0.00687453	0.109958
AC005082.12	-4.8373	-2.93523	7.3012	0.00689084	0.110139
DDX39A	-0.951605	5.85257	7.29843	0.00690148	0.110225
KLF3	1.05577	6.05079	7.29615	0.00691025	0.110225
DOCK3	-2.23329	3.84271	7.29589	0.00691124	0.110225
CT83	-5.06307	-1.82378	7.28799	0.00694169	0.110568
ENOX1	2.02789	2.07047	7.28773	0.00694272	0.110568
AKAP1	-1.10748	5.82447	7.28381	0.0069579	0.110729
HGD	2.87668	-2.35434	7.27903	0.00697643	0.110944
RP11-332K15.1	-2.6966	-2.06368	7.2728	0.00700067	0.111128
CHAT	4.18504	-2.70046	7.27279	0.00700071	0.111128
RP11-404K5.2	-2.98039	-1.87951	7.27108	0.00700737	0.111128
BAMBI	2.45055	8.11973	7.27004	0.00701142	0.111128
PPP1R16B	-2.50069	3.70392	7.26743	0.00702162	0.111128
CGREF1	-2.07797	1.34148	7.26726	0.00702228	0.111128
MGAT3	1.16765	5.39882	7.26702	0.00702323	0.111128
WNK2	-2.37786	4.91584	7.26371	0.00703619	0.111253
CD274	2.40325	-0.661431	7.25915	0.00705409	0.111457
TCAF2P1	2.48903	-1.8173	7.25528	0.00706927	0.111617
RP11-23J9.5	-2.15518	0.575372	7.25029	0.00708895	0.111795
PCSK2	3.24606	3.37449	7.24985	0.00709069	0.111795
AMBP	-2.7712	-0.969249	7.24579	0.00710674	0.111968
LRP12	1.07633	5.27149	7.24347	0.00711592	0.112033
ADARB1	1.07294	5.44979	7.23935	0.00713226	0.11221
OR5H3P	-3.77542	-2.1631	7.23432	0.0071523	0.112411
CTSZ	1.4518	6.04218	7.23357	0.00715526	0.112411
RP11-82L7.4	-4.53303	-3.13604	7.23098	0.00716562	0.112494
ZNF492	-6.05183	0.248227	7.22376	0.0071945	0.112867
PIP5K1B	-2.63579	0.235525	7.21795	0.00721782	0.113153
PRTG	2.22963	8.85345	7.21072	0.00724692	0.113528
BMP1	1.86586	6.22007	7.20866	0.00725525	0.113551
GGT5	3.35474	1.66322	7.20782	0.00725864	0.113551
STK17B	1.41984	5.1719	7.20354	0.007276	0.113742
AKAP9	0.873833	6.38242	7.19407	0.00731447	0.114137
KRT18P15	2.86989	-0.639167	7.1936	0.0073164	0.114137
GGT6	-5.29841	-2.73542	7.1935	0.0073168	0.114137
ASXL3	1.77095	2.7152	7.18875	0.00733622	0.114316
PPP1R9B	1.09511	6.30171	7.18813	0.00733872	0.114316
RP11-164P12.3	-2.93294	-2.21789	7.186	0.00734747	0.114316
C2CD4B	-4.97677	-2.49362	7.18562	0.007349	0.114316
C5orf58	-3.45027	-2.71706	7.17706	0.00738415	0.114782
ABCA5	1.68714	3.0869	7.17069	0.00741041	0.115109
EGFLAM	3.81581	5.88526	7.16482	0.00743471	0.115294
RNF17	-6.13257	-2.26453	7.16342	0.00744052	0.115294
PCDHA1	-4.54423	-1.95474	7.16265	0.00744373	0.115294
TNNC2	-2.70685	-1.10624	7.16032	0.00745339	0.115294
CAMKV	-2.46665	3.57352	7.16013	0.00745416	0.115294
CXADRP1	-4.28056	-2.18161	7.15968	0.00745604	0.115294
SHISA3	-2.95314	1.59108	7.15781	0.00746383	0.115294
CTC-529P8.1	3.08487	-1.63634	7.15766	0.00746444	0.115294
CTB-25B13.12	1.70313	1.73471	7.15649	0.00746931	0.115294
MASP1	4.32728	5.77857	7.15212	0.00748752	0.115494
RP11-350J20.5	3.23683	-2.76982	7.14291	0.00752608	0.116008
KDELR3	1.79602	5.23605	7.1404	0.00753664	0.11609
GIPR	1.88484	2.93724	7.13107	0.00757597	0.116614
SCN4A	-2.00396	2.59042	7.128	0.00758893	0.116659
AASS	-1.31706	5.93918	7.12788	0.00758944	0.116659
TNK1	-2.27805	0.866617	7.12545	0.00759975	0.116736
CLIP3	1.46731	5.76699	7.11743	0.0076338	0.117063
DNAH3	-2.29631	-0.145289	7.1168	0.0076365	0.117063
SUSD3	-2.25985	0.55039	7.11668	0.00763698	0.117063
CTD-2023N9.1	4.10979	-3.12883	7.11283	0.0076534	0.117233
POLR3E	-0.833857	6.62743	7.11062	0.00766287	0.117267
AKAP12	1.3777	8.64402	7.10983	0.00766623	0.117267
BTN1A1	-3.04757	-1.68322	7.10112	0.00770359	0.117746
LINC00528	-4.29398	-2.84581	7.09837	0.0077154	0.117746
ADCY2	-2.23285	4.60604	7.0979	0.00771745	0.117746
ELOVL7	-2.3896	1.77084	7.09757	0.00771887	0.117746
SOAT1	1.30981	5.2836	7.09531	0.00772859	0.117809
P4HA1	1.69487	7.57611	7.09413	0.00773367	0.117809
GUSBP5	-5.01167	-1.12106	7.08902	0.00775577	0.117983
RP11-119H12.4	-2.65003	-1.80408	7.08902	0.00775578	0.117983
SLITRK2	-3.93755	0.322842	7.08751	0.0077623	0.118001
JADE1	-1.01062	6.30729	7.08497	0.00777332	0.118055
POM121L9P	2.42268	-1.38897	7.08423	0.00777654	0.118055
SULF1	2.35473	7.22559	7.08028	0.00779368	0.118234
COL17A1	-2.24924	1.19722	7.07629	0.00781105	0.118361
CSMD3	2.48222	1.47633	7.0759	0.00781278	0.118361
SPRED2	0.872939	6.29448	7.07306	0.00782514	0.118467
C1orf94	-3.16714	0.906263	7.06812	0.00784677	0.118547
CCDC50	0.850655	6.6509	7.06805	0.00784708	0.118547
SERINC1	0.974432	7.561	7.0658	0.00785694	0.118547
ADCY6	1.08178	6.67389	7.06579	0.00785697	0.118547
RP11-398H6.1	-2.73697	-1.2545	7.06569	0.00785741	0.118547
AOC1	-3.09583	-2.94087	7.06392	0.00786518	0.118547
CCDC80	2.81899	7.47381	7.06308	0.00786884	0.118547
FGL2	4.9293	-0.848476	7.06	0.00788241	0.118547
GBP3	3.36976	1.60221	7.0596	0.00788417	0.118547
ADGRG5	-2.8738	-0.387262	7.0596	0.00788418	0.118547
CTD-2272G21.2	2.93433	-2.99384	7.05504	0.00790423	0.118768
SOX1	-5.85471	-2.63802	7.05338	0.0079116	0.118798
RP11-173P15.3	-3.94236	-1.35604	7.04858	0.00793281	0.119035
MBD5	1.18555	4.51076	7.04465	0.00795022	0.11913
LINC01522	3.44287	-3.09218	7.04198	0.00796211	0.11913
SNX14	0.815118	5.76066	7.04174	0.00796314	0.11913
DLGAP4	1.2137	7.11764	7.03963	0.00797257	0.11913
EFCAB13	-2.75072	-0.511809	7.03836	0.0079782	0.11913
MRO	-2.77406	-1.03452	7.03827	0.00797861	0.11913
LRRC3B	4.26795	0.828625	7.03812	0.00797927	0.11913
RP11-44N21.1	2.27048	-0.826559	7.03744	0.00798231	0.11913
FTLP14	-3.02385	-1.53259	7.03607	0.00798843	0.119141
MUC16	-3.39536	-1.12222	7.02328	0.00804568	0.119914
LINC00543	3.64772	-2.83066	7.01887	0.00806551	0.120128
IL20RA	-1.87171	-0.637461	7.01672	0.00807519	0.120191
DPY19L4	0.870036	5.6836	7.01375	0.00808863	0.120273
SMARCA2	1.56855	4.70654	7.0131	0.00809156	0.120273
ZKSCAN1	1.02404	6.74072	7.00899	0.00811015	0.120448
TRPM1	-2.61874	-1.6457	7.00807	0.00811429	0.120448
PIWIL2	-3.64203	-0.686158	7.00415	0.00813211	0.120632
CHRDL1	-2.6877	4.12054	7.0003	0.00814959	0.12081
FAM83E	-2.65458	0.245012	6.99591	0.00816961	0.121025
WNT6	3.54209	0.341815	6.99317	0.00818214	0.12113
AC078883.3	2.50233	-2.58767	6.99072	0.00819332	0.121214
PTCHD4	2.41008	4.22249	6.98616	0.00821422	0.121442
RGS7BP	-2.79827	-0.797902	6.98254	0.00823086	0.121606
C6orf223	-2.31475	1.26528	6.98134	0.00823638	0.121607
KRT8P8	3.17421	-1.3096	6.97634	0.00825946	0.121826
TGFBR1	1.26035	7.24624	6.97573	0.00826227	0.121826
CLDN2	3.6264	-2.0231	6.97267	0.00827637	0.121952
TERF1	-1.26872	6.92041	6.96847	0.00829585	0.122158
THBS1	2.75254	9.01286	6.96392	0.00831696	0.122387
ACTA2	1.60147	5.39751	6.96097	0.00833071	0.122507
GATA2	2.40783	5.26824	6.95867	0.0083414	0.122557
GSG1L	-3.15614	-1.81387	6.95785	0.00834521	0.122557
TBX22	-2.41295	-1.20344	6.95216	0.00837182	0.122836
RP11-122G18.7	-4.44791	1.75236	6.95085	0.00837795	0.122836
CAMK2A	2.96648	0.934974	6.95022	0.00838088	0.122836
FLJ31356	4.24233	-1.93273	6.94707	0.00839567	0.122869
ENC1	1.81477	7.88512	6.94673	0.00839727	0.122869
STK32A	-3.14322	-0.449646	6.94618	0.00839983	0.122869
RPSAP19	-1.62993	6.35254	6.94031	0.00842746	0.123192
NOP16	-1.10087	4.65182	6.93597	0.00844792	0.123391
LINC01391	2.17464	-1.24988	6.93505	0.00845225	0.123391
USP28	-0.979601	6.47387	6.93351	0.00845954	0.123415
SAMD11	2.39136	4.588	6.93093	0.00847176	0.123504
RP11-241F15.1	5.07206	-2.56723	6.92986	0.00847683	0.123504
SYT13	-2.40435	1.69926	6.92794	0.00848595	0.123545
METTL24	2.97235	-0.947491	6.92691	0.00849084	0.123545
C5orf66-AS1	5.05079	-0.163281	6.91743	0.00853595	0.12412
RNF6	0.89351	5.02751	6.91361	0.00855419	0.124247
RP11-149I23.3	-3.8472	-1.74286	6.91325	0.00855594	0.124247
TMEM155	-3.12734	-0.239714	6.91032	0.00856994	0.124368
GLB1L3	-3.83894	2.04204	6.89958	0.0086216	0.125036
TG	2.76746	-0.255138	6.88797	0.00867779	0.125768
HMGB1P31	1.86956	-2.14912	6.88623	0.00868622	0.125808
HNF4A	-4.15627	-0.433796	6.88406	0.00869678	0.125878
SYT10	3.90537	3.99552	6.88036	0.0087148	0.126056
AC011747.4	-2.78142	-2.10575	6.87577	0.00873719	0.126297
ADAMTS9-AS2	1.94974	-0.0346705	6.87325	0.00874955	0.126393
ACSM3	-2.22327	0.658562	6.87011	0.00876493	0.126472
UNC13D	-2.13347	2.06452	6.86872	0.00877175	0.126472
ADAD2	-3.77295	-2.12261	6.86858	0.00877245	0.126472
TMEM130	-2.2138	0.877275	6.86746	0.00877794	0.126472
RPL12P42	-3.89794	1.53094	6.86513	0.00878937	0.126554
UACA	1.87713	7.27441	6.8623	0.00880332	0.126662
AP000438.2	-2.67811	-1.62339	6.86128	0.00880836	0.126662
CKB	-1.44596	7.47222	6.85881	0.00882053	0.126755
KCNQ5	3.68018	3.59519	6.8561	0.0088339	0.126864
GABRG1	-3.91027	-1.68693	6.84916	0.0088683	0.127256
PTGFR	3.15277	0.16947	6.84827	0.0088727	0.127256
TAS2R10	2.20434	-1.39128	6.84296	0.00889915	0.127553
LINC00337	-2.37511	0.5464	6.83935	0.00891712	0.127727
MEIS2	2.51616	6.39062	6.83572	0.00893528	0.127866
TRAF3	0.890096	5.66063	6.83509	0.00893841	0.127866
ANGPT2	2.84554	4.07362	6.8292	0.00896794	0.128192
RMND5B	-1.22558	5.18271	6.82823	0.00897281	0.128192
WFIKKN2	-4.91579	-2.2666	6.82128	0.00900779	0.128609
MTMR7	-2.16944	1.23348	6.81759	0.00902641	0.128791
WDR60	0.869549	4.84524	6.81106	0.00905949	0.12903
H6PD	1.10576	5.83286	6.81094	0.00906009	0.12903
2001-03-01	-1.53022	3.98364	6.80973	0.00906623	0.12903
ENHO	-2.24969	1.81573	6.80878	0.00907108	0.12903
CPNE9	-2.80475	1.20083	6.80827	0.00907366	0.12903
KIF26B	2.62305	4.77775	6.80712	0.0090795	0.12903
GBP2	3.12379	4.17775	6.80622	0.00908409	0.12903
HNRNPA3P12	-2.07977	1.6563	6.8032	0.00909949	0.129166
HS2ST1	0.834452	5.98103	6.79868	0.00912254	0.12941
SPATA31E1	-2.78109	-2.70275	6.79639	0.00913423	0.129415
OLFM1	-1.77556	4.0517	6.79632	0.0091346	0.129415
ACPP	2.82416	1.75762	6.79306	0.00915131	0.129568
KCNK10	-3.15045	-1.44151	6.79052	0.00916434	0.12967
SHD	2.85953	3.60641	6.78244	0.00920588	0.130174
PDP1	-1.39784	5.32359	6.78109	0.00921288	0.130189
RPS6KL1	-2.11359	2.94493	6.77755	0.00923115	0.130342
NSG1	-1.76983	3.91987	6.77593	0.00923952	0.130342
LINC00837	4.24517	-2.81449	6.77557	0.00924139	0.130342
RP5-903G2.2	-3.44354	-2.33794	6.76921	0.00927441	0.130724
SLFNL1	2.83313	-1.34585	6.7659	0.0092916	0.130877
DDHD2	0.794376	5.83431	6.76484	0.00929713	0.130877
RP11-22C11.2	-2.6816	-1.52193	6.76233	0.00931022	0.130978
C1orf228	1.93651	0.266341	6.75622	0.00934212	0.131343
PACS1	1.22208	6.98124	6.75278	0.00936019	0.131513
FUT11	1.13788	3.9491	6.74857	0.00938228	0.131651
CFH	3.16467	-0.185048	6.74782	0.00938626	0.131651
PKD1L2	-2.25999	0.834858	6.7475	0.00938789	0.131651
ULK2	0.91351	5.24853	6.74358	0.00940857	0.131857
HOXA10-HOXA9	3.63922	-2.25979	6.73777	0.00943928	0.132198
RP11-387H17.4	-4.64825	-2.39569	6.73627	0.00944718	0.132198
TSPAN33	-1.81827	3.2038	6.73558	0.00945086	0.132198
LINC00479	-4.27769	-2.07942	6.73194	0.00947015	0.132384
SLITRK6	2.82926	3.9794	6.72809	0.00949061	0.132586
GPNMB	-2.69444	-0.179112	6.72579	0.00950287	0.132605
SLC40A1	2.4557	3.33428	6.72558	0.009504	0.132605
SDR16C5	-5.14199	-2.46251	6.71773	0.00954593	0.132986
TRADD	2.1504	1.96663	6.71683	0.00955074	0.132986
NANOG	-4.08417	4.7379	6.71647	0.00955263	0.132986
LA16c-325D7.2	-3.17711	-1.3341	6.71596	0.00955537	0.132986
SHOX2	-4.25133	1.49036	6.71225	0.0095753	0.133179
PPP4R4	-2.18438	2.64417	6.70807	0.00959773	0.133402
DCLK3	-3.80257	-1.59601	6.70702	0.00960342	0.133402
SMTN	1.1023	5.18212	6.70453	0.00961684	0.133505
RND1	-1.7528	2.55069	6.7027	0.00962671	0.133558
PHTF2	1.05168	5.6404	6.69891	0.00964718	0.133758
CTD-2015G9.2	-2.67468	-0.609805	6.69754	0.0096546	0.133763
PPARGC1A	-1.83811	1.99159	6.69661	0.00965966	0.133763
DOCK7	0.883678	6.4634	6.69429	0.00967219	0.133772
ABCA6	4.242	-1.88951	6.69425	0.00967245	0.133772
KBTBD8	-1.63647	3.97344	6.69211	0.00968407	0.133849
FAM168A	0.771418	6.4093	6.68911	0.00970035	0.133885
RARA-AS1	2.05315	0.627611	6.68853	0.00970351	0.133885
FAM221A	-1.70666	2.33803	6.68828	0.00970488	0.133885
SEC14L4	-4.55308	-2.06214	6.68427	0.00972676	0.134103
RP11-432B6.3	2.74832	-2.89175	6.68236	0.00973714	0.134162
SH3BP5	1.47608	4.97946	6.68033	0.00974823	0.134231
SLC24A2	-3.56166	-1.34572	6.67135	0.0097975	0.134826
AC113404.1	0.903047	5.59658	6.66716	0.00982054	0.135058
NUP210	-2.02416	6.42559	6.66306	0.0098432	0.135286
SLC3A2	-1.03886	8.08788	6.65977	0.00986135	0.135451
METTL8	-1.14328	3.8825	6.65702	0.00987657	0.135531
LUM	4.63359	8.16116	6.6565	0.00987947	0.135531
BMP10	5.23172	3.08397	6.65289	0.00989951	0.135671
MESP2	-3.64934	0.150474	6.65244	0.00990199	0.135671
GRIN3B	2.26453	1.89224	6.65017	0.00991463	0.13576
SCN3A	3.02247	-0.430111	6.64596	0.00993809	0.135977
RHOBTB1	1.24988	5.43684	6.64507	0.00994304	0.135977
PRKAR1B	-1.3128	3.87238	6.64401	0.00994897	0.135977
RP3-382I10.7	1.65773	0.40723	6.63759	0.00998489	0.136384
CCL20	4.45925	-0.918818	6.62607	0.0100497	0.137184
ARRDC3	1.20642	5.85866	6.62111	0.0100777	0.137455
SH2D5	-1.94488	3.36953	6.62035	0.010082	0.137455
PDE7B	2.09469	-0.869587	6.60852	0.0101492	0.138218
WIF1	-2.22263	-0.174594	6.6083	0.0101505	0.138218
IL23A	-2.62977	-0.0985426	6.60717	0.0101569	0.13822
TRPC6	-2.09827	0.109045	6.60263	0.0101828	0.138447
GOLGB1	0.872232	7.45504	6.60162	0.0101886	0.138447
EPCAM	-1.87573	5.91462	6.60055	0.0101947	0.138447
SUFU	1.14916	5.67612	6.59986	0.0101987	0.138447
RP11-494M8.4	-3.09061	0.0224198	6.59833	0.0102074	0.138481
CRX	-4.36003	-2.8509	6.59436	0.0102302	0.138484
MCMDC2	-4.44452	-2.11192	6.59423	0.010231	0.138484
PTAFR	-2.16712	0.701858	6.59378	0.0102336	0.138484
SLC16A3	2.22351	7.31208	6.59239	0.0102415	0.138484
RP11-215P8.4	-3.06842	-2.58011	6.59176	0.0102452	0.138484
RAP1GAP2	-1.86635	5.29324	6.59102	0.0102494	0.138484
ZSCAN10	-3.01255	5.03799	6.59066	0.0102515	0.138484
DAB2	1.42946	5.63749	6.5891	0.0102605	0.13852
BDKRB1	3.42498	-0.349847	6.58368	0.0102918	0.13881
GRIA4	-3.39527	1.13764	6.58308	0.0102952	0.13881
FAR2P2	-2.91603	1.46528	6.58212	0.0103008	0.13881
MAP3K1	1.41739	6.1395	6.57659	0.0103328	0.139119
LOXL2	1.911	8.44155	6.57598	0.0103364	0.139119
SMCO3	4.21004	-0.0245107	6.57241	0.0103572	0.139314
IL33	5.33695	2.5647	6.56958	0.0103736	0.13945
CTD-3193K9.4	2.7021	-2.53408	6.56361	0.0104085	0.139702
AMIGO2	1.7955	5.7131	6.56337	0.0104099	0.139702
GRIN1	-3.16026	-1.77628	6.56312	0.0104113	0.139702
PEAR1	1.74585	4.93064	6.55651	0.0104501	0.140095
AC226119.5	-2.81676	-0.717832	6.55524	0.0104576	0.140095
SLC38A4	-2.32273	-0.110123	6.55488	0.0104597	0.140095
SRC	1.2178	6.68175	6.55281	0.0104719	0.140173
PPFIA4	1.53323	4.10186	6.55092	0.010483	0.140178
PAPLN	-2.79178	2.12921	6.54992	0.0104889	0.140178
EMB	-1.12039	4.88073	6.54952	0.0104913	0.140178
CNTNAP3	-2.07776	3.83726	6.54692	0.0105066	0.140298
HOPX	4.46358	2.74649	6.54556	0.0105146	0.14032
FSTL4	-1.976	0.701569	6.54388	0.0105246	0.140347
TOB1	0.883963	5.2455	6.54127	0.01054	0.140347
POLRMT	-0.81378	5.90106	6.53959	0.0105499	0.140347
PPL	-2.06276	5.02442	6.53956	0.0105501	0.140347
CTD-2554C21.3	-5.08996	-1.76317	6.53641	0.0105688	0.140347
GLIS1	2.83487	1.60855	6.53508	0.0105767	0.140347
CDKL1	2.24916	0.789874	6.53468	0.0105791	0.140347
RP11-713P17.4	2.0871	-2.20733	6.5332	0.0105879	0.140347
MYBBP1A	-0.956954	6.56931	6.53319	0.010588	0.140347
RP11-389C8.2	4.65586	-2.5714	6.53229	0.0105934	0.140347
ARRB2	-1.33733	4.90735	6.53131	0.0105992	0.140347
SBK3	-2.43625	-1.4239	6.53129	0.0105993	0.140347
ETV7	-3.24357	-1.67506	6.53129	0.0105993	0.140347
CDK15	2.54866	-1.34888	6.52944	0.0106104	0.140375
MS4A12	-2.86703	-2.71676	6.52836	0.0106168	0.140375
MAB21L2	4.0233	2.42927	6.52773	0.0106205	0.140375
TP53	-0.908671	6.34858	6.52017	0.0106658	0.140889
RP11-489G11.3	4.43453	-2.792	6.5122	0.0107137	0.141389
RP11-390F4.2	-4.49801	-2.95498	6.51164	0.0107171	0.141389
GCDH	-1.05292	4.26683	6.51069	0.0107228	0.141389
MSX2	2.18544	6.35012	6.50658	0.0107476	0.141546
ANKS1B	-2.1973	0.376419	6.5064	0.0107487	0.141546
MAGED2	1.0261	8.32712	6.50553	0.010754	0.141546
RASAL3	-3.1146	-2.07081	6.50284	0.0107702	0.141569
RP11-209K10.2	-3.06363	-0.146112	6.50264	0.0107715	0.141569
RDH12	-2.78207	-1.03167	6.50206	0.0107749	0.141569
RP11-9B6.1	-4.62011	-3.18294	6.50091	0.0107819	0.141576
CHRD	1.71006	3.86615	6.49657	0.0108083	0.141762
CTD-2666L21.1	-2.61431	-0.792856	6.49544	0.0108152	0.141762
ELF4	1.21008	4.92513	6.49541	0.0108153	0.141762
RP11-214K3.21	2.42951	-1.84229	6.49089	0.0108428	0.142038
FABP5	-1.17103	5.93256	6.48488	0.0108796	0.142429
ZNF257	-4.43704	-0.923321	6.4832	0.0108899	0.142429
RP11-95P13.1	4.71523	-3.04138	6.48284	0.0108921	0.142429
SLC26A4	1.94689	-0.910164	6.47805	0.0109215	0.142633
RP1-170O19.24	3.80199	-2.70388	6.47791	0.0109223	0.142633
HNRNPA1P54	-2.77385	4.2307	6.47714	0.0109271	0.142633
SLFN13	-5.39875	2.41779	6.47525	0.0109387	0.142666
KRT8	1.99142	11.1277	6.47463	0.0109425	0.142666
AC018737.3	-4.67314	-2.76347	6.47022	0.0109697	0.142913
LINC00968	5.11247	-2.87713	6.46946	0.0109744	0.142913
NLRP1	1.27192	5.06989	6.46159	0.0110231	0.143463
TACR3	-3.43827	-2.06375	6.4549	0.0110647	0.143905
RP11-90K6.1	-2.71288	-2.3599	6.45402	0.0110701	0.143905
CCDC88C	-1.6863	4.45248	6.45077	0.0110904	0.144084
RP11-553L6.5	1.85073	-0.449679	6.44961	0.0110977	0.144094
GLCE	1.33445	4.45381	6.44501	0.0111265	0.144382
MB21D2	-1.33924	3.58431	6.43916	0.0111631	0.144773
MEF2A	0.772098	5.6191	6.43771	0.0111723	0.144806
TNRC18P3	1.99321	-0.120415	6.43566	0.0111851	0.144888
RP4-794H19.1	2.56236	-1.84839	6.43071	0.0112164	0.14518
PDHB	-0.877896	6.64859	6.43001	0.0112208	0.14518
RP11-680H20.2	-2.34695	-2.31337	6.42437	0.0112565	0.145556
RP11-255M2.1	-3.25432	-2.5254	6.41869	0.0112926	0.145937
HMOX1	-1.68594	3.50115	6.41664	0.0113056	0.14602
HLA-A	-1.06562	6.62288	6.41294	0.0113292	0.146132
TUBB8P8	-2.94319	-1.92445	6.41249	0.0113321	0.146132
PLAGL1	1.71927	5.05969	6.41216	0.0113341	0.146132
PRAF2	1.03576	4.5568	6.41038	0.0113455	0.146194
EGR2	-3.233	0.08091	6.40767	0.0113628	0.146269
MST1R	-2.66797	0.961596	6.40739	0.0113646	0.146269
IRF2BP2	0.794858	6.57932	6.40474	0.0113816	0.146403
NCOA6	1.02234	6.23072	6.4018	0.0114005	0.14656
C10orf10	2.34156	3.42496	6.40012	0.0114113	0.146613
RET	-1.9907	2.11693	6.39902	0.0114183	0.146618
TRIM29	3.35234	-1.50643	6.3907	0.011472	0.147222
ALX3	4.20837	1.55992	6.38754	0.0114924	0.147338
LINC00052	-2.11281	-0.0101638	6.38636	0.0115001	0.147338
MFGE8	1.62115	7.79151	6.38621	0.0115011	0.147338
COG6	1.06483	5.54374	6.38456	0.0115117	0.147389
GPSM1	0.878117	5.81548	6.38316	0.0115208	0.14742
LRRC4B	1.48085	5.27658	6.38102	0.0115347	0.147512
TCP11	2.24005	-1.60029	6.37963	0.0115438	0.147541
MARVELD2	-1.8402	3.07553	6.37766	0.0115566	0.147541
LINC01537	5.22647	-2.07534	6.37759	0.011557	0.147541
MEIS1-AS3	4.55499	-1.84549	6.3759	0.0115681	0.147597
DOCK2	-3.126	0.457318	6.37286	0.0115878	0.14769
GPX2	-3.10934	-1.06416	6.37272	0.0115888	0.14769
RPS4XP14	-3.90053	-2.09607	6.36685	0.0116272	0.148094
RCN1P2	1.22651	4.84841	6.36347	0.0116494	0.148248
TEX15	-1.71108	3.5287	6.36271	0.0116544	0.148248
DNTT	-2.64	-2.4839	6.36194	0.0116594	0.148248
NIN	0.833184	6.05421	6.35847	0.0116822	0.148353
ZNF469	2.90539	4.374	6.3583	0.0116834	0.148353
SAMD5	2.95285	3.10061	6.35762	0.0116878	0.148353
CTD-2616J11.3	-2.69983	-1.25642	6.35657	0.0116947	0.148355
RP11-115J16.1	4.21902	-2.27019	6.35429	0.0117098	0.148461
FAXDC2	1.38475	3.32853	6.35306	0.0117179	0.148479
CA3	2.41254	3.45329	6.35047	0.011735	0.14861
TXLNG	-0.92096	6.35053	6.34	0.0118045	0.149404
ERVV-1	4.71017	2.12075	6.33634	0.0118289	0.149627
RP11-617F23.1	1.79402	1.19798	6.33075	0.0118662	0.150013
PAIP2B	-1.67633	4.02884	6.32492	0.0119053	0.150367
FAM195A	-1.22618	3.70128	6.32454	0.0119079	0.150367
WIPI1	1.6237	5.67421	6.31888	0.0119459	0.150682
SYBU	1.98078	1.31977	6.3188	0.0119464	0.150682
MFAP5	3.47126	2.68273	6.31734	0.0119563	0.15072
RP11-92A5.2	-4.68256	-3.02629	6.31458	0.0119749	0.150869
RP11-815M8.1	-2.23755	-1.85388	6.30752	0.0120227	0.151385
LGALS3	1.74379	4.24227	6.30551	0.0120364	0.15147
DOK6	1.96987	2.28015	6.30253	0.0120566	0.151638
TNFRSF10D	1.27477	6.15977	6.29617	0.0120999	0.152096
MESP1	-4.10029	1.21792	6.27589	0.0122392	0.153756
RP11-284F21.7	-2.88445	0.256252	6.27492	0.0122459	0.153756
DIAPH2-AS1	3.70781	-2.04792	6.27034	0.0122776	0.154011
FAM111A	-1.56539	3.39297	6.26933	0.0122846	0.154011
KRT8P32	2.55011	-0.619367	6.26897	0.0122871	0.154011
AC092651.1	-2.19611	-1.36525	6.26737	0.0122982	0.154062
LAMP5	-2.85053	0.428512	6.26209	0.0123349	0.154434
LHCGR	-3.57532	-1.8193	6.25876	0.0123581	0.154637
C15orf41	1.71495	5.27937	6.25645	0.0123742	0.154751
SCG3	-1.86447	3.57205	6.2542	0.0123899	0.15486
SLIRP	-0.857637	5.80859	6.24119	0.0124813	0.155838
RP11-247C2.2	2.87379	1.46815	6.24105	0.0124823	0.155838
CGA	4.23152	1.8636	6.23715	0.0125098	0.156093
FAM198B	3.03868	6.22832	6.23304	0.0125388	0.156315
RTN3	-0.879252	7.21247	6.23243	0.0125431	0.156315
UXT-AS1	1.94562	-2.13124	6.23163	0.0125488	0.156315
GOLGA2	0.892902	6.65081	6.23035	0.0125579	0.156339
MICAL2	2.17115	6.30008	6.22867	0.0125698	0.1564
ANKRD1	1.78767	7.4299	6.22579	0.0125902	0.156566
GSC	-3.72687	-0.110688	6.22263	0.0126128	0.156758
OR7E14P	-2.5799	-1.24424	6.21313	0.0126806	0.157428
SH3TC1	1.82443	2.2593	6.21308	0.0126809	0.157428
IGSF9B	-1.85954	2.97554	6.20021	0.0127735	0.158488
GRB14	-2.01301	2.20301	6.19727	0.0127948	0.158662
TNNI3	-1.94143	1.34899	6.19517	0.0128099	0.158761
STEAP2	-1.88174	3.14319	6.19358	0.0128215	0.158815
SOX9-AS1	2.40361	1.98703	6.19121	0.0128386	0.158939
AHRR	1.86362	3.76304	6.18845	0.0128587	0.159033
ARHGAP4	-1.29184	3.90573	6.18817	0.0128607	0.159033
PGAM1P7	-2.83933	-2.4567	6.18585	0.0128776	0.159104
BHLHA15	-2.96113	-1.67829	6.18477	0.0128854	0.159104
AC064853.2	5.33437	-2.84263	6.18441	0.0128881	0.159104
LTK	2.24386	1.76226	6.18196	0.0129059	0.159235
MTRNR2L3	-3.11736	-1.12788	6.17951	0.0129238	0.159367
GNA14	-3.09363	2.83547	6.17837	0.0129322	0.159381
BHLHB9	-1.33967	4.19397	6.17718	0.0129408	0.159399
C10orf2	-1.12716	4.76728	6.17089	0.0129869	0.159877
PPIL6	1.66188	0.514069	6.16914	0.0129998	0.159904
ATP5L2	-4.26927	-2.65881	6.16862	0.0130036	0.159904
KLK5	-2.9681	-0.857065	6.16724	0.0130138	0.15994
SMKR1	-2.67103	-1.19692	6.16456	0.0130335	0.160028
CHRNB2	-2.45678	0.385279	6.1643	0.0130354	0.160028
CTD-2270N23.1	-3.116	4.11026	6.16135	0.0130572	0.160206
GTF2IP7	-2.71711	-1.83307	6.15714	0.0130883	0.160435
MARS2	-1.23587	3.85459	6.15639	0.0130938	0.160435
RP11-106M3.3	-4.60329	-2.36354	6.15467	0.0131065	0.160435
CPB2-AS1	2.71361	-1.87068	6.15457	0.0131073	0.160435
CALCOCO1	0.927259	5.78518	6.15266	0.0131215	0.160435
PXDC1	1.40545	4.10305	6.15222	0.0131247	0.160435
TTR	4.45035	-1.46235	6.15145	0.0131304	0.160435
RP11-379F12.3	3.38413	-2.88948	6.1507	0.013136	0.160435
FAM78B	-2.08919	-0.340269	6.15	0.0131412	0.160435
ZNF121	-1.1111	5.36497	6.14396	0.0131862	0.160817
AC106786.1	3.75125	-0.872902	6.14356	0.0131892	0.160817
RAX2	-4.43881	-3.21184	6.14286	0.0131943	0.160817
DCBLD2	1.06655	7.26248	6.14169	0.0132031	0.160834
TMEM200A	2.07046	5.18335	6.13842	0.0132276	0.161044
RGCC	2.99401	0.201571	6.13295	0.0132685	0.161453
SLC22A23	-2.06257	4.35551	6.13013	0.0132897	0.161562
ZNF536	3.50881	0.219263	6.12932	0.0132958	0.161562
RARRES3	-3.25536	-1.55866	6.12883	0.0132995	0.161562
CBR1	-3.85529	3.91701	6.12312	0.0133425	0.161926
RP1-40G4P.1	-2.16198	0.592889	6.12148	0.0133549	0.161926
SLC29A1	-1.319	6.33768	6.12125	0.0133566	0.161926
CLUH	-0.916062	6.65992	6.12097	0.0133587	0.161926
HHIPL2	2.5426	2.21407	6.11904	0.0133733	0.162004
RP11-438D14.2	3.31654	-1.1395	6.11605	0.013396	0.162004
TUBA3D	-3.40582	-2.82167	6.11494	0.0134044	0.162004
AC009299.5	1.91587	1.13876	6.1131	0.0134184	0.162004
CD22	-2.5956	-1.18784	6.11285	0.0134203	0.162004
GRPR	-2.70306	3.15245	6.11255	0.0134225	0.162004
SCARNA9	1.9131	-0.821595	6.11168	0.0134292	0.162004
ALX4	3.73127	1.76815	6.11142	0.0134311	0.162004
ATP7A	1.26213	4.28944	6.1114	0.0134312	0.162004
FAT3	-1.23294	5.63152	6.10854	0.013453	0.162057
PPA1	-0.888226	6.33453	6.10816	0.0134559	0.162057
AC004540.5	1.68448	0.869527	6.10713	0.0134638	0.162057
LPCAT2	1.27544	4.02591	6.10346	0.0134917	0.162057
HCFC2	1.46971	2.97189	6.10252	0.0134989	0.162057
CREBRF	1.31936	3.89074	6.10222	0.0135012	0.162057
VSTM1	-2.63664	-0.571096	6.10197	0.0135031	0.162057
FOXD3-AS1	-3.49078	3.07728	6.10184	0.0135041	0.162057
GRB7	-2.23682	2.80996	6.09883	0.0135272	0.162057
LINC00261	-4.41709	0.261023	6.09879	0.0135274	0.162057
TERF1P3	-3.93093	-1.88966	6.09802	0.0135334	0.162057
B3GALT5-AS1	-1.73243	1.8195	6.09785	0.0135346	0.162057
KRT8P35	2.6666	-1.88645	6.09754	0.013537	0.162057
RPL39L	-3.51234	3.36548	6.09654	0.0135447	0.162057
ASXL1	0.956095	7.09644	6.09608	0.0135482	0.162057
RP11-566K11.2	-4.34926	-2.83915	6.09544	0.0135531	0.162057
KRT8P5	2.63406	-0.92666	6.09326	0.0135699	0.162134
AGMAT	-3.15225	0.185792	6.09235	0.0135768	0.162134
PHF2	0.773464	5.47409	6.09174	0.0135815	0.162134
THRA	0.962024	5.39176	6.08914	0.0136015	0.162284
ZNF703	1.51941	5.3044	6.08808	0.0136097	0.162294
HLA-DRA	-4.46376	-1.06846	6.08614	0.0136246	0.162315
CLEC2B	5.15291	-0.923497	6.08595	0.0136261	0.162315
GSTO2	-2.27899	1.36943	6.08184	0.0136578	0.162605
CLDN1	-2.0211	1.18792	6.08022	0.0136704	0.162666
RP11-535M15.1	-5.66122	-2.62595	6.0743	0.0137162	0.163124
XXbac-B444P24.8	3.60699	-2.71694	6.0729	0.0137271	0.163166
MAGED1	1.08312	8.46941	6.06944	0.013754	0.163392
ZC3H6	1.2247	3.67723	6.06855	0.013761	0.163392
EEF1A1P11	-2.76723	8.23373	6.06655	0.0137766	0.163459
KLHDC10	0.974036	5.23511	6.06427	0.0137944	0.163459
THEMIS2	-1.31349	2.97061	6.06418	0.0137951	0.163459
MAGI2-AS3	1.54278	4.80366	6.06403	0.0137963	0.163459
RAB39B	-1.77403	2.18941	6.06278	0.013806	0.163476
SERPINF2	-1.85213	-0.700385	6.06144	0.0138165	0.163476
SEC1P	-3.61945	-2.55442	6.06072	0.0138222	0.163476
RASGRP2	-2.03812	2.2745	6.06006	0.0138273	0.163476
DDX25	-2.44843	2.11495	6.0578	0.013845	0.163595
RP11-84A19.2	-3.94186	-1.8422	6.0545	0.0138709	0.163595
CCR1	2.92401	-1.5965	6.05432	0.0138723	0.163595
ENSA	-0.857987	7.21194	6.05411	0.0138739	0.163595
PRRG1	1.10133	5.09577	6.05406	0.0138744	0.163595
GOLGA6B	-2.54311	-1.08445	6.05269	0.0138852	0.163634
RP11-429A20.4	-3.3563	-2.64556	6.05042	0.013903	0.163694
NEURL1B	1.21249	4.43498	6.05016	0.0139051	0.163694
RP11-366L20.2	3.52484	-3.05281	6.04669	0.0139324	0.163928
MYL3	2.55865	0.291428	6.04256	0.013965	0.164225
PTPRE	1.69892	3.01299	6.03798	0.0140013	0.164563
PPARG	2.13707	2.54677	6.03405	0.0140325	0.164773
DNAJA4	-4.74641	0.907839	6.03381	0.0140344	0.164773
DENND2D	-5.67045	-2.52111	6.03273	0.014043	0.164773
KDELC2	0.823239	5.94734	6.03198	0.014049	0.164773
STXBP6	1.85983	3.83759	6.02878	0.0140745	0.164906
C6orf132	-1.8438	4.18214	6.02839	0.0140775	0.164906
CHMP3	0.867877	5.60818	6.02774	0.0140828	0.164906
AC092580.3	-4.37059	-3.17581	6.0243	0.0141102	0.16509
CASP1	4.09938	-1.2617	6.02391	0.0141134	0.16509
TSPAN8	2.92821	-1.34852	6.0202	0.014143	0.165349
PPP1R17	-4.34436	-0.593069	6.01726	0.0141666	0.165537
TSLP	2.66844	3.28558	6.01523	0.0141829	0.16564
ADGRG2	-2.66211	1.60157	6.01147	0.0142132	0.165905
IPCEF1	-2.39334	-0.620931	6.01012	0.0142241	0.165945
AK4	-1.46693	6.61503	6.00876	0.014235	0.165985
P2RX2	-3.3895	-0.478621	6.00729	0.0142469	0.165994
ADGRF1	2.73316	-2.7511	6.0068	0.0142508	0.165994
HERC6	-1.57786	2.69407	6.00501	0.0142653	0.166075
WNT11	2.33648	2.07554	6.00379	0.0142752	0.166102
KCND2	-2.66382	0.426539	6.00166	0.0142924	0.166215
UBE2J1	0.875029	6.62751	5.99257	0.0143662	0.166986
SHANK1	1.54445	3.60854	5.99164	0.0143739	0.166986
MCM5	-1.25688	7.1576	5.98891	0.0143961	0.167137
AP000344.3	1.82816	-1.26505	5.98819	0.014402	0.167137
KRT18P17	2.54962	0.791913	5.98718	0.0144102	0.167145
RPSAP18	-2.34587	4.64112	5.98322	0.0144426	0.167256
SNHG1	-0.911428	7.15525	5.98123	0.0144589	0.167256
CTD-2636A23.2	-4.54938	-1.77673	5.98102	0.0144606	0.167256
KDM3A	0.825901	6.46524	5.98096	0.0144611	0.167256
FER	0.820006	5.23074	5.98061	0.014464	0.167256
AC005307.1	-4.55138	-1.99587	5.98046	0.0144653	0.167256
ARSI	2.29152	4.35537	5.97847	0.0144816	0.167357
OTUD6B	-1.05997	4.69843	5.97653	0.0144975	0.167433
SKOR2	-3.16724	-2.51427	5.97582	0.0145033	0.167433
AC093627.7	-3.52433	-2.78479	5.97366	0.0145211	0.16747
C10orf126	2.96502	0.733322	5.97359	0.0145217	0.16747
FBXL6	-1.27413	3.73366	5.97222	0.014533	0.167512
SLC45A2	2.31219	-2.37276	5.97057	0.0145466	0.167532
RBM46	-2.53946	-1.6864	5.97017	0.0145499	0.167532
LCOR	0.895775	5.35314	5.9686	0.0145628	0.167594
UNC93B5	-2.54161	-2.62028	5.96181	0.014619	0.168153
HOXC13-AS	4.40214	-1.12278	5.95952	0.014638	0.168284
SETP20	-2.57104	-2.02632	5.95418	0.0146825	0.168638
CCL22	-3.41284	-1.82031	5.9535	0.0146881	0.168638
RP11-586D19.2	-5.53016	-2.60469	5.95307	0.0146917	0.168638
CPNE2	0.931331	5.28873	5.95125	0.0147068	0.168724
CXCR5	-2.44927	-2.16668	5.94976	0.0147193	0.168778
RALGDS	0.858696	5.80955	5.94594	0.0147512	0.169057
SCNN1A	-2.10144	4.61542	5.9442	0.0147658	0.169123
TSR1	-0.810637	6.77828	5.94275	0.0147779	0.169123
MYH14	-1.62679	4.18169	5.94202	0.0147841	0.169123
FOXF1	3.75605	4.03401	5.9416	0.0147876	0.169123
NOG	2.22805	4.2279	5.93243	0.0148647	0.169916
DACT3-AS1	2.56669	-0.560994	5.92999	0.0148853	0.16998
CTC-575D19.1	-0.986107	5.49148	5.9289	0.0148946	0.16998
PCDH15	-2.06045	-0.279552	5.92872	0.0148961	0.16998
HERC5	-1.54724	3.94756	5.92812	0.0149011	0.16998
ADORA1	1.3249	3.70361	5.92702	0.0149104	0.169999
FGD2	-3.10847	-2.33709	5.9255	0.0149233	0.170034
FKBP14	1.34761	6.03119	5.92484	0.0149289	0.170034
CLVS2	-3.36287	-1.29461	5.92259	0.0149479	0.170163
KLK1	-3.91437	-0.244088	5.91984	0.0149713	0.170341
TSSC2	-1.3559	4.91058	5.91743	0.0149918	0.170487
ANKRD34B	-4.28597	-0.826732	5.91243	0.0150345	0.170883
SPEF2	1.66993	1.74715	5.90942	0.0150601	0.170955
RP11-783K16.13	-1.75958	1.33847	5.90863	0.0150669	0.170955
COL4A2	1.97155	10.5867	5.9072	0.0150791	0.170955
P2RX6	2.03428	2.15955	5.90707	0.0150803	0.170955
C1orf116	-2.04621	0.773666	5.90555	0.0150933	0.170955
KDF1	-2.54115	1.08151	5.90554	0.0150934	0.170955
DKK3	1.86726	6.4274	5.90452	0.015102	0.170955
ZDHHC22	-1.95452	3.12654	5.90405	0.0151061	0.170955
C1QL3	-2.49269	-1.16361	5.9034	0.0151117	0.170955
CCDC64B	-3.22307	0.773581	5.90118	0.0151308	0.170955
TIMP2	1.15556	7.5636	5.8996	0.0151443	0.170955
PEX5L	-2.20567	-1.51407	5.89958	0.0151445	0.170955
2005-03-01	0.770866	5.601	5.89913	0.0151483	0.170955
GCHFR	-1.61342	2.56473	5.89903	0.0151492	0.170955
CDKN2B	2.24633	5.29557	5.89439	0.0151892	0.171192
RCSD1	2.26332	2.2736	5.89337	0.015198	0.171192
CXADRP3	-3.99088	-2.24468	5.89226	0.0152076	0.171192
SELP	4.02598	-1.15199	5.89191	0.0152106	0.171192
BOC	1.65642	5.0321	5.89093	0.0152191	0.171192
SGIP1	3.33579	2.13835	5.8906	0.0152219	0.171192
PGA4	-3.11556	-2.45456	5.89002	0.0152269	0.171192
RALGPS1	-1.61168	3.31202	5.88941	0.0152322	0.171192
ASAP2	1.04122	5.53517	5.88749	0.0152489	0.171292
GJB3	-2.36293	-0.535487	5.88359	0.0152827	0.171584
LY75	-4.1768	-1.10964	5.87806	0.0153307	0.172036
SAPCD2	-1.19505	5.06534	5.87674	0.0153422	0.172078
MFAP3L	-1.41959	3.80263	5.87468	0.0153602	0.172121
BIK	2.64153	1.15479	5.87289	0.0153758	0.172121
SGPP2	-2.82975	-0.306846	5.87264	0.015378	0.172121
SYTL3	1.81351	0.246411	5.87258	0.0153785	0.172121
TAC1	-3.06205	0.116478	5.87183	0.0153851	0.172121
RP11-490G8.1	-1.83968	3.67668	5.86848	0.0154144	0.172362
DANCR	-0.858965	5.77346	5.86695	0.0154277	0.172424
RAB3B	-1.06964	5.76722	5.86459	0.0154485	0.172568
GPBAR1	2.98161	-0.348619	5.86149	0.0154757	0.172749
LARS2	-0.800101	5.63487	5.86036	0.0154856	0.172749
CUBN	1.85427	2.28918	5.85897	0.0154978	0.172749
MAG	-3.11434	-2.29086	5.85794	0.015507	0.172749
RAB31	1.14969	7.90945	5.85697	0.0155155	0.172749
NOL4L	1.14092	6.18371	5.85643	0.0155202	0.172749
EMP1	2.52255	7.48292	5.85604	0.0155237	0.172749
IMP4	-0.805414	5.70329	5.85564	0.0155273	0.172749
CD82	2.17153	4.6247	5.85446	0.0155376	0.172776
MSH2	-1.12918	7.07674	5.84905	0.0155855	0.173126
EFEMP2	1.49506	6.13532	5.84873	0.0155883	0.173126
RP11-263K19.4	-1.94052	0.860007	5.84825	0.0155925	0.173126
BIRC3	2.25175	0.664662	5.84492	0.0156221	0.173366
UBL3	0.829448	5.3363	5.84219	0.0156464	0.173518
KREMEN2	-1.6173	2.97128	5.84129	0.0156543	0.173518
RP11-685M7.3	-2.17136	-2.43338	5.83994	0.0156663	0.173518
SMARCD3	1.22252	4.10988	5.83985	0.0156672	0.173518
CTB-41I6.1	-3.39983	-2.68076	5.83367	0.0157223	0.174041
ITGB1P1	1.25405	6.52706	5.83077	0.0157482	0.174129
SEMG1	-2.93005	0.599787	5.82967	0.0157581	0.174129
AURKC	-2.70678	1.35437	5.82934	0.015761	0.174129
RP1-140K8.5	2.58318	-1.0661	5.82839	0.0157696	0.174129
RBL2	0.738231	6.22658	5.82837	0.0157697	0.174129
[truncated: 20,072 more rows]

## Sheet: mRNA 2vs3
Gene	logFC	logCPM	LR	PValue	FDR
FGF19	-6.21727	3.21805	26.0329	3.35643e-07	0.00740865
MOXD1	3.80041	4.02768	24.3895	7.86957e-07	0.00868525
DCLK2	3.73999	3.50098	23.5757	1.20094e-06	0.00883612
PRDM14	-4.62156	3.98509	21.2742	3.98062e-06	0.0219661
ABCA3	2.85438	4.29035	20.7913	5.12159e-06	0.0226098
SCGB3A2	-5.00366	2.95523	19.5176	9.96749e-06	0.0252147
CDH1	-3.78385	6.54178	19.3959	1.06236e-05	0.0252147
AKAP4	-6.4263	-1.33458	19.3681	1.07793e-05	0.0252147
EMX2	6.23657	0.00797527	19.0599	1.2668e-05	0.0252147
SLC9A3R1	-2.09913	6.89004	18.9858	1.31692e-05	0.0252147
RRS1	-1.61314	5.03547	18.9586	1.33585e-05	0.0252147
ABHD12B	-3.74905	4.23516	18.9093	1.3708e-05	0.0252147
KRT5	-7.55222	0.612601	18.6311	1.58612e-05	0.0259271
RP11-209K10.2	-5.88559	-0.146112	18.5622	1.64445e-05	0.0259271
SCNN1A	-3.44394	4.61542	18.2615	1.92558e-05	0.0283356
HOXC11	8.09575	0.963547	18.078	2.12035e-05	0.0292515
BMP8B	6.30375	1.32731	17.7747	2.48662e-05	0.0307215
SLFN11	9.54308	4.685	17.7605	2.50526e-05	0.0307215
HOTAIR	6.194	1.18971	17.3365	3.1311e-05	0.0363751
NPPC	4.74021	-0.890964	16.9252	3.88822e-05	0.0397929
TMEM106C	2.48891	5.60365	16.8583	4.02761e-05	0.0397929
MAN2A2	1.67359	5.74032	16.8228	4.10368e-05	0.0397929
RP11-359M6.1	-4.10523	4.84475	16.6372	4.5255e-05	0.0397929
SOX14	-5.75435	0.362553	16.5899	4.63983e-05	0.0397929
RP11-273B20.1	6.56702	-1.68377	16.5393	4.76519e-05	0.0397929
HAS3	-3.41862	4.92175	16.459	4.97137e-05	0.0397929
SHISA2	5.23466	4.26015	16.3977	5.13463e-05	0.0397929
CTD-2501M5.1	-5.00029	2.11956	16.3085	5.38222e-05	0.0397929
ST8SIA3	-4.78763	1.72361	16.2747	5.47893e-05	0.0397929
ZSCAN10	-4.38609	5.03799	16.2562	5.53276e-05	0.0397929
CLSTN3	1.79885	5.32918	16.2152	5.65385e-05	0.0397929
C19orf45	6.90104	-1.32538	16.177	5.76892e-05	0.0397929
OSR2	6.47198	-0.478344	16.0381	6.2081e-05	0.0415247
KCNS1	-4.62307	2.92454	15.8546	6.83987e-05	0.0423875
GPM6A	4.00538	2.07318	15.8454	6.8735e-05	0.0423875
NRG3	3.75384	2.00662	15.8345	6.91319e-05	0.0423875
RP11-69I8.2	-4.12552	4.90615	15.7477	7.23777e-05	0.0429704
CYB5D1	-2.19976	5.14543	15.6783	7.50814e-05	0.0429704
SOCS2	-1.68736	5.44471	15.6572	7.59229e-05	0.0429704
RP5-902P8.10	3.14763	-0.553309	15.438	8.52571e-05	0.0470225
TNS4	-4.84583	1.75331	15.3738	8.82029e-05	0.0470225
PROSER2-AS1	6.75655	-0.204271	15.3468	8.94734e-05	0.0470225
NOVA2	2.57179	3.67627	15.2748	9.29465e-05	0.0477118
REEP2	1.85195	4.62766	15.2199	9.56885e-05	0.0477612
SLITRK3	6.6095	0.0246623	15.1331	0.000100189	0.0477612
EPHA1	-3.20393	5.27643	15.1055	0.000101664	0.0477612
POU3F3	8.89839	2.73931	15.0667	0.000103777	0.0477612
SLC30A3	5.33461	1.58453	15.0652	0.000103862	0.0477612
RP11-192H6.2	-5.01099	-1.9078	14.8325	0.000117495	0.0529278
FOXH1	-2.84812	3.73869	14.7365	0.000123632	0.0545785
YPEL4	5.08486	0.631138	14.6784	0.000127499	0.055182
EMILIN2	-2.32999	6.07449	14.5863	0.000133885	0.0566264
TSC22D3	1.95108	7.00195	14.4915	0.000140794	0.0566264
TNFRSF8	-2.84094	3.79072	14.4894	0.000140951	0.0566264
HOXC12	9.39391	0.409024	14.4709	0.00014234	0.0566264
CPE	1.5682	6.31169	14.4535	0.000143663	0.0566264
TGM3	-2.99402	-0.970145	14.3956	0.000148151	0.0573708
FGF5	7.19392	-1.47544	14.3194	0.000154267	0.0580515
ATP6V0E2	2.14337	4.47566	14.3084	0.000155169	0.0580515
SP5	-3.87694	4.74835	14.2365	0.000161216	0.0593086
AKR1C2	-3.59284	3.45551	14.1899	0.000165252	0.0597967
HLA-DRB1	6.32179	2.81913	14.1004	0.000173304	0.061699
LINC00371	-4.14077	1.51464	14.0442	0.000178561	0.0620931
A2ML1	-3.82129	1.66336	14.0287	0.000180037	0.0620931
C18orf63	-5.28169	-1.0569	13.9862	0.00018416	0.062538
PODXL	-2.75995	10.3318	13.8338	0.000199707	0.0667899
DYNAP	-5.03755	-2.42808	13.7227	0.000211876	0.0698022
ST13P13	6.3615	1.92102	13.6134	0.000224578	0.0728646
HHLA1	-3.29936	4.44714	13.5675	0.000230136	0.0728646
LYN	-1.21229	5.95124	13.5534	0.000231871	0.0728646
CTD-2192J16.22	-2.43978	2.50961	13.5332	0.000234376	0.0728646
DLL4	4.98458	1.99828	13.4839	0.000240613	0.0736207
TAL1	4.03324	-0.497026	13.4617	0.000243479	0.0736207
TSPAN7	3.25584	2.04678	13.3627	0.000256673	0.0741409
PVRL1	-1.7355	6.66722	13.318	0.000262873	0.0741409
ADGRB3	3.01719	1.96931	13.3146	0.000263344	0.0741409
HPCAL4	5.73965	1.80595	13.2301	0.000275489	0.0741409
LINC01296	6.21739	2.46299	13.2138	0.000277899	0.0741409
EEF1A2	2.20087	5.04153	13.1952	0.000280661	0.0741409
C9orf135	-2.7603	2.26871	13.1795	0.000283035	0.0741409
LINC-ROR	-4.00273	2.5097	13.1433	0.000288553	0.0741409
SCARA5	6.37364	0.730101	13.1239	0.000291556	0.0741409
POU2F3	-3.57441	1.89471	13.1179	0.000292481	0.0741409
FHL1	1.99531	6.19228	13.11	0.000293719	0.0741409
TTC29	-3.75594	0.144137	13.1023	0.000294927	0.0741409
ADORA1	-1.87981	3.70361	13.0983	0.000295557	0.0741409
PRAME	8.79192	2.85019	13.0849	0.000297687	0.0741409
RP11-1144P22.1	-3.68472	4.15058	13.0799	0.00029848	0.0741409
FAM83H	-1.28879	5.7102	13.077	0.000298942	0.0741409
MYL10	-3.28816	-0.670236	13.0376	0.000305299	0.0748762
LINC00052	-3.06831	-0.0101638	13.0014	0.000311256	0.0754984
MTND1P23	-1.4062	7.05846	12.9138	0.000326162	0.0765659
FRK	3.46999	-0.353289	12.907	0.000327357	0.0765659
SEMG1	-4.38814	0.599787	12.8929	0.000329827	0.0765659
LINC01405	-3.896	2.3009	12.8626	0.000335222	0.0765659
LINC01583	4.94506	-1.10516	12.8609	0.000335527	0.0765659
SPTLC3	-3.08795	1.01439	12.8556	0.00033647	0.0765659
LINC01465	-2.78006	-1.38863	12.7955	0.000347461	0.0782603
CYP26B1	3.34754	2.71434	12.6437	0.000376832	0.0822662
EML5	4.99262	1.25172	12.6423	0.000377114	0.0822662
EPHA10	6.77242	-1.56989	12.628	0.000380003	0.0822662
RP11-183G22.1	7.89512	2.42255	12.6273	0.000380155	0.0822662
DCLK1	-2.27376	5.729	12.6048	0.000384762	0.0824548
LINC01108	-3.63304	4.53686	12.5611	0.000393863	0.0829874
AL161668.5	-3.49539	-1.43296	12.5548	0.000395186	0.0829874
EPCAM	-2.3591	5.91462	12.5391	0.000398526	0.0829874
CXCL16	4.6322	1.61625	12.4968	0.00040764	0.0840919
CHODL	3.44675	1.41883	12.4644	0.000414774	0.0847715
ZNF503-AS1	5.21399	0.0574896	12.3991	0.000429531	0.086982
L1TD1	-3.80511	7.91739	12.3313	0.000445417	0.089379
RPL21P2	-3.19449	-1.52422	12.3093	0.000450695	0.0894162
RP11-267D19.2	-4.46031	-2.58497	12.2969	0.000453704	0.0894162
NR2F2	2.50848	4.45726	12.2582	0.000463215	0.0904827
CLEC4F	8.72186	-0.204532	12.2116	0.000474932	0.0919576
MIR497HG	4.60519	-1.72865	12.1852	0.000481692	0.0924555
TUBB4A	2.41708	3.90169	12.1624	0.000487619	0.0927864
DUXAP8	4.2525	2.22779	12.1045	0.000503014	0.0929849
PRDM16	2.7534	3.26074	12.0594	0.000515317	0.0929849
LINC01124	-3.8286	1.0062	12.051	0.000517655	0.0929849
HLA-B	1.99854	5.69302	12.0485	0.000518347	0.0929849
RP11-256I9.2	-3.1317	4.94672	12.0076	0.000529828	0.0929849
MTRNR2L9	-1.57103	4.02508	12.0066	0.000530122	0.0929849
CTD-2636A23.2	6.65158	-1.77673	11.9899	0.000534906	0.0929849
RP11-318G21.4	-5.08824	-1.08688	11.9856	0.000536127	0.0929849
CCNA1	3.10445	0.359091	11.9186	0.00055576	0.0929849
NPM1P5	-2.36663	-0.990999	11.9072	0.000559185	0.0929849
ABCB1	4.28215	0.808847	11.893	0.000563448	0.0929849
RP1-151F17.1	2.88295	-0.652339	11.8908	0.000564134	0.0929849
MECOM	3.02036	3.68347	11.8764	0.000568495	0.0929849
UTF1	-4.26078	1.69822	11.8478	0.000577293	0.0929849
HLA-DMB	5.12416	0.715875	11.844	0.000578483	0.0929849
BARHL2	6.68752	-1.86848	11.8361	0.000580937	0.0929849
ATP8A1	2.27274	3.71494	11.8355	0.000581126	0.0929849
ACSS1	5.45007	2.01116	11.8328	0.000581969	0.0929849
AGAP2	3.6446	2.1058	11.8292	0.000583079	0.0929849
EBNA1BP2	-1.14926	6.50367	11.8203	0.000585888	0.0929849
HLA-DQB1	7.42125	1.60532	11.8172	0.000586856	0.0929849
E2F6P4	7.89822	-0.899735	11.8154	0.00058744	0.0929849
INSM1	6.99951	-0.255783	11.793	0.000594548	0.0929849
D21S2088E	-4.97482	0.92601	11.7878	0.000596191	0.0929849
HTR6	5.5723	-2.2297	11.7803	0.000598623	0.0929849
C2	3.66054	-0.6866	11.7775	0.00059952	0.0929849
TEKT4P2	9.826	0.81339	11.7669	0.000602941	0.0929849
NPM1P27	-1.13934	7.16908	11.7556	0.000606616	0.0929849
KRT7	-3.05776	2.56276	11.6932	0.000627288	0.0954906
NR3C2	4.80242	1.32886	11.6138	0.000654629	0.0989701
EMX2OS	5.5814	-0.565111	11.5684	0.000670831	0.10073
TMEM170B	1.84151	4.29599	11.5421	0.000680391	0.101475
LINC00982	3.40863	-0.628894	11.518	0.000689273	0.10211
RORC	-3.09237	-1.61144	11.5023	0.000695103	0.102287
BTNL9	4.52535	0.179058	11.4817	0.000702851	0.102742
CD3EAP	-1.50534	5.05947	11.4322	0.000721829	0.103797
HAPLN2	3.03426	-0.674484	11.4232	0.000725333	0.103797
VWA5B2	6.41252	-0.390295	11.4187	0.000727072	0.103797
RP11-731J8.2	4.05644	-1.01585	11.4141	0.000728876	0.103797
GRM4	-3.49864	3.68947	11.3602	0.000750356	0.105552
NALCN	3.83229	0.532299	11.3592	0.000750763	0.105552
ZFHX4	2.62459	3.79422	11.3163	0.000768288	0.107332
NPTX1	3.6253	2.53175	11.2913	0.000778721	0.107853
HCP5	4.07023	1.53994	11.284	0.000781793	0.107853
RP11-49I11.1	4.46635	-0.877814	11.2707	0.000787403	0.107952
POU4F1	6.38173	3.761	11.2592	0.000792288	0.107952
TKTL1	7.44948	-1.24373	11.2408	0.000800174	0.108186
HOMER2	2.13941	4.39384	11.2324	0.000803812	0.108186
TECRL	-5.69978	2.02979	11.1911	0.000821919	0.109269
ANKRD20A5P	7.7504	-1.04074	11.1852	0.000824505	0.109269
RPS24P8	-1.88802	3.78513	11.1803	0.000826708	0.109269
AC108676.1	7.47532	-1.27065	11.1104	0.00085845	0.111493
NEIL1	2.46037	3.20911	11.1087	0.000859259	0.111493
LINC00678	-3.7947	4.61516	11.1	0.000863294	0.111493
SIM1	6.91809	1.08769	11.099	0.000863738	0.111493
AC027612.3	5.74281	-2.3976	11.076	0.00087452	0.112228
NKX2-1	9.72382	0.723897	11.057	0.000883538	0.11273
PLD6	3.96612	0.583927	11.0165	0.000903047	0.114557
DUXAP9	6.20127	2.92077	10.998	0.000912085	0.115043
GABRB1	4.62705	-1.27263	10.9848	0.000918635	0.11521
CPSF1P1	4.45583	0.383032	10.9545	0.00093379	0.116449
FLT4	2.5458	3.56357	10.9344	0.000943972	0.116777
TRIM7	4.12677	-0.422791	10.9284	0.000946996	0.116777
PLEKHH2	2.15567	4.01465	10.9032	0.000959986	0.117218
SLCO2A1	-2.68408	3.87168	10.8977	0.000962838	0.117218
CGA	6.67896	1.8636	10.8906	0.000966509	0.117218
HTR4	-4.30261	-2.3941	10.8538	0.000985915	0.118919
NR2E1	7.60734	-1.13644	10.8319	0.00099764	0.119679
DNAJC12	2.89264	2.10136	10.7756	0.00102848	0.120733
AC003104.1	5.33901	-2.29871	10.7755	0.00102851	0.120733
RP11-267L5.1	-3.31159	5.82946	10.7754	0.00102856	0.120733
SPOCK3	3.76278	0.105444	10.7533	0.00104091	0.120733
FGFR2	-1.74783	5.86617	10.7433	0.00104659	0.120733
FAM131C	2.74363	0.51578	10.7412	0.00104774	0.120733
RP11-1000B6.3	3.81757	-1.92591	10.7209	0.00105933	0.120733
HES5	6.15715	-0.751836	10.7184	0.00106077	0.120733
TTC39A	2.53828	2.44148	10.7182	0.00106086	0.120733
NCKAP5	2.43504	0.90239	10.7177	0.00106113	0.120733
FLG-AS1	7.70545	-1.07555	10.7049	0.00106855	0.120954
SDC4	-1.46005	7.32051	10.6908	0.00107668	0.121133
NOTUM	-2.5065	3.26257	10.6436	0.00110454	0.121133
UTP20	-1.35434	6.54967	10.6418	0.00110558	0.121133
OR7E14P	3.34379	-1.24424	10.6409	0.00110614	0.121133
TLE4	1.22944	5.92187	10.631	0.0011121	0.121133
CDH20	4.50073	0.178965	10.6218	0.00111765	0.121133
SOX3	-3.27261	2.70326	10.619	0.00111929	0.121133
RP11-562F9.2	-3.6604	2.13689	10.6186	0.00111957	0.121133
MAGEB2	5.4034	-1.57185	10.6098	0.00112492	0.121133
HLA-DRB5	6.73297	0.486833	10.6072	0.00112645	0.121133
HMX2	7.44709	-1.2259	10.6006	0.00113049	0.121133
HSF4	2.99596	1.53457	10.5899	0.00113706	0.121248
CR2	6.31892	0.010322	10.5663	0.0011517	0.122218
RXRB	1.09023	5.25176	10.5503	0.0011617	0.12269
APELA	-3.53695	3.94677	10.5298	0.00117466	0.123468
CAMK1D	2.03943	3.16747	10.519	0.00118153	0.123602
CCR7	-3.4595	0.547855	10.5031	0.00119177	0.124084
HS6ST3	5.70127	-0.9949	10.4745	0.00121032	0.125424
NR4A3	2.68647	0.521235	10.4469	0.00122858	0.126722
HSPA1A	2.66916	7.13236	10.437	0.00123518	0.12681
GOLGA8Q	2.42399	-0.407764	10.408	0.00125468	0.127835
EYA4	4.48375	2.41074	10.3989	0.00126093	0.127835
FAT2	-2.63625	1.20642	10.3965	0.00126254	0.127835
SP6	-1.92564	4.99798	10.3801	0.00127381	0.128387
OLFM1	-2.00388	4.0517	10.3582	0.00128903	0.128438
P2RX5-TAX1BP3	3.74672	-2.16432	10.3526	0.00129292	0.128438
CRHR1	4.63572	-0.409672	10.3344	0.00130572	0.128438
GFRA1	2.63342	4.90247	10.3286	0.00130983	0.128438
NEUROG2	6.58034	-1.90644	10.3285	0.00130995	0.128438
TRIM71	-1.66494	6.28057	10.3157	0.00131901	0.128438
RP11-81H14.2	-3.63808	-1.74887	10.3149	0.00131964	0.128438
PAX6	7.36203	2.44001	10.3131	0.00132087	0.128438
CHRNA3	3.48815	2.0931	10.3026	0.00132845	0.128531
SCG3	-2.18742	3.57205	10.2951	0.00133384	0.128531
ST6GALNAC1	6.62294	-1.9084	10.2672	0.00135419	0.128531
CTD-3099C6.9	-2.00849	2.78841	10.2412	0.00137341	0.128531
CORIN	3.57387	0.778683	10.2354	0.00137773	0.128531
POU5F1B	-3.30611	4.14506	10.2299	0.0013818	0.128531
ONECUT2	3.9452	3.07622	10.2298	0.00138187	0.128531
CD19	5.83962	-0.51965	10.2191	0.00138995	0.128531
EEF1A1P8	6.27621	5.16743	10.2148	0.00139318	0.128531
CRYL1	2.73687	2.379	10.2087	0.00139777	0.128531
RP11-494M8.4	-3.82808	0.0224198	10.2034	0.00140181	0.128531
PTX3	3.87157	3.47324	10.2025	0.00140253	0.128531
RAPGEF4	2.43295	1.81395	10.201	0.00140362	0.128531
GOLGA8J	2.63311	-0.114633	10.1934	0.00140945	0.128531
GIMAP4	8.1413	-0.757592	10.1879	0.00141364	0.128531
LINC01158	7.35022	-1.36908	10.1661	0.00143048	0.128531
BRSK2	2.57843	2.74403	10.1584	0.00143643	0.128531
GLRB	3.11396	1.65604	10.1572	0.00143738	0.128531
TMEM38A	3.31253	1.39763	10.1547	0.00143934	0.128531
AC139099.6	5.16201	-2.76783	10.1527	0.00144093	0.128531
GCGR	3.70856	-1.71788	10.1486	0.0014441	0.128531
HES4	2.20659	2.84649	10.1022	0.00148093	0.13128
ANKRD63	-3.02975	-0.927885	10.0859	0.00149406	0.131665
CREG2	6.17584	-2.14179	10.082	0.00149721	0.131665
RP11-632K20.2	4.566	-1.91565	10.0654	0.00151083	0.132075
CLDN1	2.60817	1.18792	10.0543	0.00151992	0.132075
CBX6	1.18831	5.39403	10.0478	0.0015253	0.132075
RHPN1	1.9308	3.69306	10.0472	0.00152581	0.132075
PRR36	2.15879	3.45808	10.0316	0.00153876	0.132676
GRIA4	4.32116	1.13764	10.011	0.00155608	0.133407
RP11-132A1.4	-1.98162	3.91024	10.0072	0.00155933	0.133407
RP11-353N14.2	4.9605	-1.70544	9.98792	0.00157571	0.13383
SLAIN1	3.15853	3.50475	9.98711	0.00157639	0.13383
MNX1-AS1	7.62126	-1.13701	9.95376	0.00160521	0.135318
NPDC1	1.55708	4.79184	9.95264	0.00160619	0.135318
HOXD13	4.17451	3.28836	9.93774	0.00161924	0.135899
C1orf127	5.54345	-2.21983	9.92759	0.0016282	0.136133
KCNJ11	4.18877	0.628785	9.89962	0.00165313	0.137696
CC2D1A	1.13528	5.00077	9.89117	0.00166074	0.13781
CXADR	-1.14564	6.3506	9.86338	0.00168601	0.138907
ESRG	-3.50532	8.60278	9.86279	0.00168655	0.138907
SORT1	1.16304	6.23749	9.83417	0.00171299	0.14014
TMEM154	-1.81311	3.85021	9.83287	0.00171421	0.14014
AC005795.1	-2.06297	1.63958	9.8211	0.00172521	0.140518
ANKRD34B	5.76201	-0.826732	9.80856	0.00173701	0.14096
2009-03-01	2.16638	2.69379	9.79983	0.00174528	0.141112
RP11-84C10.4	-4.64894	-1.49584	9.73381	0.00180909	0.145737
PRSS30P	6.88131	0.715648	9.71459	0.00182811	0.146313
IGSF10	-2.40141	2.45472	9.70434	0.00183833	0.146313
RP11-377G16.2	5.81222	-2.4761	9.70288	0.0018398	0.146313
DHX58	2.75674	0.238276	9.69993	0.00184275	0.146313
SALL3	-2.11235	3.88541	9.68929	0.00185346	0.146636
ATG16L2	1.34685	4.64417	9.66993	0.00187308	0.147355
JADE2	-1.30744	5.67459	9.66718	0.00187589	0.147355
EBF3	3.70707	3.23408	9.6367	0.00190727	0.149102
SP7	-3.97261	1.37673	9.6325	0.00191165	0.149102
ECEL1	3.56587	2.67776	9.61503	0.00192991	0.149647
RP11-367E12.4	-2.28595	1.17583	9.60396	0.00194159	0.149647
NHSL1	-1.84123	5.98582	9.60085	0.00194487	0.149647
GOLGA8S	5.22329	-2.75007	9.5976	0.00194832	0.149647
LDHC	6.78479	-1.7355	9.59046	0.00195591	0.149647
PER1	1.24177	5.40139	9.58099	0.00196602	0.149647
ALPK1	3.15725	1.52981	9.57334	0.00197423	0.149647
CLDN6	-1.85615	7.6373	9.5729	0.00197471	0.149647
RP11-366H4.1	7.90896	-0.917138	9.5683	0.00197966	0.149647
ALPP	4.79825	-0.425936	9.5524	0.00199688	0.150166
ERO1B	1.79968	3.71525	9.54941	0.00200013	0.150166
TDGF1	-2.99279	6.26296	9.53888	0.00201164	0.150518
EEF1A1P7	5.12046	5.02883	9.51098	0.00204246	0.151631
CD93	4.35807	2.62024	9.50804	0.00204574	0.151631
RPL12P6	5.29507	4.10078	9.5068	0.00204712	0.151631
ESRP1	-2.2474	4.9296	9.48455	0.0020721	0.15218
WASIR2	5.0474	-0.992586	9.4845	0.00207215	0.15218
RNF219-AS1	4.27879	-2.078	9.47961	0.00207769	0.15218
SIDT1	6.20433	-2.11441	9.47571	0.0020821	0.15218
AXIN2	-1.38007	4.95305	9.46306	0.00209651	0.15218
PCDH9	2.52322	3.42552	9.45906	0.00210109	0.15218
RGS4	-3.20504	4.50842	9.44984	0.00211167	0.15218
GOLGA8M	2.3542	-0.542293	9.4453	0.0021169	0.15218
HNRNPU-AS1	1.48399	5.27744	9.43514	0.00212867	0.15218
RP11-310K10.1	3.29713	1.37222	9.42189	0.0021441	0.15218
GABRA5	-2.67456	3.20274	9.42174	0.00214427	0.15218
ACTC1	-3.49958	8.30365	9.42122	0.00214489	0.15218
RPS4XP11	4.55501	1.72951	9.42045	0.00214579	0.15218
KCNE1	-2.33212	-0.983338	9.41582	0.00215121	0.15218
TSPEAR	-3.88566	-0.574854	9.41009	0.00215795	0.15218
RP1-22N22.1	-3.01415	-2.73434	9.403	0.00216631	0.152283
KRTAP19-1	7.77141	-1.03204	9.395	0.00217578	0.152463
ABHD1	5.30509	-1.31397	9.38223	0.00219099	0.152598
RP11-332K15.1	-3.89746	-2.06368	9.37614	0.00219828	0.152598
HOXD10	3.71007	3.96181	9.37551	0.00219903	0.152598
RP11-108M9.3	3.49772	0.307549	9.37026	0.00220535	0.152598
KCNJ10	4.85196	-0.931695	9.32205	0.00226413	0.155588
RP11-1018N14.5	-2.52631	-2.14738	9.31768	0.00226953	0.155588
WNT8B	5.69317	-2.1623	9.31039	0.00227858	0.155588
CRHR1-IT1	1.21547	5.85959	9.30721	0.00228253	0.155588
CTD-2228K2.7	1.74694	3.88646	9.30093	0.00229038	0.155588
RPL23AP18	4.61577	2.53372	9.30055	0.00229085	0.155588
ADAP2	3.35291	1.5189	9.26466	0.00233618	0.158179
PYDC1	-3.80341	-2.76194	9.2485	0.00235688	0.158556
RP3-462D8.2	6.68622	-1.76766	9.23594	0.0023731	0.158556
ARFGEF3	3.08269	4.09874	9.23296	0.00237698	0.158556
COL15A1	4.25581	5.53165	9.23248	0.0023776	0.158556
BTN3A1	1.94442	3.45587	9.23243	0.00237766	0.158556
RP11-311F12.1	4.82331	-2.88421	9.20965	0.00240742	0.160057
C1GALT1C1L	7.66517	-1.0593	9.1947	0.00242717	0.160886
ARNT2	1.74612	4.00228	9.18075	0.00244574	0.161631
MDGA1	2.21074	2.7209	9.15587	0.00247921	0.163137
C2CD4D	-2.63316	-2.35355	9.15284	0.00248333	0.163137
RP11-386G11.10	3.92965	1.73541	9.14742	0.00249069	0.163137
B3GAT2	3.9113	-0.493249	9.13168	0.00251222	0.163295
ALOX15B	-3.98871	-1.74456	9.12826	0.00251691	0.163295
VTCN1	-4.96282	1.33599	9.12356	0.00252339	0.163295
XIST	8.26955	11.0758	9.12185	0.00252575	0.163295
CCDC3	2.62893	4.5657	9.11341	0.00253742	0.163295
CDH17	4.21174	-2.01988	9.10846	0.0025443	0.163295
C2CD4A	6.31112	-2.1426	9.10803	0.00254489	0.163295
NBPF20	1.63398	5.90016	9.0997	0.00255651	0.163427
NKD1	-2.08677	5.02829	9.09595	0.00256176	0.163427
B3GALT5	-1.99828	2.55765	9.08753	0.00257358	0.163708
GPX3	1.17407	4.6699	9.06821	0.00260092	0.164972
WI2-1896O14.1	5.28958	-2.55355	9.06125	0.00261084	0.165084
OTX1	4.65902	-0.0445533	9.0554	0.0026192	0.165084
TUBB2A	-1.69102	8.97221	9.04754	0.00263048	0.165084
FOXP2	2.55204	1.15232	9.04472	0.00263455	0.165084
EML6	3.15752	1.82806	9.03259	0.00265208	0.165084
HCN4	-1.99529	3.55174	9.03065	0.0026549	0.165084
RP11-267J23.4	5.45055	-0.0646553	9.0219	0.00266764	0.165084
EPHA3	3.24351	1.51887	9.01988	0.00267059	0.165084
GLIPR1L1	-3.30466	1.61533	9.01737	0.00267427	0.165084
RP11-254B13.4	6.96355	-0.902077	9.00192	0.00269697	0.165084
RP1-118J21.25	6.29437	-2.12767	8.99861	0.00270184	0.165084
YBX1P1	-1.29968	6.59711	8.99236	0.00271111	0.165084
IGIP	2.83688	2.00372	8.99172	0.00271206	0.165084
RP11-387H17.4	5.35293	-2.39569	8.99061	0.0027137	0.165084
NEO1	1.00573	6.92261	8.98982	0.00271487	0.165084
LINC00092	-3.04968	-1.90831	8.98023	0.00272916	0.165205
SHOX2	5.06453	1.49036	8.97845	0.00273183	0.165205
MAB21L1	5.39188	-0.348878	8.97287	0.00274018	0.165257
NTN1	3.09361	4.04327	8.95101	0.00277316	0.16679
ST13P5	3.31144	3.77595	8.93182	0.00280246	0.167003
GSTM2	1.29356	4.41821	8.93048	0.0028045	0.167003
LRRC37A11P	3.86861	-0.918155	8.93004	0.00280518	0.167003
BTN3A3	2.08449	2.68088	8.91961	0.00282124	0.167003
PPP1R14C	3.72067	1.97577	8.90365	0.00284601	0.167003
MYOM2	3.81796	1.38934	8.89601	0.00285795	0.167003
PCSK2	-3.37255	3.37449	8.89087	0.002866	0.167003
CYP4F22	5.94727	-1.54002	8.88639	0.00287304	0.167003
ATP1B2	1.70778	3.74403	8.88486	0.00287545	0.167003
KLF9	2.33692	2.71845	8.88485	0.00287547	0.167003
RPSAP17	4.03706	3.08622	8.88327	0.00287795	0.167003
GLB1L2	2.38212	2.98433	8.8819	0.00288012	0.167003
NBPF13P	2.6058	-1.84699	8.88102	0.00288151	0.167003
MTCO3P12	-1.09907	8.28262	8.88031	0.00288262	0.167003
SIM2	5.00023	1.73756	8.86328	0.00290964	0.168127
KCTD14	-2.09298	2.85036	8.85672	0.00292012	0.168292
PROX1-AS1	4.15806	-0.605636	8.84528	0.00293847	0.168435
PPP1R13B	1.8271	3.63516	8.8447	0.00293941	0.168435
DAZL	-4.21211	-0.847279	8.83904	0.00294855	0.168435
PUS7	-1.29203	5.62298	8.83556	0.00295417	0.168435
PTGS2	3.6419	1.85309	8.8315	0.00296075	0.168435
SLC6A11	5.20435	0.525424	8.79568	0.00301945	0.170979
LTBP4	1.07644	6.15734	8.79476	0.00302097	0.170979
EEF1A1P9	4.29911	6.93637	8.78291	0.00304065	0.171316
RHOV	2.96955	0.517491	8.78183	0.00304245	0.171316
KRT16P3	-4.07681	0.0638307	8.76453	0.00307146	0.172509
RP11-738E22.3	-2.81631	-2.59566	8.74136	0.00311072	0.173809
DNMT3B	-1.61578	8.48675	8.73896	0.00311482	0.173809
SCAMP5	1.64675	4.37152	8.73628	0.00311941	0.173809
CAGE1	-2.34594	-2.05675	8.73216	0.00312646	0.173809
RP11-106M3.3	5.52849	-2.36354	8.7237	0.00314101	0.173809
RP11-475C16.1	-1.15527	6.32384	8.72321	0.00314185	0.173809
PLIN5	2.89679	-0.467769	8.70359	0.00317584	0.174112
NKX2-2	6.58513	-0.431204	8.69975	0.00318254	0.174112
GPRASP2	1.59291	5.77725	8.69225	0.00319566	0.174112
SYT6	-2.51128	3.58574	8.69178	0.00319649	0.174112
SPINK1	-3.29855	-1.65741	8.68694	0.00320499	0.174112
CD38	3.94344	0.15463	8.68433	0.00320957	0.174112
CCNO	4.1616	-0.11291	8.68203	0.00321362	0.174112
NMUR1	3.57765	-0.961706	8.68089	0.00321565	0.174112
GABRP	-4.25303	4.2196	8.6774	0.00322181	0.174112
ENPP7P8	-3.0955	-1.84064	8.67491	0.0032262	0.174112
LONRF3	3.32936	1.36698	8.66889	0.00323688	0.174263
RP11-1134I14.8	6.22197	-2.1715	8.64477	0.00328001	0.176155
PP14571	-2.67452	-1.87664	8.6168	0.00333077	0.177633
ANKRD19P	4.99957	1.93854	8.61367	0.0033365	0.177633
PRR14	1.37573	4.69801	8.61196	0.00333963	0.177633
RAB25	-2.87159	2.62848	8.60844	0.00334609	0.177633
HLA-F	4.51338	1.97353	8.60753	0.00334776	0.177633
FRG2	5.88528	-2.41147	8.59952	0.00336252	0.177797
SNORD3B-2	3.78572	-1.61244	8.59711	0.00336698	0.177797
PEBP4	5.00599	-2.83431	8.57743	0.00340356	0.179089
INHBB	3.55553	-0.893171	8.56867	0.00341997	0.179089
BRINP3	7.2481	-1.45118	8.56436	0.00342808	0.179089
VAX2	4.95921	-1.03039	8.56365	0.0034294	0.179089
COCH	2.44973	4.6802	8.55814	0.00343982	0.179089
WFIKKN2	5.51318	-2.2666	8.55798	0.00344012	0.179089
LGALS3BP	1.96857	6.13931	8.5407	0.00347291	0.180371
LRRC36	3.14315	-1.06923	8.53579	0.0034823	0.180434
HOXC13	5.62072	1.43704	8.52837	0.00349652	0.180747
EEF1A1P16	4.14392	5.23544	8.4926	0.00356594	0.183904
ATP9A	1.06184	5.14761	8.48151	0.00358774	0.184435
AKR1C3	-2.71332	1.63474	8.47012	0.00361028	0.184435
AC016708.2	4.31942	2.82013	8.47004	0.00361044	0.184435
NPIPB7	1.96869	0.0859737	8.46845	0.00361359	0.184435
SAT1	1.64675	7.83646	8.45965	0.00363111	0.184435
ADGRF5	3.13459	-0.347379	8.45545	0.00363951	0.184435
SIGLEC1	4.97289	-2.84819	8.45417	0.00364208	0.184435
CTD-2357A8.3	6.46229	-2.02219	8.45367	0.00364308	0.184435
ATP5L2	4.92892	-2.65881	8.44421	0.00366208	0.184477
NMNAT2	-2.28795	3.15172	8.44236	0.0036658	0.184477
RP11-640N20.6	-3.09681	-1.06967	8.44079	0.00366897	0.184477
SFTA3	7.1727	-1.51335	8.43523	0.0036802	0.184621
PRDM13	4.85834	-1.03231	8.42472	0.00370153	0.18527
PAX1	6.50223	-1.96909	8.41044	0.00373072	0.186308
KRT8P45	-2.12197	4.86428	8.40429	0.00374337	0.186518
B3GNT7	-2.75766	4.79233	8.39346	0.00376573	0.186995
AC009133.12	2.36434	0.30283	8.39092	0.00377101	0.186995
KLK1	4.77208	-0.244088	8.38738	0.00377836	0.186995
RP11-280K24.4	6.03725	-2.2713	8.37579	0.00380252	0.187731
BTN2A2	1.19434	4.42484	8.3711	0.00381236	0.187731
PHACTR3	3.5914	-0.684846	8.36805	0.00381875	0.187731
MANSC1	2.57098	2.39589	8.35159	0.00385351	0.18829
FSCN1P1	-2.36511	2.45515	8.35115	0.00385442	0.18829
LBX2-AS1	2.45682	0.629303	8.34811	0.00386089	0.18829
AHRR	2.23832	3.76304	8.34654	0.00386423	0.18829
RP11-63M22.2	5.31041	-2.52724	8.33132	0.00389674	0.189452
PCSK6	2.22347	3.33657	8.324	0.00391246	0.189452
TRIM43	6.55311	-1.97276	8.32336	0.00391384	0.189452
HLA-DOA	3.20134	3.55223	8.30917	0.00394454	0.19052
COL4A3	6.17511	-1.56691	8.2884	0.00398992	0.192291
SPTB	3.54771	1.89797	8.25912	0.00405478	0.194937
ISL2	3.87587	0.869416	8.25567	0.00406248	0.194937
TAP1	2.46667	3.69391	8.23435	0.0041105	0.195658
RP3-342P20.2	3.79161	3.68902	8.23139	0.0041172	0.195658
ALPPL2	4.66498	1.23801	8.23085	0.00411842	0.195658
RP1-90G24.10	5.79193	-1.98496	8.22459	0.00413266	0.195658
PLA2G16	2.09681	4.46645	8.22189	0.00413881	0.195658
HLA-DRA	5.29287	-1.06846	8.22073	0.00414146	0.195658
EMCN	4.83942	1.07089	8.21793	0.00414784	0.195658
DMBX1	5.63107	0.548332	8.21456	0.00415555	0.195658
RBP5	3.19705	-1.13498	8.21381	0.00415728	0.195658
IRX4	-2.54928	0.998715	8.19673	0.00419659	0.197088
ST13P3	4.39407	2.69069	8.18577	0.00422203	0.197862
RPL15P18	2.63574	-0.406217	8.17325	0.00425128	0.19881
DPP6	-2.64204	0.492249	8.16614	0.00426796	0.199168
URAHP	2.35532	-0.149598	8.15959	0.0042834	0.199467
GJA3	2.61789	1.2907	8.15102	0.00430368	0.19999
LINC00941	-1.95966	2.55366	8.14713	0.00431293	0.199998
TAC1	3.6449	0.116478	8.12954	0.00435499	0.201349
MYT1	3.40956	0.390844	8.12732	0.0043603	0.201349
ADAM11	2.19736	2.84405	8.11338	0.00439398	0.202481
RP11-186N15.3	5.16696	-2.29134	8.10811	0.00440677	0.202647
C2orf91	-2.10287	-1.8028	8.09861	0.00442993	0.202651
DLL1	2.93936	1.20912	8.09455	0.00443985	0.202651
RP1-78O14.1	-2.59779	-1.2675	8.09234	0.00444526	0.202651
AJAP1	-2.81541	2.35045	8.08924	0.00445289	0.202651
TRIM55	-2.86296	2.34819	8.08892	0.00445368	0.202651
MST1R	2.98841	0.961596	8.08214	0.00447036	0.202651
CDKN2C	3.36294	2.23521	8.08184	0.00447111	0.202651
ZIC3	-2.33495	6.00712	8.07718	0.00448262	0.20268
ABCA2	1.52645	5.50855	8.07415	0.00449013	0.20268
LINC01393	-2.68188	-2.44156	8.06032	0.00452453	0.203816
PPIAL4G	3.90879	2.28462	8.05581	0.00453579	0.203907
RP11-339B21.8	3.07112	-2.41767	8.04983	0.0045508	0.204022
CLUL1	3.06515	0.361361	8.04743	0.00455682	0.204022
CCDC144B	2.60004	2.12658	8.02336	0.00461777	0.206332
EGR2	3.6257	0.08091	8.011	0.0046494	0.207326
HHEX	3.43029	1.45756	7.96733	0.00476292	0.211169
ATP4A	3.70957	-1.81005	7.9628	0.00477486	0.211169
NTS	-3.01967	7.51557	7.96038	0.00478125	0.211169
KDF1	-2.72978	1.08151	7.9504	0.00480766	0.211169
RAB37	-2.84788	3.23046	7.94446	0.00482348	0.211169
FOXC1	3.39783	4.90425	7.94406	0.00482454	0.211169
RP11-26H16.1	4.72528	1.47706	7.94174	0.00483073	0.211169
ALG1L	3.26632	0.125729	7.94073	0.00483344	0.211169
OTUD1	1.81732	2.96553	7.94029	0.0048346	0.211169
RP11-442H21.2	5.2454	-2.59553	7.93868	0.00483891	0.211169
CYP2E1	2.37887	-0.0535725	7.93796	0.00484083	0.211169
ANK2	-1.2612	5.75556	7.9341	0.00485117	0.211203
NCR3	4.98924	-2.7229	7.91259	0.0049092	0.213309
LINC01186	-2.81104	-2.8245	7.9082	0.00492111	0.213406
RP11-932O9.9	2.23195	0.478116	7.8961	0.00495415	0.214418
GRIK1-AS1	4.87141	-2.93347	7.8838	0.00498796	0.215459
DPYSL5	2.47634	4.21197	7.87099	0.00502342	0.216566
MOCOS	3.01035	2.78504	7.86374	0.00504359	0.217012
GSG1L	3.29091	-1.81387	7.85167	0.00507738	0.218041
FABP5P1	-1.46275	3.66679	7.84089	0.00510774	0.218835
B3GALT5-AS1	-1.81974	1.8195	7.83808	0.00511569	0.218835
CD207	5.93358	-1.00111	7.8153	0.00518058	0.221182
HSPA1B	1.99645	7.18406	7.79164	0.00524885	0.222915
ULBP2	3.61612	1.10622	7.7846	0.00526934	0.222915
DUSP9	2.88388	1.61142	7.78385	0.00527152	0.222915
NELL1	3.36525	-0.210855	7.78061	0.00528101	0.222915
LINC01024	3.5337	-0.656316	7.77691	0.00529182	0.222915
RP11-345K20.2	4.10075	1.35391	7.77316	0.00530281	0.222915
PRODH	-1.7237	4.44938	7.76153	0.00533708	0.222915
ABCB4	3.01627	0.0875758	7.75952	0.00534301	0.222915
PRELP	-3.43863	3.29602	7.75946	0.00534319	0.222915
STARD5	2.15714	1.65698	7.75556	0.00535475	0.222915
HLA-C	1.78256	6.45557	7.75354	0.00536073	0.222915
ORC5	-1.10277	4.70093	7.75072	0.00536912	0.222915
RPS3AP49	3.43208	0.408919	7.74868	0.00537518	0.222915
RPL13AP25	-1.19214	5.52852	7.74658	0.00538143	0.222915
HAGLR	4.0944	2.03275	7.73923	0.00540338	0.222915
LMOD1	2.47199	1.89984	7.73888	0.00540443	0.222915
GRID2	-2.20743	3.7898	7.73649	0.0054116	0.222915
EPHA1-AS1	-2.14845	0.549085	7.73166	0.00542609	0.222915
AQP10	3.96759	-1.92302	7.73007	0.00543087	0.222915
PAXIP1-AS2	3.22397	0.0137417	7.7299	0.00543138	0.222915
DCT	3.19291	-1.11397	7.72927	0.00543326	0.222915
FOXA1	4.82622	0.832685	7.72443	0.00544786	0.222985
HOXD11	3.4536	2.4839	7.72201	0.00545516	0.222985
MGAT4A	2.50068	2.8488	7.71063	0.00548965	0.22398
LFNG	-2.18713	3.95648	7.70204	0.00551586	0.224634
LINC01388	6.04708	-2.29704	7.68714	0.00556158	0.226079
ZCCHC12	2.47948	1.41798	7.67813	0.00558942	0.226349
KRT8P3	-2.04867	5.76117	7.67761	0.00559103	0.226349
AC137932.5	4.81575	-2.85373	7.67192	0.00560868	0.226349
RPL23AP25	2.76483	0.411186	7.67173	0.00560925	0.226349
KLHDC7A	-2.16523	3.44146	7.66386	0.00563379	0.226565
FST	-1.55221	6.07297	7.66343	0.00563513	0.226565
UBL4B	3.61603	-1.75081	7.6488	0.00568102	0.227995
GCSH	-0.942531	5.57811	7.63966	0.00570985	0.228736
SMPD3	3.41159	-0.799445	7.6355	0.00572304	0.228849
C1orf115	2.53622	2.56971	7.63092	0.00573761	0.229017
CTD-2330K9.3	5.23419	-2.60959	7.62194	0.00576623	0.229744
TNFSF10	4.61577	-0.856208	7.61746	0.00578058	0.2299
HECA	1.0982	4.7598	7.60993	0.00580478	0.230448
THBS2	3.06973	3.49421	7.58557	0.00588372	0.23275
NUP210	2.12526	6.42559	7.58553	0.00588386	0.23275
C16orf89	-2.909	0.357502	7.5784	0.00590719	0.232983
PPIAP31	3.01968	4.08418	7.57728	0.00591087	0.232983
AC016629.3	5.3115	-2.70252	7.57406	0.00592143	0.232984
RRP9	-1.03406	4.99647	7.56597	0.00594807	0.233098
GOLGA8T	2.48692	-0.14478	7.56582	0.00594855	0.233098
CHRDL1	2.75565	4.12054	7.56356	0.00595603	0.233098
LDHAP3	-2.95947	-3.00919	7.56003	0.0059677	0.233123
NAPSA	2.48711	-0.799517	7.55663	0.00597896	0.233123
NIFK	-0.909308	5.77931	7.5538	0.00598836	0.233123
SYT11	3.19939	2.68853	7.52914	0.00607089	0.23592
GABRB3	-1.44811	6.65401	7.51723	0.00611116	0.236812
SCART1	2.04192	1.59959	7.51601	0.00611529	0.236812
LINC00528	4.32235	-2.84581	7.51074	0.0061332	0.23709
TP73	4.22907	1.83749	7.50205	0.00616288	0.23782
HOXD8	2.66291	0.69514	7.49497	0.00618717	0.237924
RP1-90G24.6	5.3272	-2.64588	7.49277	0.00619472	0.237924
ARNTL	-1.49833	3.56501	7.4908	0.00620149	0.237924
NR2F1	3.59493	3.81091	7.48871	0.00620869	0.237924
RP11-848P1.9	3.11685	-0.62232	7.47514	0.00625569	0.23931
C2CD4B	5.02837	-2.49362	7.47153	0.00626821	0.239374
SAMHD1	1.60099	4.33219	7.45201	0.00633656	0.240825
TMEM35	1.78322	2.74448	7.45169	0.00633769	0.240825
MEGF11	3.29962	0.0647656	7.45134	0.00633894	0.240825
PHF10	0.922775	6.57537	7.44674	0.00635513	0.241025
KLF4	2.22321	2.22203	7.43775	0.00638696	0.241817
RP3-525N10.2	2.96775	-1.341	7.40906	0.00648961	0.245202
HIST2H2BE	1.82347	2.23706	7.40658	0.00649857	0.245202
CTB-186G2.1	4.79405	-1.99707	7.39799	0.00652967	0.245277
CCL26	4.53949	-1.08744	7.39235	0.0065502	0.245277
CMKLR1	-3.06196	3.83207	7.39026	0.0065578	0.245277
TRIM60P18	6.72495	-1.54682	7.3889	0.00656276	0.245277
DHRS9	5.01055	-1.09041	7.38736	0.00656837	0.245277
SCNN1D	1.70829	2.55065	7.38511	0.00657661	0.245277
TMEM173	3.15718	2.02189	7.38145	0.00659002	0.245277
HOXA4	3.17995	0.322019	7.37606	0.00660977	0.245277
PCP4	-2.70007	-0.969506	7.37426	0.00661641	0.245277
NPHS1	5.11568	-1.61606	7.37092	0.00662872	0.245277
ENPP4	2.01862	3.54765	7.37026	0.00663112	0.245277
HLA-DPA1	2.50513	2.61397	7.36287	0.00665843	0.245277
RP11-66N24.3	2.02681	1.02553	7.36283	0.00665858	0.245277
PIPOX	-1.84527	3.53869	7.36243	0.00666006	0.245277
AC133785.1	4.55979	-2.00148	7.36017	0.00666844	0.245277
SAMD12	2.0768	2.25008	7.3575	0.00667837	0.245277
PDE11A	2.72959	0.503486	7.35249	0.00669699	0.245553
SNX18P9	4.31433	-2.8062	7.34688	0.00671791	0.245591
NR4A1	1.64774	4.22637	7.34625	0.00672028	0.245591
GALNT16	1.98231	2.93921	7.34083	0.00674058	0.245925
RNF150	1.75272	2.94466	7.32276	0.00680867	0.247112
OSBP2	2.32424	2.19308	7.31695	0.00683073	0.247112
RP11-527N22.1	5.45334	-2.63347	7.31417	0.0068413	0.247112
ARAP2	2.74692	1.4156	7.30992	0.00685749	0.247112
RP11-277P12.10	-2.28575	2.82512	7.30966	0.00685847	0.247112
XXbac-BPG27H4.8	-3.61255	-1.15909	7.30612	0.00687203	0.247112
RP11-348F1.2	6.15889	-2.1635	7.30371	0.00688124	0.247112
CTD-3224K15.2	-4.2361	-3.064	7.30284	0.00688456	0.247112
KLHL24	1.16946	4.65093	7.30109	0.00689128	0.247112
HLA-F-AS1	2.81593	0.678778	7.30059	0.00689321	0.247112
RP11-439C15.4	3.20299	-2.08544	7.2998	0.00689625	0.247112
KCTD19	2.39166	0.912679	7.29684	0.00690759	0.247117
ITGB3	3.10119	-0.345981	7.29221	0.00692543	0.247355
APLP1	1.28021	5.20048	7.28075	0.00696976	0.248178
MYOM3	3.14803	0.823828	7.28043	0.00697097	0.248178
HES7	3.71031	-0.914273	7.2689	0.00701586	0.249374
RP11-503C24.6	-3.8954	-3.09989	7.2651	0.00703075	0.249501
FUCA1	1.73023	3.54977	7.26214	0.00704234	0.249511
RPS3AP5	2.59551	5.91025	7.2475	0.00709996	0.251099
CNTN1	2.67386	3.0255	7.24499	0.0071099	0.251099
ARRDC4	1.48763	4.96219	7.23487	0.00715012	0.251895
HSPA4L	1.99645	3.62213	7.23358	0.00715525	0.251895
CELF4	2.33435	-0.00890297	7.22371	0.0071947	0.252159
CTD-2270N23.1	3.3684	4.11026	7.22268	0.00719881	0.252159
NANOGP1	-2.62358	1.43068	7.21845	0.00721581	0.252159
PLXDC1	1.90805	1.25977	7.21574	0.0072267	0.252159
LAMA3	3.06698	3.10749	7.21498	0.00722978	0.252159
SAMD10	1.83775	1.61654	7.21283	0.00723844	0.252159
AIMP2	-0.991926	5.25291	7.20933	0.00725257	0.252159
TPPP	2.67726	2.14328	7.20894	0.00725415	0.252159
RPL12P8	3.7599	2.80456	7.19506	0.00731045	0.253716
HMGN1P38	2.40905	2.43873	7.18945	0.00733334	0.254111
GNLY	4.733	-2.9173	7.18404	0.00735551	0.25448
TBC1D2B	1.25673	5.27913	7.17851	0.00737819	0.254603
RP11-134G8.5	5.00874	-2.1995	7.17664	0.00738589	0.254603
APOLD1	2.31738	2.03259	7.17475	0.00739366	0.254603
SYNPO2L	-2.86562	-0.512064	7.16536	0.00743248	0.255045
CTD-2001C12.1	-2.11276	-1.71359	7.16252	0.00744425	0.255045
ZMYND10	1.94248	-0.375958	7.16183	0.00744711	0.255045
NBEAP3	6.41218	-2.06063	7.15777	0.00746401	0.255045
LINC01551	5.72718	-2.4581	7.15698	0.00746728	0.255045
FNDC4	1.47801	3.45803	7.14877	0.00750153	0.255045
TTC6	5.07718	-1.47927	7.14734	0.00750755	0.255045
KRT16P1	-3.88779	0.244845	7.14397	0.00752166	0.255045
IPCEF1	2.57126	-0.620931	7.1403	0.00753705	0.255045
CRLF1	-1.83585	4.10431	7.14026	0.00753721	0.255045
ROS1	-4.66592	-0.43508	7.13824	0.00754571	0.255045
MXD1	1.39743	3.44858	7.13363	0.00756513	0.255045
FRG2B	5.60633	-2.57368	7.13274	0.00756888	0.255045
FUT3	3.78255	-0.614643	7.1314	0.00757457	0.255045
EPHA5-AS1	4.13268	-2.1028	7.13015	0.00757983	0.255045
USP2	1.98766	2.0328	7.1249	0.00760207	0.255156
KRT81	-3.79832	1.43825	7.12392	0.00760623	0.255156
CXorf57	1.8388	4.74817	7.1181	0.00763095	0.255596
GSAP	3.53311	0.19461	7.10752	0.0076761	0.256719
AC092198.1	-2.47091	0.745188	7.10154	0.00770176	0.257188
STMND1	2.91443	-1.69623	7.09747	0.00771929	0.257383
CDH5	3.79314	3.23082	7.09201	0.00774283	0.257779
HIST1H1C	1.96388	2.67755	7.08607	0.00776853	0.258245
AC024592.9	-3.53584	-2.48683	7.07532	0.00781528	0.258655
CHRFAM7A	2.35033	1.58564	7.07431	0.00781968	0.258655
RBFA	-0.894345	4.57329	7.07141	0.00783236	0.258655
NR6A1	-1.37597	6.60677	7.07039	0.00783683	0.258655
JAG2	1.46593	3.94281	7.06979	0.00783946	0.258655
LAMA4	2.38502	3.94123	7.06531	0.00785907	0.258915
NRBP2	1.19291	5.28554	7.05946	0.00788476	0.259375
CNNM4	1.17426	4.43252	7.02988	0.00801607	0.263302
SULT2A1	5.86412	-2.37551	7.02128	0.00805467	0.264176
ADNP2	-0.779235	6.38464	7.01439	0.0080857	0.264801
ILDR1	-3.34424	-1.55599	7.00553	0.00812582	0.26572
RP11-151A6.4	-2.57652	-2.6153	6.99468	0.00817523	0.266941
PCK1	5.01411	-0.521914	6.9889	0.00820167	0.267408
NCR3LG1	2.03109	3.57809	6.98324	0.00822766	0.267579
AMOTL1	-1.10105	8.08106	6.98016	0.00824184	0.267579
CTD-2290C23.2	-2.41198	-2.06742	6.97984	0.00824327	0.267579
SPATA31C1	-3.53135	-2.95127	6.97344	0.00827282	0.268144
RP11-277P12.20	2.73126	0.955673	6.96285	0.00832195	0.268561
SHISA3	2.84841	1.59108	6.95581	0.00835476	0.268561
C10orf35	1.87066	2.91386	6.95448	0.00836094	0.268561
VARS2	1.00002	5.22108	6.95292	0.00836827	0.268561
AVPR2	-2.46698	-2.48634	6.95184	0.0083733	0.268561
C1R	2.05865	3.05788	6.95004	0.00838176	0.268561
KPNA5	1.21194	4.21355	6.94915	0.00838592	0.268561
ZFHX4-AS1	3.88282	-2.43569	6.94905	0.00838635	0.268561
AC016735.2	-2.42897	-1.80545	6.94717	0.00839521	0.268561
KRT19P1	-2.86957	-1.80511	6.93774	0.00843956	0.269347
RPS26P13	5.26641	1.10337	6.93593	0.00844813	0.269347
GNGT1	3.45847	-1.72962	6.93308	0.00846157	0.269347
RP11-16P6.1	-2.14767	0.835484	6.93068	0.00847297	0.269347
SEZ6	4.46543	-0.413905	6.9271	0.0084899	0.269347
KRT18P16	-2.93382	-2.2023	6.92646	0.00849297	0.269347
NKX1-2	-3.74906	2.90625	6.91332	0.00855558	0.270878
FUT6	4.97989	-2.89115	6.9065	0.00858828	0.270878
KLF12	1.14271	5.41833	6.90638	0.00858888	0.270878
USP32P2	2.11519	2.35741	6.90418	0.00859946	0.270878
ADCY8	-2.67767	0.698934	6.90352	0.00860262	0.270878
RP11-352D13.6	4.39879	-2.52925	6.89784	0.00863	0.271092
BEX5	2.68707	1.84483	6.89702	0.00863396	0.271092
CHRNB4	2.49798	0.606599	6.8933	0.00865194	0.27127
LBX1-AS1	5.40573	0.319707	6.88953	0.00867023	0.271458
GFI1	3.12782	0.734682	6.88361	0.00869895	0.271972
RALGPS1	1.70806	3.31202	6.88073	0.00871298	0.272025
HIST2H2AA3	2.29571	1.03917	6.87336	0.00874902	0.272764
GRIA2	3.68328	-1.97925	6.86584	0.00878591	0.273274
C15orf62	3.07592	-1.62521	6.8636	0.00879692	0.273274
SLC17A7	2.62435	0.552877	6.86173	0.00880614	0.273274
ZBTB5	0.864166	5.22869	6.85934	0.00881789	0.273274
APOD	2.88128	-1.79957	6.85744	0.00882727	0.273274
SUSD2	-2.17028	3.17593	6.84993	0.0088645	0.274042
BMP3	5.46286	-2.42303	6.84047	0.00891154	0.275064
ARL4AP2	-1.53451	-0.0954123	6.83492	0.00893926	0.275064
RP11-554A11.9	3.6749	-2.42494	6.83186	0.0089546	0.275064
PDIA2	3.12123	0.835235	6.83128	0.00895752	0.275064
RPL3L	3.58584	-0.46524	6.83081	0.00895985	0.275064
ANXA3	-1.37454	5.26614	6.82229	0.00900269	0.275505
RP11-247I13.3	3.3058	-2.40534	6.82128	0.0090078	0.275505
DNAJC5G	5.22238	-2.70137	6.81952	0.00901666	0.275505
BAIAP3	1.94909	2.74461	6.81608	0.00903406	0.275505
SLITRK5	2.49985	3.4901	6.81557	0.00903665	0.275505
RSL24D1P8	-3.53166	-2.95441	6.81192	0.00905514	0.275688
VWA1	-1.0132	5.18232	6.80773	0.0090764	0.275955
NR3C1	1.20621	4.80613	6.80319	0.00909952	0.276277
PI15	2.61696	0.85621	6.79585	0.00913703	0.277035
AF064860.7	-2.48873	-1.69387	6.78637	0.00918563	0.277949
RP11-728G15.1	4.92817	-2.37679	6.78507	0.00919234	0.277949
CTAGE11P	4.84494	-2.75014	6.77648	0.00923669	0.27877
ZNF98	5.88507	-1.05196	6.77435	0.00924774	0.27877
SORCS1	2.96441	1.77649	6.77248	0.0092574	0.27877
CLEC12B	-3.93828	-2.9897	6.76987	0.00927095	0.278798
2003-09-01	1.68391	3.95481	6.76711	0.00928529	0.278849
ACBD7	2.33214	1.95432	6.76303	0.00930657	0.279109
CNPY1	4.3344	-0.349079	6.7603	0.00932082	0.279157
ERAP2	4.37299	2.6074	6.7504	0.00937265	0.280162
RP11-256I9.3	-2.79356	-2.03427	6.74258	0.00941383	0.280162
SH2D3C	1.86792	2.59857	6.74241	0.00941473	0.280162
MYO3B	-2.07357	0.0205327	6.74184	0.00941775	0.280162
TAGAP	4.72701	-2.85442	6.73952	0.00943	0.280162
AGPAT3	1.1061	4.94195	6.73942	0.00943054	0.280162
OAS3	3.73255	2.13295	6.73064	0.00947706	0.280776
AC091493.2	-4.03084	-2.83573	6.7253	0.0095055	0.280776
RP1-313L4.3	-2.29346	-2.38853	6.72509	0.00950661	0.280776
DEAF1	0.912869	5.06918	6.72225	0.00952175	0.280776
POU5F1P3	-3.55657	4.10495	6.71994	0.00953407	0.280776
ULK3	1.30185	4.9117	6.71879	0.00954024	0.280776
EBF1	2.38549	-0.386341	6.71787	0.00954516	0.280776
RP11-173P15.3	3.78515	-1.35604	6.71615	0.00955439	0.280776
NOX5	-2.80063	0.466225	6.71404	0.00956568	0.280776
ARL17A	1.21018	5.78441	6.70556	0.00961128	0.281654
ST6GAL2	2.71684	2.93309	6.70064	0.00963781	0.281654
RAI2	2.07039	1.44436	6.69825	0.00965074	0.281654
EIF4E1B	4.51153	-1.83806	6.69417	0.00967289	0.281654
TMEM82	-2.5862	-2.04229	6.69259	0.00968143	0.281654
VAMP2	0.997103	5.07838	6.68982	0.00969652	0.281654
RP11-1379J22.5	2.51989	-1.92538	6.68805	0.00970616	0.281654
FAM134B	2.23346	0.823611	6.68681	0.00971291	0.281654
HIST1H4H	2.08289	-0.315708	6.68566	0.00971913	0.281654
PUM3	-0.961609	5.96989	6.68331	0.00973195	0.281654
MAFA-AS1	2.86739	-1.20436	6.68224	0.00973784	0.281654
LONRF2	2.36971	3.06148	6.6748	0.00977856	0.281654
PRSS8	-1.81271	4.6647	6.6731	0.00978788	0.281654
KCNK12	-2.5824	0.245609	6.67072	0.00980097	0.281654
LINC01166	5.29601	-2.73608	6.66698	0.00982152	0.281654
RP4-595K12.1	4.17761	-1.49396	6.6669	0.00982197	0.281654
LDHAP4	-1.2295	3.88575	6.66422	0.00983675	0.281654
ZFPM2-AS1	4.75084	-1.1424	6.66117	0.00985362	0.281654
SMYD1	-2.74433	-1.929	6.65989	0.00986068	0.281654
RP3-522J7.6	5.0201	-2.85566	6.65914	0.00986484	0.281654
RP1-239B22.5	2.31472	1.03035	6.65705	0.00987645	0.281654
KRT23	-2.96394	-1.49449	6.6557	0.0098839	0.281654
C10orf67	3.40766	-2.64596	6.65477	0.00988909	0.281654
TCF15	-2.54845	1.66326	6.65153	0.00990707	0.281803
AC021224.1	4.15451	-1.91252	6.64791	0.00992722	0.282012
CNTNAP2	-1.48356	7.24335	6.63689	0.0099888	0.282681
SLC30A4	2.17189	2.21245	6.63545	0.00999691	0.282681
HYKK	2.03991	1.36865	6.63461	0.0100016	0.282681
GJB2	3.80462	0.899696	6.63454	0.010002	0.282681
GOLGA8R	1.96941	-0.0170838	6.63029	0.0100259	0.282995
SFRP2	-3.09681	6.89133	6.62021	0.0100828	0.28411
MOGAT3	-2.82104	-1.90677	6.61756	0.0100978	0.28411
MYO1H	4.03329	-2.38191	6.61646	0.010104	0.28411
GRID1	2.5117	0.877886	6.6124	0.0101271	0.284397
OPHN1	1.51912	3.25345	6.60846	0.0101495	0.284664
TRIM10	5.43368	-2.58304	6.60608	0.0101631	0.284684
VDAC1P8	2.29737	-2.1565	6.60221	0.0101852	0.28494
PNO1	-0.909034	5.36246	6.57486	0.0103429	0.28774
GJA4	5.41033	2.35894	6.57454	0.0103448	0.28774
HSD11B2	2.43597	1.02225	6.57446	0.0103453	0.28774
RAB6B	1.56596	3.5554	6.57417	0.0103469	0.28774
RP6-159A1.2	3.49875	1.13059	6.5716	0.0103618	0.28774
PGM5P4-AS1	4.4792	-3.11846	6.56909	0.0103765	0.28774
MYO15A	1.92677	0.809854	6.56908	0.0103765	0.28774
DCX	3.96765	3.43994	6.56535	0.0103983	0.287982
P2RY6	-3.41365	1.74693	6.55441	0.0104625	0.28927
MAF	1.77643	4.05129	6.55296	0.010471	0.28927
EPS8	1.29176	4.83635	6.54846	0.0104975	0.289639
LRRTM2	5.86106	-2.40538	6.54486	0.0105188	0.289864
RP11-147L13.8	2.76229	-1.55779	6.52834	0.0106169	0.292203
DLG3	1.0278	5.8875	6.52478	0.0106382	0.292423
VSTM1	-2.72771	-0.571096	6.51456	0.0106995	0.293626
BAIAP2L1	-1.15187	5.46663	6.51306	0.0107085	0.293626
RP11-98D18.17	4.30828	-3.06943	6.50944	0.0107303	0.293858
SLC38A3	2.22414	1.61306	6.50445	0.0107605	0.294242
RCN1P2	-1.1779	4.84841	6.50269	0.0107711	0.294242
RBM33	0.869885	6.74434	6.49747	0.0108028	0.294242
TPD52L1	1.8204	3.32938	6.49408	0.0108234	0.294242
SNAP91	2.30052	1.12166	6.49404	0.0108237	0.294242
ABCC8	4.22774	-0.367771	6.493	0.01083	0.294242
RUNDC3A-AS1	2.15615	1.15126	6.49175	0.0108376	0.294242
NTRK2	2.88352	5.00536	6.48731	0.0108647	0.294389
LSG1	-0.922146	5.72248	6.4865	0.0108697	0.294389
DRAXIN	-2.18212	4.88481	6.48015	0.0109086	0.29508
KHK	2.37185	2.32431	6.47356	0.0109491	0.295813
GUF1	-0.80125	5.8882	6.46544	0.0109992	0.296619
AC005307.3	4.29553	-1.0803	6.46183	0.0110216	0.296619
P2RX5	2.83288	-0.595373	6.46172	0.0110223	0.296619
FGF4	-3.51931	-1.60678	6.45989	0.0110337	0.296619
IFT27	0.862519	5.27764	6.45788	0.0110461	0.296619
FOXG1-AS1	4.69694	-2.9887	6.45073	0.0110907	0.296737
ARHGAP29	-1.4532	6.55842	6.45072	0.0110907	0.296737
RP11-507K2.3	5.27455	-2.65836	6.45071	0.0110908	0.296737
PARD6A	2.38232	0.825018	6.44433	0.0111307	0.297162
GOLGA8H	2.27978	-0.0605909	6.44303	0.0111388	0.297162
C14orf105	-3.51344	-2.74703	6.44171	0.0111471	0.297162
NPM1P19	-1.89295	-1.00771	6.43902	0.011164	0.297208
SLAMF1	-4.22898	-2.96338	6.43663	0.011179	0.297208
PPEF2	3.49781	-2.52826	6.43502	0.0111892	0.297208
AP002856.5	-3.06886	0.333466	6.43105	0.0112142	0.297492
RP11-134O21.1	6.10288	-2.23157	6.42811	0.0112328	0.297492
NRIP2	4.24065	-1.86226	6.42359	0.0112614	0.297492
CRX	4.2317	-2.8509	6.42118	0.0112767	0.297492
LZTS1	-1.47842	5.02153	6.4154	0.0113135	0.297492
DHX37	-1.03029	5.60025	6.41026	0.0113463	0.297492
SDHA	1.01249	6.71872	6.40926	0.0113526	0.297492
SYK	3.97082	2.63682	6.40882	0.0113555	0.297492
GRHL3	-2.26067	2.97041	6.40705	0.0113668	0.297492
SERPINF1	1.55933	4.77579	6.40663	0.0113695	0.297492
LINC01167	5.38062	-2.68411	6.40493	0.0113804	0.297492
TNFAIP8L3	2.45584	0.0956269	6.40489	0.0113807	0.297492
GOLGA8CP	4.03235	-1.38819	6.40385	0.0113873	0.297492
RP11-834C11.7	4.04	-1.81957	6.40365	0.0113886	0.297492
REEP1	2.85258	0.909252	6.39379	0.011452	0.298795
RPL12P13	3.96345	0.266523	6.39027	0.0114748	0.299035
SYT4	3.4891	1.38061	6.38026	0.0115397	0.300371
LIX1	-2.85176	3.4554	6.37802	0.0115542	0.300396
HHIPL2	-2.42922	2.21407	6.36701	0.0116261	0.300965
DANT1	-2.61748	-1.47246	6.36488	0.0116401	0.300965
TEX14	2.39097	0.774312	6.36426	0.0116442	0.300965
LRRC71	2.92362	-2.00551	6.36301	0.0116524	0.300965
PIANP	1.15211	3.88507	6.36262	0.0116549	0.300965
AKR1B15	-3.26292	-0.751491	6.36155	0.011662	0.300965
RP11-22C11.2	-2.85751	-1.52193	6.36009	0.0116715	0.300965
LHX9	5.54461	-1.10897	6.35482	0.0117063	0.301195
NMRK2	-2.42523	4.09083	6.3546	0.0117077	0.301195
RP11-626G11.4	5.12051	-2.81244	6.35137	0.0117291	0.301392
UBE2Q2L	2.95776	-1.79667	6.34219	0.0117899	0.302603
SLCO5A1	2.31823	0.59386	6.33759	0.0118205	0.302782
RP11-456H18.2	4.14571	-2.06685	6.33703	0.0118243	0.302782
SPATA13	-1.30797	5.91687	6.33096	0.0118648	0.303466
BEND3	-1.16013	4.78651	6.32759	0.0118874	0.303525
FAM27E4	1.84505	-0.716479	6.32473	0.0119066	0.303525
HOXD4	2.65907	2.5028	6.32446	0.0119084	0.303525
RP11-296A18.5	2.9775	3.54246	6.31614	0.0119644	0.304432
TLR8-AS1	-3.27335	-2.48757	6.31508	0.0119715	0.304432
TMEM56	1.55327	3.13364	6.30333	0.0120511	0.306104
PINX1	-1.06232	3.71325	6.30055	0.0120701	0.306233
SLC27A2	3.90536	0.877983	6.29783	0.0120886	0.306351
GPNMB	2.54547	-0.179112	6.2904	0.0121394	0.307285
SBK2	2.2541	-0.623065	6.2869	0.0121634	0.307537
HOXD9	2.36884	2.61947	6.28165	0.0121994	0.307537
SV2B	4.37802	-1.52733	6.2809	0.0122046	0.307537
GRHL2	-3.5525	2.83984	6.28083	0.0122051	0.307537
FAM9B	-2.61533	-2.47532	6.2759	0.0122391	0.307837
PPIAP29	-1.00641	5.24742	6.27462	0.012248	0.307837
RNASEH2C	1.2859	4.69733	6.27304	0.0122588	0.307837
SNORD3C	4.10238	-2.97233	6.26722	0.0122992	0.308501
FAR2	1.55343	3.60765	6.25958	0.0123523	0.30867
RP11-855A2.5	3.69503	-1.62824	6.25807	0.0123629	0.30867
AC002310.7	3.71685	-1.33595	6.25778	0.0123649	0.30867
OR7E148P	5.00962	-2.75458	6.25501	0.0123843	0.30867
IRF8	2.98417	-0.115418	6.25455	0.0123875	0.30867
RP11-567J20.2	-2.45297	-2.47818	6.25261	0.0124011	0.30867
DMTN	2.3625	1.6236	6.25135	0.0124099	0.30867
ABHD17AP3	2.97315	0.841052	6.24948	0.012423	0.30867
FEZF1-AS1	3.97756	-0.462242	6.24754	0.0124366	0.30867
CHP2	5.47602	-1.53819	6.24623	0.0124458	0.30867
ING4	1.03144	4.39086	6.2427	0.0124706	0.308751
CRTC2	0.859362	5.15707	6.24127	0.0124807	0.308751
TIMP4	-1.9434	2.50593	6.2398	0.012491	0.308751
AC004987.9	-2.39495	3.04029	6.2323	0.0125441	0.309475
TRAPPC3L	4.72821	-2.95184	6.2317	0.0125484	0.309475
C5orf63	5.29397	-0.679642	6.22565	0.0125912	0.310167
RP11-132A1.3	-2.60081	3.06943	6.22379	0.0126045	0.310167
CTD-2334D19.1	-2.46205	-1.15467	6.21823	0.0126442	0.310795
TUBB2B	-1.35903	9.2639	6.21143	0.0126928	0.310953
LRIG1	0.999317	5.8014	6.21086	0.0126969	0.310953
KRT16P2	-4.35885	-0.650348	6.20632	0.0127295	0.310953
CORO6	1.70822	3.112	6.20558	0.0127348	0.310953
BARX2	3.45232	0.511789	6.20199	0.0127607	0.310953
SPTSSB	-2.68868	0.104597	6.19973	0.012777	0.310953
RP11-777J24.1	-2.44443	-1.4271	6.19935	0.0127797	0.310953
CD300E	-4.91465	0.845032	6.19517	0.0128099	0.310953
ZCCHC5	-3.58136	-2.97155	6.19374	0.0128203	0.310953
HSPE1	-0.786186	7.13729	6.19219	0.0128315	0.310953
LPAL2	-2.04246	-0.237312	6.18981	0.0128488	0.310953
LINC00939	-2.34235	-0.372836	6.18898	0.0128549	0.310953
SLC25A27	1.60796	2.6999	6.18839	0.0128591	0.310953
COL11A2	2.36491	3.71991	6.1883	0.0128597	0.310953
TRIM43B	4.96969	-2.8554	6.18704	0.0128689	0.310953
PIGL	1.18757	4.2766	6.18607	0.012876	0.310953
LAMP3	2.58058	-0.0362973	6.18105	0.0129125	0.31116
TLX3	4.22403	-0.991783	6.18002	0.01292	0.31116
LHFPL4	-2.93287	-0.994028	6.1791	0.0129268	0.31116
HIST2H2BF	2.35371	-1.08692	6.17561	0.0129523	0.311296
NBEAL2	0.967967	5.4973	6.17447	0.0129607	0.311296
RP11-345F18.1	4.86518	-2.64345	6.16867	0.0130032	0.311979
RP3-439F8.1	2.79322	-2.31391	6.16634	0.0130203	0.31205
AC009299.3	-1.5354	1.404	6.16166	0.0130549	0.312538
HNRNPA3P12	1.92464	1.6563	6.15553	0.0131002	0.312803
FABP5	-1.05515	5.93256	6.154	0.0131115	0.312803
LINC00707	-2.5499	2.78842	6.15303	0.0131188	0.312803
LRRC75A	2.31836	1.56349	6.1525	0.0131226	0.312803
AC007277.3	-2.61876	-0.465859	6.14658	0.0131667	0.313386
ALDH1A1	2.2204	-0.535713	6.1454	0.0131755	0.313386
DUOX2	2.22493	-0.617497	6.14318	0.013192	0.313441
RP11-685N10.1	-1.74068	0.691781	6.14108	0.0132076	0.313475
SOX15	-1.98441	2.77326	6.13048	0.0132871	0.315023
AK5	2.4677	0.656729	6.12364	0.0133386	0.315071
CTSV	-1.27025	5.9849	6.12326	0.0133414	0.315071
RP11-277E18.2	-2.99163	0.720623	6.11801	0.0133811	0.315071
NOXA1	2.47626	0.304528	6.11716	0.0133876	0.315071
POLG	0.927301	6.38478	6.11686	0.0133899	0.315071
AC093390.1	-2.64367	-2.17517	6.11538	0.0134011	0.315071
GOLGA8EP	3.09385	-1.84488	6.1126	0.0134221	0.315071
PDE8B	1.91492	0.701038	6.11088	0.0134352	0.315071
CELF3	2.77518	-1.29757	6.11032	0.0134395	0.315071
PIDD1	0.829103	5.39675	6.10955	0.0134454	0.315071
GLIS3	2.19029	2.29011	6.10842	0.013454	0.315071
PLEKHD1	3.26639	-1.79315	6.10757	0.0134604	0.315071
PAK1IP1	-0.99151	5.16864	6.10376	0.0134895	0.315417
NUTM2F	4.05192	-2.77957	6.10172	0.013505	0.315446
CTC-340A15.2	4.4458	-3.05051	6.09984	0.0135194	0.315448
ELK4	0.932758	5.39903	6.09521	0.0135549	0.315819
TRIM15	5.36817	-2.50489	6.09403	0.0135639	0.315819
RPS20P33	1.96304	-1.46401	6.0822	0.0136551	0.317444
SDR16C5	4.7925	-2.46251	6.07961	0.0136751	0.317444
TMEM88	-2.70039	4.94623	6.07758	0.0136908	0.317444
FAM124B	2.95191	-0.222001	6.07752	0.0136913	0.317444
VENTX	-2.70724	2.11264	6.07378	0.0137203	0.31756
ACBD4	1.727	2.88956	6.07317	0.013725	0.31756
PDGFRL	2.02103	1.51826	6.06262	0.0138073	0.319128
CCDC155	4.29845	-2.60656	6.05944	0.0138322	0.319369
NIP7	-0.832361	5.50148	6.05582	0.0138605	0.319504
THSD1	1.65568	0.979706	6.05484	0.0138682	0.319504
UBA7	1.70985	0.928979	6.05316	0.0138814	0.319504
HIST1H2BJ	2.14571	-0.0046603	6.04784	0.0139233	0.319999
RIMS4	2.4609	3.8033	6.04675	0.0139319	0.319999
YPEL3	1.23136	4.16239	6.04324	0.0139596	0.32025
SPINK4	5.44214	-2.66237	6.04169	0.0139719	0.32025
CD47	1.00171	5.2238	6.02929	0.0140704	0.322124
RP11-566K11.2	4.30787	-2.83915	6.02773	0.0140828	0.322124
CAND2	1.13435	4.10586	6.02273	0.0141228	0.322543
RP5-1061H20.4	2.58504	-1.84187	6.02179	0.0141303	0.322543
RP11-323C15.2	4.96347	-2.89378	6.00863	0.0142361	0.323974
SMARCD3	1.2387	4.10988	6.00692	0.0142498	0.323974
RPS28P7	-0.821262	6.90093	6.00635	0.0142545	0.323974
KIF13B	1.13983	4.20136	6.00586	0.0142584	0.323974
PRR9	-3.94672	0.767956	6.00487	0.0142664	0.323974
BCL2L11	1.54358	4.7226	5.99883	0.0143154	0.324695
RP11-410K21.2	-2.42952	-2.7886	5.99573	0.0143406	0.324695
RP11-181K12.2	-3.24157	-0.305349	5.99488	0.0143474	0.324695
TFPI2	3.24112	7.1073	5.99371	0.014357	0.324695
IFIH1	2.7144	-0.0778401	5.99149	0.014375	0.32477
MAOB	2.32155	0.610924	5.98427	0.014434	0.325469
LY75	-3.70878	-1.10964	5.98409	0.0144355	0.325469
FOXG1	3.85657	1.6277	5.97949	0.0144732	0.325987
KCNC1	3.24011	-0.0540807	5.97707	0.0144931	0.326098
MCEMP1	5.62142	-2.47687	5.97529	0.0145077	0.326098
ADGRF2	-3.14428	-0.803406	5.97133	0.0145403	0.326498
RP11-172F4.2	-1.90469	0.729628	5.96444	0.0145972	0.327443
RP11-881M11.2	3.48518	-2.48858	5.95877	0.0146443	0.328166
UNC80	2.32897	-0.351191	5.95036	0.0147142	0.328196
AC012123.1	2.93341	-2.46084	5.94886	0.0147268	0.328196
TMEM178A	1.68987	2.5938	5.94798	0.0147341	0.328196
MTATP8P1	-0.927197	5.15256	5.94686	0.0147435	0.328196
SPNS2	-2.0997	1.83431	5.9415	0.0147884	0.328196
ADAM3A	-3.78369	-3.16058	5.94065	0.0147955	0.328196
RP11-739B23.1	3.93499	-2.36731	5.93872	0.0148118	0.328196
RP11-1148O4.1	-1.8667	-1.71569	5.93632	0.014832	0.328196
TXK	2.72811	0.592729	5.93592	0.0148353	0.328196
TMEM140	3.56742	-2.10949	5.93042	0.0148817	0.328196
FAM101B	1.59415	4.11736	5.92901	0.0148936	0.328196
NPM1P46	3.26743	1.90726	5.92807	0.0149016	0.328196
RP11-297C4.1	5.76248	-2.43681	5.92743	0.014907	0.328196
CADM4	1.31176	5.06341	5.92723	0.0149087	0.328196
FGF3	-2.87052	-2.37163	5.92649	0.014915	0.328196
BCRP7	3.13857	-1.55314	5.92566	0.0149219	0.328196
RASSF10	-2.42437	0.197467	5.92253	0.0149485	0.328196
NOL7	-0.732723	5.72776	5.92208	0.0149523	0.328196
RFNG	0.813944	5.44306	5.92073	0.0149638	0.328196
HIST1H2BK	1.44395	4.17875	5.91387	0.0150222	0.328196
HERC2P3	0.852756	4.79753	5.91384	0.0150224	0.328196
RP11-676J12.7	5.8103	-2.44466	5.9128	0.0150313	0.328196
ANGEL1	0.864157	4.98099	5.91268	0.0150323	0.328196
SYP	2.4076	1.37509	5.91235	0.0150351	0.328196
MYCNOS	-2.03474	-0.758591	5.9109	0.0150475	0.328196
KIAA0907	0.938131	6.51402	5.91064	0.0150497	0.328196
F3	-1.24058	3.91319	5.91058	0.0150502	0.328196
HAGH	0.931868	4.78299	5.9091	0.0150629	0.328196
FAM193B	0.766327	5.79158	5.90747	0.0150768	0.328196
RP11-867G2.8	-2.86505	-2.43219	5.90565	0.0150924	0.328211
LRAT	-1.99376	3.46997	5.90167	0.0151266	0.32855
RPGRIP1	3.65291	-1.70834	5.89975	0.0151431	0.32855
EOMES	-2.81924	3.79685	5.89863	0.0151526	0.32855
MAN2C1	0.814084	6.13958	5.89621	0.0151735	0.328679
MOAP1	0.978046	4.51948	5.89357	0.0151963	0.328851
AHR	1.29826	4.31056	5.88994	0.0152276	0.329206
TTLL3	1.09415	4.62792	5.88003	0.0153136	0.330056
UPB1	2.60605	-1.63943	5.8781	0.0153304	0.330056
CTD-2517M22.14	2.3187	-1.23068	5.8766	0.0153434	0.330056
FOXB1	3.89101	-0.538727	5.87651	0.0153442	0.330056
HMX3	3.74801	-0.44727	5.87583	0.0153501	0.330056
SCAPER	1.29838	3.79135	5.87508	0.0153567	0.330056
RP11-150O12.3	4.96525	-2.82937	5.86927	0.0154074	0.330615
MNX1	4.95838	1.21313	5.8683	0.015416	0.330615
EZR	-0.96632	8.51862	5.86697	0.0154276	0.330615
PPARG	2.13803	2.54677	5.86403	0.0154534	0.330847
HMGN1P30	2.7924	0.416048	5.85997	0.0154891	0.331289
LEF1	-1.52906	6.23074	5.85121	0.0155663	0.331888
PROKR1	-1.79594	-0.996931	5.85073	0.0155706	0.331888
RBMS3-AS3	-2.26564	-1.79928	5.84954	0.0155811	0.331888
PPM1L	1.0962	4.11131	5.84744	0.0155997	0.331888
MMRN2	2.32515	2.65188	5.84706	0.0156031	0.331888
NT5C1A	5.7463	-2.48466	5.84659	0.0156073	0.331888
NCR1	-3.28322	-1.61426	5.84384	0.0156317	0.332087
HMGA1	-1.27843	10.3091	5.83723	0.0156905	0.333016
MT-TL1	2.93078	-2.59345	5.82828	0.0157705	0.334063
AQP6	2.85039	-1.89076	5.82825	0.0157708	0.334063
EPHA5	3.35649	0.48106	5.8262	0.0157892	0.334063
CXorf36	4.5146	-0.0608189	5.82496	0.0158004	0.334063
PSME1	0.96924	5.12811	5.81928	0.0158514	0.334459
ITK	-2.28704	-1.11121	5.81888	0.0158551	0.334459
CTSH	1.36721	3.4376	5.81782	0.0158646	0.334459
TM2D3	1.00526	4.70632	5.81153	0.0159214	0.335337
ETF1P2	-1.93427	0.122813	5.80913	0.0159431	0.335393
VPS28	0.806023	5.31421	5.80372	0.0159923	0.335393
AC023469.2	-3.87883	-1.94237	5.802	0.016008	0.335393
ROBO1	0.769304	6.94694	5.79806	0.0160439	0.335393
PYGL	1.47221	6.4596	5.7971	0.0160526	0.335393
SEMA4F	1.26947	4.08048	5.79618	0.016061	0.335393
OSTN	2.42933	-1.57631	5.79549	0.0160673	0.335393
HOXD3	2.49509	2.03482	5.79499	0.0160719	0.335393
DUSP26	3.98339	-1.37201	5.79403	0.0160807	0.335393
PARD3B	1.42124	2.71179	5.79356	0.016085	0.335393
PLEK2	-3.08111	-1.75122	5.79288	0.0160912	0.335393
KRT18P8	-2.73476	-3.06261	5.78676	0.0161473	0.336246
SCG5	2.01382	2.1726	5.78335	0.0161787	0.336581
CKB	1.28491	7.47222	5.7772	0.0162354	0.337442
DAND5	3.86543	-2.28533	5.77252	0.0162787	0.338023
KBTBD11-OT1	4.67785	-2.6679	5.7657	0.016342	0.339019
RP4-756G23.5	3.5486	-1.96158	5.76342	0.0163632	0.33914
ERVH-1	-2.72377	2.27546	5.76133	0.0163827	0.339226
KAZALD1	1.665	2.00803	5.75528	0.0164392	0.339341
DTX3L	1.40875	3.21942	5.75524	0.0164396	0.339341
FGF1	-2.25318	2.54108	5.75487	0.0164431	0.339341
TMIGD2	2.39656	-0.908856	5.75415	0.0164497	0.339341
CACNA2D3	2.10865	1.1153	5.74762	0.0165111	0.340133
MFAP5	-3.04807	2.68273	5.74678	0.0165189	0.340133
OLIG2	3.84295	-0.486438	5.74263	0.0165579	0.340618
WNT3	-1.04595	5.84987	5.73946	0.0165879	0.340762
TRPC3	2.31077	0.814849	5.73862	0.0165958	0.340762
GRIK1	3.44375	-2.6269	5.7361	0.0166197	0.340935
GEM	1.77433	2.41613	5.73212	0.0166573	0.341138
RELA	0.758448	5.75441	5.73179	0.0166605	0.341138
C1QL4	2.58393	1.13503	5.72641	0.0167116	0.341868
RP11-333I13.1	3.75376	-2.44428	5.72441	0.0167306	0.34194
OLA1P3	-2.79753	-3.18627	5.7185	0.0167871	0.342777
FAM46B	-1.07628	4.92971	5.71306	0.0168392	0.343522
KBTBD11	1.41287	2.8756	5.71011	0.0168675	0.343782
HLA-DOB	3.33168	-1.25107	5.70607	0.0169063	0.344255
YPEL1	1.6548	3.4767	5.70438	0.0169226	0.34427
FAM219B	0.746834	6.11662	5.69941	0.0169706	0.344577
TMEM130	1.95764	0.877275	5.6989	0.0169756	0.344577
JMY	1.16239	4.73128	5.69783	0.0169859	0.344577
KLHL17	0.889683	4.47534	5.69636	0.0170002	0.344577
TRBC2	-3.06231	2.1963	5.6918	0.0170444	0.345157
SPDYC	3.27627	0.832716	5.68772	0.0170841	0.345635
LCK	-1.95067	3.46564	5.6846	0.0171144	0.345635
TMEM45B	5.22683	-2.673	5.68454	0.017115	0.345635
MRPL1	-0.886177	4.47241	5.6829	0.0171311	0.345643
ARRB2	1.20843	4.90735	5.67975	0.0171618	0.345947
GCH1	1.60948	3.42616	5.6775	0.0171838	0.346075
GALNTL6	2.23902	-0.904269	5.66962	0.0172612	0.346924
PWP1	-0.707755	6.30591	5.66839	0.0172733	0.346924
CTD-2306M5.1	-2.58413	2.8051	5.66789	0.0172782	0.346924
CDH3	-1.56622	5.85543	5.66682	0.0172888	0.346924
EVX1	-3.00679	3.26058	5.65944	0.0173617	0.347969
RP11-320N7.2	-2.51434	0.325308	5.65694	0.0173864	0.347969
C2orf88	2.48488	-0.170389	5.65676	0.0173882	0.347969
RP11-527L4.2	3.77368	-2.40903	5.65254	0.0174301	0.348491
GNAT1	4.59472	-2.9273	5.65094	0.0174461	0.348495
LHX3	4.4418	-2.96231	5.6478	0.0174773	0.348652
SOX21	3.09059	-0.168319	5.64655	0.0174897	0.348652
RP1-186E20.1	-3.42278	-2.30761	5.64539	0.0175013	0.348652
KRT18P65	-2.39161	-2.62363	5.63862	0.017569	0.349501
PIK3AP1	2.30962	1.34223	5.63797	0.0175756	0.349501
PLIN4	2.14844	-0.480513	5.63487	0.0176066	0.349802
EZH1	0.859843	5.37767	5.63135	0.017642	0.350191
SGSM3	0.730835	5.9959	5.62741	0.0176817	0.350663
CD302	1.91037	1.9515	5.62498	0.0177063	0.350835
TUB	0.869085	5.69563	5.61965	0.0177602	0.351588
CLVS2	3.20158	-1.29461	5.61635	0.0177936	0.351774
TMEM266	2.08574	0.910443	5.61559	0.0178014	0.351774
GABRB2	-2.311	0.128673	5.60793	0.0178794	0.352645
RP11-334L9.1	-1.60745	2.25989	5.60743	0.0178845	0.352645
RP11-855O10.2	-3.10477	-3.11573	5.60655	0.0178935	0.352645
PRSS33	3.53783	-2.36188	5.60154	0.0179447	0.35323
DOCK3	1.88583	3.84271	5.60052	0.0179551	0.35323
KRT19	-2.31888	8.18162	5.59672	0.0179941	0.35348
AC007319.1	-2.44162	-1.20885	5.59616	0.0179999	0.35348
MTURN	1.03693	4.0518	5.59216	0.018041	0.353729
AHSG	4.04035	-2.45593	5.59146	0.0180482	0.353729
ZNF280A	3.12892	0.366274	5.59025	0.0180607	0.353729
KCNA1	3.3079	-0.86479	5.5794	0.0181729	0.3554
ISX	4.7352	-2.86523	5.5789	0.0181782	0.3554
GGNBP1	4.70788	-2.74981	5.57631	0.0182051	0.355611
RP11-234K24.3	4.2394	-3.13765	5.57365	0.0182327	0.355722
RP11-432M8.8	5.57433	-2.58768	5.57252	0.0182445	0.355722
HID1	2.219	3.19061	5.57112	0.0182591	0.355722
ETNPPL	3.24802	-1.15237	5.56481	0.018325	0.356692
RP11-514O12.4	4.18638	-2.99516	5.5617	0.0183576	0.35701
PACSIN1	1.95093	2.52769	5.55679	0.0184092	0.357609
TTBK2	0.754328	5.66718	5.55568	0.0184208	0.357609
RNF183	2.74629	-2.48071	5.54816	0.0185001	0.358834
COL25A1	1.79978	3.38275	5.53965	0.0185903	0.359275
VRTN	-2.90917	6.42597	5.53728	0.0186155	0.359275
OXR1	0.93086	5.09013	5.5353	0.0186365	0.359275
IKZF3	4.37575	-2.78876	5.53421	0.0186481	0.359275
RAP2B	-0.984706	5.94701	5.53293	0.0186618	0.359275
SLC16A11	-2.05956	-2.01056	5.53258	0.0186656	0.359275
FARSB	-0.754671	6.32298	5.53174	0.0186745	0.359275
MCOLN2	2.98265	1.16459	5.53024	0.0186906	0.359275
RP11-85O21.2	5.54855	-2.59419	5.52925	0.0187011	0.359275
ZPLD1	-2.69368	-1.9436	5.52853	0.0187089	0.359275
TEX37	-2.45725	-1.68012	5.52666	0.0187288	0.359275
EGLN3	-1.25377	4.32107	5.52437	0.0187533	0.359275
RP5-875O13.1	2.46315	-0.857665	5.52164	0.0187826	0.359275
FJX1	-1.09438	4.57541	5.52143	0.0187849	0.359275
HNRNPA1P54	2.47943	4.2307	5.52001	0.0188001	0.359275
ODC1	-1.0714	8.12492	5.51961	0.0188044	0.359275
CES3	1.67336	2.48321	5.51885	0.0188126	0.359275
RP1-172N19.5	1.94624	0.9521	5.51855	0.0188158	0.359275
AC074212.6	2.04573	-1.52038	5.51589	0.0188444	0.359314
CTD-2286N8.2	-1.79203	-0.42633	5.51471	0.0188572	0.359314
RGL4	4.20228	-2.87515	5.51383	0.0188667	0.359314
MIR205HG	-2.80986	2.53954	5.50749	0.0189352	0.36005
CATSPERD	4.18234	-3.15055	5.50594	0.018952	0.36005
GSC	3.40605	-0.110688	5.50573	0.0189543	0.36005
GNAZ	1.75278	2.72521	5.50278	0.0189862	0.360347
C7	4.14646	1.13264	5.50064	0.0190096	0.360479
CSPG5	2.74223	2.05296	5.49852	0.0190326	0.360606
HMHA1	-1.37567	4.24543	5.49658	0.0190537	0.360697
CTB-129O4.1	1.97289	-0.613906	5.4907	0.0191179	0.361084
PSORS1C2	-2.801	-0.988957	5.49045	0.0191207	0.361084
RP11-319F12.2	4.84134	-2.93641	5.48908	0.0191356	0.361084
MRTO4	-0.798443	5.97928	5.48585	0.019171	0.361084
NKD2	2.00922	2.06949	5.4846	0.0191847	0.361084
SEPT4-AS1	3.0877	-2.37375	5.48387	0.0191927	0.361084
LINC01429	-2.39842	-2.80955	5.48368	0.0191948	0.361084
ERICH5	2.53189	0.583012	5.48181	0.0192154	0.361084
SEMA4A	1.64272	2.08674	5.48126	0.0192214	0.361084
FAM129A	1.47997	3.6053	5.47807	0.0192565	0.361436
CYP1A1	2.03975	2.73783	5.47449	0.019296	0.361542
LINC01579	4.15925	-0.969154	5.47312	0.0193112	0.361542
BMI1	1.45828	4.30968	5.47311	0.0193113	0.361542
RBBP8NL	-3.4728	-1.59431	5.46741	0.0193743	0.362415
LINC00482	2.13091	-0.420745	5.46336	0.0194193	0.362874
NEFM	1.62204	4.99017	5.46224	0.0194317	0.362874
P2RX2	3.15103	-0.478621	5.46026	0.0194537	0.362977
ZNF849P	5.34346	-2.25194	5.45786	0.0194805	0.36317
GRIK2	2.09878	1.2709	5.45572	0.0195044	0.363309
HERC2P8	4.08873	-3.01192	5.4327	0.0197631	0.367542
SLC37A4	0.949391	5.43411	5.43253	0.019765	0.367542
DBP	2.11628	2.00987	5.43048	0.0197882	0.367664
RP11-203J24.9	1.72651	-0.542232	5.42901	0.0198049	0.367665
RP1-69M21.2	4.07991	-2.99075	5.4261	0.019838	0.367969
MALT1	-1.0471	6.20862	5.42355	0.0198669	0.368197
TUBAP2	-0.857001	5.53792	5.41995	0.0199079	0.368647
RNF208	1.71505	1.57572	5.41503	0.0199642	0.369379
RP11-122G18.7	3.74261	1.75236	5.41319	0.0199852	0.369387
NOTO	-3.16571	-2.4653	5.40992	0.0200227	0.369387
RP1-99E18.2	-1.55821	-0.655346	5.40821	0.0200423	0.369387
RPL7AP30	-1.3158	4.6758	5.40787	0.0200462	0.369387
AC012354.6	5.4417	-2.66046	5.40769	0.0200483	0.369387
PPIAP11	-1.29114	0.271939	5.40324	0.0200994	0.369702
GMCL1	0.835351	5.10348	5.40216	0.0201119	0.369702
CNDP2	-0.856393	7.02584	5.40137	0.020121	0.369702
FCGR2B	3.55086	-2.58794	5.40038	0.0201324	0.369702
KRT18P17	-2.25664	0.791913	5.39709	0.0201703	0.370091
NOP16	-0.902077	4.65182	5.38843	0.0202707	0.371443
PTMAP2	-1.85789	2.69019	5.38562	0.0203033	0.371443
SRPK3	3.47155	-2.0481	5.38525	0.0203077	0.371443
FUT2	-2.11278	-0.429769	5.38488	0.020312	0.371443
MIR99AHG	2.12948	0.387205	5.38342	0.020329	0.371443
RPL12P35	3.60548	-0.0309344	5.38151	0.0203512	0.371443
RICTOR	0.780657	5.54394	5.37932	0.0203768	0.371443
APOA1BP	0.829666	5.49123	5.37917	0.0203786	0.371443
KIF1A	1.03807	6.69336	5.36525	0.0205418	0.373508
GYLTL1B	2.69723	2.98439	5.3604	0.020599	0.373508
SPTBN4	1.84937	0.952645	5.35919	0.0206134	0.373508
OR5H5P	-2.96037	-0.0809234	5.35506	0.0206622	0.373508
HSPA1L	2.11375	1.39031	5.35248	0.0206928	0.373508
ABHD14B	1.59671	3.57116	5.35169	0.0207022	0.373508
CRB3	-2.12586	0.851804	5.3516	0.0207033	0.373508
ITGB1P1	-1.14094	6.52706	5.3505	0.0207163	0.373508
ANKRD7	4.21451	-2.48196	5.3497	0.0207258	0.373508
WSCD2	-2.38847	0.385818	5.34914	0.0207325	0.373508
UNC13D	1.81727	2.06452	5.34454	0.0207872	0.373508
RAB29	1.42163	3.53084	5.34409	0.0207926	0.373508
CASKIN1	1.47626	2.89773	5.34175	0.0208206	0.373508
KRT18P28	-1.89419	-0.977314	5.34125	0.0208265	0.373508
RP11-326A19.4	5.03831	-2.79506	5.34046	0.020836	0.373508
ATF6B	0.75624	5.83539	5.3401	0.0208403	0.373508
SNCA-AS1	2.51977	-2.44154	5.33958	0.0208465	0.373508
RP11-75L1.2	-1.34077	4.19778	5.33557	0.0208945	0.373508
CCDC58	-0.841432	4.57438	5.33535	0.0208972	0.373508
MKX	3.0222	-0.41906	5.33509	0.0209002	0.373508
LCP1	-1.56951	3.89787	5.33268	0.0209292	0.373508
IL3RA	2.30298	-2.30964	5.3322	0.0209349	0.373508
TBX2	2.47969	4.67848	5.32902	0.0209732	0.373508
BTBD11	-1.76614	3.91214	5.32721	0.0209949	0.373508
RP11-146F11.1	1.75359	0.184328	5.32719	0.0209952	0.373508
RP11-158H5.7	2.12383	1.53974	5.32421	0.0210311	0.373508
ENTPD8	2.18456	-0.938972	5.32026	0.0210789	0.373508
CTC-457L16.2	2.77954	-1.9701	5.31901	0.021094	0.373508
CHRM5	-3.20579	-0.825209	5.31873	0.0210973	0.373508
ZNF492	4.87097	0.248227	5.31748	0.0211125	0.373508
MFSD6	2.28753	1.1499	5.31658	0.0211234	0.373508
AC018737.3	4.15695	-2.76347	5.31499	0.0211427	0.373508
RIPPLY3	1.894	1.2747	5.31496	0.0211431	0.373508
AATK	2.06135	1.78067	5.31243	0.0211738	0.373508
DGAT1	1.00039	4.03545	5.3121	0.0211778	0.373508
CTB-50L17.14	3.011	-2.66596	5.30908	0.0212146	0.373508
ST6GALNAC6	0.794235	5.33905	5.30871	0.0212191	0.373508
LINC00403	4.58652	-2.96128	5.30772	0.0212311	0.373508
HNRNPUP1	-2.00097	-1.35016	5.30746	0.0212343	0.373508
TTC24	3.64982	-2.42695	5.3033	0.0212851	0.373508
SNX31	4.31386	-3.1619	5.30222	0.0212983	0.373508
HORMAD1	4.62878	-2.96091	5.30093	0.0213141	0.373508
FABP5P7	-1.01118	5.64084	5.30092	0.0213142	0.373508
RP11-755F10.1	2.68967	-2.47438	5.30054	0.0213188	0.373508
TRPV6	-2.23534	-0.508745	5.29941	0.0213326	0.373508
FGL1	4.7575	-2.92885	5.29836	0.0213456	0.373508
KRT18P15	-2.27115	-0.639167	5.29758	0.021355	0.373508
STAB1	2.20952	0.0790611	5.2958	0.0213769	0.373508
NOD2	2.14019	-1.31925	5.29501	0.0213866	0.373508
VWA5B1	-1.99674	-2.07019	5.29274	0.0214145	0.373508
TMEM132B	-2.32436	4.7641	5.29237	0.021419	0.373508
GPRIN3	1.91629	1.90688	5.29164	0.021428	0.373508
RP11-536C10.12	-1.56376	-0.087093	5.29062	0.0214406	0.373508
SPEM1	2.90906	-2.42997	5.29023	0.0214454	0.373508
HNRNPA1P26	-2.0421	-2.36471	5.28893	0.0214615	0.373508
NPY	-3.31729	-2.31874	5.28886	0.0214623	0.373508
VSNL1	-1.97844	3.12012	5.28867	0.0214646	0.373508
CFAP99	4.88102	-2.6202	5.28796	0.0214733	0.373508
GABRD	3.18413	-0.999303	5.2829	0.0215358	0.373756
LPAR1	1.35858	3.55783	5.28233	0.0215429	0.373756
RP11-561N12.5	-2.13384	-0.830483	5.28172	0.0215505	0.373756
RP11-909N17.2	2.88812	-1.70423	5.27899	0.0215843	0.373756
EBF4	1.64199	3.34604	5.27871	0.0215877	0.373756
NANOG	-3.02746	4.7379	5.27859	0.0215892	0.373756
SGPP2	2.61329	-0.306846	5.27415	0.0216444	0.374225
ADGRE1	4.81465	-2.85467	5.27269	0.0216625	0.374225
SEPT7P6	-2.04994	-2.54282	5.27231	0.0216672	0.374225
NRN1	3.62258	2.03336	5.27052	0.0216895	0.374317
FILIP1	1.71036	2.85823	5.26782	0.0217232	0.374503
DSG4	-2.78151	-2.70225	5.26694	0.0217342	0.374503
RP11-571M6.7	4.38779	-2.90713	5.26441	0.0217658	0.374755
DNAH17-AS1	-2.09496	-1.77564	5.26218	0.0217937	0.374943
C11orf21	4.23918	-2.9476	5.26044	0.0218155	0.375001
MRPL3	-0.679312	6.84853	5.2592	0.021831	0.375001
C1orf94	-2.46093	0.906263	5.25748	0.0218527	0.375071
PCSK1	-2.62887	0.47038	5.25617	0.0218691	0.375071
CTD-2058B24.2	-2.72097	-1.58838	5.25447	0.0218905	0.375147
LCN2	4.36693	-2.367	5.25027	0.0219434	0.375761
LDHD	2.43426	-0.67004	5.24416	0.0220206	0.37679
PEX5	0.788712	5.17564	5.2399	0.0220745	0.376948
H1F0	1.32038	7.73909	5.23733	0.0221072	0.376948
DNM1P51	2.3032	-1.00149	5.23726	0.022108	0.376948
RP11-547D24.1	4.01643	-2.68115	5.23325	0.0221591	0.376948
CYP4F2	5.29565	-2.73745	5.2329	0.0221636	0.376948
CNNM3	1.12676	4.44778	5.2323	0.0221712	0.376948
ZXDA	2.02392	1.10342	5.23199	0.0221752	0.376948
SLFN13	4.61946	2.41779	5.23145	0.022182	0.376948
PDE1A	2.4398	-1.50431	5.23134	0.0221835	0.376948
TUBB2BP1	-1.2935	5.36264	5.22947	0.0222074	0.377064
HPSE	2.57226	1.82035	5.21922	0.0223385	0.378647
ZNF705D	-3.15176	-2.96971	5.21814	0.0223524	0.378647
PRTG	-1.77265	8.85345	5.21718	0.0223648	0.378647
HHIP	-1.99827	2.02313	5.21591	0.0223812	0.378647
TDRD6	2.60913	-1.25425	5.2155	0.0223864	0.378647
TOMM40	-0.761326	6.86305	5.21084	0.0224464	0.379136
AGAP4	1.38422	4.21166	5.21052	0.0224506	0.379136
ADCK2	1.25081	3.83667	5.20927	0.0224668	0.379136
AC090616.2	1.76629	-0.83904	5.20741	0.0224908	0.37925
SMKR1	2.39523	-1.19692	5.20543	0.0225164	0.379393
ANKFN1	2.03816	-2.42904	5.2034	0.0225427	0.379546
LINC00974	-3.15116	-1.50981	5.19986	0.0225887	0.379694
PLPPR2	1.12255	4.69468	5.19975	0.0225901	0.379694
CKMT1A	2.81558	3.30757	5.19875	0.0226031	0.379694
DHRS4L1	-1.4542	-0.423455	5.19654	0.0226319	0.379889
GSTM3	1.59602	4.01089	5.19339	0.022673	0.380289
TMPRSS11E	-2.63684	3.44398	5.19079	0.0227069	0.380378
PPM1E	1.91851	2.19231	5.19034	0.0227127	0.380378
HPDL	-2.70252	2.03545	5.18315	0.0228069	0.381503
ARF6	-0.659712	6.0183	5.18257	0.0228145	0.381503
LCMT1-AS2	-3.07718	-1.33158	5.17785	0.0228766	0.382253
KRT8P37	3.69929	2.54893	5.17071	0.0229709	0.383537
SEC31B	1.15126	3.69876	5.16353	0.023066	0.384834
SMOC1	2.45363	3.14242	5.16084	0.0231017	0.385138
AC005276.1	-2.47919	2.05175	5.15617	0.023164	0.385885
NTNG2	1.75228	0.350533	5.15382	0.0231953	0.386116
HOXD1	2.94459	-0.358423	5.14828	0.0232694	0.386956
RP11-715J22.2	2.57617	-2.48751	5.14743	0.0232809	0.386956
BRD2-IT1	3.8141	-3.01337	5.14501	0.0233132	0.387109
AGTR1	2.83815	-1.58362	5.14294	0.0233411	0.387109
PRR15	-2.09321	1.9041	5.14276	0.0233435	0.387109
CTC-510F12.6	4.13682	-3.12094	5.14152	0.0233602	0.387109
VGLL2	3.47275	-1.83809	5.1396	0.0233861	0.387248
RP11-297C4.3	5.26013	-2.75601	5.12912	0.0235277	0.388882
SUMO2P6	-2.03148	-2.19632	5.12792	0.0235439	0.388882
CYSLTR1	-2.89995	-2.31298	5.12761	0.0235482	0.388882
EIF2S2P4	-1.40317	5.5736	5.12708	0.0235553	0.388882
AC093627.10	-1.75706	-1.59666	5.12216	0.0236222	0.389696
ASTN1	2.63234	0.0289148	5.1194	0.0236598	0.390024
FOXO4	1.38408	4.10753	5.11453	0.0237263	0.390829
FBRS	0.798349	6.04916	5.11261	0.0237526	0.39097
TCL6	2.55029	-1.93923	5.11081	0.0237772	0.391084
PIGZ	1.8929	0.39696	5.10689	0.023831	0.391677
VGF	-2.36276	6.91032	5.10395	0.0238714	0.391921
FCN3	3.92617	0.00651522	5.10323	0.0238814	0.391921
SSPO	1.58654	1.82163	5.10134	0.0239073	0.392031
TRIM52	1.17952	3.50408	5.09965	0.0239307	0.392031
APLNR	-3.00025	4.71716	5.09775	0.0239569	0.392031
SLC9A3R2	0.983966	4.3025	5.09759	0.0239592	0.392031
BCL2	1.65671	2.52633	5.09171	0.0240405	0.393071
RP11-87C12.5	2.62799	-2.10579	5.08845	0.0240857	0.393318
CCDC144A	1.55667	1.1644	5.08729	0.0241019	0.393318
TPTE2P5	2.38547	-2.75485	5.08677	0.0241091	0.393318
RP11-13J10.1	5.22254	-2.77005	5.0823	0.0241713	0.393731
PLEKHH3	0.834225	4.60517	5.08183	0.0241778	0.393731
GPR55	-2.66088	-0.64422	5.0787	0.0242215	0.393731
DFNB31	0.919221	4.09722	5.07829	0.0242273	0.393731
GDF5OS	-2.09574	-2.57922	5.0776	0.0242369	0.393731
C19orf66	1.78305	3.2929	5.07714	0.0242434	0.393731
GATAD2B	0.74784	5.67605	5.076	0.0242592	0.393731
RBPMS2	-0.829778	6.46685	5.07017	0.0243409	0.394388
KIAA1217	-1.02057	5.77996	5.06999	0.0243435	0.394388
RFPL4A	5.19197	-2.78133	5.06929	0.0243533	0.394388
GMNC	3.64777	-2.39854	5.06802	0.0243712	0.394389
C8orf34	2.04938	-0.189428	5.05965	0.0244892	0.395773
RPL23AP65	2.69772	2.26178	5.05941	0.0244926	0.395773
C5orf66	-2.46067	-0.236782	5.05481	0.0245577	0.396392
PTPRB	2.22271	1.81753	5.05416	0.0245668	0.396392
PKIA	1.12946	3.95546	5.05192	0.0245987	0.396517
MIR3615	5.78286	-2.05176	5.04745	0.0246622	0.396517
GPR37	1.5291	3.85784	5.04666	0.0246735	0.396517
IL2RG	3.32081	-1.0637	5.04469	0.0247015	0.396517
FAM3B	3.75575	-2.0162	5.04365	0.0247164	0.396517
RP11-160E2.6	2.49587	-1.94903	5.04275	0.0247293	0.396517
NIPSNAP3B	1.55485	-0.242022	5.04215	0.0247378	0.396517
RP1-232L24.3	4.05063	-3.05837	5.04023	0.0247652	0.396517
AL035610.1	-2.55946	-2.23074	5.03912	0.0247811	0.396517
ADAM18	-2.9228	-2.49866	5.03687	0.0248132	0.396517
AC109642.1	-1.96249	-2.03658	5.03629	0.0248216	0.396517
HCLS1	2.67612	1.6068	5.03581	0.0248284	0.396517
RP11-3J10.7	-1.92982	-1.28216	5.03526	0.0248364	0.396517
CYBRD1	1.09031	4.39162	5.03504	0.0248395	0.396517
ATIC	-0.665089	7.15442	5.03472	0.0248441	0.396517
BCRP6	3.46225	-2.34865	5.03331	0.0248644	0.396555
LA16c-306E5.2	4.03794	-3.2275	5.02911	0.0249248	0.396656
EWSAT1	2.63058	-1.93426	5.02813	0.0249388	0.396656
NR4A2	1.76881	1.13596	5.02712	0.0249533	0.396656
RPL12P14	2.93719	1.13298	5.02664	0.0249603	0.396656
KCNK15-AS1	2.33319	-1.34935	5.02662	0.0249606	0.396656
ADCK3	1.32504	4.80576	5.02372	0.0250024	0.396913
RP11-380L11.4	1.62174	-0.673485	5.02153	0.0250341	0.396913
GBX1	3.4604	-1.551	5.02013	0.0250544	0.396913
MEGF9	1.3271	4.1555	5.01891	0.0250719	0.396913
RPL12P42	3.16952	1.53094	5.01828	0.0250811	0.396913
CTD-2020K17.3	1.66043	0.394312	5.01794	0.025086	0.396913
SLC7A3	-2.17058	5.14106	5.01637	0.0251088	0.396913
SLC9A7	1.36411	2.86895	5.01532	0.025124	0.396913
SCUBE2	1.85932	0.699542	5.01415	0.025141	0.396913
TEAD4	-1.12077	5.64745	5.01205	0.0251715	0.396913
LINC00961	-1.89387	-1.00185	5.01058	0.0251928	0.396913
C9orf139	3.87597	-2.43391	5.00879	0.025219	0.396913
TDGF1P3	-2.6763	2.66089	5.0083	0.025226	0.396913
MAST1	1.27468	3.52117	5.00713	0.0252431	0.396913
GVINP1	-1.39427	-0.843225	5.00678	0.0252483	0.396913
RP11-432B6.3	-2.12326	-2.89175	5.00567	0.0252645	0.396913
HSD3BP5	4.43833	-3.15588	5.00246	0.0253113	0.397365
DFFBP1	-1.58624	-0.848532	4.99997	0.0253477	0.397655
GSG1	-2.18082	-1.55764	4.99757	0.0253829	0.397904
POM121L2	2.95769	-1.51837	4.99445	0.0254287	0.397904
PSMB9	3.40381	-0.0803331	4.99294	0.025451	0.397904
RP11-90J7.2	-2.99467	-2.46857	4.99203	0.0254644	0.397904
SCML1	0.958358	5.54705	4.99198	0.0254651	0.397904
CTC-444N24.6	2.68513	-2.10104	4.9904	0.0254883	0.397904
RASEF	2.98181	1.90009	4.9903	0.0254898	0.397904
CCDC129	-2.72463	0.615142	4.9801	0.0256405	0.399908
TMEM65	1.04186	4.54539	4.97916	0.0256544	0.399908
HES3	-2.90881	0.820618	4.97646	0.0256944	0.400229
SPATA12	-1.98131	-1.42643	4.97533	0.0257113	0.400229
LCN12	1.99851	-0.85179	4.96844	0.0258139	0.401088
AKR1C1	-1.80061	3.13609	4.96753	0.0258274	0.401088
STAC2	1.99853	2.03507	4.96598	0.0258507	0.401088
CRYGD	4.10776	-0.951193	4.96594	0.0258513	0.401088
SNRPF	-0.761959	6.49238	4.96553	0.0258573	0.401088
NPM1P24	2.58787	2.44042	4.96292	0.0258964	0.401413
SOWAHB	1.92465	0.391437	4.96035	0.025935	0.401585
ANGPTL1	3.01107	-0.770021	4.95975	0.0259439	0.401585
IPO11	-0.65849	5.75179	4.95402	0.02603	0.402475
FOXO3	0.938337	5.97641	4.9535	0.0260379	0.402475
PHOX2A	-2.19776	-0.176375	4.95106	0.0260747	0.40256
LINC00665	-1.10731	4.84105	4.94861	0.0261116	0.40256
TRMT2A	0.914967	4.86395	4.94772	0.0261251	0.40256
RP11-490G8.1	1.63668	3.67668	4.94709	0.0261346	0.40256
LINC00494	-2.01835	-1.71588	4.94613	0.0261491	0.40256
APOL1	2.45548	-1.88974	4.94469	0.0261709	0.40256
IL6	3.20224	2.04674	4.94375	0.0261851	0.40256
IL17REL	2.15116	-1.44144	4.94348	0.0261893	0.40256
RP11-320G24.1	2.63232	-0.748931	4.93818	0.0262697	0.403515
RBM47	-1.28398	4.83961	4.93619	0.0263	0.403699
AC072052.7	3.90803	-2.94194	4.93476	0.0263217	0.403751
BAALC	1.81521	2.31933	4.9282	0.0264219	0.405007
FAM132A	2.05353	0.539151	4.92605	0.0264548	0.40523
RPL12P41	2.87769	-2.57652	4.92456	0.0264776	0.405298
SNX25P1	-1.43228	-1.2691	4.921	0.0265322	0.405524
ATP8A2	1.66309	1.34736	4.92094	0.0265331	0.405524
HCG27	1.82739	-0.6671	4.91929	0.0265584	0.405524
RHPN1-AS1	1.7718	0.724816	4.91881	0.0265658	0.405524
SERPINB8	-1.39705	3.75815	4.91177	0.0266743	0.406698
SH2B3	-0.830527	6.06422	4.91143	0.0266796	0.406698
RUNDC3A	1.81522	0.916336	4.90827	0.0267284	0.407018
CTD-2587M23.1	-2.754	-2.73281	4.90285	0.0268125	0.407018
CKM	3.3867	-1.1531	4.90137	0.0268354	0.407018
RP5-940J5.6	2.29966	-1.76714	4.90094	0.0268421	0.407018
CYP4F35P	5.0598	-2.85068	4.90072	0.0268455	0.407018
APOB	-2.06967	0.210455	4.90071	0.0268456	0.407018
ICAM2	3.0363	0.0177521	4.90062	0.0268471	0.407018
A2M	2.24321	1.66817	4.90055	0.0268481	0.407018
ZNF385B	2.22166	0.2134	4.89467	0.0269398	0.408071
MYO1F	-1.54796	1.35634	4.89372	0.0269546	0.408071
TNFRSF11B	-1.99719	3.53481	4.88258	0.027129	0.410431
RP11-258F22.1	5.12278	-2.81694	4.87932	0.0271804	0.410926
MT1A	-2.76596	-2.69779	4.87431	0.0272593	0.411709
RBMXP4	2.75678	0.562923	4.87288	0.027282	0.411709
SSTR5	3.82587	-2.54357	4.87249	0.0272881	0.411709
HIST3H2BB	3.69297	-2.46445	4.86897	0.0273438	0.412267
SYNGR1	0.778448	5.26482	4.86617	0.0273882	0.412589
VPREB3	2.87962	-2.79408	4.86379	0.027426	0.412589
GDPD3	1.47917	1.07105	4.86308	0.0274373	0.412589
LINC01351	4.53661	-2.93515	4.86171	0.0274591	0.412589
RP11-478C6.6	-2.21057	-0.136246	4.86106	0.0274694	0.412589
SPTBN2	-0.681651	5.82018	4.85985	0.0274887	0.412589
PPIAL4D	4.74917	0.643151	4.8591	0.0275008	0.412589
PPP1R3B	-1.03253	6.47668	4.85822	0.0275146	0.412589
FABP5P2	-1.50055	1.72188	4.85138	0.0276241	0.413626
RP11-326C3.7	1.89443	-0.597896	4.8513	0.0276252	0.413626
USP18	1.7028	2.19083	4.85038	0.0276401	0.413626
ULK2	0.763138	5.24853	4.84603	0.0277099	0.414184
PLK5	2.17431	-1.19192	4.8455	0.0277184	0.414184
TPTE2	2.12387	-2.60691	4.84345	0.0277514	0.414184
RDH10	1.0749	4.33829	4.84338	0.0277524	0.414184
AC021188.4	3.6994	-2.43522	4.83852	0.0278307	0.41481
RP11-641D5.1	-1.00076	6.02305	4.83845	0.0278319	0.41481
VCAM1	3.2151	2.63464	4.83419	0.0279007	0.415555
FOXI3	-2.40384	2.10483	4.83083	0.0279551	0.415983
SYTL4	2.2378	2.79476	4.82959	0.0279753	0.415983
FAM229A	1.33329	2.81978	4.82893	0.027986	0.415983
PRAF2	0.888055	4.5568	4.82575	0.0280376	0.416256
RP5-865N13.2	-2.62025	0.611201	4.82486	0.0280522	0.416256
FIBCD1	-1.79255	2.62427	4.82432	0.0280609	0.416256
HNRNPA1P51	-2.01992	-2.37249	4.82186	0.0281009	0.416569
MMD2	4.7006	-2.93565	4.82004	0.0281306	0.416653
OGN	-3.01857	-2.21848	4.81921	0.0281443	0.416653
ARHGDIG	2.05197	1.83493	4.81616	0.0281941	0.416857
SLC38A5	-1.40347	3.54365	4.815	0.028213	0.416857
LINC01033	4.23562	-2.22332	4.8149	0.0282147	0.416857
WDR4	-0.976139	3.98662	4.81116	0.028276	0.417483
LINC01534	1.69062	-0.358949	4.80897	0.0283119	0.417733
TMED4	0.628562	6.29546	4.80673	0.0283488	0.417986
RP11-196G18.22	1.44094	2.29691	4.80563	0.0283669	0.417986
PLVAP	2.4555	2.66941	4.80353	0.0284015	0.418216
SEMA3F-AS1	2.93998	-2.70954	4.79753	0.0285006	0.419295
TSKS	2.8873	-1.51411	4.7968	0.0285127	0.419295
RNF43	-1.50371	4.37761	4.79437	0.0285528	0.419427
GRM3	3.50513	-0.770133	4.79396	0.0285597	0.419427
NNT	0.813179	5.60751	4.79128	0.0286041	0.4198
AC129492.6	2.6975	-1.05585	4.78578	0.0286957	0.420658
FCGRT	1.08718	4.54296	4.78547	0.0287007	0.420658
ANKRD13B	1.07411	3.5682	4.78302	0.0287417	0.420797
IL15RA	2.52141	-0.00106111	4.78262	0.0287483	0.420797
CHN1	-0.838606	4.94844	4.78023	0.0287882	0.420809
DBNDD2	2.0991	0.288135	4.77818	0.0288226	0.420809
IL6STP1	-3.19012	-3.1696	4.77809	0.028824	0.420809
PON3	-3.26085	-2.24128	4.77767	0.0288311	0.420809
PNOC	-3.12307	-3.11925	4.77687	0.0288444	0.420809
DBF4P1	-1.57221	1.72257	4.77479	0.0288793	0.420828
TRIM31	3.76454	-3.14316	4.77452	0.0288839	0.420828
CKMT1B	2.60924	3.78466	4.77312	0.0289073	0.420892
CXorf67	3.50969	-2.31945	4.76929	0.0289717	0.421188
HSPE1P2	-1.91942	2.36803	4.76864	0.0289826	0.421188
ELMO1	-1.31411	4.13026	4.76729	0.0290054	0.421188
NLRP7	-1.9089	1.39825	4.76668	0.0290157	0.421188
PARP9	1.37884	2.72223	4.76512	0.029042	0.421188
LINC01123	3.34283	-0.0037789	4.76511	0.0290422	0.421188
KANK4	-1.7451	1.9873	4.76359	0.0290679	0.421285
PFDN4	-0.72324	5.17858	4.76011	0.0291266	0.421801
RP11-310E22.5	-2.17803	-2.82641	4.75856	0.029153	0.421801
CLK1	0.833961	5.59641	4.75809	0.0291609	0.421801
EEF1A1P11	2.35753	8.23373	4.75502	0.029213	0.422278
NKX2-4	4.22213	-1.6458	4.75305	0.0292464	0.422434
CRIP3	2.19251	1.21871	4.7507	0.0292864	0.422434
MOV10	0.694458	6.03673	4.74945	0.0293077	0.422434
IFI35	1.8451	1.45263	4.74831	0.0293271	0.422434
NXPH4	1.92014	1.42737	4.74783	0.0293353	0.422434
CACNB4	1.82872	2.17274	4.74683	0.0293524	0.422434
PDE4DIPP1	1.97243	-1.75914	4.74421	0.0293971	0.422434
CBX7	1.46097	2.87652	4.74349	0.0294093	0.422434
P2RY1	1.45034	4.01994	4.7433	0.0294127	0.422434
FAM43A	-1.58659	4.47507	4.74259	0.0294247	0.422434
MYH14	1.40505	4.18169	4.74203	0.0294343	0.422434
LEMD1-AS1	2.90094	-1.54414	4.73577	0.0295416	0.423439
TM6SF1	2.29512	0.247738	4.73571	0.0295427	0.423439
AL450992.2	-2.3425	-1.91145	4.73287	0.0295914	0.423626
CTDP1	-0.725046	5.31406	4.73261	0.029596	0.423626
RPL7AP33	3.1821	-2.66145	4.73155	0.0296141	0.423626
CEP44	0.83864	4.97518	4.72814	0.0296729	0.423626
ACSL1	1.55084	4.09532	4.72781	0.0296786	0.423626
NPM1P12	-2.08136	-2.03135	4.72722	0.0296889	0.423626
RP11-592N21.1	-0.725682	5.26211	4.72696	0.0296933	0.423626
AGAP9	1.0231	3.70442	4.72513	0.0297249	0.423626
LCN1	-2.64727	-2.60188	4.7242	0.029741	0.423626
KRT8P35	-2.16694	-1.88645	4.72273	0.0297665	0.423626
2002-03-01	1.36489	2.41671	4.72271	0.0297669	0.423626
TMEM88B	-2.53644	-1.97866	4.72154	0.0297871	0.423634
HTR7	-1.79258	3.61174	4.71964	0.0298201	0.423634
PPP1R14D	4.95826	-2.9032	4.71924	0.0298269	0.423634
AMIGO1	1.39528	2.43881	4.71824	0.0298442	0.423634
CARD6	2.50463	0.843241	4.71646	0.0298752	0.423801
RP5-1068B5.5	2.27887	-1.41931	4.70987	0.02999	0.425156
CTB-63M22.1	-0.73402	5.097	4.70745	0.0300321	0.425259
SFN	-1.20226	3.81599	4.70698	0.0300405	0.425259
RP11-297C4.2	4.62448	-3.02728	4.706	0.0300575	0.425259
ULK4P3	1.96836	0.514111	4.70441	0.0300854	0.425259
CCDC88B	1.32188	3.08999	4.70319	0.0301068	0.425259
MLH1	-0.864	5.69891	4.70284	0.0301128	0.425259
FTH1P12	-1.72291	-1.53174	4.6984	0.0301907	0.426086
SLC22A5	1.38448	2.69164	4.69684	0.0302181	0.426201
RP1-293L8.2	-2.49955	-1.522	4.69273	0.0302905	0.426949
RP11-402J6.1	4.93083	-2.91232	4.68719	0.0303884	0.428055
DPP4	2.4649	4.16306	4.68227	0.0304754	0.428903
DOC2A	1.80637	2.17665	4.68159	0.0304874	0.428903
GUCY1A2	1.46862	2.0771	4.6772	0.0305656	0.429528
TRIM63	-2.50741	-1.92809	4.67691	0.0305708	0.429528
LINC00870	4.64596	-3.00651	4.67551	0.0305955	0.429603
AC098614.2	-1.7718	2.94032	4.67294	0.0306414	0.429616
TUBGCP6	0.649891	5.76241	4.67116	0.0306732	0.429616
MFNG	2.35021	-0.805209	4.6703	0.0306886	0.429616
ZNF587B	-1.05744	4.2983	4.66956	0.0307019	0.429616
POU5F1	-3.14672	8.41334	4.66919	0.0307084	0.429616
AMY1A	1.93233	-2.26289	4.66771	0.0307349	0.429616
SEMA4G	0.950366	4.13454	4.66732	0.0307419	0.429616
AC116614.1	2.54235	-0.663944	4.66674	0.0307522	0.429616
RIPPLY2	4.54454	-2.70539	4.66045	0.0308651	0.430813
PROX1	1.93537	3.29594	4.65973	0.0308781	0.430813
PDE8A	0.880703	4.27779	4.6582	0.0309056	0.430813
MEGF10	1.55862	3.91592	4.65762	0.030916	0.430813
ASRGL1	1.26244	4.07552	4.64906	0.0310705	0.432694
PACS2	0.722804	5.8093	4.64601	0.0311258	0.432935
ATP6V0A1	0.674126	5.99027	4.64594	0.0311271	0.432935
RPL7P46	3.56014	-2.08608	4.64338	0.0311736	0.433058
HSD17B8	1.6461	2.24507	4.64329	0.0311752	0.433058
RP11-210M15.2	2.1446	-2.17165	4.64127	0.0312118	0.433295
ENKUR	-1.83031	-1.68377	4.63896	0.031254	0.43335
CLEC14A	5.32494	-0.259463	4.63839	0.0312644	0.43335
MAK16	-0.795832	5.2336	4.63782	0.0312747	0.43335
SELE	4.24643	1.99582	4.63659	0.0312972	0.433361
SVIP	1.197	3.63232	4.63562	0.0313148	0.433361
HCG4	5.2711	-2.57193	4.63128	0.0313941	0.434186
KCNK15	4.26861	-3.01313	4.62634	0.0314847	0.434791
ZNF311	3.3641	0.279039	4.62345	0.0315377	0.434791
FOXJ1	-1.94739	0.928736	4.62175	0.031569	0.434791
RFX4	-2.65027	-1.66082	4.62169	0.0315701	0.434791
EXOC6	1.15983	3.69229	4.62102	0.0315825	0.434791
KIT	1.53698	3.3274	4.6207	0.0315883	0.434791
CAMK1	1.41713	3.50304	4.62032	0.0315953	0.434791
KLF1	-2.57234	-2.16224	4.61882	0.031623	0.434791
PRLR	-1.61387	0.725031	4.61682	0.0316599	0.434791
FTH1P2	-1.29625	5.04831	4.6168	0.0316603	0.434791
KLHL13	1.16824	3.28538	4.61675	0.0316611	0.434791
HMGB3P6	-1.54665	-1.68489	4.61605	0.0316742	0.434791
SOD3	2.21248	3.82874	4.6139	0.0317138	0.434958
RP11-146I2.1	-2.10453	-0.358096	4.61326	0.0317257	0.434958
LRRK2	2.22779	0.505184	4.61115	0.0317647	0.435222
CHCHD3	-0.697669	6.27679	4.60664	0.0318484	0.435893
CCDC109B	1.51659	3.12717	4.60512	0.0318767	0.435893
CFL1P5	3.08031	-2.76639	4.60441	0.0318899	0.435893
NME3	1.0564	3.88283	4.60426	0.0318927	0.435893
SEPT7P9	1.64599	-1.67123	4.60053	0.0319621	0.436374
PARP16	1.14502	3.21564	4.59941	0.0319829	0.436374
ZBTB2	-0.794878	5.06149	4.59918	0.0319872	0.436374
VAMP1	1.07379	4.2046	4.59372	0.0320893	0.436487
RP1-159A19.3	-1.39095	2.64087	4.59219	0.032118	0.436487
LINC01197	2.90204	-1.26256	4.59216	0.0321184	0.436487
LIN28A	-2.15026	9.09633	4.59175	0.0321262	0.436487
SLC7A5	-1.18794	9.09553	4.59152	0.0321306	0.436487
FAM132B	1.79179	2.67145	4.59139	0.032133	0.436487
TRPS1	1.20372	4.60975	4.59134	0.0321339	0.436487
SLC24A4	2.71933	-1.69269	4.58871	0.0321831	0.436812
JARID2	-1.03957	7.7881	4.58704	0.0322146	0.436812
CDKN2D	1.31606	2.3441	4.5869	0.0322172	0.436812
ARID5A	1.27841	2.79927	4.58371	0.0322772	0.437357
NPM1P31	-1.99131	-1.91994	4.58171	0.032315	0.437427
MMP11	1.26424	4.42018	4.58134	0.032322	0.437427
CALCOCO1	0.789572	5.78518	4.57831	0.0323791	0.437931
RTN1	1.81325	1.34333	4.57476	0.0324464	0.43836
RP4-598P13.1	4.56239	-2.7252	4.57454	0.0324505	0.43836
RP11-45A16.4	-2.74728	-3.05782	4.57232	0.0324926	0.43866
KRT8P50	-1.84669	-2.11299	4.57007	0.0325352	0.43866
PIK3R5	1.85269	1.90643	4.56896	0.0325564	0.43866
ALK	-2.04753	-1.088	4.56734	0.0325872	0.43866
RP11-807H7.2	4.57849	-3.03843	4.56716	0.0325906	0.43866
AC016995.3	4.8646	-2.93371	4.56709	0.0325919	0.43866
PDIK1L	1.35844	2.73183	4.56384	0.0326538	0.438784
VNN2	3.66935	-2.42886	4.56265	0.0326766	0.438784
IDUA	1.70024	2.2491	4.56144	0.0326996	0.438784
FNDC1	1.57676	0.933036	4.56124	0.0327034	0.438784
FAM71A	4.17183	-3.19886	4.55992	0.0327286	0.438784
ULK4P2	1.67461	0.327402	4.55882	0.0327496	0.438784
NLRC5	2.12355	0.82174	4.55863	0.0327533	0.438784
RP11-138H10.2	-2.1208	-1.95265	4.55543	0.0328145	0.438784
RP6-24A23.6	2.3413	-2.35434	4.55512	0.0328204	0.438784
ARID3C	2.86901	-2.91423	4.55488	0.032825	0.438784
KBTBD13	-2.07377	-2.38902	4.5543	0.0328363	0.438784
RP11-343H5.4	1.70274	3.61863	4.55412	0.0328397	0.438784
RPS3AP44	2.6925	-0.766909	4.55233	0.0328739	0.438824
KLK4	3.87758	-2.21557	4.55189	0.0328825	0.438824
PLEKHG1	1.37683	2.84152	4.54392	0.0330358	0.439959
RND1	1.38895	2.55069	4.54225	0.0330681	0.439959
CBR1	3.15756	3.91701	4.54204	0.0330721	0.439959
LINC00958	2.90542	-1.07417	4.54196	0.0330738	0.439959
DHRS2	-1.78761	3.36021	4.54156	0.0330815	0.439959
CXCL6	2.32617	2.45218	4.54126	0.0330871	0.439959
RP3-473L9.4	2.65015	-2.49905	4.53876	0.0331356	0.440109
KCNIP2	1.50946	1.28429	4.53676	0.0331742	0.440109
MUC4	-1.28126	4.22218	4.53666	0.0331763	0.440109
PXYLP1	1.11823	4.05797	4.53656	0.0331782	0.440109
CTNNA2	2.79913	2.1016	4.52981	0.0333094	0.441584
RP11-384L8.1	2.09338	-0.649391	4.52832	0.0333382	0.441702
ESM1	3.85596	1.31757	4.52624	0.0333789	0.441787
SLC2A1	-1.79373	9.75358	4.52594	0.0333847	0.441787
LPL	2.39079	5.83044	4.52485	0.0334059	0.441803
RP11-598F7.4	3.90486	-3.2002	4.52337	0.0334348	0.44192
CLCNKB	1.47601	1.16135	4.52201	0.0334616	0.442009
FOXN1	4.00804	-3.25611	4.51851	0.0335301	0.442438
NKX2-1-AS1	4.7884	-2.97077	4.5183	0.0335341	0.442438
HNRNPA1L2	-1.00893	6.61277	4.51595	0.0335803	0.442782
COL5A3	2.05816	2.65687	4.51394	0.0336196	0.442824
CTD-2353F22.1	4.55514	-2.95373	4.51374	0.0336236	0.442824
CTB-131B5.5	4.38413	-3.13913	4.50912	0.0337146	0.443613
FCHSD1	0.822923	5.00533	4.50804	0.0337359	0.443613
C1orf210	-2.5101	0.234795	4.50764	0.0337438	0.443613
FMN2	1.62223	2.6586	4.50646	0.033767	0.443655
SPATA31E1	-2.78026	-2.70275	4.5049	0.0337978	0.443795
PYM1	-0.687259	5.43998	4.50373	0.033821	0.443835
DUSP27	-2.09972	0.512379	4.49586	0.033977	0.445326
ICAM1	1.76835	4.62888	4.49555	0.0339832	0.445326
BCL6	1.47036	4.08822	4.49323	0.0340292	0.445326
AC011738.4	-2.13924	-2.39608	4.49184	0.034057	0.445326
TAZ	0.850269	4.30531	4.49155	0.0340628	0.445326
TFP1	2.36309	-2.76986	4.49137	0.0340664	0.445326
ADGRD2	-2.04955	-2.82738	4.4909	0.0340758	0.445326
RGS9	1.85233	2.7227	4.48803	0.034133	0.445604
HLA-E	0.941491	6.02617	4.48781	0.0341375	0.445604
GNAO1	1.73106	3.2616	4.48539	0.0341857	0.445969
OPRD1	-1.69653	-1.64294	4.48301	0.0342334	0.445996
DPM1	-0.628927	5.77757	4.48114	0.0342709	0.445996
RP11-809N8.5	-1.74231	-2.54898	4.48086	0.0342765	0.445996
NCOA7	1.37599	4.56403	4.47982	0.0342973	0.445996
RCCD1	1.33839	3.98729	4.47949	0.034304	0.445996
ESR1	3.60278	-3.06305	4.47924	0.034309	0.445996
2008-09-01	0.740511	6.66739	4.47387	0.034417	0.447138
HMGB1P10	-1.03472	3.52767	4.47232	0.0344483	0.447281
OXGR1	2.58087	-1.16498	4.47096	0.0344755	0.447371
RP11-588H23.3	-1.84152	-1.72931	4.46824	0.0345306	0.447823
ENAM	2.87006	-2.51564	4.46626	0.0345705	0.448077
NME2P1	-1.5607	-2.24063	4.45834	0.0347312	0.449586
ARX	4.61153	-2.89516	4.45813	0.0347356	0.449586
RBM5	0.671009	7.14808	4.45642	0.0347703	0.449586
CRTAC1	1.43327	1.16532	4.456	0.0347789	0.449586
CFI	3.23643	2.11024	4.45507	0.0347979	0.449586
RP11-10N23.2	2.11842	-2.45227	4.45442	0.034811	0.449586
NPBWR1	-2.21988	-2.88055	4.45351	0.0348295	0.449586
CLGN	1.49578	3.61431	4.45169	0.0348668	0.449804
EXOC8	0.998291	4.62598	4.45024	0.0348963	0.449922
ASNSP3	-2.35577	-2.93455	4.44572	0.0349889	0.450502
PAPLN	2.19506	2.12921	4.44348	0.0350347	0.450502
GABRA4	3.34553	-2.19693	4.44324	0.0350396	0.450502
NBEA	0.81725	4.63333	4.44297	0.0350453	0.450502
RP11-162A23.5	2.164	-0.653752	4.44214	0.0350623	0.450502
WHAMM	1.08799	3.35628	4.44138	0.0350779	0.450502
MPI	1.02723	5.46501	4.44107	0.0350842	0.450502
MGARP	2.21757	1.55947	4.43906	0.0351255	0.450771
SUCNR1	4.62375	-0.46895	4.4367	0.0351742	0.451008
LUZP2	2.88594	-0.153128	4.43618	0.0351849	0.451008
OR7E37P	1.95762	-2.40593	4.43264	0.035258	0.451066
AC004980.10	-1.38825	-0.753433	4.43135	0.0352845	0.451066
PAX9	3.14658	0.310406	4.43125	0.0352866	0.451066
BRD2	0.899995	8.37804	4.42908	0.0353315	0.451066
HAND1	-2.82638	7.21249	4.42871	0.0353391	0.451066
AC017002.2	-2.50751	-2.52975	4.4285	0.0353436	0.451066
DNM1P34	4.04062	-3.24037	4.42752	0.0353638	0.451066
BTG1	0.684434	5.26514	4.42749	0.0353645	0.451066
ANKDD1A	1.2444	2.33908	4.42552	0.0354052	0.451066
POMT1	0.723536	5.08191	4.42409	0.0354349	0.451066
NFATC4	0.829195	5.69286	4.42355	0.0354462	0.451066
RP11-475B2.1	4.36288	-3.18296	4.42315	0.0354544	0.451066
AC113404.1	-0.702021	5.59658	4.42243	0.0354694	0.451066
DENND4A	1.07508	4.32393	4.42214	0.0354755	0.451066
RP11-545A16.3	3.03773	-2.30555	4.41864	0.0355483	0.451334
TBC1D26	2.19946	0.397089	4.41783	0.0355652	0.451334
USH1C	2.45198	0.513457	4.41747	0.0355727	0.451334
POU3F1	-2.06018	1.98206	4.41659	0.0355911	0.451334
ZMYND15	2.8464	-1.51071	4.41622	0.0355988	0.451334
MRPL47	-0.654032	5.46458	4.41464	0.0356318	0.451477
LRRC8C	1.0874	3.86475	4.41361	0.0356532	0.451477
ZMYND8	-0.795828	7.3426	4.41099	0.0357081	0.451477
PRDM12	2.35528	-2.18395	4.41071	0.035714	0.451477
SERPINA6	4.07672	-3.22273	4.41049	0.0357186	0.451477
TNK1	-1.65382	0.866617	4.40981	0.0357328	0.451477
PDGFC	1.3631	4.74383	4.407	0.0357918	0.451741
KIFC2	1.18642	4.20367	4.40686	0.0357947	0.451741
FTLP14	-2.51969	-1.53259	4.40494	0.0358349	0.451991
HIVEP2	1.06087	4.80659	4.40231	0.0358903	0.452007
RP11-171I2.1	2.40794	-2.4839	4.40197	0.0358975	0.452007
RP11-566K11.7	2.87391	-2.85372	4.40196	0.0358976	0.452007
GABRA2	1.88005	0.103853	4.39995	0.0359401	0.452053
SLC4A9	2.97741	-2.26989	4.39719	0.0359982	0.452053
IL21R	-1.83514	1.46723	4.39651	0.0360125	0.452053
RP11-1074O12.1	3.72279	-3.1719	4.39637	0.0360155	0.452053
CADM1	0.854163	6.91368	4.39566	0.0360305	0.452053
RP11-144L1.8	-1.58259	1.31575	4.39352	0.0360757	0.452053
ELFN1-AS1	4.4178	-2.12996	4.39321	0.0360822	0.452053
ANKRD20A17P	4.45862	-3.08752	4.39199	0.036108	0.452053
RGPD3	1.36887	4.71657	4.39099	0.0361294	0.452053
TMEM150B	3.69292	-3.10494	4.3909	0.0361313	0.452053
DMRT1	-2.44016	-1.40707	4.3908	0.0361334	0.452053
SNX22	2.15211	1.99406	4.39015	0.036147	0.452053
ITGA9	1.62561	4.60126	4.38838	0.0361847	0.452147
RNF169	0.853324	5.19368	4.38686	0.0362169	0.452147
LINC01535	2.22743	-0.892845	4.38682	0.0362178	0.452147
ELOVL7	1.79288	1.77084	4.38529	0.0362504	0.452147
RP11-253E3.3	-1.3856	4.67408	4.38498	0.036257	0.452147
ITGB7	-1.55857	-1.28938	4.3805	0.0363523	0.453079
GPX5	-2.29966	-2.40169	4.37782	0.0364095	0.453537
RASAL3	2.51136	-2.07081	4.37658	0.036436	0.453611
ZNF578	-2.22036	1.46537	4.37504	0.0364689	0.453765
NACC2	-0.982941	6.25496	4.37293	0.0365142	0.453914
HHATL	3.93109	-2.83329	4.37025	0.0365717	0.453914
BZW1P2	-0.862073	5.62048	4.36901	0.0365983	0.453914
AMER3	-2.40935	-1.92459	4.36896	0.0365993	0.453914
SUV420H2	0.819747	4.21773	4.36797	0.0366207	0.453914
NTN4	1.94428	1.7365	4.36789	0.0366224	0.453914
TBX22	-2.00063	-1.20344	4.36712	0.0366388	0.453914
ERICH2	-1.41047	0.343849	4.36682	0.0366454	0.453914
SLC27A6	-1.90247	1.9908	4.36562	0.0366712	0.453978
RP4-798A10.2	1.63113	-1.32499	4.36196	0.0367501	0.45414
MSX1	-1.58465	5.58583	4.3614	0.0367621	0.45414
CTB-55O6.8	1.68746	0.417735	4.36102	0.0367704	0.45414
VASH1	1.09868	6.06741	4.35986	0.0367954	0.45414
CALR3	-2.36881	-2.79809	4.35942	0.0368047	0.45414
ZNF768	0.770515	5.81731	4.35929	0.0368077	0.45414
AMOT	1.11321	6.67842	4.35703	0.0368566	0.454489
PPP1R2	-0.680502	5.67993	4.35588	0.0368814	0.454541
RP11-452L6.1	1.57543	-1.52322	4.35395	0.0369233	0.454568
FAM86B1	-0.866683	4.40566	4.35388	0.0369248	0.454568
ABCB10P3	3.6916	-2.69602	4.3515	0.0369764	0.45495
LRRC7	2.72508	-0.74119	4.3446	0.0371265	0.456542
NUFIP2	0.811892	8.03616	4.3396	0.0372357	0.456698
DAPK2	1.64866	0.46056	4.33948	0.0372383	0.456698
DNAH17	1.88086	-0.0576028	4.33829	0.0372644	0.456698
POU5F1P4	-2.4195	2.36162	4.33758	0.0372798	0.456698
RP11-496I9.1	2.00424	2.11088	4.33586	0.0373177	0.456698
NAB1	0.685237	5.61899	4.33583	0.0373182	0.456698
UGT2B4	3.01664	-2.6837	4.3355	0.0373256	0.456698
RP11-432M8.9	4.63172	-3.03843	4.33481	0.0373405	0.456698
EME2	0.944613	4.56307	4.33429	0.0373521	0.456698
HIST1H2BN	1.93743	-0.770109	4.33367	0.0373656	0.456698
PAICS	-0.785976	9.00981	4.33362	0.0373667	0.456698
MAPT	1.31501	3.04069	4.33015	0.0374428	0.457244
RP11-798G7.6	1.78643	-0.654455	4.32866	0.0374757	0.457244
LMX1B	3.17621	1.61817	4.32847	0.03748	0.457244
ENO1P2	-2.22415	-2.58107	4.32748	0.0375017	0.457244
AKT3	0.708911	6.09773	4.32688	0.0375151	0.457244
AC002480.2	-2.75205	-2.06063	4.32207	0.0376211	0.458121
RFPL2	3.56626	-1.19585	4.32092	0.0376465	0.458121
CYP2F2P	-2.38835	-2.27585	4.31999	0.0376672	0.458121
ABCG4	1.65049	1.89642	4.31986	0.03767	0.458121
AC011330.5	1.75867	1.50064	4.31872	0.0376952	0.458175
LYSMD1	1.05504	3.43759	4.31776	0.0377166	0.458183
CERKL	2.75282	-2.84366	4.31433	0.0377927	0.458775
OIT3	4.00892	1.07186	4.31369	0.0378069	0.458775
PIM3	0.731038	5.16118	4.31067	0.0378741	0.459338
HMGA1P1	-1.7234	-0.949104	4.30679	0.0379606	0.459839
BTN2A1	0.655556	5.30758	4.30592	0.0379799	0.459839
2005-03-01	0.646799	5.601	4.30483	0.0380043	0.459839
ARL4A	-0.84759	4.60397	4.30416	0.0380193	0.459839
HELT	4.35513	-3.12977	4.3035	0.0380339	0.459839
ABCA17P	2.99966	-2.8489	4.30322	0.0380404	0.459839
DAB1	-1.51281	3.81987	4.30131	0.0380831	0.460103
WASIR1	2.80077	-2.41088	4.29949	0.0381237	0.460261
PRRG4	2.16278	1.85042	4.29875	0.0381404	0.460261
OPRK1	2.29214	-0.896241	4.29793	0.0381587	0.460261
ARHGEF28	1.70781	1.69216	4.29557	0.0382117	0.460648
MARVELD2	-1.37089	3.07553	4.28991	0.0383392	0.461166
PSMG1	-0.629225	5.2892	4.28983	0.0383409	0.461166
WDR43	-0.661349	6.58379	4.28963	0.0383455	0.461166
CSF3	-2.76886	-2.64956	4.28915	0.0383563	0.461166
PKN1	0.749489	6.33055	4.28903	0.0383591	0.461166
NDFIP2	0.842506	5.73924	4.28747	0.0383942	0.461185
WSCD1	1.55589	4.74974	4.2871	0.0384025	0.461185
ZNF540	1.62562	-0.648462	4.28504	0.0384492	0.461304
C4orf32	1.62991	2.24885	4.28364	0.0384808	0.461304
LINC00202-1	1.47038	0.770538	4.28303	0.0384948	0.461304
GOLGA8K	1.95738	-0.319042	4.28297	0.038496	0.461304
SYNPO2	2.15921	2.35913	4.28082	0.0385446	0.461632
RP11-390F4.2	3.56639	-2.95498	4.27992	0.0385652	0.461632
PLIN1	2.11807	-0.6695	4.27704	0.0386307	0.461975
RP11-146D12.2	3.18653	-2.56803	4.27608	0.0386524	0.461975
MESP1	3.18769	1.21792	4.27447	0.0386891	0.461975
ASIP	-2.23225	-2.95999	4.27416	0.038696	0.461975
GPC3	1.64292	7.28147	4.27405	0.0386985	0.461975
SRBD1	-0.666945	5.04643	4.27148	0.0387572	0.4621
AC004051.2	2.77369	-2.79817	4.27114	0.0387649	0.4621
GH2	3.74912	-1.95994	4.27003	0.0387902	0.4621
MS4A12	-2.6919	-2.71676	4.26992	0.0387927	0.4621
RP5-862P8.2	1.57952	4.25891	4.26692	0.0388614	0.462668
KRT8P10	-2.3478	-0.047879	4.26369	0.0389353	0.463299
WNT3A	-2.38943	-0.117156	4.25961	0.0390288	0.464161
LEFTY2	1.8562	4.28301	4.25338	0.0391724	0.465147
N4BP3	-1.30467	4.6406	4.25216	0.0392005	0.465147
CYP4F3	3.73025	-2.42124	4.25209	0.0392021	0.465147
ZIC1	2.97262	-1.39904	4.25155	0.0392145	0.465147
LMBRD2	0.963068	4.49218	4.2512	0.0392226	0.465147
ENPP3	1.90495	-0.866301	4.24941	0.0392639	0.465147
TNR	2.39429	-1.78676	4.24882	0.0392776	0.465147
ACOT12	2.54917	-2.66424	4.24812	0.0392938	0.465147
BTNL8	-2.46847	-2.40156	4.24779	0.0393013	0.465147
ABCG1	1.74718	0.198699	4.2454	0.0393568	0.465246
ART5	1.63229	2.27804	4.24534	0.0393583	0.465246
AP006222.2	1.29916	0.174671	4.24372	0.0393956	0.465246
RP11-699L21.1	-1.92106	-2.57198	4.24297	0.0394131	0.465246
PRKAR1B	-0.969401	3.87238	4.24243	0.0394258	0.465246
RN7SL399P	4.59727	-3.0482	4.24198	0.0394362	0.465246
RPS4XP14	3.10591	-2.09607	4.23486	0.0396018	0.46695
TXNDC16	0.873521	4.43729	4.23381	0.0396264	0.466991
COL21A1	1.81142	2.35531	4.23036	0.0397069	0.46769
TFRC	-0.680189	7.44216	4.22687	0.0397888	0.468404
PHF8	0.692215	5.7831	4.22372	0.0398628	0.469025
SOX21-AS1	2.99353	-1.48573	4.221	0.0399265	0.469525
TMEM151A	2.46038	-0.402795	4.21987	0.0399533	0.46959
AKAP12	-1.00643	8.64402	4.21795	0.0399985	0.469685
RP11-794G24.1	-2.0432	-1.97741	4.21695	0.040022	0.469685
GPRC5C	-0.949375	6.00488	4.21606	0.0400431	0.469685
GPD1L	1.43892	3.37877	4.21591	0.0400466	0.469685
LINC01271	3.94227	-3.1173	4.21464	0.0400765	0.469787
BMP8A	2.96067	-1.98619	4.21345	0.0401046	0.469801
MYBPC3	3.90009	-2.86948	4.21279	0.0401202	0.469801
SLC25A3P1	-3.14568	-2.56891	4.21108	0.0401608	0.470026
KLF10	-0.812162	5.86791	4.20811	0.0402313	0.470164
AC005062.2	-2.49946	3.59754	4.20796	0.0402347	0.470164
LHX4	3.22222	1.06855	4.20668	0.0402651	0.470164
HNRNPM	-0.846845	8.65535	4.20655	0.0402681	0.470164
C20orf24	-0.767744	4.73969	4.20606	0.0402799	0.470164
KLC3	1.95261	1.49948	4.2046	0.0403145	0.470164
TMEM145	1.77788	0.423881	4.2043	0.0403217	0.470164
LINC01237	1.5325	-1.18715	4.202	0.0403763	0.470346
CTB-92J24.2	3.09079	-2.24057	4.19953	0.0404351	0.470346
POLR1E	-0.72385	4.78979	4.19885	0.0404514	0.470346
PTGES3P2	3.75244	-3.28782	4.19793	0.0404735	0.470346
HOTAIRM1	1.48185	3.58792	4.19775	0.0404775	0.470346
CERS6-AS1	2.09468	-1.72788	4.1973	0.0404885	0.470346
CTPS1	-0.72246	7.63148	4.19599	0.0405197	0.470346
IBA57-AS1	2.49476	-2.0828	4.19561	0.0405289	0.470346
CTD-3092A11.2	1.17423	2.69594	4.19521	0.0405383	0.470346
LINC01605	2.28777	-1.6918	4.19401	0.040567	0.470346
B4GALNT1	1.57072	3.12484	4.19361	0.0405765	0.470346
KRTAP5-AS1	1.98886	-1.18531	4.19293	0.040593	0.470346
MACROD1	1.18944	2.95843	4.19003	0.0406625	0.470904
RP11-620J15.1	-2.19222	-1.9182	4.18823	0.0407056	0.471156
HOXA-AS2	1.81873	1.6682	4.18609	0.0407569	0.471275
CCSER1	2.14149	-1.11084	4.18602	0.0407586	0.471275
P4HTM	0.884049	4.02795	4.18434	0.040799	0.471495
FCF1	-0.585325	5.75514	4.18064	0.0408883	0.47185
RPL21P28	1.20048	6.0282	4.17896	0.0409289	0.47185
KLKB1	-1.81206	2.01908	4.17874	0.0409341	0.47185
SCN9A	1.86803	0.676518	4.17857	0.0409382	0.47185
CASP1	3.42852	-1.2617	4.17835	0.0409435	0.47185
SLC16A10	2.08588	1.92419	4.17775	0.040958	0.47185
DGCR6	0.987658	3.57634	4.17635	0.0409918	0.471994
MPL	-2.11995	-2.59899	4.17363	0.0410578	0.472507
HLA-L	1.44575	1.98314	4.17169	0.0411047	0.472801
WI2-80269A6.1	2.75307	-2.88767	4.16767	0.0412023	0.473603
RP11-1C1.4	3.74419	-3.07025	4.16706	0.0412174	0.473603
ARL17B	0.952806	4.61249	4.16346	0.041305	0.47419
2010-03-01	2.05577	-1.57286	4.16319	0.0413114	0.47419
IL20RB	-1.18241	2.30941	4.15822	0.0414329	0.475337
THBD	1.66879	3.52222	4.15638	0.041478	0.475416
ZKSCAN8	0.649162	5.72329	4.15556	0.0414982	0.475416
PPP2R5B	1.1891	3.94889	4.1553	0.0415044	0.475416
AP000997.2	3.75529	-3.34548	4.15332	0.0415529	0.475724
LTBP3	1.11224	5.47871	4.1505	0.0416222	0.476163
NAV2	-0.909693	6.91417	4.14967	0.0416426	0.476163
BCAP31P1	3.71885	-2.24791	4.14913	0.0416559	0.476163
CHD7	-0.860766	7.44101	4.14785	0.0416875	0.47621
RP11-527D7.1	2.76068	-2.50601	4.14721	0.0417032	0.47621
SETP20	2.11762	-2.02632	4.14598	0.0417334	0.476309
BMPR1APS2	-1.28472	2.82542	4.14431	0.0417747	0.476354
TMEM180	1.5037	1.71124	4.14407	0.0417806	0.476354
SOCS2-AS1	-1.33934	2.11634	4.14193	0.0418334	0.476711
CSNK1E	0.814356	8.78055	4.13827	0.041924	0.477497
LRIG3	1.01181	4.91398	4.13654	0.0419668	0.477697
CCDC65	-1.35308	-0.975835	4.13581	0.0419849	0.477697
AIG1	0.961032	3.9867	4.13287	0.042058	0.47807
PTF1A	4.18515	-3.1877	4.13214	0.0420762	0.47807
RP11-136I14.5	3.87965	-3.30914	4.1317	0.0420871	0.47807
GLIS1	-2.07399	1.60855	4.13101	0.0421043	0.47807
CELSR2	0.754693	6.08597	4.12922	0.0421487	0.478329
FLT3LG	1.73846	0.248189	4.12623	0.0422233	0.47885
SELV	-1.82728	0.219035	4.12564	0.042238	0.47885
KRT8P5	-2.00326	-0.92666	4.12449	0.0422669	0.478931
FAM63A	1.29198	2.99321	4.12327	0.0422972	0.479028
CAMK2G	0.618178	5.39806	4.1214	0.042344	0.479067
DENND1C	1.96424	0.908988	4.12024	0.0423731	0.479067
FGF7	2.11143	-0.0174659	4.11859	0.0424143	0.479067
POTEG	2.75086	-0.497488	4.1179	0.0424318	0.479067
UTS2R	2.68688	0.349432	4.11762	0.0424387	0.479067
PFAS	-0.687892	6.87698	4.11736	0.0424453	0.479067
CAMTA2	0.867913	4.92873	4.11707	0.0424525	0.479067
RP11-667F9.1	2.42273	-2.55489	4.11467	0.0425129	0.479503
BTBD10P2	3.78268	-3.31679	4.11311	0.0425521	0.4797
HMG20A	0.655209	6.35591	4.11207	0.0425783	0.47975
FAM201B	2.06637	-2.02671	4.10962	0.0426399	0.479867
RPL5P9	-1.97358	-2.41227	4.10934	0.0426469	0.479867
TCAP	1.48525	1.0713	4.10907	0.0426539	0.479867
FAM8A1	0.810063	5.77538	4.10534	0.0427481	0.480682
RP11-5P18.10	3.07272	-2.84179	4.1014	0.0428478	0.481168
MEF2C	1.1404	4.82314	4.09915	0.0429047	0.481168
RP11-218E20.3	2.88236	-2.8844	4.09872	0.0429156	0.481168
CCSAP	0.914501	4.6391	4.09843	0.0429232	0.481168
PRPH	-1.71197	2.66797	4.09702	0.0429589	0.481168
TNRC18P1	2.08762	-2.40364	4.09679	0.0429647	0.481168
GGT7	0.697625	4.91712	4.09618	0.0429801	0.481168
HNF4G	1.62182	0.59276	4.09543	0.0429993	0.481168
DMD	1.32785	6.17579	4.09199	0.043087	0.481168
NPIPA1	0.831324	7.35085	4.09165	0.0430956	0.481168
GUCY1B2	2.31747	-0.802386	4.09159	0.0430972	0.481168
RP5-1158E12.3	-2.51417	-2.53384	4.09113	0.0431087	0.481168
PNPLA4	-0.897797	4.64486	4.09082	0.0431167	0.481168
AC006116.21	-2.75978	-3.127	4.09007	0.0431358	0.481168
TCAM1P	2.98882	-1.92466	4.08947	0.0431512	0.481168
SIX1	2.87445	3.05258	4.08923	0.0431574	0.481168
DNAJC2	-0.709743	5.74392	4.08886	0.0431669	0.481168
RP11-159H10.3	2.66215	-1.98924	4.08785	0.0431924	0.481168
MTND2P28	-0.791397	8.77447	4.08605	0.0432386	0.481168
CSPG4P12	2.42289	0.906807	4.08604	0.0432388	0.481168
HK2	-0.69873	5.92648	4.08562	0.0432496	0.481168
OLIG1	3.50765	-2.04505	4.08479	0.0432709	0.481168
EPN3	-1.85786	0.264723	4.08303	0.043316	0.481427
CAMK2B	1.83206	-1.07704	4.08167	0.0433508	0.481485
EGFL6	3.442	4.74988	4.07997	0.0433944	0.481485
ENPP7P6	-1.99701	-2.41308	4.07899	0.0434195	0.481485
LINC01270	1.73541	1.07952	4.07862	0.0434291	0.481485
LUC7L2	0.64599	5.54655	4.07708	0.0434687	0.481485
GHRL	2.6267	-2.86478	4.07688	0.0434738	0.481485
CTC1	0.863627	4.29345	4.07688	0.0434739	0.481485
TMC5	-1.75373	0.138474	4.07544	0.043511	0.481654
ACSM3	1.64095	0.658562	4.07336	0.0435645	0.481683
SKA1	-0.857802	4.88055	4.07332	0.0435657	0.481683
RNA5-8SP6	-2.52487	-2.86658	4.07243	0.0435884	0.481683
TMEM129	0.724541	5.25953	4.07051	0.0436381	0.481683
MIR3188	2.32286	-2.54814	4.06944	0.0436658	0.481683
[truncated: 20,074 more rows]

## Sheet: Man7 0vs3
Gene	logFC	logCPM	LR	PValue	FDR
RP11-267L5.1	-12.946	6.35744	312.798	5.36758e-70	1.14539e-65
RP11-359M6.1	-13.3023	5.48002	266.146	7.84878e-60	8.37425e-56
RP11-69I8.2	-11.9829	5.17076	256.638	9.27493e-58	6.59726e-54
NANOG	-13.2201	5.02253	252.291	8.22094e-57	4.38567e-53
LINC00678	-12.9508	4.90391	242.078	1.3853e-54	5.91218e-51
LINC01108	-13.2601	5.1902	227.273	2.34463e-51	8.33869e-48
ESRG	-12.9689	8.83686	216.594	5.00391e-49	1.52541e-45
HHLA1	-12.0046	4.93572	187.777	9.71631e-43	2.5917e-39
RP11-1144P22.1	-12.5376	4.34149	175.411	4.86808e-40	1.15422e-36
ABHD12B	-10.9477	4.88291	171.273	3.90019e-39	8.32262e-36
TDGF1	-10.7895	6.90822	151.44	8.39807e-35	1.62915e-31
HAND2	8.70258	5.60628	148.687	3.35742e-34	5.97034e-31
PRDM14	-12.4227	4.23097	131.826	1.63284e-30	2.68025e-27
POU5F1P3	-11.3287	3.97413	130.101	3.89362e-30	5.93471e-27
LINC00458	-10.441	6.84986	128.376	9.28747e-30	1.32124e-26
RP11-431J24.2	-6.68451	5.18037	123.947	8.65248e-29	1.15397e-25
CTD-2354A18.1	-9.42807	4.96719	119.325	8.89226e-28	1.11619e-24
RP11-867G2.6	-10.135	3.93371	115.741	5.4168e-27	6.42161e-24
RP11-148B6.1	-10.1508	6.21102	114.892	8.30988e-27	9.33287e-24
ZSCAN10	-10.3124	5.18155	112.591	2.65149e-26	2.82901e-23
DCLK1	-5.28674	5.53887	111.397	4.84386e-26	4.92205e-23
VRTN	-11.2133	6.14482	107.474	3.50504e-25	3.39973e-22
RP11-132A1.3	-10.0478	3.7203	107.332	3.76481e-25	3.49293e-22
L1TD1	-10.688	8.12905	101.363	7.6592e-24	6.80999e-21
POLR3G	-4.38966	5.47366	95.2896	1.64476e-22	1.4039e-19
TDGF1P3	-12.6379	3.24732	94.1021	2.99665e-22	2.45944e-19
SCNN1A	-7.50971	4.74583	91.6499	1.0345e-21	8.17603e-19
RP11-277P12.10	-8.98461	3.30258	90.915	1.4998e-21	1.14301e-18
AC005062.2	-10.3396	3.63513	90.7231	1.6525e-21	1.21595e-18
POU5F1	-13.0373	8.49741	90.406	1.9398e-21	1.37978e-18
HAS3	-6.09508	4.81559	89.79	2.64825e-21	1.82293e-18
NODAL	-8.57735	5.08104	86.4519	1.43175e-20	9.54752e-18
LCK	-9.04587	3.62961	84.1945	4.48424e-20	2.89967e-17
LEFTY1	-7.95152	5.14669	83.0916	7.83375e-20	4.9166e-17
PCSK9	-6.72606	4.95389	80.5347	2.8565e-19	1.74157e-16
NANOGP8	-11.1462	2.89793	80.2187	3.35172e-19	1.98673e-16
SCGB3A2	-12.8105	3.20216	79.9878	3.76721e-19	2.17266e-16
RP11-256I9.2	-9.42377	5.41848	79.8535	4.03227e-19	2.26433e-16
POU5F1B	-7.70208	3.97698	79.6407	4.49076e-19	2.44985e-16
GRID2	-7.6725	3.97202	79.5755	4.64154e-19	2.44985e-16
MEIS1	5.27216	5.18628	79.5478	4.70705e-19	2.44985e-16
DNMT3B	-4.72853	8.66777	79.1334	5.80554e-19	2.94963e-16
EPHA1	-8.33563	5.14228	78.4446	8.22746e-19	4.07986e-16
B3GNT7	-7.09832	4.63218	78.4006	8.41247e-19	4.07986e-16
LINC00707	-10.5485	3.26127	77.0874	1.63557e-18	7.75588e-16
TRIML2	-5.22643	5.0505	76.9769	1.72969e-18	8.02389e-16
CTD-2501M5.1	-11.9921	2.57218	75.5115	3.63286e-18	1.64939e-15
ERVH-1	-11.9122	2.79422	75.0217	4.65558e-18	2.0697e-15
CLDN6	-4.84503	7.33619	74.9619	4.79883e-18	2.08984e-15
RP11-297M9.1	-11.0961	2.82221	74.881	4.99948e-18	2.13368e-15
TBX2	9.01106	5.34062	74.2004	7.05758e-18	2.95297e-15
USP44	-6.08944	5.20601	73.1262	1.21619e-17	4.99083e-15
LINC-ROR	-11.8202	2.61127	72.6732	1.52996e-17	6.15995e-15
TNFRSF8	-7.83028	3.89509	70.8272	3.89925e-17	1.54085e-14
FOXH1	-7.14378	4.04988	70.7629	4.0284e-17	1.56295e-14
PRODH	-5.8595	4.48647	70.6529	4.25933e-17	1.62303e-14
LINC01405	-10.2517	2.55702	70.1448	5.51063e-17	2.06301e-14
EPCAM	-5.53967	6.31635	68.1562	1.51041e-16	5.55702e-14
AADACL3	-10.9568	2.66235	67.9936	1.6403e-16	5.93261e-14
MGST1	-3.1935	6.17675	66.4798	3.53491e-16	1.25719e-13
POU5F1P4	-9.88825	2.24201	65.1132	7.0718e-16	2.47385e-13
RP11-10O22.1	-10.2818	2.23483	64.8575	8.0516e-16	2.77118e-13
MUC4	-6.24873	4.25597	64.1837	1.1334e-15	3.83899e-13
SHISA9	-6.78242	4.60529	63.4703	1.62805e-15	5.42829e-13
CTC-286N12.1	-11.4741	2.43523	62.3727	2.84234e-15	9.33118e-13
DCLK2	6.24834	3.967	61.5939	4.2213e-15	1.36482e-12
LECT1	-10.6002	3.03553	61.3875	4.68768e-15	1.49299e-12
TSHZ1	4.36828	4.44632	61.279	4.95346e-15	1.55444e-12
RP11-562F9.2	-9.96711	2.32139	60.8585	6.13281e-15	1.89664e-12
FST	-4.67828	5.53924	59.591	1.16769e-14	3.55961e-12
PRSS8	-4.98798	4.76229	58.9042	1.6554e-14	4.97531e-12
CTB-180C19.1	-11.1063	1.96778	58.7136	1.82375e-14	5.40513e-12
PHC1P1	-2.90212	6.29402	58.4736	2.06042e-14	6.02292e-12
PIPOX	-5.30679	3.56785	58.3921	2.14753e-14	6.19273e-12
C9orf135	-7.47108	2.59031	57.9906	2.63368e-14	7.49335e-12
VASH1	3.69898	6.116	57.4048	3.54746e-14	9.96044e-12
CTD-2142D14.1	-11.002	1.44102	56.8679	4.66095e-14	1.29169e-11
PIM2	-3.27591	5.83026	56.5152	5.57643e-14	1.52558e-11
FGF2	-3.52237	6.53796	56.441	5.79103e-14	1.56424e-11
FAM46B	-4.25313	5.06338	54.9937	1.20915e-13	3.22525e-11
RP11-277E18.2	-10.4708	0.94452	54.3919	1.64239e-13	4.32678e-11
GABRA5	-7.27204	3.12007	53.7577	2.26801e-13	5.90207e-11
ESRP1	-6.38277	5.36414	53.2121	2.99402e-13	7.6975e-11
FABP5	-3.08914	5.92635	52.9213	3.4719e-13	8.81987e-11
MGC32805	-10.5424	1.02877	52.6754	3.93481e-13	9.87822e-11
AP002856.5	-10.1037	0.610796	52.3644	4.61012e-13	1.1439e-10
GAL	-4.99741	6.48913	52.0447	5.42503e-13	1.33063e-10
GPC4	-3.20519	7.95223	52.0215	5.48967e-13	1.33118e-10
NLRP12	-9.39086	1.35464	51.9766	5.61656e-13	1.34665e-10
LINC00371	-9.34198	1.64316	51.5336	7.03835e-13	1.66879e-10
MMP25	-5.97482	3.32163	51.4489	7.34847e-13	1.72318e-10
SEMG1	-10.1623	0.610727	51.3543	7.71112e-13	1.78856e-10
GUCY1B3	4.29947	4.33837	51.3184	7.85378e-13	1.80206e-10
PODXL	-4.80142	9.96719	50.8962	9.73819e-13	2.21067e-10
RP11-148B6.2	-10.2199	0.809248	50.7316	1.05902e-12	2.37878e-10
GRM4	-5.96146	3.63432	50.5049	1.18869e-12	2.64223e-10
ZIC3	-7.06269	5.76663	50.2971	1.32145e-12	2.90705e-10
ADD2	-2.84538	6.22634	49.899	1.61868e-12	3.52458e-10
RTP1	-9.80956	0.35288	49.6143	1.87143e-12	4.03379e-10
VASH2	-3.019	6.09566	48.9206	2.66542e-12	5.68774e-10
FABP5P7	-3.13892	5.80275	48.7726	2.87428e-12	6.0564e-10
ADAM12	5.52516	5.84875	48.7585	2.89495e-12	6.0564e-10
RP11-240B13.2	-9.57438	0.260358	48.6103	3.12219e-12	6.46838e-10
CDH1	-7.03248	6.98062	48.277	3.70074e-12	7.59327e-10
HRASLS5	-8.10262	2.26503	48.1554	3.93739e-12	8.0019e-10
SCUBE3	4.12732	5.63405	47.9472	4.37852e-12	8.81446e-10
FZD5	-3.49118	5.48306	47.2528	6.23963e-12	1.24437e-09
TUBB2A	-3.1448	8.45237	47.0621	6.87715e-12	1.35881e-09
AC009133.17	-9.44586	0.0903336	46.9219	7.38707e-12	1.44617e-09
AC005276.1	-9.49518	2.29371	46.7185	8.19535e-12	1.58982e-09
RP11-3B12.3	-9.17762	1.35051	46.6647	8.42325e-12	1.61931e-09
ARID5B	3.34566	4.95051	46.6271	8.58654e-12	1.63597e-09
NANOGP1	-8.34612	1.73317	46.5041	9.14284e-12	1.72654e-09
CER1	-8.27355	5.44847	46.3537	9.87188e-12	1.84786e-09
ST14	-7.08417	3.38126	46.2478	1.04204e-11	1.93357e-09
HOXD9	8.134	3.18423	45.8925	1.24924e-11	2.29806e-09
FAM124A	-5.30564	3.8075	45.4689	1.55083e-11	2.82847e-09
MBNL2	4.17481	5.4883	45.4505	1.56547e-11	2.83098e-09
PRRX1	5.9864	5.32152	45.3395	1.6567e-11	2.97079e-09
C4orf51	-9.33662	-0.0963526	45.1433	1.83134e-11	3.25658e-09
MYRF	2.87394	7.07209	44.7638	2.22294e-11	3.92028e-09
RP11-181K12.2	-9.39299	0.157062	44.6457	2.36111e-11	4.12982e-09
NECAB1	-7.97228	2.05967	44.4605	2.59543e-11	4.50276e-09
RP11-209K10.2	-9.05617	-0.300682	44.4078	2.66617e-11	4.58817e-09
KIF1A	-3.26159	6.63819	44.3433	2.75555e-11	4.70406e-09
A2ML1	-8.47294	2.06017	43.973	3.32937e-11	5.59978e-09
NMRK2	-8.54213	3.97829	43.971	3.33273e-11	5.59978e-09
PNPLA5	-8.3295	0.118541	43.901	3.45419e-11	5.75851e-09
SLIT3	4.28243	5.76212	43.6709	3.88512e-11	6.38709e-09
MEIS2	5.26568	6.8909	43.6679	3.8911e-11	6.38709e-09
IDO1	-9.31779	1.16295	43.4258	4.40355e-11	7.17308e-09
HAND2-AS1	8.13512	2.76429	43.0608	5.30662e-11	8.57863e-09
D21S2088E	-9.93932	0.414224	42.9134	5.72165e-11	9.18002e-09
TUBB2BP1	-3.39452	4.77584	42.6247	6.63179e-11	1.05609e-08
PPP1R3B	-2.65623	6.62079	42.1761	8.34149e-11	1.31851e-08
GABRB3	-3.38502	6.43535	41.8784	9.71277e-11	1.52398e-08
APELA	-6.64934	3.64257	41.7916	1.01537e-10	1.58152e-08
CCDC129	-8.4439	0.836816	41.7743	1.02443e-10	1.58407e-08
GSTM3	4.80655	4.44178	41.7548	1.03468e-10	1.58842e-08
ADM	-3.39167	5.39598	41.64	1.09725e-10	1.67245e-08
VENTX	-7.53149	1.83524	40.7753	1.70775e-10	2.58451e-08
RAP1GAP2	-4.38348	5.14986	40.7009	1.77404e-10	2.66593e-08
HOXD10	8.46293	4.675	40.5394	1.92689e-10	2.87538e-08
CYP26B1	5.30569	3.31391	39.9998	2.53988e-10	3.76378e-08
RP11-360K13.1	-8.85109	-0.330844	39.6123	3.09732e-10	4.55818e-08
LINC01356	-6.70251	4.76829	39.5204	3.24653e-10	4.74505e-08
POU2F3	-8.69005	1.69694	39.4123	3.4312e-10	4.96177e-08
FOXI2	-9.31553	-0.138077	39.4066	3.44131e-10	4.96177e-08
LINC00665	-3.48357	5.02693	39.1228	3.97964e-10	5.69024e-08
SOX9	2.94282	5.971	39.1129	3.99988e-10	5.69024e-08
RP5-865N13.2	-8.76871	-0.491865	39.0421	4.1477e-10	5.86144e-08
MEF2C	4.25272	4.53925	38.9149	4.4269e-10	6.21485e-08
ITGA8	5.39955	5.53111	38.61	5.17531e-10	7.21803e-08
LIMCH1	3.14491	6.30867	38.4261	5.68655e-10	7.82971e-08
ST8SIA3	-8.91139	1.33188	38.4259	5.68727e-10	7.82971e-08
SCG3	-4.80189	3.82538	38.397	5.77214e-10	7.89562e-08
AP000688.29	-7.20898	1.21554	37.9267	7.34525e-10	9.98346e-08
TRIM71	-3.26242	5.92508	37.811	7.794e-10	1.05263e-07
DPPA2	-6.4945	2.68644	37.5763	8.79073e-10	1.17303e-07
HEY1	3.7667	5.50413	37.5752	8.79542e-10	1.17303e-07
ARHGEF17	2.56579	6.38522	37.5437	8.93868e-10	1.18474e-07
MARVELD2	-4.69257	3.15255	37.5215	9.04103e-10	1.18543e-07
OLFM1	-4.13349	3.53841	37.5185	9.05502e-10	1.18543e-07
RAB17	-6.86913	4.91282	37.3188	1.00311e-09	1.30521e-07
HLA-DPB2	-6.39336	2.36496	37.2079	1.06181e-09	1.37321e-07
LHFPL4	-8.60285	-0.76261	37.1303	1.10491e-09	1.42035e-07
PPL	-4.83898	4.86544	37.0187	1.17003e-09	1.49505e-07
SOX6	4.95943	3.94474	36.9457	1.21466e-09	1.54284e-07
RP11-132A1.4	-4.11971	3.71276	36.823	1.29358e-09	1.63335e-07
CCDC92	4.24217	4.863	36.696	1.38059e-09	1.73297e-07
PLEKHG6	-5.46071	3.1465	36.6179	1.43708e-09	1.78868e-07
MAPRE3	3.37693	4.5618	36.6116	1.44174e-09	1.78868e-07
NR2F2	5.6593	4.93557	36.5513	1.487e-09	1.82469e-07
MECOM	5.06425	4.27842	36.5502	1.48787e-09	1.82469e-07
VSTM1	-8.33474	-0.927817	36.3287	1.66694e-09	2.03262e-07
SSFA2	2.42867	7.00613	36.2409	1.74371e-09	2.11415e-07
SLFN5	2.49283	6.01729	36.2084	1.77302e-09	2.13612e-07
CHGA	-5.23368	2.76546	36.1987	1.78185e-09	2.13612e-07
RP11-598D14.1	-10.9745	2.186	36.0226	1.95045e-09	2.32497e-07
PDZD4	-3.68337	6.15318	36.0119	1.96117e-09	2.32497e-07
CD3EAP	-2.73976	4.93012	35.9282	2.04727e-09	2.41363e-07
NRP1	3.10872	6.99988	35.7348	2.26087e-09	2.6508e-07
FAM83F	-7.1132	2.15625	35.6723	2.33458e-09	2.72227e-07
CYP2B6	-7.63489	-0.526051	35.4759	2.58228e-09	2.99474e-07
HOXA10	5.93426	4.3137	35.4364	2.63514e-09	3.03952e-07
SALL4	-2.62034	6.33844	35.3928	2.69481e-09	3.09164e-07
RARB	4.5317	3.56034	35.3598	2.74092e-09	3.12063e-07
GATA5	5.02149	3.99196	35.3526	2.75099e-09	3.12063e-07
RP11-320N7.2	-6.89497	0.905721	35.3435	2.76395e-09	3.12063e-07
GDF6	5.22723	4.11491	35.2997	2.82676e-09	3.17475e-07
KLKB1	-7.25442	1.59071	35.0451	3.22155e-09	3.5867e-07
C1orf94	-7.53357	0.817418	35.0417	3.22717e-09	3.5867e-07
NUDT15	-2.5772	6.18682	34.9422	3.39632e-09	3.75513e-07
HTRA3	3.59442	4.93038	34.9247	3.42699e-09	3.76952e-07
MACC1	-7.74686	2.94217	34.8637	3.5361e-09	3.86958e-07
GLDC	-3.99608	5.76329	34.8296	3.59857e-09	3.91785e-07
DACT3	2.85492	5.23502	34.6513	3.94366e-09	4.27176e-07
SYNE1	2.88755	5.65215	34.6224	4.00282e-09	4.31395e-07
CALB1	-6.65732	3.19452	34.5486	4.15747e-09	4.4581e-07
XXbac-BPG27H4.8	-8.49618	-0.863727	34.5272	4.2033e-09	4.48471e-07
GDF3	-7.26273	3.75621	34.4232	4.43404e-09	4.70736e-07
RP11-146I2.1	-6.98215	-0.0814502	34.3884	4.51396e-09	4.76848e-07
FLI1	3.72204	4.45244	34.3292	4.65355e-09	4.89173e-07
ZADH2	2.79127	4.87726	34.1894	4.99996e-09	5.2301e-07
GUCY1A3	7.16725	4.18892	34.084	5.2783e-09	5.49432e-07
EMCN	10.4243	1.66223	33.826	6.02682e-09	6.24303e-07
PIM1	-2.21167	5.89511	33.7955	6.12194e-09	6.31092e-07
NCR1	-7.97984	-1.13462	33.7744	6.18887e-09	6.32881e-07
SMAD9	4.69973	5.09451	33.7713	6.19861e-09	6.32881e-07
SMARCD3	3.43709	4.33735	33.705	6.41347e-09	6.517e-07
RP11-400N13.2	-6.96375	1.12437	33.5332	7.00584e-09	7.0852e-07
CTD-2306M5.1	-8.29117	2.31527	33.4827	7.19007e-09	7.23721e-07
ALDH1A2	6.30338	4.03204	33.413	7.45235e-09	7.466e-07
SOX15	-6.03242	3.05347	33.3399	7.73783e-09	7.71578e-07
TUBA4A	-5.60429	3.80856	33.2421	8.13693e-09	8.076e-07
JARID2	-2.56966	7.60628	33.193	8.34516e-09	8.24432e-07
SP5	-6.85971	4.34214	33.1703	8.44318e-09	8.30272e-07
N4BP3	-3.92719	4.43175	33.0203	9.12039e-09	8.92752e-07
HOXB9	6.38429	6.24883	32.8364	1.00251e-08	9.76829e-07
TNS4	-7.85227	1.82149	32.7837	1.03007e-08	9.99125e-07
PHC1	-2.73711	7.92717	32.5637	1.15348e-08	1.11376e-06
IFI16	3.13	5.38806	32.5318	1.17261e-08	1.12713e-06
COL3A1	6.9855	12.4671	32.4948	1.19514e-08	1.14364e-06
GLI3	2.35673	6.4752	32.4783	1.2053e-08	1.14821e-06
CAPN13	-6.78182	-0.22549	32.4668	1.21245e-08	1.14989e-06
PSORS1C2	-7.81752	-1.43238	32.3011	1.32042e-08	1.24674e-06
HOXC5	9.16918	0.808148	32.1974	1.3928e-08	1.30929e-06
TEAD4	-2.85859	5.42539	32.1778	1.40689e-08	1.31674e-06
MOXD1	4.37146	4.54936	32.0771	1.48174e-08	1.38074e-06
FILIP1L	4.04599	5.17654	32.0312	1.51715e-08	1.40758e-06
VSNL1	-5.85394	3.44787	31.9935	1.54686e-08	1.42894e-06
LINC00052	-6.06232	-0.217212	31.8918	1.63008e-08	1.49932e-06
APPBP2	2.2088	6.3035	31.8167	1.69431e-08	1.55171e-06
NTS	-5.38252	7.3519	31.772	1.73379e-08	1.58108e-06
DCN	9.59439	5.54409	31.6827	1.81533e-08	1.6484e-06
RP11-10A14.6	-7.80775	-1.41809	31.6295	1.86569e-08	1.68695e-06
WFDC2	-5.11055	3.55227	31.5708	1.92303e-08	1.73146e-06
CALN1	-5.51789	0.564934	31.5601	1.93367e-08	1.73372e-06
RRS1	-2.57281	4.98884	31.3321	2.17457e-08	1.94155e-06
ATP1A2	-5.36453	4.16008	31.3215	2.18646e-08	1.94404e-06
ABCA8	8.29885	4.23879	31.2355	2.28546e-08	2.02362e-06
RP11-494M8.4	-7.72054	0.539572	31.2113	2.31412e-08	2.04054e-06
RP11-554I8.2	-6.0149	0.215928	31.1947	2.33404e-08	2.04963e-06
AP1M2	-3.90437	4.32651	31.1622	2.37342e-08	2.07568e-06
FGFR4	-2.89166	5.12359	31.0319	2.53824e-08	2.21076e-06
SEPHS1	-2.56372	8.11522	30.9564	2.63891e-08	2.28909e-06
LINC00963	3.07206	4.36484	30.8834	2.74011e-08	2.36725e-06
KLHDC7A	-5.9153	3.64431	30.7624	2.91636e-08	2.50847e-06
ADCY6	2.44041	6.50687	30.7553	2.92707e-08	2.50847e-06
FOXD3-AS1	-5.94189	3.46514	30.683	3.03819e-08	2.59327e-06
MXD4	2.13508	6.61508	30.6024	3.16701e-08	2.69247e-06
RBP7	-5.89921	-0.0322827	30.474	3.3837e-08	2.86527e-06
TUBB2B	-2.91112	8.77397	30.4312	3.45916e-08	2.91759e-06
PROM1	-5.62032	4.83899	30.2619	3.77465e-08	3.15909e-06
MIR205HG	-8.22541	2.95599	30.2602	3.77807e-08	3.15909e-06
SLC34A2	-6.11699	0.2642	30.2541	3.7899e-08	3.15909e-06
SLC7A5	-3.18157	8.92493	30.0952	4.11354e-08	3.41552e-06
RP11-588K22.2	7.41766	1.47491	30.0533	4.20327e-08	3.4765e-06
CHST4	-6.27597	0.392093	29.9116	4.5221e-08	3.71879e-06
CBLC	-6.26245	1.18777	29.9077	4.53107e-08	3.71879e-06
CPE	2.54676	6.49923	29.6853	5.08183e-08	4.15484e-06
C10orf107	7.87955	-0.526307	29.618	5.26145e-08	4.28527e-06
ZNF600	-4.13632	3.52689	29.3779	5.95543e-08	4.82966e-06
CMKLR1	-5.58006	2.03293	29.3715	5.97512e-08	4.82966e-06
MT1M	-8.09263	-1.20998	29.3601	6.01021e-08	4.8397e-06
GATM	-4.97244	3.54835	29.3188	6.13978e-08	4.92544e-06
FNIP2	2.57472	5.79247	29.3056	6.18156e-08	4.94039e-06
FUT2	-6.05813	-0.240621	29.2116	6.48881e-08	5.1666e-06
HOXC6	5.7075	4.37417	29.157	6.6743e-08	5.29453e-06
MMP24	-4.17005	3.19733	28.9842	7.29723e-08	5.74998e-06
LGALS12	-6.12895	0.962934	28.9828	7.30233e-08	5.74998e-06
EPHX3	-6.11831	2.24606	28.9722	7.34245e-08	5.76032e-06
NLN	-2.07619	6.98497	28.9481	7.43438e-08	5.81107e-06
SESN3	2.47783	7.30683	28.7873	8.07804e-08	6.28744e-06
FABP5P1	-3.25953	3.7466	28.7797	8.1095e-08	6.28744e-06
RP11-20D14.6	-5.92068	6.07528	28.7743	8.13222e-08	6.28744e-06
HOXD11	7.15238	3.18613	28.6905	8.4921e-08	6.54198e-06
SLC7A8	-2.53346	6.13046	28.621	8.80228e-08	6.75654e-06
CCDC172	-6.6222	-0.507402	28.5943	8.92464e-08	6.82591e-06
LY75	-8.78714	-0.542664	28.5459	9.15045e-08	6.97362e-06
KDF1	-6.69683	1.54624	28.5131	9.30681e-08	7.05814e-06
TMEM30B	-9.13029	2.07032	28.5088	9.3275e-08	7.05814e-06
RRAS2	-1.94738	5.99144	28.4931	9.40335e-08	7.09039e-06
SPATA13	-2.14679	5.35898	28.4408	9.66057e-08	7.25869e-06
HOXC9	6.82711	2.51299	28.4282	9.72365e-08	7.26225e-06
MSRB3	3.93349	5.67151	28.4263	9.73336e-08	7.26225e-06
SH2D3A	-4.70375	3.3158	28.3094	1.03393e-07	7.68746e-06
RPS6P12	-5.89342	-0.378616	28.2289	1.07781e-07	7.98588e-06
HTR3A	-6.02736	0.59748	28.1804	1.10516e-07	8.1602e-06
HOXA5	7.19643	2.96211	28.0363	1.19058e-07	8.76061e-06
JADE1	-1.91732	6.38524	27.9712	1.23135e-07	9.02948e-06
SOX3	-6.78134	1.97087	27.9579	1.23986e-07	9.06073e-06
TSC22D3	2.86611	7.18781	27.9157	1.26719e-07	9.22885e-06
KRTCAP3	-4.81738	1.92128	27.8883	1.28524e-07	9.32845e-06
LTBP3	2.72511	5.84832	27.8137	1.33574e-07	9.66218e-06
ZFHX3	2.79769	5.45817	27.7943	1.34921e-07	9.72664e-06
TBX22	-6.49305	-1.18906	27.7617	1.37212e-07	9.85851e-06
LINC00545	-6.52569	-0.152873	27.7304	1.39457e-07	9.98612e-06
SLC51A	-6.45664	-1.14997	27.6901	1.42392e-07	1.01599e-05
CXADR	-2.29655	6.46097	27.684	1.42836e-07	1.01599e-05
GLIPR1L1	-6.84288	1.23545	27.6667	1.44124e-07	1.02175e-05
EPHB2	2.35322	6.2996	27.6557	1.44944e-07	1.02416e-05
FHDC1	-3.71631	4.06565	27.6006	1.49135e-07	1.05029e-05
LAD1	-7.29717	2.11707	27.5932	1.49701e-07	1.05081e-05
TSSC2	-2.63888	4.48318	27.5823	1.50548e-07	1.05329e-05
TERF1	-2.41229	7.1756	27.5531	1.52838e-07	1.0647e-05
NLRP7	-6.88953	1.71413	27.5479	1.53249e-07	1.0647e-05
CD99L2	2.27084	5.70933	27.5426	1.53675e-07	1.0647e-05
NFIC	3.05661	4.51855	27.5284	1.54804e-07	1.06905e-05
CTC-455F18.1	-6.78292	-0.546679	27.4603	1.6035e-07	1.10378e-05
HSPB7	8.01543	-0.406713	27.4475	1.61414e-07	1.10753e-05
RAB25	-6.25524	3.09437	27.4161	1.64057e-07	1.11922e-05
JADE2	-2.38886	5.49137	27.4148	1.64167e-07	1.11922e-05
AC005083.1	-6.99572	-0.119757	27.4041	1.65081e-07	1.12187e-05
HOXC11	10.5621	1.71842	27.3859	1.66641e-07	1.1287e-05
RP11-486P11.1	-7.23659	-1.74289	27.3801	1.67144e-07	1.1287e-05
HOXA9	6.27683	4.08074	27.3395	1.70689e-07	1.149e-05
CARD11	-2.79918	4.64003	27.2946	1.74702e-07	1.17232e-05
MDN1	-2.23773	7.93306	27.1539	1.87886e-07	1.25521e-05
EBF4	4.96975	3.7003	27.1503	1.88231e-07	1.25521e-05
MAL2	-3.81674	4.4054	27.1057	1.92633e-07	1.28056e-05
CTD-2058B24.2	-6.98127	-1.95937	27.0225	2.01104e-07	1.33272e-05
SLC52A3	-6.91139	0.820322	26.9818	2.05384e-07	1.35687e-05
CTD-2334D19.1	-5.69031	-0.839001	26.7124	2.36101e-07	1.55498e-05
GCNT2	-3.02205	4.94837	26.7026	2.37296e-07	1.55805e-05
AF165138.7	-8.12865	-1.16748	26.6601	2.42578e-07	1.58699e-05
NDNF	4.73392	4.05678	26.6552	2.43191e-07	1.58699e-05
LINC00698	-7.32849	0.676057	26.6415	2.4492e-07	1.5934e-05
FAM83E	-5.30348	0.148029	26.5958	2.5079e-07	1.62663e-05
TMPRSS11E	-6.22892	1.6455	26.5177	2.61133e-07	1.68499e-05
MATK	-4.32105	2.01295	26.516	2.61368e-07	1.68499e-05
ERVK-28	-6.96025	0.863647	26.4879	2.652e-07	1.70368e-05
ATXN1	2.46874	4.92619	26.483	2.65863e-07	1.70368e-05
SEPP1	2.75895	5.77479	26.4628	2.68664e-07	1.71647e-05
CDK19	2.31192	5.07766	26.4551	2.69739e-07	1.7182e-05
HOXB2	3.84479	5.53894	26.3448	2.85588e-07	1.81374e-05
MXRA8	2.32816	6.04407	26.3307	2.87681e-07	1.82161e-05
HOXA6	7.55056	1.23085	26.3055	2.91464e-07	1.83518e-05
RP11-640N20.6	-7.08507	-1.96383	26.3049	2.91545e-07	1.83518e-05
AC007682.1	-6.54252	2.1626	26.2944	2.93143e-07	1.83982e-05
ANOS1	-2.22968	5.7747	26.2782	2.95607e-07	1.84984e-05
MMP11	3.20737	4.62431	26.1945	3.08705e-07	1.92616e-05
GLCE	2.77894	4.87347	26.1718	3.12355e-07	1.94325e-05
UTF1	-8.37192	1.87332	26.163	3.13778e-07	1.94643e-05
ADGRG5	-5.47983	0.103129	26.1465	3.1647e-07	1.95743e-05
PTPRZ1	-6.04342	6.53738	26.1248	3.20045e-07	1.97382e-05
FKBP9	2.53496	6.5317	26.0798	3.27593e-07	2.01455e-05
LUM	6.1443	8.79035	26.0567	3.31531e-07	2.03291e-05
TNFSF11	-5.65167	-0.747748	25.8972	3.60097e-07	2.20175e-05
TNK1	-5.40529	1.13072	25.8751	3.64237e-07	2.2207e-05
CYP2S1	-4.32349	6.08083	25.8608	3.66944e-07	2.23083e-05
ZNF503	4.89813	5.73117	25.807	3.77321e-07	2.2874e-05
DANT1	-7.36936	-1.51361	25.796	3.79477e-07	2.29395e-05
ABCA2	2.57688	5.76423	25.7868	3.81294e-07	2.29843e-05
TC2N	-4.21135	3.39321	25.7342	3.9182e-07	2.35522e-05
ATP10D	2.74578	5.02737	25.7124	3.96271e-07	2.37529e-05
FTLP14	-6.22896	-1.14602	25.6465	4.10037e-07	2.44198e-05
MIAT	-3.53554	3.8671	25.6429	4.10808e-07	2.44198e-05
VGF	-4.42687	5.13139	25.6377	4.1192e-07	2.44198e-05
CSH1	-8.62634	-0.734641	25.6374	4.11975e-07	2.44198e-05
THRA	2.24425	5.52307	25.5627	4.28232e-07	2.53132e-05
TMEM106C	2.52921	6.09777	25.5307	4.35396e-07	2.56655e-05
RP11-234B24.2	-7.39259	-1.76124	25.4864	4.45523e-07	2.61901e-05
RP11-120I21.2	8.47226	0.37633	25.4104	4.63417e-07	2.71672e-05
SPP1	-7.78754	8.29938	25.3719	4.72751e-07	2.76385e-05
SLC15A3	-4.91268	0.670624	25.3642	4.74655e-07	2.7674e-05
MGP	13.7365	5.17723	25.3411	4.80372e-07	2.78787e-05
ADGRG6	2.81895	6.68453	25.337	4.81394e-07	2.78787e-05
UNC5C	4.60739	6.65352	25.3342	4.82087e-07	2.78787e-05
LAMC2	-3.49359	4.21157	25.3288	4.83442e-07	2.78815e-05
FAM174B	-2.73669	4.23733	25.3223	4.85068e-07	2.78999e-05
VEGFC	4.08587	3.37703	25.3031	4.89923e-07	2.80798e-05
HPDL	-5.75842	2.59114	25.2995	4.90827e-07	2.80798e-05
ADAD2	-7.43289	-1.74013	25.2856	4.94376e-07	2.82072e-05
PDCD1	-6.08804	-1.59091	25.2451	5.04873e-07	2.87293e-05
TCEAL5	-6.04313	0.149908	25.2262	5.0984e-07	2.89348e-05
MFSD6L	-8.28889	-0.981408	25.1838	5.21177e-07	2.94997e-05
C5orf24	1.8852	6.38029	25.1614	5.27265e-07	2.97654e-05
GFRA1	3.97019	5.40772	25.1524	5.2973e-07	2.98256e-05
LINC00428	-7.12321	-1.98234	25.1263	5.36956e-07	3.01529e-05
ARMCX3	2.16451	6.90433	25.1131	5.40645e-07	3.02804e-05
PAWR	-1.88809	6.60994	25.0643	5.54509e-07	3.09756e-05
ZNF589	-2.05453	5.89288	25.04	5.61538e-07	3.12863e-05
THBD	3.4314	3.9181	25.0331	5.63555e-07	3.12892e-05
DCHS1	2.13905	7.13206	25.0298	5.64523e-07	3.12892e-05
SELV	-5.5229	0.541049	24.9885	5.76744e-07	3.18838e-05
CD8B	-7.65503	-1.51792	24.9263	5.95646e-07	3.28437e-05
SPIB	-6.65314	0.805842	24.7417	6.55497e-07	3.60507e-05
SLC38A5	-4.46571	3.46938	24.7174	6.63819e-07	3.64145e-05
EMX2	9.34085	0.538646	24.6766	6.78012e-07	3.69709e-05
TUNAR	-5.53334	4.09581	24.6734	6.79162e-07	3.69709e-05
SFRP2	-7.5219	6.30678	24.6654	6.81983e-07	3.69709e-05
GABRG1	-7.92445	-1.25109	24.664	6.8247e-07	3.69709e-05
PAK1	-1.87476	6.91176	24.6636	6.82625e-07	3.69709e-05
DAZAP2	2.18771	6.46776	24.6339	6.93231e-07	3.74503e-05
ZNF578	-6.60276	1.90023	24.6068	7.03032e-07	3.78839e-05
RPL6P30	-7.17657	-1.90598	24.5826	7.11919e-07	3.82661e-05
RP11-478C6.6	-6.02141	-0.0682957	24.5742	7.15014e-07	3.83359e-05
FBN1	3.19108	8.23002	24.5508	7.23747e-07	3.87069e-05
PDCD4	2.21696	6.09176	24.4904	7.46816e-07	3.98408e-05
ZNF516	1.99345	6.4588	24.4694	7.54986e-07	4.01762e-05
C10orf10	5.26374	3.76226	24.4505	7.62422e-07	4.04709e-05
DCAF12L1	-6.66768	-0.359124	24.3827	7.89757e-07	4.18179e-05
GDPD2	-5.02674	0.00816455	24.3743	7.9321e-07	4.1879e-05
ARRB1	-2.17278	5.6769	24.3667	7.96338e-07	4.1879e-05
NSG1	-2.81849	4.33636	24.3656	7.96797e-07	4.1879e-05
NANOGP2	-7.40986	-1.74285	24.2485	8.46751e-07	4.43369e-05
MOGAT3	-6.9576	-2.0715	24.2436	8.48902e-07	4.43369e-05
NR2F2-AS1	7.27662	-1.05727	24.2415	8.49795e-07	4.43369e-05
MYCN	-3.50981	5.04215	24.163	8.85177e-07	4.60702e-05
HES3	-7.40797	-0.404301	24.1392	8.9618e-07	4.64559e-05
ZFHX4	4.06467	4.34372	24.1375	8.96942e-07	4.64559e-05
NIFK	-1.87187	5.84136	24.0548	9.36336e-07	4.83789e-05
PRDM16	5.03456	3.78577	23.996	9.65348e-07	4.97574e-05
NCOA7	3.01785	4.96157	23.9007	1.01433e-06	5.21559e-05
NOP16	-2.255	4.57982	23.8779	1.02645e-06	5.26523e-05
PAK1IP1	-2.04965	5.02617	23.8597	1.03619e-06	5.30246e-05
TMEM125	-6.25508	1.82738	23.831	1.05172e-06	5.36907e-05
ALOX12P2	-5.36864	0.776648	23.8013	1.06812e-06	5.43979e-05
CPA6	-6.94579	-2.08205	23.7205	1.1139e-06	5.65941e-05
COL7A1	-2.66211	7.78042	23.6919	1.1306e-06	5.72117e-05
RP11-557J10.4	-6.77959	-2.21158	23.6905	1.13142e-06	5.72117e-05
CH25H	-6.67153	-0.486754	23.6751	1.14049e-06	5.75342e-05
PPP1R1B	-5.35784	1.07535	23.6557	1.15204e-06	5.79795e-05
VN1R51P	-5.15963	-0.60228	23.5647	1.20782e-06	6.06439e-05
IL18R1	6.12385	3.20941	23.5218	1.23509e-06	6.18676e-05
CNDP2	-1.88643	6.82632	23.4802	1.26207e-06	6.30711e-05
TTLL3	2.78865	4.52669	23.4458	1.28481e-06	6.40575e-05
RBPMS2	-1.833	6.37881	23.4013	1.31489e-06	6.54045e-05
TBX2-AS1	7.1166	1.19578	23.3942	1.31975e-06	6.54936e-05
CACNA1C	3.35197	3.96873	23.3829	1.32752e-06	6.5726e-05
MYCNOS	-4.70934	-0.983532	23.2929	1.39115e-06	6.8717e-05
MAGI2-AS3	2.86734	4.99083	23.2805	1.40015e-06	6.90018e-05
AC069277.2	-6.7537	-0.683826	23.2524	1.42074e-06	6.97293e-05
KLHDC1	5.71317	0.186992	23.2514	1.42145e-06	6.97293e-05
PLA2G16	-2.79048	5.00071	23.2124	1.45058e-06	7.09953e-05
OVCH2	-6.4876	-0.657396	23.1604	1.49036e-06	7.27755e-05
CAMK2N1	2.79277	4.07368	23.1257	1.51747e-06	7.38751e-05
SOX2	-7.46292	5.85251	23.1228	1.51981e-06	7.38751e-05
CORO2A	-2.11064	5.91306	23.1086	1.53104e-06	7.42518e-05
RP11-22C11.2	-6.13531	-1.19595	23.1004	1.5376e-06	7.43362e-05
RRP9	-2.06168	4.80087	23.0977	1.53974e-06	7.43362e-05
CGA	11.4034	2.54939	23.0878	1.54772e-06	7.44659e-05
DAZL	-6.4103	-2.47415	23.0857	1.54941e-06	7.44659e-05
FRMD4B	2.57022	5.11396	23.079	1.55479e-06	7.45566e-05
FBRS	2.36087	6.20134	23.0661	1.56529e-06	7.48733e-05
LRCH2	2.24742	5.13833	23.057	1.57266e-06	7.48733e-05
ALPK1	5.02626	2.13099	23.0561	1.57339e-06	7.48733e-05
THBS3	2.16741	5.45973	23.0537	1.57543e-06	7.48733e-05
SAMD11	4.74637	5.0275	23.0444	1.58306e-06	7.50687e-05
MOG	-5.57113	-0.381264	23.0296	1.59529e-06	7.54811e-05
PPARA	2.75169	4.64865	22.9833	1.63413e-06	7.71208e-05
TDRD1	-7.84346	-1.32676	22.9777	1.63893e-06	7.71208e-05
NFATC4	1.97058	5.70877	22.9755	1.64079e-06	7.71208e-05
NLGN4X	-6.36062	6.02612	22.9472	1.66514e-06	7.80931e-05
CRYBB1	-4.98068	-0.6271	22.9311	1.67912e-06	7.85764e-05
AC144450.1	-7.11752	-1.9371	22.9107	1.69701e-06	7.92397e-05
LRRC4B	2.51992	4.97789	22.8768	1.72722e-06	8.04741e-05
TDO2	5.6446	2.38143	22.8132	1.78539e-06	8.28794e-05
TMEM263	2.37069	6.57657	22.8118	1.78661e-06	8.28794e-05
SYT6	-5.44425	3.0783	22.7977	1.79983e-06	8.33114e-05
MAFB	3.63317	3.6586	22.7728	1.82331e-06	8.42158e-05
PVRL1	-2.23432	6.06873	22.7554	1.83986e-06	8.46394e-05
FAM71F1	-5.68188	1.45737	22.7536	1.84162e-06	8.46394e-05
PRKCQ-AS1	-3.18494	3.4655	22.7507	1.84438e-06	8.46394e-05
OR5H5P	-8.41664	-0.260719	22.7344	1.86012e-06	8.51782e-05
HGF	5.93408	6.56828	22.7186	1.87547e-06	8.5497e-05
CA10	-6.17675	-0.725278	22.7178	1.87626e-06	8.5497e-05
C17orf82	7.00772	-1.0774	22.7146	1.87932e-06	8.5497e-05
PABPC4L	2.81231	5.77662	22.7108	1.88311e-06	8.5497e-05
PLCE1	3.71381	4.16113	22.6897	1.90382e-06	8.62538e-05
RP11-676J15.1	-6.79256	-2.17981	22.6037	1.99104e-06	9.00142e-05
CLIP4	4.06365	3.25439	22.5835	2.01201e-06	9.07703e-05
ANTXR2	2.07991	6.47997	22.5769	2.01898e-06	9.08923e-05
SOX2-OT	-4.26953	0.49477	22.5486	2.04898e-06	9.20487e-05
SLC3A2	-2.00393	7.96694	22.492	2.11021e-06	9.46005e-05
ANKRD18CP	-4.18152	1.9713	22.4545	2.15177e-06	9.62611e-05
AIM1	-5.55201	2.38325	22.3743	2.24354e-06	0.000100157
HOXD-AS2	7.52048	-1.0031	22.3323	2.29319e-06	0.000102021
MT1G	-7.42702	3.07981	22.3309	2.29487e-06	0.000102021
LINC00599	-5.03554	1.21134	22.308	2.32235e-06	0.000103028
SALL3	-3.76927	3.7496	22.2898	2.3445e-06	0.000103795
HOXD8	6.16784	1.15941	22.2822	2.35382e-06	0.000103834
CHRD	3.86234	4.23283	22.2811	2.3551e-06	0.000103834
C10orf54	5.1865	2.82374	22.2591	2.38225e-06	0.000104814
ZNF521	3.03086	4.91073	22.25	2.3936e-06	0.000105097
TIMP4	-4.45217	2.15562	22.1875	2.47279e-06	0.000108351
EGLN1	2.2222	5.56009	22.1659	2.50074e-06	0.000109351
TANC2	2.50262	6.18391	22.1552	2.51469e-06	0.000109736
PUM3	-1.91894	5.85174	22.1477	2.52456e-06	0.000109942
HOXC-AS1	7.78249	-0.634391	22.1311	2.54655e-06	0.000110674
ATP2B1	2.41766	8.54046	22.1199	2.56141e-06	0.000111094
CRB3	-5.76621	1.31635	22.0761	2.62049e-06	0.00011324
EBNA1BP2	-1.72951	6.32378	22.0754	2.62152e-06	0.00011324
ZEB2	3.61193	6.31252	22.0653	2.63537e-06	0.000113608
SLCO4C1	-3.40504	3.70439	22.0382	2.67283e-06	0.000114775
AC142119.1	-6.75921	-2.12579	22.0356	2.67641e-06	0.000114775
MACC1-AS1	-6.6459	-2.05315	22.0316	2.682e-06	0.000114775
HOXC8	5.21289	3.70872	22.0302	2.68394e-06	0.000114775
CSMD1	-4.38853	2.01291	22.0116	2.71012e-06	0.000115663
FGF4	-7.65191	-1.19989	21.9985	2.72859e-06	0.000116218
HOXD4	6.83829	2.56792	21.9886	2.74276e-06	0.000116589
ZNF467	4.991	2.66131	21.9569	2.78836e-06	0.000118292
TBC1D9	3.71913	5.17196	21.9273	2.83179e-06	0.000119896
AKT3	1.96231	6.14435	21.8718	2.91493e-06	0.000123171
OCIAD2	-2.01474	4.85348	21.8213	2.99261e-06	0.000126204
RBM47	-3.22006	5.04745	21.7656	3.08082e-06	0.000129668
BMP1	2.68327	6.41569	21.754	3.09941e-06	0.000130193
ATP1A4	-5.64275	-1.33813	21.6597	3.25556e-06	0.000136484
GLRA4	-5.35476	-0.76944	21.6526	3.26761e-06	0.000136721
NOL6	-1.91751	6.05284	21.6217	3.32081e-06	0.000138481
BAIAP2-AS1	2.28403	4.97461	21.6206	3.32267e-06	0.000138481
VAT1L	-3.19816	6.0216	21.6134	3.33517e-06	0.000138731
SLC52A1	-4.73028	-0.016289	21.5942	3.36866e-06	0.000139623
AC073071.1	-6.81661	-2.07637	21.5918	3.37284e-06	0.000139623
CCDC184	4.85258	2.88485	21.5899	3.37623e-06	0.000139623
OCLN	-2.46021	4.82117	21.5568	3.43507e-06	0.000141781
CTD-2007L18.5	-5.92641	-1.80377	21.5524	3.44285e-06	0.000141828
CYBRD1	2.60475	4.50266	21.5315	3.48067e-06	0.00014311
ZNF525	-2.43861	4.24604	21.4944	3.54859e-06	0.000145622
LEFTY2	-5.14831	4.77103	21.4709	3.59234e-06	0.000147134
MRS2	-1.78055	6.56479	21.4656	3.6023e-06	0.000147259
C1orf210	-6.39536	0.796104	21.4579	3.61682e-06	0.00014757
RP11-404K5.2	-5.781	-1.96506	21.4511	3.62977e-06	0.000147816
SOX14	-8.21168	-0.70662	21.4468	3.63786e-06	0.000147863
IL1R1	4.60876	4.70464	21.409	3.71027e-06	0.000150122
CERCAM	2.5628	5.62279	21.4085	3.71127e-06	0.000150122
FRAT2	-2.19211	4.71601	21.4068	3.71454e-06	0.000150122
CCR7	-6.08038	-0.380323	21.4017	3.72445e-06	0.000150238
DHX37	-2.03698	5.37257	21.3364	3.85351e-06	0.000155151
A2M	5.73142	0.932848	21.3253	3.87575e-06	0.000155752
KLF3	1.82516	6.21657	21.2971	3.93328e-06	0.000157506
CALCOCO1	2.07486	5.91667	21.2967	3.93413e-06	0.000157506
RP11-469A15.2	-4.46502	-0.0090887	21.2418	4.04839e-06	0.000161577
SUSD3	-4.05311	0.519885	21.2406	4.05097e-06	0.000161577
RP11-731J8.2	5.88269	-0.450076	21.2114	4.11304e-06	0.000163341
GPRC5A	5.45925	5.28701	21.2114	4.1132e-06	0.000163341
PLAGL1	3.90849	5.35161	21.209	4.11817e-06	0.000163341
MX2	-6.03833	-0.430836	21.1679	4.20759e-06	0.000166578
AMOT	3.36373	7.03202	21.1435	4.26138e-06	0.000168396
CCNG2	2.21689	5.75846	21.0986	4.36254e-06	0.000172074
ACTA1	-3.7743	2.95377	21.0868	4.38952e-06	0.000172819
UTP20	-1.95521	6.31524	21.0728	4.42166e-06	0.000173764
P3H4	2.10659	6.54958	21.0085	4.5724e-06	0.000179357
UNC5D	-5.93149	3.45858	21.001	4.59052e-06	0.000179738
AL450992.2	-6.01797	-1.69094	20.9941	4.60703e-06	0.000180054
SHANK1	3.39181	3.68484	20.9663	4.67436e-06	0.000182351
C6orf223	-4.18158	0.847198	20.9045	4.82767e-06	0.000187988
ACTBL2	7.63769	-0.165957	20.8688	4.91832e-06	0.00019117
TNRC18	1.94877	6.63222	20.8524	4.96066e-06	0.000192464
ANO9	-4.07262	2.09848	20.8449	4.98012e-06	0.000192869
EPHA1-AS1	-4.47293	0.44541	20.8385	4.99684e-06	0.000193166
MYH2	-4.77718	-0.455945	20.8067	5.0804e-06	0.00019599
WEE1	-1.88301	6.80647	20.8038	5.08825e-06	0.00019599
RIT2	-4.72405	-1.10198	20.7808	5.14954e-06	0.00019775
MUC16	-6.1368	-1.5642	20.7798	5.15248e-06	0.00019775
RP1-293L8.2	-5.55468	-1.17164	20.7711	5.1758e-06	0.000198288
TRBC2	-6.75346	1.15113	20.754	5.22226e-06	0.00019971
IRX2	-6.17076	4.68587	20.7426	5.25339e-06	0.00020054
SEZ6	-5.59336	-0.099738	20.7247	5.30289e-06	0.000202068
AC002480.2	-6.56925	-2.09437	20.7056	5.35584e-06	0.000203722
FGF19	-6.1846	3.83274	20.6619	5.47956e-06	0.000208057
FXYD6	1.96709	5.90779	20.6567	5.49443e-06	0.000208159
PRAF2	2.17868	4.70367	20.6542	5.50175e-06	0.000208159
HOXA-AS2	5.62663	2.10118	20.6176	5.60775e-06	0.000211794
HOXC4	6.07365	3.22939	20.5989	5.66272e-06	0.000213215
PON3	-7.19579	-1.80065	20.5981	5.66534e-06	0.000213215
RP11-332K15.1	-6.64402	-2.22861	20.592	5.68336e-06	0.000213516
FAM189A2	-4.95146	2.43822	20.5064	5.94324e-06	0.000222887
KLK5	-6.1674	-0.423101	20.499	5.96637e-06	0.000223362
FCRL5	-5.71936	-2.02518	20.4893	5.99641e-06	0.000224093
ZNF587B	-2.45017	4.38051	20.4562	6.10129e-06	0.000227614
CASP4	7.55245	1.11799	20.4523	6.11374e-06	0.000227681
SELE	11.1413	2.57418	20.4449	6.13716e-06	0.000228155
CDCP1	-5.01597	3.63471	20.3917	6.31026e-06	0.000234182
GRHL2	-7.29849	3.4642	20.384	6.33574e-06	0.000234708
NOTO	-6.67451	-2.27568	20.3797	6.34997e-06	0.000234708
FGD4	-2.27873	4.40342	20.3775	6.35744e-06	0.000234708
NPR3	4.72474	3.36962	20.3687	6.38645e-06	0.000235372
GJB3	-4.86562	-0.700369	20.3364	6.49516e-06	0.000238966
AC002480.5	-4.78765	0.456713	20.3269	6.52766e-06	0.000239748
RP11-380L11.4	5.11813	-0.774353	20.3179	6.55852e-06	0.000240468
C14orf132	2.04646	5.63878	20.3119	6.57914e-06	0.00024081
ADCY2	-4.68818	4.20652	20.2694	6.72683e-06	0.000245794
STON1	2.6033	4.74467	20.2029	6.9647e-06	0.000254051
C16orf89	-5.39698	-0.082009	20.1834	7.036e-06	0.000256214
PNO1	-1.82575	5.26582	20.1478	7.16826e-06	0.000260536
RAI1	3.61631	6.27157	20.1449	7.1791e-06	0.000260536
NPY	-7.01213	-1.9307	20.1347	7.2177e-06	0.000261491
PROS1	2.43211	5.50345	20.1299	7.2357e-06	0.000261699
DOCK2	-5.22682	1.06762	20.0826	7.41702e-06	0.000267803
ALPL	-3.27259	6.62509	20.0745	7.44836e-06	0.000268481
ELSPBP1	6.7167	-1.75361	20.0705	7.46407e-06	0.000268593
EGLN3	-2.49661	4.54456	20.0458	7.56081e-06	0.00027155
KLRG2	-7.77595	2.4878	20.0431	7.57168e-06	0.00027155
KRT16P1	-7.80608	0.868865	20.0076	7.71352e-06	0.000276172
RBMS3	2.50686	4.70288	19.9367	8.00493e-06	0.000286126
TIMP2	2.01429	7.46001	19.9159	8.09229e-06	0.000288765
HOXB3	5.40965	6.48705	19.9037	8.14431e-06	0.000290136
ZKSCAN1	1.68083	6.7741	19.895	8.18119e-06	0.000290964
TREM2	-6.0887	-2.40929	19.8879	8.21199e-06	0.000291573
SUFU	1.9945	5.75897	19.8522	8.36662e-06	0.00029657
AGBL2	-6.85563	-1.19554	19.8487	8.38203e-06	0.000296624
DAB2	1.98644	5.85525	19.8309	8.46028e-06	0.000298897
HOXA7	5.6764	2.79907	19.7973	8.61055e-06	0.000303703
ERMN	-4.95874	-1.4142	19.7812	8.68315e-06	0.000305759
TSPYL2	2.05059	6.15783	19.7751	8.71117e-06	0.000305918
S1PR3	2.80957	6.44006	19.7732	8.71989e-06	0.000305918
ATP7A	2.12808	4.66052	19.7708	8.73068e-06	0.000305918
IGDCC4	2.26288	5.12062	19.7547	8.80436e-06	0.000307731
MRGPRF	-3.92692	4.16193	19.7532	8.81128e-06	0.000307731
PMP22	2.79823	6.73915	19.7249	8.94294e-06	0.000311324
RASL12	-4.10456	3.38333	19.7248	8.94333e-06	0.000311324
ZNF704	2.43863	5.30951	19.7172	8.97893e-06	0.000312054
PUS7	-1.88705	5.27627	19.6941	9.08826e-06	0.000314971
PRKCQ	-3.14438	3.77818	19.6932	9.09237e-06	0.000314971
ESRP2	-5.12895	4.04889	19.6726	9.19084e-06	0.000317749
ABCG2	-4.35295	4.91504	19.6702	9.20235e-06	0.000317749
TREML1	-6.66409	-2.18009	19.6641	9.2318e-06	0.000318251
ZDHHC19	-4.70577	-1.49261	19.6243	9.42638e-06	0.000324435
CNTNAP2	-3.2685	6.97889	19.6063	9.51528e-06	0.000326967
FOXD3	-5.57933	1.84132	19.5886	9.60426e-06	0.000329494
HOXA10-AS	5.46942	0.391334	19.5659	9.71866e-06	0.000332884
GBP1	6.48192	0.179441	19.5442	9.8298e-06	0.000336151
CTC-339O9.1	-6.75225	-1.84203	19.4204	1.04878e-05	0.000357635
BDKRB2	4.69433	3.45294	19.4198	1.04916e-05	0.000357635
FABP5P2	-3.85637	1.74703	19.4016	1.05919e-05	0.00036048
KLF8	-4.45264	3.78306	19.3883	1.06658e-05	0.000362418
LINC00992	-5.5636	-0.00694229	19.3693	1.07726e-05	0.000365463
LIN28A	-7.19754	8.70342	19.3465	1.0902e-05	0.000369266
TMOD2	2.56392	5.04411	19.3169	1.10721e-05	0.000374434
UPK3B	-3.86496	1.22087	19.3069	1.11304e-05	0.000375808
MLLT3	2.11331	5.49904	19.3028	1.1154e-05	0.000376011
HOXA-AS3	9.50131	1.07775	19.2961	1.11934e-05	0.000376036
ESYT3	-5.63088	2.66647	19.2947	1.12015e-05	0.000376036
GLB1L3	-6.49584	2.47143	19.2937	1.12076e-05	0.000376036
CEBPZ	-1.60582	6.64997	19.273	1.13298e-05	0.000379538
IDH1	-1.94729	8.1159	19.2571	1.14245e-05	0.000382111
TMX4	2.15473	5.92223	19.2301	1.1587e-05	0.000386939
TRABD2A	-3.92531	2.14128	19.2222	1.16355e-05	0.000387953
FAM169A	-2.18359	5.4194	19.2153	1.16773e-05	0.000388741
HOXB7	5.60365	2.65329	19.2026	1.17551e-05	0.00039072
BACH2	2.64495	4.2213	19.1443	1.212e-05	0.000402222
EPS8	2.47999	5.0477	19.1403	1.21452e-05	0.000402433
PNRC1	1.86211	5.83653	19.136	1.2173e-05	0.000402727
ACAP1	-3.71689	1.57704	19.1273	1.22285e-05	0.000403613
IQCA1	-5.98822	0.82327	19.1259	1.22376e-05	0.000403613
AURKC	-3.88982	1.593	19.1038	1.238e-05	0.000407576
CCDC141	-5.60394	2.19779	19.1013	1.23959e-05	0.000407576
SLIRP	-1.6591	5.77891	19.0929	1.24507e-05	0.000408746
RIN2	3.03167	4.28999	19.0805	1.25318e-05	0.000410776
DTWD2	-2.91824	4.4743	19.0688	1.26091e-05	0.000412677
RASSF10	-5.95652	0.175892	19.062	1.26539e-05	0.000413508
SCNN1G	-5.25467	-1.92199	19.0562	1.26927e-05	0.000414143
SUN2	1.89812	5.97958	19.0519	1.27208e-05	0.000414426
PPIAP14	-6.05537	-2.42734	19.0429	1.27812e-05	0.000415758
CDKN2B	3.74111	5.68286	19.0328	1.2849e-05	0.000417329
EPPIN	-6.69745	-2.17768	19.024	1.29083e-05	0.000418619
CHRM2	7.19385	0.671048	19.0189	1.2943e-05	0.000419107
NLRP1	2.26786	5.15647	19.0156	1.29654e-05	0.000419194
RP11-478C6.5	-6.04307	-1.21345	19.0083	1.30152e-05	0.000420169
HRH2	-4.85184	0.0151478	18.9967	1.30945e-05	0.000422089
VSIG10	-2.04814	4.9554	18.9709	1.32726e-05	0.000427185
SFN	-3.53131	3.80704	18.9254	1.35927e-05	0.00043683
CCDC64B	-6.88909	1.35823	18.9224	1.36145e-05	0.000436873
ZHX1	1.86362	5.15408	18.9059	1.37327e-05	0.000440003
DKK1	4.42044	6.20243	18.8868	1.38707e-05	0.000443759
SARM1	2.64694	5.46067	18.8637	1.40399e-05	0.0004485
WNT3	-2.04998	5.80997	18.8511	1.41329e-05	0.000450795
ALOX12	-4.74225	-0.250377	18.8288	1.42995e-05	0.000454934
TMEM164	1.65252	6.47066	18.828	1.43053e-05	0.000454934
HOXA11	5.96607	3.42442	18.8239	1.4336e-05	0.000455233
CAP2P1	-5.15214	-1.67324	18.8069	1.44642e-05	0.000458621
TRPS1	2.3944	5.03455	18.7922	1.45763e-05	0.000461489
RP11-313J2.1	-5.99743	1.2573	18.7596	1.48276e-05	0.000468749
RNF39	-5.58871	-2.05625	18.753	1.48793e-05	0.000469687
GYLTL1B	-5.94156	3.37076	18.7305	1.50555e-05	0.000474548
ARHGAP40	-3.44217	3.69899	18.6967	1.53245e-05	0.000482315
ERVMER34-1	-3.79656	3.27447	18.675	1.55001e-05	0.000487125
VIT	-4.80402	-0.372102	18.6661	1.5573e-05	0.000488695
MT1A	-6.07254	-2.53133	18.651	1.56967e-05	0.000491853
GSN	2.18551	7.1858	18.6258	1.59056e-05	0.000497669
TSPAN15	3.00858	4.59949	18.6203	1.59511e-05	0.000497863
AC016582.2	-7.17354	-1.90325	18.6169	1.59797e-05	0.000497863
CUL7	1.76682	6.47723	18.6167	1.59818e-05	0.000497863
FAT2	-4.52913	0.932057	18.6067	1.60652e-05	0.000499729
DPEP3	-6.23955	-0.940397	18.5865	1.62369e-05	0.000504336
ZIC2	-5.94435	5.17376	18.5364	1.66688e-05	0.000517001
ITGA11	3.57241	4.40579	18.5103	1.68991e-05	0.000523383
EN1	8.7621	1.74627	18.493	1.70531e-05	0.00052661
DNAH10OS	5.08507	2.3462	18.4914	1.70672e-05	0.00052661
KCTD12	2.74251	7.77787	18.4903	1.70774e-05	0.00052661
RP5-834N19.1	-5.04378	-1.8213	18.477	1.71963e-05	0.000529513
SPATA12	-4.77921	-1.55189	18.4668	1.72891e-05	0.000531601
LINC00982	4.94575	-0.151075	18.461	1.73414e-05	0.000532443
C8orf4	4.81934	3.54927	18.446	1.74785e-05	0.000535881
KLHL34	-7.26011	-1.84149	18.4398	1.75358e-05	0.000536866
SNCAIP	2.78718	4.59242	18.4354	1.75765e-05	0.000536932
TTN	-4.65306	3.2014	18.4341	1.75882e-05	0.000536932
BEND3	-2.14617	4.65174	18.411	1.78026e-05	0.000542699
ALG1L7P	-5.98597	0.0803222	18.3392	1.84869e-05	0.000562755
SDK2	1.84925	5.92883	18.3346	1.85313e-05	0.000563305
NOSTRIN	6.02167	0.290629	18.3265	1.86103e-05	0.000564902
RP11-253E3.3	-3.29656	4.11413	18.3046	1.88254e-05	0.000570617
CA4	-4.74841	-0.53007	18.3003	1.88678e-05	0.000571094
NELL2	-4.51956	4.05829	18.2698	1.91718e-05	0.000579471
LINC01583	7.91503	-0.791428	18.2343	1.95325e-05	0.000589538
HIPK2	1.79923	6.90904	18.2271	1.96068e-05	0.000590947
FBXL17	2.3586	4.24646	18.2191	1.9689e-05	0.000591787
PLPP2	-4.1281	2.78621	18.219	1.96902e-05	0.000591787
CAV1	-2.90834	6.42824	18.2143	1.9739e-05	0.000592421
RP11-357H14.16	6.56236	-1.47766	18.2094	1.97898e-05	0.000593111
CTD-2554C21.2	-6.60686	-0.519396	18.1834	2.00623e-05	0.000600434
WDR43	-1.53587	6.51065	18.1752	2.01485e-05	0.00060217
MAD2L2	-1.80324	6.15286	18.1591	2.03193e-05	0.000605656
NDRG2	2.02746	5.26246	18.1589	2.03219e-05	0.000605656
CA7	-5.78535	-1.40276	18.1289	2.06447e-05	0.000614417
COBL	-4.38822	4.63933	18.118	2.07632e-05	0.000616474
SPINK1	-5.94455	-2.64437	18.1172	2.07716e-05	0.000616474
DMKN	-3.39771	5.53179	18.1104	2.08455e-05	0.000617808
FAM83H	-1.70677	5.68981	18.0864	2.11102e-05	0.000624784
GYPC	1.81906	5.62266	18.076	2.12257e-05	0.000627334
FAM19A4	-3.9944	-0.480145	18.0581	2.14264e-05	0.000632389
SLC39A6	1.68437	7.07008	18.0425	2.16031e-05	0.000636724
NIN	1.63063	6.25101	18.0311	2.17327e-05	0.00063966
CTD-2666L21.1	-4.45882	-0.489872	18.0227	2.18288e-05	0.000641131
PPM1B	-1.54776	6.40611	18.0201	2.18589e-05	0.000641131
AMER3	-5.52036	-1.62276	18.0189	2.18728e-05	0.000641131
BCO2	4.09673	1.7721	18.0068	2.20119e-05	0.000643662
ZBED6	2.42128	4.10575	18.0049	2.20336e-05	0.000643662
MT1X	-3.31658	2.94346	18.0035	2.20496e-05	0.000643662
GPX2	-5.81005	-0.5763	17.9768	2.23619e-05	0.000651887
KCNK17	-6.48054	-0.918521	17.9712	2.2427e-05	0.000652893
FARSB	-1.52638	6.25809	17.9645	2.25068e-05	0.000654321
HSPE1	-1.66024	7.06493	17.9605	2.25537e-05	0.000654795
ZNF90	-5.43739	4.51025	17.9549	2.26198e-05	0.00065582
SRPX2	5.45477	5.61404	17.9443	2.2747e-05	0.000658615
RP4-799P18.2	-6.04418	-2.62609	17.9373	2.28308e-05	0.000660144
TMEM132B	-4.85319	3.86001	17.9338	2.28724e-05	0.000660452
CXCR2	-3.81611	-0.393322	17.9285	2.29363e-05	0.000661371
KREMEN1	2.05853	5.57194	17.926	2.29662e-05	0.000661371
CST1	-4.86582	6.45262	17.8986	2.32992e-05	0.000670055
OLFML3	-3.7198	6.3417	17.8902	2.34017e-05	0.000672098
HMGA1	-2.49752	9.97464	17.8815	2.35095e-05	0.000674161
F11R	-2.14612	6.20868	17.8779	2.35543e-05	0.000674161
OSTN	7.38755	-1.15939	17.8767	2.35683e-05	0.000674161
MAN1A1	2.15072	6.60176	17.87	2.36525e-05	0.000675663
MUC3A	-3.95706	3.29426	17.8511	2.38887e-05	0.000680784
CTB-134H23.3	-5.15435	-2.28325	17.8505	2.38955e-05	0.000680784
CASP3	-1.5348	6.84355	17.8435	2.39841e-05	0.000682395
FGF13-AS1	-4.42135	0.742951	17.837	2.40661e-05	0.000683816
RRP12	-1.65491	5.58307	17.831	2.41424e-05	0.000685072
ANXA3	-2.52594	5.08486	17.8247	2.42217e-05	0.00068641
TWIST1	2.83867	3.96138	17.8118	2.43861e-05	0.000690152
GOLT1A	-5.78162	-1.64441	17.8052	2.44718e-05	0.000691661
PPP1R9B	2.15754	6.27057	17.795	2.46029e-05	0.000694447
FAM114A1	2.39339	6.30698	17.7548	2.51282e-05	0.000708336
ILDR1	-5.96137	-1.10771	17.7424	2.52925e-05	0.000712027
CCL7	7.89425	3.67489	17.7072	2.57654e-05	0.000724385
GPRC5B	-1.86629	6.1019	17.6987	2.58805e-05	0.000726032
HOXC10	6.13441	2.81227	17.6978	2.5892e-05	0.000726032
RAB3B	-2.21237	5.80223	17.6938	2.59474e-05	0.00072663
PYY	-4.41086	-0.72494	17.6841	2.60794e-05	0.00072937
IL23A	-4.16705	0.265799	17.6695	2.628e-05	0.000734017
THSD7B	-4.2453	-1.33724	17.6619	2.63859e-05	0.000735672
RP5-1158E12.3	-5.93623	-2.67397	17.6595	2.64193e-05	0.000735672
RP4-559A3.6	-5.33106	-1.96226	17.6578	2.64427e-05	0.000735672
LSR	-3.49282	5.67065	17.6456	2.66129e-05	0.000739442
TCERG1L	-5.31899	1.46123	17.6179	2.70033e-05	0.000749001
KCTD14	-4.05128	2.72671	17.6162	2.70271e-05	0.000749001
CLDN7	-3.60852	4.30978	17.5963	2.7312e-05	0.000755917
SYNE4	-4.26473	1.66294	17.5476	2.802e-05	0.000774505
ZNF732	-5.53969	2.27015	17.5259	2.83421e-05	0.000782395
DUSP5	-1.96213	4.82273	17.5021	2.86993e-05	0.000791089
SEC14L5	-4.0276	0.236071	17.5	2.87312e-05	0.000791089
HECW1	-3.40245	1.68551	17.4895	2.88896e-05	0.000794426
ADGRA2	3.36962	7.69014	17.444	2.95891e-05	0.000812615
CHST9	-4.67068	2.49083	17.4064	3.01812e-05	0.000827811
PPARG	4.80926	3.17455	17.3975	3.03223e-05	0.000830153
SOX5	2.83593	4.05806	17.3943	3.03731e-05	0.000830153
GTSF1	-5.34156	-1.83476	17.3937	3.03833e-05	0.000830153
DPH2	-1.77203	5.14079	17.3843	3.05335e-05	0.000833191
OPTC	-5.88655	-2.71105	17.3708	3.07511e-05	0.000838055
GRB7	-4.87128	2.95889	17.3645	3.0854e-05	0.00083892
SPATA31E1	-5.93189	-2.68438	17.364	3.08615e-05	0.00083892
METTL13	-1.60018	5.71861	17.3615	3.0902e-05	0.000838954
GPR160	-3.96385	2.8132	17.328	3.14515e-05	0.000852786
MT1F	-3.8116	1.74619	17.3168	3.16383e-05	0.000856765
ST3GAL1	2.31003	6.10723	17.2933	3.20314e-05	0.000866309
LGALS7B	-4.57954	-1.26913	17.2693	3.24382e-05	0.000876202
NTRK2	4.30198	5.58683	17.2554	3.26773e-05	0.000880562
CBX4	2.52543	3.8069	17.2551	3.26822e-05	0.000880562
LSG1	-1.67935	5.58412	17.2379	3.29784e-05	0.000887422
LRP1B	3.74316	3.13961	17.206	3.35367e-05	0.000901309
CCDC169	-3.32176	2.57668	17.2007	3.36309e-05	0.000902704
NDRG1	2.52766	6.37	17.1745	3.40977e-05	0.000914083
AQP1	5.06298	4.30234	17.1551	3.4448e-05	0.000921552
CHST2	-1.98749	5.01368	17.1543	3.44627e-05	0.000921552
KDELR3	2.71705	5.61352	17.1506	3.45299e-05	0.000922194
KBTBD8	-2.38138	4.22895	17.1006	3.5452e-05	0.000945531
RP11-255M2.1	-6.49536	-2.3067	17.0984	3.54923e-05	0.000945531
CD177	-6.10268	1.89581	17.0911	3.5628e-05	0.000946999
CCDC3	2.67062	5.12936	17.0907	3.56362e-05	0.000946999
ZFP42	-6.76129	5.32026	17.0866	3.57126e-05	0.00094785
NGB	-6.31198	-2.45115	17.083	3.57806e-05	0.000948476
MARVELD3	-7.98869	2.66305	17.0642	3.61374e-05	0.000956272
MMP1	5.24301	3.17689	17.0628	3.61644e-05	0.000956272
ZNF835	-6.85769	-2.09794	17.0583	3.62495e-05	0.000957336
PYGO1	2.26208	4.59085	17.0551	3.63115e-05	0.000957789
FOXP4	2.18913	5.82185	17.0408	3.65855e-05	0.000963826
HOXB-AS3	4.64213	3.69791	17.0295	3.68033e-05	0.000968367
ITPR3	-2.92222	5.81795	17.0229	3.6932e-05	0.000970556
WDR12	-1.58072	5.45168	17.0109	3.7166e-05	0.000975504
RP1-78O14.1	-4.4803	-1.58702	17.0036	3.73081e-05	0.000978031
LYAR	-1.88437	5.10717	16.9758	3.78594e-05	0.000990217
DNER	-3.90365	1.15104	16.9755	3.78658e-05	0.000990217
DLGAP2	-4.62474	-1.13996	16.9359	3.86644e-05	0.00100987
ATIC	-1.58041	7.10804	16.932	3.87429e-05	0.00101068
RXRB	1.82187	5.33538	16.9243	3.89001e-05	0.00101354
NAT10	-1.53356	6.32451	16.885	3.97134e-05	0.00103347
LMOD1	3.79992	2.40059	16.8765	3.98918e-05	0.00103685
NOL4L	1.6045	5.93614	16.8733	3.99592e-05	0.00103711
NLGN4Y	-4.84291	1.39052	16.8714	3.99991e-05	0.00103711
SNAI2	2.28567	6.623	16.8409	4.0647e-05	0.00105251
ARL10	2.00634	5.89633	16.8389	4.06917e-05	0.00105251
GJB4	-6.36036	-2.10461	16.8321	4.08376e-05	0.001055
GSTM2	1.94723	4.58391	16.8289	4.09051e-05	0.00105547
FAR2P2	-5.54417	1.91229	16.8231	4.10301e-05	0.00105742
NKX1-2	-9.09329	2.89221	16.8027	4.1475e-05	0.00106759
TRPM1	-5.13707	-1.95096	16.7726	4.21367e-05	0.00108332
EID3	-3.92824	-0.942015	16.7583	4.24568e-05	0.00109023
DHX33	-1.55482	6.1544	16.7512	4.26147e-05	0.00109116
MMP17	-3.79439	2.63915	16.7494	4.26561e-05	0.00109116
BTN2A1	1.64043	5.45187	16.748	4.26879e-05	0.00109116
HPN	-5.72121	1.51627	16.7456	4.27403e-05	0.00109116
RP4-797C5.2	-7.31725	-1.21506	16.7453	4.27487e-05	0.00109116
EPB41L4B	-3.10431	3.76961	16.7339	4.30062e-05	0.00109643
BOC	2.87416	5.10561	16.7292	4.31116e-05	0.0010978
HOXB8	4.75596	4.81756	16.7199	4.33252e-05	0.00110193
SPINT2	-1.55514	6.72449	16.6841	4.415e-05	0.00112157
TAL1	5.60857	-0.00523906	16.6794	4.42579e-05	0.00112205
GIPC2	-4.86235	-1.43821	16.6787	4.42742e-05	0.00112205
EFNB1	2.3413	5.50937	16.6747	4.43698e-05	0.00112314
DPP6	-4.17078	-0.0111817	16.6519	4.49061e-05	0.00113516
TTLL7	2.21871	4.28054	16.6497	4.49574e-05	0.00113516
EPHX1	-1.66357	5.32862	16.6477	4.50044e-05	0.00113516
ZNF544	-1.88855	4.71517	16.6432	4.51112e-05	0.00113651
CALCR	-4.99193	0.866958	16.6252	4.5541e-05	0.00114599
TCF15	-4.58315	1.08409	16.6187	4.56978e-05	0.00114858
PUS1	-2.06382	4.7501	16.6163	4.57556e-05	0.00114868
ITK	-4.16095	-1.66809	16.6001	4.61482e-05	0.00115667
GLP1R	-6.12617	-1.73303	16.5973	4.62163e-05	0.00115667
ZNF436	2.72864	4.00404	16.5965	4.62364e-05	0.00115667
SNAI3	-4.39954	0.6056	16.5852	4.65135e-05	0.00116224
ZFYVE16	1.55411	6.42792	16.5717	4.68447e-05	0.00116914
TERT	-5.06243	2.11895	16.5359	4.77369e-05	0.00119002
RBFOX3	-4.23654	1.76424	16.5305	4.78727e-05	0.00119201
KRT15	-4.12556	-0.345535	16.5232	4.80583e-05	0.00119524
PGAM1P5	-4.61638	-1.59631	16.4954	4.87692e-05	0.00121151
CLDN19	-2.94677	3.23554	16.4885	4.89453e-05	0.00121447
TCL1B	-4.70969	-2.05362	16.4691	4.94505e-05	0.00122534
MAK16	-1.62592	5.27964	16.4672	4.94984e-05	0.00122534
MAPT	2.93268	3.38317	16.4541	4.9841e-05	0.00123239
UNC5B	2.307	8.14368	16.4331	5.03984e-05	0.00124473
DNAH17-AS1	-5.14865	-1.95212	16.4243	5.06331e-05	0.00124909
CSH2	-5.44163	-1.53543	16.4094	5.10326e-05	0.00125749
PFAS	-1.62467	6.78372	16.3981	5.13374e-05	0.00126354
LRAT	-3.08733	3.19358	16.392	5.15026e-05	0.00126544
CTSC	-1.94437	7.31953	16.3909	5.15333e-05	0.00126544
CTD-2554C21.3	-6.26905	-1.2315	16.3803	5.18214e-05	0.00127105
PBXIP1	1.79552	6.37491	16.3603	5.23695e-05	0.00128302
PDGFC	2.45576	4.95518	16.3511	5.26264e-05	0.00128784
MSI2	1.72337	7.38069	16.3032	5.39718e-05	0.00131925
PAICSP7	-6.32133	-2.51136	16.3003	5.40566e-05	0.00131981
INA	-1.90236	4.76306	16.2777	5.47042e-05	0.00133258
FAM168A	1.5067	6.41854	16.2777	5.47046e-05	0.00133258
MAB21L1	7.24669	0.302838	16.2682	5.49776e-05	0.0013377
GIPR	3.63127	3.01018	16.2571	5.53016e-05	0.00134129
CFI	7.17791	2.69922	16.2546	5.53741e-05	0.00134129
IL33	9.11089	3.16959	16.2546	5.53751e-05	0.00134129
BSND	-5.20002	-1.05982	16.2545	5.53765e-05	0.00134129
GJB5	-4.84703	-1.79291	16.2504	5.54984e-05	0.00134272
SHANK3	1.99596	4.82917	16.2471	5.55958e-05	0.00134355
RP11-815M8.1	-4.29014	-1.84559	16.2237	5.62843e-05	0.00135714
GRK5	2.52051	4.16255	16.2237	5.62852e-05	0.00135714
HRH3	-4.67573	-1.11959	16.2165	5.64999e-05	0.00136078
RP11-29H23.6	-4.84683	-0.615774	16.2097	5.67042e-05	0.00136416
VAX2	8.30237	-0.374238	16.1989	5.70258e-05	0.00137035
CR2	-4.759	0.596573	16.1877	5.73664e-05	0.00137699
RP11-47L3.1	-6.77371	-2.19048	16.1734	5.78014e-05	0.00138587
ZNF703	3.22646	5.73253	16.1598	5.82156e-05	0.00139423
SMAD6	2.38792	5.95701	16.1362	5.89461e-05	0.00141015
GAS1	3.79967	3.59548	16.1245	5.93109e-05	0.00141728
CTSV	-2.44599	5.99527	16.1208	5.94287e-05	0.00141851
DHRS2	-3.06133	3.16777	16.1057	5.99021e-05	0.001427
PHF2	1.63931	5.52963	16.1052	5.9918e-05	0.001427
MAF	3.44427	4.38565	16.0806	6.07025e-05	0.00144407
AC012531.25	5.10371	1.92865	16.0752	6.08767e-05	0.0014466
AIM1L	-4.14851	1.85326	16.071	6.10098e-05	0.00144815
ACSF2	2.07656	5.02529	16.067	6.11406e-05	0.00144964
SERTAD2	1.97575	5.53676	16.0548	6.1534e-05	0.00145735
LAMA4	2.55464	4.32457	16.0519	6.16289e-05	0.00145798
FAM46A	2.58389	5.35509	16.0367	6.2125e-05	0.00146809
VWDE	-4.66994	2.98362	16.0285	6.23953e-05	0.00147285
LRP8	-1.8392	5.54308	16.0257	6.24872e-05	0.00147339
HOXD3	6.02353	2.22016	15.9682	6.44153e-05	0.00151717
RUNX1	2.7998	5.16267	15.963	6.45938e-05	0.0015197
KIAA1715	1.82763	5.27769	15.9524	6.49548e-05	0.00152651
DLL4	5.73153	2.55901	15.9466	6.51531e-05	0.00152948
SNHG3	-1.75619	5.56595	15.9298	6.57364e-05	0.00154148
MRPL3	-1.43128	6.84994	15.9142	6.62783e-05	0.00155248
RPS6KA3	1.79144	7.04214	15.9059	6.65711e-05	0.00155763
PALMD	4.67638	1.75243	15.8984	6.68362e-05	0.00156212
QTRTD1	-1.63673	5.40553	15.8933	6.70152e-05	0.00156459
LOXHD1	-5.86387	-1.08624	15.8907	6.71091e-05	0.00156507
RP11-119H12.4	-4.84269	-1.55659	15.8866	6.72523e-05	0.0015667
PRDM8	4.03641	2.05664	15.8708	6.78172e-05	0.00157814
C1QBP	-1.75555	7.45994	15.8571	6.8311e-05	0.0015879
CASS4	6.30301	-1.71945	15.8542	6.84136e-05	0.00158855
UNG	-1.69216	6.7201	15.841	6.8893e-05	0.00159452
PALD1	-2.44829	4.99429	15.8407	6.8904e-05	0.00159452
RP11-366H4.1	8.50474	-0.229626	15.8384	6.89894e-05	0.00159452
AP000438.2	-4.62823	-1.34502	15.8374	6.90256e-05	0.00159452
TTC29	-4.64743	-0.168777	15.8357	6.90865e-05	0.00159452
SKOR2	-5.08198	-2.43723	15.8348	6.9119e-05	0.00159452
HLA-DQB1	5.61944	2.3747	15.8195	6.96793e-05	0.00160455
WDR74	-1.63504	5.00995	15.8189	6.97043e-05	0.00160455
ZNF257	-4.89662	-0.342687	15.8091	7.00639e-05	0.00161109
TRPC3	4.73582	1.37765	15.7859	7.09292e-05	0.00162923
MAGI1	-1.5042	6.13176	15.7773	7.12523e-05	0.0016349
FZD7	-1.6603	6.69847	15.7744	7.13599e-05	0.00163561
TLCD2	4.32407	-0.235527	15.7695	7.15475e-05	0.00163815
PKHD1L1	-4.472	-1.60546	15.7477	7.23748e-05	0.00165531
LEF1	2.85252	6.56256	15.7294	7.30793e-05	0.00166964
LGALS7	-4.96607	-2.12314	15.7176	7.35378e-05	0.00167831
RP11-535M15.2	-6.46393	-2.33575	15.7137	7.36872e-05	0.00167993
ADCY7	1.9189	5.01447	15.7076	7.39254e-05	0.00168356
TANC1	1.57151	6.4996	15.7035	7.40868e-05	0.00168544
RAB22A	1.73005	4.96825	15.6749	7.52145e-05	0.00170788
F13A1	-4.77706	-0.586497	15.6745	7.52334e-05	0.00170788
ZNF560	-5.29997	-0.341004	15.6698	7.54192e-05	0.00171028
SOX10	-4.70742	0.45817	15.6389	7.66602e-05	0.00173657
RPL22L1	-1.96604	5.31114	15.6328	7.69076e-05	0.00174033
GLT1D1	-4.25723	2.12381	15.6295	7.70452e-05	0.0017416
CDH3	-3.39762	6.11462	15.6051	7.80436e-05	0.0017623
CTC-254B4.1	-4.49526	-1.81758	15.6026	7.81457e-05	0.00176274
WISP1	4.93318	6.10888	15.5993	7.82831e-05	0.00176397
FAM78B	-3.63351	0.030808	15.5864	7.88209e-05	0.00177284
FAM110C	-5.10377	2.25917	15.5858	7.88426e-05	0.00177284
ACOT7	-1.46265	6.31794	15.5684	7.95723e-05	0.00178736
ZCCHC24	1.74757	5.89525	15.5631	7.97974e-05	0.00179053
MORC4	2.79267	5.88022	15.553	8.0226e-05	0.00179826
GNG12	1.50111	6.61977	15.5494	8.03778e-05	0.00179977
CLEC11A	2.37989	4.17281	15.5366	8.09223e-05	0.00181006
BMPR2	1.89687	7.04547	15.5289	8.1255e-05	0.0018156
SPSB1	1.8738	4.61663	15.5267	8.13496e-05	0.00181581
IL2RG	8.20474	-0.44662	15.521	8.15921e-05	0.00181933
HOXA4	5.95457	0.820421	15.5125	8.19623e-05	0.00182567
TERF2IP	1.67082	5.68963	15.505	8.22889e-05	0.00183103
SETD7	2.0069	6.39186	15.4631	8.41302e-05	0.00186923
KCNH4	-4.33896	-1.36872	15.4611	8.42199e-05	0.00186923
PDX1	8.93168	0.202001	15.4596	8.42876e-05	0.00186923
LINC00941	-3.4094	2.35013	15.4575	8.43819e-05	0.00186923
SGMS2	3.44919	4.51219	15.4552	8.44837e-05	0.00186923
CH17-437K3.1	4.46477	-0.494412	15.4542	8.45311e-05	0.00186923
AC226119.5	-4.91933	-0.585565	15.4487	8.47761e-05	0.00187271
PLAT	2.03212	7.09775	15.4449	8.4945e-05	0.0018745
CST4	-7.81188	2.14565	15.4332	8.54725e-05	0.00188419
CR1	-4.12166	-1.54773	15.4194	8.61013e-05	0.00189609
TGM2	3.03605	8.02046	15.4158	8.62659e-05	0.00189776
AGGF1P2	7.22575	-1.20627	15.412	8.64362e-05	0.00189955
C19orf33	-5.47033	0.910062	15.4031	8.68477e-05	0.00190637
NIP7	-1.53975	5.48713	15.4014	8.69253e-05	0.00190637
B3GALT5	-3.80418	2.72729	15.3967	8.71406e-05	0.00190913
SFTA1P	-7.74872	1.99055	15.3826	8.77909e-05	0.0019214
HRH1	5.37691	1.76681	15.3758	8.81108e-05	0.00192643
SEMA6D	3.74429	5.41107	15.369	8.84288e-05	0.0019314
DUXAP8	4.14127	2.9416	15.3483	8.9402e-05	0.00195066
SUSD1	2.04677	4.42603	15.3409	8.97514e-05	0.00195629
BCORL1	2.40718	5.65459	15.3316	9.01937e-05	0.00196392
TRPM2	-3.87983	-1.16389	15.3295	9.02936e-05	0.00196409
CHD3	1.6737	7.14992	15.3224	9.0637e-05	0.00196956
GLS2	-6.21634	2.94415	15.3026	9.15893e-05	0.00198822
LYST	3.44533	3.98267	15.2704	9.31674e-05	0.00202043
PIF1	-2.34456	5.22556	15.2673	9.33194e-05	0.00202167
TFF3	-6.54128	-2.34126	15.2563	9.38627e-05	0.00203137
CPNE4	-3.42791	0.250881	15.2528	9.40351e-05	0.00203304
SRGN	6.83606	0.709199	15.2439	9.44836e-05	0.00204067
CT83	-6.20073	-1.29747	15.2383	9.47618e-05	0.00204295
TBX4	3.94701	3.58128	15.2364	9.48553e-05	0.00204295
EMX2OS	6.97857	0.110772	15.236	9.48764e-05	0.00204295
CRELD1	2.04681	4.9486	15.2271	9.53258e-05	0.00205056
CD207	8.37737	-0.320793	15.2203	9.56716e-05	0.00205593
CLEC6A	-5.66134	-2.87135	15.2098	9.6205e-05	0.00206343
LEXM	-5.8001	-2.80169	15.2096	9.6214e-05	0.00206343
AC002117.1	4.40697	-1.06822	15.2017	9.6614e-05	0.00206993
HOTAIR	5.78468	1.9341	15.1852	9.74668e-05	0.0020838
XRN1	1.6486	5.81442	15.1846	9.74966e-05	0.0020838
CECR2	-1.84662	5.93702	15.1835	9.75546e-05	0.0020838
LCOR	1.63465	5.60236	15.1809	9.7688e-05	0.00208456
TACR3	-6.15468	-1.72468	15.1683	9.83414e-05	0.00209641
DSEL	-1.91307	4.42048	15.163	9.86193e-05	0.00209897
PRKAR1B	-2.29952	3.79411	15.162	9.86717e-05	0.00209897
FXYD3	-5.36751	-1.70349	15.1603	9.87568e-05	0.00209897
TDRP	-1.79181	5.14898	15.1576	9.88968e-05	0.00209986
MRC2	2.22326	9.04391	15.1315	0.000100275	0.00212701
CFL2	1.68926	5.96225	15.1267	0.00010053	0.0021303
NAV2	-1.74214	6.86525	15.1128	0.000101275	0.00214395
ACOXL	-3.88602	0.448728	15.1076	0.000101552	0.00214769
GLIS3	4.08124	2.6213	15.0999	0.000101968	0.00215435
LINC01612	-6.32912	-2.40131	15.0958	0.000102191	0.00215693
DCAF13	-1.42423	6.26115	15.0749	0.000103327	0.00217875
DUSP1	2.45806	5.00758	15.0722	0.000103476	0.00217974
H6PD	1.74666	5.84447	15.0694	0.000103629	0.00218081
NCAM1	2.3272	5.43406	15.0518	0.000104603	0.00219913
SCART1	4.45923	1.6636	15.0386	0.000105333	0.0022123
AOX1	-3.60084	1.46519	15.0121	0.000106823	0.00223964
AC012363.4	-6.35561	-2.41501	15.0117	0.000106844	0.00223964
URB2	-1.86511	5.12007	15.0038	0.000107296	0.00224691
RASSF4	1.9971	4.66295	15	0.000107511	0.00224919
DYNAP	-6.1743	-2.31384	14.981	0.000108598	0.00226812
RFTN2	2.83171	3.40369	14.9789	0.000108723	0.00226812
SFXN3	2.27227	5.25185	14.9768	0.000108842	0.00226812
SETBP1	1.77038	4.83481	14.9749	0.000108953	0.00226812
BVES	2.02543	4.27453	14.9746	0.00010897	0.00226812
CYSLTR2	6.95594	-0.805224	14.9731	0.000109054	0.00226812
POU3F1	-4.09081	1.40538	14.945	0.000110689	0.00229989
NOCT	-2.10164	4.13805	14.9364	0.000111197	0.00230821
POLR1B	-1.64192	5.66557	14.928	0.000111693	0.00231625
PRR14	2.10867	5.02838	14.9232	0.000111976	0.00231987
UTP15	-1.75853	4.5728	14.8904	0.000113944	0.00235833
KCNK12	-5.01828	0.596826	14.8873	0.000114128	0.00235986
YBX2	-3.38228	3.09942	14.8806	0.000114533	0.00236595
HOXB4	5.09035	4.42721	14.8604	0.000115765	0.00238706
FGFBP2	-4.34636	-1.95558	14.8597	0.000115811	0.00238706
OTUD6B	-1.71659	4.84527	14.8577	0.000115936	0.00238706
ATP7B	2.53211	6.5491	14.8566	0.000116003	0.00238706
HOXD12	5.62636	-1.04872	14.8443	0.00011676	0.00240034
SPTSSB	-5.09372	0.0401189	14.8364	0.000117248	0.00240804
BTN3A2	2.39945	4.26054	14.8223	0.000118131	0.00242126
B3GALT5-AS1	-3.40217	1.86845	14.8198	0.000118285	0.00242126
S1PR1	3.79234	3.07552	14.8191	0.000118328	0.00242126
RP11-1029J19.4	-4.51273	-1.99745	14.8189	0.000118346	0.00242126
DUSP13	-5.29938	-0.0922898	14.7948	0.000119866	0.00244852
NAP1L3	-1.74226	5.70388	14.794	0.000119916	0.00244852
ARFGEF3	-2.98497	4.67339	14.7923	0.000120022	0.00244852
SEC14L4	-5.23205	-1.62833	14.7868	0.000120374	0.00245336
RALGDS	1.56553	5.81294	14.7486	0.000122837	0.00250115
NKX2-5	4.28394	3.23726	14.7457	0.000123029	0.00250269
PDYN	-4.66857	-1.18058	14.7256	0.000124348	0.00252712
RP11-689K5.3	-6.42128	-2.41655	14.7225	0.000124552	0.00252885
KHNYN	1.43352	6.55914	14.7206	0.00012468	0.00252903
PLVAP	4.39246	3.14112	14.7128	0.000125196	0.00253709
PLSCR5	7.13497	-0.424048	14.7051	0.000125706	0.00254502
DENND5B	1.56079	6.27001	14.7013	0.000125958	0.00254769
PAH	-4.84174	-1.55363	14.6938	0.000126463	0.00255349
GCNT4	-3.41777	2.85785	14.6935	0.000126484	0.00255349
NID1	1.72359	8.25595	14.6798	0.000127404	0.00256728
BCL2L14	-4.29526	-0.726227	14.6798	0.000127408	0.00256728
PYCARD	-5.56131	1.23326	14.6442	0.000129837	0.00261376
PCDH9	3.50402	3.93854	14.6384	0.000130235	0.00261852
TSPAN11	2.84291	4.32252	14.6372	0.000130319	0.00261852
FAM8A1	1.70942	6.0636	14.6171	0.000131711	0.0026424
CBS	-1.64073	7.74728	14.6165	0.000131755	0.0026424
RPF2	-1.60541	5.08359	14.6044	0.000132604	0.00265694
CKMT1A	-4.40521	3.84409	14.5993	0.000132961	0.00266159
CYP26A1	-4.40198	4.82989	14.5685	0.000135153	0.00270293
TNFRSF19	2.42737	4.63625	14.5596	0.000135797	0.00271327
SERPINF1	2.11798	5.12011	14.5574	0.000135956	0.00271391
CDKN2B-AS1	4.68515	1.17588	14.5275	0.000138132	0.00275476
MPP6	-1.71342	5.145	14.5196	0.000138708	0.00276197
DNM1P51	4.05074	-0.460836	14.519	0.000138752	0.00276197
PCK1	8.86395	0.146159	14.5066	0.000139668	0.00277515
C10orf67	5.88763	-2.38464	14.5065	0.000139674	0.00277515
GCSH	-1.55945	5.40618	14.4814	0.000141553	0.00280872
ADSS	-1.33332	6.36643	14.4804	0.000141627	0.00280872
RAB19	-4.05114	-1.64315	14.4759	0.000141967	0.00281137
SLC7A3	-6.62312	5.05108	14.4751	0.000142024	0.00281137
LINC01484	-4.3267	-2.02842	14.471	0.000142331	0.00281484
SMPDL3B	-4.39112	3.03348	14.4426	0.000144493	0.00285495
SNTG2	-4.13104	-0.677281	14.435	0.00014508	0.00286388
MS4A12	-5.67107	-2.86277	14.4332	0.000145217	0.00286394
TF	4.17878	-0.857702	14.4145	0.00014667	0.00288992
COL17A1	-3.97592	1.00785	14.4044	0.000147457	0.00290276
FOXA3	-3.53494	2.94245	14.3789	0.000149465	0.00293956
ITGA4	3.23552	5.24913	14.3717	0.00015004	0.00294817
FAP	8.45744	1.79925	14.369	0.00015026	0.00294976
HGSNAT	1.65386	5.62471	14.3623	0.000150788	0.00295741
TKT	-1.87857	9.29024	14.3582	0.000151122	0.00296124
RP5-1185K9.1	-5.50604	-2.93324	14.3505	0.000151738	0.00297059
SSPO	3.42821	2.02324	14.3462	0.000152088	0.00297472
GLYATL1	-3.33125	1.82993	14.3366	0.000152865	0.00298601
SLC15A1	-4.209	0.000712197	14.3356	0.000152946	0.00298601
MYRIP	-5.00252	0.19198	14.3236	0.000153922	0.00300233
BARX2	5.37737	1.24387	14.3132	0.000154776	0.00301623
IMPA2	-1.86579	4.50787	14.3001	0.000155858	0.00303455
MSTN	6.3108	-1.93898	14.2878	0.000156879	0.00305163
PHLPP1	-1.45354	5.60945	14.2759	0.000157874	0.0030682
RARA-AS1	3.55201	0.915514	14.2576	0.000159417	0.00309483
SLC2A1	-3.36884	8.89275	14.2562	0.000159535	0.00309483
TEKT4P2	10.2976	1.58546	14.2511	0.000159964	0.00310034
APOE	-2.20956	7.6601	14.2325	0.000161553	0.00312829
VWA2	-4.3448	-1.15885	14.2034	0.000164073	0.00317397
MTHFD1	-1.80685	7.10781	14.2018	0.000164209	0.00317397
NOS1	-3.62349	-0.190649	14.1984	0.000164508	0.00317687
TG	4.10154	0.229644	14.1912	0.000165138	0.00318507
SMS	-1.73035	8.31981	14.1902	0.000165231	0.00318507
RANBP3L	6.18256	0.880641	14.1773	0.000166366	0.00320319
CD24P4	-3.62287	4.55942	14.1761	0.000166472	0.00320319
AC024592.9	-5.86734	-2.53407	14.1741	0.00016665	0.00320341
ATP1A3	-2.68744	3.51567	14.1726	0.000166783	0.00320341
SYNPO	2.43237	5.46419	14.1707	0.000166946	0.00320365
TOM1L2	1.73744	5.26292	14.1525	0.000168569	0.00323188
ULK2	1.70819	5.30407	14.1468	0.000169088	0.00323894
KAT2B	2.32742	3.91504	14.1375	0.000169918	0.00324956
CLIP3	1.89991	5.81055	14.1372	0.000169948	0.00324956
HOXA13	5.46649	4.44369	14.1257	0.00017099	0.00326657
PHC2	1.8923	6.26309	14.1179	0.000171706	0.00327731
SLITRK2	-6.20485	0.839011	14.1089	0.000172529	0.00329007
OAF	3.11847	5.17237	14.1048	0.000172903	0.00329426
RP11-532F12.5	-3.5135	0.21035	14.0959	0.000173722	0.00330567
KDM6B	2.01462	6.11238	14.0937	0.000173924	0.00330567
SLC2A3	-2.72722	9.46685	14.0933	0.000173966	0.00330567
RP11-576D8.4	-5.83323	-0.857003	14.0802	0.00017518	0.00332578
RELA	1.47686	5.83982	14.0781	0.000175371	0.00332643
DPPA4	-7.61873	7.88789	14.0731	0.000175836	0.0033323
ROBO2	2.44162	4.87999	14.0585	0.000177215	0.00335545
APLP1	1.84381	5.33517	14.0551	0.000177532	0.00335848
DPPA3	-5.31941	-0.402495	14.0435	0.000178626	0.00337618
RAB32	2.33584	4.09377	14.0391	0.000179044	0.00338108
HOXD13	5.08386	4.05731	14.0374	0.000179209	0.00338121
PCSK1	-4.72427	0.046429	14.029	0.000180013	0.00339338
HHAT	2.87983	2.90861	14.0204	0.000180835	0.00340585
PMEL	-2.81124	4.25322	14.0094	0.000181899	0.00342028
SLC2A14	-3.61092	5.47497	14.008	0.000182032	0.00342028
NME8	-6.52022	-2.23948	14.0075	0.000182081	0.00342028
MRPL15	-1.43719	5.54965	13.9879	0.000183987	0.00345303
DMRT3	7.53708	-0.967527	13.9787	0.000184893	0.00346507
HOXC-AS3	7.41093	-1.05033	13.9781	0.000184953	0.00346507
CD47	1.69016	5.40832	13.9755	0.000185211	0.00346685
TFPI	2.62775	7.62495	13.9651	0.000186238	0.00348302
TRPM6	-3.19771	0.817307	13.9557	0.000187165	0.00349729
LINC01158	7.91945	-0.743739	13.9432	0.00018842	0.00351766
ARHGAP9	-3.09542	0.0609573	13.9328	0.000189462	0.00353146
ULBP2	5.5713	1.81176	13.9325	0.00018949	0.00353146
GRAMD2	-4.044	-0.365739	13.9148	0.00019129	0.0035619
PAQR8	1.84949	5.07822	13.9087	0.000191913	0.00357038
GABRG2	-4.21384	-1.11614	13.9049	0.000192299	0.00357445
GOLGA6C	-3.45135	-0.262081	13.8908	0.000193746	0.00359821
TET2	2.62386	4.1539	13.8815	0.000194707	0.00361284
GBP2	4.64981	4.67248	13.8799	0.000194872	0.00361284
ING4	1.77209	4.59196	13.8726	0.00019563	0.00362374
PES1	-1.37739	6.42565	13.8605	0.000196896	0.00364369
FKBP7	2.31585	5.04012	13.859	0.000197048	0.00364369
SEC23A	1.7739	7.69361	13.8555	0.000197415	0.0036473
CASQ1	-3.3508	0.528303	13.8506	0.000197931	0.00365368
CFTR	-4.19908	-0.149166	13.8166	0.000201553	0.00371732
CR1L	-6.56154	0.662177	13.8094	0.000202318	0.00372821
C2orf54	-4.67671	-2.18531	13.8053	0.000202767	0.00373325
GRB14	-3.70774	2.48405	13.8015	0.000203175	0.00373755
MBNL1-AS1	3.69085	-0.67343	13.782	0.000205289	0.00377317
RP1-199J3.5	6.12773	-1.62431	13.7665	0.00020699	0.00380117
MCF2	-3.03397	0.276238	13.7637	0.000207305	0.00380368
HCK	-4.08569	-1.69804	13.7581	0.000207921	0.00381171
IGF1	5.59933	0.89697	13.7518	0.000208624	0.00382132
ZNF101	-1.9427	4.29098	13.7423	0.000209674	0.00383725
CPNE7	-3.30091	2.2872	13.7343	0.000210578	0.00385048
TXLNG	-1.43388	6.438	13.7276	0.000211321	0.00385981
FOXJ1	-3.73271	0.853479	13.7265	0.00021145	0.00385981
SPHK1	2.55162	3.86736	13.7146	0.000212793	0.00388101
AC087073.1	-4.91603	-0.0501916	13.7003	0.000214419	0.00390588
EVPL	-3.59093	-0.607565	13.6994	0.000214522	0.00390588
PSAT1	-2.0462	7.73826	13.6978	0.000214711	0.00390599
TGFB2	2.2185	5.40777	13.6911	0.000215476	0.00391656
TMEM72	5.0533	-0.0418415	13.6766	0.000217142	0.00394348
KCTD16	4.18079	2.46535	13.665	0.000218492	0.00396462
AC026150.8	6.64442	-1.68145	13.6548	0.000219676	0.00398272
HMX3	5.88329	0.20238	13.6527	0.000219926	0.00398387
ZNF641	1.86463	4.67139	13.6503	0.000220208	0.0039856
EHBP1L1	2.07274	5.42415	13.6362	0.000221863	0.00401215
KLHL41	5.5819	-0.29896	13.6312	0.000222453	0.00401941
PRKX	-1.49774	6.56642	13.6222	0.000223521	0.00403529
TMEM139	-3.47333	-0.925173	13.6152	0.000224366	0.00404688
CLUH	-1.48507	6.52396	13.6137	0.000224542	0.00404688
SPINT1	-2.42335	5.60817	13.6015	0.000226005	0.00406743
FGF8	-4.46306	0.799841	13.601	0.000226064	0.00406743
MAN2B2	2.51611	4.60454	13.5869	0.000227771	0.0040947
RNF217	1.86667	5.17845	13.5853	0.000227967	0.00409476
BRINP3	7.82973	-0.816415	13.5793	0.000228688	0.00410426
WNT5A	2.33419	6.872	13.5723	0.000229548	0.00411625
NYNRIN	1.42745	6.54511	13.5408	0.000233433	0.00418164
NUCB2	1.78023	6.87879	13.5396	0.000233587	0.00418164
AMBP	-4.26895	-0.853537	13.5296	0.00023483	0.00420037
HOXC12	8.04522	1.16164	13.5216	0.000235838	0.00421326
AJAP1	-3.91728	2.04988	13.5207	0.000235946	0.00421326
FAM212B	-1.75426	4.92562	13.5167	0.000236455	0.00421883
MXRA7	1.90765	6.64317	13.4979	0.000238832	0.00425768
AGPAT5	-1.47027	5.78829	13.4928	0.000239481	0.00426396
AIMP2	-1.54996	4.95291	13.492	0.000239584	0.00426396
TNNI3	-3.16062	1.4603	13.488	0.0002401	0.00426635
NEURL1B	1.80233	4.40239	13.4878	0.000240118	0.00426635
WDR3	-1.36857	6.20954	13.4825	0.000240801	0.00427492
KIF26B	2.9214	5.29319	13.4793	0.000241205	0.00427853
ASAP2	1.71806	5.50923	13.4653	0.000243013	0.00430321
DNAJC15	-2.12945	4.76502	13.4644	0.000243128	0.00430321
ITGAM	-4.26551	-0.470318	13.4639	0.000243201	0.00430321
TNFRSF9	3.97189	2.53433	13.4516	0.000244801	0.00432792
MB21D1	-5.41218	1.90252	13.4455	0.000245592	0.00433831
EPHB3	3.30214	4.89108	13.436	0.000246835	0.00435667
EGR3	3.54438	0.00882139	13.4343	0.000247066	0.00435714
VIL1	-4.68954	0.423599	13.4228	0.000248581	0.00438023
RP11-572C21.1	-5.34773	-3.01961	13.4135	0.000249816	0.00439575
YPEL2	2.76564	5.05352	13.4131	0.000249873	0.00439575
MAP7	-3.81174	4.42158	13.4099	0.000250297	0.00439852
PTAFR	-3.14607	0.76375	13.4088	0.000250443	0.00439852
C12orf45	-2.24359	3.66479	13.4049	0.000250971	0.00440416
CDCA7L	-1.73757	5.75634	13.4012	0.000251465	0.00440921
PPP2R5B	2.16236	4.27928	13.3996	0.000251672	0.00440922
NNMT	4.99288	5.45617	13.3947	0.000252338	0.00441726
ITLN2	-5.04166	0.189595	13.3917	0.000252745	0.00442076
SENP7	1.53783	5.35741	13.387	0.000253373	0.00442811
TEX10	-1.40278	5.94357	13.3824	0.000253991	0.00443528
NLRP2	-6.71301	6.84543	13.3785	0.000254521	0.00444089
ACTL8	-4.15362	-1.59163	13.3636	0.00025656	0.00447281
MAP1A	1.81066	6.40835	13.3549	0.000257754	0.00448997
SHISA6	-4.77651	0.543543	13.3391	0.000259927	0.00452413
FA2H	-5.34468	0.240946	13.3356	0.000260421	0.00452903
LCP1	-2.92128	4.11125	13.3302	0.000261168	0.00453744
CTD-2034I21.2	-4.53802	-2.29348	13.329	0.00026133	0.00453744
CDC42EP5	3.32481	3.29428	13.3219	0.00026233	0.0045511
RSL24D1P8	-5.37192	-2.98538	13.3096	0.000264044	0.00457712
ADSL	-1.30602	6.48739	13.2992	0.000265522	0.00459901
DUSP3	1.38415	6.78092	13.2971	0.00026581	0.00460026
AHRR	3.04063	3.9725	13.2839	0.000267699	0.00462919
WDR77	-1.48553	5.60337	13.2786	0.000268454	0.00463758
LINC01124	-4.31465	-0.117752	13.2771	0.00026867	0.00463758
FBXO2	-2.126	4.32959	13.2759	0.000268836	0.00463758
ACOT4	-4.6785	-1.32634	13.2742	0.000269088	0.00463818
CPNE9	-4.46879	1.13576	13.2518	0.000272324	0.00468646
PRKCE	2.7649	4.32731	13.251	0.000272437	0.00468646
C1R	2.89194	3.48343	13.2502	0.000272548	0.00468646
COL4A5	2.22137	8.55611	13.2478	0.000272894	0.00468864
TOMM40	-1.3726	6.65918	13.2444	0.000273389	0.00469335
CHMP3	1.47642	5.67605	13.2361	0.000274611	0.00471055
TMEM132D	-5.93866	2.04947	13.2336	0.000274972	0.00471295
IFT27	1.58743	5.24294	13.2204	0.00027692	0.00474253
ARHGEF35	-2.98866	1.9431	13.2169	0.000277432	0.0047445
IL13RA1	1.47462	6.07002	13.2166	0.00027748	0.0047445
OVOL1	-3.30467	0.369906	13.2134	0.000277957	0.00474885
OXR1	1.53227	5.36416	13.2084	0.000278699	0.00475773
ARSA	1.90977	4.70263	13.2067	0.000278954	0.00475827
TCF21	4.42991	2.90989	13.2033	0.00027946	0.00476104
STKLD1	3.61192	-0.331205	13.2023	0.000279612	0.00476104
FLVCR1	-1.69562	5.45641	13.2011	0.000279785	0.00476104
BRDT	-4.87082	-1.23719	13.1892	0.000281562	0.00478327
RASGRF2-AS1	-4.24046	-1.06544	13.1888	0.000281628	0.00478327
SFTA3	7.74949	-0.884543	13.1879	0.000281764	0.00478327
DCT	5.37314	-0.689741	13.1852	0.000282171	0.00478636
IPO11	-1.36499	5.73451	13.1681	0.000284752	0.0048263
PCDH17	3.38538	4.75602	13.1555	0.000286678	0.00485509
RP11-10A14.5	-4.51895	-0.15548	13.1536	0.000286973	0.00485625
MATN4	-3.25738	-1.01765	13.1329	0.000290158	0.00490624
RP11-56M3.1	6.04466	-2.05839	13.1313	0.000290396	0.00490638
TPD52	-2.87275	5.68757	13.1266	0.000291129	0.00491487
ASIC1	2.8	4.52386	13.1246	0.000291446	0.00491633
PXN	-1.50888	7.65656	13.1201	0.000292139	0.00492414
TSPEAR	-5.34412	-1.02997	13.115	0.000292938	0.00493028
MYBBP1A	-1.41081	6.50152	13.1143	0.000293049	0.00493028
RP11-74E22.4	-4.29628	-1.67134	13.1132	0.000293216	0.00493028
TCEAL2	-4.46332	1.72029	13.1119	0.000293428	0.00493028
HPGD	-3.75187	3.97089	13.1043	0.000294621	0.00494643
CYP4X1	-4.01776	0.0249551	13.095	0.000296078	0.00496699
PI3	10.0402	1.64501	13.0869	0.000297365	0.00498465
GDF11	1.47166	5.50623	13.0844	0.000297762	0.00498739
DOK6	3.80853	2.76972	13.0742	0.000299396	0.00501083
RP1-213J1P__B.1	-4.62095	-1.10441	13.0413	0.000304704	0.00509568
DYNLT3	2.2568	5.4946	13.0281	0.000306852	0.00512758
ALOX5AP	4.56344	-1.07388	13.0225	0.000307775	0.00513897
RPL31P15	5.79553	-2.24172	13.0038	0.000310854	0.00518634
LMO2	2.59443	4.20243	12.9818	0.000314534	0.00524362
PTPN14	-1.45968	5.29787	12.9774	0.000315268	0.00525149
RP11-66N24.3	3.51857	1.35902	12.9761	0.000315498	0.00525149
AC074289.1	-2.81658	2.66743	12.9601	0.0003182	0.00529235
CCDC152	-5.43538	2.88549	12.9573	0.000318669	0.00529601
PTBP3	-1.37626	7.25654	12.9517	0.000319627	0.00530403
ZNF862	2.60926	3.26175	12.9516	0.000319648	0.00530403
CLDN10	-6.19748	3.69655	12.9438	0.000320984	0.00531981
RP11-713C5.1	-4.49233	-0.630191	12.9431	0.000321098	0.00531981
ZNF629	1.5052	6.07117	12.9383	0.000321931	0.00532946
FXYD7	-3.35503	-0.107419	12.9361	0.000322301	0.00533045
RP11-23J9.5	-2.93728	0.964711	12.935	0.00032249	0.00533045
FAM86B1	-1.87232	4.19672	12.9317	0.000323065	0.00533582
MGAT3	1.86358	5.39539	12.9161	0.000325775	0.00537642
ASH1L	1.37301	6.27635	12.9137	0.000326189	0.00537909
NID2	2.9775	8.06858	12.9105	0.000326739	0.00538401
DNASE1L1	2.10779	4.84148	12.8993	0.000328705	0.00541012
TBC1D20	1.40194	5.79688	12.8977	0.000328985	0.00541012
FGL2	8.10001	-0.318907	12.8971	0.000329084	0.00541012
TGIF1	-1.74372	6.19151	12.8748	0.000333034	0.0054682
PALLD	1.54792	7.68866	12.8743	0.00033313	0.0054682
ZNF850	-2.12593	3.8086	12.8694	0.000333995	0.00547818
SLC24A2	-3.70096	-0.85209	12.8365	0.000339922	0.00557113
RP3-399L15.3	-3.25916	1.30685	12.828	0.000341471	0.00559222
TULP1	-3.98206	-1.74239	12.826	0.000341834	0.0055928
DDAH1	-1.48529	5.70679	12.8244	0.000342127	0.0055928
GABRA1	-5.97568	-2.5284	12.8233	0.000342328	0.0055928
GAS5-AS1	4.87397	-1.26185	12.8221	0.000342555	0.0055928
ZNF705B	-5.44337	-2.97892	12.8158	0.000343711	0.00560573
SLC18A3	5.39642	-0.428753	12.8149	0.000343873	0.00560573
AC005355.1	-4.57088	-2.41541	12.8022	0.000346208	0.00563949
MRAS	1.61839	4.92262	12.797	0.000347169	0.00565084
RP11-538D16.2	-3.69867	-2.22409	12.7839	0.000349608	0.0056862
TBX3	3.37256	7.38417	12.7813	0.000350096	0.0056898
CYCS	-1.38372	7.45746	12.7795	0.000350442	0.00569108
CBX8	3.4084	2.81164	12.7731	0.00035163	0.00570604
ICAM2	5.53398	0.544121	12.7653	0.000353115	0.00572131
PDK2	1.59463	4.97431	12.7649	0.000353183	0.00572131
FAM138A	-4.44249	-1.7834	12.7639	0.000353376	0.00572131
FZD8	1.8985	4.55243	12.7512	0.000355781	0.00575588
RP11-166D19.1	3.269	4.01417	12.7474	0.000356497	0.00575922
SPANXB1	-5.67026	-2.54959	12.747	0.000356582	0.00575922
B2M	2.21675	7.94394	12.7459	0.000356797	0.00575922
TMEM100	3.62726	3.48233	12.7432	0.000357308	0.0057631
RHOU	1.8141	5.53218	12.7417	0.000357597	0.00576341
PDZRN3	1.79398	5.10456	12.7402	0.000357888	0.00576375
OTX2	-4.85794	3.33298	12.7371	0.000358479	0.00576892
NPM3	-1.42112	5.34052	12.7337	0.000359127	0.00577498
PLXNA3	1.82172	5.9661	12.7265	0.000360519	0.00579072
TMEM117	3.1314	2.95082	12.7258	0.000360648	0.00579072
SLC6A7	-5.19734	-3.02577	12.7209	0.000361597	0.00580056
HOXA3	4.83225	3.22721	12.7198	0.000361804	0.00580056
GRHL3	-3.23473	2.24959	12.7166	0.000362432	0.00580626
CNTN2	-4.80417	0.474951	12.7048	0.000364709	0.00583836
RP11-164N3.1	-5.70508	-2.56219	12.7003	0.000365597	0.00584818
ADAMTS16	-2.65279	3.13508	12.695	0.00036663	0.00586031
SNRPF	-1.3553	6.34734	12.6856	0.00036849	0.00588564
S100A14	-4.07692	1.0873	12.6824	0.000369121	0.00589131
2005-03-01	1.43349	5.74306	12.6761	0.000370366	0.00590675
RP11-536I6.2	-6.1588	-2.54364	12.6715	0.000371274	0.00591643
TTC3	1.56904	8.10243	12.6695	0.000371659	0.00591643
LOXL4	3.07587	4.95775	12.6688	0.000371804	0.00591643
FGFBP3	-2.61699	5.48621	12.6662	0.000372325	0.0059203
LINC00473	7.38285	-1.17287	12.6577	0.000374024	0.00594288
LRRC37A6P	-4.08246	-1.31041	12.6523	0.000375109	0.0059557
CNKSR1	-2.4324	3.1126	12.6418	0.000377223	0.00598197
OR52A1	-4.79812	-2.24959	12.6413	0.000377325	0.00598197
EMB	-1.47808	5.12898	12.639	0.000377778	0.00598472
RUVBL1	-1.31225	6.67875	12.6315	0.000379307	0.00600289
NPM1P27	-1.73595	7.09878	12.6306	0.000379488	0.00600289
MSH2	-1.64114	7.1938	12.6258	0.000380457	0.00601376
UBA7	3.35058	1.11672	12.6216	0.000381323	0.00602298
RP11-521C20.2	5.69366	-2.34906	12.612	0.000383286	0.00604094
ZNF860	-3.68289	1.75345	12.6118	0.000383315	0.00604094
MRTO4	-1.48017	5.83182	12.6117	0.000383335	0.00604094
RBL2	1.37523	6.33191	12.6105	0.000383592	0.00604094
ATP6AP1	1.50894	6.97587	12.6064	0.000384426	0.00604961
AFG3L2	-1.26514	6.33301	12.5976	0.000386238	0.00606298
SKAP2	1.94039	4.8494	12.5971	0.000386345	0.00606298
HES1	1.67584	5.14286	12.5969	0.000386385	0.00606298
GPSM1	1.4142	5.7811	12.5968	0.000386412	0.00606298
TACSTD2	-3.94866	-0.717132	12.5831	0.000389248	0.00609896
STK32A	-4.25916	0.0545485	12.583	0.000389277	0.00609896
KHDRBS2	-4.4664	-0.0889772	12.576	0.00039073	0.00611724
HTRA4	-4.35054	-1.54277	12.5737	0.000391216	0.00612035
MOB3B	-1.97527	3.98359	12.5628	0.000393508	0.00614566
RP11-404J23.1	-5.91727	-2.70375	12.5621	0.000393659	0.00614566
ENAM	6.12815	-2.16685	12.5589	0.000394329	0.00614566
ENPP1	-1.56131	5.45427	12.5587	0.000394358	0.00614566
NCAN	-3.44577	1.06226	12.5586	0.000394394	0.00614566
NCR3LG1	2.09661	4.08614	12.5574	0.000394641	0.00614566
TTC28	1.34645	6.1193	12.5564	0.00039485	0.00614566
RASL11B	-3.11301	4.512	12.5541	0.000395333	0.00614666
TBX20	5.38245	3.24987	12.5534	0.00039549	0.00614666
AC005682.5	-3.73886	1.59152	12.5504	0.000396119	0.00615195
ALX3	6.75164	2.14925	12.5483	0.000396557	0.00615427
KRTAP19-1	8.29905	-0.354254	12.538	0.00039876	0.00618397
PPP2R2C	-5.61018	3.62169	12.5285	0.000400784	0.00621084
AC009495.2	-5.85139	-2.75116	12.5232	0.000401936	0.00622417
WDR75	-1.25052	6.39652	12.5057	0.000405712	0.00627809
IRAK2	3.04604	2.60498	12.5018	0.000406552	0.00628653
CTC-260E6.6	-4.03031	2.41516	12.4829	0.000410684	0.00634198
RP11-390F4.6	-3.85252	0.448712	12.4827	0.000410732	0.00634198
OVOL2	-5.24345	0.534153	12.4782	0.000411724	0.0063527
FAM160A1	-3.59993	2.83468	12.4665	0.000414326	0.00638822
NCOA6	1.83743	6.05186	12.4641	0.000414858	0.00639181
PNP	-1.66175	6.14419	12.4586	0.00041608	0.00640602
OIT3	6.75317	1.66335	12.4505	0.000417877	0.00642623
ITPRIPL2	1.61072	5.36363	12.4476	0.000418534	0.00642623
EVI5	1.84236	5.2028	12.4473	0.00041859	0.00642623
NTN3	3.30385	-0.579441	12.4473	0.000418598	0.00642623
HOXC-AS2	5.88726	-1.82827	12.4355	0.000421253	0.00646169
CIRH1A	-1.32408	5.98299	12.4343	0.000421513	0.00646169
ANK1	-2.79255	3.18118	12.4214	0.000424441	0.0065019
BTN3A1	2.28807	3.69203	12.4197	0.000424817	0.006503
LINC00824	-5.00201	-2.32842	12.4108	0.000426864	0.00652964
TSR1	-1.31905	6.77593	12.4026	0.000428739	0.00655363
GLRB	4.04235	2.21987	12.3972	0.000429989	0.00656803
SLFNL1	4.85433	-1.15361	12.3946	0.000430566	0.00657214
RP11-834C11.5	6.44012	-1.87608	12.3933	0.000430886	0.00657232
IMP4	-1.38504	5.68961	12.3745	0.000435246	0.0066311
ITGA6	-1.69558	6.91587	12.374	0.000435361	0.0066311
RP4-569M23.5	-4.21557	-1.86872	12.3716	0.000435925	0.00663495
PDLIM3	3.2644	5.79627	12.3491	0.000441201	0.00671047
PHF21A	1.35534	5.81454	12.3454	0.00044207	0.00671889
LOXL1	1.84103	5.77973	12.3425	0.000442761	0.00672397
EOMES	-6.48703	4.04266	12.3414	0.000443034	0.00672397
[truncated: 19,933 more rows]

## Sheet: Man7 0vs2
Gene	logFC	logCPM	LR	PValue	FDR
[truncated: 21,339 more rows]

[truncated: 4 more sheets: Man7 2vs3, Hues1 0vs3, Hues1 0vs2, Hues1 2vs3]
