# Supplementary material for: The Transcription Factor-microRNA Regulatory Network during hESC-chondrogenesis
Source: Sci Rep. 2020 Mar 16;10:4744. doi: 10.1038/s41598-020-61734-4 (PMC7075910; doi:10.1038/s41598-020-61734-4)
Supplement: Supplementary file 6 — Supplementary information6 [file 41598_2020_61734_MOESM6_ESM.xlsx]

## Sheet: Stage 0vs3 Up
GO.ID	Term	Annotated	Significant	Expected	classicFisher
GO:0048731	system development	3928	548	379.46	1e-25
GO:0001501	skeletal system development	437	116	42.22	4.7e-25
GO:0007275	multicellular organism development	4387	586	423.8	6.1e-23
GO:0032502	developmental process	5044	653	487.27	8.5e-23
GO:0048856	anatomical structure development	4739	621	457.81	1.4e-22
GO:0032501	multicellular organismal process	5781	721	558.47	2.2e-21
GO:0009653	anatomical structure morphogenesis	2231	341	215.52	1.1e-20
GO:0035295	tube development	921	175	88.97	1.8e-19
GO:0030154	cell differentiation	3237	448	312.71	4.4e-19
GO:0009887	animal organ morphogenesis	916	173	88.49	5.8e-19
GO:0048869	cellular developmental process	3383	462	326.81	1.2e-18
GO:0048513	animal organ development	2848	400	275.13	8.7e-18
GO:0050793	regulation of developmental process	2162	321	208.86	2.2e-17
GO:0048518	positive regulation of biological proces...	4913	616	474.62	2.9e-17
GO:0045893	positive regulation of transcription, DN...	1257	212	121.43	3.4e-17
GO:1903508	positive regulation of nucleic acid-temp...	1337	220	129.16	1.4e-16
GO:1902680	positive regulation of RNA biosynthetic ...	1338	220	129.26	1.5e-16
GO:0045944	positive regulation of transcription by ...	938	169	90.62	1.8e-16
GO:0007389	pattern specification process	389	91	37.58	5.2e-16
GO:0007399	nervous system development	2043	302	197.36	5.3e-16
GO:0003002	regionalization	302	77	29.17	6.8e-16
GO:0051254	positive regulation of RNA metabolic pro...	1410	226	136.21	1.1e-15
GO:0051093	negative regulation of developmental pro...	801	148	77.38	2e-15
GO:0051239	regulation of multicellular organismal p...	2622	365	253.3	2.2e-15
GO:0072359	circulatory system development	941	166	90.9	2.6e-15
GO:0009888	tissue development	1622	249	156.69	5.3e-15
GO:0006357	regulation of transcription by RNA polym...	2200	316	212.53	5.4e-15
GO:0048706	embryonic skeletal system development	112	41	10.82	1e-14
GO:0045595	regulation of cell differentiation	1524	236	147.23	1.2e-14
GO:0048522	positive regulation of cellular process	4362	546	421.39	2e-14
GO:0051241	negative regulation of multicellular org...	1002	170	96.8	4.6e-14
GO:0035239	tube morphogenesis	748	137	72.26	5e-14
GO:2000026	regulation of multicellular organismal d...	1724	254	166.55	3.5e-13
GO:0030198	extracellular matrix organization	298	71	28.79	3.6e-13
GO:0001568	blood vessel development	595	114	57.48	3.7e-13
GO:0010557	positive regulation of macromolecule bio...	1555	234	150.22	4e-13
GO:0006355	regulation of transcription, DNA-templat...	2916	387	281.7	4.1e-13
GO:0045596	negative regulation of cell differentiat...	591	113	57.09	5.4e-13
GO:0061448	connective tissue development	220	58	21.25	6e-13
GO:1903506	regulation of nucleic acid-templated tra...	2976	392	287.5	8.4e-13
GO:0022008	neurogenesis	1374	211	132.73	1e-12
GO:2001141	regulation of RNA biosynthetic process	2983	392	288.17	1.2e-12
GO:0048598	embryonic morphogenesis	533	104	51.49	1.3e-12
GO:0009891	positive regulation of biosynthetic proc...	1658	244	160.17	1.3e-12
GO:0001944	vasculature development	622	116	60.09	1.5e-12
GO:0010628	positive regulation of gene expression	1628	240	157.27	1.8e-12
GO:0048705	skeletal system morphogenesis	191	52	18.45	2.5e-12
GO:0048468	cell development	1747	253	168.77	2.8e-12
GO:0072358	cardiovascular system development	630	116	60.86	3.6e-12
GO:0050794	regulation of cellular process	8415	927	812.93	3.7e-12
GO:0048646	anatomical structure formation involved ...	940	156	90.81	3.7e-12
GO:0043062	extracellular structure organization	339	75	32.75	4.1e-12
GO:0006366	transcription by RNA polymerase II	2349	320	226.92	4.5e-12
GO:0031328	positive regulation of cellular biosynth...	1634	239	157.85	4.6e-12
GO:0051216	cartilage development	165	47	15.94	5e-12
GO:0045935	positive regulation of nucleobase-contai...	1568	231	151.48	5.6e-12
GO:0065007	biological regulation	9483	1022	916.1	6.4e-12
GO:0042127	regulation of cell proliferation	1342	204	129.64	7e-12
GO:0048514	blood vessel morphogenesis	518	99	50.04	1.7e-11
GO:0048704	embryonic skeletal system morphogenesis	82	30	7.92	4e-11
GO:0006351	transcription, DNA-templated	3084	395	297.93	4.1e-11
GO:0048562	embryonic organ morphogenesis	262	61	25.31	4.7e-11
GO:1903507	negative regulation of nucleic acid-temp...	1012	161	97.76	5e-11
GO:0001655	urogenital system development	309	68	29.85	5.4e-11
GO:0097659	nucleic acid-templated transcription	3128	399	302.18	5.6e-11
GO:0072001	renal system development	276	63	26.66	5.6e-11
GO:0050789	regulation of biological process	9002	974	869.63	5.6e-11
GO:1902679	negative regulation of RNA biosynthetic ...	1014	161	97.96	5.8e-11
GO:0051252	regulation of RNA metabolic process	3168	403	306.04	6.2e-11
GO:0048663	neuron fate commitment	60	25	5.8	6.3e-11
GO:0045892	negative regulation of transcription, DN...	968	155	93.51	7.3e-11
GO:0000122	negative regulation of transcription by ...	684	119	66.08	8.5e-11
GO:0032774	RNA biosynthetic process	3141	399	303.44	1e-10
GO:0033993	response to lipid	765	128	73.9	2.2e-10
GO:0008283	cell proliferation	1628	231	157.27	2.4e-10
GO:0001525	angiogenesis	432	84	41.73	2.5e-10
GO:0048699	generation of neurons	1285	191	124.14	2.6e-10
GO:0010033	response to organic substance	2695	349	260.35	2.7e-10
GO:0001822	kidney development	261	59	25.21	3.4e-10
GO:0009790	embryo development	915	146	88.39	3.6e-10
GO:0048568	embryonic organ development	392	78	37.87	3.6e-10
GO:0007417	central nervous system development	860	139	83.08	4.1e-10
GO:0051240	positive regulation of multicellular org...	1455	210	140.56	4.2e-10
GO:0051094	positive regulation of developmental pro...	1161	175	112.16	5.6e-10
GO:0048736	appendage development	169	44	16.33	5.9e-10
GO:0060173	limb development	169	44	16.33	5.9e-10
GO:0009952	anterior/posterior pattern specification	170	44	16.42	7.2e-10
GO:0071310	cellular response to organic substance	2203	293	212.82	7.8e-10
GO:0008285	negative regulation of cell proliferatio...	586	103	56.61	9.5e-10
GO:0001503	ossification	343	70	33.14	9.6e-10
GO:0042221	response to chemical	3486	429	336.76	1.3e-09
GO:0048523	negative regulation of cellular process	3882	470	375.02	1.4e-09
GO:0030182	neuron differentiation	1152	172	111.29	1.7e-09
GO:0009605	response to external stimulus	1796	246	173.5	1.8e-09
GO:0010468	regulation of gene expression	3766	456	363.81	2.9e-09
GO:2000112	regulation of cellular macromolecule bio...	3278	405	316.67	3.1e-09
GO:0031325	positive regulation of cellular metaboli...	2666	340	257.55	3.2e-09
GO:0051960	regulation of nervous system development	789	127	76.22	3.3e-09
GO:0007423	sensory organ development	477	87	46.08	3.3e-09
GO:0051173	positive regulation of nitrogen compound...	2548	327	246.15	3.6e-09

## Sheet: Stage 0vs3 Down
GO.ID	Term	Annotated	Significant	Expected	classicFisher
GO:0042254	ribosome biogenesis	180	48	13.14	1.2e-15
GO:0016072	rRNA metabolic process	172	41	12.56	7.9e-12
GO:0006364	rRNA processing	139	36	10.15	1.1e-11
GO:0022613	ribonucleoprotein complex biogenesis	322	59	23.51	3.3e-11
GO:0034470	ncRNA processing	268	46	19.57	4.1e-08
GO:0034660	ncRNA metabolic process	430	63	31.4	7.3e-08
GO:0060713	labyrinthine layer morphogenesis	19	9	1.39	2.7e-06
GO:0060670	branching involved in labyrinthine layer...	12	7	0.88	6.2e-06
GO:1901317	regulation of flagellated sperm motility	10	6	0.73	2.4e-05
GO:0042273	ribosomal large subunit biogenesis	24	9	1.75	2.7e-05
GO:0060669	embryonic placenta morphogenesis	24	9	1.75	2.7e-05
GO:0001708	cell fate specification	75	16	5.48	8.2e-05
GO:0140053	mitochondrial gene expression	142	24	10.37	9.1e-05
GO:0052548	regulation of endopeptidase activity	290	39	21.18	0.00015
GO:0045926	negative regulation of growth	214	31	15.63	0.00019
GO:0010453	regulation of cell fate commitment	24	8	1.75	0.0002
GO:0098810	neurotransmitter reuptake	19	7	1.39	0.00025
GO:0071294	cellular response to zinc ion	14	6	1.02	0.00027
GO:0010469	regulation of signaling receptor activit...	416	50	30.38	0.00033
GO:0050867	positive regulation of cell activation	251	34	18.33	0.00034
GO:0060706	cell differentiation involved in embryon...	26	8	1.9	0.00037
GO:0000460	maturation of 5.8S rRNA	10	5	0.73	0.00038
GO:0006520	cellular amino acid metabolic process	314	40	22.93	0.00039
GO:0002696	positive regulation of leukocyte activat...	243	33	17.74	0.0004
GO:0052547	regulation of peptidase activity	315	40	23	0.00042
GO:0033077	T cell differentiation in thymus	62	13	4.53	0.00045
GO:2000380	regulation of mesoderm development	16	6	1.17	0.00063
GO:2000232	regulation of rRNA processing	11	5	0.8	0.00065
GO:0045943	positive regulation of transcription by ...	22	7	1.61	0.0007
GO:0042110	T cell activation	366	44	26.73	0.00072
GO:0006304	DNA modification	99	17	7.23	0.00077
GO:0048640	negative regulation of developmental gro...	83	15	6.06	0.00089
GO:0070125	mitochondrial translational elongation	83	15	6.06	0.00089
GO:0022407	regulation of cell-cell adhesion	317	39	23.15	0.00091
GO:0002705	positive regulation of leukocyte mediate...	92	16	6.72	0.00094
GO:0060711	labyrinthine layer development	44	10	3.21	0.00104
GO:0042659	regulation of cell fate specification	12	5	0.88	0.00105
GO:0090069	regulation of ribosome biogenesis	12	5	0.88	0.00105
GO:0050900	leukocyte migration	331	40	24.17	0.00112
GO:0032543	mitochondrial translation	121	19	8.84	0.00119
GO:0045165	cell fate commitment	208	28	15.19	0.00121
GO:0046649	lymphocyte activation	530	58	38.7	0.00122
GO:0030162	regulation of proteolysis	576	62	42.06	0.00127
GO:1902570	protein localization to nucleolus	13	5	0.95	0.00161
GO:0050706	regulation of interleukin-1 beta secreti...	32	8	2.34	0.0017
GO:0060795	cell fate commitment involved in formati...	32	8	2.34	0.0017
GO:1901605	alpha-amino acid metabolic process	174	24	12.71	0.00189
GO:0009605	response to external stimulus	1796	162	131.14	0.00197
GO:0006414	translational elongation	117	18	8.54	0.00201
GO:0006814	sodium ion transport	165	23	12.05	0.00202
GO:0120193	tight junction organization	56	11	4.09	0.00211
GO:0050865	regulation of cell activation	432	48	31.54	0.00229
GO:0002699	positive regulation of immune effector p...	157	22	11.46	0.00234
GO:0042074	cell migration involved in gastrulation	14	5	1.02	0.00236
GO:1903319	positive regulation of protein maturatio...	20	6	1.46	0.00238
GO:0050801	ion homeostasis	557	59	40.67	0.00238
GO:0051251	positive regulation of lymphocyte activa...	208	27	15.19	0.0025
GO:0098771	inorganic ion homeostasis	503	54	36.73	0.00269
GO:0051897	positive regulation of protein kinase B ...	140	20	10.22	0.00288
GO:0032501	multicellular organismal process	5781	464	422.12	0.00304
GO:0036336	dendritic cell migration	21	6	1.53	0.00312
GO:0050718	positive regulation of interleukin-1 bet...	21	6	1.53	0.00312
GO:0001504	neurotransmitter uptake	35	8	2.56	0.00314
GO:0006811	ion transport	1269	118	92.66	0.00314
GO:0061053	somite development	76	13	5.55	0.00318
GO:0010466	negative regulation of peptidase activit...	161	22	11.76	0.00321
GO:0070126	mitochondrial translational termination	85	14	6.21	0.00323
GO:0006360	transcription by RNA polymerase I	59	11	4.31	0.00325
GO:0033189	response to vitamin A	15	5	1.1	0.00332
GO:0007498	mesoderm development	113	17	8.25	0.00336
GO:0035019	somatic stem cell population maintenance	68	12	4.97	0.00347
GO:0051249	regulation of lymphocyte activation	331	38	24.17	0.00363
GO:0010951	negative regulation of endopeptidase act...	153	21	11.17	0.00373
GO:0120192	tight junction assembly	52	10	3.8	0.0039
GO:1902475	L-alpha-amino acid transmembrane transpo...	44	9	3.21	0.00394
GO:0001773	myeloid dendritic cell activation	22	6	1.61	0.00403
GO:0071624	positive regulation of granulocyte chemo...	22	6	1.61	0.00403
GO:0051974	negative regulation of telomerase activi...	10	4	0.73	0.00415
GO:2001225	regulation of chloride transport	10	4	0.73	0.00415
GO:0016485	protein processing	185	24	13.51	0.00425
GO:0002694	regulation of leukocyte activation	401	44	29.28	0.00431
GO:0006415	translational termination	97	15	7.08	0.00436
GO:0034220	ion transmembrane transport	868	84	63.38	0.00441
GO:0007606	sensory perception of chemical stimulus	70	12	5.11	0.00443
GO:0050704	regulation of interleukin-1 secretion	37	8	2.7	0.00452
GO:0045061	thymic T cell selection	16	5	1.17	0.00455
GO:0007605	sensory perception of sound	126	18	9.2	0.00456
GO:0008543	fibroblast growth factor receptor signal...	98	15	7.16	0.00481
GO:0021953	central nervous system neuron differenti...	167	22	12.19	0.00502
GO:0010950	positive regulation of endopeptidase act...	137	19	10	0.00504
GO:0055085	transmembrane transport	1226	113	89.52	0.00506
GO:0002703	regulation of leukocyte mediated immunit...	147	20	10.73	0.00507
GO:0034110	regulation of homotypic cell-cell adhesi...	23	6	1.68	0.00513
GO:0042255	ribosome assembly	23	6	1.68	0.00513
GO:0030217	T cell differentiation	188	24	13.73	0.00521
GO:0050702	interleukin-1 beta secretion	38	8	2.77	0.00536
GO:0042127	regulation of cell proliferation	1342	122	97.99	0.00567
GO:0007600	sensory perception	430	46	31.4	0.00571
GO:0009880	embryonic pattern specification	55	10	4.02	0.00591
GO:0006356	regulation of transcription by RNA polym...	31	7	2.26	0.00604

## Sheet: mRNA 0vs3
Gene	logFC	logCPM	LR	PValue	FDR	GO-Term
2001-12-01	-5.0778	0.572055	17.6615	2.63917e-05	0.000878649	#N/A
2005-03-01	1.41766	5.601	22.8264	1.77313e-06	0.000106066	#N/A
2006-03-01	0.820181	7.23977	8.97929	0.00273057	0.0252115	#N/A
2008-03-01	1.13507	4.97195	11.5758	0.000668164	0.00930497	#N/A
2008-09-01	1.24652	6.66739	14.2539	0.000159731	0.00333561	#N/A
A2M	3.61664	1.66817	13.2818	0.000267994	0.00478208	#N/A
A2ML1	-6.89046	1.66336	38.7504	4.81609e-10	1.25065e-07	#N/A
AADACL3	-7.92151	2.09438	41.1461	1.41263e-10	4.58543e-08	#N/A
AATBC	-3.10443	-2.76607	8.67653	0.00322335	0.0283688	#N/A
ABCA10	4.84773	1.12775	12.6978	0.000366092	0.00601694	#N/A
ABCA2	2.01475	5.50855	15.931	6.56926e-05	0.00172009	#N/A
ABCA4	2.7625	1.90974	7.80455	0.0052115	0.0393815	#N/A
ABCA5	2.38486	3.0869	15.5159	8.18156e-05	0.00204099	#N/A
ABCA6	4.24386	-1.88951	7.21673	0.00722272	0.0490998	#N/A
ABCA8	7.98025	3.5903	19.8785	8.25241e-06	0.0003537	#N/A
ABCA9	3.29162	-0.0873474	8.80156	0.00300973	0.0270276	#N/A
ABCC6	1.91775	2.5407	10.9308	0.000945806	0.0119706	#N/A
ABCC6P2	2.28511	-0.0681486	14.5475	0.000136669	0.00300468	#N/A
ABHD12B	-10.5012	4.23516	114.594	9.6577e-27	1.06587e-22	#N/A
ABHD14A	2.10808	1.99152	10.0499	0.00152355	0.0167167	#N/A
ABHD14B	2.07825	3.57116	10.2935	0.00133499	0.0152249	#N/A
ABHD2	0.830487	5.97683	7.57876	0.00590602	0.0428362	#N/A
ABI3BP	3.74827	0.37183	16.488	4.89579e-05	0.00140709	Extracellular-matrix
ABL2	0.882371	6.0534	8.74543	0.00310379	0.0275916	#N/A
ABRACL	-0.984805	5.6007	8.84862	0.0029331	0.0265292	#N/A
ABTB1	1.27861	3.68362	7.49948	0.00617167	0.0441436	#N/A
AC002117.1	2.25421	-1.26759	7.94648	0.0048181	0.0374512	#N/A
AC002480.2	-6.71474	-2.06063	33.1052	8.73066e-09	1.42749e-06	#N/A
AC002480.5	-5.11906	0.330366	24.6741	6.78887e-07	4.97843e-05	#N/A
AC004485.3	-5.38776	-2.8186	22.1234	2.55674e-06	0.000142513	#N/A
AC004543.2	-4.7325	-3.09318	14.8891	0.00011402	0.00263811	#N/A
AC005062.2	-5.71151	3.59754	18.1349	2.05798e-05	0.000729147	#N/A
AC005076.5	-1.69215	0.0473605	7.42764	0.00642295	0.0452085	#N/A
AC005083.1	-5.81303	-0.686803	20.0908	7.38506e-06	0.000326674	#N/A
AC005276.1	-9.05457	2.05175	65.8756	4.80293e-16	7.06768e-13	#N/A
AC005355.1	-4.29272	-2.10932	18.9889	1.31481e-05	0.000509153	#N/A
AC005682.5	-2.91718	1.6476	16.5216	4.80994e-05	0.00138784	#N/A
AC006116.21	-4.4995	-3.127	12.0892	0.000507134	0.00762774	#N/A
AC007277.3	-4.68972	-0.465859	19.2184	1.16586e-05	0.000465373	#N/A
AC007319.1	-2.74703	-1.20885	7.60317	0.00582657	0.0424735	#N/A
AC008753.4	-4.58249	-1.46728	9.73181	0.00181106	0.0188564	#N/A
AC009133.17	-5.33688	0.0945117	22.6622	1.93129e-06	0.000113075	#N/A
AC009299.3	-1.76435	1.404	8.9095	0.00283691	0.0258971	#N/A
AC009495.2	-4.94397	-3.02155	8.17055	0.0042576	0.0344821	#N/A
AC009531.2	6.72474	-1.66799	7.25771	0.00705973	0.0483792	#N/A
AC010729.2	-3.0333	-0.243672	7.25417	0.00707366	0.0484295	#N/A
AC012123.1	3.30268	-2.46084	9.66389	0.00187925	0.0194308	#N/A
AC012354.6	5.4417	-2.66046	7.64918	0.0056798	0.0416928	#N/A
AC012507.4	-3.74403	-2.87321	8.76611	0.0030688	0.0273951	#N/A
AC012531.25	6.41066	2.33575	23.2449	1.4263e-06	8.84345e-05	#N/A
AC013461.1	0.788563	5.73912	8.2696	0.00403144	0.0332584	#N/A
AC018647.3	6.19709	-2.22249	11.3116	0.000770238	0.0103227	#N/A
AC024592.9	-5.97186	-2.48683	22.3725	2.24564e-06	0.000128415	#N/A
AC025171.1	2.86243	0.268585	9.43764	0.00212577	0.0211076	#N/A
AC026150.8	3.55261	-1.77257	11.5531	0.00067638	0.00937798	#N/A
AC073071.1	-4.83444	-0.557206	15.4692	8.38605e-05	0.00207517	#N/A
AC073072.5	-2.78983	-0.366821	10.9312	0.00094556	0.0119706	#N/A
AC073321.4	4.18107	-2.67388	7.88517	0.00498417	0.0383463	#N/A
AC073410.1	2.32162	-1.84523	9.27022	0.0023291	0.0224695	#N/A
AC074289.1	-2.44983	2.55171	17.3067	3.18059e-05	0.00101407	#N/A
AC091493.2	-4.93737	-2.83573	9.85214	0.00169635	0.0179711	#N/A
AC093390.1	-3.99938	-2.17517	16.5064	4.84851e-05	0.00139714	#N/A
AC093627.7	-4.31556	-2.78479	12.4765	0.000412111	0.00661085	#N/A
AC104667.3	-3.55571	-2.79636	8.17997	0.00423554	0.0343405	#N/A
AC106786.1	4.98029	-0.872902	10.6662	0.0010911	0.0132621	#N/A
AC108142.1	-1.88037	4.11171	14.3408	0.000152521	0.00323807	#N/A
AC108448.3	-5.39283	-2.85102	16.6107	4.58914e-05	0.0013353	#N/A
AC108676.1	6.05901	-1.27065	11.1452	0.000842498	0.0110117	#N/A
AC142119.1	-4.11939	-2.06752	16.9748	3.788e-05	0.00115328	#N/A
AC144450.1	-5.46396	-2.03679	23.267	1.40999e-06	8.7917e-05	#N/A
AC144450.2	-4.68392	-1.86007	22.2554	2.38685e-06	0.000134744	#N/A
AC226118.1	-3.59579	-1.91863	10.5424	0.00116665	0.0139122	#N/A
AC226119.5	-2.46701	-0.717832	7.17858	0.00737792	0.0498326	#N/A
ACAP1	-3.13224	1.35955	21.4633	3.60672e-06	0.000186443	#N/A
ACBD3	1.07213	6.33628	9.8228	0.00172362	0.0181861	#N/A
ACOT7	-1.27671	6.57312	16.571	4.68617e-05	0.00136102	#N/A
ACOXL	-2.9914	0.178988	11.4525	0.000713969	0.00977633	#N/A
ACR	3.87445	-2.00648	12.1879	0.000481004	0.00734025	#N/A
ACSF2	1.4035	5.018	11.159	0.000836266	0.0109483	#N/A
ACTA1	-3.83445	2.63956	24.4504	7.62464e-07	5.49995e-05	#N/A
ACTA2	1.70849	5.39751	8.99525	0.00270683	0.025062	#N/A
ACTBL2	7.23881	-0.68181	21.6015	3.35588e-06	0.000176421	#N/A
ACTL8	-3.14569	-1.80731	9.21549	0.00239976	0.0229804	#N/A
ACTR1B	1.0184	5.49578	10.2935	0.00133497	0.0152249	#N/A
ACYP2	1.68664	0.628059	8.14073	0.00432818	0.0348593	#N/A
AD000684.2	-2.69886	-2.20212	11.4296	0.000722851	0.00984299	#N/A
ADAD2	-6.53598	-2.12261	21.8672	2.9219e-06	0.000157305	#N/A
ADAM12	4.62973	5.35817	20.7928	5.1175e-06	0.000245029	#N/A
ADAM9	1.69664	7.50378	7.94322	0.00482679	0.0374883	#N/A
ADAMTS16	-2.57826	2.89584	18.294	1.89307e-05	0.000686137	Extracellular-matrix
ADAMTS2	2.49815	5.19308	11.8052	0.000590665	0.00854934	Extracellular-matrix
ADAMTS8	-2.89502	-0.0607498	8.89786	0.00285506	0.0260089	Extracellular-matrix
ADCY2	-3.16381	4.60604	17.9718	2.24207e-05	0.000772805	#N/A
ADCY6	1.86282	6.67389	23.1989	1.4608e-06	8.95676e-05	#N/A
ADCY7	1.61428	4.90122	16.2061	5.68097e-05	0.00156549	#N/A
ADCYAP1	5.35858	-2.65529	13.4474	0.000245348	0.00447198	Cell-cycle
ADD2	-2.44024	6.23487	28.1566	1.11883e-07	1.1649e-05	#N/A
ADGRA2	3.79755	7.18272	14.9247	0.000111888	0.00260243	#N/A
ADGRB3	2.88585	1.96931	15.0052	0.000107215	0.00253574	#N/A
ADGRF2	-4.43642	-0.803406	11.6816	0.000631228	0.00896038	#N/A
ADGRF5	3.33341	-0.347379	11.5595	0.000674055	0.00935161	#N/A
ADGRG5	-3.72081	-0.387262	15.172	9.81457e-05	0.00236762	#N/A
ADGRG6	3.53641	6.61214	36.2953	1.69576e-09	3.56481e-07	#N/A
ADM	-2.43201	5.97005	14.5749	0.000134698	0.00296759	#N/A
ADSL	-1.13377	6.53739	15.8808	6.74604e-05	0.00175389	#N/A
ADSS	-1.18901	6.3983	18.1351	2.05771e-05	0.000729147	#N/A
AF011889.5	1.7838	0.0470229	7.71217	0.00548499	0.0407507	#N/A
AF064860.7	-3.54122	-1.69387	15.6401	7.66127e-05	0.00193486	#N/A
AF127936.9	2.10179	0.825667	8.64521	0.00327922	0.0286655	#N/A
AF165138.7	-7.64849	-1.34224	34.0547	5.3583e-09	9.61576e-07	#N/A
AFG3L2	-1.01346	6.38863	13.3417	0.000259565	0.00467323	#N/A
AFP	-2.97348	1.12844	7.65298	0.00566787	0.0416422	#N/A
AGBL2	-5.34712	-1.68063	14.3952	0.000148178	0.00318211	#N/A
AGGF1P1	4.44518	-0.787534	14.8667	0.000115381	0.00265645	#N/A
AGGF1P2	4.60376	-1.73404	10.4334	0.00123759	0.0144766	#N/A
AGO4	0.908614	5.28971	7.76803	0.00531789	0.0398715	Cell-cycle
AGPAT5	-1.03311	5.94142	10.5007	0.00119327	0.0141304	#N/A
AGTPBP1	-0.804992	5.78937	8.24504	0.00408635	0.0335486	#N/A
AHCY	-0.914184	8.03598	8.51712	0.0035182	0.0300764	#N/A
AHI1	1.08895	4.4573	10.0748	0.0015031	0.0165211	Pattern-specification-process
AHR	1.81437	4.31056	12.9798	0.000314864	0.00539348	Cell-cycle
AHRR	4.10194	3.76304	27.8024	1.3436e-07	1.34806e-05	Mesoderm-development-TF
AHSA2	0.810701	6.10721	8.1503	0.00430539	0.0347618	#N/A
AIM1	-3.6148	2.00828	12.4687	0.00041383	0.0066336	#N/A
AIMP2	-1.41762	5.25291	16.1746	5.7764e-05	0.00157833	#N/A
AIP	1.18838	4.70686	11.8724	0.000569714	0.00834458	Mesoderm-development-TF
AJAP1	-3.24494	2.35045	11.1052	0.000860874	0.0111646	#N/A
AK4	-1.83185	6.61503	12.0826	0.000508936	0.0076284	#N/A
AK4P1	-1.85633	1.0305	8.26924	0.00403224	0.0332584	#N/A
AK4P3	-2.11847	0.288702	8.86824	0.00290174	0.0263306	#N/A
AKAP13	0.867659	7.13115	7.43869	0.00638365	0.0450835	Skeletal-system-development
AKAP9	0.851134	6.38242	8.0637	0.00451609	0.0357546	Cell-cycle
AKR1A1	-0.845659	6.07394	8.6014	0.00335905	0.0291396	#N/A
AKT3	1.93521	6.09773	34.3477	4.60936e-09	8.54978e-07	#N/A
AL450992.2	-3.8665	-1.91145	14.9047	0.000113083	0.00262183	#N/A
ALDH1A2	5.77567	3.37155	17.1129	3.5222e-05	0.00108583	Pattern-specification-process
ALDH1B1	-1.15059	5.52124	13.9464	0.000188102	0.00371376	#N/A
ALDH5A1	1.80694	4.24704	16.0584	6.14197e-05	0.00164729	#N/A
ALDH8A1	2.49076	-0.231862	8.87507	0.00289092	0.0262706	#N/A
ALG1	-1.10971	4.58696	9.70243	0.00184024	0.0191152	#N/A
ALG13	-0.915177	6.14524	9.65731	0.001886	0.0194531	#N/A
ALG1L7P	-5.10985	-0.330198	26.7129	2.36042e-07	2.11795e-05	#N/A
ALKBH5	0.997176	6.20979	9.67246	0.0018705	0.0193748	#N/A
ALOX12	-2.66434	-0.309384	10.3448	0.00129842	0.0149974	#N/A
ALOX12P2	-4.43146	0.344296	26.2375	3.0191e-07	2.58297e-05	#N/A
ALPK1	3.80461	1.52981	15.7794	7.11732e-05	0.00183109	#N/A
ALPL	-3.19222	6.76997	24.7738	6.44664e-07	4.80732e-05	Skeletal-system-development/ECM
ALX3	6.15276	1.55992	12.0951	0.000505551	0.00761189	Skeletal-system-development
AMBN	5.7957	-0.495769	11.6694	0.000635377	0.00899595	Extracellular-matrix
AMBP	-3.15972	-0.969249	12.4875	0.00040969	0.00657679	#N/A
AMD1	-1.07058	7.24017	10.5961	0.00113329	0.0136244	#N/A
AMD1P3	2.99657	-1.8272	11.3286	0.000763212	0.0102631	#N/A
AMER3	-4.43557	-1.92459	16.7236	4.32398e-05	0.00127428	#N/A
AADAC	5.61857	-0.194755	6.05344	0.0138792	0.0759516	#N/A
AMFR	0.819825	5.94813	7.78826	0.00525869	0.0395621	#N/A
AMICA1	-4.70665	-3.07913	9.95718	0.00160223	0.0172855	#N/A
AMOT	2.67636	6.67842	25.9258	3.54794e-07	2.95523e-05	Gastrulation
AMPD2	0.978218	6.00454	9.48988	0.00206608	0.0206918	#N/A
AMZ1	-2.16265	-1.29033	7.17779	0.00738114	0.0498391	#N/A
ANGPTL4	3.73875	2.58187	10.6732	0.00108702	0.0132416	Extracellular-matrix
ANKRD1	1.98274	7.4299	8.56585	0.00342526	0.029522	Mesoderm-development-TF
ANKRD18CP	-3.80021	1.64923	24.8676	6.14061e-07	4.64184e-05	#N/A
ANKRD20A5P	5.98914	-1.04074	10.6408	0.00110619	0.0134019	#N/A
P2RY14	5.48581	-2.65626	5.72248	0.0167491	0.0861577	#N/A
ANKRD24	-2.39568	1.64149	10.4733	0.0012111	0.0142651	#N/A
ANKRD35	-4.41437	-0.113498	17.7853	2.47283e-05	0.000829527	#N/A
ANKRD50	0.776408	6.11148	7.3403	0.00674256	0.0468604	#N/A
ANKS1B	-2.36225	0.376419	10.1858	0.00141523	0.0158196	#N/A
ANO7P1	4.15349	-2.5037	10.0884	0.00149202	0.0164584	#N/A
ANO9	-2.74097	1.84971	10.2348	0.00137815	0.0155362	#N/A
ANOS1	-2.21969	5.55585	30.5334	3.2817e-08	4.23784e-06	Extracellular-matrix
ANOS2P	-2.50856	-2.72684	9.6238	0.00192072	0.0196804	#N/A
ANTXR1	1.95449	7.21561	10.7942	0.00101818	0.0126473	#N/A
ANTXR2	1.67483	6.39235	11.4318	0.000721984	0.00984299	#N/A
ANXA3	-1.95678	5.26614	14.8299	0.000117657	0.00269403	#N/A
AOC1	-3.25515	-2.94087	12.5109	0.000404587	0.00652334	#N/A
AOX1	-2.98087	1.47747	16.2598	5.52231e-05	0.00153031	#N/A
AP000275.65	2.71634	-2.79924	7.42221	0.00644237	0.0453018	#N/A
AP000295.9	2.08956	-1.8612	8.25658	0.00406045	0.0334116	#N/A
AP000344.3	2.06859	-1.26505	9.07069	0.00259739	0.0243552	#N/A
AP000438.2	-3.7703	-1.62339	16.9664	3.80463e-05	0.00115438	#N/A
AP000473.5	3.24524	-2.99749	8.80976	0.00299623	0.0269392	#N/A
AP000688.29	-4.06198	1.53126	9.43253	0.0021317	0.0211474	#N/A
AP002856.5	-8.35583	0.333466	51.4738	7.25588e-13	4.21471e-10	#N/A
AP005530.1	4.68624	-2.99503	10.4783	0.00120784	0.0142618	#N/A
AP006621.6	2.42712	-1.76566	7.2278	0.00717831	0.0489244	#N/A
AP1M2	-3.52416	3.84851	24.2058	8.65703e-07	6.08556e-05	#N/A
AP1S2	-1.17316	7.45277	8.60066	0.00336041	0.0291396	#N/A
AP3B2	-2.17253	2.66364	9.96863	0.0015923	0.0171951	#N/A
APBB1	1.13903	5.7514	9.44641	0.00211562	0.0210257	Cell-cycle
APC2	2.58778	1.09633	8.77295	0.0030573	0.0273257	#N/A
APELA	-5.70086	3.94677	23.9067	1.01119e-06	6.84666e-05	Mesoderm-development-TF
APEX1	-1.09054	7.45884	13.2089	0.000278629	0.00492803	Mesoderm-development-TF
SUCNR1	5.21506	-0.46895	6.58264	0.0102978	0.0624974	#N/A
APLP1	1.79897	5.20048	16.2135	5.65894e-05	0.00156137	Extracellular-matrix
APOLD1	2.38564	2.03259	9.0539	0.00262135	0.0245174	#N/A
APPBP2	1.85995	6.13259	25.5568	4.29539e-07	3.47732e-05	#N/A
APPL2	0.930621	5.12988	7.34789	0.00671414	0.0466922	Cell-cycle
AQP1	3.96523	3.70179	8.5605	0.00343535	0.0295628	#N/A
AQP10	5.24942	-1.92302	14.3578	0.000151152	0.00322044	#N/A
ARF3	-0.991561	8.1841	8.83439	0.00295607	0.0266977	#N/A
RP11-258F22.1	5.12278	-2.81694	6.95016	0.00838119	0.0542811	#N/A
ARFGAP3	1.17599	5.62992	12.4099	0.000427063	0.00679148	#N/A
ARFGEF1	-1.03278	6.66697	13.725	0.000211614	0.0040308	#N/A
ARHGAP22	-2.07392	2.39628	10.6417	0.00110566	0.0134019	#N/A
ARHGAP4	-1.25298	3.90573	7.58882	0.00587313	0.0427142	#N/A
ARHGAP40	-2.91098	4.10178	17.2388	3.29636e-05	0.00103647	#N/A
CYP4F35P	5.0598	-2.85068	7.00139	0.00814465	0.0532946	#N/A
ARHGAP9	-2.19125	0.0916722	9.67492	0.001868	0.019358	#N/A
ARHGDIB	2.89339	3.16272	10.6098	0.00112491	0.0135536	#N/A
ARHGEF12	1.0968	7.16574	13.833	0.000199798	0.00389244	#N/A
ARHGEF16	-1.14282	3.72582	7.37828	0.00660164	0.0461133	#N/A
ARHGEF17	2.08858	6.43416	18.5939	1.61735e-05	0.000602019	#N/A
ARHGEF3	2.37895	5.41814	7.93876	0.00483869	0.0375675	#N/A
ARHGEF35	-2.30446	1.78737	13.5633	0.000230654	0.00427476	#N/A
ARHGEF5	-1.14581	4.46143	8.96437	0.00275295	0.0253682	#N/A
ARID3B	-1.04812	7.23663	9.59315	0.00195305	0.0198766	#N/A
ARID4A	1.07905	4.84695	12.0552	0.000516493	0.00771349	#N/A
ARID4B	0.828273	5.81778	8.94661	0.00277986	0.0255197	#N/A
ARID5B	3.24509	4.77455	51.4179	7.46536e-13	4.2252e-10	Mesoderm-development-TF
ARL10	1.5532	5.63712	14.9553	0.000110089	0.00258017	#N/A
ARL4A	-1.57291	4.60397	16.2513	5.5472e-05	0.00153438	#N/A
PPP1R14D	4.95826	-2.9032	6.75672	0.0093395	0.0584984	#N/A
ARL4AP2	-1.51069	-0.0954123	7.44217	0.00637131	0.0450605	#N/A
ARL5B	0.808603	7.22629	7.22154	0.0072034	0.0490289	#N/A
ARL6IP5	1.28123	6.23079	10.6277	0.00111408	0.0134378	#N/A
RP11-402J6.1	4.93083	-2.91232	6.71642	0.00955291	0.0594192	#N/A
ARMC6	-1.1779	5.24517	13.0333	0.000306004	0.0052976	#N/A
ARMCX3	1.91752	6.58702	22.3426	2.28093e-06	0.00012976	#N/A
GOLGA8VP	4.90585	-2.89735	7.08723	0.00776351	0.0516468	#N/A
ARMT1	-1.11773	5.8169	12.8581	0.000336019	0.00565316	#N/A
AC016995.3	4.8646	-2.93371	6.55368	0.0104667	0.0633138	#N/A
ARNT	0.813417	5.89574	8.5142	0.00352385	0.0301014	Mesoderm-development-TF
ARNT2	1.46644	4.00228	7.83509	0.00512415	0.038916	#N/A
ARPC4	-0.968845	5.94926	7.87524	0.00501163	0.0384637	#N/A
ARRB1	-2.08488	5.7235	33.7162	6.37671e-09	1.10249e-06	#N/A
ARRDC4	1.622	4.96219	10.0232	0.00154581	0.016858	#N/A
ARSA	1.42701	4.47873	9.37822	0.00219579	0.0215795	#N/A
ARTN	-2.0143	1.00799	8.16671	0.00426661	0.0345097	#N/A
ASAP2	1.39826	5.53517	12.1705	0.000485525	0.00738085	#N/A
ASB7	1.02458	4.40988	7.83285	0.0051305	0.0389294	#N/A
ASCL2	-3.35456	-2.7477	12.4251	0.000423606	0.00675596	Stem-cell-population-maintenance
ASH1L	1.23632	6.0871	17.8102	2.44071e-05	0.000823757	Skeletal-system-development
ASIC1	2.11059	4.26744	14.9901	0.000108076	0.00255139	#N/A
ASIC3	2.18248	1.54182	8.94254	0.00278604	0.025549	#N/A
ASNA1	-0.837609	5.72719	8.35973	0.00383628	0.0321115	#N/A
RFPL4AL1	4.79108	-2.94191	6.84927	0.00886774	0.0563598	#N/A
ASXL1	1.38982	7.09644	14.7404	0.000123374	0.00277881	Mesoderm-development-TF/Cartilage-development
NKX2-1-AS1	4.7884	-2.97077	6.50266	0.0107713	0.0644673	#N/A
ASXL3	1.9305	2.7152	9.62469	0.00191979	0.0196804	#N/A
ATAD2	1.13451	6.33336	10.3071	0.00132518	0.0151659	#N/A
PAX6	4.77435	2.44001	6.96448	0.00831436	0.0539314	Pattern-specification-process
LINC01501	4.77319	-1.61674	5.81468	0.0158929	0.0833264	#N/A
ATAD3B	-0.909637	5.60925	8.22305	0.00413617	0.0338401	#N/A
ATAT1	1.06325	5.06401	9.65764	0.00188566	0.0194531	#N/A
ATF6B	0.978828	5.83539	10.2458	0.00136995	0.0154833	#N/A
ATF7	0.93427	5.48988	10.1524	0.00144116	0.0160336	#N/A
ATG16L2	1.20783	4.64417	9.2283	0.00238303	0.0228698	#N/A
ATIC	-1.3376	7.15442	22.5005	2.10087e-06	0.000120762	#N/A
UNCX	4.73858	-2.90597	6.34101	0.0117978	0.068545	Cartilage-development
ATP10D	2.64149	4.59817	16.7726	4.21373e-05	0.00125111	#N/A
ATP11B	1.00112	5.96914	9.77804	0.00176609	0.0185104	#N/A
ATP12A	-4.49267	1.87364	14.4922	0.000140741	0.00306975	#N/A
ATP1A2	-3.37679	4.98966	12.496	0.000407821	0.0065611	#N/A
LRRTM2	4.71006	-2.40538	6.2972	0.0120929	0.0696025	#N/A
ATP1A3	-1.86409	3.27575	8.85691	0.00291982	0.0264461	#N/A
ATP1A4	-3.50852	-1.24774	16.1374	5.89082e-05	0.0015974	#N/A
ATP2B1	2.28046	8.14411	12.4524	0.000417457	0.00667719	#N/A
ATP2B4	1.36885	7.72719	7.68381	0.00557185	0.0411054	Cell-cycle
ATP2C2	-3.70305	-0.956254	8.86804	0.00290206	0.0263306	#N/A
ATP6AP1	1.19667	6.84595	12.7783	0.00035066	0.0058328	Skeletal-system-development
ATP6V0A4	-2.44304	-1.73292	10.4413	0.00123225	0.0144519	#N/A
ATP6V1B1	4.36648	-0.876772	8.6604	0.00325201	0.028497	#N/A
ATP6V1B1-AS1	4.71494	-1.6771	9.97141	0.0015899	0.017186	#N/A
ATP7A	1.88216	4.28944	15.1196	0.000100912	0.00241338	Cartilage-development
ATP7B	2.35483	6.0087	9.17386	0.00245497	0.0233756	#N/A
ATP9A	1.14005	5.14761	11.3624	0.000749452	0.0101055	#N/A
ATRN	0.897879	6.66585	8.86101	0.00291326	0.0263975	#N/A
ATXN1	2.02612	4.95683	21.3762	3.77433e-06	0.000192849	#N/A
ATXN7L1	-1.23652	4.10023	8.03846	0.00457944	0.0361466	#N/A
AURKAIP1	-0.745028	5.97835	8.0023	0.0046718	0.0365623	Cell-cycle
RP11-432M8.9	4.63172	-3.03843	6.26992	0.0122804	0.070247	#N/A
AVPR1A	2.49964	-2.03978	9.04726	0.00263088	0.0245962	#N/A
AXIN2	-1.6417	4.95305	14.5747	0.000134713	0.00296759	Cartilage-development
AZGP1P2	-4.8278	-3.05563	14.3642	0.00015064	0.00321264	#N/A
AZIN1	-1.17843	8.33566	9.66372	0.00187943	0.0194308	#N/A
AZU1	2.02983	0.360043	7.61645	0.00578381	0.0423082	#N/A
B2M	1.95194	7.66827	16.7721	4.21488e-05	0.00125111	#N/A
B3GALT5	-3.66003	2.55765	29.9111	4.52312e-08	5.57759e-06	#N/A
RN7SL399P	4.59727	-3.0482	6.13721	0.0132366	0.0736989	#N/A
B3GALT5-AS1	-3.55217	1.8195	29.8454	4.67917e-08	5.70626e-06	#N/A
B3GAT3	0.894839	5.03712	8.31166	0.00393913	0.032786	#N/A
B3GLCT	1.24843	3.95549	9.09495	0.00256317	0.0241082	#N/A
B3GNT2	-1.172	5.13752	9.93134	0.00162488	0.0174739	#N/A
B3GNT7	-4.15992	4.79233	18.2251	1.96276e-05	0.000704456	#N/A
B4GALT1	1.12731	6.58724	7.84647	0.005092	0.0387839	#N/A
BAALC	2.38262	2.31933	9.56412	0.00198417	0.0200718	#N/A
BACE1	1.17457	4.99328	8.07715	0.0044827	0.0356693	#N/A
MNX1	4.55022	1.21313	6.3091	0.012012	0.069323	#N/A
BACH2	1.56734	4.03057	9.24197	0.0023653	0.0227393	#N/A
BAG2	-1.09028	4.80374	9.24586	0.00236028	0.0227108	#N/A
BAIAP2-AS1	1.44367	4.88375	11.6032	0.0006584	0.00921251	#N/A
BMP10	4.53724	3.08397	5.64568	0.0174984	0.0887807	Cartilage-development
BARHL2	5.29325	-1.86848	12.0215	0.000525907	0.00782233	#N/A
BARX2	5.87423	0.511789	16.7843	4.1879e-05	0.00125087	Cartilage-development
GIMAP4	4.51632	-0.757592	5.80189	0.016009	0.0836964	#N/A
BAZ2B	1.07858	5.56996	8.69206	0.003196	0.0282068	#N/A
CLEC14A	4.50477	-0.259463	4.50625	0.0337712	0.137508	Extracellular-matrix
BBS2	1.11777	5.25315	13.6564	0.000219487	0.00411636	Cartilage-development
BCL2L12	-1.0416	5.28751	11.218	0.000810061	0.0106877	#N/A
BCL2L14	-4.04101	-1.07676	20.1216	7.26707e-06	0.000323399	#N/A
TBX20	4.45856	2.59201	6.81994	0.00901455	0.0570836	Mesoderm-development-TF
BCL6	2.51118	4.08822	14.131	0.000170514	0.00348173	#N/A
BCL7A	1.20588	4.67245	9.78465	0.00175974	0.0184526	#N/A
BCO2	3.32131	1.34048	14.217	0.000162889	0.00338486	#N/A
BCORL1	1.90467	5.70757	24.7667	6.47046e-07	4.80883e-05	#N/A
BEND3	-2.09648	4.78651	22.0324	2.68091e-06	0.000146838	#N/A
BEND3P2	3.90623	-2.33523	9.37056	0.00220498	0.0216506	#N/A
BEND7	1.39657	4.0766	8.2007	0.00418741	0.0341065	#N/A
BEST2	-2.6646	-1.41191	8.02745	0.00460737	0.0362174	#N/A
BEST3	-2.12152	-1.35582	9.46042	0.00209953	0.0209128	#N/A
BHLHE41	3.42001	1.79078	13.3511	0.000258268	0.00465747	Mesoderm-development-TF
BIRC3	3.23842	0.664662	12.5988	0.000386003	0.00627411	#N/A
BMI1	2.51899	4.30968	17.5652	2.77618e-05	0.000914607	Pattern-specification-process
BMP1	2.49456	6.22007	13.8351	0.000199574	0.00389153	Cartilage-development/ECM
BMP8B	3.89119	1.32731	11.1146	0.000856494	0.0111208	Cartilage-development
BMPR2	1.61656	6.78934	12.6884	0.000367933	0.00603821	Cartilage-development
BNIP3L	1.33169	6.80596	14.1291	0.000170679	0.00348187	#N/A
CTB-131B5.5	4.38413	-3.13913	6.63771	0.00998422	0.0612956	#N/A
RP11-432M8.13	4.37866	-3.1381	5.89304	0.0152009	0.0808308	#N/A
WNT2	4.37183	-0.394724	7.07116	0.00783344	0.051893	Extracellular-matrix
BOC	1.74942	5.0321	7.45226	0.0063357	0.0448915	#N/A
BOLA3	-1.07784	4.42249	9.48333	0.00207348	0.0207195	#N/A
BRDT	-4.27875	-1.7029	12.4882	0.00040953	0.00657679	Mesoderm-development-TF
RP11-475B2.1	4.36288	-3.18296	6.50658	0.0107476	0.0643951	#N/A
BRINP3	7.2481	-1.45118	11.7306	0.000614818	0.00880654	Cell-cycle
BRMS1	-0.838514	5.19037	8.00192	0.00467278	0.0365623	#N/A
BSND	-3.89995	-1.18607	23.7261	1.11065e-06	7.29625e-05	#N/A
BTBD19	1.6255	3.1028	7.55253	0.00599257	0.0432409	#N/A
BTBD3	1.02655	6.17014	11.9468	0.000547403	0.00808756	#N/A
BTG1	1.07729	5.26514	12.428	0.000422954	0.00675045	Mesoderm-development-TF
BTG2	1.15107	5.42466	9.36027	0.0022174	0.0217339	Pattern-specification-process
RP11-632K20.6	4.32998	-3.12039	6.45876	0.0110407	0.0654933	#N/A
BTG3	1.07568	5.76369	10.575	0.00114627	0.0137279	Cell-cycle
KRTAP21-2	4.3251	-3.15993	5.84939	0.0155825	0.0821477	#N/A
BTN2A1	1.41322	5.30758	22.1134	2.57009e-06	0.000142896	#N/A
BTN2A2	1.33601	4.42484	12.1572	0.000488976	0.00742309	#N/A
BTN3A1	2.07881	3.45587	12.4072	0.000427681	0.0067964	#N/A
LINC01033	4.31201	-2.22332	6.48997	0.0108485	0.0648204	#N/A
BTN3A2	2.18451	3.90346	11.4271	0.000723792	0.00984366	#N/A
BTN3A3	3.31391	2.68088	23.8536	1.03948e-06	7.01663e-05	#N/A
BTNL9	3.02332	0.179058	7.65198	0.00567102	0.0416422	#N/A
BVES	1.84246	4.07662	19.9942	7.76766e-06	0.000337	#N/A
PRSS30P	4.28299	0.715648	6.21426	0.0126725	0.0717157	#N/A
C10orf10	3.96069	3.42496	17.552	2.79554e-05	0.000915518	#N/A
CLEC2A	4.27555	-1.9136	6.21302	0.0126814	0.0717343	#N/A
C10orf105	-2.84557	-1.88349	7.85933	0.0050559	0.0386423	#N/A
C10orf107	3.63108	-0.469088	17.8918	2.33829e-05	0.000798965	#N/A
C10orf54	4.41321	2.44707	19.1488	1.20914e-05	0.000477448	#N/A
C10orf67	3.34663	-2.64596	9.046	0.0026327	0.0246027	#N/A
AC104654.2	4.26345	-1.53906	6.9052	0.00859453	0.0552437	#N/A
C12orf45	-1.80473	3.71344	15.8104	7.00166e-05	0.00180758	#N/A
RP11-1134I14.8	4.25932	-2.1715	6.83986	0.0089146	0.0566251	#N/A
C12orf56	-3.00809	-1.40278	9.98021	0.00158231	0.0171284	#N/A
C15orf48	3.18729	-1.18877	13.5361	0.000234016	0.00431893	#N/A
C16orf74	-2.28037	2.22625	16.3795	5.18426e-05	0.00147274	#N/A
AC092159.3	4.22456	-3.20133	5.62886	0.0176671	0.0893599	#N/A
C16orf89	-4.01092	0.357502	14.3403	0.000152566	0.00323807	#N/A
C17orf82	4.13328	-1.46198	16.3661	5.22116e-05	0.00147942	#N/A
C19orf33	-2.83827	0.748749	9.12847	0.00251662	0.0237992	#N/A
LINC01623	4.21484	-2.47454	5.82667	0.015785	0.0829774	#N/A
C19orf84	-2.56746	0.216974	13.6646	0.000218538	0.00411236	#N/A
RP11-351I21.6	4.21136	-3.19627	5.64236	0.0175316	0.0889142	#N/A
C1GALT1	-0.985043	5.89693	8.82161	0.00297684	0.0268195	#N/A
C1orf105	4.21491	0.595663	7.7585	0.00534602	0.0400281	#N/A
LHX9	4.19246	-1.10897	5.38677	0.02029	0.0985826	Mesoderm-development-TF
RP11-7F17.5	4.19202	-2.63468	6.60466	0.0101712	0.0620877	#N/A
C1orf158	-4.36043	-1.92917	19.1675	1.19736e-05	0.000475196	#N/A
C1orf198	0.892363	6.27922	8.21859	0.00414633	0.0338845	#N/A
USP17L2	4.18271	-3.16848	5.83954	0.01567	0.0825048	Cell-cycle
C1orf210	-5.11212	0.234795	17.0803	3.58326e-05	0.00110158	#N/A
C1orf228	2.25699	0.266341	10.3111	0.00132232	0.0151567	#N/A
C1orf64	-2.70563	-2.17151	10.9052	0.000958929	0.0120813	#N/A
C1orf94	-5.62807	0.906263	24.3956	7.84492e-07	5.6261e-05	#N/A
LINC01167	4.16901	-2.68411	5.95115	0.0147077	0.0791871	#N/A
C1QBP	-1.4445	7.48279	19.6053	9.52025e-06	0.000395745	Mesoderm-development-TF
C1QL2	-2.34764	-2.21854	7.48925	0.00620684	0.0443377	#N/A
C1QL3	-2.57191	-1.16361	8.90136	0.00284959	0.0259698	#N/A
C1QL4	2.77869	1.13503	7.81292	0.00518739	0.0392665	#N/A
PDZRN4	4.1501	-0.311	7.04339	0.00795582	0.0523574	#N/A
C1R	2.40085	3.05788	10.9224	0.000950089	0.0120042	#N/A
C2	2.90112	-0.6866	10.3981	0.00126148	0.0146782	#N/A
C20orf166-AS1	4.69051	2.23728	14.0028	0.000182539	0.00364973	#N/A
C20orf194	1.05166	5.11408	7.27381	0.00699672	0.048079	#N/A
C22orf42	-4.89768	-3.03508	9.31644	0.00227106	0.0220736	#N/A
C2orf40	-4.41752	-2.41284	8.24429	0.00408804	0.0335486	Cell-cycle
C2orf54	-3.00651	-2.32951	9.8644	0.00168508	0.017912	#N/A
C2orf78	-2.67304	-1.51055	7.57834	0.00590737	0.0428362	#N/A
RP11-527N22.1	4.10413	-2.63347	6.64893	0.00992156	0.0610705	#N/A
C2orf80	-4.91922	-2.51711	17.3327	3.13749e-05	0.00100513	#N/A
C3	3.46433	5.32574	10.6814	0.00108218	0.0132119	#N/A
C3orf80	3.19648	0.749414	13.6053	0.000225551	0.0041978	#N/A
C4BPB	4.4055	-1.52301	8.50457	0.00354255	0.0301925	#N/A
LINC00968	4.08104	-2.87713	5.01883	0.0250731	0.11345	#N/A
C4orf51	-8.50593	-0.653865	39.2856	3.66132e-10	9.97732e-08	#N/A
C5orf15	0.856267	6.58302	8.19571	0.00419896	0.0341628	#N/A
C5orf24	1.65065	6.17296	27.9174	1.26603e-07	1.28188e-05	#N/A
C5orf38	-2.84791	1.79283	9.27365	0.00232475	0.0224588	#N/A
RFPL4B	4.05622	-3.22406	6.71369	0.00956755	0.0594886	#N/A
C5orf42	0.872355	5.54837	9.8508	0.00169758	0.0179711	#N/A
C5orf60	-2.72448	-2.42763	8.9454	0.00278169	0.0255197	#N/A
C6orf132	-2.37731	4.18214	12.9208	0.000324946	0.0055131	#N/A
C6orf223	-2.80778	1.26528	13.4041	0.00025108	0.00453897	#N/A
LINC00704	4.03838	-2.66289	4.49724	0.0339497	0.138006	#N/A
RP11-672L10.2	4.03827	-3.10168	6.86846	0.00877301	0.0560158	#N/A
KRTAP19-5	4.03665	-3.26269	5.41587	0.0199545	0.0974675	#N/A
C6orf89	1.20491	4.9459	10.9801	0.00092097	0.0117235	Cell-cycle
C7orf57	-2.40746	-0.5578	9.64155	0.00190225	0.0195609	#N/A
PAX1	4.02043	-1.96909	5.56394	0.0183341	0.0917243	Skeletal-system-development
C7orf60	1.61754	3.85783	14.1381	0.000169867	0.00347496	#N/A
C8orf31	2.56182	1.04816	8.28335	0.00400102	0.0331107	#N/A
C8orf4	3.51391	3.11182	17.5565	2.78902e-05	0.000914742	Cell-cycle
C9orf129	-1.68307	1.41276	7.58011	0.0059016	0.0428362	#N/A
C9orf135	-6.75741	2.26871	67.6834	1.91968e-16	3.5311e-13	#N/A
GPR183	3.99896	-1.39799	5.3285	0.0209794	0.100669	#N/A
C9orf135-AS1	-3.88899	-2.98678	13.0486	0.000303514	0.00526687	#N/A
C9orf9	1.75631	2.41803	9.27044	0.00232882	0.0224695	#N/A
CA4	-3.64668	-0.872712	14.6257	0.000131113	0.00291739	#N/A
RP11-280K24.4	3.98836	-2.2713	6.26935	0.0122844	0.070247	#N/A
C5orf63	3.98493	-0.679642	5.1513	0.0232289	0.107604	#N/A
CA7	-5.92115	-1.81139	20.867	4.92315e-06	0.000237783	#N/A
CA8	1.70746	3.25133	8.23165	0.0041166	0.0337289	#N/A
FENDRR	3.98039	2.62449	4.31663	0.0377417	0.147264	#N/A
CACFD1	1.34122	3.69833	9.7243	0.00181847	0.0189246	#N/A
CACNA1C	2.63564	3.77246	17.5256	2.83471e-05	0.000922869	#N/A
IL1RL1	3.97732	1.81967	4.20329	0.0403457	0.153748	Extracellular-matrix
CACNA1E	-2.66969	0.525234	7.7002	0.00552147	0.0408978	#N/A
CACYBP	-1.11865	6.64953	13.5344	0.000234227	0.00431922	#N/A
CADM4	1.39757	5.06341	7.84077	0.00510808	0.0388527	#N/A
B3GALT2	3.95898	-2.03216	6.79578	0.00913738	0.0576255	#N/A
GS1-600G8.3	3.954	-3.28107	5.35289	0.0206879	0.0997926	#N/A
CALB1	-6.13552	2.59294	29.3971	5.89656e-08	6.84199e-06	#N/A
CALCA	-3.72517	-1.73403	10.4412	0.00123232	0.0144519	#N/A
CALCOCO1	1.71683	5.78518	23.6105	1.17944e-06	7.56797e-05	Mesoderm-development-TF
CALCOCO2	1.05946	6.03809	8.6767	0.00322304	0.0283688	#N/A
RP11-134O21.1	3.92463	-2.23157	4.19832	0.0404641	0.153977	#N/A
AC064853.2	3.9244	-2.84263	4.36006	0.036791	0.145171	#N/A
CALCR	-3.35135	0.996348	11.6282	0.000649595	0.00911256	#N/A
CALCRL	3.29874	3.0349	9.22341	0.0023894	0.0229011	#N/A
CALHM3	-2.50739	-1.45879	9.66093	0.00188228	0.0194425	#N/A
CALN1	-4.15843	0.351156	28.6566	8.64172e-08	9.44301e-06	#N/A
LL22NC03-63E9.3	3.90107	-3.26293	5.52451	0.0187519	0.0932439	#N/A
CALR3	-3.2106	-2.79809	10.235	0.00137802	0.0155362	#N/A
TM4SF1-AS1	3.89628	-2.7251	5.71776	0.0167941	0.086329	#N/A
TGM6	3.89451	-2.81159	7.05178	0.00791865	0.0522693	#N/A
CAMK2A	2.8923	0.934974	7.29884	0.00689992	0.0476509	Cell-cycle
TKTL1	3.8864	-1.24373	6.09243	0.0135762	0.0749356	#N/A
STAP1	3.88379	-3.30563	5.51434	0.0188612	0.0936335	#N/A
CAMK2B	2.71082	-1.07704	9.88187	0.00166915	0.0178022	#N/A
RP11-136I14.5	3.87965	-3.30914	6.26157	0.0123385	0.0703742	#N/A
CAMK2N1	2.11703	4.00811	20.4038	6.27054e-06	0.000288955	#N/A
CAMKV	-2.2056	3.57352	7.89409	0.00495967	0.0381711	#N/A
CAMTA2	1.09098	4.92873	7.46375	0.00629536	0.0447323	#N/A
CAP2P1	-4.46187	-1.91781	12.9122	0.000326452	0.00553013	#N/A
USP17L7	3.87029	-3.27053	5.77821	0.016226	0.0844311	#N/A
CAPN11	-1.86193	0.0458217	7.51929	0.00610416	0.043817	#N/A
CAPN13	-5.42073	-0.43045	32.5427	1.166e-08	1.81247e-06	#N/A
AC092168.2	3.86248	-3.32063	5.8858	0.0152634	0.080949	#N/A
CAPN7	0.757949	5.28432	7.17485	0.00739327	0.0498905	#N/A
CARD11	-1.84312	5.00324	12.8746	0.000333067	0.00561634	#N/A
CARD8	1.23423	4.79668	12.0641	0.000514026	0.00768185	#N/A
CASC4	1.05691	6.37037	7.77876	0.00528641	0.0397165	#N/A
CASP1	7.52789	-1.2617	16.3717	5.20569e-05	0.00147693	#N/A
RP11-392O17.1	3.84431	-3.00076	5.68903	0.0170713	0.0873672	#N/A
CASP3	-1.3359	6.69016	13.2138	0.0002779	0.00491908	Cell-cycle
CASP4	7.07739	0.60278	18.5459	1.65865e-05	0.00061223	#N/A
CASP7	1.52765	4.32727	13.5267	0.000235198	0.00432989	#N/A
C1GALT1C1L	3.83531	-1.0593	4.35765	0.036843	0.145228	#N/A
CASQ1	-2.86112	0.545629	12.6248	0.000380666	0.00621175	#N/A
CYP4F3	3.82773	-2.42124	5.89157	0.0152135	0.0808397	#N/A
CASS4	3.76279	-1.36396	15.7745	7.13572e-05	0.00183361	#N/A
CBFA2T2	1.23879	5.54577	13.3078	0.000264304	0.00473537	Mesoderm-development-TF
CBFB	1.10901	6.38627	11.6418	0.000644848	0.00908342	Mesoderm-development-TF
CBLC	-5.06235	0.796122	28.3622	1.00612e-07	1.075e-05	#N/A
CBS	-1.61085	7.61419	20.47	6.05748e-06	0.000282082	#N/A
CBX4	1.67482	3.49838	9.9979	0.00156719	0.0170323	Mesoderm-development-TF
CBX8	1.88412	2.64296	8.63836	0.00329158	0.0287401	#N/A
CCDC129	-8.66979	0.615142	61.0201	5.64954e-15	4.98809e-12	#N/A
RP11-685G9.4	3.8062	-3.33075	5.43841	0.0196986	0.0965168	#N/A
TEX36	3.80588	-3.33075	5.41379	0.0199783	0.0975404	#N/A
CCDC137	-0.933219	5.95349	8.48292	0.00358497	0.0304918	#N/A
CCDC141	-2.87155	1.67214	8.0871	0.00445815	0.0355124	#N/A
KRT71	3.79859	-3.28549	4.91938	0.0265571	0.117868	#N/A
CCDC144B	2.82504	2.12658	11.1376	0.000845967	0.0110331	#N/A
C7	3.7908	1.13264	5.82448	0.0158046	0.0830214	#N/A
CCDC144NL	-2.48199	-0.54517	13.8753	0.000195348	0.00382942	#N/A
CCDC152	-4.3557	2.22605	12.6091	0.000383864	0.0062462	#N/A
CCDC169	-2.66096	2.39634	22.5129	2.08735e-06	0.000120425	#N/A
CCDC172	-6.53876	-0.902167	35.8343	2.14835e-09	4.35052e-07	#N/A
CCDC178	2.9275	-1.13107	8.40545	0.00374097	0.0314809	#N/A
RP11-462B18.2	3.77018	-3.31558	5.98371	0.0144386	0.0782285	#N/A
CCDC183	3.34805	4.24337	13.4918	0.000239613	0.00438919	#N/A
AC009784.3	3.76827	-2.15952	4.78313	0.0287398	0.123925	#N/A
CCDC184	3.64544	2.36396	13.7896	0.00020447	0.00395936	#N/A
CCDC3	3.04988	4.5657	14.105	0.000172884	0.00351712	#N/A
CTD-2023N9.1	3.76227	-3.12883	6.67956	0.00975245	0.0601974	#N/A
CCDC33	3.47533	0.562762	10.3531	0.00129255	0.0149452	#N/A
CCDC58	-1.14827	4.57438	11.0274	0.000897742	0.0115142	#N/A
CCDC64	-2.12801	2.42233	12.5563	0.000394866	0.00638058	#N/A
AP000997.2	3.75529	-3.34548	6.3717	0.0115954	0.0678182	#N/A
RP5-1172A22.1	3.75457	-2.69079	6.97909	0.00824676	0.0535897	#N/A
CCDC64B	-4.22377	0.773581	12.9075	0.000327268	0.00553972	#N/A
CCDC74A	1.17426	4.16589	7.95132	0.00480523	0.0373867	#N/A
CCDC74B	1.25953	3.33484	7.76072	0.00533945	0.0400163	#N/A
NEUROG2	3.7426	-1.90644	6.36233	0.0116568	0.0680609	#N/A
GLP2R	3.74127	-2.76436	4.91897	0.0265634	0.117868	#N/A
CCDC80	3.07025	7.47381	8.99007	0.00271451	0.0251226	Extracellular-matrix
CCDC85A	3.82424	0.979318	15.4819	8.32992e-05	0.00206591	#N/A
AF131217.1	3.73202	-3.01818	7.11757	0.00763321	0.0509488	#N/A
RP11-6N17.10	3.72374	-3.17054	4.07851	0.0434319	0.161311	#N/A
CCDC86	-1.30491	5.67644	13.7547	0.0002083	0.00399461	#N/A
CCDC92	3.00702	4.611	23.5388	1.2242e-06	7.83239e-05	#N/A
CCL2	4.5608	6.40603	11.8728	0.000569583	0.00834458	#N/A
CCL20	5.88388	-0.918818	10.8744	0.000975004	0.012228	#N/A
RP11-626G11.4	3.70754	-2.81244	5.3047	0.0212679	0.10159	#N/A
C9orf139	3.70745	-2.43391	6.12674	0.0133152	0.0739848	#N/A
CCL22	-5.24271	-1.82031	16.2948	5.42135e-05	0.00151322	#N/A
CCL26	-3.3213	-1.08744	11.6494	0.00064224	0.00905825	#N/A
CCL7	8.12	3.06136	10.3605	0.0012874	0.0149014	#N/A
REN	3.70146	-1.76928	5.80491	0.0159815	0.0836121	#N/A
SULT2A1	3.7004	-2.37551	4.62477	0.0315134	0.131816	#N/A
HSPA6	3.69779	0.231808	7.13057	0.00757808	0.0507035	#N/A
RP11-352E6.2	3.69696	-2.85896	4.41591	0.0356052	0.142272	#N/A
CCNE1	-1.17428	4.75721	12.1294	0.000496338	0.00750356	Mesoderm-development-TF
CCNG2	2.14205	5.75029	37.2435	1.04263e-09	2.39728e-07	Cell-cycle
RP11-95P13.1	3.69106	-3.04138	4.81855	0.0281551	0.122481	#N/A
CCNO	4.69774	-0.11291	12.8404	0.000339223	0.00569838	Cell-cycle
CCR7	-7.06198	0.547855	39.5337	3.22447e-10	9.12484e-08	#N/A
CD14	2.37627	-0.658094	7.26278	0.00703984	0.0482879	#N/A
CD160	3.53533	-2.93286	10.0578	0.00151705	0.0166596	#N/A
RP3-522J7.6	3.67302	-2.85566	5.83891	0.0156755	0.0825048	#N/A
C2CD4A	3.66702	-2.1426	5.59809	0.0179801	0.0905898	#N/A
CD164	1.04076	7.93992	9.60144	0.00194425	0.0198224	#N/A
C1orf195	3.65994	-3.36798	4.959	0.0259553	0.115997	#N/A
LINC01159	3.65991	-3.36798	4.95734	0.0259802	0.116015	#N/A
CD164L2	-2.99838	-1.15305	11.6772	0.000632704	0.00897538	#N/A
CD177	-5.51965	1.2444	16.3867	5.16455e-05	0.00146904	#N/A
CD207	7.80021	-1.00111	14.9028	0.000113197	0.00262183	#N/A
MCIDAS	3.65377	-1.63019	5.59193	0.0180434	0.0907768	Mesoderm-development-TF
ALX4	3.65281	1.76815	6.35741	0.0116892	0.0680961	Skeletal-system-development
CD274	2.86915	-0.661431	11.4766	0.000704777	0.00968048	#N/A
ROBO4	3.6434	0.642205	6.9995	0.00815323	0.0532946	#N/A
CD302	2.01311	1.9515	7.37568	0.00661117	0.0461652	#N/A
NKX2-8	3.63284	-1.96252	4.80401	0.0283935	0.123033	#N/A
CD38	3.53627	0.15463	9.01906	0.00267179	0.0248838	#N/A
FCN3	3.62743	0.00651522	5.51988	0.0188016	0.0934071	#N/A
CD3EAP	-2.41428	5.05947	30.8353	2.80876e-08	3.78035e-06	#N/A
RP11-297C4.1	3.62025	-2.43681	3.7868	0.0516582	0.180849	#N/A
CD47	1.60268	5.2238	17.2711	3.24071e-05	0.00102629	#N/A
CD53	-3.7935	-2.0525	13.0292	0.000306674	0.00530503	#N/A
CD59	1.19659	6.52749	7.99801	0.00468289	0.0366284	#N/A
UBD	3.61426	-2.52097	5.07387	0.0242891	0.111038	#N/A
RP11-148B18.1	3.61137	-2.86046	5.11542	0.0237141	0.109027	#N/A
OR51E2	3.60848	-1.36327	4.69144	0.0303132	0.128353	#N/A
HMX2	3.59925	-1.2259	5.00759	0.0252365	0.113915	#N/A
CD6	2.77883	-0.70511	9.33454	0.00224874	0.0219436	#N/A
CD69	4.79106	-1.18953	8.96724	0.00274864	0.0253534	#N/A
CD7	-1.82396	1.03241	8.15019	0.00430566	0.0347618	#N/A
CD8B	-6.89997	-1.88244	23.7572	1.09288e-06	7.20093e-05	#N/A
RP11-598F7.6	3.5832	-3.05197	5.43376	0.0197511	0.096731	#N/A
OLR1	3.58316	1.09922	4.71832	0.0298428	0.127099	#N/A
CD9	-1.29075	6.4886	9.52141	0.00203088	0.020404	#N/A
CD93	5.38896	2.62024	15.9038	6.6646e-05	0.00173886	Extracellular-matrix
CD99L2	1.58077	5.70548	19.9808	7.82232e-06	0.000337231	#N/A
CDC42BPG	-1.11307	3.96559	7.64807	0.00568332	0.0417048	#N/A
CDC42EP5	3.5124	2.96271	15.0067	0.000107128	0.00253574	#N/A
CDCA2	-1.21855	5.54554	10.5864	0.00113922	0.0136515	Cell-cycle
FIGLA	3.56835	-3.39443	4.86942	0.0273367	0.12008	#N/A
CDCA4	-0.926961	5.62519	7.66324	0.00563572	0.0414562	#N/A
CDCA7L	-1.44371	5.58796	9.23531	0.00237392	0.0228122	#N/A
CDH1	-4.96627	6.54178	31.6234	1.87165e-08	2.68266e-06	#N/A
CDH20	3.09398	0.178965	7.28587	0.00694992	0.0478427	#N/A
CDH3	-2.19801	5.85543	11.8328	0.000581973	0.00846796	#N/A
CDK19	1.91647	5.02211	29.2794	6.2658e-08	7.16606e-06	Cell-cycle
LINC01551	3.54834	-2.4581	4.6253	0.0315037	0.131801	#N/A
CDK5R2	1.77523	-0.506578	8.62009	0.00332476	0.0289383	Cell-cycle
CDKN1A	2.99271	8.11291	18.8159	1.43958e-05	0.000546918	Cell-cycle
CDKN2A	2.29179	4.14145	12.6528	0.000374995	0.00613586	Cell-cycle
CDKN2AIPNL	-0.867163	5.04293	7.69762	0.00552937	0.0409288	#N/A
CDKN2B	2.60861	5.29557	8.60599	0.00335059	0.0291171	Cell-cycle
CDKN2B-AS1	3.92298	0.587001	11.5148	0.000690436	0.00951905	#N/A
CDKN2C	5.9489	2.23521	23.231	1.43661e-06	8.84542e-05	Cell-cycle
CDKN2D	1.66997	2.3441	8.46856	0.00361338	0.0307117	Cell-cycle
CDX2	3.16624	4.51514	8.48232	0.00358614	0.0304918	Stem-cell-population-maintenance
CEBPD	3.83495	4.04209	10.2952	0.00133378	0.0152249	#N/A
C17orf102	3.52619	-2.81422	6.27385	0.0122532	0.0701779	#N/A
CEBPZ	-1.3032	6.53672	15.944	6.52446e-05	0.0017165	#N/A
CECR2	-1.36625	6.11591	13.4257	0.0002482	0.00450906	Cell-cycle
CECR5	-0.847694	5.64725	7.71554	0.00547474	0.0407019	#N/A
VGLL1	3.51587	-2.0733	3.86129	0.0494123	0.17566	Mesoderm-development-TF
CEND1	-2.36239	-0.480593	10.042	0.00153014	0.0167533	#N/A
CEP290	0.757844	5.83954	7.25911	0.00705421	0.0483564	Cell-cycle
CEP44	1.07846	4.97518	8.96005	0.00275948	0.0253897	#N/A
CEP57L1	0.98206	4.36429	7.30312	0.00688349	0.0476298	Cell-cycle
CEP97	1.01272	4.78587	8.50448	0.00354273	0.0301925	Cell-cycle
CER1	-6.80297	4.79255	31.0484	2.5168e-08	3.42921e-06	Mesoderm-development-TF/Cartilage-development
ART4	3.49882	2.8102	2.41267	0.120357	0.312188	#N/A
SGIP1	3.49857	2.13835	6.9253	0.00849846	0.0548178	#N/A
RAET1L	3.49551	-1.90168	6.35088	0.0117323	0.0682752	#N/A
CERCAM	1.54078	5.4862	10.2396	0.00137458	0.0155198	#N/A
AC016629.3	3.48991	-2.70252	5.85225	0.0155571	0.0820729	#N/A
CERS4	-1.14772	4.75059	8.98019	0.00272923	0.0252115	#N/A
RP11-319F12.2	3.48806	-2.93641	4.46732	0.0345492	0.139594	#N/A
CTD-2531D15.4	3.48509	-2.90361	4.76061	0.0291182	0.12502	#N/A
RP11-59D5__B.2	3.48015	-0.984652	6.26297	0.0123288	0.0703367	#N/A
CES5AP1	4.68382	-0.118043	14.2638	0.000158895	0.0033276	#N/A
CFH	3.55066	-0.185048	9.03531	0.00264814	0.0247156	#N/A
CFI	8.37285	2.11024	21.455	3.62226e-06	0.000186809	#N/A
CFL2	1.49164	5.75736	16.9651	3.80733e-05	0.00115438	#N/A
CFTR	-2.98115	-0.477852	11.0057	0.000908315	0.0116009	#N/A
SAA1	3.47303	-1.23236	4.68128	0.0304931	0.128802	#N/A
CHRM5	3.47193	-0.825209	5.33249	0.0209315	0.100505	#N/A
CGA	10.9105	1.8636	25.0218	5.66852e-07	4.42124e-05	#N/A
RP11-297C4.2	3.47024	-3.02728	4.01297	0.0451515	0.165574	#N/A
CGGBP1	0.779828	6.87816	7.19539	0.0073091	0.0495041	#N/A
KCNA3	3.46823	0.736077	5.48838	0.0191432	0.0946569	#N/A
CH17-437K3.1	2.92886	-0.482735	12.7988	0.000346841	0.00579109	#N/A
CH25H	-6.3945	-0.219847	33.9808	5.56582e-09	9.82835e-07	#N/A
CHAD	-4.39298	-3.2469	9.57117	0.00197656	0.0200132	Skeletal-system-development/ECM
CHAT	5.02066	-2.70046	10.9817	0.000920163	0.01172	#N/A
GPS2P1	3.45114	-1.1594	2.83233	0.0923841	0.264207	#N/A
SLC14A1	3.4498	-1.78955	3.70808	0.0541496	0.1868	#N/A
CHCHD3	-0.981661	6.27679	10.1585	0.00143639	0.0159887	#N/A
LINC01537	3.44523	-2.07534	3.46986	0.0624966	0.205224	#N/A
RP11-524D16__A.3	3.43992	1.26141	6.57967	0.010315	0.0625847	#N/A
CHD2	0.856439	7.81663	7.67707	0.00559269	0.0412041	#N/A
CHD3	1.11963	6.85846	7.53336	0.00605668	0.043547	Cell-cycle
OLIG2	3.43418	-0.486438	5.98889	0.0143962	0.0780898	#N/A
GBX1	3.42915	-1.551	6.2216	0.0126201	0.0716102	#N/A
CTB-1I21.1	3.42626	-1.49358	3.70795	0.0541538	0.1868	#N/A
CHGA	-5.30664	2.35238	31.7432	1.75968e-08	2.53866e-06	#N/A
CARD16	3.42097	-2.50093	6.5197	0.0106686	0.0640958	#N/A
CHL1	-6.5809	0.0707067	12.0005	0.000531876	0.00788985	Extracellular-matrix
CHMP3	1.12663	5.60818	11.8286	0.000583287	0.00847033	Cell-cycle
LINC01397	3.41724	-2.65864	6.76531	0.0092947	0.0583178	#N/A
CMB9-22P13.1	3.4149	-2.88768	4.82654	0.0280248	0.122122	#N/A
CHODL	2.4669	1.41883	8.63468	0.00329822	0.0287771	#N/A
SPRR2F	3.40775	-2.59871	5.59641	0.0179973	0.090656	#N/A
CHPF2	1.49709	5.83358	10.0309	0.00153936	0.0168209	#N/A
ERVV-1	3.40216	2.12075	3.99274	0.0456967	0.167087	#N/A
RP11-223I10.1	3.40026	-2.79524	5.92447	0.014932	0.0798891	#N/A
CLEC1B	3.39549	1.02088	2.45879	0.116869	0.307054	#N/A
RP11-902B17.1	3.39436	-2.91009	4.79198	0.0285926	0.123556	#N/A
CHRD	2.29254	3.86615	12.711	0.000363514	0.00599241	Mesoderm-development-TF/Skeletal-system-development
MASP1	3.39288	5.77857	5.14604	0.0232994	0.107727	#N/A
CHRM2	7.3502	0.105865	16.0672	6.11331e-05	0.0016456	#N/A
CHRNA9	-2.04292	0.95587	7.61052	0.00580286	0.0423567	#N/A
CHRNB2	-3.3262	0.385279	14.4155	0.000146592	0.00316298	#N/A
CCDC68	3.38266	2.80836	3.94596	0.046984	0.170034	#N/A
CHST2	-2.29236	4.84115	19.4182	1.05001e-05	0.000427618	#N/A
LDHC	3.38034	-1.7355	4.70894	0.0300062	0.127591	#N/A
CHST3	0.955426	5.28908	7.86607	0.0050371	0.038562	#N/A
RP11-807H7.2	3.37429	-3.03843	3.74509	0.0529628	0.184221	#N/A
SSXP10	3.37136	-2.4996	3.81631	0.050756	0.178785	#N/A
CHST4	-4.86915	0.0518427	16.771	4.21728e-05	0.00125111	#N/A
CHST7	-1.49387	3.38806	8.43998	0.00367061	0.031041	#N/A
DLX6	3.36742	0.383799	6.21806	0.0126453	0.071698	Skeletal-system-development
GRM3	3.36474	-0.770133	5.54372	0.0185471	0.0924759	#N/A
C8orf49	3.36159	0.558277	6.93692	0.00844344	0.0545586	#N/A
CHST9	-3.61684	1.92746	15.6979	7.43061e-05	0.00189395	#N/A
DMBX1	3.34836	0.548332	4.57204	0.0324979	0.134205	#N/A
CHSY3	2.53306	2.88411	11.536	0.00068262	0.00944669	#N/A
CIRH1A	-1.26249	6.05969	17.0745	3.59425e-05	0.00110342	#N/A
CLDN16	-2.91222	-1.85999	8.41461	0.00372217	0.0313826	#N/A
RP11-90J7.2	3.33772	-2.46857	5.26313	0.0217819	0.103263	#N/A
CLDN19	-2.12069	3.79408	9.31858	0.00226841	0.0220736	#N/A
CLDN3	-2.45195	0.526447	10.3068	0.00132537	0.0151659	#N/A
CLDN6	-3.30321	7.6373	29.9522	4.42825e-08	5.49128e-06	#N/A
CLDN7	-3.08187	3.7957	16.0308	6.23189e-05	0.00166131	#N/A
CLEC11A	1.87026	4.16368	13.7709	0.000206507	0.00398447	#N/A
CLEC2B	6.14047	-0.923497	8.28881	0.00398901	0.033064	#N/A
NKX2-4	3.32751	-1.6458	4.14721	0.0417032	0.157034	#N/A
BDKRB1	3.32541	-0.349847	6.80823	0.00907387	0.0573561	#N/A
CLEC3A	-4.36607	-1.28729	13.4362	0.000246815	0.0044913	#N/A
RBMXL2	3.31888	-3.04276	6.70397	0.00961983	0.05971	#N/A
CLEC4D	-3.09878	-2.14998	10.2621	0.0013579	0.0154102	#N/A
ANKRD20A17P	3.30606	-3.08752	3.63807	0.0564722	0.191896	#N/A
CLEC4F	7.29514	-0.204532	12.5737	0.000391206	0.00633779	#N/A
CLIP3	1.98966	5.76699	14.4721	0.00014225	0.00309507	#N/A
CLIP4	2.9985	3.03063	20.0235	7.6495e-06	0.000334351	#N/A
CLK1	1.38717	5.59641	14.7635	0.000121872	0.00275622	#N/A
RP11-284N8.3	3.29585	-0.221024	5.28515	0.021508	0.102449	#N/A
TRIM67	3.29518	-3.00736	4.79202	0.0285919	0.123556	#N/A
CLK3	0.89166	5.65131	7.79547	0.00523775	0.039454	#N/A
ERG	3.2892	1.42785	6.1248	0.0133299	0.0740015	#N/A
LINC00870	3.28859	-3.00651	3.55151	0.0594914	0.198812	#N/A
KRT81	3.28233	1.43825	5.01664	0.0251048	0.11353	#N/A
CLN5	1.19905	4.18913	7.48773	0.00621209	0.0443465	#N/A
CLN6	-1.07029	5.22436	7.43322	0.00640308	0.0451262	#N/A
CLRN1	-5.59461	-2.71006	16.1895	5.73109e-05	0.00157146	#N/A
RP11-89K21.1	3.27493	-2.00988	4.18465	0.0407916	0.154823	#N/A
CLUH	-1.33181	6.65992	16.401	5.1259e-05	0.00145992	#N/A
OR10AB1P	3.27196	-2.60831	6.36253	0.0116555	0.0680609	#N/A
CLUL1	3.22976	0.361361	10.7344	0.00105165	0.0129392	#N/A
CMTM1	2.06796	-0.937544	7.54593	0.00601459	0.0433431	#N/A
CNDP2	-1.45439	7.02584	17.0851	3.57419e-05	0.00110032	#N/A
CNGA1	2.86009	0.143872	8.79471	0.00302105	0.0270632	#N/A
CNKSR1	-1.59787	3.25962	9.39726	0.00217309	0.0214328	#N/A
CNOT6	0.908752	6.46351	9.65483	0.00188855	0.0194612	Cell-cycle
CNPY1	5.27591	-0.349079	11.1187	0.000854596	0.0111075	#N/A
SLC22A2	3.2544	0.753929	3.48463	0.0619412	0.204094	#N/A
GREM2	3.25215	3.53746	4.45786	0.0347409	0.140036	Pattern-specification-process
CNTN2	-4.63711	-0.0498417	20.1174	7.28311e-06	0.000323461	#N/A
CNTN4	3.98424	2.70857	12.9367	0.000322201	0.00547916	#N/A
CNTN5	4.96189	0.678791	15.4781	8.34662e-05	0.00206773	#N/A
CNTNAP2	-3.47169	7.24335	35.1974	2.97924e-09	5.71833e-07	#N/A
CNTNAP4	6.93022	-1.23871	11.6726	0.000634264	0.00899172	#N/A
COA4	-0.935983	5.40141	10.3605	0.0012874	0.0149014	#N/A
COA7	-1.40491	4.39635	14.6289	0.000130895	0.00291549	#N/A
PRR34-AS1	3.23593	-2.02024	3.72566	0.0535824	0.185671	#N/A
COBL	-2.62967	4.45457	12.5356	0.000399262	0.00644219	Pattern-specification-process
COG1	0.944602	5.52206	9.85147	0.00169696	0.0179711	#N/A
COG6	1.37588	5.54374	12.2369	0.000468532	0.00723717	#N/A
FEZF1-AS1	3.22055	-0.462242	5.53741	0.0186141	0.0927468	#N/A
COL11A2	2.85995	3.71991	10.3169	0.0013182	0.0151466	Cartilage-development/ECM
COL15A1	7.82434	5.53165	26.8122	2.24213e-07	2.03665e-05	Extracellular-matrix
CEACAM21	3.21394	0.437348	6.74709	0.0093901	0.0586767	#N/A
GBP3	3.20368	1.60221	7.03918	0.00797455	0.0524169	#N/A
PI16	3.20312	-2.28155	3.91803	0.0477707	0.171946	#N/A
RP1-90J20.8	3.20139	-2.17142	5.38263	0.0203382	0.0986864	#N/A
HELT	3.20045	-3.12977	3.52068	0.0606076	0.2014	#N/A
COL17A1	-2.76186	1.19722	13.9639	0.000186357	0.00369745	Extracellular-matrix
COL23A1	-2.49025	2.9511	17.6394	2.66994e-05	0.000887552	#N/A
COL24A1	2.66685	2.29573	12.4237	0.000423925	0.00675617	Extracellular-matrix
COL28A1	2.4146	-0.614471	7.24189	0.00712218	0.0486712	Extracellular-matrix
PARM1	3.18784	6.20302	6.93956	0.00843099	0.0544941	#N/A
COL2A1	3.07159	8.25923	8.93877	0.00279181	0.0255912	Cartilage-development/ECM
HPCAL4	3.18619	1.80595	6.61733	0.0100991	0.0617671	#N/A
COL3A1	7.01488	11.8684	15.0548	0.000104432	0.00248399	Skeletal-system-development/ECM
RP11-148L24.1	3.18005	-2.4206	6.35901	0.0116787	0.0680835	#N/A
RP11-348F1.2	3.17676	-2.1635	3.51197	0.0609271	0.201989	#N/A
COL4A2	2.19677	10.5867	8.12084	0.00437592	0.0351491	Extracellular-matrix
COL4A5	2.21343	8.17673	10.5951	0.00113387	0.0136244	Extracellular-matrix
COL4A6	2.32003	7.61699	8.4548	0.00364081	0.0308616	Extracellular-matrix
RP11-818F20.5	3.1693	-2.50583	3.11067	0.0777812	0.236148	#N/A
AC002310.7	3.16831	-1.33595	6.01113	0.0142159	0.0773639	#N/A
COLCA1	-1.84615	-0.603494	7.56512	0.00595087	0.0430244	#N/A
COLEC10	5.96434	2.04976	10.7634	0.00103528	0.0127878	#N/A
ESX1	3.16207	-2.15032	5.66914	0.017266	0.0880572	Cell-cycle
COMMD3	2.23761	2.59598	14.0399	0.000178974	0.00359972	#N/A
CTB-109A12.1	3.15571	0.189259	7.04905	0.00793075	0.0523293	#N/A
COPZ2	3.58726	2.66109	11.2589	0.00079243	0.0105243	#N/A
RP11-333I13.1	3.13175	-2.44428	5.76288	0.0163683	0.0848712	#N/A
CORIN	3.47362	0.778683	11.9374	0.000550193	0.00811792	#N/A
RP11-415I12.2	3.12772	-1.53361	4.67823	0.0305473	0.128948	#N/A
CPA1	3.12733	0.244289	5.12822	0.0235398	0.108588	#N/A
RP11-867O8.5	3.12706	-2.32219	2.53226	0.111541	0.297851	#N/A
CORO2A	-1.35549	5.89188	11.1298	0.000849525	0.0110498	#N/A
CORO6	1.96223	3.112	9.49192	0.00206379	0.0206782	#N/A
CPA4	5.28539	5.8331	11.6318	0.000648343	0.00910474	#N/A
PSG5	3.11934	-2.45112	2.95229	0.0857559	0.251994	#N/A
CPA6	-4.56852	-2.22073	19.8102	8.55266e-06	0.000363743	Extracellular-matrix
CPB2-AS1	2.93584	-1.87068	8.18036	0.00423464	0.0343405	#N/A
CPE	2.02718	6.31169	27.4263	1.63194e-07	1.57301e-05	#N/A
AC026150.6	3.10099	-2.87339	3.35359	0.0670588	0.214956	#N/A
TONSL-AS1	3.09941	-2.73503	4.52398	0.033423	0.136568	#N/A
GFRA3	3.09936	1.9776	7.05655	0.00789758	0.052177	#N/A
LINC01556	3.09688	-2.10753	6.75952	0.00932488	0.0584241	#N/A
CPED1	2.96193	2.18321	7.54823	0.00600691	0.0433207	#N/A
CPNE4	-3.0005	0.28893	18.4407	1.75278e-05	0.000643747	#N/A
IDI2	3.08684	-2.99918	4.68307	0.0304612	0.128802	#N/A
LINC01615	3.0825	-3.0515	2.99786	0.0833747	0.247223	#N/A
ICAM2	3.0779	0.0177521	6.14662	0.0131664	0.0735005	#N/A
NR3C2	3.07582	1.32886	7.04682	0.0079406	0.0523515	#N/A
CPNE8	1.12861	4.03621	8.16857	0.00426225	0.034487	#N/A
CPNE9	-2.73943	1.20083	8.96818	0.00274723	0.025351	#N/A
CPO	-3.69746	-1.38294	17.2066	3.35275e-05	0.00104675	#N/A
AL772307.1	3.06677	-2.51166	7.16708	0.00742537	0.0500153	#N/A
CPQ	2.96333	3.05136	8.73567	0.00312045	0.0277247	#N/A
CR1	-3.35534	-1.96063	11.2477	0.000797206	0.0105637	#N/A
CR1L	-3.79042	-0.00246329	7.41527	0.00646725	0.0454333	#N/A
CRAT	1.29117	5.0441	12.9688	0.000316722	0.00541518	#N/A
CRB3	-4.50032	0.851804	22.6049	1.98976e-06	0.000115884	#N/A
CREB3L1	1.94622	6.2895	7.31469	0.00683931	0.0473905	#N/A
CREBRF	2.25729	3.89074	19.3287	1.10041e-05	0.000444048	#N/A
TSKS	3.04226	-1.51411	6.50588	0.0107519	0.0644032	#N/A
AC006262.4	3.03593	-2.86902	3.5718	0.0587685	0.197083	#N/A
RP11-248N22.1	3.0358	-3.30854	3.92828	0.0474804	0.171219	#N/A
CRELD1	1.68864	4.6677	11.0611	0.000881592	0.0113665	#N/A
TMEM229A	3.03149	1.64276	6.30041	0.012071	0.0695129	#N/A
CRHBP	5.75838	7.56282	8.1484	0.00430992	0.0347708	#N/A
PTF1A	3.02757	-3.1877	3.30072	0.0692493	0.219429	#N/A
CRHR1	4.94811	-0.409672	14.1583	0.000168057	0.00345067	#N/A
CRHR2	-3.17461	-2.55545	14.5063	0.000139691	0.00305286	#N/A
CRISPLD2	3.24786	4.53113	9.23077	0.00237982	0.0228489	Extracellular-matrix
CRTAC1	2.47914	1.16532	14.3364	0.000152877	0.00323941	Extracellular-matrix
EGFLAM	3.01553	5.88526	5.20578	0.0225119	0.105388	Extracellular-matrix
CRTAM	-5.85911	-1.85076	28.6289	8.7665e-08	9.48544e-06	#N/A
CRTC2	0.948647	5.15707	8.80032	0.00301178	0.0270315	#N/A
CRTC3	1.9595	4.81923	20.3424	6.47508e-06	0.00029714	#N/A
CRYBB1	-3.65673	-0.865166	15.2597	9.36942e-05	0.00227766	#N/A
CRYGEP	-3.4968	-1.10593	17.546	2.80437e-05	0.000917049	#N/A
CRYL1	3.16052	2.379	15.7596	7.1923e-05	0.001846	#N/A
RP4-655J12.4	3.00551	-2.96284	6.29941	0.0120778	0.0695342	#N/A
PRKG1-AS1	3.00199	-1.73593	5.92267	0.0149473	0.0798891	#N/A
VNN2	3.00119	-2.42886	4.47289	0.0344367	0.139284	#N/A
BLNK	2.99956	-3.01605	3.14824	0.0760087	0.232664	#N/A
MYBPH	2.99947	-1.20738	3.56946	0.0588515	0.197245	#N/A
CSAD	1.52636	3.60043	10.6908	0.00107668	0.0131691	#N/A
CSE1L	-1.0325	8.26199	7.47494	0.00625638	0.044565	#N/A
CSF2RB	2.99545	-0.603596	8.11855	0.00438145	0.0351679	#N/A
CSGALNACT1	2.19345	1.64517	7.25559	0.00706807	0.0484213	Cartilage-development
ROS1	2.9939	-0.43508	3.04616	0.0809282	0.24205	#N/A
CDH5	2.99332	3.23082	5.81064	0.0159295	0.0834544	#N/A
CSGALNACT2	1.20338	4.75034	10.7016	0.00107041	0.0131189	#N/A
CSH1	-5.77522	-1.27735	12.3999	0.000429362	0.0068133	#N/A
ALPP	2.98497	-0.425936	5.71579	0.016813	0.0863856	#N/A
CSH2	-4.52042	-2.02102	11.4027	0.000733356	0.00994239	#N/A
CSMD1	-4.82576	2.26552	26.5586	2.55666e-07	2.26639e-05	#N/A
SLC39A2	2.98042	2.94019	4.4315	0.0352815	0.14159	#N/A
CSPG4	1.49912	6.16362	8.34903	0.00385893	0.0322523	#N/A
RP11-161H23.9	2.97767	-2.41969	4.9353	0.0263134	0.117077	#N/A
RP11-5P18.10	2.97429	-2.84179	5.26588	0.0217474	0.103166	#N/A
CSPG4P11	3.54488	0.014669	8.13248	0.00434793	0.0350007	#N/A
TRIM43B	2.97351	-2.8554	3.85723	0.049532	0.175916	#N/A
RP11-438D14.2	2.97348	-1.1395	5.51535	0.0188503	0.0936068	#N/A
KIAA1210	2.97315	-2.53953	4.7821	0.028757	0.123927	#N/A
CSPG4P12	4.00742	0.906807	11.387	0.000739616	0.00999728	#N/A
SNX31	2.96904	-3.1619	4.19048	0.0406517	0.154415	#N/A
CSRNP3	1.77276	3.70027	11.4978	0.000696779	0.00958854	#N/A
CST1	-5.62113	5.80996	17.8673	2.36854e-05	0.00080486	#N/A
TMEM26	2.96104	-1.13532	5.59473	0.0180146	0.0907018	#N/A
FUT6	2.95808	-2.89115	4.41208	0.0356854	0.142438	#N/A
SIX6	2.95727	-2.85364	3.47115	0.0624479	0.205151	#N/A
CST2	-7.34368	1.68212	29.5198	5.53493e-08	6.56841e-06	#N/A
VAX1	2.9552	-1.18783	5.14852	0.0232662	0.10767	#N/A
CST4	-7.25256	1.48633	18.9563	1.33749e-05	0.000515224	#N/A
IL31RA	2.95371	0.090855	6.31038	0.0120033	0.069304	Mesoderm-development-TF
FAM71A	2.95358	-3.19886	3.6544	0.0559214	0.19061	#N/A
CT62	-3.85531	-2.89905	8.81711	0.00298419	0.0268528	#N/A
CT83	-5.75071	-1.82378	13.0688	0.000300253	0.0052226	#N/A
GBP4	2.95056	3.09068	3.19962	0.0736556	0.227973	#N/A
CTA-392C11.1	4.58445	-3.00423	7.43648	0.00639148	0.0450897	#N/A
CTAGE8	-2.38174	-0.144143	11.4234	0.000725253	0.00985746	#N/A
COL1A2	2.94723	11.2168	4.69659	0.0302226	0.128092	Skeletal-system-development/ECM
C20orf203	2.9441	-2.03961	5.07835	0.0242263	0.110921	#N/A
RP11-394O4.5	2.94408	0.376307	5.4848	0.0191825	0.0947963	#N/A
SIX3	2.9414	-2.32833	2.70681	0.0999207	0.277863	Mesoderm-development-TF
CTAGE9	-1.61782	-1.0156	7.35044	0.00670465	0.0466556	#N/A
CTB-131K11.1	1.98785	-0.954443	7.52221	0.00609429	0.0437746	#N/A
KLRD1	2.93234	-2.28272	5.85052	0.0155725	0.0821145	#N/A
CTB-134H23.3	-5.12081	-2.34017	30.5326	3.28306e-08	4.23784e-06	#N/A
CTB-25B13.12	2.25961	1.73471	13.9052	0.000192268	0.00378248	#N/A
CTB-55O6.12	2.09602	0.387742	9.16443	0.00246764	0.0234373	#N/A
LINC00702	2.92794	-2.75604	3.99395	0.0456639	0.167016	#N/A
CTBP2	-0.826702	7.20913	9.21108	0.00240555	0.0230159	Mesoderm-development-TF
CTNNA2	2.9246	2.1016	5.87598	0.0153489	0.0811875	#N/A
BDKRB2	2.92345	2.9804	7.15262	0.00748547	0.0503117	#N/A
CTBS	1.67242	3.699	10.1748	0.00142371	0.0158795	#N/A
PAX9	2.91742	0.310406	4.72894	0.0296592	0.126604	#N/A
CTC-254B4.1	-4.05938	-2.02545	21.6406	3.28822e-06	0.000174055	#N/A
RHOXF1P1	2.90828	-1.94975	2.86168	0.0907128	0.261275	#N/A
CTD-2532K18.2	2.90525	-2.77788	5.94475	0.0147612	0.0793508	#N/A
ODF3B	2.90333	0.16165	5.06277	0.0244452	0.11159	#N/A
ANGPT1	2.90297	3.7497	6.52185	0.0106557	0.0640883	#N/A
CTC-260E6.6	-2.29783	2.31464	7.20379	0.00727498	0.0493487	#N/A
CTC-286N12.1	-4.85926	2.70535	10.3146	0.00131981	0.0151493	#N/A
TTC6	2.89676	-1.47927	3.86768	0.0492244	0.175275	#N/A
BRINP2	2.89645	-2.16613	4.61422	0.0317079	0.132479	Cell-cycle
CXCL1	2.89362	3.81439	6.82445	0.00899185	0.0569845	#N/A
CTC-296K1.4	-2.26121	-1.81714	10.4025	0.00125843	0.0146505	#N/A
CTC-338M12.5	2.77286	-0.854164	10.1877	0.00141378	0.0158196	#N/A
RP11-981P6.1	2.89064	-2.83838	6.5708	0.0103665	0.0628283	#N/A
GOLGA8S	2.88985	-2.75007	6.34107	0.0117974	0.068545	#N/A
CTC-339O9.1	-5.34988	-2.18973	14.089	0.000174357	0.0035373	#N/A
CTC-345K18.2	-2.02107	-1.32745	7.81084	0.00519337	0.0392816	#N/A
CTC-448D22.1	-4.2732	-3.29992	9.76525	0.00177842	0.0186219	#N/A
COL19A1	2.88246	-0.202567	6.87203	0.00875551	0.0559365	Skeletal-system-development/ECM
CTC-455F18.1	-5.4995	-0.70977	33.5846	6.82325e-09	1.15854e-06	#N/A
CTD-2001C12.1	-2.68804	-1.71359	13.558	0.000231308	0.00428253	#N/A
CTD-2007L18.5	-4.83675	-2.07558	23.7658	1.088e-06	7.20093e-05	#N/A
CTD-2015G9.2	-3.12323	-0.609805	12.1718	0.000485184	0.00738075	#N/A
CAPN8	2.87802	-2.84539	5.04703	0.0246681	0.112295	#N/A
TLX1	2.87651	-0.0631899	6.98073	0.0082392	0.0535687	#N/A
CTD-2034I21.2	-3.22242	-1.89497	15.5716	7.94407e-05	0.00198809	#N/A
CTD-2058B24.2	-6.06965	-1.58838	37.1277	1.10639e-09	2.4668e-07	#N/A
MYOM2	2.87369	1.38934	6.79868	0.00912251	0.0575606	#N/A
CTD-2058B24.3	-3.69428	-2.62771	12.2423	0.000467181	0.00722641	#N/A
TFPI2	2.87335	7.1073	5.88444	0.0152753	0.0809729	Extracellular-matrix
CTD-2142D14.1	-7.25419	1.30293	37.081	1.13322e-09	2.50135e-07	#N/A
CTD-2154I11.2	2.81318	-2.474	9.42548	0.00213991	0.0212193	#N/A
CTD-2228K2.7	2.25909	3.88646	17.6124	2.70818e-05	0.000896332	#N/A
CTD-2297D10.2	-3.28345	-0.648506	16.7091	4.3572e-05	0.00128235	#N/A
CTD-2306M5.1	-5.23624	2.8051	20.2264	6.87973e-06	0.000311181	#N/A
HOPX	2.86784	2.74649	3.36459	0.0666123	0.214147	#N/A
FOXG1-AS1	2.86692	-2.9887	4.45186	0.0348633	0.140401	#N/A
KRT8P37	2.86666	2.54893	4.09511	0.0430074	0.160438	#N/A
DNM1P34	2.8646	-3.24037	3.58622	0.0582607	0.196005	#N/A
CTD-2311M21.2	-5.52814	2.44731	20.3156	6.56623e-06	0.000299455	#N/A
CTD-2314G24.2	4.06083	0.73274	12.3783	0.000434362	0.00686019	#N/A
CTD-2334D19.1	-4.43094	-1.15467	21.9015	2.87014e-06	0.000155276	#N/A
SEMA5A	2.85893	6.91308	5.93538	0.0148399	0.0796403	#N/A
CTD-2354A18.1	-6.67287	4.46625	44.4988	2.54516e-11	1.08037e-08	#N/A
CTD-2357A8.3	5.10825	-2.02219	8.09074	0.0044492	0.0355052	#N/A
TARID	2.85095	-3.03594	4.94625	0.0261473	0.116478	#N/A
OASL	2.85068	-2.78739	3.15399	0.0757417	0.231975	#N/A
MEP1B	2.84989	-2.37998	6.01623	0.0141749	0.0772358	#N/A
PRDM6	2.84527	1.83541	5.67628	0.0171958	0.087801	#N/A
SCARA5	2.84436	0.730101	4.80003	0.0284593	0.123197	#N/A
CTD-2377D24.6	3.76992	1.69536	11.9441	0.000548211	0.0080941	#N/A
CTD-2501M5.1	-11.4368	2.11956	85.3196	2.53833e-20	9.33811e-17	#N/A
CTD-2517M22.14	2.70837	-1.23068	9.52423	0.00202777	0.020404	#N/A
CTD-2527I21.15	-2.70258	-2.62528	7.19445	0.00731294	0.0495149	#N/A
CTD-2554C21.2	-6.59241	-1.10377	13.7026	0.000214154	0.00405975	#N/A
CTD-2554C21.3	-5.7675	-1.76317	11.6853	0.000629946	0.0089535	#N/A
LINC00958	2.83157	-1.07417	5.38563	0.0203032	0.0986036	#N/A
CTD-2555O16.2	2.61417	-1.05456	13.6483	0.000220445	0.00412362	#N/A
FOXN1	2.82652	-3.25611	3.67691	0.0551709	0.189303	#N/A
CTD-2587M23.1	-4.23177	-2.73281	14.4659	0.000142721	0.00309762	#N/A
CTD-2651B20.1	2.76438	-2.24331	9.99497	0.00156968	0.017051	#N/A
FOXF1	2.82371	4.03401	3.95903	0.0466205	0.169091	Mesoderm-development-TF
CTD-2666L21.1	-3.09356	-0.792856	12.0303	0.000523415	0.00779577	#N/A
FAM166A	2.81221	-2.92239	6.98921	0.00820023	0.0534649	#N/A
CTD-3088G3.8	-1.97292	2.34447	8.02816	0.00460556	0.0362174	#N/A
CTD-3099C6.9	-1.76011	2.78841	8.6158	0.00333259	0.028995	#N/A
ANGPTL1	2.80488	-0.770021	5.46521	0.0193988	0.0955095	#N/A
RARRES1	2.80135	-1.80107	1.73074	0.188317	0.410905	#N/A
CTD-3224K15.2	-4.06807	-3.064	7.31443	0.00684031	0.0473905	#N/A
FAM46C	2.79589	1.6713	6.99888	0.00815609	0.0532946	#N/A
CTDP1	-0.922684	5.31406	8.54848	0.00345812	0.0297123	Cell-cycle
SGCD	2.79465	-0.390161	4.52367	0.033429	0.136568	#N/A
DIAPH2-AS1	2.79404	-2.04792	4.12312	0.042301	0.158632	#N/A
KLHDC7B	2.79224	-1.6584	4.25616	0.0391083	0.150916	#N/A
CREG2	2.79162	-2.14179	4.41318	0.0356623	0.142397	#N/A
CTF1	1.9784	1.92494	9.18298	0.00244276	0.0232912	#N/A
SLC18A1	2.78884	-1.53541	4.60908	0.0318032	0.13265	#N/A
CTSB	2.38365	8.43145	14.1565	0.000168211	0.00345067	#N/A
CTSC	-1.63147	7.17022	13.7456	0.000209311	0.00400358	#N/A
CTSO	2.27533	3.11294	13.763	0.000207376	0.00399077	#N/A
CTSS	3.38921	-0.117253	12.5728	0.0003914	0.00633779	#N/A
CTSV	-1.45462	5.9849	8.78675	0.00303427	0.0271705	#N/A
CUEDC2	0.907	5.20443	7.75965	0.00534263	0.0400163	#N/A
CUL7	1.73777	6.48079	24.8941	6.05681e-07	4.63883e-05	Cell-cycle
AC139099.6	2.77508	-2.76783	6.61922	0.0100884	0.061736	#N/A
CUL9	1.25413	5.03903	14.0006	0.000182757	0.00364973	Cell-cycle
CXADR	-1.99858	6.3506	32.1151	1.45303e-08	2.13818e-06	#N/A
CXCL10	4.62897	-0.865608	11.5188	0.000688957	0.0095046	#N/A
ADAMTSL5	2.77085	1.93285	6.33575	0.0118328	0.0686428	Extracellular-matrix
RP11-526A4.1	2.76837	-2.73739	3.48286	0.0620075	0.204252	#N/A
CXCL5	-3.29941	4.84398	14.0931	0.000173977	0.0035361	#N/A
CXCR2	-3.32521	-0.490351	18.0311	2.17327e-05	0.000756636	#N/A
CXCR2P1	-3.86962	-2.6124	15.6018	7.81793e-05	0.00196543	#N/A
CXCR5	-4.53892	-2.16668	21.2916	3.94463e-06	0.000199244	Cell-cycle
CXorf36	5.29216	-0.0608189	9.00237	0.00269629	0.0250087	#N/A
CTD-2575K13.6	2.75967	-1.57612	6.05991	0.0138285	0.0757974	#N/A
CXorf57	2.16899	4.74817	11.4017	0.000733754	0.00994239	#N/A
RP11-193M21.1	2.75814	-2.54914	6.17923	0.0129258	0.0725167	#N/A
SLC6A11	2.75621	0.525424	3.96561	0.0464387	0.16885	#N/A
NXPE2	2.75516	-0.438871	6.07402	0.0137184	0.0754564	#N/A
CYBRD1	2.43004	4.39162	26.2688	2.97042e-07	2.55121e-05	#N/A
CYCS	-1.02724	7.50338	9.91009	0.00164375	0.0176129	#N/A
CYP1A1	2.77231	2.73783	11.2475	0.000797317	0.0105637	Cell-cycle
CYP3A43	2.7502	-2.85339	3.28459	0.0699329	0.220709	#N/A
SLC22A11	2.74822	-3.13629	4.00558	0.0453499	0.166093	#N/A
ONECUT2	2.74477	3.07622	6.79104	0.00916167	0.0576963	#N/A
RAET1E	2.74349	-3.0148	3.85636	0.0495579	0.175952	#N/A
CYP26A1	-4.2779	4.19273	21.8783	2.905e-06	0.000156777	#N/A
SIDT1	2.74114	-2.11441	3.91285	0.0479182	0.172262	#N/A
CYP26B1	4.54811	2.71434	24.8888	6.07358e-07	4.63883e-05	Skeletal-system-development
KCND3	2.73989	1.72282	4.35125	0.0369817	0.145614	#N/A
CYP2B6	-6.92002	-1.04047	29.0709	6.97755e-08	7.85793e-06	#N/A
CYP2E1	4.40741	-0.0535725	25.6463	4.10074e-07	3.3649e-05	#N/A
ACSS1	2.73334	2.01116	4.86648	0.0273834	0.120117	#N/A
MNX1-AS2	2.73201	-3.16969	3.78752	0.0516361	0.180836	#N/A
CYP2S1	-2.98094	5.97954	19.7577	8.79051e-06	0.000371	#N/A
RP11-43N5.1	2.72705	-1.95641	5.77323	0.0162721	0.0845513	#N/A
SERPINA6	2.72665	-3.22273	3.17142	0.0749371	0.230214	#N/A
FLT1	2.72523	8.25631	5.70135	0.0169519	0.0868367	#N/A
TNNI1	2.72493	1.00656	6.59674	0.0102166	0.0622442	#N/A
CYP4F2	5.29565	-2.73745	7.43079	0.00641173	0.0451439	#N/A
CTD-2236F14.1	2.72355	-3.18425	2.7831	0.0952635	0.269612	#N/A
CYS1	1.91715	0.948168	7.92609	0.00487269	0.037765	#N/A
SEMA6D	2.72102	4.8599	7.07184	0.00783046	0.051893	#N/A
CYSLTR2	6.89046	-0.360265	19.7406	8.86972e-06	0.000372917	#N/A
CLIC3	2.71684	-0.272529	5.51572	0.0188463	0.0936068	#N/A
CYTH3	0.886673	5.20841	8.0381	0.00458034	0.0361466	#N/A
RP3-462D8.2	2.7161	-1.76766	3.19756	0.0737481	0.227989	#N/A
D21S2088E	-10.1771	0.92601	40	2.53961e-10	7.67901e-08	#N/A
DAAM2	1.64292	5.25812	11.9969	0.000532885	0.00789951	Pattern-specification-process
CCDC140	2.71067	-1.88198	4.95191	0.0260618	0.116234	#N/A
DAB1	-2.25555	3.81987	10.1153	0.00147042	0.0163079	#N/A
DAB2	1.61024	5.63749	9.51221	0.0020411	0.0204694	#N/A
AJ003147.8	2.70717	-3.18681	2.5274	0.111884	0.298259	#N/A
HLA-DMB	2.70598	0.715875	5.35276	0.0206895	0.0997926	#N/A
DACT3	2.4536	4.98624	13.4297	0.000247669	0.00450314	#N/A
ZIC1	2.70366	-1.39904	4.53533	0.033202	0.135968	Pattern-specification-process
DACT3-AS1	2.78057	-0.560994	7.69272	0.0055444	0.0409988	#N/A
DNAJC5G	2.70181	-2.70137	3.48259	0.0620177	0.204255	#N/A
DANCR	-1.47143	5.77346	21.6504	3.27136e-06	0.000173579	#N/A
CTHRC1	2.69626	2.53954	2.07949	0.14929	0.355516	Extracellular-matrix
DANT1	-4.48962	-1.47246	20.649	5.51662e-06	0.000262999	#N/A
LINC00543	2.69343	-2.83066	4.25631	0.0391048	0.150916	#N/A
DAP	1.06729	6.71975	9.33647	0.00224638	0.0219303	#N/A
GPBAR1	2.68826	-0.348619	5.36377	0.0205593	0.0995383	#N/A
LINC01588	2.68751	-1.46546	6.69524	0.00966705	0.0598617	#N/A
DAZAP1	-0.944492	7.33857	11.08	0.00087263	0.0112737	#N/A
DAZAP2	2.05082	6.29365	32.2385	1.36364e-08	2.04759e-06	#N/A
GOLGA8UP	2.68336	-2.46057	6.67851	0.00975822	0.0601993	#N/A
RGCC	2.68318	0.201571	5.55722	0.0184046	0.0919524	Cell-cycle
CGB5	2.6821	-2.46172	5.07844	0.0242251	0.110921	#N/A
DAZL	-4.81422	-0.847279	11.6384	0.000646031	0.00909428	#N/A
TLR7	2.67905	-0.990986	5.2613	0.0218047	0.103327	#N/A
LINC01219	2.67754	-2.49189	5.44379	0.019638	0.0963481	#N/A
DBF4	-1.12044	5.58833	9.32576	0.00225955	0.0220199	Cell-cycle
MCEMP1	2.67647	-2.47687	2.41678	0.120041	0.311892	#N/A
DBX1	-2.91921	-2.89357	7.57713	0.00591135	0.042851	Pattern-specification-process
CXCL2	2.67617	-0.37385	3.64533	0.0562266	0.191298	#N/A
DCAF12L1	-5.81723	-0.946297	17.9133	2.31206e-05	0.000792453	#N/A
RERG	2.67478	1.12582	5.80069	0.0160199	0.0837139	#N/A
CTB-47B11.3	2.67159	-0.782672	4.29236	0.038284	0.14867	#N/A
DCAF13	-1.03903	6.36146	11.6907	0.00062813	0.00894921	#N/A
PLCXD3	2.66949	0.444485	5.27337	0.021654	0.102914	#N/A
DCAF6	1.30637	5.40183	8.76994	0.00306236	0.0273555	Mesoderm-development-TF
DCHS1	1.63745	7.12768	11.0646	0.000879902	0.0113513	Skeletal-system-development
PRKAG2-AS1	2.66655	-1.45775	5.23643	0.0221186	0.104433	#N/A
RP11-379F12.3	2.66271	-2.88948	4.40915	0.0357467	0.142631	#N/A
DCLK1	-4.3003	5.729	41.6303	1.10269e-10	3.74458e-08	#N/A
DCLK2	4.82394	3.50098	42.4985	7.07352e-11	2.53795e-08	#N/A
GABRB1	2.65915	-1.27263	6.12596	0.0133211	0.0739848	#N/A
DCN	8.12548	4.94634	13.9988	0.000182928	0.00364973	Extracellular-matrix
DCT	3.68688	-1.11397	12.2293	0.000470452	0.00725666	#N/A
LINC01605	2.65334	-1.6918	6.65215	0.00990362	0.0610111	#N/A
CDH13	2.64952	6.54696	6.75624	0.00934203	0.0584984	Cell-cycle
RP11-567C2.1	2.6444	-2.86079	3.88164	0.0488167	0.17432	#N/A
AC005264.2	2.6438	-2.9817	4.60617	0.0318571	0.132737	#N/A
DCUN1D5	-0.962886	5.75053	12.3087	0.000450854	0.00705794	#N/A
DDHD2	1.16365	5.83431	16.8676	4.00797e-05	0.00120858	#N/A
DDX10	-0.874253	5.51472	7.8423	0.00510376	0.0388333	#N/A
RP11-85B7.2	2.63935	-2.70264	4.36875	0.0366038	0.144743	#N/A
DDX18	-1.03392	7.1502	11.8241	0.000584704	0.00848531	#N/A
AC064875.2	2.63834	-1.54407	5.02892	0.0249275	0.113029	#N/A
DDX21	-1.28185	8.35643	11.1328	0.000848125	0.0110446	#N/A
NOX5	2.63555	0.466225	5.45486	0.019514	0.0958886	Cell-cycle
RP11-111F5.3	2.63236	-2.84721	5.92171	0.0149555	0.0798916	#N/A
DDX25	-2.66477	2.11495	9.60758	0.00193776	0.0197836	#N/A
DDX39A	-1.02532	5.85257	10.8581	0.000983648	0.0123015	#N/A
NXPH1	2.62976	-2.61032	6.60907	0.0101461	0.0619686	#N/A
CXCL8	2.62918	2.71947	4.37813	0.0364028	0.144359	Cell-cycle
TP73	2.62882	1.83749	4.1603	0.041382	0.156275	Cell-cycle
DDX58	-1.31049	3.9999	8.41343	0.00372459	0.0313907	#N/A
C3AR1	2.62593	-1.68533	5.06255	0.0244483	0.11159	#N/A
DLX4	2.62581	1.85643	5.60027	0.0179577	0.0905187	#N/A
ZNF366	2.6199	-2.25604	2.15423	0.142178	0.345742	Mesoderm-development-TF
TBX3	2.61524	6.92974	7.02519	0.00803708	0.0527356	Stem-cell-population-maintenance/Skeletal-system-development
CNBD1	2.61517	-2.84869	3.11648	0.0775039	0.23564	#N/A
KRT23	2.61437	-1.49449	4.16211	0.041338	0.156215	#N/A
DENND1B	1.81346	3.13462	12.6798	0.000369628	0.00606151	#N/A
DENND4A	1.79931	4.32393	13.7302	0.00021103	0.00402947	#N/A
KRT86	2.61185	-1.10437	2.94379	0.0862083	0.252849	#N/A
TRIM10	2.61146	-2.58304	2.79992	0.0942689	0.267833	#N/A
DFNA5	2.09107	4.2393	17.8399	2.40296e-05	0.000814755	#N/A
DFNB31	1.48778	4.09722	14.9285	0.000111664	0.00260243	#N/A
DGKD	0.98426	5.70418	10.272	0.00135061	0.0153512	#N/A
C11orf91	2.60676	-2.95754	5.17413	0.0229257	0.106534	#N/A
COL11A1	2.60662	9.00549	4.78614	0.0286896	0.123781	Cartilage-development/ECM
DGKH	1.56985	2.7691	7.70629	0.00550286	0.040801	#N/A
DHCR24	-1.39475	8.69047	13.7568	0.000208066	0.00399461	Cell-cycle
RP11-326A19.4	2.60304	-2.79506	2.42807	0.11918	0.310716	#N/A
TNFSF10	2.60296	-0.856208	3.83799	0.0501035	0.177205	#N/A
HHEX	2.60072	1.45756	6.05515	0.0138658	0.0759078	Gastrulation
DHRS2	-2.80309	3.36021	11.4705	0.000707102	0.00970638	#N/A
GALNTL5	2.59942	-3.2469	2.42876	0.119127	0.310683	#N/A
FGL1	2.59906	-2.92885	2.6709	0.102198	0.281977	#N/A
DHRS9	4.50319	-1.09041	7.97349	0.00474672	0.0369966	#N/A
RASGRP3	2.59721	1.7816	5.61615	0.0177957	0.0898456	#N/A
UTS2R	2.59604	0.349432	4.68086	0.0305004	0.128802	#N/A
INMT	2.59478	0.463169	4.61497	0.031694	0.132447	#N/A
ITGB6	2.5946	-0.242631	6.4521	0.0110822	0.0656607	#N/A
CTC-236F12.4	2.5934	-2.52313	4.58412	0.0322695	0.133662	#N/A
DHX29	-0.791958	5.90692	7.91118	0.00491303	0.0379312	#N/A
FBLN2	2.59219	7.55314	5.57936	0.0181733	0.0911267	Extracellular-matrix
DHX33	-1.27051	6.26548	16.4895	4.89203e-05	0.00140709	#N/A
DHX37	-1.77486	5.60025	20.5916	5.68447e-06	0.000269835	#N/A
DHX40	0.990241	6.65522	11.4533	0.000713659	0.00977633	#N/A
LA16c-306E5.2	2.58722	-3.2275	3.54981	0.0595524	0.198926	#N/A
RP11-433M22.2	2.58713	-2.28602	5.21208	0.0224305	0.105118	#N/A
DIAPH2	-1.24276	5.71357	12.2233	0.000471962	0.00726564	Cell-cycle
DIMT1	-0.968764	4.82593	9.3245	0.00226111	0.0220253	#N/A
DIP2A	0.970432	6.3092	10.3034	0.00132782	0.015186	#N/A
DIP2C	1.09387	5.42199	13.672	0.000217671	0.00410303	#N/A
ROR1-AS1	2.58152	-2.53232	6.64186	0.00996098	0.0612448	#N/A
CSNK1A1P1	2.58051	-1.95507	2.83662	0.0921376	0.263762	#N/A
CTC-378H22.2	2.57947	-1.01495	2.87238	0.0901118	0.260209	#N/A
CCDC110	2.57696	-0.188709	5.35361	0.0206794	0.0997926	#N/A
DIRAS2	3.56908	1.63708	9.15937	0.00247448	0.0234821	#N/A
DKC1	-0.888641	6.74431	8.01073	0.0046501	0.0364365	#N/A
RP11-923I11.3	2.57396	-1.9133	4.48297	0.0342342	0.138753	#N/A
DKK1	3.33135	5.74827	8.15852	0.00428594	0.0346406	#N/A
DLAT	-0.729254	6.47765	7.5169	0.00611228	0.0438325	#N/A
RP11-893F2.13	2.57269	-1.84039	5.78475	0.0161658	0.0842589	#N/A
RP11-150O12.3	2.57111	-2.82937	2.82079	0.0930506	0.26526	#N/A
RP11-81H14.2	2.57103	-1.74887	3.85736	0.0495281	0.175916	#N/A
SLC22A3	2.5672	4.42563	4.53609	0.0331873	0.135956	#N/A
DLEC1	-2.19429	-0.0499694	9.15419	0.00248149	0.0235283	#N/A
DLEU7	-2.85641	-1.85132	9.85209	0.00169639	0.0179711	#N/A
DLG4	1.04511	5.57286	10.3015	0.00132925	0.0151945	#N/A
PTX3	2.56112	3.47324	6.17908	0.0129269	0.0725167	#N/A
DLG5-AS1	-1.84284	-0.54964	8.25337	0.00406765	0.033452	#N/A
DLGAP2	-3.95975	-0.895464	23.7933	1.07257e-06	7.15252e-05	#N/A
DLGAP3	-1.80935	2.05235	7.55465	0.00598554	0.0432044	#N/A
CTD-2228K2.1	2.55538	-2.60115	2.71405	0.099468	0.277056	#N/A
SLCO2B1	2.55401	-0.0541814	4.33477	0.0373415	0.146502	#N/A
DLL3	-2.18393	2.09076	8.75434	0.00308866	0.0275236	Mesoderm-development-TF/Skeletal-system-development
AC116366.6	2.55304	-2.35028	5.65058	0.0174496	0.0885843	#N/A
DLL4	6.08103	1.99828	21.9333	2.82288e-06	0.000153851	Pattern-specification-process
DLX1	4.40169	4.92761	13.0711	0.000299893	0.00522045	Skeletal-system-development
DLX2	3.90541	4.90021	11.2908	0.000778925	0.0104138	Cartilage-development
DLX2-AS1	3.86821	-2.26672	13.4718	0.000242171	0.0044287	#N/A
DLX6-AS1	5.57609	0.185404	14.8343	0.000117382	0.00269052	#N/A
DMKN	-2.10304	5.36986	13.1785	0.000283173	0.00498443	#N/A
COLEC11	2.54859	-0.225565	3.8486	0.0497875	0.176405	#N/A
DMP1	-2.54233	-2.28572	7.73952	0.00540253	0.040328	Extracellular-matrix
SPOCK3	2.54542	0.105444	6.94918	0.00838575	0.0542811	Extracellular-matrix
DMPK	1.25187	5.62065	12.0141	0.000527983	0.00784792	#N/A
LGI3	2.54343	-2.38875	6.98188	0.00823392	0.0535687	#N/A
DMRT3	7.00427	-1.54387	16.1771	5.76879e-05	0.00157833	Pattern-specification-process
ADCY4	2.54236	0.630648	6.78753	0.00917971	0.0577605	#N/A
RP1-90G24.6	2.54081	-2.64588	3.37053	0.0663723	0.213666	#N/A
PAXIP1-AS2	2.53882	0.0137417	6.36203	0.0116588	0.0680609	#N/A
AC004540.4	2.53865	-0.422293	5.36089	0.0205933	0.0995635	#N/A
CTB-191K22.6	2.53793	-2.76263	5.97153	0.0145387	0.0785779	#N/A
CRYBA2	2.53509	-1.86094	2.11164	0.146183	0.350896	#N/A
SIGLEC1	2.53463	-2.84819	4.72816	0.0296726	0.126634	#N/A
DMRTA2	4.94224	1.22862	9.76708	0.00177664	0.0186121	Pattern-specification-process
ENTPD3	2.5329	2.67083	3.3221	0.0683544	0.217781	#N/A
DMRTC1B	3.01051	-2.11459	7.18908	0.00733487	0.0496177	#N/A
ISLR2	2.5318	2.68784	6.89513	0.00864308	0.0554106	#N/A
DNAH1	2.11835	2.32434	12.1162	0.000499867	0.00754173	#N/A
TGFB2-AS1	2.53062	-2.67807	4.68987	0.0303409	0.128421	#N/A
DNAH10OS	3.85203	2.30814	23.4849	1.25898e-06	7.98733e-05	#N/A
SERPINB7	2.5287	-0.808341	3.37362	0.066248	0.213426	#N/A
SDR9C7	2.52197	-2.28689	5.38518	0.0203084	0.0986072	#N/A
AQP6	2.52182	-1.89076	6.14784	0.0131573	0.073487	#N/A
AC090587.5	2.52142	-3.12022	3.77964	0.0518798	0.181481	#N/A
DNAH12	2.46797	-2.04073	8.56196	0.00343259	0.0295505	#N/A
DNAH17-AS1	-3.08081	-1.77564	13.4181	0.000249205	0.00452361	#N/A
PAX2	2.51811	0.662752	3.82583	0.0504684	0.178205	Stem-cell-population-maintenance
DNAJA4	-4.99012	0.907839	9.29914	0.00229261	0.0222244	#N/A
CYP3A7	2.517	-2.44333	2.16467	0.141215	0.344596	#N/A
LIPC	2.51692	-3.32641	2.95237	0.0857519	0.251994	#N/A
DNAJB6	-0.840522	7.68289	8.79833	0.00301506	0.0270315	#N/A
DNAJB9	1.2805	4.52308	7.70702	0.00550064	0.0407983	#N/A
ACKR1	2.51539	-0.393836	6.28491	0.012177	0.0699958	#N/A
DNAJC1	1.43146	5.5541	14.7651	0.000121769	0.00275622	#N/A
DNAJC11	-0.812666	6.51999	8.11905	0.00438025	0.0351679	#N/A
DNAJC12	2.24173	2.10136	8.32916	0.00390137	0.0325577	#N/A
ABCA17P	2.51138	-2.8489	4.48711	0.0341513	0.138519	#N/A
PPEF2	2.5112	-2.52826	5.49679	0.0190514	0.0943509	#N/A
DNAJC2	-0.954649	5.74392	8.24349	0.00408983	0.0335486	#N/A
DNAJC6	1.56604	3.7563	7.27335	0.0069985	0.048079	#N/A
DNASE1L1	1.63588	4.59484	11.2982	0.000775833	0.0103857	#N/A
FER1L6	2.50319	-2.38574	5.85504	0.0155325	0.0819822	#N/A
DNM1P35	2.15794	-0.751361	8.58428	0.00339078	0.0293205	#N/A
IFITM4P	2.50184	-2.59748	3.572	0.0587616	0.197083	#N/A
NFIA	2.5004	1.82432	7.12932	0.00758336	0.0507235	#N/A
DNM1P51	3.61527	-1.00149	13.5276	0.000235087	0.00432989	#N/A
DNM3OS	4.26591	0.764268	7.74037	0.00539998	0.0403227	#N/A
DNMT3A	-1.37525	6.35062	13.9057	0.000192214	0.00378248	Cell-cycle
DNMT3B	-4.05777	8.48675	50.8974	9.73204e-13	5.2394e-10	Mesoderm-development-TF
CYP2T1P	2.4934	0.364962	5.22855	0.0222191	0.104813	#N/A
DNMT3L	-3.74944	-2.21083	13.1812	0.000282768	0.00498127	Cell-cycle
ZNF503-AS2	2.49101	1.07156	5.31771	0.0211097	0.101053	#N/A
ASIC2	2.49081	0.969716	4.78366	0.028731	0.123911	#N/A
DNTT	-4.06856	-2.4839	17.7884	2.46882e-05	0.000829527	#N/A
CNTN6	2.49009	-0.958674	4.05935	0.0439275	0.162577	#N/A
DNTTIP2	-0.91234	6.29838	10.4787	0.00120756	0.0142618	#N/A
RP1-167F1.2	2.48484	-2.80612	2.88418	0.0894535	0.25902	#N/A
RP11-26J3.1	2.48251	-2.65936	5.70598	0.0169072	0.0867085	#N/A
DOCK11	1.73163	4.24202	13.6696	0.000217956	0.00410491	#N/A
SCN3A	2.4803	-0.430111	5.12422	0.0235942	0.10868	#N/A
DOCK2	-4.41104	0.457318	15.6054	7.80328e-05	0.00196399	#N/A
DOK4	2.58989	8.47852	8.82066	0.00297838	0.0268224	#N/A
DLX5	2.4777	1.89837	3.37357	0.06625	0.213426	Skeletal-system-development
PAX3	2.47651	3.36411	4.36077	0.0367757	0.145163	#N/A
DOK6	3.38586	2.28015	18.7178	1.5156e-05	0.000570885	#N/A
PAPPA	2.47385	7.5882	4.51268	0.0336444	0.137207	#N/A
XIRP1	2.47353	-2.02387	5.00288	0.0253052	0.114097	#N/A
DPCR1	-2.15479	-1.63347	9.00432	0.00269342	0.0250008	#N/A
TRIM55	2.46846	2.34819	5.84705	0.0156032	0.0822371	#N/A
DPEP1	-2.19138	-0.255905	10.2597	0.00135968	0.0154146	#N/A
SPATA8	2.46753	-1.90765	3.92315	0.0476255	0.171556	#N/A
DPEP2	3.53446	-2.84957	10.4071	0.00125529	0.0146217	#N/A
DPEP3	-5.63365	-1.48225	11.8349	0.00058132	0.00846403	Cell-cycle
DPF3	2.37047	2.17262	7.56853	0.00593962	0.0429571	#N/A
DPH2	-1.49366	5.28771	17.9676	2.247e-05	0.000772805	#N/A
LINC01411	2.46104	-0.914385	5.93365	0.0148545	0.0796903	#N/A
RHOJ	2.46	2.65907	4.89329	0.0269613	0.118896	#N/A
DPH5	-0.919512	5.00973	8.29522	0.00397495	0.0330343	#N/A
DPP6	-3.28315	0.492249	13.0638	0.000301062	0.00523255	#N/A
DPP8	0.874532	5.8457	9.96239	0.0015977	0.017245	#N/A
DPPA2	-4.7421	2.1537	26.5694	2.54235e-07	2.26279e-05	Stem-cell-population-maintenance
DPPA3	-5.32053	-0.99934	15.1295	0.000100381	0.00240839	#N/A
DPPA4	-3.2648	7.83034	12.1932	0.000479633	0.00733589	Stem-cell-population-maintenance
CNR1	2.45293	1.97292	4.71384	0.0299207	0.127282	#N/A
H19	2.45156	7.33674	1.76528	0.183968	0.404898	#N/A
RNU12	2.45069	-2.22253	4.02537	0.0448209	0.164861	#N/A
HMX1	2.44949	1.65224	3.45465	0.0630739	0.20645	#N/A
MMP23A	2.44903	1.53865	7.16581	0.00743061	0.0500353	#N/A
TRAPPC3L	2.44848	-2.95184	3.21217	0.0730926	0.22682	#N/A
DPY19L1	0.889415	6.20785	7.87957	0.00499963	0.0384152	#N/A
DPY19L4	1.15686	5.6836	14.4169	0.000146484	0.00316298	#N/A
DPYD	2.11333	1.62308	8.07018	0.00449995	0.0356816	#N/A
DRAXIN	-3.30422	4.88481	14.8373	0.000117192	0.00268895	#N/A
GATA4	2.44621	5.82015	4.7787	0.0288138	0.124123	Mesoderm-development-TF
LMO7-AS1	2.44324	-1.52161	4.40453	0.0358436	0.142918	#N/A
DRD2	3.78018	2.17607	10.7332	0.00105229	0.0129399	Cell-cycle
RP11-444D3.1	2.43889	-0.517585	6.23827	0.0125018	0.071067	#N/A
ABCB1	2.43684	0.808847	5.78631	0.0161515	0.0842419	Cell-cycle
C1GALT1P2	2.43466	-2.99506	2.67541	0.101909	0.281496	#N/A
DSC3	3.09531	4.66273	9.31471	0.00227321	0.022075	#N/A
DSCAM	-6.27825	-0.564953	32.9176	9.61498e-09	1.54914e-06	#N/A
DSCR8	4.55453	-3.02157	8.43499	0.00368069	0.0310803	#N/A
DSEL	-1.69722	4.25995	11.7682	0.000602526	0.00865856	#N/A
DSTYK	0.888927	5.1703	8.5401	0.00347407	0.0297914	#N/A
SP9	2.42402	-0.570874	4.31539	0.0377691	0.147293	#N/A
RP11-359D14.2	2.42041	-2.33336	3.44688	0.0633712	0.207136	#N/A
DTWD2	-2.63347	4.32411	29.8182	4.74526e-08	5.75506e-06	#N/A
GALNT9	2.41747	-0.294855	5.24186	0.0220497	0.104175	#N/A
RP11-45A16.4	2.41721	-3.05782	3.18998	0.0740909	0.22876	#N/A
DTX2	-1.3107	4.57676	12.0386	0.000521104	0.00776934	#N/A
DUOX2	3.05038	-0.617497	12.7481	0.000356375	0.00590227	#N/A
ITGA10	2.41405	1.81571	6.22503	0.0125957	0.0714898	#N/A
RP11-507K2.3	2.41154	-2.65836	2.5606	0.109557	0.294909	#N/A
PDE1A	2.4092	-1.50431	6.44132	0.0111496	0.0658737	#N/A
DUSP1	2.34356	4.73524	17.7347	2.53947e-05	0.000848066	#N/A
SDPR	2.40827	1.75639	3.95187	0.0468194	0.169657	#N/A
DUSP3	1.01053	6.74451	9.84566	0.00170233	0.0179959	Cell-cycle
ARID3C	2.40598	-2.91423	4.8949	0.0269361	0.118883	#N/A
DUSP5	-1.32316	4.98225	7.55784	0.00597496	0.0431562	Gastrulation
CTC-457L16.2	2.40168	-1.9701	5.33988	0.0208429	0.100318	#N/A
DUSP5P1	2.51626	-0.0987156	9.58823	0.00195828	0.0199103	#N/A
AC145343.2	2.40049	-2.03723	6.83867	0.00892052	0.0566463	#N/A
DUSP9	2.55235	1.61142	7.60912	0.00580738	0.0423756	#N/A
DUXAP8	4.6557	2.22779	17.0491	3.64263e-05	0.00111363	#N/A
HIST3H2BB	2.39955	-2.46445	3.16601	0.0751861	0.23085	#N/A
DUXAP9	7.27796	2.92077	16.8357	4.07599e-05	0.00122075	#N/A
F2RL2	2.39427	3.69167	6.47195	0.010959	0.0652017	#N/A
SQRDL	2.39388	-0.327549	6.73631	0.00944697	0.0589547	#N/A
DSC1	2.39253	-2.67571	3.24294	0.0717318	0.224364	#N/A
SPON2	2.39133	3.18584	6.43438	0.0111932	0.066061	Extracellular-matrix
DYNAP	-5.56469	-2.42808	17.7525	2.51582e-05	0.000842664	#N/A
DYNLRB2	3.25491	-2.75553	7.80037	0.00522356	0.0393839	#N/A
DYNLT3	2.17479	5.18284	15.8778	6.75658e-05	0.00175457	Cell-cycle
DYRK1B	1.29162	4.1544	9.78487	0.00175954	0.0184526	Mesoderm-development-TF
DYRK4	1.79821	3.6747	16.1033	5.998e-05	0.00162049	#N/A
DZIP1	1.00026	6.30278	10.4734	0.00121104	0.0142651	#N/A
E2F6P4	5.05426	-0.899735	8.60117	0.00335947	0.0291396	#N/A
BTBD10P2	2.38146	-3.31679	2.68333	0.101403	0.28066	#N/A
EARS2	-1.04491	5.71347	12.4618	0.000415353	0.00665318	#N/A
IRF8	2.3807	-0.115418	5.18482	0.0227851	0.106115	#N/A
EBF1	2.5513	-0.386341	9.39015	0.00218154	0.0214778	#N/A
EBF3	3.18455	3.23408	9.08437	0.00257804	0.0242046	#N/A
EBF4	3.67658	3.34604	25.7655	3.85514e-07	3.18706e-05	#N/A
EBNA1BP2	-1.23956	6.50367	15.1521	9.9188e-05	0.00238754	#N/A
ECHDC3	-3.35766	1.01461	9.522	0.00203023	0.020404	#N/A
EDEM1	1.15185	5.55875	7.58352	0.00589044	0.0427978	#N/A
EDEM3	1.07685	5.78231	7.48644	0.00621653	0.0443639	#N/A
EEF1A2	2.34624	5.04153	17.629	2.68466e-05	0.000891105	#N/A
EEF2KMT	-1.13388	3.78673	8.45002	0.0036504	0.0309191	#N/A
IBA57-AS1	2.37415	-2.0828	4.9188	0.026566	0.117868	#N/A
RP11-814P5.1	2.37299	-2.14481	2.94927	0.0859164	0.252286	#N/A
DOCK9-AS2	2.37275	-1.87078	6.25292	0.0123989	0.0706272	#N/A
GGTLC1	2.3722	-0.923145	4.57364	0.0324675	0.134112	#N/A
EFCAB10	-2.47413	0.128405	8.10154	0.00442277	0.0354094	#N/A
EFEMP2	1.92113	6.13532	10.7439	0.00104622	0.0128869	Extracellular-matrix
EFNA1	2.04638	3.32653	11.8773	0.00056821	0.00833493	#N/A
EFNB1	1.30151	6.00375	7.19773	0.00729959	0.04947	Pattern-specification-process
NALCN	2.3682	0.532299	6.3042	0.0120452	0.0694188	#N/A
COL1A1	2.3675	12.359	4.65807	0.0309079	0.129973	Cartilage-development/ECM
EGFL6	7.37104	4.74988	15.346	8.95089e-05	0.00219526	Extracellular-matrix
EGLN1	1.76756	5.34746	22.1979	2.45942e-06	0.000137784	#N/A
PLIN1	2.36381	-0.6695	6.24714	0.0124394	0.0707761	#N/A
EGLN3	-1.86559	4.32107	13.1885	0.000281678	0.00497025	#N/A
EID3	-2.78758	-1.39131	8.52148	0.00350979	0.0300161	#N/A
GGT5	2.36254	1.66322	4.24976	0.0392559	0.1513	#N/A
EIF3C	-0.922546	8.36444	8.51531	0.00352171	0.0300948	#N/A
C5orf66-AS1	2.36173	-0.163281	2.05318	0.151888	0.359339	#N/A
EIF3CL	-0.974062	7.78621	9.65292	0.00189051	0.0194632	#N/A
LINC00910	2.36095	-0.0698388	6.05823	0.0138416	0.0758318	#N/A
EIF3K	-0.724956	6.9078	7.54804	0.00600754	0.0433207	#N/A
TBX21	2.35972	-1.97538	3.72402	0.053635	0.185691	#N/A
SIGLEC15	2.3585	-1.0365	3.47691	0.0622309	0.204677	Skeletal-system-development
EIF3M	-0.979244	7.51528	11.5723	0.000669428	0.0093167	#N/A
EIF5A	-0.946742	8.873	7.5606	0.00596582	0.0431043	#N/A
PDE6A	2.3549	-2.28918	3.0411	0.081181	0.242641	#N/A
ELAC2	-0.878537	6.73953	10.0186	0.00154965	0.0168749	#N/A
ELAVL4	-4.59671	-2.03491	8.17964	0.00423632	0.0343405	#N/A
MC4R	2.35184	-2.46915	4.61046	0.0317776	0.13262	#N/A
ELF4	1.33901	4.92513	9.17848	0.00244878	0.0233284	#N/A
CTB-158E9.1	2.34792	-0.539786	3.21555	0.0729418	0.226493	#N/A
CLDN2	2.34725	-2.0231	3.40859	0.0648578	0.210411	#N/A
ELFN1-AS1	6.28611	-2.12996	10.082	0.00149727	0.0164834	#N/A
ELK4	1.11032	5.39903	9.94518	0.00161271	0.0173646	Mesoderm-development-TF
GOLGA8G	2.34359	-2.22043	6.01541	0.0141815	0.0772527	#N/A
ELOF1	-0.849678	5.49151	9.1732	0.00245585	0.0233756	#N/A
TMEM100	2.34325	2.94778	6.33396	0.0118448	0.0686941	#N/A
ELOVL2	2.35804	3.89265	16.6233	4.55871e-05	0.00133277	#N/A
ELOVL3	2.58567	-0.358704	8.0714	0.00449693	0.0356816	#N/A
RP11-544L8__B.4	2.34173	-1.85221	6.14587	0.0131719	0.0735131	#N/A
RP11-122D10.1	2.34155	-1.1401	2.41377	0.120273	0.312188	#N/A
RP3-395C13.1	2.34153	-2.86626	4.97435	0.0257259	0.115323	#N/A
INHBA	2.33914	3.81621	7.00946	0.00810801	0.0530905	Mesoderm-development-TF
ONECUT3	2.3377	-2.80758	3.1833	0.0743944	0.229272	#N/A
ELSPBP1	6.09222	-2.21792	15.9239	6.59408e-05	0.0017225	#N/A
EMB	-1.19268	4.88073	9.57993	0.00196716	0.0199821	#N/A
PLA2G4C	2.33321	1.46986	6.09949	0.0135221	0.0747202	#N/A
MEGF11	2.3321	0.0647656	5.06253	0.0244485	0.11159	#N/A
EMCN	10.086	1.07089	26.2229	3.04192e-07	2.59244e-05	#N/A
RP3-525N10.2	2.32809	-1.341	6.30134	0.0120647	0.0695128	#N/A
AC027612.3	2.32703	-2.3976	4.48929	0.0341078	0.138419	#N/A
YAP1P1	2.32583	-2.88557	2.41811	0.11994	0.311853	#N/A
EMX2	8.96099	0.00797527	35.7534	2.23946e-09	4.49378e-07	Pattern-specification-process
SRPK3	2.32371	-2.0481	3.67027	0.0553913	0.189706	#N/A
LINC01260	2.32334	-1.95044	5.22871	0.022217	0.104813	#N/A
SHE	2.32258	1.82243	5.27194	0.0216719	0.102918	#N/A
AC107982.4	2.32183	-2.22411	5.66369	0.0173197	0.0881885	#N/A
EMX2OS	7.10998	-0.565111	19.9984	7.75084e-06	0.000337	#N/A
EN1	8.49109	1.07663	17.6945	2.59373e-05	0.000864824	Skeletal-system-development
CTD-3193K9.4	2.32	-2.53408	5.62971	0.0176586	0.0893371	#N/A
EN2	5.58924	1.2983	8.80226	0.00300858	0.0270276	#N/A
ENAM	5.65489	-2.51564	15.3953	8.72041e-05	0.00214828	Extracellular-matrix
RP11-527L4.2	2.3183	-2.40903	3.50288	0.0612622	0.202714	#N/A
ANXA2R	2.3143	0.183228	6.97817	0.008251	0.0535897	#N/A
APOL1	2.31352	-1.88974	5.73132	0.0166649	0.0858675	#N/A
AGR2	2.31298	-2.80844	3.8334	0.0502409	0.177548	#N/A
AC013271.3	2.31135	-2.61133	3.76362	0.0523791	0.182677	#N/A
ARAP2	2.30721	1.4156	6.48786	0.0108614	0.0648655	#N/A
ENC1	1.73667	7.88512	7.26462	0.0070326	0.0482682	#N/A
CAMK1G	2.30656	1.2927	4.09001	0.0431375	0.160731	#N/A
STOM	2.30572	5.44894	6.85378	0.00884539	0.0563267	#N/A
ENDOD1	2.01305	5.49507	10.9349	0.000943688	0.0119575	#N/A
RP11-175K6.1	2.30378	-2.66356	3.65073	0.0560448	0.190936	#N/A
FAM106A	2.30362	-1.47571	3.67125	0.0553587	0.189653	#N/A
DPP10	2.29795	2.65963	3.65565	0.0558794	0.19061	#N/A
SAMD5	2.29727	3.10061	4.47668	0.0343605	0.139116	#N/A
ENDOV	1.21943	3.74688	8.10392	0.00441697	0.0353758	#N/A
TCTE1	2.29501	-1.96902	5.99112	0.014378	0.0780371	#N/A
OR2B6	2.29497	-2.60965	4.18346	0.0408204	0.154869	#N/A
TNFRSF9	2.29467	2.08114	3.49029	0.0617298	0.203627	#N/A
C20orf202	2.29304	-2.55717	5.47987	0.0192367	0.0949703	#N/A
ENO1P2	-3.3272	-2.58107	12.3848	0.000432845	0.00685164	#N/A
ENOPH1	-0.862405	5.85388	8.56762	0.00342193	0.0295048	#N/A
HTR4	2.2909	-2.3941	2.97774	0.0844172	0.249291	#N/A
ENOX1	2.33445	2.07047	10.6601	0.00109472	0.0132987	#N/A
ENPP1	-1.5892	5.36137	18.7582	1.48383e-05	0.000560831	#N/A
HS6ST3	2.28702	-0.9949	3.26865	0.0706157	0.221972	#N/A
ENPP7P8	-3.42701	-1.84064	11.4351	0.000720697	0.00983541	#N/A
ENTPD4	1.05115	6.95235	7.432	0.00640742	0.0451308	#N/A
SLC2A9	2.28452	-1.35337	3.20292	0.0735069	0.227658	#N/A
BTLA	2.28148	-2.72303	6.09021	0.0135933	0.0750111	#N/A
AC005537.2	2.28126	-2.52269	2.60559	0.106488	0.289218	#N/A
EOMES	-4.55752	3.79685	14.26	0.000159211	0.00333106	Stem-cell-population-maintenance
FCGR2B	2.28037	-2.58794	3.60795	0.0575039	0.194437	#N/A
EPB41L4B	-2.1468	3.71957	10.2802	0.00134463	0.0153148	#N/A
PAX8	2.27755	-0.000897975	3.33406	0.0678593	0.216767	Stem-cell-population-maintenance
EPCAM	-4.23483	5.91462	37.6166	8.61093e-10	2.08867e-07	#N/A
EPHA1	-5.88949	5.27643	42.9733	5.54912e-11	2.07603e-08	Stem-cell-population-maintenance
EPHA1-AS1	-3.76644	0.549085	24.1777	8.78417e-07	6.1165e-05	#N/A
MAP3K7CL	2.27488	0.00306566	3.22411	0.0725612	0.2257	#N/A
RP11-495P10.1	2.27479	-2.49356	4.81758	0.0281708	0.122501	#N/A
EPHA5-AS1	2.27284	-2.1028	3.73369	0.0533254	0.185071	#N/A
C9orf106	2.27213	-2.7009	4.39792	0.0359828	0.143237	#N/A
EPHA3	2.95311	1.51887	9.31753	0.00226972	0.0220736	#N/A
RP11-150O12.6	2.27141	-1.08679	5.67288	0.0172291	0.0878895	#N/A
EPHA5	3.51321	0.48106	7.64498	0.00569306	0.0417485	#N/A
LINC00837	2.26722	-2.81449	2.31056	0.128498	0.32482	#N/A
EPHX1	-1.57342	5.31836	23.6721	1.14229e-06	7.43039e-05	#N/A
EPHX3	-5.20581	1.81114	35.0948	3.14033e-09	5.90624e-07	#N/A
RP11-300E4.2	2.26315	-2.83929	4.29053	0.0383251	0.148725	#N/A
EPO	-2.58791	-1.76715	7.44442	0.00636334	0.045033	#N/A
KCNMA1	2.26152	4.47461	6.96075	0.00833169	0.0539945	#N/A
EPPIN	-4.10791	-2.35851	9.63175	0.00191242	0.0196339	#N/A
RP11-1299A16.3	2.26016	1.29016	4.18845	0.0407004	0.154573	#N/A
EPS8	2.4477	4.83635	25.0906	5.46994e-07	4.29673e-05	Cell-cycle
ERAP2	4.18254	2.6074	7.6931	0.00554324	0.0409988	#N/A
ERBB2	-0.865714	7.46351	7.19842	0.0072968	0.0494663	#N/A
GALNTL6	2.25922	-0.904269	7.12262	0.00761172	0.0508669	#N/A
ERBB2IP	0.794515	6.25909	7.43837	0.00638478	0.0450835	#N/A
TBX5	2.25863	-0.258996	2.43771	0.118449	0.309668	Pattern-specification-process
COL6A4P1	2.25766	-1.41799	3.01717	0.082387	0.245118	#N/A
TREM1	2.2575	-2.27669	2.03278	0.153938	0.362171	#N/A
ERICH1-AS1	-3.17757	-2.66699	10.3113	0.00132217	0.0151567	#N/A
ERICH2	-2.02474	0.343849	9.85653	0.0016923	0.0179514	#N/A
HTR1E	2.25653	0.256587	1.75613	0.185108	0.406435	#N/A
NRG4	2.25458	-2.02367	5.67384	0.0172198	0.0878622	#N/A
ERMN	-3.26847	-1.31852	12.951	0.000319754	0.00545013	#N/A
TGM5	2.25386	-3.22156	2.98477	0.0840511	0.248513	#N/A
HNRNPH1P1	2.25372	-2.51368	5.36311	0.0205671	0.0995383	#N/A
ERO1B	2.37435	3.71525	18.7284	1.5072e-05	0.000568692	#N/A
ERP27	5.529	0.281459	11.694	0.000627029	0.00894661	#N/A
LCNL1	2.25067	-0.785821	6.20839	0.0127146	0.0718692	#N/A
TICAM1	2.24861	1.00989	5.23985	0.0220751	0.104272	#N/A
LRRC36	2.24781	-1.06923	6.13156	0.0132789	0.0738117	#N/A
ERVFRD-1	3.94541	-2.77083	7.19155	0.00732477	0.0495646	#N/A
ERVH-1	-9.21797	2.27546	54.4398	1.60283e-13	1.14126e-10	#N/A
CTD-2561B21.11	2.24487	-3.05896	3.38621	0.0657439	0.212407	#N/A
TMEM45B	2.24479	-2.673	1.8944	0.168706	0.383271	#N/A
RP11-54A4.2	2.24469	-2.70144	5.73603	0.0166203	0.0857752	#N/A
ERVK-28	-5.36718	0.536565	37.3846	9.69837e-10	2.27736e-07	#N/A
RP11-221N13.3	2.2411	-2.43159	4.16384	0.0412958	0.156082	#N/A
TLX2	2.23947	0.554687	4.05853	0.0439489	0.162629	Mesoderm-development-TF
ERVMER34-1	-3.14123	2.93921	25.012	5.69733e-07	4.42807e-05	#N/A
ESM1	4.75093	1.31757	7.59007	0.00586906	0.0426987	#N/A
PTGES2-AS1	2.23532	-2.6426	4.3846	0.0362651	0.144101	#N/A
ESRG	-9.20322	8.60278	44.026	3.24038e-11	1.32454e-08	#N/A
FGFBP1	2.23479	1.46859	2.88325	0.0895049	0.259135	#N/A
ESRP1	-5.01088	4.9296	40.963	1.55138e-10	4.82306e-08	#N/A
ESRP2	-3.21893	3.73952	15.2725	9.30595e-05	0.00226722	#N/A
SLC7A4	2.23401	0.400231	2.02088	0.155149	0.363778	#N/A
GRIA3	2.23401	2.79259	6.28264	0.0121926	0.0700308	#N/A
ESYT3	-2.92536	3.16033	9.35526	0.00222347	0.021774	#N/A
ETV4	-1.07273	7.23875	8.66793	0.00323859	0.0284575	#N/A
ETV7	-3.07021	-1.67506	8.77267	0.00305778	0.0273257	#N/A
WNT9B	2.2317	1.04125	3.08193	0.0791664	0.238558	Stem-cell-population-maintenance/Skeletal-system-development/ECM
NT5E	2.23129	4.64278	4.99711	0.0253897	0.114326	#N/A
HLA-F	2.23065	1.97353	3.24634	0.071583	0.224007	#N/A
EVI5	1.79055	5.01388	14.15	0.0001688	0.00345633	Cell-cycle
EVPL	-3.02404	-0.967823	8.21299	0.00415916	0.0339278	#N/A
SOD3	2.22832	3.82874	5.56514	0.0183215	0.0916886	Extracellular-matrix
RP11-510C10.3	2.22792	-2.79904	3.58851	0.0581803	0.195943	#N/A
AC114877.3	2.22577	-1.7777	1.8976	0.168347	0.382729	#N/A
CNTD1	2.2257	-2.44589	5.05239	0.024592	0.112037	Cell-cycle
EVX2	3.27033	-1.88971	7.30136	0.00689025	0.0476509	#N/A
CADM3	2.22049	3.97527	5.95076	0.014711	0.0791871	#N/A
EXOC8	1.23639	4.62598	7.83842	0.00511472	0.0388765	#N/A
KCNK15-AS1	2.21823	-1.34935	5.80428	0.0159872	0.0836146	#N/A
EXOSC3	-1.12794	4.77996	9.66484	0.00187828	0.0194308	#N/A
EXOSC5	-1.33404	4.0535	7.39478	0.00654134	0.0458081	#N/A
EXT1	1.58985	7.38619	11.7774	0.000599532	0.00863804	Mesoderm-development-TF/Skeletal-system-development
EYA4	5.00452	2.41074	14.9529	0.00011023	0.00258017	#N/A
EZR	-1.47625	8.51862	14.9788	0.000108724	0.00255576	Cell-cycle
ERVV-2	2.21333	1.65382	2.0762	0.149612	0.355899	#N/A
COL5A1	2.2131	10.9115	4.62022	0.0315972	0.132117	Extracellular-matrix
F11	-2.90525	-2.41335	9.02009	0.00267028	0.0248838	#N/A
EBF2	2.21119	2.18166	4.4269	0.0353766	0.141796	#N/A
PTCHD4	2.20796	4.22249	6.64073	0.00996729	0.0612495	#N/A
MGARP	2.20783	1.55947	5.25848	0.0218401	0.103406	#N/A
F11R	-1.37666	6.16313	10.1146	0.00147103	0.0163079	#N/A
SOX9-AS1	2.20775	1.98703	5.91619	0.0150023	0.0800065	#N/A
MMD2	2.20762	-2.93565	1.84886	0.173916	0.390346	#N/A
PLP2	2.20728	3.53723	4.26786	0.0388399	0.150266	#N/A
F13A1	-6.37149	0.555554	34.1798	5.02472e-09	9.09103e-07	#N/A
C17orf51	2.20584	3.87283	1.60141	0.205704	0.433296	#N/A
HSD3B1	2.20502	-2.72607	2.57808	0.108353	0.292807	#N/A
CDCP2	2.20144	-2.98772	4.00687	0.0453152	0.166067	#N/A
TYRO3P	2.2004	-2.63894	3.9773	0.0461175	0.168145	#N/A
MIR143HG	2.19951	-1.64379	3.30561	0.0690439	0.219218	#N/A
F3	-1.80289	3.91319	13.5154	0.000236617	0.004348	Extracellular-matrix
FREM2	2.19583	7.2319	5.73491	0.0166309	0.0858005	Extracellular-matrix
F5	4.35058	3.02613	8.60431	0.00335368	0.0291293	#N/A
PTGFR	2.19323	0.16947	3.92565	0.0475548	0.171432	#N/A
RPL3L	2.19247	-0.46524	3.6641	0.0555967	0.189996	#N/A
LINC00243	2.19234	-2.54557	4.75988	0.0291306	0.125049	#N/A
MICAL2	2.19188	6.30008	7.10374	0.00769233	0.0513124	Pattern-specification-process
CPHL1P	2.19034	-2.70958	3.24064	0.0718327	0.224425	#N/A
RP11-597D13.9	2.18972	0.344325	3.96498	0.046456	0.168877	#N/A
RP11-49I11.1	2.18898	-0.877814	4.62913	0.0314335	0.131608	#N/A
ARHGDIG	2.18646	1.83493	6.45306	0.0110761	0.0656507	#N/A
VTCN1	2.18455	1.33599	2.04112	0.153096	0.360998	#N/A
FAAH2	-2.19617	1.4072	7.16973	0.00741438	0.049987	#N/A
FABP5	-2.22618	5.93256	28.9718	7.34413e-08	8.18722e-06	#N/A
HBZ	2.18379	-2.96492	2.90319	0.0884047	0.256859	#N/A
LY96	2.18254	-1.43829	2.31056	0.128498	0.32482	#N/A
FABP5P1	-2.4853	3.66679	23.7091	1.12054e-06	7.33936e-05	#N/A
CTD-2530H12.4	2.18157	-2.68319	3.55499	0.0593665	0.198475	#N/A
HBE1	2.18024	-1.79942	5.35562	0.0206556	0.0997749	#N/A
LYZ	2.17894	-2.06907	3.84538	0.0498832	0.176596	#N/A
SUSD4	2.17801	0.179338	4.10635	0.0427225	0.159711	#N/A
TRAF3IP3	2.17726	-2.49823	2.7956	0.0945231	0.268314	#N/A
ACVRL1	2.17551	3.0599	4.79147	0.028601	0.123568	Cartilage-development
FABP5P2	-2.68009	1.72188	16.1996	5.70068e-05	0.00156897	#N/A
FABP5P7	-2.37307	5.64084	30.6425	3.10219e-08	4.09287e-06	#N/A
FADD	-0.897457	5.0949	8.54326	0.00346804	0.0297616	#N/A
C9orf152	2.17412	-2.66029	3.27645	0.0702807	0.221489	#N/A
SPEM1	2.17329	-2.42997	4.32785	0.0374936	0.146789	#N/A
SLA	2.17298	1.78817	2.97523	0.0845481	0.249529	#N/A
PLAC8	2.17186	0.897095	5.47667	0.019272	0.0950805	#N/A
FAM110C	-3.31914	2.02298	14.2869	0.000156951	0.00329314	#N/A
MMRN2	2.1692	2.65188	6.16918	0.0129995	0.0727714	Extracellular-matrix
FAM111A	-1.4921	3.39297	7.52806	0.00607454	0.0436611	#N/A
FAM111B	-2.09563	4.1181	8.25624	0.00406122	0.0334116	#N/A
RNF219-AS1	2.16682	-2.078	4.51421	0.0336144	0.137173	#N/A
FAM114A1	2.09417	6.07913	10.2326	0.0013798	0.0155468	#N/A
FIBIN	2.16349	4.46436	2.55006	0.11029	0.296052	#N/A
FAM124A	-4.62431	3.58383	29.9543	4.42357e-08	5.49128e-06	#N/A
CTB-92J24.2	2.16246	-2.24057	2.99633	0.0834535	0.247424	#N/A
EWSAT1	2.16233	-1.93426	4.75737	0.0291732	0.125158	#N/A
RGS1	2.16179	1.91209	1.43319	0.231245	0.466241	#N/A
RP11-22A3.2	2.1613	-2.91066	4.10049	0.0428708	0.160116	#N/A
FAM131C	3.42224	0.51578	18.9034	1.37504e-05	0.000526932	#N/A
FAM138A	-4.1277	-2.05147	10.1726	0.00142547	0.0158911	#N/A
FAM150B	-3.13508	-0.302009	13.9591	0.000186831	0.00369859	#N/A
ABHD1	2.15801	-1.31397	2.97027	0.0848075	0.249927	#N/A
FAM151B	2.77095	0.172927	14.6139	0.00013194	0.00292401	#N/A
LRRC32	2.15774	5.68893	3.85168	0.0496963	0.176238	#N/A
FAM159B	-2.71878	0.636183	8.57064	0.00341628	0.0294835	#N/A
CTAGE3P	2.15587	0.545026	5.47014	0.0193441	0.0953509	#N/A
GNGT1	2.15469	-1.72962	4.08685	0.043218	0.160849	#N/A
RP1-140K8.5	2.15467	-1.0661	4.66878	0.0307157	0.129362	#N/A
DDX60L	2.15458	1.84368	6.67876	0.00975682	0.0601993	#N/A
CATSPER1	2.15416	-1.30395	3.2936	0.0695505	0.219846	#N/A
FAM160A1	-1.92426	2.74836	8.09864	0.00442984	0.0354275	#N/A
MYO18B	2.15297	0.585792	6.54537	0.0105158	0.0635582	#N/A
MYT1	2.15267	0.390844	4.51467	0.0336054	0.137162	#N/A
FAM160B2	1.0786	4.96414	9.54153	0.00200874	0.0202738	#N/A
FAM161B	1.6056	1.97877	7.97801	0.0047349	0.0369305	#N/A
RP11-10A14.3	2.15049	-2.67527	4.68137	0.0304915	0.128802	#N/A
FAM162B	-1.69696	-0.166541	7.47352	0.0062613	0.0445825	#N/A
CTC-501O10.1	2.14825	-2.97066	3.79803	0.0513128	0.180125	#N/A
FAM168A	1.2826	6.4093	21.3102	3.90646e-06	0.000198009	#N/A
SLC46A3	2.14499	3.18337	6.53644	0.0105687	0.0637557	#N/A
FAM171B	1.1297	4.16371	8.17989	0.00423573	0.0343405	#N/A
NEBL-AS1	2.14472	-2.90509	4.34139	0.0371966	0.145989	#N/A
PEBP4	2.14299	-2.83431	3.67802	0.0551344	0.189278	#N/A
ADAMTS18	2.14208	2.61472	3.81314	0.050852	0.178879	Extracellular-matrix
FAM174B	-2.69407	4.38568	33.2988	7.90322e-09	1.31164e-06	#N/A
HAVCR1	2.14142	-2.74686	3.42172	0.0643439	0.209295	#N/A
HORMAD1	2.14122	-2.96091	2.10481	0.146837	0.351876	Cell-cycle
FAM175A	-1.09421	4.59875	7.47481	0.00625682	0.044565	Cell-cycle
FAM178B	-1.75385	-1.33293	7.23844	0.00713591	0.0487197	#N/A
FAM179B	0.974866	4.31756	7.86451	0.00504145	0.038562	#N/A
RP11-148O21.6	2.1357	-2.66677	4.87917	0.0271827	0.119594	#N/A
FEZF1	2.13477	-2.49769	1.79306	0.180554	0.399984	Pattern-specification-process
RP11-46F15.2	2.13426	-2.36015	6.77015	0.00926949	0.0581927	#N/A
MSC-AS1	2.13369	0.501363	4.38067	0.0363487	0.144329	#N/A
FAM182A	2.87332	-1.53134	9.89394	0.00165824	0.0177423	#N/A
CDK15	2.1299	-1.34888	5.27237	0.0216665	0.102914	Cell-cycle
FAM182B	3.75897	-1.16898	15.2603	9.36637e-05	0.00227766	#N/A
ABLIM3	2.12712	2.31584	5.90862	0.015067	0.0802928	#N/A
RP11-535A19.2	2.12621	-2.59713	4.92864	0.026415	0.117363	#N/A
GCM1	2.12606	-2.45615	3.50927	0.0610264	0.202242	#N/A
HIST1H2BN	2.12133	-0.770109	6.20371	0.0127483	0.0719859	#N/A
CRB2	2.12046	6.13414	4.51355	0.0336274	0.137176	Mesoderm-development-TF
DPP4	2.1203	4.16306	4.26755	0.0388468	0.150266	#N/A
FAM189A2	-3.48235	2.30028	20.6229	5.5924e-06	0.000266037	#N/A
FAM198B	3.52981	6.22832	8.75835	0.00308188	0.0274743	#N/A
STXBP5-AS1	2.11586	-1.60805	5.75208	0.0164691	0.085174	#N/A
FAM199X	1.39464	7.04803	16.9431	3.85163e-05	0.00116529	#N/A
MMP23B	2.11511	2.74316	7.06397	0.00786494	0.0520236	Extracellular-matrix
FAM19A4	-3.66597	-0.94271	17.967	2.24773e-05	0.000772805	#N/A
FAM207A	-1.14657	4.05837	10.0987	0.00148375	0.0163836	#N/A
CTD-3105H18.14	2.11323	-3.0382	3.87047	0.0491428	0.175069	#N/A
RP11-95H3.1	2.11254	-2.63277	1.49872	0.220868	0.453607	#N/A
PDK4	2.1108	-0.407556	4.24298	0.0394128	0.151659	#N/A
FAM212B	-1.57777	4.73889	14.1753	0.000166544	0.00343243	#N/A
FAM214A	1.14931	4.28034	7.217	0.00722165	0.0490998	#N/A
LINC00348	2.11049	-2.68306	1.69365	0.193121	0.417508	#N/A
ANKRD19P	2.1102	1.93854	2.51529	0.112747	0.299755	#N/A
FAM219B	0.953051	6.11662	10.6354	0.0011094	0.0134048	#N/A
SYPL2	2.10643	2.16116	2.86415	0.0905735	0.2612	#N/A
RP11-247C2.2	2.10575	1.46815	3.9367	0.0472433	0.170699	#N/A
AC092171.2	2.10539	-2.81364	2.73935	0.0979046	0.274314	#N/A
KCNK3	2.10539	-0.631982	4.44845	0.034933	0.140605	#N/A
RP11-13A1.1	2.10486	-2.03611	5.99158	0.0143743	0.0780371	#N/A
PKMP3	2.1048	-1.96427	6.19842	0.0127865	0.0721227	#N/A
ALOX5AP	2.10382	-1.30511	3.8983	0.0483351	0.173254	#N/A
ARHGAP5-AS1	2.10302	2.89178	5.93271	0.0148624	0.079703	#N/A
MAMDC2-AS1	2.1028	-2.07199	6.87119	0.00875964	0.0559466	#N/A
CTD-2636A23.2	2.1022	-1.77673	2.95206	0.0857679	0.251994	#N/A
FAM228A	2.51471	-1.96884	7.9861	0.00471378	0.0368309	#N/A
FAM229A	1.874	2.81978	10.7538	0.00104068	0.0128368	#N/A
PITX1	2.1007	4.585	3.11483	0.0775828	0.235814	Mesoderm-development-TF/Cartilage-development
FAM196B	2.1007	-0.569522	4.91643	0.0266025	0.117935	#N/A
HIC1	2.10069	1.11659	5.91699	0.0149955	0.0799913	#N/A
UPB1	2.09947	-1.63943	5.22826	0.0222227	0.104813	#N/A
ZSCAN4	2.09914	-2.74487	2.12718	0.144707	0.349116	#N/A
RP11-680F8.4	2.09852	-1.98571	5.621	0.0177465	0.0896604	#N/A
MIR7-3HG	2.09845	-2.47008	1.78599	0.181415	0.401105	#N/A
FAM3B	-2.8299	-2.0162	8.27665	0.00401581	0.0331668	#N/A
S1PR3	2.09595	6.01087	6.45118	0.0110878	0.0656607	#N/A
FAM46A	2.64236	4.82757	11.4448	0.000716941	0.00979878	#N/A
FAM46B	-3.70756	4.92971	65.1119	7.07643e-16	9.76237e-13	#N/A
FAM64A	-1.1565	5.66684	7.53797	0.00604122	0.0434924	Cell-cycle
FAM71F1	-6.29535	2.08198	36.4418	1.57296e-09	3.37086e-07	#N/A
MSX2	2.09287	6.35012	6.73913	0.00943204	0.0588782	Mesoderm-development-TF/Cartilage-development
PRDM13	2.0926	-1.03231	2.72525	0.0987725	0.275906	#N/A
RPL7AP33	2.09243	-2.66145	3.32923	0.0680587	0.217278	#N/A
FAM78B	-3.27324	-0.340269	18.5829	1.6267e-05	0.000604482	#N/A
FAM83D	-1.12661	5.76465	7.97095	0.00475339	0.0370224	Cell-cycle
BAMBI	2.09089	8.11973	6.0684	0.0137622	0.0756216	#N/A
FAM83E	-3.81544	0.245012	17.8186	2.4299e-05	0.000821367	#N/A
FAM83F	-5.6042	1.57043	32.5147	1.18297e-08	1.826e-06	#N/A
FAM83H	-1.60488	5.7102	22.092	2.59891e-06	0.000144135	#N/A
AC093620.5	2.08864	-2.26858	3.23579	0.0720455	0.224708	#N/A
FAM86B1	-1.51501	4.40566	14.6167	0.000131739	0.00292249	#N/A
LINC01252	2.08672	-0.702701	6.90158	0.00861194	0.0553137	#N/A
RP11-344P13.3	2.08505	-3.16464	2.01982	0.155258	0.363956	#N/A
TINCR	2.08405	0.982877	5.40616	0.0200658	0.0977832	#N/A
ASTN1	2.08401	0.0289148	4.08901	0.0431628	0.160799	#N/A
AF001548.5	2.08119	-0.66192	5.7485	0.0165028	0.0852859	#N/A
CT45A11P	2.08085	-2.98581	2.41972	0.119817	0.311729	#N/A
ELMOD1	2.08	0.823034	4.5607	0.0327137	0.134567	#N/A
FAM86C1	-1.6047	2.93585	10.5939	0.00113462	0.013626	#N/A
AGAP2	2.07893	2.1058	5.4649	0.0194022	0.0955095	#N/A
FAM8A1	1.7511	5.77538	20.8981	4.84385e-06	0.000234985	#N/A
FAM92B	-2.59389	-2.36003	8.07104	0.00449783	0.0356816	#N/A
FAP	7.67532	1.21194	12.0867	0.00050783	0.00762774	Cell-cycle
ABCC9	2.07807	-0.628415	2.99914	0.0833088	0.247061	#N/A
FAR2P2	-3.28822	1.46528	11.1738	0.000829589	0.0108697	#N/A
FAR2P3	-2.5174	-1.01328	8.27637	0.00401643	0.0331668	#N/A
FARSB	-1.25123	6.32298	16.8241	4.10091e-05	0.00122655	#N/A
FASTKD2	-0.869871	5.3296	8.56934	0.0034187	0.0294885	#N/A
FAT2	-3.6067	1.20642	19.6692	9.20727e-06	0.000384182	#N/A
FAXDC2	2.24505	3.32853	18.1523	2.03923e-05	0.000724831	#N/A
CD82	2.072	4.6247	6.02648	0.0140928	0.0769019	#N/A
CTC-273B12.10	2.07168	-2.43287	4.1148	0.0425095	0.159198	#N/A
APOD	2.07136	-1.79957	5.18704	0.022756	0.106058	#N/A
GHR	2.07106	2.34251	6.50168	0.0107773	0.0644734	Cartilage-development
AC005775.2	2.06917	-2.74074	5.46932	0.0193532	0.0953744	#N/A
FBLN7	2.56411	2.1733	8.60029	0.00336109	0.0291396	Extracellular-matrix
TBX5-AS1	2.06822	-1.74628	1.85544	0.173152	0.389232	#N/A
FBN1	2.63881	7.92871	16.4255	5.06e-05	0.00144675	Skeletal-system-development/ECM
FBRS	1.98084	6.04916	33.6159	6.71424e-09	1.14886e-06	#N/A
PPP1R14C	2.06732	1.97577	3.93832	0.0471979	0.170619	#N/A
EML6	2.06694	1.82806	5.21856	0.0223471	0.104946	#N/A
FBXL17	2.07903	4.13697	21.5638	3.42253e-06	0.000178174	#N/A
FBXL3	1.21543	5.18866	8.66639	0.00324133	0.028459	#N/A
PSD2	2.06307	0.567124	6.40832	0.0113587	0.0668054	#N/A
FBXL8	3.30115	0.970533	13.1604	0.000285926	0.00502487	#N/A
ABCC8	2.06248	-0.367771	2.39603	0.121644	0.314321	#N/A
FBXO2	-1.44198	4.22428	7.81116	0.00519245	0.0392816	#N/A
ZNF804A	2.06067	2.40232	3.08369	0.0790811	0.238505	#N/A
TGFBR3	2.05801	5.37292	7.03817	0.00797903	0.052417	Extracellular-matrix
FBXO32	2.60472	1.61191	8.6038	0.00335463	0.0291293	#N/A
LINC00857	2.05743	1.29286	6.58857	0.0102636	0.0623584	#N/A
OBP2A	2.0566	-2.8299	1.88779	0.169451	0.384527	#N/A
PTPRVP	2.05657	-1.33687	5.75245	0.0164657	0.085174	#N/A
C17orf74	2.05612	-2.68255	2.20953	0.137161	0.338831	#N/A
AC021188.4	2.05585	-2.43522	2.41291	0.120339	0.312188	#N/A
FBXO8	1.27788	3.72713	8.27897	0.00401069	0.0331668	#N/A
MYOM3	2.05475	0.823828	4.20878	0.0402151	0.153599	#N/A
PSG4	2.05203	0.831556	1.40491	0.235904	0.472686	#N/A
FCGR2A	3.89661	1.04609	15.2839	9.25033e-05	0.00225616	#N/A
FCGR2C	3.47309	-2.00921	9.71772	0.00182499	0.0189835	#N/A
RP11-486A14.2	2.04889	-1.44144	4.98448	0.0255757	0.114859	#N/A
CTD-2655K5.1	2.04882	-2.27902	4.59414	0.0320814	0.133233	#N/A
ARSI	2.04829	4.35537	5.4464	0.0196087	0.0962472	#N/A
RP11-311F12.1	2.04827	-2.88421	4.15073	0.0416165	0.156838	#N/A
PCDH12	2.04782	0.560102	3.4807	0.0620883	0.204396	#N/A
FCGRT	1.29479	4.54296	7.82207	0.0051612	0.0391328	#N/A
OLIG1	2.04692	-2.04505	2.08102	0.149141	0.355314	#N/A
FCHSD1	1.01862	5.00533	7.93514	0.00484839	0.0376163	#N/A
MIR100HG	2.04542	-2.92395	2.46856	0.116144	0.305694	#N/A
FCRL5	-4.99859	-1.93219	28.032	1.19324e-07	1.22419e-05	#N/A
C1QTNF1	2.04484	1.00214	6.51768	0.0106807	0.0641512	#N/A
FCRLA	6.42209	-1.81878	19.7275	8.93047e-06	0.000374757	#N/A
RP11-6O2.3	2.04447	-2.55874	4.01276	0.0451572	0.165574	#N/A
MAGEC1	2.04417	-3.23962	1.82044	0.177261	0.395096	#N/A
AC084082.3	2.0437	-2.96681	3.12291	0.077199	0.235004	#N/A
FER1L4	2.54427	2.6941	12.1296	0.000496284	0.00750356	#N/A
PLCL1	2.04216	1.60447	6.33191	0.0118584	0.0687373	#N/A
RP11-1006G14.1	2.0414	-2.72745	5.45518	0.0195104	0.0958886	#N/A
FETUB	-3.07096	-2.63996	11.2439	0.00079887	0.010578	#N/A
ATP13A4	2.03959	-2.31548	4.52958	0.0333138	0.136224	#N/A
IL6	2.03915	2.04674	2.70269	0.100179	0.278326	#N/A
RP11-389C8.2	2.03897	-2.5714	1.61808	0.20336	0.430493	#N/A
BIK	2.03882	1.15479	4.07138	0.0436157	0.161759	#N/A
FEV	5.43098	-0.409612	8.4664	0.00361766	0.0307244	Mesoderm-development-TF
RP11-463O9.9	2.03688	-1.39981	5.50314	0.0189824	0.0941023	#N/A
TMEM204	2.03499	-1.4156	4.06848	0.0436905	0.161945	#N/A
MID1IP1-AS1	2.03395	-2.80038	3.71248	0.0540072	0.186495	#N/A
RP11-115J16.1	2.03285	-2.27019	1.87206	0.171239	0.386649	#N/A
FGD4	-1.73664	4.36791	17.8277	2.41838e-05	0.000818726	#N/A
MEI1	2.02985	-1.07151	3.84036	0.0500329	0.177012	Cell-cycle
AC003002.6	2.02985	-2.80104	4.52973	0.0333109	0.136224	#N/A
AC005154.7	2.02984	-0.681208	6.79504	0.00914113	0.0576327	#N/A
FGF12	-2.38365	2.57179	13.0865	0.000297426	0.0051898	#N/A
FGF13	-2.21868	4.79868	13.4527	0.000244647	0.00446659	#N/A
SV2C	2.02917	-2.42535	3.51548	0.060798	0.201698	#N/A
FGF13-AS1	-4.15833	0.816337	30.3149	3.67296e-08	4.63556e-06	#N/A
CDH10	2.02813	2.51056	4.85214	0.0276119	0.120858	#N/A
NOL4	2.02763	0.269719	5.93971	0.0148035	0.0795029	#N/A
FGF17	-3.7801	1.34452	10.6189	0.00111938	0.0134943	#N/A
FGF19	-5.26171	3.21805	20.8399	4.99312e-06	0.000240112	#N/A
FGF2	-2.2579	6.41542	21.0504	4.47359e-06	0.000220414	Stem-cell-population-maintenance/Cartilage-development
SLC9A2	2.02294	-1.71491	2.92159	0.0874018	0.25512	#N/A
ISM1	2.02269	2.10762	3.57357	0.058706	0.197015	#N/A
NXPH4	2.02146	1.42737	6.20676	0.0127263	0.0718988	#N/A
AC010492.2	2.02144	-2.02278	4.42092	0.0355009	0.142061	#N/A
GJA4	2.02021	2.35894	1.57178	0.209949	0.439307	#N/A
RP11-43F13.3	2.01984	-0.535831	3.7971	0.0513413	0.180197	#N/A
FGF4	-7.32305	-1.60678	26.3393	2.86399e-07	2.48885e-05	Stem-cell-population-maintenance/Cartilage-development
SH3RF3	2.01889	2.3949	6.63292	0.0100111	0.061416	#N/A
FGF5	4.72033	-1.47544	11.6657	0.000636635	0.00900798	#N/A
FGF7	4.1296	-0.0174659	15.1018	0.000101866	0.0024308	#N/A
FGF8	-3.29793	0.285935	11.4625	0.000710132	0.00974162	Mesoderm-development-TF/Skeletal-system-development
FGF9	3.75839	0.340404	14.5013	0.000140062	0.00305795	Cartilage-development/ECM
GPR155	2.01437	2.92136	6.61055	0.0101376	0.0619457	#N/A
KIAA1683	2.01413	1.44901	6.61022	0.0101395	0.0619457	#N/A
FGFR2	-1.76116	5.86617	11.8625	0.000572742	0.00837783	Skeletal-system-development/ECM
FGFR4	-1.86335	5.23961	20.2593	6.76254e-06	0.000307772	#N/A
FGL2	7.98006	-0.848476	14.3487	0.000151886	0.00323296	#N/A
FHDC1	-2.87197	3.7937	17.866	2.37013e-05	0.00080486	#N/A
SLC38A3	2.01136	1.61306	6.50071	0.0107831	0.0644855	#N/A
RTN1	2.01069	1.34333	6.60043	0.0101954	0.0621496	#N/A
MUC20P1	2.00992	-0.733214	5.07694	0.0242461	0.110942	#N/A
IL18	2.00984	0.928499	3.82866	0.0503831	0.177965	#N/A
CSMD3	2.00902	1.47633	5.35929	0.0206122	0.0996	#N/A
AKAP6	2.00713	2.61117	6.32984	0.0118723	0.0687997	#N/A
FHL1	1.84462	6.19228	13.4584	0.000243916	0.00445692	Cell-cycle
AJ003147.9	2.0063	-2.72793	2.86111	0.0907451	0.261286	#N/A
AC092667.2	2.00499	-2.10309	4.16037	0.0413804	0.156275	#N/A
FILIP1L	3.57166	4.76279	13.9616	0.000186587	0.00369745	#N/A
RP11-215P8.1	2.00416	-2.68466	3.3889	0.0656369	0.212185	#N/A
PDE1C	2.00332	1.9236	4.02136	0.0449274	0.165141	#N/A
FITM2	1.361	3.06137	7.7289	0.00543438	0.0405058	#N/A
STMN2	2.00127	4.19206	5.16986	0.022982	0.106706	#N/A
FKBP10	1.29232	8.73275	7.2953	0.00691354	0.0476509	#N/A
FKBP14	1.55721	6.03119	9.01309	0.00268053	0.024944	#N/A
GOLGA8K	1.99858	-0.319042	5.39006	0.0202518	0.0984836	#N/A
VMO1	1.9967	-1.87415	5.32024	0.0210791	0.100952	#N/A
S100P	1.99628	-2.37379	3.84826	0.0497976	0.176405	#N/A
LINC01422	1.99625	-1.6311	5.01015	0.0251991	0.113814	#N/A
ALPPL2	1.9962	1.23801	2.41703	0.120022	0.311892	#N/A
CTD-2555C10.3	1.99535	-2.33404	2.64562	0.103835	0.284963	#N/A
ADAP2	1.99523	1.5189	4.56135	0.0327012	0.134541	#N/A
C9orf172	1.99386	0.950476	6.37929	0.0115459	0.0675645	#N/A
FKBP7	2.45684	4.68962	13.229	0.000275655	0.00489503	#N/A
FKBP9	2.11516	6.50048	19.2148	1.16802e-05	0.000465373	#N/A
NKX2-5	1.99046	3.12247	7.03892	0.00797571	0.0524169	Mesoderm-development-TF
FKBP9P1	1.72794	2.49653	7.8795	0.00499983	0.0384152	#N/A
FLG-AS1	5.94834	-1.07555	10.0932	0.00148815	0.0164239	#N/A
NFATC2	1.98929	3.2149	6.31779	0.0119533	0.0691235	#N/A
SEZ6L	1.98877	3.2214	3.30099	0.0692381	0.219429	#N/A
LINC01106	1.98858	-0.295024	2.65948	0.102935	0.283372	#N/A
AL022393.7	1.98816	-2.00591	7.09395	0.00773448	0.0515002	#N/A
MEOX2	1.98807	-1.84963	3.21425	0.0729998	0.226596	Pattern-specification-process
FLI1	2.88618	4.26092	27.3219	1.72245e-07	1.63878e-05	Skeletal-system-development
GCOM1	1.98753	-2.43811	3.51696	0.0607439	0.201685	#N/A
FLJ12825	5.26946	-2.35619	12.2883	0.000455799	0.00711517	#N/A
SNCAIP	1.9856	4.11114	6.16296	0.0130452	0.0729549	#N/A
FLJ22447	2.49291	-1.59818	7.33292	0.0067703	0.0470236	#N/A
FLJ27354	2.37991	-1.45296	9.44181	0.00212095	0.0210691	#N/A
WDR86	1.98279	3.7911	5.92271	0.014947	0.0798891	#N/A
FLJ31356	5.04862	-1.93273	10.0767	0.00150155	0.0165211	#N/A
DCDC2	1.98219	0.242969	3.06094	0.0801952	0.240477	#N/A
FLVCR1	-1.08978	5.41702	8.79854	0.00301472	0.0270315	Skeletal-system-development
FLVCR1-AS1	-1.56831	1.99018	7.73127	0.00542726	0.0404853	#N/A
FLVCR2	-2.28275	1.96974	13.7014	0.000214294	0.00405975	#N/A
FN1	2.8806	13.3342	7.81412	0.00518397	0.0392665	Extracellular-matrix
BDNF	1.9791	2.9974	5.00269	0.0253079	0.114097	#N/A
PAEP	1.97881	-1.28001	2.5899	0.107547	0.291109	#N/A
FNDC3A	1.19392	7.0462	9.70812	0.00183456	0.0190651	#N/A
RP11-326C3.7	1.97788	-0.597896	6.4616	0.011023	0.0654527	#N/A
KRTAP5-AS1	1.97753	-1.18531	5.11845	0.0236727	0.10897	#N/A
FNIP1	0.916111	4.74187	7.91552	0.00490125	0.0378535	#N/A
C1orf132	1.97557	-2.76536	3.51576	0.0607879	0.201698	#N/A
RP11-76I23.7	1.97463	-2.77922	4.43004	0.0353116	0.141638	#N/A
AC079354.3	1.97446	-2.21218	4.58244	0.0323012	0.133693	#N/A
EML5	1.97355	1.25172	3.34441	0.0674336	0.21575	#N/A
TCTEX1D1	1.97324	-0.850257	3.89975	0.0482933	0.173133	#N/A
ADAM18	1.97317	-2.49866	1.95141	0.162435	0.374183	#N/A
MEST	1.97238	9.65824	2.76376	0.0964212	0.271849	Mesoderm-development-TF
TTLL9	1.97191	-1.6083	5.9587	0.0146448	0.0789389	#N/A
RP11-443B7.1	1.97054	-3.01935	2.11402	0.145956	0.350564	#N/A
CXCL16	1.96753	1.61625	3.6472	0.0561634	0.191222	#N/A
FNIP2	2.45561	5.36431	27.0318	2.00134e-07	1.86394e-05	#N/A
FOSB	2.62877	2.01582	8.97902	0.00273097	0.0252115	#N/A
CTD-2124B20.3	1.9638	-2.06353	1.28877	0.256276	0.494603	#N/A
FOSL2	1.65107	5.80466	8.30997	0.00394279	0.0328041	#N/A
FOXA1	4.74341	0.832685	9.27514	0.00232284	0.0224582	Pattern-specification-process
LAMA4	1.96211	3.94123	5.92708	0.0149099	0.0798414	Extracellular-matrix
CTC-340A15.2	1.96168	-3.05051	2.41015	0.120551	0.312388	#N/A
TNFAIP8L3	1.96128	0.0956269	5.22139	0.0223107	0.104913	#N/A
RP11-256I23.1	1.9612	-2.72747	4.88747	0.0270522	0.119163	#N/A
DMTN	1.96076	1.6236	5.35211	0.0206972	0.0997926	#N/A
FOXA3	-1.98622	2.75526	8.21919	0.00414497	0.0338845	#N/A
FOXC1	4.68553	4.90425	15.9903	6.36662e-05	0.0016911	Mesoderm-development-TF/Skeletal-system-development
FAM89A	1.95945	4.43192	4.64135	0.0312104	0.131095	#N/A
ARHGEF26-AS1	1.95699	-2.09878	5.36089	0.0205933	0.0995635	#N/A
RAB9B	1.95575	1.99618	6.77418	0.0092486	0.0581277	#N/A
FOXD2	4.38473	0.250256	12.7698	0.000352251	0.00585045	#N/A
FBXW10	1.95456	-1.76546	5.30488	0.0212657	0.10159	#N/A
FOXD2-AS1	3.69454	1.6222	11.0374	0.000892944	0.0114726	#N/A
LINC01554	1.95378	-2.15615	6.55606	0.0104527	0.0632639	#N/A
AF131216.5	1.95296	-1.42164	3.81371	0.0508346	0.178873	#N/A
FOXD3-AS1	-3.4421	3.07728	8.29128	0.00398359	0.0330583	#N/A
ABCA12	1.95031	-0.337093	5.65918	0.0173643	0.0883544	#N/A
ACKR2	1.94986	-1.20355	6.28208	0.0121965	0.0700345	#N/A
FOXG1	4.03482	1.6277	7.82275	0.00515928	0.0391328	Pattern-specification-process
RP11-650L12.2	1.94862	-2.63226	2.67416	0.101989	0.281627	#N/A
SHOX	1.94794	-3.3421	1.76059	0.184551	0.405736	Skeletal-system-development
C11orf96	1.94734	1.49915	6.93965	0.00843056	0.0544941	#N/A
FOXH1	-6.32341	3.73869	59.1425	1.46661e-14	1.19898e-11	Mesoderm-development-TF
SYT11	1.94611	2.68853	3.78746	0.051638	0.180836	#N/A
PROX1	1.94486	3.29594	5.57963	0.0181706	0.0911267	Stem-cell-population-maintenance
RP11-279O9.4	1.94466	-1.83978	3.20779	0.0732882	0.227139	#N/A
CFL1P5	1.94361	-2.76639	3.00052	0.0832376	0.246883	#N/A
FOXI2	-4.84789	-0.359782	20.415	6.23394e-06	0.000288473	#N/A
SP100	1.94143	2.87344	5.65211	0.0174344	0.0885453	Mesoderm-development-TF
HSD17B13	1.94109	-1.8019	4.28651	0.0384159	0.149025	#N/A
FOXI3	-2.95736	2.10483	7.56922	0.00593734	0.0429547	#N/A
CD80	1.93935	-3.073	2.3404	0.126057	0.321078	#N/A
RN7SL689P	1.93859	-1.77021	4.84006	0.0278059	0.121392	#N/A
ENDOU	1.93841	-2.53185	2.78441	0.0951858	0.269433	#N/A
APOL6	1.93828	-0.813188	3.27947	0.0701514	0.221207	#N/A
FOXJ1	-2.48545	0.928736	7.9784	0.00473386	0.0369305	Pattern-specification-process
RP5-1057I20.4	1.93785	-1.60608	4.75679	0.0291828	0.125175	#N/A
ATE1-AS1	1.9377	-1.15127	5.48278	0.0192047	0.0948546	#N/A
CTRC	1.93757	-2.93697	3.22912	0.0723397	0.22518	#N/A
RP4-545K15.5	1.93744	0.331585	6.63228	0.0100147	0.0614211	#N/A
CALML3-AS1	1.93741	-3.16315	1.74417	0.186612	0.40868	#N/A
FOXK1	1.2112	5.71318	15.3026	9.15904e-05	0.00223637	#N/A
RP11-350J20.5	1.93462	-2.76982	2.83277	0.0923591	0.264175	#N/A
RP11-381K20.2	1.93071	-1.87893	1.27947	0.257997	0.496394	#N/A
FOXN3-AS1	-2.25333	-0.134704	11.7962	0.000593532	0.00856837	#N/A
FOXO3	1.07054	5.97641	7.44222	0.00637111	0.0450605	Stem-cell-population-maintenance
LAMA3	1.93031	3.10749	3.82816	0.0503981	0.17799	Extracellular-matrix
RP11-1038A11.1	1.92788	-0.78459	4.60812	0.0318208	0.13265	#N/A
RP11-276H19.1	1.92722	-2.99532	1.58614	0.207878	0.43641	#N/A
FOXO6	2.51563	2.55172	8.85448	0.00292371	0.0264609	#N/A
PCDHB11	1.92641	-0.0454809	6.86242	0.00880274	0.0561577	#N/A
GGT3P	1.92636	0.450946	3.37045	0.0663755	0.213666	#N/A
FOXP2	2.71177	1.15232	12.1282	0.000496657	0.00750356	#N/A
RP1-239B22.5	1.92585	1.03035	5.77632	0.0162435	0.0844629	#N/A
FRAT2	-1.87608	4.50733	19.6118	9.48813e-06	0.000395154	#N/A
FREM1	2.36142	4.66997	7.26284	0.0070396	0.0482879	Skeletal-system-development/ECM
ARHGAP6	1.92409	2.83899	6.79216	0.00915589	0.0576763	#N/A
FRG2	5.88528	-2.41147	12.2682	0.000460743	0.00714725	#N/A
RP11-297P16.3	1.92355	-2.87081	2.03103	0.154116	0.362435	#N/A
RP11-218C14.8	1.92175	-2.50361	4.59759	0.032017	0.133201	#N/A
CH17-340M24.3	1.92158	-2.80604	5.20193	0.0225618	0.105465	#N/A
FRG2B	5.60633	-2.57368	10.1818	0.00141832	0.0158354	#N/A
PPIC	1.92025	5.29702	6.44079	0.0111529	0.0658758	#N/A
NPNT	1.92006	3.66707	3.10385	0.0781073	0.236697	Extracellular-matrix
LINC01091	1.91949	-1.73225	4.78237	0.0287525	0.123927	#N/A
FRK	2.23364	-0.353289	7.80918	0.00519815	0.0392941	#N/A
COX4I2	1.91898	-2.64551	1.47771	0.224134	0.457236	#N/A
RGS4	1.91866	4.50842	3.6015	0.0577276	0.194861	#N/A
RPL29P19	1.91805	0.8547	3.3217	0.068371	0.217802	#N/A
RP11-374M1.2	1.91801	-2.29571	5.80641	0.0159679	0.0835606	#N/A
FRMD4B	2.28669	4.90014	22.0334	2.67949e-06	0.000146838	#N/A
AC007386.3	1.91766	-2.73644	3.47432	0.0623284	0.204881	#N/A
FSCN2	2.36195	-0.63649	12.097	0.000505026	0.00760917	#N/A
FST	-5.43918	6.07297	77.522	1.31253e-18	4.13879e-15	#N/A
FSTL3	2.57447	4.89361	10.2983	0.0013315	0.0152123	#N/A
RP11-932O9.8	1.91581	-3.21431	2.20912	0.137197	0.338831	#N/A
PRRG4	1.91557	1.85042	4.11087	0.0426083	0.159379	#N/A
FSTL4	-2.64959	0.701569	15.0943	0.000102272	0.00243785	#N/A
CSF3R	1.91323	0.0447004	3.21739	0.0728596	0.226352	#N/A
FTLP14	-5.54354	-1.53259	24.0766	9.25775e-07	6.40584e-05	#N/A
FUT2	-5.03884	-0.429769	32.7624	1.04141e-08	1.66573e-06	#N/A
CATSPERD	1.91109	-3.15055	2.34137	0.125978	0.32105	#N/A
DKK3	1.91045	6.4274	6.97796	0.00825197	0.0535897	#N/A
LRRC3B	1.90943	0.828625	1.86415	0.172146	0.38801	#N/A
PDGFRA	1.90872	5.50668	3.26032	0.0709753	0.222742	Skeletal-system-development
LINC00327	1.9071	-0.85725	5.34289	0.020807	0.10019	#N/A
FUT3	4.55503	-0.614643	11.5334	0.000683555	0.00944778	#N/A
CDH17	1.90387	-2.01988	3.6172	0.057185	0.193774	#N/A
AC137932.4	1.90366	-1.90386	3.44327	0.06351	0.207467	#N/A
RP13-33H18.1	1.9033	-1.72432	5.11707	0.0236916	0.10897	#N/A
RN7SL5P	1.90262	1.39393	4.13478	0.0420104	0.157838	#N/A
FUT4	-1.14494	4.10103	8.68248	0.00321284	0.0283102	#N/A
RPL36AP43	1.90151	-2.2621	4.32835	0.0374825	0.146789	#N/A
RP11-341N2.1	1.90143	-2.59736	2.44301	0.11805	0.309063	#N/A
HIST1H1E	1.90117	-2.7116	3.89785	0.048348	0.173272	#N/A
ASIC4	1.90068	-0.481755	7.16725	0.00742467	0.0500153	#N/A
FXN	-1.21238	3.85237	9.70005	0.00184263	0.0191219	#N/A
GPR132	1.89992	-0.90673	3.18362	0.0743796	0.229272	Cell-cycle
FXYD3	-3.49956	-2.03642	7.68509	0.00556789	0.0411037	#N/A
NDP	1.89953	-1.99723	3.78371	0.0517538	0.181097	Extracellular-matrix
AC073052.1	1.89935	-2.09743	4.09531	0.0430023	0.160438	#N/A
MSLNL	1.89506	-3.07692	2.23016	0.13534	0.335997	#N/A
CYP2B7P	1.89415	-0.777465	4.63165	0.0313874	0.131563	#N/A
HSPD1P10	1.89276	-2.94569	3.00268	0.0831268	0.246654	#N/A
FXYD6	1.47841	5.94845	10.8058	0.00101184	0.012604	#N/A
GPR35	1.89154	-1.122	6.34014	0.0118035	0.068545	#N/A
RP11-456H18.2	1.89094	-2.06685	2.33232	0.126713	0.322153	#N/A
FXYD7	-3.06001	-0.166969	16.6097	4.59155e-05	0.0013353	#N/A
KLHL31	1.88966	-0.216871	6.85341	0.00884722	0.0563267	#N/A
KRT18P34	1.88938	-2.64546	2.12034	0.145354	0.34999	#N/A
RP11-589P10.5	1.88594	-1.51133	5.05551	0.0245477	0.111881	#N/A
LINC01522	1.88557	-3.09218	2.2766	0.13134	0.329308	#N/A
VDAC1P8	1.88552	-2.1565	6.42104	0.0112776	0.0663993	#N/A
RP4-584D14.7	1.88471	-2.467	5.22378	0.0222801	0.104815	#N/A
HOXA2	1.88457	1.11039	3.79209	0.0514953	0.180593	HOX
FZD5	-2.86833	5.00367	19.7674	8.74608e-06	0.000369832	Pattern-specification-process
FZD6	1.61201	4.57101	14.6083	0.000132331	0.00292973	#N/A
PCDHGB6	1.88273	5.4517	3.88972	0.0485826	0.173915	#N/A
FZD7	-1.47634	6.55605	16.3316	5.31688e-05	0.00149312	Stem-cell-population-maintenance
AC068282.3	1.88161	-1.52289	5.58062	0.0181603	0.0911139	#N/A
FZD8	1.84638	4.11618	9.57783	0.00196941	0.0199866	#N/A
DDR2	1.88111	3.53066	5.19892	0.022601	0.105539	#N/A
G0S2	3.61792	1.73808	11.0459	0.000888828	0.0114264	#N/A
PTHLH	1.88	1.45181	4.2098	0.0401912	0.153599	Cartilage-development
GAB1	0.959144	4.94502	7.86435	0.00504191	0.038562	#N/A
C3orf20	1.87804	-2.3738	3.86915	0.0491813	0.17515	#N/A
AC104653.1	1.87434	-1.55631	6.44347	0.0111361	0.0658292	#N/A
GABARAPL2	0.793434	5.90779	7.2122	0.00724099	0.049187	#N/A
GABRA2	2.93351	0.103853	11.5702	0.000670163	0.00932105	#N/A
RP11-234K24.3	1.87306	-3.13765	2.19748	0.138237	0.340433	#N/A
IL17B	1.87288	-2.3127	2.62577	0.105141	0.287031	#N/A
SOX5	1.87241	3.88661	7.08045	0.00779293	0.0517645	Cartilage-development
GABRA5	-4.60262	3.20274	25.6972	3.99406e-07	3.28959e-05	#N/A
PPP1R32	1.87182	1.28801	6.76257	0.00930894	0.0583424	#N/A
GABRB3	-2.71605	6.65401	27.1016	1.93043e-07	1.80552e-05	#N/A
GNLY	1.86954	-2.9173	2.45611	0.117069	0.307333	#N/A
GABRG1	-5.86629	-1.68693	17.5332	2.82333e-05	0.000921884	#N/A
FPGT-TNNI3K	1.86744	-0.630657	5.32262	0.0210503	0.100917	#N/A
RNF128	1.8673	1.5744	4.26397	0.0389288	0.15046	#N/A
CTD-2026K11.6	1.86679	-0.14868	7.08581	0.00776966	0.0516565	#N/A
PI15	1.86601	0.85621	4.48519	0.0341897	0.138649	#N/A
SLC5A1	1.8656	-2.86547	2.72475	0.0988035	0.275957	#N/A
PLPPR5	1.86518	2.81496	3.32272	0.0683289	0.217763	#N/A
GADD45A	0.998581	5.75761	7.72374	0.00544993	0.0405858	Cell-cycle
COL4A1	1.86454	10.6405	4.95951	0.0259476	0.115997	Extracellular-matrix
GAL	-4.16296	6.38271	66.9102	2.8416e-16	4.82482e-13	#N/A
POU4F2	1.86143	-2.53312	2.44566	0.11785	0.30875	Mesoderm-development-TF
GALNT11	0.928272	5.60688	9.65632	0.00188701	0.0194544	Pattern-specification-process
SLC40A1	1.86085	3.33428	4.51183	0.0336612	0.13722	#N/A
GALNT14	-1.8576	1.89958	7.31354	0.0068437	0.0473991	#N/A
MIR503HG	1.85948	5.18428	5.98038	0.0144659	0.0783108	#N/A
HLA-DPA1	1.85859	2.61397	5.14841	0.0232677	0.10767	#N/A
NKPD1	1.8585	-1.03327	7.16164	0.00744791	0.0501362	#N/A
LINC00846	1.85844	-2.76391	3.94672	0.0469627	0.170019	#N/A
COL6A3	1.85791	9.14014	2.79131	0.0947769	0.268723	Extracellular-matrix
CUBN	1.85602	2.28918	6.66724	0.00982013	0.0605643	#N/A
GALNT15	3.27627	-2.17827	7.38185	0.00658854	0.0460509	#N/A
CARD8-AS1	1.85424	-0.147484	6.11758	0.0133844	0.074211	#N/A
RP11-109N23.4	1.85393	-2.79433	4.20916	0.0402063	0.153599	#N/A
SOWAHB	1.85344	0.391437	5.54939	0.0184871	0.0922809	#N/A
LINC00907	1.85296	-2.51945	3.78502	0.0517133	0.180984	#N/A
AP003774.4	1.85247	-1.89192	3.28228	0.0700317	0.220924	#N/A
KIAA2012	1.85149	-1.30974	1.64473	0.199677	0.425885	#N/A
GALNT5	2.36324	2.12666	7.23041	0.00716787	0.0488775	#N/A
ALDH3B1	1.8487	1.50929	5.43272	0.0197629	0.0967561	#N/A
AC137932.5	1.84753	-2.85373	2.52587	0.111993	0.298445	#N/A
RPE65	1.84681	-1.2836	2.32203	0.127554	0.323806	#N/A
GALP	-5.00135	-2.33407	8.53441	0.00348495	0.0298499	#N/A
ST3GAL6-AS1	1.84617	-1.23424	5.95726	0.0146568	0.0789843	#N/A
WNT11	1.8453	2.07554	4.34905	0.0370295	0.145722	Cartilage-development/ECM
OSR1	1.84471	-0.0694922	4.02075	0.0449438	0.165148	Mesoderm-development-TF/Cartilage-development
GAP43	-1.84303	4.16201	10.1697	0.00142766	0.0159075	#N/A
ACPP	1.84447	1.75762	3.46235	0.0627812	0.205756	#N/A
GAS1	2.25995	3.25291	9.64833	0.00189524	0.0195028	Cell-cycle
GAS5-AS1	2.57405	-1.34535	9.73279	0.00181009	0.0188552	#N/A
GATA2	2.30707	5.26824	7.17212	0.00740454	0.0499359	Stem-cell-population-maintenance
GATA2-AS1	4.42168	2.14274	13.9074	0.000192044	0.00378248	#N/A
SSC5D	1.84356	4.17523	6.08161	0.0136596	0.0751893	Extracellular-matrix
GATA3	2.70522	4.74497	12.8814	0.000331864	0.00560033	Mesoderm-development-TF
COL6A2	1.84164	8.85926	6.88375	0.0086983	0.0556838	Extracellular-matrix
PRDM12	1.83928	-2.18395	3.71831	0.0538188	0.186023	#N/A
CTD-2319I12.3	1.83913	-1.84357	6.13447	0.0132571	0.0737434	#N/A
GATA3-AS1	3.81671	1.25427	8.44905	0.00365233	0.0309237	#N/A
POPDC2	1.8384	-0.251404	6.54347	0.010527	0.0635913	#N/A
GATA5	4.48265	3.47855	16.3164	5.35993e-05	0.00149949	#N/A
CDH11	1.83565	7.92094	2.70543	0.100007	0.277983	Skeletal-system-development
CBLN2	1.8352	-1.97648	3.52545	0.0604334	0.201047	#N/A
GATAD2A	-0.797631	7.12643	7.29919	0.00689857	0.0476509	#N/A
FLG	1.83328	-3.19646	1.22421	0.268536	0.508136	#N/A
RP11-1081L13.4	1.8321	-2.00084	4.26147	0.0389862	0.150602	#N/A
FBXL21	1.83208	2.47493	2.91937	0.0875219	0.255235	#N/A
AP000345.1	1.83096	-2.57579	3.1755	0.0747502	0.22984	#N/A
SCARNA9	1.82995	-0.821595	6.52014	0.0106659	0.0640958	#N/A
EGR3	1.82981	-0.209713	4.84626	0.0277061	0.121073	#N/A
NR4A3	1.82858	0.521235	6.47491	0.0109408	0.0651447	Mesoderm-development-TF
PTGER2	1.82698	-0.198762	4.37298	0.0365131	0.144518	#N/A
GNG12-AS1	1.82626	-2.10421	4.45445	0.0348103	0.140239	#N/A
ATP6V0D2	1.8257	0.380769	3.50914	0.0610309	0.202242	#N/A
KIAA1211L	1.82501	-0.191498	5.99107	0.0143785	0.0780371	#N/A
RP5-1021I20.1	1.82481	-0.891677	7.09533	0.00772852	0.0515002	#N/A
GATAD2B	1.12373	5.67605	12.999	0.000311655	0.00537434	#N/A
HIST1H2BD	1.82021	1.86261	5.98232	0.01445	0.0782712	#N/A
ECT2L	1.81981	-3.0351	2.03283	0.153934	0.362171	#N/A
TMEM200A	1.81941	5.18335	5.44176	0.0196608	0.0963956	#N/A
GATM	-2.80414	3.21992	11.7733	0.000600863	0.0086403	#N/A
NGF	1.81814	0.139848	4.69145	0.030313	0.128353	#N/A
GOLGA8H	1.8177	-0.0605909	5.21949	0.0223351	0.104939	#N/A
HLA-F-AS1	1.81588	0.678778	4.05486	0.0440443	0.162791	#N/A
AGAP2-AS1	1.81541	0.67924	3.66013	0.0557292	0.190302	#N/A
GBF1	1.04011	7.06949	11.7604	0.00060504	0.00868338	Cell-cycle
GBP1	6.01982	-0.150611	18.8788	1.39292e-05	0.000531938	#N/A
GBP2	4.91282	4.17775	15.3646	8.86332e-05	0.0021762	#N/A
GBP5	4.81662	1.54685	7.92505	0.0048755	0.0377658	#N/A
LBX2	1.81038	0.0464432	5.33792	0.0208663	0.100367	#N/A
RP11-89F3.2	1.80952	-1.9481	3.51811	0.0607015	0.201574	#N/A
RP4-794H19.1	1.80905	-1.84839	3.70912	0.054116	0.186728	#N/A
RN7SKP70	1.8085	-2.7283	4.37667	0.0364341	0.144408	#N/A
CERS6-AS1	1.80845	-1.72788	4.14454	0.041769	0.157171	#N/A
RP11-214K3.18	1.8077	-2.81936	3.32233	0.0683448	0.217781	#N/A
RP11-95O2.5	1.80737	-2.25082	6.17868	0.0129299	0.0725167	#N/A
GBX2	-2.91574	3.70935	10.3208	0.00131536	0.0151297	Mesoderm-development-TF
CTD-2560K21.6	1.80532	-2.4246	3.10991	0.0778175	0.23617	#N/A
SCOC-AS1	1.80519	-0.293727	6.58949	0.0102583	0.0623442	#N/A
AC008746.12	1.80393	-2.88469	2.76573	0.0963025	0.271667	#N/A
PENK	1.80378	0.984389	3.09903	0.0783388	0.237079	#N/A
IL6STP1	1.8024	-3.1696	1.98101	0.159284	0.369782	#N/A
ADGRE1	1.80113	-2.85467	1.33701	0.247562	0.485252	#N/A
ADGRD1	1.80071	0.712938	5.03251	0.0248758	0.113027	#N/A
[truncated: 20,074 more rows]

## Sheet: GO-Terms
Gene	GO
AAAS	Cell-cycle
AATF	Cell-cycle
ABCB1	Cell-cycle
ABI1	Skeletal-system-development
ABI3BP	Extracellular-matrix
ABL1	Cell-cycle
ABT1	Mesoderm-development-TF
ACAN	Cartilage-development/ECM
ACD	Skeletal-system-development
ACHE	Extracellular-matrix
ACP2	Skeletal-system-development
ACTG1	Extracellular-matrix
ACTL6A	Mesoderm-development-TF
ACTL6B	Mesoderm-development-TF
ACTN1	Mesoderm-development-TF
ACTN2	Mesoderm-development-TF
ACTN3	Skeletal-system-development
ACTN4	Mesoderm-development-TF
ACTR1A	Cell-cycle
ACTR2	Cell-cycle
ACTR3	Cell-cycle
ACTR8	Cell-cycle
ACVR1	Mesoderm-development-TF
ACVR1B	Cell-cycle
ACVR2A	Mesoderm-development-TF/Skeletal-system-development
ACVR2B	Mesoderm-development-TF/Skeletal-system-development
ACVRL1	Cartilage-development
ADAM11	Extracellular-matrix
ADAM17	Cell-cycle
ADAMTS1	Extracellular-matrix
ADAMTS10	Extracellular-matrix
ADAMTS12	Cartilage-development/ECM
ADAMTS13	Extracellular-matrix
ADAMTS14	Extracellular-matrix
ADAMTS15	Extracellular-matrix
ADAMTS16	Extracellular-matrix
ADAMTS17	Extracellular-matrix
ADAMTS18	Extracellular-matrix
ADAMTS19	Extracellular-matrix
ADAMTS2	Extracellular-matrix
ADAMTS20	Extracellular-matrix
ADAMTS3	Extracellular-matrix
ADAMTS4	Skeletal-system-development/ECM
ADAMTS5	Extracellular-matrix
ADAMTS6	Extracellular-matrix
ADAMTS7	Cartilage-development/ECM
ADAMTS8	Extracellular-matrix
ADAMTS9	Extracellular-matrix
ADAMTSL1	Extracellular-matrix
ADAMTSL2	Extracellular-matrix
ADAMTSL3	Extracellular-matrix
ADAMTSL4	Extracellular-matrix
ADAMTSL5	Extracellular-matrix
ADARB1	Cell-cycle
ADCYAP1	Cell-cycle
ADGRG1	Pattern-specification-process
ADIPOQ	Gastrulation
AEBP1	Skeletal-system-development/ECM
AEBP2	Mesoderm-development-TF
AES	Mesoderm-development-TF/Skeletal-system-development
AFAP1L2	Cell-cycle
AGO4	Cell-cycle
AGRN	Extracellular-matrix
AHCTF1	Cell-cycle
AHI1	Pattern-specification-process
AHR	Cell-cycle
AHRR	Mesoderm-development-TF
AHSG	Skeletal-system-development/ECM
AIDA	Pattern-specification-process
AIF1	Cell-cycle
AIP	Mesoderm-development-TF
AIRE	Mesoderm-development-TF
AJUBA	Mesoderm-development-TF
AK1	Cell-cycle
AKAP13	Skeletal-system-development
AKAP8	Cell-cycle
AKAP8L	Cell-cycle
AKAP9	Cell-cycle
AKT1	Cell-cycle
AKT2	Cell-cycle
ALDH1A2	Pattern-specification-process
ALG5	Pattern-specification-process
ALKBH4	Cell-cycle
ALOX15B	Cell-cycle
ALPL	Skeletal-system-development/ECM
ALX1	Mesoderm-development-TF/Cartilage-development
ALX3	Skeletal-system-development
ALX4	Skeletal-system-development
AMBN	Extracellular-matrix
AMELX	Cartilage-development/ECM
AMELY	Extracellular-matrix
AMER1	Skeletal-system-development
AMH	Mesoderm-development-TF
AMOT	Gastrulation
AMTN	Extracellular-matrix
ANAPC1	Cell-cycle
ANAPC10	Cell-cycle
ANAPC11	Cell-cycle
ANAPC13	Cell-cycle
ANAPC15	Cell-cycle
ANAPC16	Cell-cycle
ANAPC2	Cell-cycle
ANAPC4	Cell-cycle
ANAPC5	Cell-cycle
ANAPC7	Cell-cycle
ANG	Extracellular-matrix
ANGEL2	Cell-cycle
ANGPTL4	Extracellular-matrix
ANK3	Cell-cycle
ANKH	Skeletal-system-development
ANKLE1	Cell-cycle
ANKLE2	Cell-cycle
ANKRA2	Mesoderm-development-TF
ANKRD1	Mesoderm-development-TF
ANKRD11	Skeletal-system-development
ANKRD17	Cell-cycle
ANKRD53	Cell-cycle
ANLN	Cell-cycle
ANO6	Skeletal-system-development
ANOS1	Extracellular-matrix
ANXA1	Cell-cycle
ANXA11	Cell-cycle
ANXA2	Skeletal-system-development/ECM
AP1B1	Pattern-specification-process
APBB1	Cell-cycle
APBB2	Cell-cycle
APC	Cell-cycle
APCS	Extracellular-matrix
APELA	Mesoderm-development-TF
APEX1	Mesoderm-development-TF
APEX2	Cell-cycle
APITD1-CORT	Cell-cycle
APLNR	Gastrulation
APLP1	Extracellular-matrix
APOA1	Gastrulation
APOE	Extracellular-matrix
APOH	Extracellular-matrix
APP	Cell-cycle
APPL1	Cell-cycle
APPL2	Cell-cycle
AR	Pattern-specification-process
ARAP1	Cell-cycle
ARC	Pattern-specification-process
ARF4	Extracellular-matrix
ARF6	Cell-cycle
ARFRP1	Gastrulation
ARHGAP35	Mesoderm-development-TF
ARHGEF10	Cell-cycle
ARHGEF11	Cell-cycle
ARHGEF2	Cell-cycle
ARID1A	Stem-cell-population-maintenance
ARID1B	Mesoderm-development-TF
ARID3A	Cell-cycle
ARID5B	Mesoderm-development-TF
ARL13B	Pattern-specification-process
ARL2	Cell-cycle
ARL2BP	Mesoderm-development-TF
ARL3	Cell-cycle
ARL6	Pattern-specification-process
ARL8A	Cell-cycle
ARL8B	Cell-cycle
ARMC4	Pattern-specification-process
ARNT	Mesoderm-development-TF
ARNTL	Mesoderm-development-TF
ARPP19	Cell-cycle
ARSE	Skeletal-system-development
ASCL1	Mesoderm-development-TF
ASCL2	Stem-cell-population-maintenance
ASH1L	Skeletal-system-development
ASNS	Cell-cycle
ASPH	Pattern-specification-process
ASPM	Stem-cell-population-maintenance
ASPN	Extracellular-matrix
ASXL1	Mesoderm-development-TF/Cartilage-development
ASZ1	Cell-cycle
ATAD5	Cell-cycle
ATF2	Mesoderm-development-TF
ATF3	Mesoderm-development-TF
ATF4	Mesoderm-development-TF
ATF5	Mesoderm-development-TF
ATF6	Mesoderm-development-TF
ATF7IP	Mesoderm-development-TF
ATM	Pattern-specification-process
ATN1	Mesoderm-development-TF
ATOH8	Gastrulation
ATP2B4	Cell-cycle
ATP5A1	Extracellular-matrix
ATP5B	Extracellular-matrix
ATP5O	Extracellular-matrix
ATP6AP1	Skeletal-system-development
ATP6AP2	Pattern-specification-process
ATP7A	Cartilage-development
ATR	Cell-cycle
ATRIP	Cell-cycle
ATRX	Cell-cycle
ATXN7L3	Mesoderm-development-TF
AUNIP	Cell-cycle
AURKA	Pattern-specification-process
AURKAIP1	Cell-cycle
AURKB	Cell-cycle
AURKC	Cell-cycle
AVPI1	Cell-cycle
AXIN1	Mesoderm-development-TF/Skeletal-system-development
AXIN2	Cartilage-development
AZI2	Cell-cycle
B9D2	Cell-cycle
BABAM1	Cell-cycle
BACH1	Cell-cycle
BAD	Cell-cycle
BAG6	Cell-cycle
BAK1	Cell-cycle
BANF1	Cell-cycle
BANP	Cell-cycle
BAP1	Cell-cycle
BARD1	Cell-cycle
BARX1	Pattern-specification-process
BARX2	Cartilage-development
BASP1	Mesoderm-development-TF
BATF3	Mesoderm-development-TF
BAX	Cell-cycle
BBS2	Cartilage-development
BBS4	Pattern-specification-process
BBS5	Pattern-specification-process
BBS7	Pattern-specification-process
BBX	Skeletal-system-development
BCAN	Skeletal-system-development/ECM
BCAT1	Cell-cycle
BCCIP	Cell-cycle
BCL10	Mesoderm-development-TF
BCL2	Cell-cycle
BCL2L1	Cell-cycle
BCL2L11	Cell-cycle
BCL9	Stem-cell-population-maintenance
BCL9L	Mesoderm-development-TF
BCOR	Mesoderm-development-TF
BCR	Cell-cycle
BDP1	Mesoderm-development-TF
BECN1	Cell-cycle
BEND6	Mesoderm-development-TF
BEX2	Cell-cycle
BGLAP	Skeletal-system-development
BGN	Extracellular-matrix
BHLHE40	Mesoderm-development-TF
BHLHE41	Mesoderm-development-TF
BICC1	Pattern-specification-process
BID	Cell-cycle
BIN1	Cell-cycle
BIN3	Cell-cycle
BIRC2	Mesoderm-development-TF
BIRC5	Cell-cycle
BIRC6	Cell-cycle
BLCAP	Cell-cycle
BLM	Cell-cycle
BMI1	Pattern-specification-process
BMP1	Cartilage-development/ECM
BMP10	Cartilage-development
BMP2	Cartilage-development
BMP3	Cartilage-development
BMP4	Cartilage-development/ECM
BMP5	Cartilage-development
BMP6	Cartilage-development
BMP7	Stem-cell-population-maintenance/Skeletal-system-development/ECM
BMP8A	Cartilage-development
BMP8B	Cartilage-development
BMPR1A	Stem-cell-population-maintenance/Skeletal-system-development
BMPR1B	Cartilage-development
BMPR2	Cartilage-development
BMX	Mesoderm-development-TF
BOD1	Cell-cycle
BOD1L2	Cell-cycle
BOLL	Cell-cycle
BOP1	Cell-cycle
BORA	Cell-cycle
BPTF	Pattern-specification-process
BRAF	Stem-cell-population-maintenance
BRCA1	Mesoderm-development-TF
BRCA2	Cell-cycle
BRCC3	Cell-cycle
BRD4	Cell-cycle
BRD7	Mesoderm-development-TF
BRDT	Mesoderm-development-TF
BRE	Cell-cycle
BRF2	Mesoderm-development-TF
BRINP1	Cell-cycle
BRINP2	Cell-cycle
BRINP3	Cell-cycle
BRIP1	Cell-cycle
BRSK1	Cell-cycle
BRSK2	Cell-cycle
BTC	Cell-cycle
BTG1	Mesoderm-development-TF
BTG2	Pattern-specification-process
BTG3	Cell-cycle
BTG4	Cell-cycle
BTK	Mesoderm-development-TF
BTRC	Cell-cycle
BUB1	Cell-cycle
BUB1B	Cell-cycle
BUB3	Cell-cycle
BUD31	Mesoderm-development-TF
C10orf99	Cell-cycle
C11orf80	Cell-cycle
C14orf39	Cell-cycle
C1D	Mesoderm-development-TF
C1QBP	Mesoderm-development-TF
C2CD3	Pattern-specification-process
C2orf40	Cell-cycle
C6orf15	Extracellular-matrix
C6orf89	Cell-cycle
C8orf4	Cell-cycle
C9orf69	Cell-cycle
CAB39	Cell-cycle
CAB39L	Cell-cycle
CABLES1	Cell-cycle
CABLES2	Cell-cycle
CACUL1	Cell-cycle
CALCOCO1	Mesoderm-development-TF
CALM1	Cell-cycle
CALM2	Cell-cycle
CALM3	Cell-cycle
CALR	Extracellular-matrix
CAMK1	Cell-cycle
CAMK2A	Cell-cycle
CAMK2D	Cell-cycle
CAMK2G	Cell-cycle
CANX	Extracellular-matrix
CAPN3	Cell-cycle
CARM1	Mesoderm-development-TF/Cartilage-development
CASK	Extracellular-matrix
CASP14	Extracellular-matrix
CASP2	Cell-cycle
CASP3	Cell-cycle
CAV2	Cell-cycle
CBFA2T2	Mesoderm-development-TF
CBFA2T3	Mesoderm-development-TF
CBFB	Mesoderm-development-TF
CBX4	Mesoderm-development-TF
CC2D2A	Pattern-specification-process
CCAR1	Mesoderm-development-TF
CCAR2	Cell-cycle
CCBE1	Extracellular-matrix
CCDC103	Pattern-specification-process
CCDC124	Cell-cycle
CCDC151	Pattern-specification-process
CCDC155	Cell-cycle
CCDC36	Cell-cycle
CCDC39	Pattern-specification-process
CCDC40	Pattern-specification-process
CCDC62	Mesoderm-development-TF
CCDC8	Cell-cycle
CCDC80	Extracellular-matrix
CCL21	Extracellular-matrix
CCNA1	Cell-cycle
CCNA2	Cell-cycle
CCNB1	Cell-cycle
CCNB1IP1	Cell-cycle
CCNB2	Cell-cycle
CCNB3	Cell-cycle
CCNC	Cell-cycle
CCND1	Mesoderm-development-TF
CCND2	Cell-cycle
CCND3	Cell-cycle
CCNDBP1	Cell-cycle
CCNE1	Mesoderm-development-TF
CCNE2	Cell-cycle
CCNF	Cell-cycle
CCNG1	Cell-cycle
CCNG2	Cell-cycle
CCNH	Cell-cycle
CCNI	Cell-cycle
CCNK	Cell-cycle
CCNL1	Cell-cycle
CCNL2	Cell-cycle
CCNO	Cell-cycle
CCNT1	Cell-cycle
CCNT2	Cell-cycle
CCNY	Cell-cycle
CCNYL1	Cell-cycle
CCP110	Cell-cycle
CCPG1	Cell-cycle
CCSAP	Cell-cycle
CCT2	Extracellular-matrix
CCT6A	Extracellular-matrix
CD151	Extracellular-matrix
CD248	Extracellular-matrix
CD28	Cell-cycle
CD2AP	Cell-cycle
CD3D	Mesoderm-development-TF
CD44	Cartilage-development
CD93	Extracellular-matrix
CDC123	Cell-cycle
CDC14A	Cell-cycle
CDC14B	Cell-cycle
CDC16	Cell-cycle
CDC20	Cell-cycle
CDC23	Cell-cycle
CDC25A	Cell-cycle
CDC25B	Cell-cycle
CDC25C	Cell-cycle
CDC26	Cell-cycle
CDC27	Cell-cycle
CDC34	Cell-cycle
CDC37	Cell-cycle
CDC42	Cell-cycle
CDC45	Cell-cycle
CDC5L	Mesoderm-development-TF
CDC6	Cell-cycle
CDC7	Cell-cycle
CDC73	Stem-cell-population-maintenance
CDCA2	Cell-cycle
CDCA3	Cell-cycle
CDCA5	Cell-cycle
CDCA8	Cell-cycle
CDH11	Skeletal-system-development
CDH13	Cell-cycle
CDH2	Stem-cell-population-maintenance
CDK1	Cell-cycle
CDK10	Cell-cycle
CDK11A	Cell-cycle
CDK12	Cell-cycle
CDK13	Cell-cycle
CDK14	Cell-cycle
CDK15	Cell-cycle
CDK19	Cell-cycle
CDK2	Cell-cycle
CDK20	Cell-cycle
CDK2AP1	Cell-cycle
CDK3	Cell-cycle
CDK4	Cell-cycle
CDK5	Cell-cycle
CDK5R1	Cell-cycle
CDK5R2	Cell-cycle
CDK5RAP1	Cell-cycle
CDK5RAP2	Cell-cycle
CDK5RAP3	Cell-cycle
CDK6	Cell-cycle
CDK7	Mesoderm-development-TF
CDK8	Cell-cycle
CDK9	Cell-cycle
CDKL1	Cell-cycle
CDKL2	Cell-cycle
CDKL3	Cell-cycle
CDKL4	Cell-cycle
CDKN1A	Cell-cycle
CDKN1B	Cell-cycle
CDKN1C	Skeletal-system-development
CDKN2A	Cell-cycle
CDKN2B	Cell-cycle
CDKN2C	Cell-cycle
CDKN2D	Cell-cycle
CDKN3	Cell-cycle
CDON	Extracellular-matrix
CDT1	Cell-cycle
CDX1	Skeletal-system-development
CDX2	Stem-cell-population-maintenance
CDX4	Pattern-specification-process
CDYL	Mesoderm-development-TF
CEBPA	Mesoderm-development-TF
CECR2	Cell-cycle
CELSR1	Pattern-specification-process
CELSR2	Pattern-specification-process
CENPA	Cell-cycle
CENPC	Cell-cycle
CENPE	Cell-cycle
CENPF	Cell-cycle
CENPH	Cell-cycle
CENPI	Cell-cycle
CENPJ	Cell-cycle
CENPK	Cell-cycle
CENPL	Cell-cycle
CENPM	Cell-cycle
CENPN	Cell-cycle
CENPO	Cell-cycle
CENPP	Cell-cycle
CENPQ	Cell-cycle
CENPS	Cell-cycle
CENPT	Cell-cycle
CENPU	Cell-cycle
CENPV	Cell-cycle
CENPW	Cell-cycle
CENPX	Cell-cycle
CEP120	Cell-cycle
CEP126	Cell-cycle
CEP131	Cell-cycle
CEP135	Cell-cycle
CEP152	Cell-cycle
CEP164	Cell-cycle
CEP192	Cell-cycle
CEP250	Cell-cycle
CEP290	Cell-cycle
CEP41	Cell-cycle
CEP55	Cell-cycle
CEP57	Cell-cycle
CEP57L1	Cell-cycle
CEP63	Cell-cycle
CEP70	Cell-cycle
CEP72	Cell-cycle
CEP76	Cell-cycle
CEP78	Cell-cycle
CEP85	Cell-cycle
CEP97	Cell-cycle
CER1	Mesoderm-development-TF/Cartilage-development
CETN1	Cell-cycle
CETN2	Cell-cycle
CETN3	Cell-cycle
CFAP53	Pattern-specification-process
CFC1	Gastrulation
CFC1B	Gastrulation
CFL1	Extracellular-matrix
CFP	Extracellular-matrix
CGREF1	Cell-cycle
CGRRF1	Cell-cycle
CHAD	Skeletal-system-development/ECM
CHADL	Cartilage-development/ECM
CHAF1A	Cell-cycle
CHAF1B	Cell-cycle
CHAMP1	Cell-cycle
CHD3	Cell-cycle
CHD4	Cell-cycle
CHD7	Skeletal-system-development
CHEK1	Cell-cycle
CHEK2	Cell-cycle
CHFR	Cell-cycle
CHI3L1	Cartilage-development/ECM
CHL1	Extracellular-matrix
CHMP1A	Cell-cycle
CHMP1B	Cell-cycle
CHMP2A	Cell-cycle
CHMP2B	Cell-cycle
CHMP3	Cell-cycle
CHMP4A	Cell-cycle
CHMP4B	Cell-cycle
CHMP4C	Cell-cycle
CHMP5	Cell-cycle
CHMP6	Cell-cycle
CHMP7	Cell-cycle
CHORDC1	Cell-cycle
CHRD	Mesoderm-development-TF/Skeletal-system-development
CHRDL2	Cartilage-development
CHST11	Cartilage-development
CHSY1	Cartilage-development
CHTF18	Cell-cycle
CHTF8	Cell-cycle
CIB1	Cell-cycle
CIITA	Mesoderm-development-TF
CILP	Extracellular-matrix
CILP2	Extracellular-matrix
CINP	Cell-cycle
CIR1	Mesoderm-development-TF
CIT	Cell-cycle
CITED1	Mesoderm-development-TF
CITED2	Mesoderm-development-TF
CITED4	Mesoderm-development-TF
CKAP2	Cell-cycle
CKAP4	Extracellular-matrix
CKAP5	Cell-cycle
CKS1B	Cell-cycle
CKS2	Cell-cycle
CLDN18	Skeletal-system-development
CLEC14A	Extracellular-matrix
CLEC3B	Extracellular-matrix
CLIC1	Cell-cycle
CLIP1	Cell-cycle
CLOCK	Mesoderm-development-TF
CLSPN	Cell-cycle
CLTA	Cell-cycle
CLTC	Extracellular-matrix
CLTCL1	Cell-cycle
CLU	Extracellular-matrix
CMA1	Extracellular-matrix
CMKLR1	Skeletal-system-development
CNEP1R1	Cell-cycle
CNMD	Cartilage-development/ECM
CNOT1	Stem-cell-population-maintenance
CNOT10	Cell-cycle
CNOT11	Cell-cycle
CNOT2	Stem-cell-population-maintenance
CNOT3	Stem-cell-population-maintenance
CNOT4	Cell-cycle
CNOT6	Cell-cycle
CNOT6L	Cell-cycle
CNOT7	Cell-cycle
CNOT8	Cell-cycle
CNOT9	Cell-cycle
CNPPD1	Cell-cycle
CNTD1	Cell-cycle
CNTRL	Cell-cycle
CNTROB	Cell-cycle
COBL	Pattern-specification-process
COCH	Extracellular-matrix
COL10A1	Cartilage-development/ECM
COL11A1	Cartilage-development/ECM
COL11A2	Cartilage-development/ECM
COL12A1	Skeletal-system-development/ECM
COL13A1	Skeletal-system-development
COL14A1	Extracellular-matrix
COL15A1	Extracellular-matrix
COL16A1	Extracellular-matrix
COL17A1	Extracellular-matrix
COL18A1	Extracellular-matrix
COL19A1	Skeletal-system-development/ECM
COL1A1	Cartilage-development/ECM
COL1A2	Skeletal-system-development/ECM
COL20A1	Extracellular-matrix
COL21A1	Extracellular-matrix
COL22A1	Extracellular-matrix
COL24A1	Extracellular-matrix
COL26A1	Extracellular-matrix
COL27A1	Cartilage-development/ECM
COL28A1	Extracellular-matrix
COL2A1	Cartilage-development/ECM
COL3A1	Skeletal-system-development/ECM
COL4A1	Extracellular-matrix
COL4A2	Extracellular-matrix
COL4A3	Extracellular-matrix
COL4A4	Extracellular-matrix
COL4A5	Extracellular-matrix
COL4A6	Extracellular-matrix
COL5A1	Extracellular-matrix
COL5A2	Skeletal-system-development/ECM
COL5A3	Extracellular-matrix
COL6A1	Extracellular-matrix
COL6A2	Extracellular-matrix
COL6A3	Extracellular-matrix
COL6A5	Extracellular-matrix
COL6A6	Extracellular-matrix
COL7A1	Extracellular-matrix
COL8A1	Extracellular-matrix
COL8A2	Extracellular-matrix
COL9A1	Extracellular-matrix
COL9A2	Skeletal-system-development/ECM
COL9A3	Extracellular-matrix
COLQ	Extracellular-matrix
COMP	Cartilage-development/ECM
COPS2	Mesoderm-development-TF
COPS5	Mesoderm-development-TF
CPA6	Extracellular-matrix
CPXM2	Extracellular-matrix
CPZ	Extracellular-matrix
CRADD	Cell-cycle
CRB2	Mesoderm-development-TF
CREB1	Mesoderm-development-TF
CREB3L2	Cartilage-development
CREBBP	Mesoderm-development-TF
CREBL2	Cell-cycle
CREG1	Mesoderm-development-TF
CRIP2	Extracellular-matrix
CRISP3	Extracellular-matrix
CRISPLD2	Extracellular-matrix
CRKL	Pattern-specification-process
CRLF3	Cell-cycle
CROCC	Cell-cycle
CRTAC1	Extracellular-matrix
CRTAP	Extracellular-matrix
CRY1	Mesoderm-development-TF
CRY2	Mesoderm-development-TF
CRYM	Mesoderm-development-TF
CSGALNACT1	Cartilage-development
CSNK1A1	Cell-cycle
CSNK1D	Cell-cycle
CSNK1E	Cell-cycle
CSNK2A1	Cell-cycle
CSNK2A2	Cell-cycle
CSPP1	Cell-cycle
CST3	Extracellular-matrix
CSTA	Extracellular-matrix
CTBP1	Mesoderm-development-TF
CTBP2	Mesoderm-development-TF
CTC-554D6.1	Cell-cycle
CTC1	Skeletal-system-development
CTCF	Mesoderm-development-TF
CTCFL	Cell-cycle
CTD-2116N17.1	Cell-cycle
CTDNEP1	Mesoderm-development-TF
CTDP1	Cell-cycle
CTDSP1	Cell-cycle
CTDSP2	Cell-cycle
CTDSPL	Cell-cycle
CTGF	Cartilage-development/ECM
CTHRC1	Extracellular-matrix
CTNNB1	Stem-cell-population-maintenance/Skeletal-system-development
CTNNBIP1	Pattern-specification-process
CTR9	Stem-cell-population-maintenance
CTSD	Extracellular-matrix
CTSG	Extracellular-matrix
CUL1	Cell-cycle
CUL2	Cell-cycle
CUL4A	Stem-cell-population-maintenance
CUL4B	Cell-cycle
CUL5	Cell-cycle
CUL7	Cell-cycle
CUL9	Cell-cycle
CUZD1	Cell-cycle
CXCL8	Cell-cycle
CXCR5	Cell-cycle
CYLD	Cell-cycle
CYP1A1	Cell-cycle
CYP26B1	Skeletal-system-development
CYP26C1	Pattern-specification-process
CYP27B1	Cell-cycle
CYR61	Cartilage-development/ECM
CYTL1	Cartilage-development
DAAM2	Pattern-specification-process
DAB2IP	Cell-cycle
DACH1	Cell-cycle
DACT1	Cell-cycle
DAG1	Extracellular-matrix
DAND5	Mesoderm-development-TF
DAPK3	Cell-cycle
DAW1	Pattern-specification-process
DAXX	Mesoderm-development-TF
DBF4	Cell-cycle
DBF4B	Cell-cycle
DBX1	Pattern-specification-process
DCAF6	Mesoderm-development-TF
DCD	Extracellular-matrix
DCHS1	Skeletal-system-development
DCLRE1A	Cell-cycle
DCLRE1B	Cell-cycle
DCN	Extracellular-matrix
DCTN1	Cell-cycle
DCTN2	Cell-cycle
DCTN3	Cell-cycle
DDB1	Cell-cycle
DDIAS	Cell-cycle
DDIT3	Mesoderm-development-TF
DDRGK1	Cell-cycle
DDX1	Mesoderm-development-TF
DDX11	Cell-cycle
DDX17	Mesoderm-development-TF
DDX39B	Cell-cycle
DDX3X	Cell-cycle
DDX4	Cell-cycle
DDX5	Extracellular-matrix
DDX54	Mesoderm-development-TF
DDX6	Stem-cell-population-maintenance
DEAF1	Skeletal-system-development
DEFA1	Extracellular-matrix
DEFA1B	Extracellular-matrix
DEUP1	Cell-cycle
DGCR6	Extracellular-matrix
DHCR24	Cell-cycle
DHFR	Cell-cycle
DHRS3	Skeletal-system-development
DIAPH2	Cell-cycle
DIRAS3	Cell-cycle
DIS3L2	Stem-cell-population-maintenance
DISP1	Pattern-specification-process
DIXDC1	Cell-cycle
DLD	Gastrulation
DLG1	Skeletal-system-development/ECM
DLGAP5	Cell-cycle
DLL1	Stem-cell-population-maintenance
DLL3	Mesoderm-development-TF/Skeletal-system-development
DLL4	Pattern-specification-process
DLX1	Skeletal-system-development
DLX2	Cartilage-development
DLX5	Skeletal-system-development
DLX6	Skeletal-system-development
DMAP1	Mesoderm-development-TF
DMC1	Cell-cycle
DMP1	Extracellular-matrix
DMRT1	Cell-cycle
DMRT2	Skeletal-system-development
DMRT3	Pattern-specification-process
DMRTA2	Pattern-specification-process
DMRTC2	Cell-cycle
DMTF1	Mesoderm-development-TF
DNA2	Cell-cycle
DNAAF1	Pattern-specification-process
DNAH11	Pattern-specification-process
DNAH5	Pattern-specification-process
DNAI1	Pattern-specification-process
DNAI2	Pattern-specification-process
DNAJB1	Mesoderm-development-TF
DNM2	Cell-cycle
DNMT3A	Cell-cycle
DNMT3B	Mesoderm-development-TF
DNMT3L	Cell-cycle
DONSON	Cell-cycle
DOT1L	Cell-cycle
DPCD	Pattern-specification-process
DPEP3	Cell-cycle
DPPA2	Stem-cell-population-maintenance
DPPA4	Stem-cell-population-maintenance
DPT	Extracellular-matrix
DR1	Mesoderm-development-TF
DRAP1	Mesoderm-development-TF
DRC1	Pattern-specification-process
DRD2	Cell-cycle
DRD3	Cell-cycle
DSCAML1	Skeletal-system-development
DSCC1	Cell-cycle
DSG1	Extracellular-matrix
DSN1	Cell-cycle
DSP	Extracellular-matrix
DSPP	Skeletal-system-development/ECM
DST	Extracellular-matrix
DTL	Cell-cycle
DTX1	Mesoderm-development-TF
DTYMK	Cell-cycle
DUSP13	Cell-cycle
DUSP2	Gastrulation
DUSP3	Cell-cycle
DUSP4	Gastrulation
DUSP5	Gastrulation
DUSP6	Gastrulation
DUX4	Cell-cycle
DVL1	Gastrulation
DVL2	Gastrulation
DYM	Skeletal-system-development
DYNC1H1	Extracellular-matrix
DYNC1I2	Cell-cycle
DYNC1LI1	Cell-cycle
DYNC2H1	Pattern-specification-process
DYNC2LI1	Pattern-specification-process
DYNLL1	Cell-cycle
DYNLT1	Cell-cycle
DYNLT3	Cell-cycle
DYRK1B	Mesoderm-development-TF
DYX1C1	Pattern-specification-process
E2F1	Cell-cycle
E2F2	Cell-cycle
E2F3	Cell-cycle
E2F4	Cell-cycle
E2F5	Cell-cycle
E2F6	Mesoderm-development-TF
E2F7	Mesoderm-development-TF
E2F8	Mesoderm-development-TF
E4F1	Mesoderm-development-TF
EBP	Skeletal-system-development
ECD	Mesoderm-development-TF
ECM1	Extracellular-matrix
ECM2	Extracellular-matrix
ECT2	Cell-cycle
EDF1	Mesoderm-development-TF
EDIL3	Extracellular-matrix
EDN1	Cartilage-development
EDN3	Cell-cycle
EED	Pattern-specification-process
EEF2	Extracellular-matrix
EFEMP1	Cartilage-development/ECM
EFEMP2	Extracellular-matrix
EFNA5	Extracellular-matrix
EFNB1	Pattern-specification-process
EFTUD2	Extracellular-matrix
EGF	Pattern-specification-process
EGFL6	Extracellular-matrix
EGFL7	Extracellular-matrix
EGFLAM	Extracellular-matrix
EGFR	Cell-cycle
EGR2	Pattern-specification-process
EHMT2	Cell-cycle
EID1	Mesoderm-development-TF
EIF2AK3	Cartilage-development
EIF2AK4	Cell-cycle
EIF4A1	Extracellular-matrix
EIF4A3	Skeletal-system-development
EIF4E	Stem-cell-population-maintenance
EIF4EBP1	Cell-cycle
EIF4ENIF1	Stem-cell-population-maintenance
EIF4G1	Cell-cycle
EIF4G2	Cell-cycle
ELANE	Mesoderm-development-TF
ELAVL1	Stem-cell-population-maintenance
ELF3	Mesoderm-development-TF
ELF5	Stem-cell-population-maintenance
ELK3	Mesoderm-development-TF
ELK4	Mesoderm-development-TF
ELN	Extracellular-matrix
EMD	Cell-cycle
EME1	Cell-cycle
EME2	Cell-cycle
EMID1	Extracellular-matrix
EMILIN1	Extracellular-matrix
EMILIN2	Extracellular-matrix
EMILIN3	Extracellular-matrix
EML1	Cell-cycle
EML4	Cell-cycle
EMX1	Pattern-specification-process
EMX2	Pattern-specification-process
EN1	Skeletal-system-development
ENAM	Extracellular-matrix
ENG	Skeletal-system-development
ENSA	Cell-cycle
ENTPD2	Extracellular-matrix
ENY2	Mesoderm-development-TF
EOMES	Stem-cell-population-maintenance
EP300	Mesoderm-development-TF/Skeletal-system-development
EPAS1	Stem-cell-population-maintenance
EPB41L5	Mesoderm-development-TF
EPGN	Cell-cycle
EPHA1	Stem-cell-population-maintenance
EPHA2	Mesoderm-development-TF/Skeletal-system-development
EPS8	Cell-cycle
EPYC	Extracellular-matrix
ERBB4	Pattern-specification-process
ERBIN	Extracellular-matrix
ERCC1	Cell-cycle
ERCC2	Cell-cycle
ERCC3	Cell-cycle
ERCC4	Cell-cycle
ERCC6L	Cell-cycle
EREG	Cell-cycle
ERF	Mesoderm-development-TF
ERH	Cell-cycle
ERN1	Cell-cycle
ERN2	Cell-cycle
ESCO1	Cell-cycle
ESCO2	Cell-cycle
ESPL1	Cell-cycle
ESR2	Mesoderm-development-TF
ESRRA	Cartilage-development
ESRRB	Mesoderm-development-TF
ESX1	Cell-cycle
ETAA1	Cell-cycle
ETS2	Mesoderm-development-TF/Skeletal-system-development
ETV2	Mesoderm-development-TF
EVC	Cartilage-development
EVI5	Cell-cycle
EVX1	Pattern-specification-process
EXD1	Cell-cycle
EXO1	Cell-cycle
EXOC4	Mesoderm-development-TF
EXT1	Mesoderm-development-TF/Skeletal-system-development
EXT2	Mesoderm-development-TF
EXTL1	Skeletal-system-development
EYA1	Mesoderm-development-TF/Skeletal-system-development
EYA2	Mesoderm-development-TF
EZH2	Cell-cycle
EZR	Cell-cycle
F3	Extracellular-matrix
FAM175A	Cell-cycle
FAM175B	Cell-cycle
FAM20C	Skeletal-system-development
FAM32A	Cell-cycle
FAM58A	Cell-cycle
FAM64A	Cell-cycle
FAM83D	Cell-cycle
FANCA	Cell-cycle
FANCD2	Stem-cell-population-maintenance
FANCG	Cell-cycle
FANCI	Cell-cycle
FANCM	Cell-cycle
FAP	Cell-cycle
FAT4	Skeletal-system-development
FBLN1	Extracellular-matrix
FBLN2	Extracellular-matrix
FBLN5	Extracellular-matrix
FBLN7	Extracellular-matrix
FBN1	Skeletal-system-development/ECM
FBN2	Skeletal-system-development/ECM
FBN3	Extracellular-matrix
FBXL15	Pattern-specification-process
FBXL7	Cell-cycle
FBXO31	Cell-cycle
FBXO4	Cell-cycle
FBXO43	Cell-cycle
FBXO5	Cell-cycle
FBXO6	Cell-cycle
FBXO7	Cell-cycle
FBXW11	Cell-cycle
FBXW4	Cartilage-development
FBXW5	Cell-cycle
FBXW7	Cell-cycle
FEM1B	Cell-cycle
FEN1	Cell-cycle
FER	Cell-cycle
FEV	Mesoderm-development-TF
FEZF1	Pattern-specification-process
FEZF2	Pattern-specification-process
FGF1	Extracellular-matrix
FGF10	Stem-cell-population-maintenance/ECM
FGF18	Cartilage-development
FGF2	Stem-cell-population-maintenance/Cartilage-development
FGF4	Stem-cell-population-maintenance/Cartilage-development
FGF6	Cartilage-development
FGF8	Mesoderm-development-TF/Skeletal-system-development
FGF9	Cartilage-development/ECM
FGFBP3	Extracellular-matrix
FGFR1	Mesoderm-development-TF/Cartilage-development
FGFR1OP	Cell-cycle
FGFR2	Skeletal-system-development/ECM
FGFR3	Cartilage-development
FGFRL1	Skeletal-system-development
FHL1	Cell-cycle
FHL2	Mesoderm-development-TF
FHL5	Mesoderm-development-TF
FIGN	Cell-cycle
FIGNL1	Cell-cycle
FKBP6	Cell-cycle
FKBP8	Pattern-specification-process
FLCN	Cell-cycle
FLI1	Skeletal-system-development
FLNA	Extracellular-matrix
FLNB	Extracellular-matrix
FLRT1	Extracellular-matrix
FLRT2	Extracellular-matrix
FLRT3	Extracellular-matrix
FLT3LG	Cell-cycle
FLVCR1	Skeletal-system-development
FMN1	Skeletal-system-development
FMN2	Cell-cycle
FMOD	Extracellular-matrix
FN1	Extracellular-matrix
FNTB	Cell-cycle
FOLR1	Pattern-specification-process
FOSL1	Cell-cycle
FOXA1	Pattern-specification-process
FOXA2	Gastrulation
FOXB1	Pattern-specification-process
FOXC1	Mesoderm-development-TF/Skeletal-system-development
FOXC2	Mesoderm-development-TF/Skeletal-system-development
FOXD1	Pattern-specification-process
FOXD3	Stem-cell-population-maintenance
FOXE3	Cell-cycle
FOXF1	Mesoderm-development-TF
FOXG1	Pattern-specification-process
FOXH1	Mesoderm-development-TF
FOXJ1	Pattern-specification-process
FOXM1	Cell-cycle
FOXN3	Skeletal-system-development
FOXN4	Pattern-specification-process
FOXO1	Stem-cell-population-maintenance
FOXO3	Stem-cell-population-maintenance
FOXO4	Cell-cycle
FOXP1	Stem-cell-population-maintenance/Skeletal-system-development
FOXP3	Mesoderm-development-TF
FRAS1	Extracellular-matrix
FREM1	Skeletal-system-development/ECM
FREM2	Extracellular-matrix
FREM3	Extracellular-matrix
FRS2	Gastrulation
FRZB	Cartilage-development
FSD1	Cell-cycle
FUS	Mesoderm-development-TF
FUT10	Stem-cell-population-maintenance
FUZ	Skeletal-system-development
FZD3	Cell-cycle
FZD5	Pattern-specification-process
FZD7	Stem-cell-population-maintenance
FZD9	Cell-cycle
FZR1	Cell-cycle
GABPA	Mesoderm-development-TF
GADD45A	Cell-cycle
GADD45B	Cell-cycle
GADD45G	Cell-cycle
GADD45GIP1	Cell-cycle
GAK	Cell-cycle
GALNT11	Pattern-specification-process
GANAB	Extracellular-matrix
GAPDH	Extracellular-matrix
GAS1	Cell-cycle
GAS2	Cell-cycle
GAS2L1	Cell-cycle
GAS6	Cell-cycle
GAS7	Cell-cycle
GAS8	Pattern-specification-process
GATA2	Stem-cell-population-maintenance
GATA3	Mesoderm-development-TF
GATA4	Mesoderm-development-TF
GBF1	Cell-cycle
GBX2	Mesoderm-development-TF
GDF10	Skeletal-system-development
GDF11	Mesoderm-development-TF/Skeletal-system-development
GDF2	Cartilage-development
GDF3	Skeletal-system-development
GDF5	Cartilage-development
GDF6	Cartilage-development
GDNF	Pattern-specification-process
GDPD5	Cell-cycle
GEM	Cell-cycle
GEN1	Cell-cycle
GFI1	Cell-cycle
GFOD2	Extracellular-matrix
GH1	Skeletal-system-development
GHR	Cartilage-development
GHRL	Cartilage-development
GIGYF2	Cell-cycle
GINS1	Cell-cycle
GINS2	Cell-cycle
GIPC1	Cell-cycle
GIT1	Cell-cycle
GJA5	Skeletal-system-development
GLDN	Extracellular-matrix
GLG1	Cartilage-development/ECM
GLI1	Pattern-specification-process
GLI2	Cartilage-development
GLI3	Cartilage-development
GLMP	Mesoderm-development-TF
GMEB1	Mesoderm-development-TF
GMEB2	Mesoderm-development-TF
GML	Cell-cycle
GMNC	Cell-cycle
GMNN	Mesoderm-development-TF
GNA11	Skeletal-system-development
GNAI1	Cell-cycle
GNAI2	Cell-cycle
GNAI3	Cell-cycle
GNAQ	Skeletal-system-development
GNAS	Cartilage-development
GOLGA2	Cell-cycle
GON4L	Mesoderm-development-TF
GORAB	Pattern-specification-process
GP5	Extracellular-matrix
GPC1	Extracellular-matrix
GPC2	Extracellular-matrix
GPC3	Extracellular-matrix
GPC4	Extracellular-matrix
GPC5	Extracellular-matrix
GPC6	Extracellular-matrix
GPER1	Cell-cycle
GPI	Mesoderm-development-TF
GPLD1	Cartilage-development/ECM
GPNMB	Cell-cycle
GPR132	Cell-cycle
GPR161	Pattern-specification-process
GPR3	Cell-cycle
GPR68	Skeletal-system-development
GPS1	Cell-cycle
GPS2	Mesoderm-development-TF
GPSM2	Cell-cycle
GREM1	Cartilage-development
GREM2	Pattern-specification-process
GRHL2	Skeletal-system-development
GRHL3	Pattern-specification-process
GRIP1	Mesoderm-development-TF
GRK5	Cell-cycle
GRSF1	Pattern-specification-process
GSC	Skeletal-system-development
GSG2	Cell-cycle
GSK3B	Cell-cycle
GSPT1	Cell-cycle
GSPT2	Cell-cycle
GSX2	Pattern-specification-process
GTF2A1	Mesoderm-development-TF
GTF2A1L	Mesoderm-development-TF
GTF2A2	Mesoderm-development-TF
GTF2F1	Mesoderm-development-TF
GTF2F2	Mesoderm-development-TF
GTF2H1	Cell-cycle
GTF3C1	Mesoderm-development-TF
GTF3C3	Mesoderm-development-TF
GTF3C5	Mesoderm-development-TF
GTPBP4	Cell-cycle
GTSE1	Cell-cycle
H1FOO	Cell-cycle
H2AFX	Cell-cycle
H2AFY	Cell-cycle
HACE1	Cell-cycle
HADHA	Extracellular-matrix
HAND1	Mesoderm-development-TF/Cartilage-development
HAND2	Mesoderm-development-TF/Cartilage-development
HAPLN1	Skeletal-system-development/ECM
HAPLN2	Skeletal-system-development/ECM
HAPLN3	Skeletal-system-development/ECM
HAPLN4	Skeletal-system-development/ECM
HAS2	Skeletal-system-development
HAUS1	Cell-cycle
HAUS2	Cell-cycle
HAUS3	Cell-cycle
HAUS4	Cell-cycle
HAUS5	Cell-cycle
HAUS6	Cell-cycle
HAUS7	Cell-cycle
HAUS8	Cell-cycle
HBP1	Cell-cycle
HCFC1	Mesoderm-development-TF
HCFC2	Mesoderm-development-TF
HCK	Mesoderm-development-TF
HDAC1	Mesoderm-development-TF
HDAC3	Mesoderm-development-TF
HDAC4	Mesoderm-development-TF/Skeletal-system-development
HDAC7	Mesoderm-development-TF
HDAC8	Cell-cycle
HDAC9	Mesoderm-development-TF
HDGF	Mesoderm-development-TF
HECA	Cell-cycle
HECW2	Cell-cycle
HELLS	Cell-cycle
HELZ2	Mesoderm-development-TF
HEPACAM	Cell-cycle
HEPACAM2	Cell-cycle
HERC5	Cell-cycle
HES1	Stem-cell-population-maintenance
HES3	Pattern-specification-process
HES5	Stem-cell-population-maintenance/Cartilage-development
HES6	Mesoderm-development-TF
HES7	Mesoderm-development-TF/Skeletal-system-development
HEXB	Skeletal-system-development
HEXIM1	Cell-cycle
HEXIM2	Cell-cycle
HEY1	Mesoderm-development-TF
HEY2	Mesoderm-development-TF
HEYL	Mesoderm-development-TF
HFM1	Cell-cycle
HGF	Cell-cycle
HHEX	Gastrulation
HHIP	Skeletal-system-development
HIF1A	Mesoderm-development-TF/Cartilage-development
HINFP	Mesoderm-development-TF
HIPK1	Pattern-specification-process
HIPK2	Mesoderm-development-TF
HIRA	Mesoderm-development-TF
HIST1H4A	Extracellular-matrix
HIST1H4B	Extracellular-matrix
HIST1H4C	Extracellular-matrix
HIST1H4D	Extracellular-matrix
HIST1H4E	Extracellular-matrix
HIST1H4F	Extracellular-matrix
HIST1H4H	Extracellular-matrix
HIST1H4I	Extracellular-matrix
HIST1H4J	Extracellular-matrix
HIST1H4K	Extracellular-matrix
HIST1H4L	Extracellular-matrix
HIST2H4A	Extracellular-matrix
HIST2H4B	Extracellular-matrix
HIST4H4	Extracellular-matrix
HJURP	Cell-cycle
HMCN1	Extracellular-matrix
HMCN2	Extracellular-matrix
HMG20B	Cell-cycle
HMGA1	Mesoderm-development-TF
HMGA2	Stem-cell-population-maintenance/Cartilage-development
HMGN5	Cell-cycle
HMMR	Cell-cycle
HNF1A	Mesoderm-development-TF
HNF1B	Stem-cell-population-maintenance
HNF4A	Gastrulation
HNRNPK	Extracellular-matrix
HNRNPM	Extracellular-matrix
HNRNPU	Extracellular-matrix
HOMEZ	Mesoderm-development-TF
HOOK3	Stem-cell-population-maintenance
HORMAD1	Cell-cycle
HORMAD2	Cell-cycle
HOXA1	HOX
HOXA10	HOX
HOXA11	HOX
HOXA13	HOX
HOXA2	HOX
HOXA3	HOX
HOXA4	HOX
HOXA5	HOX
HOXA6	HOX
HOXA7	HOX
HOXA9	HOX
HOXB1	HOX
HOXB13	HOX
HOXB2	HOX
HOXB3	HOX
HOXB4	HOX
HOXB5	HOX
HOXB6	HOX
HOXB7	HOX
HOXB8	HOX
HOXB9	HOX
HOXC10	HOX
HOXC11	HOX
HOXC12	HOX
HOXC13	HOX
HOXC4	HOX
HOXC5	HOX
HOXC6	HOX
HOXC8	HOX
HOXC9	HOX
HOXD1	HOX
HOXD10	HOX
HOXD11	HOX
HOXD12	Skeletal-system-development
HOXD13	HOX
HOXD3	HOX
HOXD4	HOX
HOXD8	HOX
HOXD9	HOX
HPGD	Cell-cycle
HPSE	Extracellular-matrix
HPSE2	Extracellular-matrix
HR	Mesoderm-development-TF
HRAS	Cell-cycle
HSBP1	Mesoderm-development-TF
HSBP1L1	Mesoderm-development-TF
HSD17B1	Skeletal-system-development
HSD17B12	Extracellular-matrix
HSF1	Cell-cycle
HSF2	Mesoderm-development-TF
HSF4	Mesoderm-development-TF
HSP90AA1	Cell-cycle
HSP90B1	Extracellular-matrix
HSPA1A	Mesoderm-development-TF
HSPA1B	Cell-cycle
HSPA2	Cell-cycle
HSPA5	Extracellular-matrix
HSPA8	Extracellular-matrix
HSPA9	Extracellular-matrix
HSPB1	Extracellular-matrix
HSPB11	Skeletal-system-development
HSPD1	Extracellular-matrix
HSPG2	Extracellular-matrix
HTATIP2	Mesoderm-development-TF
HTRA1	Extracellular-matrix
HTRA2	Cell-cycle
HTT	Cell-cycle
HUS1	Cell-cycle
HUS1B	Cell-cycle
HYAL1	Cartilage-development
HYAL2	Mesoderm-development-TF/Cartilage-development
HYAL3	Cartilage-development
IBSP	Extracellular-matrix
ID2	Cell-cycle
ID3	Mesoderm-development-TF
ID4	Mesoderm-development-TF
IFITM5	Skeletal-system-development
IFNG	Cell-cycle
IFNW1	Cell-cycle
IFT122	Pattern-specification-process
IFT140	Skeletal-system-development
IFT172	Skeletal-system-development
IFT52	Pattern-specification-process
IFT57	Pattern-specification-process
IFT74	Pattern-specification-process
IFT80	Cartilage-development
IGF1	Skeletal-system-development
IGF2	Skeletal-system-development
IGF2BP1	Stem-cell-population-maintenance
IGFBP4	Skeletal-system-development
IGFBP7	Extracellular-matrix
IHH	Cartilage-development
IKZF1	Mesoderm-development-TF
IKZF3	Mesoderm-development-TF
IL12A	Cell-cycle
IL12B	Cell-cycle
IL17F	Cartilage-development
IL1A	Cell-cycle
IL1B	Cell-cycle
IL1RL1	Extracellular-matrix
IL1RN	Gastrulation
IL31RA	Mesoderm-development-TF
ILK	Cell-cycle
IMPAD1	Cartilage-development
IMPG1	Extracellular-matrix
IMPG2	Extracellular-matrix
INCA1	Cell-cycle
INCENP	Cell-cycle
ING1	Cell-cycle
ING2	Cell-cycle
ING4	Mesoderm-development-TF
INHA	Skeletal-system-development
INHBA	Mesoderm-development-TF
INO80	Cell-cycle
INPPL1	Skeletal-system-development
INS	Cell-cycle
INSIG1	Skeletal-system-development
INSIG2	Skeletal-system-development
INSM1	Cell-cycle
INSR	Cell-cycle
INTS13	Cell-cycle
INTS3	Cell-cycle
INTS7	Cell-cycle
INTU	Pattern-specification-process
IQGAP3	Cell-cycle
IRF1	Cell-cycle
IRF3	Mesoderm-development-TF
IRF6	Cell-cycle
IRX1	Pattern-specification-process
IRX2	Pattern-specification-process
IRX3	Mesoderm-development-TF
IRX4	Pattern-specification-process
IRX5	Skeletal-system-development
ISL1	Mesoderm-development-TF
IST1	Cell-cycle
ITGA2	Mesoderm-development-TF
ITGA3	Mesoderm-development-TF
ITGA4	Gastrulation
ITGA5	Gastrulation
ITGA6	Extracellular-matrix
ITGA7	Gastrulation
ITGA8	Mesoderm-development-TF
ITGAV	Gastrulation
ITGB1	Mesoderm-development-TF
ITGB2	Gastrulation
ITGB3	Mesoderm-development-TF
ITGB3BP	Cell-cycle
ITGB4	Mesoderm-development-TF
ITGB5	Gastrulation
ITGB8	Cartilage-development
JADE1	Mesoderm-development-TF
JAG1	Stem-cell-population-maintenance
JAG2	Skeletal-system-development
JAK2	Mesoderm-development-TF
JAZF1	Mesoderm-development-TF
JMY	Mesoderm-development-TF
JTB	Cell-cycle
JUN	Mesoderm-development-TF
JUNB	Mesoderm-development-TF
JUND	Mesoderm-development-TF
JUP	Extracellular-matrix
KANK2	Cell-cycle
KAT14	Cell-cycle
KAT2A	Mesoderm-development-TF
KAT2B	Mesoderm-development-TF
KAT5	Mesoderm-development-TF
KAT6A	Mesoderm-development-TF
KATNA1	Cell-cycle
KATNAL1	Cell-cycle
KATNB1	Cell-cycle
KAZALD1	Extracellular-matrix
KCNA5	Cell-cycle
KCNH5	Cell-cycle
KCNIP3	Mesoderm-development-TF
KCTD1	Mesoderm-development-TF
KCTD11	Cell-cycle
KDM1A	Mesoderm-development-TF
KDM2B	Stem-cell-population-maintenance
KDM3A	Stem-cell-population-maintenance
KDM4C	Stem-cell-population-maintenance
KDM5A	Mesoderm-development-TF
KDM5B	Mesoderm-development-TF
KDM6A	Mesoderm-development-TF
KDM6B	Mesoderm-development-TF
KDM8	Cell-cycle
KERA	Extracellular-matrix
KHDRBS1	Cell-cycle
KIAA0430	Cell-cycle
KIAA0753	Cell-cycle
KIAA1217	Skeletal-system-development
KIF11	Cell-cycle
KIF13A	Cell-cycle
KIF14	Cell-cycle
KIF15	Cell-cycle
KIF16B	Gastrulation
KIF18A	Cell-cycle
KIF18B	Cell-cycle
KIF20A	Cell-cycle
KIF20B	Cell-cycle
KIF22	Cell-cycle
KIF23	Cell-cycle
KIF25	Cell-cycle
KIF2A	Cell-cycle
KIF2B	Cell-cycle
KIF2C	Cell-cycle
KIF3A	Pattern-specification-process
KIF3B	Pattern-specification-process
KIF4A	Cell-cycle
KIF4B	Cell-cycle
KIFC1	Cell-cycle
KIT	Stem-cell-population-maintenance/Skeletal-system-development
KIZ	Cell-cycle
KLF10	Stem-cell-population-maintenance/Skeletal-system-development
KLF11	Cell-cycle
KLF12	Mesoderm-development-TF
KLF4	Stem-cell-population-maintenance
KLF7	Mesoderm-development-TF
KLHDC3	Cell-cycle
KLHL13	Cell-cycle
KLHL21	Cell-cycle
KLHL22	Cell-cycle
KLHL42	Cell-cycle
KLHL9	Cell-cycle
KLK10	Cell-cycle
KLLN	Cell-cycle
KMT2A	Pattern-specification-process
KMT2E	Cell-cycle
KMT5A	Mesoderm-development-TF
KNL1	Cell-cycle
KNSTRN	Cell-cycle
KNTC1	Cell-cycle
KPNB1	Cell-cycle
KRT1	Extracellular-matrix
KRT18	Cell-cycle
L3MBTL1	Cell-cycle
LAD1	Extracellular-matrix
LAMA1	Extracellular-matrix
LAMA2	Extracellular-matrix
LAMA3	Extracellular-matrix
LAMA4	Extracellular-matrix
LAMA5	Extracellular-matrix
LAMB1	Extracellular-matrix
LAMB2	Extracellular-matrix
LAMB3	Extracellular-matrix
LAMB4	Extracellular-matrix
LAMC1	Extracellular-matrix
LAMC2	Extracellular-matrix
LAMC3	Extracellular-matrix
LAMTOR1	Cell-cycle
LAMTOR2	Cell-cycle
LAMTOR3	Cell-cycle
LAMTOR4	Cell-cycle
LAMTOR5	Cell-cycle
LATS1	Cell-cycle
LATS2	Cell-cycle
LBX1	Pattern-specification-process
LCMT1	Cell-cycle
LDB1	Stem-cell-population-maintenance
LDB2	Stem-cell-population-maintenance
LECT2	Skeletal-system-development
LEF1	Mesoderm-development-TF
LEFTY1	Stem-cell-population-maintenance
LEFTY2	Stem-cell-population-maintenance
LEMD2	Cell-cycle
LEMD3	Cell-cycle
LEO1	Stem-cell-population-maintenance
LEP	Cartilage-development
LFNG	Pattern-specification-process
LGALS1	Extracellular-matrix
LGALS3	Extracellular-matrix
LGALS3BP	Extracellular-matrix
LHX1	Mesoderm-development-TF/Skeletal-system-development
LHX2	Mesoderm-development-TF
LHX3	Mesoderm-development-TF
LHX9	Mesoderm-development-TF
LIF	Stem-cell-population-maintenance
LIG1	Cell-cycle
LIG3	Cell-cycle
LIG4	Stem-cell-population-maintenance
LILRB1	Skeletal-system-development
LIMD1	Mesoderm-development-TF
LIN28A	Stem-cell-population-maintenance
LIN37	Cell-cycle
LIN52	Cell-cycle
LIN54	Cell-cycle
LIN9	Cell-cycle
LINGO1	Extracellular-matrix
LINGO2	Extracellular-matrix
LINGO3	Extracellular-matrix
LLGL2	Cell-cycle
LMCD1	Extracellular-matrix
LMLN	Cell-cycle
LMNA	Extracellular-matrix
LMO2	Mesoderm-development-TF
LMX1B	Pattern-specification-process
LNPK	Cartilage-development
LOX	Extracellular-matrix
LOXL1	Extracellular-matrix
LOXL2	Cartilage-development/ECM
LPIN1	Mesoderm-development-TF
LPIN2	Mesoderm-development-TF
LPIN3	Mesoderm-development-TF
LPL	Extracellular-matrix
LPXN	Mesoderm-development-TF
LRFN1	Extracellular-matrix
LRFN2	Extracellular-matrix
LRFN3	Extracellular-matrix
LRFN4	Extracellular-matrix
LRFN5	Extracellular-matrix
LRP4	Pattern-specification-process
LRP5	Stem-cell-population-maintenance/Skeletal-system-development
LRP6	Cartilage-development
LRRC17	Skeletal-system-development
LRRC38	Extracellular-matrix
LRRC55	Extracellular-matrix
LRRC6	Pattern-specification-process
LRRC70	Extracellular-matrix
LRRCC1	Cell-cycle
LRRK1	Skeletal-system-development
LRRN1	Extracellular-matrix
LRRN2	Extracellular-matrix
LRRN3	Extracellular-matrix
LSM1	Stem-cell-population-maintenance
LSM10	Cell-cycle
LSM11	Cell-cycle
LTBP1	Extracellular-matrix
LTBP2	Extracellular-matrix
LTBP3	Extracellular-matrix
LTBP4	Extracellular-matrix
LTF	Skeletal-system-development
LUM	Cartilage-development/ECM
LZTS1	Cell-cycle
LZTS2	Cell-cycle
M1AP	Cell-cycle
MAD1L1	Cell-cycle
MAD2L1	Cell-cycle
MAD2L1BP	Cell-cycle
MAD2L2	Cell-cycle
MADD	Cell-cycle
MAEA	Cell-cycle
MAEL	Cell-cycle
MAF	Cartilage-development
MAFB	Pattern-specification-process
MAGED1	Mesoderm-development-TF
MAGI2	Cell-cycle
MAJIN	Cell-cycle
MAK	Mesoderm-development-TF
MAMDC2	Extracellular-matrix
MAML1	Mesoderm-development-TF
MAML2	Mesoderm-development-TF
MAML3	Mesoderm-development-TF
MAMSTR	Mesoderm-development-TF
MAP10	Cell-cycle
MAP2K1	Cell-cycle
MAP2K5	Gastrulation
MAP2K6	Cell-cycle
MAP3K10	Mesoderm-development-TF
MAP3K20	Cell-cycle
MAP3K8	Cell-cycle
MAP4	Cell-cycle
MAP9	Cell-cycle
MAPK1	Cell-cycle
MAPK12	Cell-cycle
MAPK13	Cell-cycle
MAPK14	Cartilage-development
MAPK3	Cartilage-development
MAPK4	Cell-cycle
MAPK6	Cell-cycle
MAPKAPK2	Cell-cycle
MAPRE1	Cell-cycle
MAPRE2	Cell-cycle
MAPRE3	Cell-cycle
MARK4	Cell-cycle
MARVELD1	Cell-cycle
MASTL	Cell-cycle
MATN1	Cartilage-development/ECM
MATN2	Extracellular-matrix
MATN3	Skeletal-system-development/ECM
MAU2	Cell-cycle
MAX	Mesoderm-development-TF
MBTD1	Skeletal-system-development
MCIDAS	Mesoderm-development-TF
MCM10	Cell-cycle
MCM2	Cell-cycle
MCM3	Cell-cycle
MCM4	Cell-cycle
MCM5	Cell-cycle
MCM6	Cell-cycle
MCM7	Cell-cycle
MCM8	Cell-cycle
MCMBP	Cell-cycle
MCMDC2	Cell-cycle
MCPH1	Stem-cell-population-maintenance/Skeletal-system-development
MCTS1	Cell-cycle
MDC1	Cell-cycle
MDFI	Skeletal-system-development
MDM1	Cell-cycle
MDM2	Cell-cycle
MDM4	Cell-cycle
MECOM	Cell-cycle
MECP2	Mesoderm-development-TF
MED1	Mesoderm-development-TF/Skeletal-system-development
MED10	Stem-cell-population-maintenance
MED11	Mesoderm-development-TF
MED12	Stem-cell-population-maintenance/Skeletal-system-development
MED12L	Mesoderm-development-TF
MED13	Mesoderm-development-TF
MED13L	Mesoderm-development-TF
MED14	Stem-cell-population-maintenance
MED15	Mesoderm-development-TF
MED16	Mesoderm-development-TF
MED17	Mesoderm-development-TF
MED18	Mesoderm-development-TF
MED19	Mesoderm-development-TF
MED20	Mesoderm-development-TF
MED21	Stem-cell-population-maintenance
MED22	Mesoderm-development-TF
MED23	Mesoderm-development-TF
MED24	Stem-cell-population-maintenance
MED25	Cell-cycle
MED26	Mesoderm-development-TF
MED27	Stem-cell-population-maintenance
MED28	Stem-cell-population-maintenance
MED30	Stem-cell-population-maintenance
MED31	Mesoderm-development-TF
MED4	Mesoderm-development-TF
MED6	Mesoderm-development-TF
MED7	Stem-cell-population-maintenance
MED8	Mesoderm-development-TF
MED9	Mesoderm-development-TF
MEF2A	Mesoderm-development-TF
MEF2C	Cartilage-development
MEF2D	Cartilage-development
MEGF8	Skeletal-system-development
MEGF9	Extracellular-matrix
MEI1	Cell-cycle
MEI4	Cell-cycle
MEIKIN	Cell-cycle
MEIOB	Cell-cycle
MEIOC	Cell-cycle
MEIS1	Skeletal-system-development
MEIS2	Mesoderm-development-TF
MELK	Cell-cycle
MEN1	Cell-cycle
MEOX1	Pattern-specification-process
MEOX2	Pattern-specification-process
MEPCE	Cell-cycle
MEPE	Skeletal-system-development/ECM
MESDC2	Mesoderm-development-TF
MESP1	Mesoderm-development-TF
MESP2	Mesoderm-development-TF
MEST	Mesoderm-development-TF
METTL14	Stem-cell-population-maintenance
METTL3	Stem-cell-population-maintenance
MEX3C	Cartilage-development
MFAP1	Extracellular-matrix
MFAP2	Extracellular-matrix
MFAP4	Extracellular-matrix
MFAP5	Extracellular-matrix
MFGE8	Extracellular-matrix
MFNG	Pattern-specification-process
MGP	Cartilage-development/ECM
MIB1	Pattern-specification-process
MICAL2	Pattern-specification-process
MICAL3	Cell-cycle
MID1	Pattern-specification-process
MIF	Cell-cycle
MIGA2	Skeletal-system-development
MIIP	Cell-cycle
MIS12	Cell-cycle
MIS18A	Cell-cycle
MIS18BP1	Cell-cycle
MISP	Cell-cycle
MITD1	Cell-cycle
MIXL1	Mesoderm-development-TF
MKI67	Cell-cycle
MKKS	Cartilage-development
MKL1	Mesoderm-development-TF
MKL2	Mesoderm-development-TF
MKS1	Skeletal-system-development
MLF1	Cell-cycle
MLH1	Cell-cycle
MLH3	Cell-cycle
MLLT3	Pattern-specification-process
MLST8	Cell-cycle
MLXIP	Mesoderm-development-TF
MLXIPL	Cell-cycle
MMP1	Extracellular-matrix
MMP10	Extracellular-matrix
MMP11	Extracellular-matrix
MMP12	Extracellular-matrix
MMP13	Cartilage-development/ECM
MMP14	Skeletal-system-development/ECM
MMP15	Extracellular-matrix
MMP16	Skeletal-system-development/ECM
MMP17	Extracellular-matrix
MMP19	Extracellular-matrix
MMP2	Skeletal-system-development/ECM
MMP20	Extracellular-matrix
MMP21	Extracellular-matrix
MMP23B	Extracellular-matrix
MMP24	Stem-cell-population-maintenance/ECM
MMP25	Extracellular-matrix
MMP26	Extracellular-matrix
MMP27	Extracellular-matrix
MMP28	Extracellular-matrix
MMP3	Extracellular-matrix
MMP7	Extracellular-matrix
MMP8	Extracellular-matrix
MMP9	Skeletal-system-development/ECM
MMRN1	Extracellular-matrix
MMRN2	Extracellular-matrix
MMS19	Mesoderm-development-TF
MNAT1	Cell-cycle
MND1	Cell-cycle
MNS1	Pattern-specification-process
MNT	Mesoderm-development-TF
MOK	Cell-cycle
MOS	Cell-cycle
MOV10L1	Cell-cycle
MPIG6B	Skeletal-system-development
MPLKIP	Cell-cycle
MRE11	Cell-cycle
MRGPRX2	Cell-cycle
MRNIP	Cell-cycle
MRPL41	Cell-cycle
MS4A3	Cell-cycle
MSC	Mesoderm-development-TF
MSGN1	Mesoderm-development-TF
MSH2	Cell-cycle
MSH4	Cell-cycle
MSH5	Cell-cycle
MSH6	Cell-cycle
MSX1	Cartilage-development
MSX2	Mesoderm-development-TF/Cartilage-development
MTA1	Mesoderm-development-TF
MTA2	Mesoderm-development-TF
MTA3	Cell-cycle
MTBP	Cell-cycle
MTDH	Mesoderm-development-TF
MTF1	Mesoderm-development-TF
MTF2	Stem-cell-population-maintenance
MTHFD1	Skeletal-system-development
MTHFD1L	Skeletal-system-development
MTOR	Cell-cycle
MUC1	Mesoderm-development-TF
MUC4	Extracellular-matrix
MUS81	Cell-cycle
MUSTN1	Cartilage-development
MX2	Cell-cycle
MXD1	Mesoderm-development-TF
MXD4	Mesoderm-development-TF
MXI1	Mesoderm-development-TF
MYADM	Gastrulation
MYB	Mesoderm-development-TF
MYBBP1A	Mesoderm-development-TF
MYBL1	Mesoderm-development-TF
MYBL2	Mesoderm-development-TF
MYC	Cell-cycle
MYCBP	Mesoderm-development-TF
MYCN	Cartilage-development
MYF5	Cartilage-development
MYF6	Pattern-specification-process
MYH10	Cell-cycle
MYH9	Extracellular-matrix
MYL6	Extracellular-matrix
MYO16	Cell-cycle
MYOC	Skeletal-system-development/ECM
MYOCD	Mesoderm-development-TF
MYOD1	Mesoderm-development-TF
MYOG	Cell-cycle
MYSM1	Mesoderm-development-TF
MZT1	Cell-cycle
N4BP2L2	Mesoderm-development-TF
NAA50	Cell-cycle
NAB1	Skeletal-system-development
NAB2	Mesoderm-development-TF/Skeletal-system-development
NABP1	Cell-cycle
NABP2	Cell-cycle
NACA	Mesoderm-development-TF
NACC2	Mesoderm-development-TF
NAE1	Cell-cycle
NANOG	Stem-cell-population-maintenance
NANOS2	Stem-cell-population-maintenance
NANOS3	Cell-cycle
NASP	Cell-cycle
NAV2	Extracellular-matrix
NBL1	Pattern-specification-process
NBN	Cell-cycle
NCAN	Skeletal-system-development/ECM
NCAPD2	Cell-cycle
NCAPD3	Cell-cycle
NCAPG	Cell-cycle
NCAPG2	Cell-cycle
NCAPH	Cell-cycle
NCOA1	Mesoderm-development-TF
NCOA2	Mesoderm-development-TF
NCOA3	Mesoderm-development-TF
NCOA4	Mesoderm-development-TF
NCOA6	Mesoderm-development-TF
NCOA7	Mesoderm-development-TF
NCOR1	Mesoderm-development-TF
NCOR2	Mesoderm-development-TF
NDC1	Cell-cycle
NDC80	Cell-cycle
NDE1	Cell-cycle
NDEL1	Cell-cycle
NDNF	Extracellular-matrix
NDP	Extracellular-matrix
NDRG1	Cell-cycle
NDRG4	Pattern-specification-process
NDST1	Skeletal-system-development
NEDD1	Cell-cycle
NEDD9	Cell-cycle
NEK1	Cell-cycle
NEK10	Cell-cycle
NEK11	Cell-cycle
NEK2	Cell-cycle
NEK3	Cell-cycle
NEK4	Cell-cycle
NEK6	Cell-cycle
NEK7	Cell-cycle
NEK8	Pattern-specification-process
NEK9	Cell-cycle
NES	Extracellular-matrix
NEUROD1	Mesoderm-development-TF
NEUROD2	Mesoderm-development-TF
NEUROG1	Mesoderm-development-TF
NEUROG3	Mesoderm-development-TF
NF2	Mesoderm-development-TF
NFATC4	Mesoderm-development-TF
NFE2	Mesoderm-development-TF
NFE2L1	Mesoderm-development-TF
NFE2L3	Mesoderm-development-TF
NFIB	Cartilage-development
NFIL3	Mesoderm-development-TF
NFKB2	Mesoderm-development-TF
NFKBIB	Mesoderm-development-TF
NFKBID	Mesoderm-development-TF
NFKBIZ	Mesoderm-development-TF
NFYC	Mesoderm-development-TF
NID1	Extracellular-matrix
NID2	Extracellular-matrix
NINL	Cell-cycle
NIPBL	Stem-cell-population-maintenance/Skeletal-system-development
NKAP	Stem-cell-population-maintenance
NKD1	Pattern-specification-process
NKX2-1	Pattern-specification-process
NKX2-2	Mesoderm-development-TF
NKX2-5	Mesoderm-development-TF
NKX3-1	Pattern-specification-process
NKX3-2	Cartilage-development
NKX6-1	Pattern-specification-process
NKX6-2	Pattern-specification-process
NLE1	Skeletal-system-development
NLRP2B	Cell-cycle
NME6	Cell-cycle
NMI	Mesoderm-development-TF
NOC2L	Mesoderm-development-TF
NODAL	Stem-cell-population-maintenance
NOG	Stem-cell-population-maintenance/Cartilage-development
NOLC1	Cell-cycle
NOTCH1	Stem-cell-population-maintenance
NOTCH2	Stem-cell-population-maintenance
NOTO	Pattern-specification-process
NOV	Cartilage-development/ECM
NOX5	Cell-cycle
NPAT	Mesoderm-development-TF
NPHP3	Gastrulation
NPM1	Mesoderm-development-TF
NPM2	Cell-cycle
NPNT	Extracellular-matrix
NPPC	Cartilage-development
NPR2	Skeletal-system-development
NPR3	Skeletal-system-development
NR0B1	Mesoderm-development-TF
NR0B2	Mesoderm-development-TF
NR1D1	Mesoderm-development-TF
NR1H2	Mesoderm-development-TF
NR1H3	Mesoderm-development-TF
NR1H4	Mesoderm-development-TF
NR1I2	Mesoderm-development-TF
NR1I3	Mesoderm-development-TF
NR2C2	Mesoderm-development-TF
NR2E1	Stem-cell-population-maintenance
NR2F1	Mesoderm-development-TF
NR2F2	Mesoderm-development-TF
NR3C1	Mesoderm-development-TF
NR4A1	Cell-cycle
NR4A3	Mesoderm-development-TF
NR5A1	Mesoderm-development-TF
NRARP	Pattern-specification-process
NRG1	Mesoderm-development-TF
NRG3	Pattern-specification-process
NRIP1	Mesoderm-development-TF
NRP1	Pattern-specification-process
NRP2	Pattern-specification-process
NSD1	Mesoderm-development-TF
NSD2	Skeletal-system-development
NSL1	Cell-cycle
NSMCE2	Cell-cycle
NSUN2	Cell-cycle
NTF4	Pattern-specification-process
NTMT1	Cell-cycle
NTN1	Extracellular-matrix
NTN3	Extracellular-matrix
NTN4	Extracellular-matrix
NUBP1	Cell-cycle
NUDC	Cell-cycle
NUDT15	Cell-cycle
NUDT16	Cell-cycle
NUF2	Cell-cycle
NUMA1	Cell-cycle
NUP107	Cell-cycle
NUP133	Mesoderm-development-TF
NUP153	Cell-cycle
NUP155	Cell-cycle
NUP160	Cell-cycle
NUP188	Cell-cycle
NUP205	Cell-cycle
NUP210	Cell-cycle
NUP214	Cell-cycle
NUP35	Cell-cycle
NUP37	Cell-cycle
NUP43	Cell-cycle
NUP50	Cell-cycle
NUP54	Cell-cycle
NUP58	Cell-cycle
NUP62	Cell-cycle
NUP85	Cell-cycle
NUP88	Cell-cycle
NUP93	Cell-cycle
NUP98	Cell-cycle
NUPL2	Cell-cycle
NUPR1	Cell-cycle
NUPR2	Cell-cycle
NUSAP1	Cell-cycle
NYX	Extracellular-matrix
OBSL1	Cell-cycle
ODF2	Cell-cycle
OFD1	Pattern-specification-process
OGN	Extracellular-matrix
OIP5	Cell-cycle
OLFML2A	Extracellular-matrix
OLFML2B	Extracellular-matrix
OLIG3	Mesoderm-development-TF
OMD	Extracellular-matrix
OMG	Extracellular-matrix
OOEP	Pattern-specification-process
OPN1LW	Cell-cycle
OPN1MW	Cell-cycle
OPTC	Extracellular-matrix
OPTN	Cell-cycle
OR1A2	Cell-cycle
OR2A4	Cell-cycle
ORAOV1	Cell-cycle
ORC1	Cell-cycle
ORC2	Cell-cycle
ORC3	Cell-cycle
ORC4	Cell-cycle
ORC5	Cell-cycle
ORC6	Cell-cycle
OSGIN2	Cell-cycle
[truncated: 1,538 more rows]

## Sheet: GO 0vs2 Down
GO.ID	Term	Annotated	Significant	Expected	classicFisher
GO:0032501	multicellular organismal process	5781	147	103.42	1.2e-08
GO:0003008	system process	1422	53	25.44	1.5e-07
GO:0065008	regulation of biological quality	3141	91	56.19	3e-07
GO:0009605	response to external stimulus	1796	59	32.13	1.8e-06
GO:0042221	response to chemical	3486	95	62.36	2.6e-06
GO:0051239	regulation of multicellular organismal p...	2622	76	46.91	4.9e-06
GO:0010469	regulation of signaling receptor activit...	416	22	7.44	5.7e-06
GO:0050896	response to stimulus	6847	156	122.49	9.3e-06
GO:0023052	signaling	4907	120	87.78	1.4e-05
GO:0007186	G protein-coupled receptor signaling pat...	669	28	11.97	2.5e-05
GO:0007606	sensory perception of chemical stimulus	70	8	1.25	3.4e-05
GO:0050877	nervous system process	796	31	14.24	3.6e-05
GO:0065007	biological regulation	9483	197	169.65	4.9e-05
GO:0009948	anterior/posterior axis specification	41	6	0.73	8.2e-05
GO:0007154	cell communication	4921	117	88.04	8.4e-05
GO:0007600	sensory perception	430	20	7.69	9.4e-05
GO:1903779	regulation of cardiac conduction	65	7	1.16	0.00015
GO:0051240	positive regulation of multicellular org...	1455	45	26.03	0.00017
GO:0002790	peptide secretion	464	20	8.3	0.00026
GO:0007626	locomotory behavior	172	11	3.08	0.00027
GO:0010033	response to organic substance	2695	71	48.21	0.00027
GO:0050909	sensory perception of taste	33	5	0.59	0.00028
GO:0098771	inorganic ion homeostasis	503	21	9	0.00028
GO:1903530	regulation of secretion by cell	579	23	10.36	0.00029
GO:0098810	neurotransmitter reuptake	19	4	0.34	0.00031
GO:0051046	regulation of secretion	622	24	11.13	0.00033
GO:0046903	secretion	1324	41	23.69	0.00034
GO:0044344	cellular response to fibroblast growth f...	122	9	2.18	0.00034
GO:0007275	multicellular organism development	4387	104	78.48	0.00035
GO:0007610	behavior	513	21	9.18	0.00036
GO:0008543	fibroblast growth factor receptor signal...	98	8	1.75	0.00037
GO:0001708	cell fate specification	75	7	1.34	0.00038
GO:0023061	signal release	372	17	6.65	0.00039
GO:0010817	regulation of hormone levels	407	18	7.28	0.00039
GO:0048878	chemical homeostasis	831	29	14.87	0.00043
GO:0071774	response to fibroblast growth factor	126	9	2.25	0.00043
GO:0051480	regulation of cytosolic calcium ion conc...	244	13	4.37	0.00046
GO:0023051	regulation of signaling	3099	78	55.44	0.00052
GO:0032940	secretion by cell	1222	38	21.86	0.00053
GO:1903532	positive regulation of secretion by cell	314	15	5.62	0.00054
GO:0051716	cellular response to stimulus	5665	127	101.35	0.00054
GO:0006811	ion transport	1269	39	22.7	0.00056
GO:0045778	positive regulation of ossification	82	7	1.47	0.00065
GO:0010453	regulation of cell fate commitment	24	4	0.43	0.0008
GO:0048468	cell development	1747	49	31.25	0.00083
GO:0001580	detection of chemical stimulus involved ...	11	3	0.2	0.00084
GO:0006837	serotonin transport	11	3	0.2	0.00084
GO:0009143	nucleoside triphosphate catabolic proces...	11	3	0.2	0.00084
GO:0009306	protein secretion	435	18	7.78	0.00085
GO:0007167	enzyme linked receptor protein signaling...	869	29	15.55	0.00087
GO:0007015	actin filament organization	297	14	5.31	0.00094
GO:0030072	peptide hormone secretion	200	11	3.58	0.00096
GO:0007165	signal transduction	4499	104	80.49	0.00096
GO:0009952	anterior/posterior pattern specification	170	10	3.04	0.00097
GO:0055065	metal ion homeostasis	441	18	7.89	0.00099
GO:0007399	nervous system development	2043	55	36.55	0.001
GO:0030278	regulation of ossification	171	10	3.06	0.00102
GO:0007166	cell surface receptor signaling pathway	2382	62	42.61	0.00105
GO:0050801	ion homeostasis	557	21	9.96	0.00105
GO:0030036	actin cytoskeleton organization	519	20	9.28	0.00106
GO:0051047	positive regulation of secretion	336	15	6.01	0.00108
GO:0042634	regulation of hair cycle	26	4	0.47	0.0011
GO:0042659	regulation of cell fate specification	12	3	0.21	0.0011
GO:0051798	positive regulation of hair follicle dev...	12	3	0.21	0.0011
GO:0048856	anatomical structure development	4739	108	84.78	0.00121
GO:0070887	cellular response to chemical stimulus	2646	67	47.34	0.0013
GO:0050793	regulation of developmental process	2162	57	38.68	0.00131
GO:0007267	cell-cell signaling	1328	39	23.76	0.00133
GO:0042635	positive regulation of hair cycle	13	3	0.23	0.00142
GO:0055083	monovalent inorganic anion homeostasis	13	3	0.23	0.00142
GO:0048646	anatomical structure formation involved ...	940	30	16.82	0.00144
GO:0002791	regulation of peptide secretion	382	16	6.83	0.00144
GO:0050789	regulation of biological process	9002	183	161.04	0.00145
GO:0048747	muscle fiber development	47	5	0.84	0.00146
GO:0030282	bone mineralization	94	7	1.68	0.00147
GO:0051209	release of sequestered calcium ion into ...	94	7	1.68	0.00147
GO:0051283	negative regulation of sequestering of c...	94	7	1.68	0.00147
GO:0048731	system development	3928	92	70.27	0.00154
GO:0060047	heart contraction	245	12	4.38	0.00155
GO:0060402	calcium ion transport into cytosol	122	8	2.18	0.00156
GO:0051282	regulation of sequestering of calcium io...	95	7	1.7	0.00156
GO:0032502	developmental process	5044	113	90.24	0.00164
GO:0007204	positive regulation of cytosolic calcium...	214	11	3.83	0.00165
GO:0045745	positive regulation of G protein-coupled...	29	4	0.52	0.00167
GO:0050907	detection of chemical stimulus involved ...	29	4	0.52	0.00167
GO:0046879	hormone secretion	248	12	4.44	0.00172
GO:0034220	ion transmembrane transport	868	28	15.53	0.00178
GO:0042074	cell migration involved in gastrulation	14	3	0.25	0.00178
GO:0050912	detection of chemical stimulus involved ...	14	3	0.25	0.00178
GO:0044282	small molecule catabolic process	354	15	6.33	0.0018
GO:1903522	regulation of blood circulation	250	12	4.47	0.00184
GO:0051208	sequestering of calcium ion	98	7	1.75	0.00187
GO:0008016	regulation of heart contraction	218	11	3.9	0.00191
GO:0007605	sensory perception of sound	126	8	2.25	0.00192
GO:0003015	heart process	253	12	4.53	0.00203
GO:0045921	positive regulation of exocytosis	74	6	1.32	0.00207
GO:0050906	detection of stimulus involved in sensor...	74	6	1.32	0.00207
GO:0015844	monoamine transport	51	5	0.91	0.00211
GO:0050708	regulation of protein secretion	360	15	6.44	0.00212
GO:0055074	calcium ion homeostasis	324	14	5.8	0.00212

## Sheet: GO 0vs2 Up
GO.ID	Term	Annotated	Significant	Expected	classicFisher
GO:0001501	skeletal system development	437	53	8.33	5.8e-28
GO:0048731	system development	3928	146	74.86	1.4e-20
GO:0048513	animal organ development	2848	120	54.28	3.2e-20
GO:0007275	multicellular organism development	4387	153	83.61	4.3e-19
GO:0048856	anatomical structure development	4739	159	90.32	2e-18
GO:0009887	animal organ morphogenesis	916	61	17.46	2.2e-18
GO:0032502	developmental process	5044	165	96.13	2.5e-18
GO:0009888	tissue development	1622	83	30.91	4.9e-18
GO:0009653	anatomical structure morphogenesis	2231	98	42.52	5.1e-17
GO:0032501	multicellular organismal process	5781	176	110.17	9.7e-17
GO:0030154	cell differentiation	3237	119	61.69	3.6e-15
GO:0072359	circulatory system development	941	56	17.93	1e-14
GO:0009790	embryo development	915	55	17.44	1.2e-14
GO:0048869	cellular developmental process	3383	121	64.47	1.4e-14
GO:0048706	embryonic skeletal system development	112	20	2.13	2.6e-14
GO:0048598	embryonic morphogenesis	533	40	10.16	8e-14
GO:0045893	positive regulation of transcription, DN...	1257	63	23.96	4.4e-13
GO:0007389	pattern specification process	389	33	7.41	5.2e-13
GO:0048568	embryonic organ development	392	33	7.47	6.4e-13
GO:0072358	cardiovascular system development	630	42	12.01	9.7e-13
GO:0048705	skeletal system morphogenesis	191	23	3.64	1.7e-12
GO:1903508	positive regulation of nucleic acid-temp...	1337	64	25.48	2.2e-12
GO:1902680	positive regulation of RNA biosynthetic ...	1338	64	25.5	2.3e-12
GO:0001944	vasculature development	622	41	11.85	2.7e-12
GO:0035295	tube development	921	51	17.55	3.2e-12
GO:0003002	regionalization	302	28	5.76	4.1e-12
GO:0009952	anterior/posterior pattern specification	170	21	3.24	1e-11
GO:0030326	embryonic limb morphogenesis	119	18	2.27	1e-11
GO:0035113	embryonic appendage morphogenesis	119	18	2.27	1e-11
GO:0001568	blood vessel development	595	39	11.34	1.2e-11
GO:0035107	appendage morphogenesis	141	19	2.69	2.2e-11
GO:0035108	limb morphogenesis	141	19	2.69	2.2e-11
GO:0051254	positive regulation of RNA metabolic pro...	1410	64	26.87	2.3e-11
GO:0061448	connective tissue development	220	23	4.19	3.3e-11
GO:0048704	embryonic skeletal system morphogenesis	82	15	1.56	3.4e-11
GO:0051216	cartilage development	165	20	3.14	4.5e-11
GO:0048736	appendage development	169	20	3.22	7.1e-11
GO:0060173	limb development	169	20	3.22	7.1e-11
GO:0048562	embryonic organ morphogenesis	262	24	4.99	1.9e-10
GO:0009954	proximal/distal pattern formation	32	10	0.61	2.4e-10
GO:0045944	positive regulation of transcription by ...	938	48	17.88	2.4e-10
GO:0010628	positive regulation of gene expression	1628	67	31.03	4.9e-10
GO:0010557	positive regulation of macromolecule bio...	1555	65	29.64	5.1e-10
GO:0043009	chordate embryonic development	562	35	10.71	5.9e-10
GO:0035239	tube morphogenesis	748	41	14.26	8.2e-10
GO:0051239	regulation of multicellular organismal p...	2622	91	49.97	1.1e-09
GO:0009792	embryo development ending in birth or eg...	578	35	11.02	1.3e-09
GO:0045935	positive regulation of nucleobase-contai...	1568	64	29.88	1.9e-09
GO:0051241	negative regulation of multicellular org...	1002	48	19.1	2.2e-09
GO:0061061	muscle structure development	563	34	10.73	2.4e-09
GO:0048646	anatomical structure formation involved ...	940	46	17.91	2.6e-09
GO:0009891	positive regulation of biosynthetic proc...	1658	66	31.6	2.8e-09
GO:0031328	positive regulation of cellular biosynth...	1634	65	31.14	3.9e-09
GO:0048514	blood vessel morphogenesis	518	32	9.87	4.2e-09
GO:0060485	mesenchyme development	237	21	4.52	5.1e-09
GO:0051093	negative regulation of developmental pro...	801	41	15.27	6.1e-09
GO:0060840	artery development	85	13	1.62	7.1e-09
GO:0006357	regulation of transcription by RNA polym...	2200	78	41.93	1.2e-08
GO:0050793	regulation of developmental process	2162	77	41.2	1.3e-08
GO:0048762	mesenchymal cell differentiation	185	18	3.53	1.5e-08
GO:0045595	regulation of cell differentiation	1524	60	29.04	2.7e-08
GO:0060429	epithelium development	1015	46	19.34	2.8e-08
GO:0045596	negative regulation of cell differentiat...	591	33	11.26	2.8e-08
GO:0060537	muscle tissue development	345	24	6.58	4.6e-08
GO:0048518	positive regulation of biological proces...	4913	136	93.63	4.7e-08
GO:0035136	forelimb morphogenesis	40	9	0.76	4.7e-08
GO:0006366	transcription by RNA polymerase II	2349	79	44.77	1e-07
GO:0035115	embryonic forelimb morphogenesis	32	8	0.61	1.1e-07
GO:0048729	tissue morphogenesis	602	32	11.47	1.5e-07
GO:2000026	regulation of multicellular organismal d...	1724	63	32.86	1.8e-07
GO:0001525	angiogenesis	432	26	8.23	2.2e-07
GO:0048522	positive regulation of cellular process	4362	122	83.13	2.9e-07
GO:0048468	cell development	1747	63	33.29	2.9e-07
GO:0014706	striated muscle tissue development	331	22	6.31	3.8e-07
GO:0007507	heart development	508	28	9.68	4.5e-07
GO:0048732	gland development	394	24	7.51	5.4e-07
GO:0060536	cartilage morphogenesis	10	5	0.19	5.6e-07
GO:0006355	regulation of transcription, DNA-templat...	2916	89	55.57	9.5e-07
GO:0032330	regulation of chondrocyte differentiatio...	42	8	0.8	1.1e-06
GO:0007517	muscle organ development	353	22	6.73	1.1e-06
GO:0008283	cell proliferation	1628	58	31.03	1.5e-06
GO:1903506	regulation of nucleic acid-templated tra...	2976	89	56.72	2.3e-06
GO:0048844	artery morphogenesis	62	9	1.18	2.4e-06
GO:2001141	regulation of RNA biosynthetic process	2983	89	56.85	2.6e-06
GO:0010604	positive regulation of macromolecule met...	2689	82	51.25	3.4e-06
GO:0042692	muscle cell differentiation	298	19	5.68	4.4e-06
GO:0010468	regulation of gene expression	3766	105	71.77	4.9e-06
GO:0060021	roof of mouth development	86	10	1.64	5.3e-06
GO:0006351	transcription, DNA-templated	3084	90	58.78	5.7e-06
GO:0018149	peptide cross-linking	25	6	0.48	5.9e-06
GO:0050794	regulation of cellular process	8415	194	160.37	6.4e-06
GO:0050789	regulation of biological process	9002	204	171.56	6.7e-06
GO:0009893	positive regulation of metabolic process	2918	86	55.61	7.1e-06
GO:0002062	chondrocyte differentiation	89	10	1.7	7.2e-06
GO:0051252	regulation of RNA metabolic process	3168	91	60.38	9.7e-06
GO:0097659	nucleic acid-templated transcription	3128	90	59.61	1e-05
GO:0045165	cell fate commitment	208	15	3.96	1.1e-05
GO:0001822	kidney development	261	17	4.97	1.1e-05
GO:0051173	positive regulation of nitrogen compound...	2548	77	48.56	1.1e-05
GO:0061035	regulation of cartilage development	57	8	1.09	1.2e-05

## Sheet: GO 2v3 Up
GO.ID	Term	Annotated	Significant	Expected	classicFisher
GO:0021885	forebrain cell migration	55	3	0.08	7.7e-05
GO:0060272	embryonic skeletal joint morphogenesis	11	2	0.02	0.00012
GO:0072498	embryonic skeletal joint development	14	2	0.02	0.0002
GO:0001656	metanephros development	84	3	0.13	0.00027
GO:0021537	telencephalon development	227	4	0.35	0.00035
GO:0021846	cell proliferation in forebrain	26	2	0.04	0.00071
GO:0072001	renal system development	276	4	0.42	0.00074
GO:1905606	regulation of presynapse assembly	28	2	0.04	0.00083
GO:0099174	regulation of presynapse organization	29	2	0.04	0.00089
GO:0001655	urogenital system development	309	4	0.47	0.00112
GO:0021543	pallium development	149	3	0.23	0.00145
GO:0030900	forebrain development	339	4	0.52	0.00158
GO:0099054	presynapse assembly	40	2	0.06	0.00169
GO:0007416	synapse assembly	160	3	0.25	0.00178
GO:0099172	presynapse organization	43	2	0.07	0.00195
GO:0051216	cartilage development	165	3	0.25	0.00195
GO:0022029	telencephalon cell migration	52	2	0.08	0.00284
GO:0048705	skeletal system morphogenesis	191	3	0.29	0.00295
GO:0060322	head development	680	5	1.04	0.00311
GO:0050807	regulation of synapse organization	198	3	0.3	0.00327
GO:0050803	regulation of synapse structure or activ...	202	3	0.31	0.00346
GO:0042733	embryonic digit morphogenesis	58	2	0.09	0.00352
GO:0001501	skeletal system development	437	4	0.67	0.00398
GO:0061448	connective tissue development	220	3	0.34	0.00439
GO:0021766	hippocampus development	70	2	0.11	0.00508
GO:0045778	positive regulation of ossification	82	2	0.13	0.00691
GO:0048704	embryonic skeletal system morphogenesis	82	2	0.13	0.00691
GO:0001822	kidney development	261	3	0.4	0.00706
GO:0060349	bone morphogenesis	83	2	0.13	0.00707
GO:0002062	chondrocyte differentiation	89	2	0.14	0.00809
GO:0021761	limbic system development	94	2	0.14	0.00899
GO:0051963	regulation of synapse assembly	95	2	0.15	0.00918
GO:0021987	cerebral cortex development	103	2	0.16	0.01072
GO:0009887	animal organ morphogenesis	916	5	1.4	0.01095
GO:0048706	embryonic skeletal system development	112	2	0.17	0.01258
GO:0051053	negative regulation of DNA metabolic pro...	118	2	0.18	0.01389
GO:0030326	embryonic limb morphogenesis	119	2	0.18	0.01412
GO:0035113	embryonic appendage morphogenesis	119	2	0.18	0.01412
GO:0007420	brain development	637	4	0.98	0.01475
GO:0001503	ossification	343	3	0.53	0.01482
GO:0007275	multicellular organism development	4387	12	6.73	0.0152
GO:0010713	negative regulation of collagen metaboli...	10	1	0.02	0.01523
GO:0071577	zinc ion transmembrane transport	10	1	0.02	0.01523
GO:0072017	distal tubule development	10	1	0.02	0.01523
GO:0072070	loop of Henle development	10	1	0.02	0.01523
GO:2001223	negative regulation of neuron migration	10	1	0.02	0.01523
GO:0003413	chondrocyte differentiation involved in ...	11	1	0.02	0.01674
GO:0021542	dentate gyrus development	11	1	0.02	0.01674
GO:0046068	cGMP metabolic process	11	1	0.02	0.01674
GO:0051447	negative regulation of meiotic cell cycl...	11	1	0.02	0.01674
GO:0060788	ectodermal placode formation	11	1	0.02	0.01674
GO:0071697	ectodermal placode morphogenesis	11	1	0.02	0.01674
GO:0050808	synapse organization	365	3	0.56	0.01749
GO:0007171	activation of transmembrane receptor pro...	12	1	0.02	0.01825
GO:0021978	telencephalon regionalization	12	1	0.02	0.01825
GO:0071696	ectodermal placode development	12	1	0.02	0.01825
GO:0048513	animal organ development	2848	9	4.37	0.01842
GO:0048731	system development	3928	11	6.02	0.0188
GO:0061351	neural precursor cell proliferation	140	2	0.21	0.01919
GO:0001764	neuron migration	141	2	0.22	0.01945
GO:0035107	appendage morphogenesis	141	2	0.22	0.01945
GO:0035108	limb morphogenesis	141	2	0.22	0.01945
GO:0061029	eyelid development in camera-type eye	13	1	0.02	0.01976
GO:0007389	pattern specification process	389	3	0.6	0.02069
GO:0032501	multicellular organismal process	5781	14	8.86	0.02073
GO:0006882	cellular zinc ion homeostasis	14	1	0.02	0.02127
GO:0003417	growth plate cartilage development	15	1	0.02	0.02277
GO:0009190	cyclic nucleotide biosynthetic process	15	1	0.02	0.02277
GO:0050913	sensory perception of bitter taste	15	1	0.02	0.02277
GO:0052652	cyclic purine nucleotide metabolic proce...	15	1	0.02	0.02277
GO:0055069	zinc ion homeostasis	15	1	0.02	0.02277
GO:0071786	endoplasmic reticulum tubular network or...	15	1	0.02	0.02277
GO:0072189	ureter development	15	1	0.02	0.02277
GO:0006829	zinc ion transport	16	1	0.02	0.02427
GO:0010469	regulation of signaling receptor activit...	416	3	0.64	0.02465
GO:2000113	negative regulation of cellular macromol...	1130	5	1.73	0.0253
GO:2000104	negative regulation of DNA-dependent DNA...	18	1	0.03	0.02726
GO:0048736	appendage development	169	2	0.26	0.02726
GO:0060173	limb development	169	2	0.26	0.02726
GO:0009952	anterior/posterior pattern specification	170	2	0.26	0.02756
GO:0060348	bone development	170	2	0.26	0.02756
GO:0030278	regulation of ossification	171	2	0.26	0.02786
GO:0007399	nervous system development	2043	7	3.13	0.02786
GO:0048856	anatomical structure development	4739	12	7.27	0.02854
GO:0001556	oocyte maturation	19	1	0.03	0.02875
GO:0019934	cGMP-mediated signaling	19	1	0.03	0.02875
GO:0072234	metanephric nephron tubule development	19	1	0.03	0.02875
GO:1902473	regulation of protein localization to sy...	19	1	0.03	0.02875
GO:0042474	middle ear morphogenesis	20	1	0.03	0.03025
GO:0072243	metanephric nephron epithelium developme...	20	1	0.03	0.03025
GO:0045934	negative regulation of nucleobase-contai...	1190	5	1.82	0.03085
GO:0021871	forebrain regionalization	21	1	0.03	0.03174
GO:0032594	protein transport within lipid bilayer	21	1	0.03	0.03174
GO:1903429	regulation of cell maturation	21	1	0.03	0.03174
GO:0010558	negative regulation of macromolecule bio...	1199	5	1.84	0.03175
GO:0001759	organ induction	22	1	0.03	0.03322
GO:0033687	osteoblast proliferation	22	1	0.03	0.03322
GO:0072170	metanephric tubule development	22	1	0.03	0.03322
GO:0003416	endochondral bone growth	23	1	0.04	0.03471
GO:0072202	cell differentiation involved in metanep...	24	1	0.04	0.03619

## Sheet: GO 2v3 Down
GO.ID	Term	Annotated	Significant	Expected	classicFisher
GO:0035019	somatic stem cell population maintenance	68	3	0.08	7.6e-05
GO:0007167	enzyme linked receptor protein signaling...	869	6	1.08	0.00043
GO:0007169	transmembrane receptor protein tyrosine ...	598	5	0.74	0.00062
GO:0019827	stem cell population maintenance	152	3	0.19	0.00081
GO:0098727	maintenance of cell number	154	3	0.19	0.00084
GO:0051179	localization	5245	13	6.51	0.00157
GO:2000145	regulation of cell motility	759	5	0.94	0.00183
GO:0030317	flagellated sperm motility	59	2	0.07	0.00238
GO:0097722	sperm motility	59	2	0.07	0.00238
GO:0030336	negative regulation of cell migration	225	3	0.28	0.00251
GO:0040012	regulation of locomotion	823	5	1.02	0.00261
GO:0051270	regulation of cellular component movemen...	832	5	1.03	0.00274
GO:2000146	negative regulation of cell motility	239	3	0.3	0.00298
GO:0048870	cell motility	1260	6	1.56	0.00305
GO:0051674	localization of cell	1260	6	1.56	0.00305
GO:0051271	negative regulation of cellular componen...	256	3	0.32	0.00362
GO:0040013	negative regulation of locomotion	267	3	0.33	0.00407
GO:0040011	locomotion	1452	6	1.8	0.0062
GO:0008543	fibroblast growth factor receptor signal...	98	2	0.12	0.00643
GO:0035725	sodium ion transmembrane transport	98	2	0.12	0.00643
GO:0009566	fertilization	121	2	0.15	0.00965
GO:0044344	cellular response to fibroblast growth f...	122	2	0.15	0.00981
GO:0030334	regulation of cell migration	711	4	0.88	0.00997
GO:0071774	response to fibroblast growth factor	126	2	0.16	0.01043
GO:0015672	monovalent inorganic cation transport	385	3	0.48	0.01118
GO:0006928	movement of cell or subcellular componen...	1642	6	2.04	0.01128
GO:0048732	gland development	394	3	0.49	0.0119
GO:0001574	ganglioside biosynthetic process	10	1	0.01	0.01235
GO:0031581	hemidesmosome assembly	10	1	0.01	0.01235
GO:1901317	regulation of flagellated sperm motility	10	1	0.01	0.01235
GO:1902306	negative regulation of sodium ion transm...	10	1	0.01	0.01235
GO:1904251	regulation of bile acid metabolic proces...	10	1	0.01	0.01235
GO:0002093	auditory receptor cell morphogenesis	11	1	0.01	0.01358
GO:0014067	negative regulation of phosphatidylinosi...	11	1	0.01	0.01358
GO:0040015	negative regulation of multicellular org...	11	1	0.01	0.01358
GO:0040037	negative regulation of fibroblast growth...	11	1	0.01	0.01358
GO:0032879	regulation of localization	2257	7	2.8	0.01378
GO:0006491	N-glycan processing	12	1	0.01	0.0148
GO:0010642	negative regulation of platelet-derived ...	12	1	0.01	0.0148
GO:0010766	negative regulation of sodium ion transp...	12	1	0.01	0.0148
GO:0051645	Golgi localization	12	1	0.01	0.0148
GO:0071285	cellular response to lithium ion	12	1	0.01	0.0148
GO:0007600	sensory perception	430	3	0.53	0.01506
GO:0048468	cell development	1747	6	2.17	0.01514
GO:0055083	monovalent inorganic anion homeostasis	13	1	0.02	0.01602
GO:0070293	renal absorption	13	1	0.02	0.01602
GO:1902570	protein localization to nucleolus	13	1	0.02	0.01602
GO:0030213	hyaluronan biosynthetic process	14	1	0.02	0.01725
GO:0035635	entry of bacterium into host cell	14	1	0.02	0.01725
GO:0045198	establishment of epithelial cell apical/...	14	1	0.02	0.01725
GO:0099170	postsynaptic modulation of chemical syna...	14	1	0.02	0.01725
GO:1902259	regulation of delayed rectifier potassiu...	14	1	0.02	0.01725
GO:0006814	sodium ion transport	165	2	0.2	0.01743
GO:0034762	regulation of transmembrane transport	462	3	0.57	0.01824
GO:0034764	positive regulation of transmembrane tra...	170	2	0.21	0.01844
GO:0007097	nuclear migration	15	1	0.02	0.01847
GO:0009048	dosage compensation by inactivation of X...	15	1	0.02	0.01847
GO:0060117	auditory receptor cell development	15	1	0.02	0.01847
GO:0009913	epidermal cell differentiation	175	2	0.22	0.01947
GO:0001573	ganglioside metabolic process	16	1	0.02	0.01969
GO:0030033	microvillus assembly	16	1	0.02	0.01969
GO:0007549	dosage compensation	17	1	0.02	0.02091
GO:0022607	cellular component assembly	2461	7	3.05	0.02178
GO:0051896	regulation of protein kinase B signaling	187	2	0.23	0.02205
GO:0010155	regulation of proton transport	18	1	0.02	0.02212
GO:0035089	establishment of apical/basal cell polar...	18	1	0.02	0.02212
GO:0046426	negative regulation of JAK-STAT cascade	18	1	0.02	0.02212
GO:0051647	nucleus localization	18	1	0.02	0.02212
GO:0060749	mammary gland alveolus development	18	1	0.02	0.02212
GO:0061377	mammary gland lobule development	18	1	0.02	0.02212
GO:0072337	modified amino acid transport	18	1	0.02	0.02212
GO:0030859	polarized epithelial cell differentiatio...	19	1	0.02	0.02334
GO:0038111	interleukin-7-mediated signaling pathway	19	1	0.02	0.02334
GO:0044030	regulation of DNA methylation	19	1	0.02	0.02334
GO:0060396	growth hormone receptor signaling pathwa...	19	1	0.02	0.02334
GO:1904893	negative regulation of STAT cascade	19	1	0.02	0.02334
GO:0010226	response to lithium ion	20	1	0.02	0.02455
GO:0061162	establishment of monopolar cell polarity	20	1	0.02	0.02455
GO:0061339	establishment or maintenance of monopola...	20	1	0.02	0.02455
GO:0071378	cellular response to growth hormone stim...	20	1	0.02	0.02455
GO:0097503	sialylation	20	1	0.02	0.02455
GO:0032412	regulation of ion transmembrane transpor...	203	2	0.25	0.02569
GO:0044062	regulation of excretion	21	1	0.03	0.02577
GO:0044458	motile cilium assembly	21	1	0.03	0.02577
GO:0034504	protein localization to nucleus	205	2	0.25	0.02616
GO:0098662	inorganic cation transmembrane transport	533	3	0.66	0.02654
GO:0006688	glycosphingolipid biosynthetic process	22	1	0.03	0.02698
GO:0010640	regulation of platelet-derived growth fa...	22	1	0.03	0.02698
GO:0010894	negative regulation of steroid biosynthe...	22	1	0.03	0.02698
GO:0032528	microvillus organization	22	1	0.03	0.02698
GO:0045939	negative regulation of steroid metabolic...	22	1	0.03	0.02698
GO:0022898	regulation of transmembrane transporter ...	209	2	0.26	0.02712
GO:0043491	protein kinase B signaling	212	2	0.26	0.02784
GO:0042255	ribosome assembly	23	1	0.03	0.02819
GO:0030154	cell differentiation	3237	8	4.02	0.02928
GO:0009649	entrainment of circadian clock	24	1	0.03	0.02939
GO:0042273	ribosomal large subunit biogenesis	24	1	0.03	0.02939
GO:0048873	homeostasis of number of cells within a ...	24	1	0.03	0.02939
GO:0060122	inner ear receptor cell stereocilium org...	24	1	0.03	0.02939
GO:0032409	regulation of transporter activity	221	2	0.27	0.03007
