# Supplementary material for: The Transcription Factor-microRNA Regulatory Network during hESC-chondrogenesis
Source: Sci Rep. 2020 Mar 16;10:4744. doi: 10.1038/s41598-020-61734-4 (PMC7075910; doi:10.1038/s41598-020-61734-4)
Supplement: Supplementary file 7 — Supplementary information7 [file 41598_2020_61734_MOESM7_ESM.xlsx]

## Sheet: clusters_all.txt
Name	Stage.of.highest.expression	Cluster
A2ML1	Stage0	Cluster 1
AADACL3	Stage0	Cluster 1
AASS	Stage0	Cluster 1
ACAP1	Stage0	Cluster 1
ACOXL	Stage0	Cluster 1
ADAMTS8	Stage0	Cluster 1
ADGRG2	Stage0	Cluster 1
ADGRG5	Stage0	Cluster 1
AGMAT	Stage0	Cluster 1
ANKRD24	Stage0	Cluster 1
AP1M2	Stage0	Cluster 1
ARFGEF3	Stage0	Cluster 1
ATP2A3	Stage0	Cluster 1
ATP2C2	Stage0	Cluster 1
AURKC	Stage0	Cluster 1
B3GAT2	Stage0	Cluster 1
BCAN	Stage0	Cluster 1
BSPRY	Stage0	Cluster 1
C12orf45	Stage0	Cluster 1
C12orf56	Stage0	Cluster 1
C1orf210	Stage0	Cluster 1
C4orf51	Stage0	Cluster 1
CA4	Stage0	Cluster 1
CABYR	Stage0	Cluster 1
CALB1	Stage0	Cluster 1
CALN1	Stage0	Cluster 1
CBLC	Stage0	Cluster 1
CBR1	Stage0	Cluster 1
CCDC152	Stage0	Cluster 1
CCDC169	Stage0	Cluster 1
CCDC172	Stage0	Cluster 1
CCDC64B	Stage0	Cluster 1
CHGA	Stage0	Cluster 1
CHGB	Stage0	Cluster 1
CHRNB2	Stage0	Cluster 1
CHST4	Stage0	Cluster 1
CKMT1A	Stage0	Cluster 1
CLDN7	Stage0	Cluster 1
CNTN2	Stage0	Cluster 1
CR2	Stage0	Cluster 1
CRB3	Stage0	Cluster 1
CRYBB1	Stage0	Cluster 1
CRYGD	Stage0	Cluster 1
CSH1	Stage0	Cluster 1
CSH2	Stage0	Cluster 1
CXCR2	Stage0	Cluster 1
DCAF12L1	Stage0	Cluster 1
DDX25	Stage0	Cluster 1
DNAJA4	Stage0	Cluster 1
DNMT3B	Stage0	Cluster 1
DOCK2	Stage0	Cluster 1
DPEP1	Stage0	Cluster 1
DPPA2	Stage0	Cluster 1
DPPA4	Stage0	Cluster 1
DSG3	Stage0	Cluster 1
EAF2	Stage0	Cluster 1
ECHDC3	Stage0	Cluster 1
EFCAB13	Stage0	Cluster 1
EMB	Stage0	Cluster 1
EPCAM	Stage0	Cluster 1
EPHX3	Stage0	Cluster 1
ESRP1	Stage0	Cluster 1
FA2H	Stage0	Cluster 1
FAAH2	Stage0	Cluster 1
FAM101B	Stage0	Cluster 1
FAM124A	Stage0	Cluster 1
FAM19A4	Stage0	Cluster 1
FAM46B	Stage0	Cluster 1
FAM78B	Stage0	Cluster 1
FAM83E	Stage0	Cluster 1
FAM83F	Stage0	Cluster 1
FGF8	Stage0	Cluster 1
FHDC1	Stage0	Cluster 1
FLVCR2	Stage0	Cluster 1
FOXH1	Stage0	Cluster 1
FOXI2	Stage0	Cluster 1
FZD5	Stage0	Cluster 1
GALNT3	Stage0	Cluster 1
GLB1L3	Stage0	Cluster 1
GLDC	Stage0	Cluster 1
GLS2	Stage0	Cluster 1
GNA14	Stage0	Cluster 1
GOLGA6A	Stage0	Cluster 1
GPR160	Stage0	Cluster 1
GRID2	Stage0	Cluster 1
GRPR	Stage0	Cluster 1
GSTO2	Stage0	Cluster 1
HBA2	Stage0	Cluster 1
HENMT1	Stage0	Cluster 1
HERC6	Stage0	Cluster 1
HESX1	Stage0	Cluster 1
miR-1246	Stage0	Cluster 1
miR-1248	Stage0	Cluster 1
miR-1251-3p	Stage0	Cluster 1
miR-1323	Stage0	Cluster 1
miR-141-3p	Stage0	Cluster 1
miR-150-5p	Stage0	Cluster 1
miR-155-3p	Stage0	Cluster 1
miR-2113	Stage0	Cluster 1
miR-302a-5p	Stage0	Cluster 1
miR-3171	Stage0	Cluster 1
miR-3675-5p	Stage0	Cluster 1
miR-3687	Stage0	Cluster 1
miR-372-5p	Stage0	Cluster 1
miR-3937	Stage0	Cluster 1
miR-4449	Stage0	Cluster 1
miR-4492	Stage0	Cluster 1
miR-4497	Stage0	Cluster 1
miR-4508	Stage0	Cluster 1
miR-4699-3p	Stage0	Cluster 1
miR-4792	Stage0	Cluster 1
miR-498	Stage0	Cluster 1
miR-512-3p	Stage0	Cluster 1
miR-512-5p	Stage0	Cluster 1
miR-516a-5p	Stage0	Cluster 1
miR-516b-5p	Stage0	Cluster 1
miR-517-5p	Stage0	Cluster 1
miR-517a-3p-miR-517b-3p	Stage0	Cluster 1
miR-518a-3p	Stage0	Cluster 1
miR-518b	Stage0	Cluster 1
miR-518c-3p	Stage0	Cluster 1
miR-518d-3p	Stage0	Cluster 1
miR-518e-3p	Stage0	Cluster 1
miR-518f-3p	Stage0	Cluster 1
miR-518f-5p	Stage0	Cluster 1
miR-519c-3p	Stage0	Cluster 1
miR-519d-3p	Stage0	Cluster 1
miR-520a-3p	Stage0	Cluster 1
miR-520a-5p	Stage0	Cluster 1
miR-520c-3p	Stage0	Cluster 1
miR-520d-3p	Stage0	Cluster 1
miR-520d-5p	Stage0	Cluster 1
miR-523-3p	Stage0	Cluster 1
miR-524-3p	Stage0	Cluster 1
miR-524-5p	Stage0	Cluster 1
miR-526b-3p	Stage0	Cluster 1
miR-526b-5p	Stage0	Cluster 1
miR-7641	Stage0	Cluster 1
miR-7704	Stage0	Cluster 1
IDO1	Stage0	Cluster 1
IL23A	Stage0	Cluster 1
IL34	Stage0	Cluster 1
IQSEC2	Stage0	Cluster 1
ITM2A	Stage0	Cluster 1
KANK3	Stage0	Cluster 1
KDF1	Stage0	Cluster 1
KIAA0319	Stage0	Cluster 1
KLHDC7A	Stage0	Cluster 1
KLK5	Stage0	Cluster 1
L1TD1	Stage0	Cluster 1
LAD1	Stage0	Cluster 1
LCK	Stage0	Cluster 1
LECT1	Stage0	Cluster 1
LEFTY1	Stage0	Cluster 1
LEFTY2	Stage0	Cluster 1
LHFPL4	Stage0	Cluster 1
LRRC16B	Stage0	Cluster 1
LY75	Stage0	Cluster 1
M1AP	Stage0	Cluster 1
MACC1	Stage0	Cluster 1
MAL2	Stage0	Cluster 1
MAP10	Stage0	Cluster 1
MAP4K1	Stage0	Cluster 1
MARVELD3	Stage0	Cluster 1
MATK	Stage0	Cluster 1
MB21D1	Stage0	Cluster 1
MB21D2	Stage0	Cluster 1
MMP24	Stage0	Cluster 1
MNS1	Stage0	Cluster 1
MPP1	Stage0	Cluster 1
MT1E	Stage0	Cluster 1
MT1F	Stage0	Cluster 1
MT1G	Stage0	Cluster 1
MT1X	Stage0	Cluster 1
MYBPC2	Stage0	Cluster 1
MYH2	Stage0	Cluster 1
NANOG	Stage0	Cluster 1
NECAB1	Stage0	Cluster 1
NLRP2	Stage0	Cluster 1
NLRP7	Stage0	Cluster 1
NMRAL1	Stage0	Cluster 1
NODAL	Stage0	Cluster 1
NRROS	Stage0	Cluster 1
NSG1	Stage0	Cluster 1
OTUD6B	Stage0	Cluster 1
OVOL2	Stage0	Cluster 1
OXCT2	Stage0	Cluster 1
PAK1	Stage0	Cluster 1
PCNXL2	Stage0	Cluster 1
PDPR	Stage0	Cluster 1
PDZD4	Stage0	Cluster 1
PHC1	Stage0	Cluster 1
PIM2	Stage0	Cluster 1
PIPOX	Stage0	Cluster 1
PLPPR4	Stage0	Cluster 1
PNPLA5	Stage0	Cluster 1
POLR3G	Stage0	Cluster 1
POU5F1	Stage0	Cluster 1
PRKCQ	Stage0	Cluster 1
PROK2	Stage0	Cluster 1
PTPRN2	Stage0	Cluster 1
PYCARD	Stage0	Cluster 1
RAB17	Stage0	Cluster 1
RAB25	Stage0	Cluster 1
RBM47	Stage0	Cluster 1
RCL1	Stage0	Cluster 1
RIT2	Stage0	Cluster 1
RPL39L	Stage0	Cluster 1
SCG3	Stage0	Cluster 1
SCGB3A2	Stage0	Cluster 1
SEC14L5	Stage0	Cluster 1
SELV	Stage0	Cluster 1
SEMG1	Stage0	Cluster 1
SEPHS1	Stage0	Cluster 1
SETSIP	Stage0	Cluster 1
SH2D3A	Stage0	Cluster 1
SLC15A1	Stage0	Cluster 1
SLC15A3	Stage0	Cluster 1
SLC18A2	Stage0	Cluster 1
SLFN12	Stage0	Cluster 1
SLFN13	Stage0	Cluster 1
SMPDL3B	Stage0	Cluster 1
SNAI3	Stage0	Cluster 1
ST14	Stage0	Cluster 1
STAG3	Stage0	Cluster 1
SUCLA2	Stage0	Cluster 1
TCEAL5	Stage0	Cluster 1
TDGF1	Stage0	Cluster 1
TDRP	Stage0	Cluster 1
TERF1	Stage0	Cluster 1
TFR2	Stage0	Cluster 1
TMEM125	Stage0	Cluster 1
TMEM30B	Stage0	Cluster 1
TMPRSS2	Stage0	Cluster 1
TRABD2A	Stage0	Cluster 1
TRPM6	Stage0	Cluster 1
TTC39C	Stage0	Cluster 1
UNC5D	Stage0	Cluster 1
UPK3B	Stage0	Cluster 1
USP44	Stage0	Cluster 1
VASH2	Stage0	Cluster 1
VAV1	Stage0	Cluster 1
VSNL1	Stage0	Cluster 1
VWDE	Stage0	Cluster 1
ZFP42	Stage0	Cluster 1
ZFP57	Stage0	Cluster 1
ZNF208	Stage0	Cluster 1
ZNF253	Stage0	Cluster 1
ZNF311	Stage0	Cluster 1
ZNF350	Stage0	Cluster 1
ZNF454	Stage0	Cluster 1
ZNF492	Stage0	Cluster 1
ZNF501	Stage0	Cluster 1
ZNF502	Stage0	Cluster 1
ZNF506	Stage0	Cluster 1
ZNF528	Stage0	Cluster 1
ZNF544	Stage0	Cluster 1
ZNF552	Stage0	Cluster 1
ZNF572	Stage0	Cluster 1
ZNF613	Stage0	Cluster 1
ZNF649	Stage0	Cluster 1
ZNF667	Stage0	Cluster 1
ZNF677	Stage0	Cluster 1
ZNF829	Stage0	Cluster 1
ZNF844	Stage0	Cluster 1
ZNF860	Stage0	Cluster 1
ZNF880	Stage0	Cluster 1
ZNF98	Stage0	Cluster 1
ABHD12B	Stage0	Cluster 2
ADGRF2	Stage0	Cluster 2
ANKS1B	Stage0	Cluster 2
ATP12A	Stage0	Cluster 2
BHLHE22	Stage0	Cluster 2
CA12	Stage0	Cluster 2
CCDC141	Stage0	Cluster 2
CCKBR	Stage0	Cluster 2
CD177	Stage0	Cluster 2
CDH12	Stage0	Cluster 2
CER1	Stage0	Cluster 2
CHST9	Stage0	Cluster 2
CR1L	Stage0	Cluster 2
CST1	Stage0	Cluster 2
CST2	Stage0	Cluster 2
CYP26A1	Stage0	Cluster 2
2001-12-01	Stage0	Cluster 2
DLL3	Stage0	Cluster 2
DUSP26	Stage0	Cluster 2
EOMES	Stage0	Cluster 2
EPSTI1	Stage0	Cluster 2
ERBB4	Stage0	Cluster 2
FOXA2	Stage0	Cluster 2
FOXQ1	Stage0	Cluster 2
GATM	Stage0	Cluster 2
GDF3	Stage0	Cluster 2
GPR83	Stage0	Cluster 2
HPDL	Stage0	Cluster 2
HPGD	Stage0	Cluster 2
HRASLS5	Stage0	Cluster 2
miR-141-5p	Stage0	Cluster 2
miR-200a-3p	Stage0	Cluster 2
miR-200a-5p	Stage0	Cluster 2
miR-200b-3p	Stage0	Cluster 2
miR-200c-3p	Stage0	Cluster 2
miR-200c-5p	Stage0	Cluster 2
miR-205-3p	Stage0	Cluster 2
miR-367-5p	Stage0	Cluster 2
miR-371a-3p	Stage0	Cluster 2
miR-371a-5p	Stage0	Cluster 2
miR-372-3p	Stage0	Cluster 2
miR-373-3p	Stage0	Cluster 2
miR-373-5p	Stage0	Cluster 2
miR-429	Stage0	Cluster 2
miR-519b-3p	Stage0	Cluster 2
IQCA1	Stage0	Cluster 2
ITLN2	Stage0	Cluster 2
JAKMIP1	Stage0	Cluster 2
KCNK10	Stage0	Cluster 2
KCNV1	Stage0	Cluster 2
KCTD6	Stage0	Cluster 2
LOXHD1	Stage0	Cluster 2
MESP1	Stage0	Cluster 2
MESP2	Stage0	Cluster 2
MIXL1	Stage0	Cluster 2
MYL4	Stage0	Cluster 2
OTX2	Stage0	Cluster 2
PIK3R5	Stage0	Cluster 2
PRR9	Stage0	Cluster 2
RASSF6	Stage0	Cluster 2
RYR3	Stage0	Cluster 2
S100A14	Stage0	Cluster 2
SHISA6	Stage0	Cluster 2
STK32A	Stage0	Cluster 2
T	Stage0	Cluster 2
TTN	Stage0	Cluster 2
ZAP70	Stage0	Cluster 2
ZNF578	Stage0	Cluster 2
ABCB1	Stage3	Cluster 3
ABCC8	Stage3	Cluster 3
ABHD1	Stage3	Cluster 3
ABHD14B	Stage3	Cluster 3
ABHD15	Stage3	Cluster 3
ACSL1	Stage3	Cluster 3
ACSS1	Stage3	Cluster 3
ACTN2	Stage3	Cluster 3
ACYP1	Stage3	Cluster 3
ADAM11	Stage3	Cluster 3
ADAP2	Stage3	Cluster 3
ADCK3	Stage3	Cluster 3
AGAP2	Stage3	Cluster 3
AKAP10	Stage3	Cluster 3
ALDH8A1	Stage3	Cluster 3
ALG1L	Stage3	Cluster 3
ALKBH5	Stage3	Cluster 3
ALOX12B	Stage3	Cluster 3
ALPK1	Stage3	Cluster 3
AMBN	Stage3	Cluster 3
ANKRD34B	Stage3	Cluster 3
APOA1BP	Stage3	Cluster 3
APOD	Stage3	Cluster 3
AQP6	Stage3	Cluster 3
ARAP2	Stage3	Cluster 3
ARHGDIG	Stage3	Cluster 3
ARL17A	Stage3	Cluster 3
ARL17B	Stage3	Cluster 3
ATP6V1B1	Stage3	Cluster 3
BARHL2	Stage3	Cluster 3
BARX2	Stage3	Cluster 3
BMI1	Stage3	Cluster 3
BMP8B	Stage3	Cluster 3
BOLA1	Stage3	Cluster 3
BRD2	Stage3	Cluster 3
BRINP3	Stage3	Cluster 3
BTBD6	Stage3	Cluster 3
BTNL9	Stage3	Cluster 3
C11orf70	Stage3	Cluster 3
C15orf40	Stage3	Cluster 3
C17orf51	Stage3	Cluster 3
C19orf45	Stage3	Cluster 3
C1GALT1C1L	Stage3	Cluster 3
C1orf115	Stage3	Cluster 3
C1QL4	Stage3	Cluster 3
C2orf88	Stage3	Cluster 3
C5orf63	Stage3	Cluster 3
C8orf33	Stage3	Cluster 3
C8orf34	Stage3	Cluster 3
CACNB4	Stage3	Cluster 3
CAMK2B	Stage3	Cluster 3
CARD6	Stage3	Cluster 3
CAT	Stage3	Cluster 3
CCDC116	Stage3	Cluster 3
CCDC117	Stage3	Cluster 3
CCDC189	Stage3	Cluster 3
CCNO	Stage3	Cluster 3
CCSER1	Stage3	Cluster 3
CD19	Stage3	Cluster 3
CD207	Stage3	Cluster 3
CD302	Stage3	Cluster 3
CDADC1	Stage3	Cluster 3
CDH17	Stage3	Cluster 3
CDH20	Stage3	Cluster 3
CDKN2C	Stage3	Cluster 3
CGA	Stage3	Cluster 3
CKLF	Stage3	Cluster 3
CLEC4F	Stage3	Cluster 3
CLK2	Stage3	Cluster 3
CNNM1	Stage3	Cluster 3
CNNM4	Stage3	Cluster 3
CNPY1	Stage3	Cluster 3
CORO6	Stage3	Cluster 3
CRACR2A	Stage3	Cluster 3
CRHR1	Stage3	Cluster 3
CSNK1E	Stage3	Cluster 3
CSPG5	Stage3	Cluster 3
CTB-55O6.8	Stage3	Cluster 3
CXCL16	Stage3	Cluster 3
CXorf57	Stage3	Cluster 3
DCDC2	Stage3	Cluster 3
DCT	Stage3	Cluster 3
DIS3	Stage3	Cluster 3
DLL1	Stage3	Cluster 3
DLX4	Stage3	Cluster 3
DMBX1	Stage3	Cluster 3
DMRT3	Stage3	Cluster 3
DMRTA2	Stage3	Cluster 3
DMTN	Stage3	Cluster 3
DNAJC12	Stage3	Cluster 3
DNAJC22	Stage3	Cluster 3
DNPH1	Stage3	Cluster 3
DOC2A	Stage3	Cluster 3
DUSP19	Stage3	Cluster 3
DUSP9	Stage3	Cluster 3
E2F2	Stage3	Cluster 3
ECEL1	Stage3	Cluster 3
EDC3	Stage3	Cluster 3
EEF1A2	Stage3	Cluster 3
ELOVL3	Stage3	Cluster 3
EML5	Stage3	Cluster 3
EML6	Stage3	Cluster 3
EMX2	Stage3	Cluster 3
EN2	Stage3	Cluster 3
ENPP4	Stage3	Cluster 3
EPHA10	Stage3	Cluster 3
EPHA5	Stage3	Cluster 3
EPHA6	Stage3	Cluster 3
ERAP2	Stage3	Cluster 3
EXOC6	Stage3	Cluster 3
EXOC8	Stage3	Cluster 3
EYA4	Stage3	Cluster 3
F12	Stage3	Cluster 3
FAM132B	Stage3	Cluster 3
FAM199X	Stage3	Cluster 3
FAM50B	Stage3	Cluster 3
FAM81A	Stage3	Cluster 3
FBXL3	Stage3	Cluster 3
FBXL8	Stage3	Cluster 3
FEM1B	Stage3	Cluster 3
FER1L5	Stage3	Cluster 3
FGF5	Stage3	Cluster 3
FGF9	Stage3	Cluster 3
FHL1	Stage3	Cluster 3
FLT3LG	Stage3	Cluster 3
FLT4	Stage3	Cluster 3
FOXA1	Stage3	Cluster 3
FOXC1	Stage3	Cluster 3
FOXD2	Stage3	Cluster 3
FOXE1	Stage3	Cluster 3
FOXG1	Stage3	Cluster 3
FOXP2	Stage3	Cluster 3
FRK	Stage3	Cluster 3
GALNTL6	Stage3	Cluster 3
GBX1	Stage3	Cluster 3
GFI1	Stage3	Cluster 3
GGPS1	Stage3	Cluster 3
GJA3	Stage3	Cluster 3
GLRB	Stage3	Cluster 3
GNGT1	Stage3	Cluster 3
GNL1	Stage3	Cluster 3
GOLGA8K	Stage3	Cluster 3
GPM6A	Stage3	Cluster 3
GPR180	Stage3	Cluster 3
GPRASP2	Stage3	Cluster 3
GPRIN3	Stage3	Cluster 3
GRID1	Stage3	Cluster 3
GRIN2C	Stage3	Cluster 3
H1F0	Stage3	Cluster 3
HAP1	Stage3	Cluster 3
HCAR1	Stage3	Cluster 3
HDAC8	Stage3	Cluster 3
HES5	Stage3	Cluster 3
HES7	Stage3	Cluster 3
HIRIP3	Stage3	Cluster 3
HLA-B	Stage3	Cluster 3
HLA-DMB	Stage3	Cluster 3
HLA-DOA	Stage3	Cluster 3
HLA-DOB	Stage3	Cluster 3
HLA-DPA1	Stage3	Cluster 3
HLA-DQB1	Stage3	Cluster 3
HLA-DRA	Stage3	Cluster 3
HLA-DRB1	Stage3	Cluster 3
HLA-DRB5	Stage3	Cluster 3
HLA-F	Stage3	Cluster 3
HMG20A	Stage3	Cluster 3
HMX2	Stage3	Cluster 3
HMX3	Stage3	Cluster 3
HNF4G	Stage3	Cluster 3
HOXA4	Stage3	Cluster 3
HOXC11	Stage3	Cluster 3
HOXC12	Stage3	Cluster 3
HOXC13	Stage3	Cluster 3
HOXD1	Stage3	Cluster 3
HOXD10	Stage3	Cluster 3
HOXD11	Stage3	Cluster 3
HOXD13	Stage3	Cluster 3
HOXD9	Stage3	Cluster 3
HPCAL4	Stage3	Cluster 3
HPSE	Stage3	Cluster 3
HS6ST3	Stage3	Cluster 3
let-7a-5p	Stage3	Cluster 3
let-7e-5p	Stage3	Cluster 3
miR-1224-3p	Stage3	Cluster 3
miR-1469	Stage3	Cluster 3
miR-146b-5p	Stage3	Cluster 3
miR-192-5p	Stage3	Cluster 3
miR-195-5p	Stage3	Cluster 3
miR-20a-5p	Stage3	Cluster 3
miR-2277-5p	Stage3	Cluster 3
miR-3127-5p	Stage3	Cluster 3
miR-3200-3p	Stage3	Cluster 3
miR-338-3p	Stage3	Cluster 3
miR-338-5p	Stage3	Cluster 3
miR-424-3p	Stage3	Cluster 3
miR-424-5p	Stage3	Cluster 3
miR-449a	Stage3	Cluster 3
miR-449b-5p	Stage3	Cluster 3
miR-449c-5p	Stage3	Cluster 3
miR-503-5p	Stage3	Cluster 3
miR-542-5p	Stage3	Cluster 3
miR-5683	Stage3	Cluster 3
miR-5699-5p	Stage3	Cluster 3
miR-629-5p	Stage3	Cluster 3
miR-6500-3p	Stage3	Cluster 3
miR-7975	Stage3	Cluster 3
miR-99a-5p	Stage3	Cluster 3
HSPA1A	Stage3	Cluster 3
HSPA1B	Stage3	Cluster 3
HSPA1L	Stage3	Cluster 3
HSPA4L	Stage3	Cluster 3
HYKK	Stage3	Cluster 3
IAH1	Stage3	Cluster 3
ICAM2	Stage3	Cluster 3
IDI1	Stage3	Cluster 3
IFIH1	Stage3	Cluster 3
IGIP	Stage3	Cluster 3
IL15RA	Stage3	Cluster 3
IL2RG	Stage3	Cluster 3
INHBB	Stage3	Cluster 3
IRF8	Stage3	Cluster 3
ISL2	Stage3	Cluster 3
ITGAL	Stage3	Cluster 3
ITPKA	Stage3	Cluster 3
KAZALD1	Stage3	Cluster 3
KCNC1	Stage3	Cluster 3
KCNIP3	Stage3	Cluster 3
KCNJ11	Stage3	Cluster 3
KCTD19	Stage3	Cluster 3
KDM5C	Stage3	Cluster 3
KIAA0100	Stage3	Cluster 3
KIAA0907	Stage3	Cluster 3
KLC3	Stage3	Cluster 3
KLF12	Stage3	Cluster 3
KLF4	Stage3	Cluster 3
KLHL11	Stage3	Cluster 3
KLHL15	Stage3	Cluster 3
KLHL41	Stage3	Cluster 3
KLK1	Stage3	Cluster 3
KPNA5	Stage3	Cluster 3
KRTAP19-1	Stage3	Cluster 3
LAMA3	Stage3	Cluster 3
LAMA4	Stage3	Cluster 3
LBX1	Stage3	Cluster 3
LDHC	Stage3	Cluster 3
LHX2	Stage3	Cluster 3
LHX4	Stage3	Cluster 3
LHX9	Stage3	Cluster 3
LINS1	Stage3	Cluster 3
LMBRD2	Stage3	Cluster 3
LMX1B	Stage3	Cluster 3
LONRF2	Stage3	Cluster 3
LONRF3	Stage3	Cluster 3
LRRC75A	Stage3	Cluster 3
LRRK2	Stage3	Cluster 3
LTK	Stage3	Cluster 3
LYSMD1	Stage3	Cluster 3
MACROD2	Stage3	Cluster 3
MAK	Stage3	Cluster 3
MAN2A2	Stage3	Cluster 3
MANSC1	Stage3	Cluster 3
MAP3K13	Stage3	Cluster 3
MCIDAS	Stage3	Cluster 3
MCOLN2	Stage3	Cluster 3
MED9	Stage3	Cluster 3
MEGF11	Stage3	Cluster 3
MEI1	Stage3	Cluster 3
MFSD6	Stage3	Cluster 3
MGARP	Stage3	Cluster 3
MGAT4A	Stage3	Cluster 3
MKX	Stage3	Cluster 3
MNX1	Stage3	Cluster 3
MOCOS	Stage3	Cluster 3
MPI	Stage3	Cluster 3
MR1	Stage3	Cluster 3
MST1R	Stage3	Cluster 3
MYOM2	Stage3	Cluster 3
MYOM3	Stage3	Cluster 3
MYT1	Stage3	Cluster 3
NALCN	Stage3	Cluster 3
NCOR1	Stage3	Cluster 3
NCR3LG1	Stage3	Cluster 3
NDFIP2	Stage3	Cluster 3
NEIL1	Stage3	Cluster 3
NEUROG2	Stage3	Cluster 3
NKD2	Stage3	Cluster 3
NKX2-1	Stage3	Cluster 3
NKX2-2	Stage3	Cluster 3
NKX2-4	Stage3	Cluster 3
NKX2-8	Stage3	Cluster 3
NMUR1	Stage3	Cluster 3
NOD2	Stage3	Cluster 3
NOXA1	Stage3	Cluster 3
NPTX1	Stage3	Cluster 3
NR2E1	Stage3	Cluster 3
NR2F2	Stage3	Cluster 3
NR3C2	Stage3	Cluster 3
NRN1	Stage3	Cluster 3
NTN1	Stage3	Cluster 3
OAS3	Stage3	Cluster 3
OLIG1	Stage3	Cluster 3
OLIG2	Stage3	Cluster 3
ONECUT2	Stage3	Cluster 3
OPHN1	Stage3	Cluster 3
OSR2	Stage3	Cluster 3
OTUD1	Stage3	Cluster 3
OTX1	Stage3	Cluster 3
PAX1	Stage3	Cluster 3
PAX6	Stage3	Cluster 3
PAX7	Stage3	Cluster 3
PAX9	Stage3	Cluster 3
PCK1	Stage3	Cluster 3
PCSK6	Stage3	Cluster 3
PDIA2	Stage3	Cluster 3
PDIK1L	Stage3	Cluster 3
PEX11A	Stage3	Cluster 3
PHF8	Stage3	Cluster 3
PI15	Stage3	Cluster 3
PI4KB	Stage3	Cluster 3
PIN4	Stage3	Cluster 3
PLD6	Stage3	Cluster 3
PLEKHH2	Stage3	Cluster 3
PLIN4	Stage3	Cluster 3
PLP2	Stage3	Cluster 3
POLE4	Stage3	Cluster 3
POLG	Stage3	Cluster 3
POM121L2	Stage3	Cluster 3
POU3F3	Stage3	Cluster 3
POU4F1	Stage3	Cluster 3
PPP1R13B	Stage3	Cluster 3
PPP1R14C	Stage3	Cluster 3
PPP1R3E	Stage3	Cluster 3
PPP4C	Stage3	Cluster 3
PRAME	Stage3	Cluster 3
PRC1	Stage3	Cluster 3
PRDM13	Stage3	Cluster 3
PRDM16	Stage3	Cluster 3
PROX1	Stage3	Cluster 3
PRR14	Stage3	Cluster 3
PRRG4	Stage3	Cluster 3
PYGL	Stage3	Cluster 3
RAD51C	Stage3	Cluster 3
RAET1G	Stage3	Cluster 3
RAET1L	Stage3	Cluster 3
RASEF	Stage3	Cluster 3
RBM15	Stage3	Cluster 3
RBP5	Stage3	Cluster 3
RCCD1	Stage3	Cluster 3
REEP1	Stage3	Cluster 3
RHOT1	Stage3	Cluster 3
RHOV	Stage3	Cluster 3
RIMS4	Stage3	Cluster 3
RNASEH2C	Stage3	Cluster 3
RNF150	Stage3	Cluster 3
RNF40	Stage3	Cluster 3
RP5-862P8.2	Stage0	Cluster 3
RPL3L	Stage3	Cluster 3
RPRD1A	Stage3	Cluster 3
RPS4X	Stage3	Cluster 3
RTN1	Stage3	Cluster 3
RUNDC3B	Stage3	Cluster 3
RWDD2B	Stage3	Cluster 3
SAXO2	Stage3	Cluster 3
SCARA5	Stage3	Cluster 3
SDHA	Stage3	Cluster 3
SFTA3	Stage3	Cluster 3
SHISA2	Stage3	Cluster 3
SIDT1	Stage3	Cluster 3
SIM1	Stage3	Cluster 3
SIM2	Stage3	Cluster 3
SIX1	Stage3	Cluster 3
SIX2	Stage3	Cluster 3
SLAIN1	Stage3	Cluster 3
SLC17A7	Stage3	Cluster 3
SLC25A27	Stage3	Cluster 3
SLC27A2	Stage3	Cluster 3
SLC30A3	Stage3	Cluster 3
SLC38A3	Stage3	Cluster 3
SLC6A11	Stage3	Cluster 3
SLFN11	Stage3	Cluster 3
SLITRK5	Stage3	Cluster 3
SMDT1	Stage3	Cluster 3
SMOC1	Stage3	Cluster 3
SNAP47	Stage3	Cluster 3
SNAP91	Stage3	Cluster 3
SNX22	Stage3	Cluster 3
SOWAHA	Stage3	Cluster 3
SP9	Stage3	Cluster 3
SPATA6L	Stage3	Cluster 3
SPDYC	Stage3	Cluster 3
SPEN	Stage3	Cluster 3
SPOCK3	Stage3	Cluster 3
SPTB	Stage3	Cluster 3
SRPK3	Stage3	Cluster 3
STAC2	Stage3	Cluster 3
STARD5	Stage3	Cluster 3
SUV39H1	Stage3	Cluster 3
SUZ12	Stage3	Cluster 3
SYCP2	Stage3	Cluster 3
SYK	Stage3	Cluster 3
SYP	Stage3	Cluster 3
SYT11	Stage3	Cluster 3
SYTL4	Stage3	Cluster 3
TBC1D2B	Stage3	Cluster 3
TCF24	Stage3	Cluster 3
TCHH	Stage3	Cluster 3
TDRD6	Stage3	Cluster 3
TEX14	Stage3	Cluster 3
TIGD3	Stage3	Cluster 3
TIPIN	Stage3	Cluster 3
TKTL1	Stage3	Cluster 3
TLE4	Stage3	Cluster 3
TLL1	Stage3	Cluster 3
TLX3	Stage3	Cluster 3
TM2D3	Stage3	Cluster 3
TMEM106C	Stage3	Cluster 3
TMEM132E	Stage3	Cluster 3
TMEM173	Stage3	Cluster 3
TMEM178B	Stage3	Cluster 3
TMEM38A	Stage3	Cluster 3
TMEM80	Stage3	Cluster 3
TP73	Stage3	Cluster 3
TPPP	Stage3	Cluster 3
TRAPPC13	Stage0	Cluster 3
TRAPPC8	Stage0	Cluster 3
TRIM43	Stage3	Cluster 3
TRIM52	Stage3	Cluster 3
TRIM7	Stage3	Cluster 3
TRMT2B	Stage3	Cluster 3
TRPC3	Stage3	Cluster 3
TSKS	Stage3	Cluster 3
TTC32	Stage3	Cluster 3
TTC6	Stage3	Cluster 3
UBB	Stage3	Cluster 3
UBE2Q2L	Stage3	Cluster 3
ULBP1	Stage3	Cluster 3
ULBP2	Stage3	Cluster 3
ULK3	Stage3	Cluster 3
UQCR10	Stage3	Cluster 3
USH1C	Stage3	Cluster 3
VAX2	Stage3	Cluster 3
VGLL2	Stage3	Cluster 3
VWA5B2	Stage3	Cluster 3
VWA9	Stage3	Cluster 3
WDR76	Stage3	Cluster 3
YPEL3	Stage3	Cluster 3
YPEL4	Stage3	Cluster 3
YY1AP1	Stage3	Cluster 3
ZBTB33	Stage3	Cluster 3
ZCCHC12	Stage3	Cluster 3
ZIC1	Stage3	Cluster 3
ZMYND15	Stage3	Cluster 3
ZNF24	Stage3	Cluster 3
ZNF248	Stage3	Cluster 3
ZNF280A	Stage3	Cluster 3
ZNF536	Stage3	Cluster 3
ZNF736	Stage3	Cluster 3
ZNF768	Stage3	Cluster 3
ZSCAN30	Stage3	Cluster 3
ZXDA	Stage3	Cluster 3
ZYG11A	Stage3	Cluster 3
ABCA10	Stage3	Cluster 4
ABCA8	Stage2	Cluster 4
ABCA9	Stage2	Cluster 4
ACVRL1	Stage3	Cluster 4
ADAM12	Stage3	Cluster 4
ADAM9	Stage2	Cluster 4
ADAMTSL5	Stage3	Cluster 4
ADCY4	Stage3	Cluster 4
ADGRA2	Stage3	Cluster 4
ADGRG6	Stage3	Cluster 4
AFAP1L2	Stage2	Cluster 4
AKAP6	Stage3	Cluster 4
ALDH1L2	Stage3	Cluster 4
ANO1	Stage2	Cluster 4
ARHGDIB	Stage3	Cluster 4
ARHGEF3	Stage2	Cluster 4
ARSI	Stage2	Cluster 4
ART4	Stage2	Cluster 4
ASAH1	Stage3	Cluster 4
ATP7B	Stage2	Cluster 4
BCO2	Stage3	Cluster 4
BDKRB1	Stage2	Cluster 4
BDKRB2	Stage3	Cluster 4
BDNF	Stage3	Cluster 4
BIK	Stage2	Cluster 4
BMP1	Stage3	Cluster 4
BMP10	Stage2	Cluster 4
BMP6	Stage2	Cluster 4
C10orf54	Stage2	Cluster 4
C15orf41	Stage2	Cluster 4
C1QTNF1	Stage3	Cluster 4
C1S	Stage3	Cluster 4
C3	Stage3	Cluster 4
C7	Stage3	Cluster 4
CALCRL	Stage3	Cluster 4
CCDC183	Stage3	Cluster 4
CCDC184	Stage3	Cluster 4
CCDC68	Stage3	Cluster 4
CCDC80	Stage3	Cluster 4
CCL2	Stage2	Cluster 4
CCL7	Stage3	Cluster 4
CD55	Stage2	Cluster 4
CD69	Stage2	Cluster 4
CD82	Stage2	Cluster 4
CD93	Stage3	Cluster 4
CDC42EP5	Stage3	Cluster 4
CDH11	Stage2	Cluster 4
CDH13	Stage3	Cluster 4
CDH5	Stage3	Cluster 4
CDKN2B	Stage3	Cluster 4
CEBPD	Stage3	Cluster 4
CFI	Stage3	Cluster 4
CHPF	Stage3	Cluster 4
CHPF2	Stage3	Cluster 4
CHRM2	Stage3	Cluster 4
CHSY3	Stage3	Cluster 4
CKAP4	Stage3	Cluster 4
CLEC1B	Stage2	Cluster 4
CLEC2B	Stage3	Cluster 4
CLIC3	Stage2	Cluster 4
CLUL1	Stage3	Cluster 4
COL15A1	Stage3	Cluster 4
COL16A1	Stage3	Cluster 4
COL1A1	Stage3	Cluster 4
COL1A2	Stage3	Cluster 4
COL21A1	Stage3	Cluster 4
COL3A1	Stage3	Cluster 4
COL4A1	Stage2	Cluster 4
COL4A2	Stage3	Cluster 4
COL4A5	Stage3	Cluster 4
COL4A6	Stage2	Cluster 4
COL5A1	Stage3	Cluster 4
COLEC10	Stage3	Cluster 4
COPZ2	Stage3	Cluster 4
CPA1	Stage2	Cluster 4
CPA4	Stage3	Cluster 4
CPQ	Stage3	Cluster 4
CPZ	Stage3	Cluster 4
CREB3L1	Stage3	Cluster 4
CRHBP	Stage2	Cluster 4
CSGALNACT1	Stage3	Cluster 4
CSRNP1	Stage2	Cluster 4
CTBS	Stage3	Cluster 4
CTHRC1	Stage3	Cluster 4
CTSA	Stage3	Cluster 4
CTSB	Stage3	Cluster 4
CXCL1	Stage3	Cluster 4
CXCL14	Stage2	Cluster 4
CXCL8	Stage3	Cluster 4
DCN	Stage3	Cluster 4
DLL4	Stage3	Cluster 4
DPP10	Stage3	Cluster 4
DPP4	Stage3	Cluster 4
DRAM1	Stage3	Cluster 4
DYNLT3	Stage3	Cluster 4
ECE1	Stage2	Cluster 4
EGFL6	Stage3	Cluster 4
EGFLAM	Stage2	Cluster 4
EHD3	Stage3	Cluster 4
EMCN	Stage3	Cluster 4
ENDOD1	Stage2	Cluster 4
ENTPD3	Stage2	Cluster 4
ERG	Stage3	Cluster 4
ERLEC1	Stage3	Cluster 4
ERP27	Stage2	Cluster 4
ERVV-1	Stage2	Cluster 4
ERVV-2	Stage2	Cluster 4
EVI5	Stage3	Cluster 4
F5	Stage3	Cluster 4
FAM114A1	Stage3	Cluster 4
FAM163B	Stage2	Cluster 4
FAM46A	Stage3	Cluster 4
FAP	Stage3	Cluster 4
FBLN2	Stage3	Cluster 4
FBLN5	Stage3	Cluster 4
FBN1	Stage3	Cluster 4
FIBIN	Stage2	Cluster 4
FILIP1L	Stage3	Cluster 4
FKBP10	Stage3	Cluster 4
FKBP14	Stage3	Cluster 4
FKBP7	Stage3	Cluster 4
FLT1	Stage3	Cluster 4
FMOD	Stage2	Cluster 4
FN1	Stage3	Cluster 4
FNDC3B	Stage3	Cluster 4
FOSL2	Stage2	Cluster 4
FOXF1	Stage2	Cluster 4
FSTL3	Stage3	Cluster 4
GALNT1	Stage2	Cluster 4
GALNT5	Stage3	Cluster 4
GBP1	Stage3	Cluster 4
GBP2	Stage3	Cluster 4
GBP3	Stage2	Cluster 4
GBP4	Stage2	Cluster 4
GBP5	Stage2	Cluster 4
GFRA3	Stage3	Cluster 4
GGT5	Stage2	Cluster 4
GGTLC2	Stage3	Cluster 4
GJA4	Stage3	Cluster 4
GLIS3	Stage3	Cluster 4
GPBAR1	Stage2	Cluster 4
GREM2	Stage3	Cluster 4
GRIA3	Stage3	Cluster 4
H2AFJ	Stage2	Cluster 4
HEATR5A	Stage3	Cluster 4
HEG1	Stage2	Cluster 4
HGF	Stage2	Cluster 4
HOPX	Stage2	Cluster 4
HRH1	Stage3	Cluster 4
miR-1245a	Stage3	Cluster 4
miR-126-3p	Stage3	Cluster 4
miR-126-5p	Stage3	Cluster 4
miR-143-3p	Stage3	Cluster 4
miR-143-5p	Stage3	Cluster 4
miR-145-5p	Stage3	Cluster 4
miR-188-5p	Stage2	Cluster 4
miR-193a-3p	Stage2	Cluster 4
miR-199a-3p-miR-199b-3p	Stage3	Cluster 4
miR-214-5p	Stage3	Cluster 4
miR-22-3p	Stage2	Cluster 4
miR-22-5p	Stage3	Cluster 4
miR-29a-5p	Stage2	Cluster 4
miR-3064-5p	Stage2	Cluster 4
miR-3117-3p	Stage2	Cluster 4
miR-3194-5p	Stage2	Cluster 4
miR-335-5p	Stage2	Cluster 4
miR-4636	Stage2	Cluster 4
miR-490-3p	Stage3	Cluster 4
miR-574-3p	Stage3	Cluster 4
miR-574-5p	Stage2	Cluster 4
miR-592	Stage2	Cluster 4
miR-675-3p	Stage2	Cluster 4
miR-675-5p	Stage2	Cluster 4
HSPB6	Stage2	Cluster 4
HSPG2	Stage3	Cluster 4
HTR2B	Stage3	Cluster 4
HTRA1	Stage3	Cluster 4
HTRA3	Stage3	Cluster 4
ICAM1	Stage3	Cluster 4
IFIT3	Stage3	Cluster 4
IFNGR1	Stage3	Cluster 4
IGF1	Stage3	Cluster 4
IGFBP3	Stage3	Cluster 4
IGFBP7	Stage3	Cluster 4
IL18R1	Stage3	Cluster 4
IL1R1	Stage3	Cluster 4
IL1RL1	Stage3	Cluster 4
IL33	Stage3	Cluster 4
IL4I1	Stage3	Cluster 4
IL6	Stage3	Cluster 4
IL6ST	Stage3	Cluster 4
IL7R	Stage3	Cluster 4
ITGA1	Stage3	Cluster 4
ITGA11	Stage3	Cluster 4
KCNA3	Stage3	Cluster 4
KCND3	Stage2	Cluster 4
KCNE4	Stage3	Cluster 4
KCNQ5	Stage3	Cluster 4
KCTD16	Stage3	Cluster 4
LAMB2	Stage3	Cluster 4
LAYN	Stage3	Cluster 4
LINGO2	Stage3	Cluster 4
LMCD1	Stage2	Cluster 4
LOX	Stage3	Cluster 4
LOXL4	Stage3	Cluster 4
LRP10	Stage3	Cluster 4
LRRC15	Stage3	Cluster 4
LRRC32	Stage2	Cluster 4
LRRN4	Stage2	Cluster 4
LTBP1	Stage3	Cluster 4
LTBP3	Stage3	Cluster 4
LTBR	Stage3	Cluster 4
LUM	Stage3	Cluster 4
MALL	Stage3	Cluster 4
MAML2	Stage3	Cluster 4
2003-03-01	Stage3	Cluster 4
MASP1	Stage2	Cluster 4
MATN2	Stage3	Cluster 4
MEST	Stage2	Cluster 4
MFAP5	Stage2	Cluster 4
MFI2	Stage3	Cluster 4
MGP	Stage3	Cluster 4
MMRN2	Stage3	Cluster 4
MORC4	Stage3	Cluster 4
MSRB3	Stage2	Cluster 4
MYDGF	Stage2	Cluster 4
MYH15	Stage2	Cluster 4
NCOA7	Stage3	Cluster 4
NFATC2	Stage3	Cluster 4
NFKBIZ	Stage3	Cluster 4
NID2	Stage2	Cluster 4
NIPAL3	Stage3	Cluster 4
NNMT	Stage2	Cluster 4
NOX5	Stage2	Cluster 4
NUCB1	Stage3	Cluster 4
NXPE2	Stage2	Cluster 4
ODF3B	Stage3	Cluster 4
OLR1	Stage2	Cluster 4
OSMR	Stage3	Cluster 4
P4HA2	Stage3	Cluster 4
P4HA3	Stage3	Cluster 4
P4HB	Stage3	Cluster 4
PABPC4L	Stage3	Cluster 4
PAPPA	Stage2	Cluster 4
PARM1	Stage3	Cluster 4
PCDH12	Stage3	Cluster 4
PCOLCE2	Stage3	Cluster 4
PDIA5	Stage3	Cluster 4
PDLIM5	Stage3	Cluster 4
PITX2	Stage2	Cluster 4
PLA2R1	Stage3	Cluster 4
PLD1	Stage3	Cluster 4
PLN	Stage3	Cluster 4
PLOD1	Stage3	Cluster 4
PLOD2	Stage2	Cluster 4
PLVAP	Stage3	Cluster 4
PLXNB3	Stage3	Cluster 4
POFUT2	Stage3	Cluster 4
POSTN	Stage3	Cluster 4
PPIC	Stage3	Cluster 4
PRCP	Stage3	Cluster 4
PRELP	Stage2	Cluster 4
PROK1	Stage3	Cluster 4
PRR16	Stage3	Cluster 4
PRSS35	Stage2	Cluster 4
PSG4	Stage2	Cluster 4
PTGS2	Stage3	Cluster 4
PTX3	Stage3	Cluster 4
PVR	Stage2	Cluster 4
RAB27B	Stage3	Cluster 4
RASGRP3	Stage3	Cluster 4
RCN1	Stage2	Cluster 4
RCN3	Stage3	Cluster 4
RELN	Stage2	Cluster 4
RGS1	Stage2	Cluster 4
ROBO4	Stage3	Cluster 4
RRAD	Stage3	Cluster 4
RSPO2	Stage2	Cluster 4
S1PR1	Stage3	Cluster 4
S1PR3	Stage3	Cluster 4
SARM1	Stage2	Cluster 4
SBSPON	Stage2	Cluster 4
SCN3A	Stage2	Cluster 4
SDF4	Stage3	Cluster 4
SDPR	Stage2	Cluster 4
SELE	Stage3	Cluster 4
SGIP1	Stage3	Cluster 4
SHE	Stage3	Cluster 4
SIL1	Stage3	Cluster 4
SLA	Stage2	Cluster 4
SLC14A1	Stage2	Cluster 4
SLC22A2	Stage3	Cluster 4
SLC22A3	Stage3	Cluster 4
SLC2A10	Stage3	Cluster 4
SLC46A3	Stage3	Cluster 4
SLC4A4	Stage2	Cluster 4
SLC6A17	Stage2	Cluster 4
SLC7A4	Stage3	Cluster 4
SLIT3	Stage2	Cluster 4
SMCO3	Stage3	Cluster 4
SNCAIP	Stage3	Cluster 4
SOD3	Stage3	Cluster 4
SPARC	Stage3	Cluster 4
SRPX2	Stage2	Cluster 4
SST	Stage2	Cluster 4
ST3GAL1	Stage2	Cluster 4
STOM	Stage3	Cluster 4
STXBP6	Stage2	Cluster 4
SULF2	Stage2	Cluster 4
SUSD2	Stage2	Cluster 4
SVEP1	Stage3	Cluster 4
SYNPO	Stage3	Cluster 4
SYNPO2L	Stage2	Cluster 4
SYT10	Stage3	Cluster 4
TBC1D8B	Stage3	Cluster 4
TBX20	Stage2	Cluster 4
TBX4	Stage2	Cluster 4
TDO2	Stage3	Cluster 4
TFPI	Stage2	Cluster 4
TFPI2	Stage3	Cluster 4
TGFBI	Stage2	Cluster 4
TGFBR2	Stage3	Cluster 4
TGFBR3	Stage3	Cluster 4
TGM2	Stage2	Cluster 4
THBD	Stage3	Cluster 4
TIMP1	Stage3	Cluster 4
TIMP3	Stage2	Cluster 4
TMED10	Stage2	Cluster 4
TMEM263	Stage3	Cluster 4
TMEM87B	Stage2	Cluster 4
TNFAIP3	Stage3	Cluster 4
TNFRSF9	Stage3	Cluster 4
TPST1	Stage2	Cluster 4
TRIM8	Stage2	Cluster 4
TSLP	Stage2	Cluster 4
TSPAN5	Stage2	Cluster 4
TTR	Stage3	Cluster 4
TXNDC15	Stage3	Cluster 4
TXNDC5	Stage2	Cluster 4
TYMP	Stage3	Cluster 4
TYRP1	Stage3	Cluster 4
UACA	Stage2	Cluster 4
VCAM1	Stage3	Cluster 4
VTN	Stage3	Cluster 4
WIPI1	Stage3	Cluster 4
WISP1	Stage2	Cluster 4
WNT2	Stage2	Cluster 4
YIPF5	Stage3	Cluster 4
ZNF469	Stage3	Cluster 4
ZNF804A	Stage2	Cluster 4
ALX3	Stage3	Cluster 5
APC2	Stage3	Cluster 5
ASIC2	Stage3	Cluster 5
CHODL	Stage3	Cluster 5
CNGA1	Stage3	Cluster 5
CNR1	Stage3	Cluster 5
CNTN5	Stage3	Cluster 5
CORIN	Stage3	Cluster 5
CRISPLD2	Stage3	Cluster 5
DCX	Stage3	Cluster 5
EN1	Stage3	Cluster 5
EPHA3	Stage3	Cluster 5
GOLIM4	Stage3	Cluster 5
HAND2	Stage3	Cluster 5
HOXB2	Stage3	Cluster 5
miR-181a-2-3p	Stage3	Cluster 5
miR-6800-3p	Stage3	Cluster 5
miR-99b-3p	Stage3	Cluster 5
ISM1	Stage2	Cluster 5
KIF26B	Stage3	Cluster 5
MAB21L2	Stage3	Cluster 5
MCHR1	Stage3	Cluster 5
MECOM	Stage3	Cluster 5
MEIS1	Stage3	Cluster 5
MEIS2	Stage3	Cluster 5
NEFM	Stage3	Cluster 5
NELL1	Stage3	Cluster 5
NTRK2	Stage3	Cluster 5
PBX1	Stage3	Cluster 5
PCDH17	Stage3	Cluster 5
PCSK1N	Stage3	Cluster 5
PLPPR5	Stage3	Cluster 5
PRRX1	Stage3	Cluster 5
RARB	Stage3	Cluster 5
SAMD11	Stage3	Cluster 5
SLC5A7	Stage3	Cluster 5
SORCS1	Stage3	Cluster 5
ST6GAL2	Stage3	Cluster 5
TBX2	Stage3	Cluster 5
TLX2	Stage3	Cluster 5
TSHZ2	Stage3	Cluster 5
TXK	Stage3	Cluster 5
UNC5C	Stage3	Cluster 5
C1orf105	Stage2	Cluster 6
CD300E	Stage2	Cluster 6
CYB5D1	Stage2	Cluster 6
GABRP	Stage2	Cluster 6
IGSF10	Stage2	Cluster 6
LIX1	Stage2	Cluster 6
PRPH	Stage2	Cluster 6
PRR15	Stage2	Cluster 6
RAB37	Stage2	Cluster 6
RGS4	Stage2	Cluster 6
SLC9A3R1	Stage2	Cluster 6
SPNS2	Stage2	Cluster 6
TECRL	Stage2	Cluster 6
TRIM55	Stage2	Cluster 6
