# Supplementary material for: The Transcription Factor-microRNA Regulatory Network during hESC-chondrogenesis
Source: Sci Rep. 2020 Mar 16;10:4744. doi: 10.1038/s41598-020-61734-4 (PMC7075910; doi:10.1038/s41598-020-61734-4)
Supplement: Supplementary file 8 — Supplementary information8 [file 41598_2020_61734_MOESM8_ESM.xlsx]

## Sheet: Cluster1
Analysis Type:	PANTHER Overrepresentation Test (Released 20171205)
Annotation Version and Release Date:	GO Ontology database Released 2018-07-03
Analyzed List:	Cluster 1 (Homo sapiens)
Reference List:	Homo sapiens (all genes in database)
Test Type:	FISHER
GO biological process complete	Homo sapiens - REFLIST (21042)	Cluster 1 (221)	Cluster 1 (expected)	Cluster 1 (over/under)	Cluster 1 (fold Enrichment)	Cluster 1 (raw P-value)	Cluster 1 (FDR)
cellular zinc ion homeostasis (GO:0006882)	33	5	0.35	+	14.43	4.4e-05	0.689
detoxification of copper ion (GO:0010273)	16	4	0.17	+	23.8	4.83e-05	0.378
stress response to copper ion (GO:1990169)	16	4	0.17	+	23.8	4.83e-05	0.252
zinc ion homeostasis (GO:0055069)	36	5	0.38	+	13.22	6.4e-05	0.251
detoxification of inorganic compound (GO:0061687)	18	4	0.19	+	21.16	7.17e-05	0.225
stress response to metal ion (GO:0097501)	18	4	0.19	+	21.16	7.17e-05	0.187
cellular response to zinc ion (GO:0071294)	24	4	0.25	+	15.87	0.000191	0.428
positive regulation of interleukin-1 beta secretion (GO:0050718)	25	4	0.26	+	15.23	0.00022	0.431
cellular response to copper ion (GO:0071280)	26	4	0.27	+	14.65	0.000252	0.438
nodal signaling pathway (GO:0038092)	12	3	0.13	+	23.8	0.00046	0.72
positive regulation of interleukin-1 secretion (GO:0050716)	31	4	0.33	+	12.29	0.000462	0.657
regulation of transcription by RNA polymerase II (GO:0006357)	2623	46	27.55	+	1.67	0.000474	0.619
positive regulation of interleukin-1 beta production (GO:0032731)	34	4	0.36	+	11.2	0.000635	0.765
alpha-amino acid metabolic process (GO:1901605)	220	9	2.31	+	3.9	0.000682	0.763
regulation of interleukin-1 beta secretion (GO:0050706)	36	4	0.38	+	10.58	0.000774	0.808
cellular response to cadmium ion (GO:0071276)	39	4	0.41	+	9.77	0.00102	0.998
myeloid dendritic cell activation involved in immune response (GO:0002277)	3	2	0.03	+	63.48	0.00105	0.97
nodal signaling pathway involved in determination of left/right asymmetry (GO:0038107)	3	2	0.03	+	63.48	0.00105	0.917
nodal signaling pathway involved in determination of lateral mesoderm left/right asymmetry (GO:1900164)	3	2	0.03	+	63.48	0.00105	0.868
regulation of transcription from RNA polymerase II promoter involved in determination of left/right symmetry (GO:1900094)	3	2	0.03	+	63.48	0.00105	0.825
inflammatory response (GO:0006954)	452	13	4.75	+	2.74	0.00122	0.908
cellular transition metal ion homeostasis (GO:0046916)	108	6	1.13	+	5.29	0.00124	0.88
response to copper ion (GO:0046688)	42	4	0.44	+	9.07	0.00132	0.896
detoxification (GO:0098754)	112	6	1.18	+	5.1	0.00148	0.963
positive regulation of interleukin-1 production (GO:0032732)	44	4	0.46	+	8.66	0.00154	0.968
regulation of interleukin-1 secretion (GO:0050704)	44	4	0.46	+	8.66	0.00154	0.93
L-lysine catabolic process (GO:0019477)	4	2	0.04	+	47.61	0.00157	0.91
L-lysine catabolic process to acetyl-CoA (GO:0019474)	4	2	0.04	+	47.61	0.00157	0.878
regulation of chorionic trophoblast cell proliferation (GO:1901382)	4	2	0.04	+	47.61	0.00157	0.847
L-lysine metabolic process (GO:0046440)	4	2	0.04	+	47.61	0.00157	0.819
labyrinthine layer blood vessel development (GO:0060716)	20	3	0.21	+	14.28	0.00168	0.85
determination of left/right symmetry (GO:0007368)	116	6	1.22	+	4.92	0.00175	0.856
labyrinthine layer development (GO:0060711)	48	4	0.5	+	7.93	0.00208	0.987
determination of bilateral symmetry (GO:0009855)	121	6	1.27	+	4.72	0.00214	0.988
regulation of SMAD protein signal transduction (GO:0060390)	22	3	0.23	+	12.98	0.00215	0.963
mesendoderm development (GO:0048382)	5	2	0.05	+	38.09	0.00218	0.949
specification of symmetry (GO:0009799)	122	6	1.28	+	4.68	0.00223	0.944
stem cell population maintenance (GO:0019827)	124	6	1.3	+	4.61	0.00241	0.994
maintenance of cell number (GO:0098727)	127	6	1.33	+	4.5	0.0027	1.09
embryonic placenta development (GO:0001892)	87	5	0.91	+	5.47	0.00274	1.07
endodermal cell fate specification (GO:0001714)	6	2	0.06	+	31.74	0.00289	1.1
determination of left/right asymmetry in lateral mesoderm (GO:0003140)	6	2	0.06	+	31.74	0.00289	1.08
somatic stem cell population maintenance (GO:0035019)	53	4	0.56	+	7.19	0.00292	1.06
activin receptor signaling pathway (GO:0032924)	26	3	0.27	+	10.99	0.00332	1.18
developmental induction (GO:0031128)	26	3	0.27	+	10.99	0.00332	1.15
cell fate commitment involved in formation of primary germ layer (GO:0060795)	26	3	0.27	+	10.99	0.00332	1.13
transition metal ion homeostasis (GO:0055076)	134	6	1.41	+	4.26	0.00348	1.16
response to zinc ion (GO:0010043)	56	4	0.59	+	6.8	0.00351	1.15
regulation of interleukin-1 beta production (GO:0032651)	56	4	0.59	+	6.8	0.00351	1.12
organelle organization (GO:0006996)	3283	19	34.48	-	0.55	0.00359	1.13
macropinocytosis (GO:0044351)	7	2	0.07	+	27.2	0.00369	1.13
axial mesoderm development (GO:0048318)	7	2	0.07	+	27.2	0.00369	1.11
regulation of neutrophil chemotaxis (GO:0090022)	28	3	0.29	+	10.2	0.00402	1.19
heart looping (GO:0001947)	60	4	0.63	+	6.35	0.00443	1.29
neural fold formation (GO:0001842)	8	2	0.08	+	23.8	0.00458	1.3
otic vesicle formation (GO:0030916)	8	2	0.08	+	23.8	0.00458	1.28
regulation of defense response to virus by virus (GO:0050690)	30	3	0.32	+	9.52	0.0048	1.32
transmembrane receptor protein serine/threonine kinase signaling pathway (GO:0007178)	192	7	2.02	+	3.47	0.00489	1.32
alpha-amino acid catabolic process (GO:1901606)	101	5	1.06	+	4.71	0.00503	1.33
positive regulation of G-protein coupled receptor protein signaling pathway (GO:0045745)	31	3	0.33	+	9.21	0.00523	1.36
placenta blood vessel development (GO:0060674)	31	3	0.33	+	9.21	0.00523	1.34
negative regulation of stem cell proliferation (GO:2000647)	9	2	0.09	+	21.16	0.00556	1.4
otic vesicle morphogenesis (GO:0071600)	9	2	0.09	+	21.16	0.00556	1.38
response to cadmium ion (GO:0046686)	65	4	0.68	+	5.86	0.00579	1.42
determination of heart left/right asymmetry (GO:0061371)	66	4	0.69	+	5.77	0.0061	1.47
embryonic heart tube morphogenesis (GO:0003143)	66	4	0.69	+	5.77	0.0061	1.45
regulation of neutrophil migration (GO:1902622)	33	3	0.35	+	8.66	0.00614	1.44
lysine catabolic process (GO:0006554)	10	2	0.11	+	19.04	0.00663	1.53
positive regulation of T-helper 17 type immune response (GO:2000318)	10	2	0.11	+	19.04	0.00663	1.5
mitotic spindle midzone assembly (GO:0051256)	10	2	0.11	+	19.04	0.00663	1.48
regulation of cell division (GO:0051302)	157	6	1.65	+	3.64	0.00725	1.6
sensory perception of chemical stimulus (GO:0007606)	520	0	5.46	-	< 0.01	0.00731	1.59
enzyme linked receptor protein signaling pathway (GO:0007167)	687	15	7.22	+	2.08	0.00742	1.59
amide biosynthetic process (GO:0043604)	532	0	5.59	-	< 0.01	0.0075	1.59
pinocytosis (GO:0006907)	11	2	0.12	+	17.31	0.00778	1.62
lysine metabolic process (GO:0006553)	11	2	0.12	+	17.31	0.00778	1.6
regulation of amyloid precursor protein biosynthetic process (GO:0042984)	11	2	0.12	+	17.31	0.00778	1.58
mitotic spindle elongation (GO:0000022)	11	2	0.12	+	17.31	0.00778	1.56
cellular amino acid metabolic process (GO:0006520)	322	9	3.38	+	2.66	0.00801	1.59
endoderm development (GO:0007492)	72	4	0.76	+	5.29	0.00813	1.59
regulation of interleukin-1 production (GO:0032652)	73	4	0.77	+	5.22	0.00851	1.64
endodermal cell fate commitment (GO:0001711)	12	2	0.13	+	15.87	0.00901	1.72
spindle midzone assembly (GO:0051255)	12	2	0.13	+	15.87	0.00901	1.7
spindle elongation (GO:0051231)	12	2	0.13	+	15.87	0.00901	1.68
lateral mesoderm development (GO:0048368)	12	2	0.13	+	15.87	0.00901	1.66
negative regulation of androgen receptor signaling pathway (GO:0060766)	12	2	0.13	+	15.87	0.00901	1.64
branching involved in labyrinthine layer morphogenesis (GO:0060670)	12	2	0.13	+	15.87	0.00901	1.62
regulation of signaling receptor activity (GO:0010469)	557	13	5.85	+	2.22	0.00926	1.65
embryonic heart tube development (GO:0035050)	75	4	0.79	+	5.08	0.0093	1.64
regulation of transcription, DNA-templated (GO:0006355)	3669	54	38.53	+	1.4	0.00956	1.66
positive regulation of JUN kinase activity (GO:0043507)	76	4	0.8	+	5.01	0.00971	1.67
regulation of nucleic acid-templated transcription (GO:1903506)	3694	54	38.8	+	1.39	0.00989	1.68
cellular amino acid catabolic process (GO:0009063)	120	5	1.26	+	3.97	0.00994	1.67
regulation of RNA biosynthetic process (GO:2001141)	3702	54	38.88	+	1.39	0.01	1.67
regulation of granulocyte chemotaxis (GO:0071622)	40	3	0.42	+	7.14	0.0101	1.66
endodermal cell differentiation (GO:0035987)	40	3	0.42	+	7.14	0.0101	1.64
positive regulation of SMAD protein signal transduction (GO:0060391)	13	2	0.14	+	14.65	0.0103	1.67
positive regulation of interleukin-17 production (GO:0032740)	13	2	0.14	+	14.65	0.0103	1.65
meiotic cell cycle (GO:0051321)	224	7	2.35	+	2.98	0.0107	1.68
regulation of nitrogen compound metabolic process (GO:0051171)	5948	80	62.47	+	1.28	0.0107	1.69
peptidyl-serine modification (GO:0018209)	172	6	1.81	+	3.32	0.0109	1.68
DNA repair (GO:0006281)	482	0	5.06	-	< 0.01	0.0109	1.69
positive regulation of cytokine production (GO:0001819)	401	10	4.21	+	2.37	0.0111	1.69
detection of stimulus (GO:0051606)	668	1	7.02	-	0.14	0.0112	1.69
detection of chemical stimulus (GO:0009593)	499	0	5.24	-	< 0.01	0.0113	1.69
otic vesicle development (GO:0071599)	14	2	0.15	+	13.6	0.0117	1.73
forebrain morphogenesis (GO:0048853)	14	2	0.15	+	13.6	0.0117	1.72
positive regulation of cell division (GO:0051781)	83	4	0.87	+	4.59	0.0129	1.87
regulation of cellular macromolecule biosynthetic process (GO:2000112)	4080	58	42.85	+	1.35	0.0131	1.88
tripartite regional subdivision (GO:0007351)	15	2	0.16	+	12.7	0.0132	1.88
organ induction (GO:0001759)	15	2	0.16	+	12.7	0.0132	1.86
anterior/posterior axis specification, embryo (GO:0008595)	15	2	0.16	+	12.7	0.0132	1.85
cell migration involved in gastrulation (GO:0042074)	15	2	0.16	+	12.7	0.0132	1.83
regulation of JNK cascade (GO:0046328)	181	6	1.9	+	3.16	0.0137	1.88
cell-cell adhesion via plasma-membrane adhesion molecules (GO:0098742)	236	7	2.48	+	2.82	0.0138	1.88
axis specification (GO:0009798)	85	4	0.89	+	4.48	0.0139	1.87
epithelial tube formation (GO:0072175)	131	5	1.38	+	3.63	0.0139	1.88
epithelium development (GO:0060429)	1082	20	11.36	+	1.76	0.014	1.86
regulation of cellular metabolic process (GO:0031323)	6160	82	64.7	+	1.27	0.0141	1.85
regulation of catabolic process (GO:0009894)	855	2	8.98	-	0.22	0.0142	1.85
endoderm formation (GO:0001706)	46	3	0.48	+	6.21	0.0144	1.86
regulation of interleukin-10 production (GO:0032653)	46	3	0.48	+	6.21	0.0144	1.84
regulation of cell proliferation (GO:0042127)	1586	27	16.66	+	1.62	0.0144	1.83
dendrite self-avoidance (GO:0070593)	16	2	0.17	+	11.9	0.0147	1.86
anterior/posterior axis specification (GO:0009948)	47	3	0.49	+	6.08	0.0152	1.9
morphogenesis of an epithelium (GO:0002009)	422	10	4.43	+	2.26	0.0153	1.9
BMP signaling pathway (GO:0030509)	88	4	0.92	+	4.33	0.0156	1.92
positive regulation of pathway-restricted SMAD protein phosphorylation (GO:0010862)	48	3	0.5	+	5.95	0.016	1.96
regulation of ion transmembrane transport (GO:0034765)	448	0	4.71	-	< 0.01	0.0163	1.97
sensory perception of smell (GO:0007608)	448	0	4.71	-	< 0.01	0.0163	1.96
central nervous system myelination (GO:0022010)	17	2	0.18	+	11.2	0.0164	1.96
transcytosis (GO:0045056)	17	2	0.18	+	11.2	0.0164	1.94
axon ensheathment in central nervous system (GO:0032291)	17	2	0.18	+	11.2	0.0164	1.93
regulation of ARF protein signal transduction (GO:0032012)	17	2	0.18	+	11.2	0.0164	1.91
epithelial tube morphogenesis (GO:0060562)	303	8	3.18	+	2.51	0.0164	1.9
regulation of JUN kinase activity (GO:0043506)	90	4	0.95	+	4.23	0.0167	1.93
negative regulation of leukocyte apoptotic process (GO:2000107)	49	3	0.51	+	5.83	0.0168	1.93
positive regulation of cell-cell adhesion (GO:0022409)	246	7	2.58	+	2.71	0.0169	1.92
positive regulation of JNK cascade (GO:0046330)	138	5	1.45	+	3.45	0.017	1.91
detection of chemical stimulus involved in sensory perception (GO:0050907)	465	0	4.88	-	< 0.01	0.017	1.9
metanephric tubule development (GO:0072170)	18	2	0.19	+	10.58	0.0181	2.01
negative regulation of interleukin-10 production (GO:0032693)	18	2	0.19	+	10.58	0.0181	1.99
T cell costimulation (GO:0031295)	51	3	0.54	+	5.6	0.0186	2.03
carboxylic acid metabolic process (GO:0019752)	897	17	9.42	+	1.8	0.0186	2.04
regulation of cell-cell adhesion (GO:0022407)	374	9	3.93	+	2.29	0.0192	2.07
lymphocyte costimulation (GO:0031294)	52	3	0.55	+	5.49	0.0196	2.1
blastoderm segmentation (GO:0007350)	19	2	0.2	+	10.02	0.0198	2.11
growth hormone receptor signaling pathway (GO:0060396)	19	2	0.2	+	10.02	0.0198	2.1
regulation of T-helper 17 type immune response (GO:2000316)	19	2	0.2	+	10.02	0.0198	2.08
signal transduction involved in regulation of gene expression (GO:0023019)	19	2	0.2	+	10.02	0.0198	2.07
morphogenesis of embryonic epithelium (GO:0016331)	144	5	1.51	+	3.31	0.0199	2.06
cellular response to metal ion (GO:0071248)	198	6	2.08	+	2.89	0.0201	2.07
tube formation (GO:0035148)	145	5	1.52	+	3.28	0.0204	2.09
transforming growth factor beta receptor signaling pathway (GO:0007179)	96	4	1.01	+	3.97	0.0205	2.09
lateral geniculate nucleus development (GO:0021771)	1	1	0.01	+	95.21	0.0207	2.09
cellular lactam catabolic process (GO:0072340)	1	1	0.01	+	95.21	0.0207	2.08
L-lysine catabolic process to acetyl-CoA via L-pipecolate (GO:0033514)	1	1	0.01	+	95.21	0.0207	2.06
metanephric connecting tubule development (GO:0072286)	1	1	0.01	+	95.21	0.0207	2.05
sebaceous gland cell differentiation (GO:0001949)	1	1	0.01	+	95.21	0.0207	2.04
succinyl-CoA pathway (GO:0006781)	1	1	0.01	+	95.21	0.0207	2.02
putrescine biosynthetic process from arginine (GO:0033388)	1	1	0.01	+	95.21	0.0207	2.01
positive regulation of T-helper 2 cell activation (GO:2000570)	1	1	0.01	+	95.21	0.0207	2
regulation of T-helper 2 cell activation (GO:2000569)	1	1	0.01	+	95.21	0.0207	1.99
connecting tubule development (GO:0072027)	1	1	0.01	+	95.21	0.0207	1.97
postsynaptic neurotransmitter receptor cycle (GO:0099630)	1	1	0.01	+	95.21	0.0207	1.96
neurotransmitter receptor cycle (GO:0099627)	1	1	0.01	+	95.21	0.0207	1.95
establishment of protein localization to juxtaparanode region of axon (GO:0071206)	1	1	0.01	+	95.21	0.0207	1.94
male meiosis chromosome separation (GO:0051308)	1	1	0.01	+	95.21	0.0207	1.93
transforming growth factor beta receptor signaling pathway involved in primitive streak formation (GO:0090010)	1	1	0.01	+	95.21	0.0207	1.92
axial mesodermal cell fate specification (GO:0048327)	1	1	0.01	+	95.21	0.0207	1.9
axial mesodermal cell fate commitment (GO:0048322)	1	1	0.01	+	95.21	0.0207	1.89
axial mesodermal cell differentiation (GO:0048321)	1	1	0.01	+	95.21	0.0207	1.88
negative regulation of establishment of protein-containing complex localization to telomere (GO:1904914)	1	1	0.01	+	95.21	0.0207	1.87
regulation of establishment of protein-containing complex localization to telomere (GO:1904913)	1	1	0.01	+	95.21	0.0207	1.86
negative regulation of establishment of RNA localization to telomere (GO:1904911)	1	1	0.01	+	95.21	0.0207	1.85
regulation of establishment of RNA localization to telomere (GO:1904910)	1	1	0.01	+	95.21	0.0207	1.84
negative regulation of establishment of protein localization to telomere (GO:1904850)	1	1	0.01	+	95.21	0.0207	1.83
response to methylamine (GO:0036255)	1	1	0.01	+	95.21	0.0207	1.82
positive regulation of shelterin complex assembly (GO:1904792)	1	1	0.01	+	95.21	0.0207	1.81
regulation of shelterin complex assembly (GO:1904790)	1	1	0.01	+	95.21	0.0207	1.8
adenylate cyclase-activating adrenergic receptor signaling pathway involved in cardiac muscle relaxation (GO:0086030)	1	1	0.01	+	95.21	0.0207	1.79
limb epidermis development (GO:0060887)	1	1	0.01	+	95.21	0.0207	1.78
epiblast cell-extraembryonic ectoderm cell signaling involved in anterior/posterior axis specification (GO:0060802)	1	1	0.01	+	95.21	0.0207	1.77
response to lipoic acid (GO:1903442)	1	1	0.01	+	95.21	0.0207	1.76
kynurenic acid biosynthetic process (GO:0034276)	1	1	0.01	+	95.21	0.0207	1.75
kynurenic acid metabolic process (GO:0034275)	1	1	0.01	+	95.21	0.0207	1.74
response to toxic substance (GO:0009636)	488	11	5.13	+	2.15	0.0208	1.74
drug catabolic process (GO:0042737)	146	5	1.53	+	3.26	0.0209	1.74
cellular response to growth factor stimulus (GO:0071363)	490	11	5.15	+	2.14	0.0211	1.75
positive regulation of T cell activation (GO:0050870)	201	6	2.11	+	2.84	0.0214	1.76
regulation of macromolecule metabolic process (GO:0060255)	6193	81	65.04	+	1.25	0.0215	1.76
cellular response to growth hormone stimulus (GO:0071378)	20	2	0.21	+	9.52	0.0217	1.77
aspartate family amino acid catabolic process (GO:0009068)	20	2	0.21	+	9.52	0.0217	1.76
morphogenesis of an epithelial fold (GO:0060571)	20	2	0.21	+	9.52	0.0217	1.75
regulation of macromolecule biosynthetic process (GO:0010556)	4176	58	43.86	+	1.32	0.0219	1.76
placenta development (GO:0001890)	149	5	1.56	+	3.2	0.0226	1.8
cellular response to transforming growth factor beta stimulus (GO:0071560)	149	5	1.56	+	3.2	0.0226	1.79
regulation of stem cell proliferation (GO:0072091)	56	3	0.59	+	5.1	0.0235	1.86
metanephric epithelium development (GO:0072207)	21	2	0.22	+	9.07	0.0236	1.85
negative regulation of T cell apoptotic process (GO:0070233)	21	2	0.22	+	9.07	0.0236	1.85
clathrin coat assembly (GO:0048268)	21	2	0.22	+	9.07	0.0236	1.84
labyrinthine layer morphogenesis (GO:0060713)	21	2	0.22	+	9.07	0.0236	1.83
regulation of RNA metabolic process (GO:0051252)	3921	55	41.18	+	1.34	0.0237	1.83
regulation of biosynthetic process (GO:0009889)	4376	60	45.96	+	1.31	0.0244	1.87
detection of chemical stimulus involved in sensory perception of smell (GO:0050911)	417	0	4.38	-	< 0.01	0.0245	1.87
peptide biosynthetic process (GO:0043043)	419	0	4.4	-	< 0.01	0.0246	1.87
positive regulation of transmembrane receptor protein serine/threonine kinase signaling pathway (GO:0090100)	102	4	1.07	+	3.73	0.0248	1.88
peptidyl-serine phosphorylation (GO:0018105)	153	5	1.61	+	3.11	0.0249	1.87
regulation of primary metabolic process (GO:0080090)	6112	80	64.19	+	1.25	0.0253	1.89
myeloid dendritic cell activation (GO:0001773)	22	2	0.23	+	8.66	0.0255	1.9
cellular response to BMP stimulus (GO:0071773)	103	4	1.08	+	3.7	0.0256	1.9
response to BMP (GO:0071772)	103	4	1.08	+	3.7	0.0256	1.89
positive regulation of adaptive immune response (GO:0002821)	103	4	1.08	+	3.7	0.0256	1.88
positive regulation of leukocyte cell-cell adhesion (GO:1903039)	210	6	2.21	+	2.72	0.0257	1.88
regulation of lymphocyte proliferation (GO:0050670)	210	6	2.21	+	2.72	0.0257	1.87
anatomical structure formation involved in morphogenesis (GO:0048646)	860	16	9.03	+	1.77	0.026	1.88
organic hydroxy compound metabolic process (GO:1901615)	434	0	4.56	-	< 0.01	0.026	1.88
regulation of mononuclear cell proliferation (GO:0032944)	211	6	2.22	+	2.71	0.0262	1.88
regulation of cellular catabolic process (GO:0031329)	744	2	7.81	-	0.26	0.0265	1.9
cellular response to DNA damage stimulus (GO:0006974)	746	2	7.84	-	0.26	0.0266	1.89
regulation of adaptive immune response (GO:0002819)	156	5	1.64	+	3.05	0.0267	1.89
response to transforming growth factor beta (GO:0071559)	157	5	1.65	+	3.03	0.0273	1.93
response to growth factor (GO:0070848)	521	11	5.47	+	2.01	0.0274	1.92
positive regulation of epidermal cell differentiation (GO:0045606)	23	2	0.24	+	8.28	0.0276	1.93
positive regulation of neutrophil chemotaxis (GO:0090023)	23	2	0.24	+	8.28	0.0276	1.92
cellular divalent inorganic cation homeostasis (GO:0072503)	436	10	4.58	+	2.18	0.0277	1.92
embryonic pattern specification (GO:0009880)	60	3	0.63	+	4.76	0.0279	1.92
carboxylic acid biosynthetic process (GO:0046394)	337	8	3.54	+	2.26	0.0283	1.94
organic acid biosynthetic process (GO:0016053)	338	8	3.55	+	2.25	0.0287	1.96
cellular metal ion homeostasis (GO:0006875)	526	11	5.52	+	1.99	0.0287	1.96
SMAD protein signal transduction (GO:0060395)	61	3	0.64	+	4.68	0.029	1.96
regulation of cellular biosynthetic process (GO:0031326)	4302	59	45.18	+	1.31	0.029	1.97
transcription, DNA-templated (GO:0006351)	2560	38	26.89	+	1.41	0.0295	1.98
nucleic acid-templated transcription (GO:0097659)	2561	38	26.9	+	1.41	0.0295	1.98
cellular response to fibroblast growth factor stimulus (GO:0044344)	108	4	1.13	+	3.53	0.0296	1.97
regulation of interleukin-17 production (GO:0032660)	24	2	0.25	+	7.93	0.0297	1.97
positive regulation of activated T cell proliferation (GO:0042104)	24	2	0.25	+	7.93	0.0297	1.96
positive regulation of stress-activated MAPK cascade (GO:0032874)	161	5	1.69	+	2.96	0.0299	1.97
regulation of leukocyte proliferation (GO:0070663)	218	6	2.29	+	2.62	0.03	1.96
RNA biosynthetic process (GO:0032774)	2570	38	26.99	+	1.41	0.03	1.96
regulation of pathway-restricted SMAD protein phosphorylation (GO:0060393)	62	3	0.65	+	4.61	0.0302	1.96
positive regulation of stress-activated protein kinase signaling cascade (GO:0070304)	162	5	1.7	+	2.94	0.0306	1.98
left lung morphogenesis (GO:0060460)	2	1	0.02	+	47.61	0.0309	1.99
positive regulation of antigen processing and presentation of peptide antigen via MHC class II (GO:0002588)	2	1	0.02	+	47.61	0.0309	1.98
positive regulation of antigen processing and presentation of peptide antigen (GO:0002585)	2	1	0.02	+	47.61	0.0309	1.97
positive regulation of antigen processing and presentation of peptide or polysaccharide antigen via MHC class II (GO:0002582)	2	1	0.02	+	47.61	0.0309	1.96
negative regulation of androgen receptor activity (GO:2000824)	2	1	0.02	+	47.61	0.0309	1.96
polarity specification of proximal/distal axis (GO:0010085)	2	1	0.02	+	47.61	0.0309	1.95
immunoglobulin transcytosis in epithelial cells mediated by polymeric immunoglobulin receptor (GO:0002415)	2	1	0.02	+	47.61	0.0309	1.94
floor plate morphogenesis (GO:0033505)	2	1	0.02	+	47.61	0.0309	1.93
positive regulation of dense core granule biogenesis (GO:2000707)	2	1	0.02	+	47.61	0.0309	1.93
uroporphyrinogen III biosynthetic process (GO:0006780)	2	1	0.02	+	47.61	0.0309	1.92
trophectodermal cellular morphogenesis (GO:0001831)	2	1	0.02	+	47.61	0.0309	1.91
corticotropin hormone secreting cell differentiation (GO:0060128)	2	1	0.02	+	47.61	0.0309	1.9
interleukin-8-mediated signaling pathway (GO:0038112)	2	1	0.02	+	47.61	0.0309	1.9
positive regulation of relaxation of cardiac muscle (GO:1901899)	2	1	0.02	+	47.61	0.0309	1.89
mast cell cytokine production (GO:0032762)	2	1	0.02	+	47.61	0.0309	1.88
negative regulation of neutrophil apoptotic process (GO:0033030)	2	1	0.02	+	47.61	0.0309	1.87
cellular response to chromate (GO:0071247)	2	1	0.02	+	47.61	0.0309	1.87
negative regulation of telomeric D-loop disassembly (GO:1905839)	2	1	0.02	+	47.61	0.0309	1.86
regulation of telomeric D-loop disassembly (GO:1905838)	2	1	0.02	+	47.61	0.0309	1.85
negative regulation of exonuclease activity (GO:1905778)	2	1	0.02	+	47.61	0.0309	1.84
regulation of exonuclease activity (GO:1905777)	2	1	0.02	+	47.61	0.0309	1.84
negative regulation of chorionic trophoblast cell proliferation (GO:1901383)	2	1	0.02	+	47.61	0.0309	1.83
cell migration involved in mesendoderm migration (GO:0090134)	2	1	0.02	+	47.61	0.0309	1.82
mesendoderm migration (GO:0090133)	2	1	0.02	+	47.61	0.0309	1.82
negative regulation of telomere maintenance via semi-conservative replication (GO:0032214)	2	1	0.02	+	47.61	0.0309	1.81
regulation of telomere maintenance via semi-conservative replication (GO:0032213)	2	1	0.02	+	47.61	0.0309	1.8
tRNA seleno-modification (GO:0070329)	2	1	0.02	+	47.61	0.0309	1.8
axial mesoderm formation (GO:0048320)	2	1	0.02	+	47.61	0.0309	1.79
swimming behavior (GO:0036269)	2	1	0.02	+	47.61	0.0309	1.78
negative regulation of protein localization to chromosome, telomeric region (GO:1904815)	2	1	0.02	+	47.61	0.0309	1.78
positive regulation of protein oxidation (GO:1904808)	2	1	0.02	+	47.61	0.0309	1.77
regulation of protein oxidation (GO:1904806)	2	1	0.02	+	47.61	0.0309	1.76
positive regulation of nodal signaling pathway involved in determination of lateral mesoderm left/right asymmetry (GO:1900224)	2	1	0.02	+	47.61	0.0309	1.76
Golgi to secretory granule transport (GO:0055107)	2	1	0.02	+	47.61	0.0309	1.75
negative regulation of telomeric loop disassembly (GO:1904534)	2	1	0.02	+	47.61	0.0309	1.74
histone H3-T11 phosphorylation (GO:0035407)	2	1	0.02	+	47.61	0.0309	1.74
selenocysteine biosynthetic process (GO:0016260)	2	1	0.02	+	47.61	0.0309	1.73
lysine biosynthetic process (GO:0009085)	2	1	0.02	+	47.61	0.0309	1.73
response to chromate (GO:0046687)	2	1	0.02	+	47.61	0.0309	1.72
lysine biosynthetic process via aminoadipic acid (GO:0019878)	2	1	0.02	+	47.61	0.0309	1.71
uroporphyrinogen III metabolic process (GO:0046502)	2	1	0.02	+	47.61	0.0309	1.71
sequestering of neurotransmitter (GO:0042137)	2	1	0.02	+	47.61	0.0309	1.7
agmatine biosynthetic process (GO:0097055)	2	1	0.02	+	47.61	0.0309	1.7
heme export (GO:0097037)	2	1	0.02	+	47.61	0.0309	1.69
regulation of stress-activated MAPK cascade (GO:0032872)	221	6	2.32	+	2.58	0.0317	1.73
positive regulation of granulocyte chemotaxis (GO:0071624)	25	2	0.26	+	7.62	0.0318	1.73
embryonic placenta morphogenesis (GO:0060669)	25	2	0.26	+	7.62	0.0318	1.72
divalent inorganic cation homeostasis (GO:0072507)	457	10	4.8	+	2.08	0.0319	1.72
cellular response to inorganic substance (GO:0071241)	222	6	2.33	+	2.57	0.0323	1.74
regulation of stress-activated protein kinase signaling cascade (GO:0070302)	222	6	2.33	+	2.57	0.0323	1.73
male gamete generation (GO:0048232)	540	11	5.67	+	1.94	0.0327	1.75
regulation of leukocyte cell-cell adhesion (GO:1903037)	284	7	2.98	+	2.35	0.0329	1.75
reactive oxygen species metabolic process (GO:0072593)	112	4	1.18	+	3.4	0.033	1.75
ameboidal-type cell migration (GO:0001667)	166	5	1.74	+	2.87	0.0334	1.76
positive regulation of endopeptidase activity (GO:0010950)	166	5	1.74	+	2.87	0.0334	1.76
positive regulation of tyrosine phosphorylation of STAT protein (GO:0042531)	65	3	0.68	+	4.39	0.0339	1.78
sperm capacitation (GO:0048240)	26	2	0.27	+	7.32	0.034	1.78
regulation of androgen receptor signaling pathway (GO:0060765)	26	2	0.27	+	7.32	0.034	1.78
cell differentiation involved in embryonic placenta development (GO:0060706)	26	2	0.27	+	7.32	0.034	1.77
regulation of gene expression (GO:0010468)	4633	62	48.66	+	1.27	0.0341	1.77
cellular response to chemical stimulus (GO:0070887)	2746	40	28.84	+	1.39	0.0346	1.79
positive regulation of interferon-gamma production (GO:0032729)	66	3	0.69	+	4.33	0.0352	1.81
lymphocyte differentiation (GO:0030098)	227	6	2.38	+	2.52	0.0353	1.81
regulation of metabolic process (GO:0019222)	6689	85	70.25	+	1.21	0.0355	1.82
response to fibroblast growth factor (GO:0071774)	115	4	1.21	+	3.31	0.0358	1.82
regulation of protein catabolic process (GO:0042176)	371	0	3.9	-	< 0.01	0.036	1.83
positive regulation of signaling (GO:0023056)	1725	27	18.12	+	1.49	0.0361	1.83
positive regulation of neutrophil migration (GO:1902624)	27	2	0.28	+	7.05	0.0363	1.83
positive regulation of defense response to virus by host (GO:0002230)	27	2	0.28	+	7.05	0.0363	1.82
histone phosphorylation (GO:0016572)	27	2	0.28	+	7.05	0.0363	1.82
positive regulation of microtubule polymerization (GO:0031116)	27	2	0.28	+	7.05	0.0363	1.81
positive regulation of protein maturation (GO:1903319)	27	2	0.28	+	7.05	0.0363	1.81
morphogenesis of a branching structure (GO:0001763)	170	5	1.79	+	2.8	0.0363	1.83
positive regulation of tumor necrosis factor production (GO:0032760)	67	3	0.7	+	4.26	0.0365	1.81
macromolecule catabolic process (GO:0009057)	996	4	10.46	-	0.38	0.0369	1.82
central nervous system neuron differentiation (GO:0021953)	171	5	1.8	+	2.78	0.037	1.82
cellular macromolecule catabolic process (GO:0044265)	856	3	8.99	-	0.33	0.0379	1.86
translation (GO:0006412)	393	0	4.13	-	< 0.01	0.038	1.86
aorta morphogenesis (GO:0035909)	28	2	0.29	+	6.8	0.0387	1.89
regulation of cell fate commitment (GO:0010453)	28	2	0.29	+	6.8	0.0387	1.88
mesoderm development (GO:0007498)	119	4	1.25	+	3.2	0.0396	1.92
positive regulation of cytokine secretion (GO:0050715)	119	4	1.25	+	3.2	0.0396	1.91
alpha-amino acid biosynthetic process (GO:1901607)	70	3	0.74	+	4.08	0.0405	1.95
positive regulation of tumor necrosis factor superfamily cytokine production (GO:1903557)	70	3	0.74	+	4.08	0.0405	1.95
left lung development (GO:0060459)	3	1	0.03	+	31.74	0.0409	1.96
cytokine production involved in inflammatory response (GO:0002534)	3	1	0.03	+	31.74	0.0409	1.95
immunoglobulin transcytosis in epithelial cells (GO:0002414)	3	1	0.03	+	31.74	0.0409	1.95
dorsal/ventral axon guidance (GO:0033563)	3	1	0.03	+	31.74	0.0409	1.94
L-lysine catabolic process to acetyl-CoA via saccharopine (GO:0033512)	3	1	0.03	+	31.74	0.0409	1.94
positive regulation of serine-type peptidase activity (GO:1902573)	3	1	0.03	+	31.74	0.0409	1.93
regulation of dense core granule biogenesis (GO:2000705)	3	1	0.03	+	31.74	0.0409	1.92
immune response in mucosal-associated lymphoid tissue (GO:0002386)	3	1	0.03	+	31.74	0.0409	1.92
plasma cell differentiation (GO:0002317)	3	1	0.03	+	31.74	0.0409	1.91
positive regulation of adenosine receptor signaling pathway (GO:0060168)	3	1	0.03	+	31.74	0.0409	1.91
thyroid-stimulating hormone-secreting cell differentiation (GO:0060129)	3	1	0.03	+	31.74	0.0409	1.9
positive regulation of antimicrobial peptide production (GO:0002225)	3	1	0.03	+	31.74	0.0409	1.9
membrane raft polarization (GO:0001766)	3	1	0.03	+	31.74	0.0409	1.89
synaptic transmission involved in micturition (GO:0060084)	3	1	0.03	+	31.74	0.0409	1.89
Spemann organizer formation (GO:0060061)	3	1	0.03	+	31.74	0.0409	1.88
glutamine catabolic process (GO:0006543)	3	1	0.03	+	31.74	0.0409	1.87
clustering of voltage-gated potassium channels (GO:0045163)	3	1	0.03	+	31.74	0.0409	1.87
regulation of presynaptic cytosolic calcium ion concentration (GO:0099509)	3	1	0.03	+	31.74	0.0409	1.86
spontaneous synaptic transmission (GO:0098814)	3	1	0.03	+	31.74	0.0409	1.86
regulation of heart induction by regulation of canonical Wnt signaling pathway (GO:0090081)	3	1	0.03	+	31.74	0.0409	1.85
transposition, RNA-mediated (GO:0032197)	3	1	0.03	+	31.74	0.0409	1.85
cellular response to interleukin-8 (GO:0098759)	3	1	0.03	+	31.74	0.0409	1.84
response to interleukin-8 (GO:0098758)	3	1	0.03	+	31.74	0.0409	1.84
cellular amide catabolic process (GO:0043605)	3	1	0.03	+	31.74	0.0409	1.83
membrane raft distribution (GO:0031580)	3	1	0.03	+	31.74	0.0409	1.83
positive regulation of relaxation of muscle (GO:1901079)	3	1	0.03	+	31.74	0.0409	1.82
axial mesoderm morphogenesis (GO:0048319)	3	1	0.03	+	31.74	0.0409	1.82
plasma membrane lactate transport (GO:0035879)	3	1	0.03	+	31.74	0.0409	1.81
negative regulation of aspartic-type peptidase activity (GO:1905246)	3	1	0.03	+	31.74	0.0409	1.81
pseudopodium organization (GO:0031268)	3	1	0.03	+	31.74	0.0409	1.8
regulation of telomeric loop disassembly (GO:1904533)	3	1	0.03	+	31.74	0.0409	1.8
positive regulation of serine-type endopeptidase activity (GO:1900005)	3	1	0.03	+	31.74	0.0409	1.79
alpha-beta T cell proliferation (GO:0046633)	3	1	0.03	+	31.74	0.0409	1.79
embryonic heart tube anterior/posterior pattern specification (GO:0035054)	3	1	0.03	+	31.74	0.0409	1.78
spermidine biosynthetic process (GO:0008295)	3	1	0.03	+	31.74	0.0409	1.78
syncytiotrophoblast cell differentiation involved in labyrinthine layer development (GO:0060715)	3	1	0.03	+	31.74	0.0409	1.77
regulation of epidermal cell division (GO:0010482)	3	1	0.03	+	31.74	0.0409	1.77
positive regulation of antibacterial peptide production (GO:0002803)	3	1	0.03	+	31.74	0.0409	1.76
epithelial cell morphogenesis involved in placental branching (GO:0060672)	3	1	0.03	+	31.74	0.0409	1.76
epithelial cell differentiation involved in embryonic placenta development (GO:0060671)	3	1	0.03	+	31.74	0.0409	1.75
endodermal-mesodermal cell signaling involved in heart induction (GO:0003134)	3	1	0.03	+	31.74	0.0409	1.75
endodermal-mesodermal cell signaling (GO:0003133)	3	1	0.03	+	31.74	0.0409	1.74
BMP signaling pathway involved in heart induction (GO:0003130)	3	1	0.03	+	31.74	0.0409	1.74
heart induction (GO:0003129)	3	1	0.03	+	31.74	0.0409	1.73
acetyl-CoA metabolic process (GO:0006084)	29	2	0.3	+	6.57	0.041	1.73
regulation of keratinocyte proliferation (GO:0010837)	29	2	0.3	+	6.57	0.041	1.73
anatomical structure development (GO:0048856)	5179	68	54.39	+	1.25	0.0411	1.72
biological_process (GO:0008150)	17686	197	185.75	+	1.06	0.0414	1.73
Unclassified (UNCLASSIFIED)	3356	24	35.25	-	0.68	0.0414	1.73
regulation of MAPK cascade (GO:0043408)	753	14	7.91	+	1.77	0.0426	1.77
calcium ion transport (GO:0006816)	239	6	2.51	+	2.39	0.0433	1.8
positive regulation of protein metabolic process (GO:0051247)	1653	26	17.36	+	1.5	0.0434	1.8
positive regulation of interleukin-10 production (GO:0032733)	30	2	0.32	+	6.35	0.0435	1.8
chondroitin sulfate proteoglycan biosynthetic process (GO:0050650)	30	2	0.32	+	6.35	0.0435	1.79
negative regulation of cardiac muscle tissue development (GO:0055026)	30	2	0.32	+	6.35	0.0435	1.79
forebrain neuron development (GO:0021884)	30	2	0.32	+	6.35	0.0435	1.78
sensory perception of pain (GO:0019233)	73	3	0.77	+	3.91	0.0448	1.83
cell fate specification (GO:0001708)	73	3	0.77	+	3.91	0.0448	1.83
central nervous system neuron development (GO:0021954)	73	3	0.77	+	3.91	0.0448	1.82
regulation of T cell activation (GO:0050863)	305	7	3.2	+	2.19	0.0451	1.83
heart morphogenesis (GO:0003007)	242	6	2.54	+	2.36	0.0455	1.84
positive regulation of microtubule polymerization or depolymerization (GO:0031112)	31	2	0.33	+	6.14	0.046	1.86
lymphocyte proliferation (GO:0046651)	74	3	0.78	+	3.86	0.0463	1.86
positive regulation of cell proliferation (GO:0008284)	919	16	9.65	+	1.66	0.0464	1.86
adenylate cyclase-activating G-protein coupled receptor signaling pathway (GO:0007189)	126	4	1.32	+	3.02	0.0469	1.87
kidney epithelium development (GO:0072073)	126	4	1.32	+	3.02	0.0469	1.87
positive regulation of peptidase activity (GO:0010952)	183	5	1.92	+	2.6	0.0469	1.88
detection of stimulus involved in sensory perception (GO:0050906)	518	1	5.44	-	0.18	0.0475	1.89
regulation of tyrosine phosphorylation of STAT protein (GO:0042509)	75	3	0.79	+	3.81	0.0477	1.89
adaptive immune response (GO:0002250)	534	1	5.61	-	0.18	0.0482	1.91
peptide metabolic process (GO:0006518)	535	1	5.62	-	0.18	0.0483	1.9
positive regulation of interleukin-12 production (GO:0032735)	32	2	0.34	+	5.95	0.0485	1.9
negative regulation of lymphocyte apoptotic process (GO:0070229)	32	2	0.34	+	5.95	0.0485	1.9
negative regulation of biological process (GO:0048519)	5072	66	53.27	+	1.24	0.0485	1.91
regulation of transmembrane transport (GO:0034762)	539	1	5.66	-	0.18	0.0487	1.9
regulation of biological process (GO:0050789)	11443	135	120.18	+	1.12	0.049	1.91
diencephalon development (GO:0021536)	76	3	0.8	+	3.76	0.0493	1.91
mononuclear cell proliferation (GO:0032943)	76	3	0.8	+	3.76	0.0493	1.91
defense response to virus (GO:0051607)	186	5	1.95	+	2.56	0.0496	1.92
positive regulation of cysteine-type endopeptidase activity involved in apoptotic process (GO:0043280)	129	4	1.35	+	2.95	0.0503	1.94
positive regulation of chronic inflammatory response (GO:0002678)	4	1	0.04	+	23.8	0.0509	1.96
glycine decarboxylation via glycine cleavage system (GO:0019464)	4	1	0.04	+	23.8	0.0509	1.95
regulation of antigen processing and presentation of peptide antigen via MHC class II (GO:0002586)	4	1	0.04	+	23.8	0.0509	1.95
negative regulation of nuclear cell cycle DNA replication (GO:1902576)	4	1	0.04	+	23.8	0.0509	1.94
negative regulation of cell proliferation involved in contact inhibition (GO:0060244)	4	1	0.04	+	23.8	0.0509	1.94
endocardium formation (GO:0060214)	4	1	0.04	+	23.8	0.0509	1.93
positive regulation of interleukin-10 secretion (GO:2001181)	4	1	0.04	+	23.8	0.0509	1.93
regulation of adenosine receptor signaling pathway (GO:0060167)	4	1	0.04	+	23.8	0.0509	1.93
male meiosis chromosome segregation (GO:0007060)	4	1	0.04	+	23.8	0.0509	1.92
glycine catabolic process (GO:0006546)	4	1	0.04	+	23.8	0.0509	1.92
inhibition of neuroepithelial cell differentiation (GO:0002085)	4	1	0.04	+	23.8	0.0509	1.91
positive regulation of T-helper 17 cell lineage commitment (GO:2000330)	4	1	0.04	+	23.8	0.0509	1.91
membrane raft localization (GO:0051665)	4	1	0.04	+	23.8	0.0509	1.9
proximal/distal axis specification (GO:0009946)	4	1	0.04	+	23.8	0.0509	1.9
negative regulation of flagellated sperm motility (GO:1901318)	4	1	0.04	+	23.8	0.0509	1.89
C-5 methylation of cytosine (GO:0090116)	4	1	0.04	+	23.8	0.0509	1.89
central nervous system myelin maintenance (GO:0032286)	4	1	0.04	+	23.8	0.0509	1.88
positive regulation of phospholipase C-activating G-protein coupled receptor signaling pathway (GO:1900738)	4	1	0.04	+	23.8	0.0509	1.88
regulation of asymmetric cell division (GO:0009786)	4	1	0.04	+	23.8	0.0509	1.88
positive regulation of NK T cell proliferation (GO:0051142)	4	1	0.04	+	23.8	0.0509	1.87
psychomotor behavior (GO:0036343)	4	1	0.04	+	23.8	0.0509	1.87
metanephric part of ureteric bud development (GO:0035502)	4	1	0.04	+	23.8	0.0509	1.86
aminophospholipid transport (GO:0015917)	4	1	0.04	+	23.8	0.0509	1.86
aminergic neurotransmitter loading into synaptic vesicle (GO:0015842)	4	1	0.04	+	23.8	0.0509	1.85
ketone body catabolic process (GO:0046952)	4	1	0.04	+	23.8	0.0509	1.85
adenylate cyclase-activating adrenergic receptor signaling pathway involved in heart process (GO:0086023)	4	1	0.04	+	23.8	0.0509	1.85
cardiac cell fate determination (GO:0060913)	4	1	0.04	+	23.8	0.0509	1.84
epoxide metabolic process (GO:0097176)	4	1	0.04	+	23.8	0.0509	1.84
regulation of antibacterial peptide production (GO:0002786)	4	1	0.04	+	23.8	0.0509	1.83
regulation of antimicrobial peptide production (GO:0002784)	4	1	0.04	+	23.8	0.0509	1.83
positive regulation of antimicrobial humoral response (GO:0002760)	4	1	0.04	+	23.8	0.0509	1.82
myeloid leukocyte cytokine production (GO:0061082)	4	1	0.04	+	23.8	0.0509	1.82
response to growth hormone (GO:0060416)	33	2	0.35	+	5.77	0.0511	1.82
positive regulation of CD4-positive, alpha-beta T cell activation (GO:2000516)	33	2	0.35	+	5.77	0.0511	1.82
negative regulation of signaling receptor activity (GO:2000272)	33	2	0.35	+	5.77	0.0511	1.81
T cell proliferation (GO:0042098)	33	2	0.35	+	5.77	0.0511	1.81
regulation of nucleobase-containing compound metabolic process (GO:0019219)	4183	56	43.93	+	1.27	0.0511	1.82
T cell differentiation (GO:0030217)	130	4	1.37	+	2.93	0.0514	1.81
mRNA metabolic process (GO:0016071)	672	2	7.06	-	0.28	0.0516	1.82
protein localization to organelle (GO:0033365)	683	2	7.17	-	0.28	0.0522	1.83
regulation of intracellular steroid hormone receptor signaling pathway (GO:0033143)	78	3	0.82	+	3.66	0.0524	1.83
tissue morphogenesis (GO:0048729)	553	11	5.81	+	1.89	0.0524	1.83
positive regulation of protein phosphorylation (GO:0001934)	987	17	10.37	+	1.64	0.0527	1.84
oxoacid metabolic process (GO:0043436)	987	17	10.37	+	1.64	0.0527	1.83
positive regulation of cellular protein metabolic process (GO:0032270)	1550	24	16.28	+	1.47	0.0527	1.84
cellular response to stress (GO:0033554)	1575	9	16.54	-	0.54	0.0531	1.84
negative regulation of intracellular steroid hormone receptor signaling pathway (GO:0033144)	34	2	0.36	+	5.6	0.0538	1.86
bicellular tight junction assembly (GO:0070830)	34	2	0.36	+	5.6	0.0538	1.85
epithelial cell morphogenesis (GO:0003382)	34	2	0.36	+	5.6	0.0538	1.85
positive regulation of JAK-STAT cascade (GO:0046427)	79	3	0.83	+	3.62	0.054	1.85
fibroblast growth factor receptor signaling pathway (GO:0008543)	80	3	0.84	+	3.57	0.0556	1.9
locomotory behavior (GO:0007626)	193	5	2.03	+	2.47	0.0562	1.92
tricarboxylic acid cycle (GO:0006099)	35	2	0.37	+	5.44	0.0565	1.93
embryonic axis specification (GO:0000578)	35	2	0.37	+	5.44	0.0565	1.92
heart trabecula morphogenesis (GO:0061384)	35	2	0.37	+	5.44	0.0565	1.92
negative regulation of growth (GO:0045926)	256	6	2.69	+	2.23	0.0565	1.91
organic acid metabolic process (GO:0006082)	1014	17	10.65	+	1.6	0.0571	1.93
defense response to Gram-negative bacterium (GO:0050829)	81	3	0.85	+	3.53	0.0572	1.93
positive regulation of STAT cascade (GO:1904894)	81	3	0.85	+	3.53	0.0572	1.93
organic acid catabolic process (GO:0016054)	257	6	2.7	+	2.22	0.0573	1.93
carboxylic acid catabolic process (GO:0046395)	257	6	2.7	+	2.22	0.0573	1.92
Golgi vesicle transport (GO:0048193)	359	0	3.77	-	< 0.01	0.0573	1.92
lipid modification (GO:0030258)	258	6	2.71	+	2.21	0.0582	1.94
positive regulation of lymphocyte proliferation (GO:0050671)	136	4	1.43	+	2.8	0.0586	1.95
metanephros development (GO:0001656)	82	3	0.86	+	3.48	0.0589	1.96
positive regulation of cytokinesis (GO:0032467)	36	2	0.38	+	5.29	0.0592	1.96
regulation of calcium ion import (GO:0090279)	36	2	0.38	+	5.29	0.0592	1.96
bicarbonate transport (GO:0015701)	36	2	0.38	+	5.29	0.0592	1.96
positive regulation of mononuclear cell proliferation (GO:0032946)	137	4	1.44	+	2.78	0.0598	1.97
antibiotic metabolic process (GO:0016999)	137	4	1.44	+	2.78	0.0598	1.97
platelet activation (GO:0030168)	137	4	1.44	+	2.78	0.0598	1.96
lymphocyte activation (GO:0046649)	362	8	3.8	+	2.1	0.0604	1.98
epithelium migration (GO:0090132)	83	3	0.87	+	3.44	0.0605	1.98
tryptophan catabolic process to kynurenine (GO:0019441)	5	1	0.05	+	19.04	0.0608	1.98
regulation of antigen processing and presentation of peptide or polysaccharide antigen via MHC class II (GO:0002580)	5	1	0.05	+	19.04	0.0608	1.98
mast cell chemotaxis (GO:0002551)	5	1	0.05	+	19.04	0.0608	1.97
metanephric distal convoluted tubule development (GO:0072221)	5	1	0.05	+	19.04	0.0608	1.97
specification of axis polarity (GO:0065001)	5	1	0.05	+	19.04	0.0608	1.97
sphingomyelin catabolic process (GO:0006685)	5	1	0.05	+	19.04	0.0608	1.96
distal convoluted tubule development (GO:0072025)	5	1	0.05	+	19.04	0.0608	1.96
glutamate biosynthetic process (GO:0006537)	5	1	0.05	+	19.04	0.0608	1.95
conditioned taste aversion (GO:0001661)	5	1	0.05	+	19.04	0.0608	1.95
positive regulation of mesoderm development (GO:2000382)	5	1	0.05	+	19.04	0.0608	1.95
protein localization to juxtaparanode region of axon (GO:0071205)	5	1	0.05	+	19.04	0.0608	1.94
formation of anatomical boundary (GO:0048859)	5	1	0.05	+	19.04	0.0608	1.94
negative regulation of cell-cell adhesion mediated by cadherin (GO:2000048)	5	1	0.05	+	19.04	0.0608	1.93
regulation of phospholipase C-activating G-protein coupled receptor signaling pathway (GO:1900736)	5	1	0.05	+	19.04	0.0608	1.93
negative regulation of trophoblast cell migration (GO:1901164)	5	1	0.05	+	19.04	0.0608	1.93
primary amino compound biosynthetic process (GO:1901162)	5	1	0.05	+	19.04	0.0608	1.92
regulation of NK T cell proliferation (GO:0051140)	5	1	0.05	+	19.04	0.0608	1.92
positive regulation of long term synaptic depression (GO:1900454)	5	1	0.05	+	19.04	0.0608	1.91
putrescine biosynthetic process (GO:0009446)	5	1	0.05	+	19.04	0.0608	1.91
oligopeptide transmembrane transport (GO:0035672)	5	1	0.05	+	19.04	0.0608	1.91
cellular response to phorbol 13-acetate 12-myristate (GO:1904628)	5	1	0.05	+	19.04	0.0608	1.9
response to phorbol 13-acetate 12-myristate (GO:1904627)	5	1	0.05	+	19.04	0.0608	1.9
regulation of axon diameter (GO:0031133)	5	1	0.05	+	19.04	0.0608	1.9
regulation of nodal signaling pathway involved in determination of lateral mesoderm left/right asymmetry (GO:1900175)	5	1	0.05	+	19.04	0.0608	1.89
regulation of nodal signaling pathway involved in determination of left/right asymmetry (GO:1900145)	5	1	0.05	+	19.04	0.0608	1.89
selenocysteine metabolic process (GO:0016259)	5	1	0.05	+	19.04	0.0608	1.88
regulation of circadian sleep/wake cycle, REM sleep (GO:0042320)	5	1	0.05	+	19.04	0.0608	1.88
chorionic trophoblast cell differentiation (GO:0060718)	5	1	0.05	+	19.04	0.0608	1.88
mesodermal cell migration (GO:0008078)	5	1	0.05	+	19.04	0.0608	1.87
positive regulation of phosphorylation (GO:0042327)	1033	17	10.85	+	1.57	0.0613	1.89
positive regulation of peptide secretion (GO:0002793)	262	6	2.75	+	2.18	0.0616	1.89
cellular cation homeostasis (GO:0030003)	586	11	6.15	+	1.79	0.0616	1.89
regulation of activated T cell proliferation (GO:0046006)	37	2	0.39	+	5.15	0.062	1.9
dopamine receptor signaling pathway (GO:0007212)	37	2	0.39	+	5.15	0.062	1.89
brain morphogenesis (GO:0048854)	37	2	0.39	+	5.15	0.062	1.89
regulation of T cell apoptotic process (GO:0070232)	37	2	0.39	+	5.15	0.062	1.89
regulation of long-term synaptic potentiation (GO:1900271)	37	2	0.39	+	5.15	0.062	1.88
negative regulation of insulin secretion (GO:0046676)	37	2	0.39	+	5.15	0.062	1.88
regulation of animal organ formation (GO:0003156)	37	2	0.39	+	5.15	0.062	1.87
ureteric bud development (GO:0001657)	84	3	0.88	+	3.4	0.0622	1.88
leukocyte proliferation (GO:0070661)	84	3	0.88	+	3.4	0.0622	1.87
proteoglycan metabolic process (GO:0006029)	84	3	0.88	+	3.4	0.0622	1.87
positive regulation of cell communication (GO:0010647)	1717	26	18.03	+	1.44	0.063	1.89
positive regulation of defense response (GO:0031349)	370	8	3.89	+	2.06	0.0632	1.89
positive regulation of MAP kinase activity (GO:0043406)	264	6	2.77	+	2.16	0.0634	1.9
positive regulation of leukocyte proliferation (GO:0070665)	140	4	1.47	+	2.72	0.0636	1.9
defense response (GO:0006952)	1261	20	13.24	+	1.51	0.0638	1.9
mesonephric tubule development (GO:0072164)	85	3	0.89	+	3.36	0.064	1.9
mesonephric epithelium development (GO:0072163)	85	3	0.89	+	3.36	0.064	1.9
metal ion homeostasis (GO:0055065)	593	11	6.23	+	1.77	0.0641	1.9
positive regulation of epidermis development (GO:0045684)	38	2	0.4	+	5.01	0.0648	1.92
actin-myosin filament sliding (GO:0033275)	38	2	0.4	+	5.01	0.0648	1.91
regulation of glycoprotein biosynthetic process (GO:0010559)	38	2	0.4	+	5.01	0.0648	1.91
muscle filament sliding (GO:0030049)	38	2	0.4	+	5.01	0.0648	1.9
JNK cascade (GO:0007254)	86	3	0.9	+	3.32	0.0657	1.93
regulation of synapse assembly (GO:0051963)	86	3	0.9	+	3.32	0.0657	1.92
regulation of leukocyte apoptotic process (GO:2000106)	86	3	0.9	+	3.32	0.0657	1.92
cellular ion homeostasis (GO:0006873)	600	11	6.3	+	1.75	0.0669	1.95
oligodendrocyte development (GO:0014003)	39	2	0.41	+	4.88	0.0677	1.97
mitotic spindle assembly (GO:0090307)	39	2	0.41	+	4.88	0.0677	1.97
citrate metabolic process (GO:0006101)	39	2	0.41	+	4.88	0.0677	1.96
negative regulation of epithelial cell differentiation (GO:0030857)	39	2	0.41	+	4.88	0.0677	1.96
intracellular transport (GO:0046907)	1533	9	16.1	-	0.56	0.0677	1.96
regulation of adaptive immune response based on somatic recombination of immune receptors built from immunoglobulin superfamily domains (GO:0002822)	144	4	1.51	+	2.64	0.0689	1.99
cellular amino acid biosynthetic process (GO:0008652)	88	3	0.92	+	3.25	0.0693	1.99
adenylate cyclase-modulating G-protein coupled receptor signaling pathway (GO:0007188)	206	5	2.16	+	2.31	0.0698	2
positive regulation of cysteine-type endopeptidase activity (GO:2001056)	145	4	1.52	+	2.63	0.0702	2.01
stress-activated protein kinase signaling cascade (GO:0031098)	145	4	1.52	+	2.63	0.0702	2.01
cAMP-mediated signaling (GO:0019933)	145	4	1.52	+	2.63	0.0702	2.01
regulation of antigen processing and presentation of peptide antigen (GO:0002583)	6	1	0.06	+	15.87	0.0705	2.01
positive regulation of dopamine secretion (GO:0033603)	6	1	0.06	+	15.87	0.0705	2.01
optic nerve morphogenesis (GO:0021631)	6	1	0.06	+	15.87	0.0705	2
cellular lactam metabolic process (GO:0072338)	6	1	0.06	+	15.87	0.0705	2
regulation of androgen receptor activity (GO:2000823)	6	1	0.06	+	15.87	0.0705	2
serotonin transport (GO:0006837)	6	1	0.06	+	15.87	0.0705	1.99
selenium compound metabolic process (GO:0001887)	6	1	0.06	+	15.87	0.0705	1.99
establishment of T cell polarity (GO:0001768)	6	1	0.06	+	15.87	0.0705	1.99
regulation of relaxation of cardiac muscle (GO:1901897)	6	1	0.06	+	15.87	0.0705	1.98
positive regulation by host of viral release from host cell (GO:0044791)	6	1	0.06	+	15.87	0.0705	1.98
modulation by host of viral release from host cell (GO:0044789)	6	1	0.06	+	15.87	0.0705	1.98
DNA methylation on cytosine (GO:0032776)	6	1	0.06	+	15.87	0.0705	1.97
regulation of T-helper 17 cell lineage commitment (GO:2000328)	6	1	0.06	+	15.87	0.0705	1.97
protein O-linked glycosylation via serine (GO:0018242)	6	1	0.06	+	15.87	0.0705	1.97
succinyl-CoA metabolic process (GO:0006104)	6	1	0.06	+	15.87	0.0705	1.96
neurotransmitter receptor transport, endosome to postsynaptic membrane (GO:0098887)	6	1	0.06	+	15.87	0.0705	1.96
transposition (GO:0032196)	6	1	0.06	+	15.87	0.0705	1.96
endonucleolytic cleavage in 5'-ETS of tricistronic rRNA transcript (SSU-rRNA, 5.8S rRNA, LSU-rRNA) (GO:0000480)	6	1	0.06	+	15.87	0.0705	1.95
interneuron migration (GO:1904936)	6	1	0.06	+	15.87	0.0705	1.95
negative regulation of amyloid precursor protein biosynthetic process (GO:0042985)	6	1	0.06	+	15.87	0.0705	1.94
positive regulation of memory T cell differentiation (GO:0043382)	6	1	0.06	+	15.87	0.0705	1.94
mast cell migration (GO:0097531)	6	1	0.06	+	15.87	0.0705	1.94
vitamin K metabolic process (GO:0042373)	6	1	0.06	+	15.87	0.0705	1.93
negative regulation of epithelial cell proliferation involved in prostate gland development (GO:0060770)	6	1	0.06	+	15.87	0.0705	1.93
regulation of Wnt signaling pathway involved in heart development (GO:0003307)	6	1	0.06	+	15.87	0.0705	1.93
regulation of antimicrobial humoral response (GO:0002759)	6	1	0.06	+	15.87	0.0705	1.92
cerebral cortex GABAergic interneuron migration (GO:0021853)	6	1	0.06	+	15.87	0.0705	1.92
endocardium morphogenesis (GO:0003160)	6	1	0.06	+	15.87	0.0705	1.92
regulation of defense response to virus by host (GO:0050691)	40	2	0.42	+	4.76	0.0706	1.92
DNA metabolic process (GO:0006259)	786	3	8.26	-	0.36	0.0706	1.91
anterior/posterior pattern specification (GO:0009952)	207	5	2.17	+	2.3	0.0709	1.92
mesonephros development (GO:0001823)	89	3	0.93	+	3.21	0.0711	1.92
meiotic chromosome segregation (GO:0045132)	89	3	0.93	+	3.21	0.0711	1.92
cell differentiation (GO:0030154)	3573	48	37.53	+	1.28	0.0714	1.92
regulation of endopeptidase activity (GO:0052548)	390	8	4.1	+	1.95	0.072	1.93
protein catabolic process (GO:0030163)	643	2	6.75	-	0.3	0.0722	1.94
tissue migration (GO:0090130)	90	3	0.95	+	3.17	0.0729	1.95
nuclear chromosome segregation (GO:0098813)	209	5	2.2	+	2.28	0.0731	1.95
activation of JUN kinase activity (GO:0007257)	41	2	0.43	+	4.64	0.0736	1.96
regulation of intracellular estrogen receptor signaling pathway (GO:0033146)	41	2	0.43	+	4.64	0.0736	1.96
receptor-mediated endocytosis (GO:0006898)	275	6	2.89	+	2.08	0.0738	1.96
response to virus (GO:0009615)	275	6	2.89	+	2.08	0.0738	1.96
endocytosis (GO:0006897)	651	12	6.84	+	1.76	0.0747	1.98
nuclear division (GO:0000280)	276	6	2.9	+	2.07	0.0748	1.98
chemotaxis (GO:0006935)	518	10	5.44	+	1.84	0.075	1.98
drug metabolic process (GO:0017144)	653	12	6.86	+	1.75	0.0751	1.98
taxis (GO:0042330)	520	10	5.46	+	1.83	0.0756	1.99
cell maturation (GO:0048469)	149	4	1.56	+	2.56	0.0758	1.99
acyl-CoA metabolic process (GO:0006637)	92	3	0.97	+	3.1	0.0766	2
thioester metabolic process (GO:0035383)	92	3	0.97	+	3.1	0.0766	2
regulation of cysteine-type endopeptidase activity involved in apoptotic process (GO:0043281)	212	5	2.23	+	2.25	0.0766	2.01
spermatogenesis (GO:0007283)	523	10	5.49	+	1.82	0.0766	2.01
fatty acid derivative metabolic process (GO:1901568)	150	4	1.58	+	2.54	0.0772	2.01
meiotic nuclear division (GO:0140013)	150	4	1.58	+	2.54	0.0772	2.01
cell morphogenesis involved in differentiation (GO:0000904)	528	10	5.55	+	1.8	0.0782	2.03
positive regulation of protein modification process (GO:0031401)	1198	19	12.58	+	1.51	0.0783	2.03
gastrulation (GO:0007369)	151	4	1.59	+	2.52	0.0786	2.03
tricarboxylic acid metabolic process (GO:0072350)	43	2	0.45	+	4.43	0.0796	2.06
regulation of glycoprotein metabolic process (GO:1903018)	43	2	0.45	+	4.43	0.0796	2.05
chondroitin sulfate proteoglycan metabolic process (GO:0050654)	43	2	0.45	+	4.43	0.0796	2.05
apical junction assembly (GO:0043297)	43	2	0.45	+	4.43	0.0796	2.05
serine family amino acid metabolic process (GO:0009069)	43	2	0.45	+	4.43	0.0796	2.04
pituitary gland development (GO:0021983)	43	2	0.45	+	4.43	0.0796	2.04
mRNA splicing, via spliceosome (GO:0000398)	290	0	3.05	-	< 0.01	0.0797	2.04
RNA splicing, via transesterification reactions with bulged adenosine as nucleophile (GO:0000377)	290	0	3.05	-	< 0.01	0.0797	2.04
alcohol metabolic process (GO:0006066)	293	0	3.08	-	< 0.01	0.0798	2.03
RNA splicing, via transesterification reactions (GO:0000375)	293	0	3.08	-	< 0.01	0.0798	2.03
vesicle organization (GO:0016050)	292	0	3.07	-	< 0.01	0.0798	2.03
activation of MAPK activity (GO:0000187)	152	4	1.6	+	2.51	0.0801	2.03
positive regulation of T cell tolerance induction (GO:0002666)	7	1	0.07	+	13.6	0.0802	2.03
forebrain dorsal/ventral pattern formation (GO:0021798)	7	1	0.07	+	13.6	0.0802	2.03
oligopeptide transport (GO:0006857)	7	1	0.07	+	13.6	0.0802	2.03
floor plate development (GO:0033504)	7	1	0.07	+	13.6	0.0802	2.02
metanephric distal tubule development (GO:0072235)	7	1	0.07	+	13.6	0.0802	2.02
metanephric collecting duct development (GO:0072205)	7	1	0.07	+	13.6	0.0802	2.02
neural plate morphogenesis (GO:0001839)	7	1	0.07	+	13.6	0.0802	2.01
phospholipase C-activating dopamine receptor signaling pathway (GO:0060158)	7	1	0.07	+	13.6	0.0802	2.01
maternal process involved in parturition (GO:0060137)	7	1	0.07	+	13.6	0.0802	2.01
embryonic process involved in female pregnancy (GO:0060136)	7	1	0.07	+	13.6	0.0802	2
B cell apoptotic process (GO:0001783)	7	1	0.07	+	13.6	0.0802	2
plasma membrane repair (GO:0001778)	7	1	0.07	+	13.6	0.0802	2
establishment of lymphocyte polarity (GO:0001767)	7	1	0.07	+	13.6	0.0802	1.99
micturition (GO:0060073)	7	1	0.07	+	13.6	0.0802	1.99
positive regulation of natural killer cell proliferation (GO:0032819)	7	1	0.07	+	13.6	0.0802	1.99
paracrine signaling (GO:0038001)	7	1	0.07	+	13.6	0.0802	1.98
cellular response to hyperoxia (GO:0071455)	7	1	0.07	+	13.6	0.0802	1.98
regulation of neutrophil apoptotic process (GO:0033029)	7	1	0.07	+	13.6	0.0802	1.98
neurotransmitter receptor transport, endosome to plasma membrane (GO:0099639)	7	1	0.07	+	13.6	0.0802	1.97
protein O-linked glycosylation via threonine (GO:0018243)	7	1	0.07	+	13.6	0.0802	1.97
regulation of heart induction (GO:0090381)	7	1	0.07	+	13.6	0.0802	1.97
regulation of Cdc42 protein signal transduction (GO:0032489)	7	1	0.07	+	13.6	0.0802	1.97
sebaceous gland development (GO:0048733)	7	1	0.07	+	13.6	0.0802	1.96
peripheral nervous system myelin maintenance (GO:0032287)	7	1	0.07	+	13.6	0.0802	1.96
positive regulation of synaptic transmission, dopaminergic (GO:0032226)	7	1	0.07	+	13.6	0.0802	1.96
negative regulation of nuclease activity (GO:0032074)	7	1	0.07	+	13.6	0.0802	1.95
lactate transmembrane transport (GO:0035873)	7	1	0.07	+	13.6	0.0802	1.95
insulin secretion involved in cellular response to glucose stimulus (GO:0035773)	7	1	0.07	+	13.6	0.0802	1.95
putrescine metabolic process (GO:0009445)	7	1	0.07	+	13.6	0.0802	1.94
cellular response to erythropoietin (GO:0036018)	7	1	0.07	+	13.6	0.0802	1.94
regulation of nodal signaling pathway (GO:1900107)	7	1	0.07	+	13.6	0.0802	1.94
motor behavior (GO:0061744)	7	1	0.07	+	13.6	0.0802	1.94
post-embryonic camera-type eye development (GO:0031077)	7	1	0.07	+	13.6	0.0802	1.93
amine transport (GO:0015837)	7	1	0.07	+	13.6	0.0802	1.93
histone-threonine phosphorylation (GO:0035405)	7	1	0.07	+	13.6	0.0802	1.93
G-protein coupled receptor signaling pathway involved in heart process (GO:0086103)	7	1	0.07	+	13.6	0.0802	1.92
lactate transport (GO:0015727)	7	1	0.07	+	13.6	0.0802	1.92
behavioral response to nicotine (GO:0035095)	7	1	0.07	+	13.6	0.0802	1.92
positive regulation of activation of Janus kinase activity (GO:0010536)	7	1	0.07	+	13.6	0.0802	1.91
chorion development (GO:0060717)	7	1	0.07	+	13.6	0.0802	1.91
neuroendocrine cell differentiation (GO:0061101)	7	1	0.07	+	13.6	0.0802	1.91
cerebral cortex GABAergic interneuron development (GO:0021894)	7	1	0.07	+	13.6	0.0802	1.91
mesodermal cell fate specification (GO:0007501)	7	1	0.07	+	13.6	0.0802	1.9
phospholipase C-activating G-protein coupled receptor signaling pathway (GO:0007200)	94	3	0.99	+	3.04	0.0804	1.91
spindle assembly (GO:0051225)	94	3	0.99	+	3.04	0.0804	1.9
cellular response to abiotic stimulus (GO:0071214)	301	0	3.16	-	< 0.01	0.0805	1.9
cellular response to environmental stimulus (GO:0104004)	301	0	3.16	-	< 0.01	0.0805	1.9
regulation of cation transmembrane transport (GO:1904062)	305	0	3.2	-	< 0.01	0.0811	1.91
cell proliferation (GO:0008283)	678	12	7.12	+	1.69	0.0813	1.91
myelination (GO:0042552)	95	3	1	+	3.01	0.0824	1.93
tissue development (GO:0009888)	1698	25	17.83	+	1.4	0.0826	1.94
lung morphogenesis (GO:0060425)	44	2	0.46	+	4.33	0.0827	1.93
T cell differentiation in thymus (GO:0033077)	44	2	0.46	+	4.33	0.0827	1.93
negative regulation of peptide hormone secretion (GO:0090278)	44	2	0.46	+	4.33	0.0827	1.93
neuron recognition (GO:0008038)	44	2	0.46	+	4.33	0.0827	1.93
cellular response to external stimulus (GO:0071496)	314	0	3.3	-	< 0.01	0.0831	1.93
cellular chemical homeostasis (GO:0055082)	687	12	7.22	+	1.66	0.0842	1.96
regulation of cell motility (GO:2000145)	845	14	8.87	+	1.58	0.0852	1.98
heterocycle biosynthetic process (GO:0018130)	3095	42	32.51	+	1.29	0.0853	1.98
aromatic compound biosynthetic process (GO:0019438)	3100	42	32.56	+	1.29	0.0856	1.98
regulation of protein oligomerization (GO:0032459)	45	2	0.47	+	4.23	0.0858	1.98
primary neural tube formation (GO:0014020)	97	3	1.02	+	2.94	0.0863	1.99
regionalization (GO:0003002)	319	7	3.35	+	2.09	0.0869	2
leukocyte differentiation (GO:0002521)	319	7	3.35	+	2.09	0.0869	2
biological regulation (GO:0065007)	12104	140	127.13	+	1.1	0.0872	2
regulation of T cell proliferation (GO:0042129)	157	4	1.65	+	2.43	0.0875	2
T cell activation (GO:0042110)	221	5	2.32	+	2.15	0.0875	2.01
regulation of peptidase activity (GO:0052547)	417	8	4.38	+	1.83	0.0881	2.01
ensheathment of neurons (GO:0007272)	98	3	1.03	+	2.91	0.0883	2.02
axon ensheathment (GO:0008366)	98	3	1.03	+	2.91	0.0883	2.01
positive regulation of T cell proliferation (GO:0042102)	98	3	1.03	+	2.91	0.0883	2.01
positive regulation of MAPK cascade (GO:0043410)	553	10	5.81	+	1.72	0.0886	2.01
male meiotic nuclear division (GO:0007140)	46	2	0.48	+	4.14	0.0889	2.02
response to amine (GO:0014075)	46	2	0.48	+	4.14	0.0889	2.01
positive regulation of T cell mediated immunity (GO:0002711)	46	2	0.48	+	4.14	0.0889	2.01
neural tube development (GO:0021915)	158	4	1.66	+	2.41	0.089	2.01
pattern specification process (GO:0007389)	419	8	4.4	+	1.82	0.0895	2.02
negative regulation of action potential (GO:0045759)	8	1	0.08	+	11.9	0.0898	2.02
cerebellar granule cell differentiation (GO:0021707)	8	1	0.08	+	11.9	0.0898	2.02
cerebellar granular layer formation (GO:0021684)	8	1	0.08	+	11.9	0.0898	2.02
regulation of serine-type peptidase activity (GO:1902571)	8	1	0.08	+	11.9	0.0898	2.01
regulation of interleukin-10 secretion (GO:2001179)	8	1	0.08	+	11.9	0.0898	2.01
positive regulation of activin receptor signaling pathway (GO:0032927)	8	1	0.08	+	11.9	0.0898	2.01
ferric iron import (GO:0033216)	8	1	0.08	+	11.9	0.0898	2.01
protein sulfation (GO:0006477)	8	1	0.08	+	11.9	0.0898	2
netrin-activated signaling pathway (GO:0038007)	8	1	0.08	+	11.9	0.0898	2
regulation of circadian sleep/wake cycle, non-REM sleep (GO:0045188)	8	1	0.08	+	11.9	0.0898	2
positive regulation of T-helper 17 cell differentiation (GO:2000321)	8	1	0.08	+	11.9	0.0898	1.99
endosome to plasma membrane protein transport (GO:0099638)	8	1	0.08	+	11.9	0.0898	1.99
protein localization to axon (GO:0099612)	8	1	0.08	+	11.9	0.0898	1.99
changes to DNA methylation involved in embryo development (GO:1901538)	8	1	0.08	+	11.9	0.0898	1.99
regulation of methylation-dependent chromatin silencing (GO:0090308)	8	1	0.08	+	11.9	0.0898	1.98
negative regulation of calcium ion import (GO:0090281)	8	1	0.08	+	11.9	0.0898	1.98
neurotransmitter loading into synaptic vesicle (GO:0098700)	8	1	0.08	+	11.9	0.0898	1.98
positive regulation of NK T cell activation (GO:0051135)	8	1	0.08	+	11.9	0.0898	1.97
regulation of memory T cell differentiation (GO:0043380)	8	1	0.08	+	11.9	0.0898	1.97
response to erythropoietin (GO:0036017)	8	1	0.08	+	11.9	0.0898	1.97
telomeric D-loop disassembly (GO:0061820)	8	1	0.08	+	11.9	0.0898	1.97
DNA methylation involved in embryo development (GO:0043045)	8	1	0.08	+	11.9	0.0898	1.96
regulation of serine-type endopeptidase activity (GO:1900003)	8	1	0.08	+	11.9	0.0898	1.96
production of siRNA involved in RNA interference (GO:0030422)	8	1	0.08	+	11.9	0.0898	1.96
monocyte activation (GO:0042117)	8	1	0.08	+	11.9	0.0898	1.96
regulation of activation of Janus kinase activity (GO:0010533)	8	1	0.08	+	11.9	0.0898	1.95
spermidine metabolic process (GO:0008216)	8	1	0.08	+	11.9	0.0898	1.95
regulation of acetyl-CoA biosynthetic process from pyruvate (GO:0010510)	8	1	0.08	+	11.9	0.0898	1.95
negative regulation of cell growth involved in cardiac muscle cell development (GO:0061052)	8	1	0.08	+	11.9	0.0898	1.94
regulation of transmembrane receptor protein serine/threonine kinase signaling pathway (GO:0090092)	223	5	2.34	+	2.13	0.09	1.95
embryonic morphogenesis (GO:0048598)	556	10	5.84	+	1.71	0.0901	1.95
cellular developmental process (GO:0048869)	3649	48	38.32	+	1.25	0.0902	1.95
regulation of interferon-gamma production (GO:0032649)	99	3	1.04	+	2.89	0.0903	1.94
positive regulation of adaptive immune response based on somatic recombination of immune receptors built from immunoglobulin superfamily domains (GO:0002824)	99	3	1.04	+	2.89	0.0903	1.94
developmental process (GO:0032502)	5501	69	57.78	+	1.19	0.0908	1.95
protein-containing complex subunit organization (GO:0043933)	1822	12	19.14	-	0.63	0.092	1.97
digestive tract morphogenesis (GO:0048546)	47	2	0.49	+	4.05	0.0921	1.97
regulation of microtubule polymerization (GO:0031113)	47	2	0.49	+	4.05	0.0921	1.97
negative regulation of striated muscle tissue development (GO:0045843)	47	2	0.49	+	4.05	0.0921	1.97
icosanoid metabolic process (GO:0006690)	100	3	1.05	+	2.86	0.0923	1.97
morphogenesis of a branching epithelium (GO:0061138)	161	4	1.69	+	2.37	0.0937	2
embryonic organ development (GO:0048568)	426	8	4.47	+	1.79	0.0945	2.01
regulation of telomerase activity (GO:0051972)	48	2	0.5	+	3.97	0.0953	2.02
DNA methylation (GO:0006306)	48	2	0.5	+	3.97	0.0953	2.02
DNA alkylation (GO:0006305)	48	2	0.5	+	3.97	0.0953	2.02
negative regulation of muscle organ development (GO:0048635)	48	2	0.5	+	3.97	0.0953	2.02
aorta development (GO:0035904)	48	2	0.5	+	3.97	0.0953	2.01
trabecula morphogenesis (GO:0061383)	48	2	0.5	+	3.97	0.0953	2.01
positive regulation of muscle contraction (GO:0045933)	48	2	0.5	+	3.97	0.0953	2.01
regulation of locomotion (GO:0040012)	921	15	9.67	+	1.55	0.096	2.02
mitochondrion organization (GO:0007005)	438	1	4.6	-	0.22	0.0961	2.02
regulation of leukocyte chemotaxis (GO:0002688)	102	3	1.07	+	2.8	0.0964	2.02
cell projection assembly (GO:0030031)	446	1	4.68	-	0.21	0.0964	2.02
regulation of MAP kinase activity (GO:0043405)	341	7	3.58	+	1.95	0.0976	2.04
cellular protein catabolic process (GO:0044257)	582	2	6.11	-	0.33	0.098	2.05
mRNA processing (GO:0006397)	460	1	4.83	-	0.21	0.0981	2.05
arachidonic acid metabolic process (GO:0019369)	49	2	0.51	+	3.89	0.0985	2.05
negative regulation of muscle tissue development (GO:1901862)	49	2	0.51	+	3.89	0.0985	2.05
regulation of interferon-beta production (GO:0032648)	49	2	0.51	+	3.89	0.0985	2.05
receptor metabolic process (GO:0043112)	103	3	1.08	+	2.77	0.0985	2.05
regulation of chronic inflammatory response (GO:0002676)	9	1	0.09	+	10.58	0.0992	2.06
regulation of germinal center formation (GO:0002634)	9	1	0.09	+	10.58	0.0992	2.06
positive regulation of antigen processing and presentation (GO:0002579)	9	1	0.09	+	10.58	0.0992	2.05
negative regulation of keratinocyte differentiation (GO:0045617)	9	1	0.09	+	10.58	0.0992	2.05
vestibulocochlear nerve development (GO:0021562)	9	1	0.09	+	10.58	0.0992	2.05
contact inhibition (GO:0060242)	9	1	0.09	+	10.58	0.0992	2.04
neural plate development (GO:0001840)	9	1	0.09	+	10.58	0.0992	2.04
interleukin-23-mediated signaling pathway (GO:0038155)	9	1	0.09	+	10.58	0.0992	2.04
regulation of natural killer cell proliferation (GO:0032817)	9	1	0.09	+	10.58	0.0992	2.04
regulation of acyl-CoA biosynthetic process (GO:0050812)	9	1	0.09	+	10.58	0.0992	2.03
endonucleolytic cleavage in ITS1 to separate SSU-rRNA from 5.8S rRNA and LSU-rRNA from tricistronic rRNA transcript (SSU-rRNA, 5.8S rRNA, LSU-rRNA) (GO:0000447)	9	1	0.09	+	10.58	0.0992	2.03
midbrain-hindbrain boundary development (GO:0030917)	9	1	0.09	+	10.58	0.0992	2.03
positive regulation of defense response to bacterium (GO:1900426)	9	1	0.09	+	10.58	0.0992	2.03
regulation of aspartic-type peptidase activity (GO:1905245)	9	1	0.09	+	10.58	0.0992	2.02
dopamine transport (GO:0015872)	9	1	0.09	+	10.58	0.0992	2.02
extraembryonic membrane development (GO:1903867)	9	1	0.09	+	10.58	0.0992	2.02
tRNA catabolic process (GO:0016078)	9	1	0.09	+	10.58	0.0992	2.02
regulation of epithelial cell proliferation involved in prostate gland development (GO:0060768)	9	1	0.09	+	10.58	0.0992	2.01
positive regulation of cell fate commitment (GO:0010455)	9	1	0.09	+	10.58	0.0992	2.01
short-term memory (GO:0007614)	9	1	0.09	+	10.58	0.0992	2.01
pyramidal neuron differentiation (GO:0021859)	9	1	0.09	+	10.58	0.0992	2.01
substrate-independent telencephalic tangential interneuron migration (GO:0021843)	9	1	0.09	+	10.58	0.0992	2
interneuron migration from the subpallium to the cortex (GO:0021830)	9	1	0.09	+	10.58	0.0992	2
substrate-independent telencephalic tangential migration (GO:0021826)	9	1	0.09	+	10.58	0.0992	2
secondary heart field specification (GO:0003139)	9	1	0.09	+	10.58	0.0992	1.99
heart field specification (GO:0003128)	9	1	0.09	+	10.58	0.0992	1.99
positive regulation of immune response (GO:0050778)	763	13	8.01	+	1.62	0.0997	2
cyclic-nucleotide-mediated signaling (GO:0019935)	165	4	1.73	+	2.31	0.1	2
reproductive process (GO:0022414)	1384	21	14.54	+	1.44	0.1	2
reproduction (GO:0000003)	1387	21	14.57	+	1.44	0.1	2
neural tube formation (GO:0001841)	104	3	1.09	+	2.75	0.101	2.01
positive regulation of lymphocyte mediated immunity (GO:0002708)	104	3	1.09	+	2.75	0.101	2
meiotic cell cycle process (GO:1903046)	167	4	1.75	+	2.28	0.103	2.05
axonogenesis (GO:0007409)	349	7	3.67	+	1.91	0.103	2.04
sulfur compound metabolic process (GO:0006790)	350	7	3.68	+	1.9	0.103	2.05
positive regulation of multicellular organismal process (GO:0051240)	1655	24	17.38	+	1.38	0.103	2.04
positive regulation of response to stimulus (GO:0048584)	2300	32	24.16	+	1.32	0.104	2.05
cellular biogenic amine metabolic process (GO:0006576)	51	2	0.54	+	3.73	0.105	2.07
forebrain neuron differentiation (GO:0021879)	51	2	0.54	+	3.73	0.105	2.07
formation of primary germ layer (GO:0001704)	106	3	1.11	+	2.69	0.105	2.07
regulation of cysteine-type endopeptidase activity (GO:2000116)	234	5	2.46	+	2.03	0.105	2.07
localization within membrane (GO:0051668)	107	3	1.12	+	2.67	0.107	2.1
tube morphogenesis (GO:0035239)	628	11	6.6	+	1.67	0.107	2.11
regulation of interleukin-12 production (GO:0032655)	52	2	0.55	+	3.66	0.108	2.12
intraspecies interaction between organisms (GO:0051703)	52	2	0.55	+	3.66	0.108	2.12
disruption of cells of other organism (GO:0044364)	52	2	0.55	+	3.66	0.108	2.11
cellular amine metabolic process (GO:0044106)	52	2	0.55	+	3.66	0.108	2.11
killing of cells of other organism (GO:0031640)	52	2	0.55	+	3.66	0.108	2.11
positive regulation of phagocytosis (GO:0050766)	52	2	0.55	+	3.66	0.108	2.11
social behavior (GO:0035176)	52	2	0.55	+	3.66	0.108	2.1
regulation of mitotic metaphase/anaphase transition (GO:0030071)	52	2	0.55	+	3.66	0.108	2.1
positive regulation of myeloid leukocyte differentiation (GO:0002763)	52	2	0.55	+	3.66	0.108	2.1
regulation of leukocyte migration (GO:0002685)	170	4	1.79	+	2.24	0.108	2.12
transmembrane receptor protein tyrosine kinase signaling pathway (GO:0007169)	486	9	5.1	+	1.76	0.108	2.12
cellular protein metabolic process (GO:0044267)	3668	29	38.52	-	0.75	0.108	2.11
positive regulation of tolerance induction (GO:0002645)	10	1	0.11	+	9.52	0.109	2.1
positive regulation of monocyte differentiation (GO:0045657)	10	1	0.11	+	9.52	0.109	2.1
cerebellar granular layer morphogenesis (GO:0021683)	10	1	0.11	+	9.52	0.109	2.09
acute inflammatory response to antigenic stimulus (GO:0002438)	10	1	0.11	+	9.52	0.109	2.09
positive regulation of cellular senescence (GO:2000774)	10	1	0.11	+	9.52	0.109	2.09
creatine metabolic process (GO:0006600)	10	1	0.11	+	9.52	0.109	2.09
tryptophan catabolic process (GO:0006569)	10	1	0.11	+	9.52	0.109	2.08
meiotic telomere clustering (GO:0045141)	10	1	0.11	+	9.52	0.109	2.08
negative regulation of histone H3-K9 methylation (GO:0051573)	10	1	0.11	+	9.52	0.109	2.08
regulation of NK T cell activation (GO:0051133)	10	1	0.11	+	9.52	0.109	2.08
kynurenine metabolic process (GO:0070189)	10	1	0.11	+	9.52	0.109	2.07
negative regulation of ubiquitin protein ligase activity (GO:1904667)	10	1	0.11	+	9.52	0.109	2.07
heme transport (GO:0015886)	10	1	0.11	+	9.52	0.109	2.07
negative regulation of transcription by competitive promoter binding (GO:0010944)	10	1	0.11	+	9.52	0.109	2.07
indole-containing compound catabolic process (GO:0042436)	10	1	0.11	+	9.52	0.109	2.06
positive regulation of cardiac muscle cell apoptotic process (GO:0010666)	10	1	0.11	+	9.52	0.109	2.06
positive regulation of striated muscle cell apoptotic process (GO:0010663)	10	1	0.11	+	9.52	0.109	2.06
positive regulation of viral entry into host cell (GO:0046598)	10	1	0.11	+	9.52	0.109	2.06
indolalkylamine catabolic process (GO:0046218)	10	1	0.11	+	9.52	0.109	2.05
meiosis I (GO:0007127)	108	3	1.13	+	2.64	0.109	2.06
stress-activated MAPK cascade (GO:0051403)	108	3	1.13	+	2.64	0.109	2.06
positive regulation of lymphocyte activation (GO:0051251)	359	7	3.77	+	1.86	0.11	2.06
regulation of endocytosis (GO:0030100)	239	5	2.51	+	1.99	0.111	2.1
regulation of telomere maintenance via telomerase (GO:0032210)	53	2	0.56	+	3.59	0.112	2.1
aspartate family amino acid metabolic process (GO:0009066)	53	2	0.56	+	3.59	0.112	2.1
response to cocaine (GO:0042220)	53	2	0.56	+	3.59	0.112	2.1
negative regulation of establishment of protein localization (GO:1904950)	173	4	1.82	+	2.2	0.113	2.12
regulation of peptidyl-tyrosine phosphorylation (GO:0050730)	240	5	2.52	+	1.98	0.113	2.11
regulation of lymphocyte activation (GO:0051249)	497	9	5.22	+	1.72	0.113	2.12
regulation of type I interferon production (GO:0032479)	110	3	1.16	+	2.6	0.114	2.12
axon guidance (GO:0007411)	241	5	2.53	+	1.98	0.114	2.13
tube development (GO:0035295)	807	13	8.48	+	1.53	0.114	2.12
positive regulation of leukocyte mediated cytotoxicity (GO:0001912)	54	2	0.57	+	3.53	0.115	2.14
cellular response to dsRNA (GO:0071359)	54	2	0.57	+	3.53	0.115	2.14
regulation of metaphase/anaphase transition of cell cycle (GO:1902099)	54	2	0.57	+	3.53	0.115	2.13
response to bronchodilator (GO:0097366)	54	2	0.57	+	3.53	0.115	2.13
positive regulation of mitotic nuclear division (GO:0045840)	54	2	0.57	+	3.53	0.115	2.13
positive regulation of secretion by cell (GO:1903532)	366	7	3.84	+	1.82	0.115	2.14
G-protein coupled receptor signaling pathway, coupled to cyclic nucleotide second messenger (GO:0007187)	242	5	2.54	+	1.97	0.116	2.14
positive regulation of protein secretion (GO:0050714)	242	5	2.54	+	1.97	0.116	2.14
developmental process involved in reproduction (GO:0003006)	651	11	6.84	+	1.61	0.116	2.13
neuron projection guidance (GO:0097485)	243	5	2.55	+	1.96	0.117	2.16
regulation of T cell tolerance induction (GO:0002664)	11	1	0.12	+	8.66	0.118	2.17
cyclooxygenase pathway (GO:0019371)	11	1	0.12	+	8.66	0.118	2.16
receptor recycling (GO:0001881)	11	1	0.12	+	8.66	0.118	2.16
metanephric tubule morphogenesis (GO:0072173)	11	1	0.12	+	8.66	0.118	2.16
striated muscle myosin thick filament assembly (GO:0071688)	11	1	0.12	+	8.66	0.118	2.16
telomere maintenance via telomere trimming (GO:0090737)	11	1	0.12	+	8.66	0.118	2.15
immunological synapse formation (GO:0001771)	11	1	0.12	+	8.66	0.118	2.15
t-circle formation (GO:0090656)	11	1	0.12	+	8.66	0.118	2.15
negative thymic T cell selection (GO:0045060)	11	1	0.12	+	8.66	0.118	2.15
positive thymic T cell selection (GO:0045059)	11	1	0.12	+	8.66	0.118	2.14
cellular response to iron ion (GO:0071281)	11	1	0.12	+	8.66	0.118	2.14
fatty acid derivative catabolic process (GO:1901569)	11	1	0.12	+	8.66	0.118	2.14
positive regulation of cell aging (GO:0090343)	11	1	0.12	+	8.66	0.118	2.14
formation of extrachromosomal circular DNA (GO:0001325)	11	1	0.12	+	8.66	0.118	2.13
chromosome localization to nuclear envelope involved in homologous chromosome segregation (GO:0090220)	11	1	0.12	+	8.66	0.118	2.13
negative regulation of inclusion body assembly (GO:0090084)	11	1	0.12	+	8.66	0.118	2.13
primitive streak formation (GO:0090009)	11	1	0.12	+	8.66	0.118	2.13
regulation of trophoblast cell migration (GO:1901163)	11	1	0.12	+	8.66	0.118	2.12
negative regulation of interleukin-1 beta secretion (GO:0050713)	11	1	0.12	+	8.66	0.118	2.12
regulation of establishment of protein localization to telomere (GO:0070203)	11	1	0.12	+	8.66	0.118	2.12
positive regulation of vascular permeability (GO:0043117)	11	1	0.12	+	8.66	0.118	2.12
histone-serine phosphorylation (GO:0035404)	11	1	0.12	+	8.66	0.118	2.11
cellular ketone body metabolic process (GO:0046950)	11	1	0.12	+	8.66	0.118	2.11
positive regulation of fibroblast migration (GO:0010763)	11	1	0.12	+	8.66	0.118	2.11
cardiac cell fate commitment (GO:0060911)	11	1	0.12	+	8.66	0.118	2.11
skeletal muscle myosin thick filament assembly (GO:0030241)	11	1	0.12	+	8.66	0.118	2.1
L-ascorbic acid metabolic process (GO:0019852)	11	1	0.12	+	8.66	0.118	2.1
cerebral cortex GABAergic interneuron differentiation (GO:0021892)	11	1	0.12	+	8.66	0.118	2.1
epithelial to mesenchymal transition involved in endocardial cushion formation (GO:0003198)	11	1	0.12	+	8.66	0.118	2.1
cornification (GO:0070268)	112	3	1.18	+	2.55	0.118	2.1
meiosis I cell cycle process (GO:0061982)	112	3	1.18	+	2.55	0.118	2.1
negative regulation of reproductive process (GO:2000242)	55	2	0.58	+	3.46	0.119	2.1
regulation of synaptic plasticity (GO:0048167)	176	4	1.85	+	2.16	0.119	2.1
cation homeostasis (GO:0055080)	657	11	6.9	+	1.59	0.119	2.1
ossification (GO:0001503)	251	0	2.64	-	< 0.01	0.119	2.11
regulation of transporter activity (GO:0032409)	251	0	2.64	-	< 0.01	0.119	2.1
steroid metabolic process (GO:0008202)	253	0	2.66	-	< 0.01	0.119	2.1
protein heterooligomerization (GO:0051291)	113	3	1.19	+	2.53	0.12	2.11
phosphatidylinositol phosphorylation (GO:0046854)	113	3	1.19	+	2.53	0.12	2.11
regulation of protein maturation (GO:1903317)	177	4	1.86	+	2.15	0.12	2.11
regulation of cellular response to growth factor stimulus (GO:0090287)	258	0	2.71	-	< 0.01	0.12	2.11
aging (GO:0007568)	261	0	2.74	-	< 0.01	0.12	2.11
regulation of mRNA metabolic process (GO:1903311)	262	0	2.75	-	< 0.01	0.12	2.11
gamete generation (GO:0007276)	662	11	6.95	+	1.58	0.121	2.11
positive regulation of immune system process (GO:0002684)	1046	16	10.99	+	1.46	0.121	2.11
positive regulation of intracellular signal transduction (GO:1902533)	1048	16	11.01	+	1.45	0.121	2.12
positive regulation of signal transduction (GO:0009967)	1574	23	16.53	+	1.39	0.121	2.11
RNA metabolic process (GO:0016070)	3456	45	36.3	+	1.24	0.121	2.11
peptidyl-lysine modification (GO:0018205)	268	0	2.81	-	< 0.01	0.121	2.12
regulation of CD4-positive, alpha-beta T cell activation (GO:2000514)	56	2	0.59	+	3.4	0.122	2.12
regulation of cytokine secretion (GO:0050707)	178	4	1.87	+	2.14	0.122	2.12
cell morphogenesis (GO:0000902)	666	11	6.99	+	1.57	0.123	2.13
nucleobase-containing compound biosynthetic process (GO:0034654)	3026	40	31.78	+	1.26	0.123	2.13
epithelial cell differentiation (GO:0030855)	668	11	7.02	+	1.57	0.124	2.15
cellular response to organic substance (GO:0071310)	2243	31	23.56	+	1.32	0.124	2.15
negative regulation of catabolic process (GO:0009895)	277	0	2.91	-	< 0.01	0.124	2.14
regulation of lymphocyte apoptotic process (GO:0070228)	57	2	0.6	+	3.34	0.125	2.16
positive regulation of epithelial cell differentiation (GO:0030858)	57	2	0.6	+	3.34	0.125	2.16
inorganic ion homeostasis (GO:0098771)	670	11	7.04	+	1.56	0.125	2.16
positive regulation of peptidyl-tyrosine phosphorylation (GO:0050731)	180	4	1.89	+	2.12	0.126	2.16
response to selenium ion (GO:0010269)	12	1	0.13	+	7.93	0.127	2.18
positive regulation of cardiac muscle contraction (GO:0060452)	12	1	0.13	+	7.93	0.127	2.17
optic nerve development (GO:0021554)	12	1	0.13	+	7.93	0.127	2.17
protein localization to cell junction (GO:1902414)	12	1	0.13	+	7.93	0.127	2.17
collecting duct development (GO:0072044)	12	1	0.13	+	7.93	0.127	2.17
mesodermal cell fate commitment (GO:0001710)	12	1	0.13	+	7.93	0.127	2.16
distal tubule development (GO:0072017)	12	1	0.13	+	7.93	0.127	2.16
tryptophan metabolic process (GO:0006568)	12	1	0.13	+	7.93	0.127	2.16
negative regulation of telomerase activity (GO:0051974)	12	1	0.13	+	7.93	0.127	2.16
telomeric loop disassembly (GO:0090657)	12	1	0.13	+	7.93	0.127	2.16
ketone body metabolic process (GO:1902224)	12	1	0.13	+	7.93	0.127	2.15
neuronal ion channel clustering (GO:0045161)	12	1	0.13	+	7.93	0.127	2.15
positive regulation of intracellular estrogen receptor signaling pathway (GO:0033148)	12	1	0.13	+	7.93	0.127	2.15
positive regulation of interleukin-2 biosynthetic process (GO:0045086)	12	1	0.13	+	7.93	0.127	2.15
succinate metabolic process (GO:0006105)	12	1	0.13	+	7.93	0.127	2.14
neurotransmitter receptor transport to postsynaptic membrane (GO:0098969)	12	1	0.13	+	7.93	0.127	2.14
regulation of timing of cell differentiation (GO:0048505)	12	1	0.13	+	7.93	0.127	2.14
endonucleolytic cleavage of tricistronic rRNA transcript (SSU-rRNA, 5.8S rRNA, LSU-rRNA) (GO:0000479)	12	1	0.13	+	7.93	0.127	2.14
endonucleolytic cleavage involved in rRNA processing (GO:0000478)	12	1	0.13	+	7.93	0.127	2.13
homocysteine metabolic process (GO:0050667)	12	1	0.13	+	7.93	0.127	2.13
regulation of establishment of protein localization to chromosome (GO:0070202)	12	1	0.13	+	7.93	0.127	2.13
excitatory synapse assembly (GO:1904861)	12	1	0.13	+	7.93	0.127	2.13
negative T cell selection (GO:0043383)	12	1	0.13	+	7.93	0.127	2.13
cytidine to uridine editing (GO:0016554)	12	1	0.13	+	7.93	0.127	2.12
hepatocyte growth factor receptor signaling pathway (GO:0048012)	12	1	0.13	+	7.93	0.127	2.12
myosin filament assembly (GO:0031034)	12	1	0.13	+	7.93	0.127	2.12
myosin filament organization (GO:0031033)	12	1	0.13	+	7.93	0.127	2.12
positive regulation of tumor necrosis factor secretion (GO:1904469)	12	1	0.13	+	7.93	0.127	2.11
RNA interference (GO:0016246)	12	1	0.13	+	7.93	0.127	2.11
negative regulation of cytokine production involved in inflammatory response (GO:1900016)	12	1	0.13	+	7.93	0.127	2.11
GDP metabolic process (GO:0046710)	12	1	0.13	+	7.93	0.127	2.11
negative regulation of gene silencing by miRNA (GO:0060965)	12	1	0.13	+	7.93	0.127	2.11
dermatan sulfate biosynthetic process (GO:0030208)	12	1	0.13	+	7.93	0.127	2.1
negative regulation of glycoprotein biosynthetic process (GO:0010561)	12	1	0.13	+	7.93	0.127	2.1
keratinocyte development (GO:0003334)	12	1	0.13	+	7.93	0.127	2.1
rostrocaudal neural tube patterning (GO:0021903)	12	1	0.13	+	7.93	0.127	2.1
telomere localization (GO:0034397)	12	1	0.13	+	7.93	0.127	2.09
presynaptic membrane organization (GO:0097090)	12	1	0.13	+	7.93	0.127	2.09
positive regulation of leukocyte migration (GO:0002687)	116	3	1.22	+	2.46	0.127	2.09
positive regulation of phosphorus metabolic process (GO:0010562)	1103	17	11.58	+	1.47	0.127	2.18
positive regulation of phosphate metabolic process (GO:0045937)	1103	17	11.58	+	1.47	0.127	2.17
regulation of epidermal cell differentiation (GO:0045604)	58	2	0.61	+	3.28	0.129	2.12
homologous chromosome segregation (GO:0045143)	58	2	0.61	+	3.28	0.129	2.12
regulation of mitotic sister chromatid separation (GO:0010965)	58	2	0.61	+	3.28	0.129	2.11
proteoglycan biosynthetic process (GO:0030166)	58	2	0.61	+	3.28	0.129	2.11
divalent metal ion transport (GO:0070838)	284	6	2.98	+	2.01	0.13	2.13
axon development (GO:0061564)	383	7	4.02	+	1.74	0.13	2.12
positive regulation of viral life cycle (GO:1903902)	59	2	0.62	+	3.23	0.132	2.16
regulation of tumor necrosis factor production (GO:0032680)	118	3	1.24	+	2.42	0.132	2.15
negative regulation of protein secretion (GO:0050709)	118	3	1.24	+	2.42	0.132	2.15
divalent inorganic cation transport (GO:0072511)	288	6	3.02	+	1.98	0.133	2.16
import into cell (GO:0098657)	721	12	7.57	+	1.58	0.133	2.16
embryonic organ morphogenesis (GO:0048562)	291	6	3.06	+	1.96	0.134	2.18
protein autophosphorylation (GO:0046777)	185	4	1.94	+	2.06	0.135	2.18
organic cyclic compound biosynthetic process (GO:1901362)	3235	42	33.98	+	1.24	0.135	2.19
proteolysis involved in cellular protein catabolic process (GO:0051603)	553	2	5.81	-	0.34	0.135	2.18
positive regulation of catecholamine secretion (GO:0033605)	13	1	0.14	+	7.32	0.136	2.2
JAK-STAT cascade involved in growth hormone signaling pathway (GO:0060397)	13	1	0.14	+	7.32	0.136	2.19
insemination (GO:0007320)	13	1	0.14	+	7.32	0.136	2.19
complement receptor mediated signaling pathway (GO:0002430)	13	1	0.14	+	7.32	0.136	2.19
prepulse inhibition (GO:0060134)	13	1	0.14	+	7.32	0.136	2.19
sphingomyelin metabolic process (GO:0006684)	13	1	0.14	+	7.32	0.136	2.18
polyamine biosynthetic process (GO:0006596)	13	1	0.14	+	7.32	0.136	2.18
regulation of nuclear cell cycle DNA replication (GO:0033262)	13	1	0.14	+	7.32	0.136	2.18
positive regulation of granulocyte macrophage colony-stimulating factor production (GO:0032725)	13	1	0.14	+	7.32	0.136	2.18
left/right axis specification (GO:0070986)	13	1	0.14	+	7.32	0.136	2.18
iron coordination entity transport (GO:1901678)	13	1	0.14	+	7.32	0.136	2.17
positive regulation of protein exit from endoplasmic reticulum (GO:0070863)	13	1	0.14	+	7.32	0.136	2.17
regulation of cell projection size (GO:0032536)	13	1	0.14	+	7.32	0.136	2.17
negative regulation of protein homooligomerization (GO:0032463)	13	1	0.14	+	7.32	0.136	2.17
regulation of development, heterochronic (GO:0040034)	13	1	0.14	+	7.32	0.136	2.16
regulation of cell-cell adhesion mediated by cadherin (GO:2000047)	13	1	0.14	+	7.32	0.136	2.16
positive regulation of chemokine secretion (GO:0090197)	13	1	0.14	+	7.32	0.136	2.16
neurotransmitter receptor transport to plasma membrane (GO:0098877)	13	1	0.14	+	7.32	0.136	2.16
positive regulation of T cell receptor signaling pathway (GO:0050862)	13	1	0.14	+	7.32	0.136	2.16
primary amino compound metabolic process (GO:1901160)	13	1	0.14	+	7.32	0.136	2.15
regulation of relaxation of muscle (GO:1901077)	13	1	0.14	+	7.32	0.136	2.15
regulation of long term synaptic depression (GO:1900452)	13	1	0.14	+	7.32	0.136	2.15
myelin maintenance (GO:0043217)	13	1	0.14	+	7.32	0.136	2.15
relaxation of cardiac muscle (GO:0055119)	13	1	0.14	+	7.32	0.136	2.14
regulation of cell fate specification (GO:0042659)	13	1	0.14	+	7.32	0.136	2.14
negative regulation of keratinocyte proliferation (GO:0010839)	13	1	0.14	+	7.32	0.136	2.14
heart formation (GO:0060914)	13	1	0.14	+	7.32	0.136	2.14
dermatan sulfate metabolic process (GO:0030205)	13	1	0.14	+	7.32	0.136	2.14
establishment of protein localization to postsynaptic membrane (GO:1903540)	13	1	0.14	+	7.32	0.136	2.13
endocardium development (GO:0003157)	13	1	0.14	+	7.32	0.136	2.13
artery morphogenesis (GO:0048844)	60	2	0.63	+	3.17	0.136	2.2
ATP hydrolysis coupled cation transmembrane transport (GO:0099132)	60	2	0.63	+	3.17	0.136	2.2
regulation of telomere maintenance via telomere lengthening (GO:1904356)	60	2	0.63	+	3.17	0.136	2.19
positive regulation of catabolic process (GO:0009896)	403	1	4.23	-	0.24	0.136	2.13
nucleobase-containing compound catabolic process (GO:0034655)	403	1	4.23	-	0.24	0.136	2.13
calcium ion transmembrane transport (GO:0070588)	186	4	1.95	+	2.05	0.137	2.13
sensory perception (GO:0007600)	932	5	9.79	-	0.51	0.137	2.14
establishment of protein localization to organelle (GO:0072594)	414	1	4.35	-	0.23	0.137	2.14
ribonucleoprotein complex biogenesis (GO:0022613)	420	1	4.41	-	0.23	0.138	2.16
regulation of B cell proliferation (GO:0030888)	61	2	0.64	+	3.12	0.139	2.16
regulation of catecholamine secretion (GO:0050433)	61	2	0.64	+	3.12	0.139	2.16
amine metabolic process (GO:0009308)	61	2	0.64	+	3.12	0.139	2.16
O-glycan processing (GO:0016266)	61	2	0.64	+	3.12	0.139	2.16
positive regulation of alpha-beta T cell activation (GO:0046635)	61	2	0.64	+	3.12	0.139	2.15
Fc-epsilon receptor signaling pathway (GO:0038095)	121	3	1.27	+	2.36	0.139	2.16
anatomical structure morphogenesis (GO:0009653)	2044	28	21.47	+	1.3	0.139	2.15
organophosphate biosynthetic process (GO:0090407)	575	2	6.04	-	0.33	0.139	2.15
Fc receptor signaling pathway (GO:0038093)	188	4	1.97	+	2.03	0.14	2.16
myeloid leukocyte migration (GO:0097529)	122	3	1.28	+	2.34	0.141	2.18
regulation of tumor necrosis factor superfamily cytokine production (GO:1903555)	122	3	1.28	+	2.34	0.141	2.18
organelle fission (GO:0048285)	302	6	3.17	+	1.89	0.142	2.19
plasma membrane bounded cell projection assembly (GO:0120031)	433	1	4.55	-	0.22	0.142	2.18
receptor internalization (GO:0031623)	62	2	0.65	+	3.07	0.143	2.2
embryonic epithelial tube formation (GO:0001838)	123	3	1.29	+	2.32	0.144	2.21
hematopoietic or lymphoid organ development (GO:0048534)	585	10	6.14	+	1.63	0.144	2.21
thalamus development (GO:0021794)	14	1	0.15	+	6.8	0.145	2.22
positive regulation of macrophage differentiation (GO:0045651)	14	1	0.15	+	6.8	0.145	2.22
cerebellar granular layer development (GO:0021681)	14	1	0.15	+	6.8	0.145	2.22
negative regulation of epidermal cell differentiation (GO:0045605)	14	1	0.15	+	6.8	0.145	2.21
negative regulation of catecholamine secretion (GO:0033604)	14	1	0.15	+	6.8	0.145	2.21
negative regulation of epidermal growth factor-activated receptor activity (GO:0007175)	14	1	0.15	+	6.8	0.145	2.21
negative regulation of posttranscriptional gene silencing (GO:0060149)	14	1	0.15	+	6.8	0.145	2.21
catecholamine transport (GO:0051937)	14	1	0.15	+	6.8	0.145	2.21
negative regulation of intracellular estrogen receptor signaling pathway (GO:0033147)	14	1	0.15	+	6.8	0.145	2.2
negative regulation of interferon-beta production (GO:0032688)	14	1	0.15	+	6.8	0.145	2.2
regulation of mitotic cell cycle spindle assembly checkpoint (GO:0090266)	14	1	0.15	+	6.8	0.145	2.2
regulation of spindle checkpoint (GO:0090231)	14	1	0.15	+	6.8	0.145	2.2
regulation of chemokine secretion (GO:0090196)	14	1	0.15	+	6.8	0.145	2.2
dicarboxylic acid biosynthetic process (GO:0043650)	14	1	0.15	+	6.8	0.145	2.19
negative regulation of interleukin-1 secretion (GO:0050711)	14	1	0.15	+	6.8	0.145	2.19
nose development (GO:0043584)	14	1	0.15	+	6.8	0.145	2.19
cellular response to increased oxygen levels (GO:0036295)	14	1	0.15	+	6.8	0.145	2.19
cellular response to hepatocyte growth factor stimulus (GO:0035729)	14	1	0.15	+	6.8	0.145	2.18
protein autoprocessing (GO:0016540)	14	1	0.15	+	6.8	0.145	2.18
proteasome assembly (GO:0043248)	14	1	0.15	+	6.8	0.145	2.18
regulation of sulfur metabolic process (GO:0042762)	14	1	0.15	+	6.8	0.145	2.18
serine family amino acid catabolic process (GO:0009071)	14	1	0.15	+	6.8	0.145	2.18
oxygen transport (GO:0015671)	14	1	0.15	+	6.8	0.145	2.17
negative regulation of gene silencing by RNA (GO:0060967)	14	1	0.15	+	6.8	0.145	2.17
skeletal muscle thin filament assembly (GO:0030240)	14	1	0.15	+	6.8	0.145	2.17
chondroitin sulfate catabolic process (GO:0030207)	14	1	0.15	+	6.8	0.145	2.17
regulation of mitotic spindle checkpoint (GO:1903504)	14	1	0.15	+	6.8	0.145	2.17
GABAergic neuron differentiation (GO:0097154)	14	1	0.15	+	6.8	0.145	2.16
adenohypophysis development (GO:0021984)	14	1	0.15	+	6.8	0.145	2.16
T cell receptor signaling pathway (GO:0050852)	124	3	1.3	+	2.3	0.146	2.17
negative regulation of epithelial cell proliferation (GO:0050680)	124	3	1.3	+	2.3	0.146	2.17
positive regulation of leukocyte mediated immunity (GO:0002705)	124	3	1.3	+	2.3	0.146	2.17
cellular component organization or biogenesis (GO:0071840)	5622	49	59.05	-	0.83	0.146	2.17
regulation of chromosome separation (GO:1905818)	63	2	0.66	+	3.02	0.147	2.17
positive regulation of cell killing (GO:0031343)	63	2	0.66	+	3.02	0.147	2.17
small GTPase mediated signal transduction (GO:0007264)	309	6	3.25	+	1.85	0.148	2.19
cellular component morphogenesis (GO:0032989)	762	12	8	+	1.5	0.148	2.19
lipid phosphorylation (GO:0046834)	125	3	1.31	+	2.29	0.149	2.2
negative regulation of peptide secretion (GO:0002792)	125	3	1.31	+	2.29	0.149	2.19
regulation of production of molecular mediator of immune response (GO:0002700)	125	3	1.31	+	2.29	0.149	2.19
positive regulation of type I interferon production (GO:0032481)	64	2	0.67	+	2.98	0.15	2.21
negative regulation of hormone secretion (GO:0046888)	64	2	0.67	+	2.98	0.15	2.21
epidermal cell differentiation (GO:0009913)	312	6	3.28	+	1.83	0.15	2.21
positive regulation of protein polymerization (GO:0032273)	126	3	1.32	+	2.27	0.151	2.22
regulation of JAK-STAT cascade (GO:0046425)	126	3	1.32	+	2.27	0.151	2.22
animal organ development (GO:0048513)	3081	40	32.36	+	1.24	0.152	2.22
primary metabolic process (GO:0044238)	9082	106	95.39	+	1.11	0.152	2.23
organic substance metabolic process (GO:0071704)	9422	110	98.96	+	1.11	0.153	2.24
production of molecular mediator involved in inflammatory response (GO:0002532)	15	1	0.16	+	6.35	0.154	2.24
positive regulation of keratinocyte differentiation (GO:0045618)	15	1	0.16	+	6.35	0.154	2.24
heart trabecula formation (GO:0060347)	15	1	0.16	+	6.35	0.154	2.24
specification of animal organ identity (GO:0010092)	15	1	0.16	+	6.35	0.154	2.23
fatty acid beta-oxidation using acyl-CoA oxidase (GO:0033540)	15	1	0.16	+	6.35	0.154	2.23
negative regulation of glycoprotein metabolic process (GO:1903019)	15	1	0.16	+	6.35	0.154	2.23
positive regulation of receptor recycling (GO:0001921)	15	1	0.16	+	6.35	0.154	2.23
metanephric nephron tubule development (GO:0072234)	15	1	0.16	+	6.35	0.154	2.23
negative regulation of cardiac muscle cell differentiation (GO:2000726)	15	1	0.16	+	6.35	0.154	2.22
indolalkylamine metabolic process (GO:0006586)	15	1	0.16	+	6.35	0.154	2.22
positive regulation by host of viral process (GO:0044794)	15	1	0.16	+	6.35	0.154	2.22
positive regulation of interleukin-8 secretion (GO:2000484)	15	1	0.16	+	6.35	0.154	2.22
regulation of granulocyte macrophage colony-stimulating factor production (GO:0032645)	15	1	0.16	+	6.35	0.154	2.22
negative regulation of myeloid cell apoptotic process (GO:0033033)	15	1	0.16	+	6.35	0.154	2.21
cardiac muscle fiber development (GO:0048739)	15	1	0.16	+	6.35	0.154	2.21
detection of temperature stimulus involved in sensory perception of pain (GO:0050965)	15	1	0.16	+	6.35	0.154	2.21
detection of temperature stimulus involved in sensory perception (GO:0050961)	15	1	0.16	+	6.35	0.154	2.21
positive regulation of T cell apoptotic process (GO:0070234)	15	1	0.16	+	6.35	0.154	2.21
dermatan sulfate proteoglycan biosynthetic process (GO:0050651)	15	1	0.16	+	6.35	0.154	2.2
regulation of protein localization to chromosome, telomeric region (GO:1904814)	15	1	0.16	+	6.35	0.154	2.2
phosphate ion transmembrane transport (GO:0035435)	15	1	0.16	+	6.35	0.154	2.2
regulation of odontogenesis of dentin-containing tooth (GO:0042487)	15	1	0.16	+	6.35	0.154	2.2
positive regulation of type 2 immune response (GO:0002830)	15	1	0.16	+	6.35	0.154	2.2
chromosome organization involved in meiotic cell cycle (GO:0070192)	65	2	0.68	+	2.93	0.154	2.24
forebrain generation of neurons (GO:0021872)	65	2	0.68	+	2.93	0.154	2.24
purine nucleoside bisphosphate metabolic process (GO:0034032)	127	3	1.33	+	2.25	0.154	2.25
ribonucleoside bisphosphate metabolic process (GO:0033875)	127	3	1.33	+	2.25	0.154	2.24
nucleoside bisphosphate metabolic process (GO:0033865)	127	3	1.33	+	2.25	0.154	2.24
in utero embryonic development (GO:0001701)	317	6	3.33	+	1.8	0.155	2.21
regulation of STAT cascade (GO:1904892)	128	3	1.34	+	2.23	0.156	2.22
cardiac chamber morphogenesis (GO:0003206)	128	3	1.34	+	2.23	0.156	2.22
cell development (GO:0048468)	1562	22	16.41	+	1.34	0.156	2.22
DNA methylation or demethylation (GO:0044728)	66	2	0.69	+	2.89	0.157	2.24
oligodendrocyte differentiation (GO:0048709)	66	2	0.69	+	2.89	0.157	2.23
regulation of T cell mediated immunity (GO:0002709)	66	2	0.69	+	2.89	0.157	2.23
regulation of epithelial cell proliferation (GO:0050678)	320	6	3.36	+	1.79	0.158	2.23
immune system development (GO:0002520)	617	10	6.48	+	1.54	0.159	2.26
cell chemotaxis (GO:0060326)	198	4	2.08	+	1.92	0.16	2.25
blastocyst development (GO:0001824)	67	2	0.7	+	2.84	0.161	2.27
positive regulation of nuclear division (GO:0051785)	67	2	0.7	+	2.84	0.161	2.27
response to activity (GO:0014823)	67	2	0.7	+	2.84	0.161	2.27
neuron projection morphogenesis (GO:0048812)	463	8	4.86	+	1.65	0.161	2.27
regulation of protein metabolic process (GO:0051246)	2759	36	28.98	+	1.24	0.162	2.27
branching involved in salivary gland morphogenesis (GO:0060445)	16	1	0.17	+	5.95	0.163	2.29
trophectodermal cell differentiation (GO:0001829)	16	1	0.17	+	5.95	0.163	2.28
polyamine metabolic process (GO:0006595)	16	1	0.17	+	5.95	0.163	2.28
positive regulation of viral release from host cell (GO:1902188)	16	1	0.17	+	5.95	0.163	2.28
cellular response to exogenous dsRNA (GO:0071360)	16	1	0.17	+	5.95	0.163	2.28
cellular response to arsenic-containing substance (GO:0071243)	16	1	0.17	+	5.95	0.163	2.28
regulation of flagellated sperm motility (GO:1901317)	16	1	0.17	+	5.95	0.163	2.27
regulation of synaptic transmission, dopaminergic (GO:0032225)	16	1	0.17	+	5.95	0.163	2.27
dermatan sulfate proteoglycan metabolic process (GO:0050655)	16	1	0.17	+	5.95	0.163	2.27
amyloid precursor protein metabolic process (GO:0042982)	16	1	0.17	+	5.95	0.163	2.27
regulation of defense response to bacterium (GO:1900424)	16	1	0.17	+	5.95	0.163	2.27
response to hepatocyte growth factor (GO:0035728)	16	1	0.17	+	5.95	0.163	2.26
positive regulation of vascular associated smooth muscle cell migration (GO:1904754)	16	1	0.17	+	5.95	0.163	2.26
iron ion import (GO:0097286)	16	1	0.17	+	5.95	0.163	2.26
positive regulation of humoral immune response (GO:0002922)	16	1	0.17	+	5.95	0.163	2.26
protein localization to postsynaptic membrane (GO:1903539)	16	1	0.17	+	5.95	0.163	2.26
skeletal myofibril assembly (GO:0014866)	16	1	0.17	+	5.95	0.163	2.25
positive regulation of striated muscle contraction (GO:0045989)	16	1	0.17	+	5.95	0.163	2.25
copulation (GO:0007620)	16	1	0.17	+	5.95	0.163	2.25
ventricular trabecula myocardium morphogenesis (GO:0003222)	16	1	0.17	+	5.95	0.163	2.25
regulation of cell growth involved in cardiac muscle cell development (GO:0061050)	16	1	0.17	+	5.95	0.163	2.25
apoptotic process involved in morphogenesis (GO:0060561)	16	1	0.17	+	5.95	0.163	2.24
second-messenger-mediated signaling (GO:0019932)	325	6	3.41	+	1.76	0.163	2.29
response to external stimulus (GO:0009605)	1975	27	20.74	+	1.3	0.163	2.25
cell-cell adhesion (GO:0098609)	467	8	4.9	+	1.63	0.164	2.25
plasma membrane bounded cell projection morphogenesis (GO:0120039)	467	8	4.9	+	1.63	0.164	2.25
cell projection morphogenesis (GO:0048858)	468	8	4.92	+	1.63	0.164	2.26
multi-organism behavior (GO:0051705)	68	2	0.71	+	2.8	0.165	2.26
cellular component organization (GO:0016043)	5448	48	57.22	-	0.84	0.165	2.27
response to ammonium ion (GO:0060359)	132	3	1.39	+	2.16	0.166	2.27
positive regulation of immune effector process (GO:0002699)	201	4	2.11	+	1.89	0.166	2.27
plasma membrane organization (GO:0007009)	69	2	0.72	+	2.76	0.168	2.3
regulation of mitotic sister chromatid segregation (GO:0033047)	69	2	0.72	+	2.76	0.168	2.3
regulation of cytokine production (GO:0001817)	631	10	6.63	+	1.51	0.168	2.3
regulation of ion transport (GO:0043269)	656	3	6.89	-	0.44	0.169	2.31
immune response-regulating cell surface receptor signaling pathway involved in phagocytosis (GO:0002433)	134	3	1.41	+	2.13	0.171	2.33
Fc-gamma receptor signaling pathway involved in phagocytosis (GO:0038096)	134	3	1.41	+	2.13	0.171	2.33
regulation of response to biotic stimulus (GO:0002831)	134	3	1.41	+	2.13	0.171	2.33
regulation of antigen processing and presentation (GO:0002577)	17	1	0.18	+	5.6	0.172	2.33
GMP metabolic process (GO:0046037)	17	1	0.18	+	5.6	0.172	2.33
metanephric nephron epithelium development (GO:0072243)	17	1	0.18	+	5.6	0.172	2.33
cellular response to nitric oxide (GO:0071732)	17	1	0.18	+	5.6	0.172	2.33
mast cell activation involved in immune response (GO:0002279)	17	1	0.18	+	5.6	0.172	2.32
glycine metabolic process (GO:0006544)	17	1	0.18	+	5.6	0.172	2.32
sulfation (GO:0051923)	17	1	0.18	+	5.6	0.172	2.32
cell migration involved in sprouting angiogenesis (GO:0002042)	17	1	0.18	+	5.6	0.172	2.32
regulation of mesoderm development (GO:2000380)	17	1	0.18	+	5.6	0.172	2.32
regulation of T-helper 17 cell differentiation (GO:2000319)	17	1	0.18	+	5.6	0.172	2.31
regulation of gene expression by genetic imprinting (GO:0006349)	17	1	0.18	+	5.6	0.172	2.31
regulation of platelet aggregation (GO:0090330)	17	1	0.18	+	5.6	0.172	2.31
positive regulation of histone H3-K4 methylation (GO:0051571)	17	1	0.18	+	5.6	0.172	2.31
negative regulation of ubiquitin-protein transferase activity (GO:0051444)	17	1	0.18	+	5.6	0.172	2.31
regulation of inclusion body assembly (GO:0090083)	17	1	0.18	+	5.6	0.172	2.3
post-embryonic animal organ development (GO:0048569)	17	1	0.18	+	5.6	0.172	2.3
lymphocyte apoptotic process (GO:0070227)	17	1	0.18	+	5.6	0.172	2.3
response to diuretic (GO:0036270)	17	1	0.18	+	5.6	0.172	2.3
mast cell degranulation (GO:0043303)	17	1	0.18	+	5.6	0.172	2.3
negative regulation of B cell proliferation (GO:0030889)	17	1	0.18	+	5.6	0.172	2.29
response to caffeine (GO:0031000)	17	1	0.18	+	5.6	0.172	2.29
positive regulation of telomere capping (GO:1904355)	17	1	0.18	+	5.6	0.172	2.29
cardiac muscle tissue morphogenesis (GO:0055008)	70	2	0.74	+	2.72	0.172	2.3
cellular process involved in reproduction in multicellular organism (GO:0022412)	336	6	3.53	+	1.7	0.174	2.32
negative regulation of cell proliferation (GO:0008285)	674	11	7.08	+	1.55	0.174	2.32
regulation of cell cycle (GO:0051726)	1116	7	11.72	-	0.6	0.175	2.33
excitatory postsynaptic potential (GO:0060079)	71	2	0.75	+	2.68	0.176	2.34
outflow tract morphogenesis (GO:0003151)	71	2	0.75	+	2.68	0.176	2.34
Fc receptor mediated stimulatory signaling pathway (GO:0002431)	136	3	1.43	+	2.1	0.176	2.34
regulation of epithelial cell differentiation (GO:0030856)	136	3	1.43	+	2.1	0.176	2.34
cellular process (GO:0009987)	15086	168	158.45	+	1.06	0.176	2.34
response to hormone (GO:0009725)	890	5	9.35	-	0.53	0.177	2.34
positive regulation of protein catabolic process (GO:0045732)	218	0	2.29	-	< 0.01	0.179	2.36
DNA recombination (GO:0006310)	214	0	2.25	-	< 0.01	0.179	2.36
cellular response to nutrient levels (GO:0031669)	213	0	2.24	-	< 0.01	0.179	2.37
response to mechanical stimulus (GO:0009612)	213	0	2.24	-	< 0.01	0.179	2.36
ribonucleoprotein complex assembly (GO:0022618)	216	0	2.27	-	< 0.01	0.179	2.36
regulation of tolerance induction (GO:0002643)	18	1	0.19	+	5.29	0.18	2.36
negative regulation of epidermis development (GO:0045683)	18	1	0.19	+	5.29	0.18	2.36
mononuclear cell differentiation (GO:1903131)	18	1	0.19	+	5.29	0.18	2.35
dendritic cell chemotaxis (GO:0002407)	18	1	0.19	+	5.29	0.18	2.35
mature B cell differentiation involved in immune response (GO:0002313)	18	1	0.19	+	5.29	0.18	2.35
positive regulation of natural killer cell activation (GO:0032816)	18	1	0.19	+	5.29	0.18	2.35
glutamate secretion (GO:0014047)	18	1	0.19	+	5.29	0.18	2.35
regulation of circadian sleep/wake cycle, sleep (GO:0045187)	18	1	0.19	+	5.29	0.18	2.34
positive regulation of intracellular steroid hormone receptor signaling pathway (GO:0033145)	18	1	0.19	+	5.29	0.18	2.34
regulation of interleukin-2 biosynthetic process (GO:0045076)	18	1	0.19	+	5.29	0.18	2.34
membrane raft organization (GO:0031579)	18	1	0.19	+	5.29	0.18	2.34
activation of MAPKKK activity (GO:0000185)	18	1	0.19	+	5.29	0.18	2.34
filopodium assembly (GO:0046847)	18	1	0.19	+	5.29	0.18	2.33
monocyte differentiation (GO:0030224)	18	1	0.19	+	5.29	0.18	2.33
piRNA metabolic process (GO:0034587)	18	1	0.19	+	5.29	0.18	2.33
endocardial cushion formation (GO:0003272)	18	1	0.19	+	5.29	0.18	2.33
parturition (GO:0007567)	18	1	0.19	+	5.29	0.18	2.33
acute inflammatory response (GO:0002526)	72	2	0.76	+	2.64	0.18	2.37
Rab protein signal transduction (GO:0032482)	72	2	0.76	+	2.64	0.18	2.36
regulation of defense response to virus (GO:0050688)	72	2	0.76	+	2.64	0.18	2.36
positive regulation of protein serine/threonine kinase activity (GO:0071902)	341	6	3.58	+	1.68	0.18	2.36
cell part morphogenesis (GO:0032990)	488	8	5.13	+	1.56	0.18	2.36
negative regulation of apoptotic signaling pathway (GO:2001234)	222	0	2.33	-	< 0.01	0.18	2.36
purine ribonucleoside triphosphate metabolic process (GO:0009205)	222	0	2.33	-	< 0.01	0.18	2.36
positive regulation of endocytosis (GO:0045807)	138	3	1.45	+	2.07	0.181	2.34
positive regulation of transcription by RNA polymerase II (GO:0045944)	1166	17	12.25	+	1.39	0.181	2.34
ribonucleoprotein complex subunit organization (GO:0071826)	228	0	2.39	-	< 0.01	0.181	2.34
ribonucleoside triphosphate metabolic process (GO:0009199)	228	0	2.39	-	< 0.01	0.181	2.34
purine nucleoside triphosphate metabolic process (GO:0009144)	229	0	2.41	-	< 0.01	0.181	2.34
regulation of ion transmembrane transporter activity (GO:0032412)	231	0	2.43	-	< 0.01	0.182	2.34
response to osmotic stress (GO:0006970)	73	2	0.77	+	2.61	0.183	2.35
chemical synaptic transmission, postsynaptic (GO:0099565)	73	2	0.77	+	2.61	0.183	2.35
aerobic respiration (GO:0009060)	73	2	0.77	+	2.61	0.183	2.35
organic cyclic compound catabolic process (GO:1901361)	501	2	5.26	-	0.38	0.183	2.35
modification-dependent macromolecule catabolic process (GO:0043632)	508	2	5.34	-	0.37	0.183	2.35
response to endoplasmic reticulum stress (GO:0034976)	232	0	2.44	-	< 0.01	0.183	2.34
Fc-gamma receptor signaling pathway (GO:0038094)	139	3	1.46	+	2.05	0.184	2.35
leukocyte chemotaxis (GO:0030595)	139	3	1.46	+	2.05	0.184	2.35
regulation of cellular component movement (GO:0051270)	926	14	9.73	+	1.44	0.184	2.35
immune system process (GO:0002376)	2622	34	27.54	+	1.23	0.184	2.35
negative regulation of cellular catabolic process (GO:0031330)	236	0	2.48	-	< 0.01	0.184	2.35
positive regulation of proteolysis (GO:0045862)	345	6	3.62	+	1.66	0.185	2.35
regulation of cellular protein catabolic process (GO:1903362)	238	0	2.5	-	< 0.01	0.185	2.36
autophagy (GO:0006914)	239	0	2.51	-	< 0.01	0.186	2.36
process utilizing autophagic mechanism (GO:0061919)	239	0	2.51	-	< 0.01	0.186	2.36
regulation of transmembrane transporter activity (GO:0022898)	239	0	2.51	-	< 0.01	0.186	2.36
regulation of leukocyte mediated cytotoxicity (GO:0001910)	74	2	0.78	+	2.57	0.187	2.37
mitotic spindle organization (GO:0007052)	74	2	0.78	+	2.57	0.187	2.37
glutamine family amino acid metabolic process (GO:0009064)	74	2	0.78	+	2.57	0.187	2.37
innate immune response (GO:0045087)	708	11	7.44	+	1.48	0.187	2.37
cellular response to extracellular stimulus (GO:0031668)	242	0	2.54	-	< 0.01	0.187	2.37
negative regulation of cell cycle (GO:0045786)	532	2	5.59	-	0.36	0.188	2.37
regulation of monocyte differentiation (GO:0045655)	19	1	0.2	+	5.01	0.189	2.38
mast cell mediated immunity (GO:0002448)	19	1	0.2	+	5.01	0.189	2.38
positive regulation of glucose import in response to insulin stimulus (GO:2001275)	19	1	0.2	+	5.01	0.189	2.38
arginine metabolic process (GO:0006525)	19	1	0.2	+	5.01	0.189	2.37
negative regulation of interleukin-1 beta production (GO:0032691)	19	1	0.2	+	5.01	0.189	2.37
prostaglandin biosynthetic process (GO:0001516)	19	1	0.2	+	5.01	0.189	2.37
thymic T cell selection (GO:0045061)	19	1	0.2	+	5.01	0.189	2.37
negative regulation of protein oligomerization (GO:0032460)	19	1	0.2	+	5.01	0.189	2.37
positive regulation of calcium ion import (GO:0090280)	19	1	0.2	+	5.01	0.189	2.37
embryonic digestive tract morphogenesis (GO:0048557)	19	1	0.2	+	5.01	0.189	2.36
positive regulation of lymphocyte apoptotic process (GO:0070230)	19	1	0.2	+	5.01	0.189	2.36
negative regulation of cardiocyte differentiation (GO:1905208)	19	1	0.2	+	5.01	0.189	2.36
neuron cellular homeostasis (GO:0070050)	19	1	0.2	+	5.01	0.189	2.36
negative regulation of histone methylation (GO:0031061)	19	1	0.2	+	5.01	0.189	2.36
male genitalia development (GO:0030539)	19	1	0.2	+	5.01	0.189	2.35
telomere capping (GO:0016233)	19	1	0.2	+	5.01	0.189	2.35
gas transport (GO:0015669)	19	1	0.2	+	5.01	0.189	2.35
detection of temperature stimulus (GO:0016048)	19	1	0.2	+	5.01	0.189	2.35
prostanoid biosynthetic process (GO:0046457)	19	1	0.2	+	5.01	0.189	2.35
cardiac right ventricle morphogenesis (GO:0003215)	19	1	0.2	+	5.01	0.189	2.34
positive regulation of T cell cytokine production (GO:0002726)	19	1	0.2	+	5.01	0.189	2.34
negative regulation of mononuclear cell proliferation (GO:0032945)	75	2	0.79	+	2.54	0.191	2.37
peptidyl-threonine modification (GO:0018210)	75	2	0.79	+	2.54	0.191	2.37
regulation of phagocytosis (GO:0050764)	75	2	0.79	+	2.54	0.191	2.36
negative regulation of lymphocyte proliferation (GO:0050672)	75	2	0.79	+	2.54	0.191	2.36
regulation of cardiac muscle tissue development (GO:0055024)	75	2	0.79	+	2.54	0.191	2.36
regulation of cellular response to insulin stimulus (GO:1900076)	75	2	0.79	+	2.54	0.191	2.36
hemopoiesis (GO:0030097)	538	9	5.65	+	1.59	0.192	2.37
regulation of binding (GO:0051098)	366	1	3.84	-	0.26	0.192	2.37
nucleoside triphosphate metabolic process (GO:0009141)	249	0	2.62	-	< 0.01	0.192	2.37
system process (GO:0003008)	1887	14	19.82	-	0.71	0.193	2.37
developmental growth (GO:0048589)	371	1	3.9	-	0.26	0.193	2.38
regulation of dendrite development (GO:0050773)	143	3	1.5	+	2	0.194	2.39
growth (GO:0040007)	377	1	3.96	-	0.25	0.194	2.39
nephron tubule development (GO:0072080)	76	2	0.8	+	2.51	0.195	2.39
regulation of lipid metabolic process (GO:0019216)	379	1	3.98	-	0.25	0.195	2.39
ether metabolic process (GO:0018904)	20	1	0.21	+	4.76	0.197	2.42
regulation of bicellular tight junction assembly (GO:2000810)	20	1	0.21	+	4.76	0.197	2.42
phosphate ion transport (GO:0006817)	20	1	0.21	+	4.76	0.197	2.41
nitric oxide mediated signal transduction (GO:0007263)	20	1	0.21	+	4.76	0.197	2.41
response to nitric oxide (GO:0071731)	20	1	0.21	+	4.76	0.197	2.41
membrane protein ectodomain proteolysis (GO:0006509)	20	1	0.21	+	4.76	0.197	2.41
cellular response to reactive nitrogen species (GO:1902170)	20	1	0.21	+	4.76	0.197	2.41
N-acetylglucosamine metabolic process (GO:0006044)	20	1	0.21	+	4.76	0.197	2.4
relaxation of muscle (GO:0090075)	20	1	0.21	+	4.76	0.197	2.4
base conversion or substitution editing (GO:0016553)	20	1	0.21	+	4.76	0.197	2.4
mRNA transcription by RNA polymerase II (GO:0042789)	20	1	0.21	+	4.76	0.197	2.4
regulation of tumor necrosis factor secretion (GO:1904467)	20	1	0.21	+	4.76	0.197	2.4
glutamine family amino acid biosynthetic process (GO:0009084)	20	1	0.21	+	4.76	0.197	2.39
establishment of skin barrier (GO:0061436)	20	1	0.21	+	4.76	0.197	2.39
regulation of catecholamine metabolic process (GO:0042069)	20	1	0.21	+	4.76	0.197	2.39
regulation of dopamine metabolic process (GO:0042053)	20	1	0.21	+	4.76	0.197	2.39
positive regulation of T-helper 1 type immune response (GO:0002827)	20	1	0.21	+	4.76	0.197	2.39
motor neuron axon guidance (GO:0008045)	20	1	0.21	+	4.76	0.197	2.39
spermatid development (GO:0007286)	144	3	1.51	+	1.98	0.197	2.38
regulation of G-protein coupled receptor protein signaling pathway (GO:0008277)	144	3	1.51	+	1.98	0.197	2.38
B cell activation (GO:0042113)	144	3	1.51	+	1.98	0.197	2.38
RNA splicing (GO:0008380)	387	1	4.06	-	0.25	0.197	2.38
regulation of microtubule polymerization or depolymerization (GO:0031110)	77	2	0.81	+	2.47	0.198	2.39
cell surface receptor signaling pathway (GO:0007166)	2359	31	24.78	+	1.25	0.198	2.39
regulation of cellular process (GO:0050794)	10758	123	112.99	+	1.09	0.199	2.39
synapse assembly (GO:0007416)	78	2	0.82	+	2.44	0.202	2.43
response to anesthetic (GO:0072347)	78	2	0.82	+	2.44	0.202	2.43
regulation of lymphocyte mediated immunity (GO:0002706)	146	3	1.53	+	1.96	0.202	2.43
positive regulation of cell adhesion (GO:0045785)	392	7	4.12	+	1.7	0.202	2.43
positive regulation of secretion (GO:0051047)	396	7	4.16	+	1.68	0.204	2.44
positive regulation of protein transport (GO:0051222)	397	7	4.17	+	1.68	0.204	2.45
positive regulation of leukocyte activation (GO:0002696)	397	7	4.17	+	1.68	0.204	2.45
axonal fasciculation (GO:0007413)	21	1	0.22	+	4.53	0.205	2.45
regulation of macrophage differentiation (GO:0045649)	21	1	0.22	+	4.53	0.205	2.45
positive regulation of T-helper cell differentiation (GO:0045624)	21	1	0.22	+	4.53	0.205	2.45
leukocyte apoptotic process (GO:0071887)	21	1	0.22	+	4.53	0.205	2.45
cytokine production involved in immune response (GO:0002367)	21	1	0.22	+	4.53	0.205	2.45
synaptonemal complex assembly (GO:0007130)	21	1	0.22	+	4.53	0.205	2.44
genetic imprinting (GO:0071514)	21	1	0.22	+	4.53	0.205	2.44
response to vitamin A (GO:0033189)	21	1	0.22	+	4.53	0.205	2.44
neurotransmitter receptor transport (GO:0099637)	21	1	0.22	+	4.53	0.205	2.44
protein transport within plasma membrane (GO:0099632)	21	1	0.22	+	4.53	0.205	2.44
sensory perception of temperature stimulus (GO:0050951)	21	1	0.22	+	4.53	0.205	2.44
neuron projection fasciculation (GO:0106030)	21	1	0.22	+	4.53	0.205	2.43
negative regulation of telomere maintenance via telomerase (GO:0032211)	21	1	0.22	+	4.53	0.205	2.43
positive regulation of antigen receptor-mediated signaling pathway (GO:0050857)	21	1	0.22	+	4.53	0.205	2.43
retrograde transport, endosome to plasma membrane (GO:1990126)	21	1	0.22	+	4.53	0.205	2.43
regulation of nuclease activity (GO:0032069)	21	1	0.22	+	4.53	0.205	2.43
cleavage involved in rRNA processing (GO:0000469)	21	1	0.22	+	4.53	0.205	2.42
maturation of 5.8S rRNA from tricistronic rRNA transcript (SSU-rRNA, 5.8S rRNA, LSU-rRNA) (GO:0000466)	21	1	0.22	+	4.53	0.205	2.42
beta-catenin destruction complex disassembly (GO:1904886)	21	1	0.22	+	4.53	0.205	2.42
regulation of circadian sleep/wake cycle (GO:0042749)	21	1	0.22	+	4.53	0.205	2.42
calcium-independent cell-cell adhesion via plasma membrane cell-adhesion molecules (GO:0016338)	21	1	0.22	+	4.53	0.205	2.42
response to hyperoxia (GO:0055093)	21	1	0.22	+	4.53	0.205	2.42
negative regulation of cardiac muscle tissue growth (GO:0055022)	21	1	0.22	+	4.53	0.205	2.41
monoamine transport (GO:0015844)	21	1	0.22	+	4.53	0.205	2.41
attachment of spindle microtubules to kinetochore (GO:0008608)	21	1	0.22	+	4.53	0.205	2.41
serine family amino acid biosynthetic process (GO:0009070)	21	1	0.22	+	4.53	0.205	2.41
cellular biogenic amine biosynthetic process (GO:0042401)	21	1	0.22	+	4.53	0.205	2.41
rRNA catabolic process (GO:0016075)	21	1	0.22	+	4.53	0.205	2.4
left/right pattern formation (GO:0060972)	21	1	0.22	+	4.53	0.205	2.4
tetrahydrofolate metabolic process (GO:0046653)	21	1	0.22	+	4.53	0.205	2.4
positive regulation of alpha-beta T cell proliferation (GO:0046641)	21	1	0.22	+	4.53	0.205	2.4
amelogenesis (GO:0097186)	21	1	0.22	+	4.53	0.205	2.4
negative regulation of heart growth (GO:0061117)	21	1	0.22	+	4.53	0.205	2.4
spindle organization (GO:0007051)	147	3	1.54	+	1.94	0.205	2.45
modification of morphology or physiology of other organism (GO:0035821)	147	3	1.54	+	1.94	0.205	2.45
positive regulation of leukocyte chemotaxis (GO:0002690)	79	2	0.83	+	2.41	0.206	2.4
chromosome segregation (GO:0007059)	261	5	2.74	+	1.82	0.206	2.4
response to chemical (GO:0042221)	4292	53	45.08	+	1.18	0.208	2.42
regulation of leukocyte activation (GO:0002694)	571	9	6	+	1.5	0.209	2.43
cell activation (GO:0001775)	1035	15	10.87	+	1.38	0.209	2.43
nervous system process (GO:0050877)	1335	9	14.02	-	0.64	0.209	2.43
negative regulation of leukocyte proliferation (GO:0070664)	80	2	0.84	+	2.38	0.21	2.43
dorsal/ventral pattern formation (GO:0009953)	80	2	0.84	+	2.38	0.21	2.43
epithelial cell migration (GO:0010631)	80	2	0.84	+	2.38	0.21	2.43
renal tubule development (GO:0061326)	80	2	0.84	+	2.38	0.21	2.43
positive regulation of innate immune response (GO:0045089)	265	5	2.78	+	1.8	0.21	2.43
positive regulation of cell activation (GO:0050867)	407	7	4.27	+	1.64	0.21	2.43
regulation of immune response (GO:0050776)	1040	15	10.92	+	1.37	0.211	2.43
chemical homeostasis (GO:0048878)	1041	15	10.93	+	1.37	0.211	2.43
cell morphogenesis involved in neuron differentiation (GO:0048667)	410	7	4.31	+	1.63	0.212	2.45
spermatid differentiation (GO:0048515)	150	3	1.58	+	1.9	0.213	2.45
multicellular organismal reproductive process (GO:0048609)	800	12	8.4	+	1.43	0.213	2.46
mast cell activation (GO:0045576)	22	1	0.23	+	4.33	0.214	2.44
regulation of water loss via skin (GO:0033561)	22	1	0.23	+	4.33	0.214	2.44
cell differentiation in hindbrain (GO:0021533)	22	1	0.23	+	4.33	0.214	2.44
mature B cell differentiation (GO:0002335)	22	1	0.23	+	4.33	0.214	2.44
glutathione derivative biosynthetic process (GO:1901687)	22	1	0.23	+	4.33	0.214	2.44
glutathione derivative metabolic process (GO:1901685)	22	1	0.23	+	4.33	0.214	2.43
melanosome transport (GO:0032402)	22	1	0.23	+	4.33	0.214	2.43
regulation of histone H3-K9 methylation (GO:0051570)	22	1	0.23	+	4.33	0.214	2.43
meiotic chromosome separation (GO:0051307)	22	1	0.23	+	4.33	0.214	2.43
dendritic cell migration (GO:0036336)	22	1	0.23	+	4.33	0.214	2.43
regulation of vascular associated smooth muscle cell migration (GO:1904752)	22	1	0.23	+	4.33	0.214	2.43
amine catabolic process (GO:0009310)	22	1	0.23	+	4.33	0.214	2.42
amine biosynthetic process (GO:0009309)	22	1	0.23	+	4.33	0.214	2.42
regulation of ubiquitin protein ligase activity (GO:1904666)	22	1	0.23	+	4.33	0.214	2.42
cellular biogenic amine catabolic process (GO:0042402)	22	1	0.23	+	4.33	0.214	2.42
retina layer formation (GO:0010842)	22	1	0.23	+	4.33	0.214	2.42
neurotransmitter catabolic process (GO:0042135)	22	1	0.23	+	4.33	0.214	2.41
neuronal stem cell population maintenance (GO:0097150)	22	1	0.23	+	4.33	0.214	2.41
protein refolding (GO:0042026)	22	1	0.23	+	4.33	0.214	2.41
muscle tissue morphogenesis (GO:0060415)	81	2	0.85	+	2.35	0.214	2.46
regulation of epidermis development (GO:0045682)	81	2	0.85	+	2.35	0.214	2.46
RNA phosphodiester bond hydrolysis, endonucleolytic (GO:0090502)	81	2	0.85	+	2.35	0.214	2.45
regulation of sister chromatid segregation (GO:0033045)	81	2	0.85	+	2.35	0.214	2.45
regulation of telomere maintenance (GO:0032204)	81	2	0.85	+	2.35	0.214	2.45
neutrophil chemotaxis (GO:0030593)	81	2	0.85	+	2.35	0.214	2.45
kidney morphogenesis (GO:0060993)	81	2	0.85	+	2.35	0.214	2.45
artery development (GO:0060840)	81	2	0.85	+	2.35	0.214	2.44
positive regulation of nitrogen compound metabolic process (GO:0051173)	3079	39	32.34	+	1.21	0.214	2.44
reproductive structure development (GO:0048608)	414	7	4.35	+	1.61	0.215	2.43
regulation of cytokinesis (GO:0032465)	82	2	0.86	+	2.32	0.217	2.45
negative regulation of NF-kappaB transcription factor activity (GO:0032088)	82	2	0.86	+	2.32	0.217	2.45
reproductive system development (GO:0061458)	418	7	4.39	+	1.59	0.218	2.45
small molecule catabolic process (GO:0044282)	419	7	4.4	+	1.59	0.219	2.46
multicellular organism reproduction (GO:0032504)	814	12	8.55	+	1.4	0.219	2.46
establishment of localization in cell (GO:0051649)	1757	13	18.45	-	0.7	0.22	2.47
response to abiotic stimulus (GO:0009628)	1089	7	11.44	-	0.61	0.22	2.47
regulation of protein targeting (GO:1903533)	83	2	0.87	+	2.29	0.221	2.48
glial cell differentiation (GO:0010001)	153	3	1.61	+	1.87	0.221	2.48
positive regulation of cellular metabolic process (GO:0031325)	3189	40	33.49	+	1.19	0.221	2.48
positive regulation of cilium assembly (GO:0045724)	23	1	0.24	+	4.14	0.222	2.48
apoptotic process involved in development (GO:1902742)	23	1	0.24	+	4.14	0.222	2.48
hyperosmotic response (GO:0006972)	23	1	0.24	+	4.14	0.222	2.48
myelination in peripheral nervous system (GO:0022011)	23	1	0.24	+	4.14	0.222	2.47
glutamine metabolic process (GO:0006541)	23	1	0.24	+	4.14	0.222	2.47
pigment granule transport (GO:0051904)	23	1	0.24	+	4.14	0.222	2.47
regulation of protein homooligomerization (GO:0032462)	23	1	0.24	+	4.14	0.222	2.47
establishment of melanosome localization (GO:0032401)	23	1	0.24	+	4.14	0.222	2.47
peripheral nervous system axon ensheathment (GO:0032292)	23	1	0.24	+	4.14	0.222	2.47
benzene-containing compound metabolic process (GO:0042537)	23	1	0.24	+	4.14	0.222	2.46
epithelial cilium movement (GO:0003351)	23	1	0.24	+	4.14	0.222	2.46
negative regulation of transferase activity (GO:0051348)	276	5	2.9	+	1.72	0.222	2.48
regulation of protein phosphorylation (GO:0001932)	1395	19	14.65	+	1.3	0.223	2.47
metabolic process (GO:0008152)	9879	113	103.76	+	1.09	0.223	2.47
actin-mediated cell contraction (GO:0070252)	84	2	0.88	+	2.27	0.225	2.49
RNA processing (GO:0006396)	836	5	8.78	-	0.57	0.227	2.51
cellular protein-containing complex assembly (GO:0034622)	857	5	9	-	0.56	0.228	2.52
cell killing (GO:0001906)	85	2	0.89	+	2.24	0.229	2.53
DNA modification (GO:0006304)	85	2	0.89	+	2.24	0.229	2.53
response to dsRNA (GO:0043331)	85	2	0.89	+	2.24	0.229	2.52
positive regulation of production of molecular mediator of immune response (GO:0002702)	85	2	0.89	+	2.24	0.229	2.52
regulation of angiogenesis (GO:0045765)	282	5	2.96	+	1.69	0.229	2.53
regulation of homotypic cell-cell adhesion (GO:0034110)	24	1	0.25	+	3.97	0.23	2.53
positive regulation of osteoclast differentiation (GO:0045672)	24	1	0.25	+	3.97	0.23	2.53
cerebellar cortex formation (GO:0021697)	24	1	0.25	+	3.97	0.23	2.53
trabecula formation (GO:0060343)	24	1	0.25	+	3.97	0.23	2.53
adenylate cyclase-activating adrenergic receptor signaling pathway (GO:0071880)	24	1	0.25	+	3.97	0.23	2.52
adrenergic receptor signaling pathway (GO:0071875)	24	1	0.25	+	3.97	0.23	2.52
regulation of glucose import in response to insulin stimulus (GO:2001273)	24	1	0.25	+	3.97	0.23	2.52
positive regulation of interleukin-6 secretion (GO:2000778)	24	1	0.25	+	3.97	0.23	2.52
regulation of receptor recycling (GO:0001919)	24	1	0.25	+	3.97	0.23	2.52
regulation of activin receptor signaling pathway (GO:0032925)	24	1	0.25	+	3.97	0.23	2.52
mitotic spindle assembly checkpoint (GO:0007094)	24	1	0.25	+	3.97	0.23	2.51
telomere maintenance via telomerase (GO:0007004)	24	1	0.25	+	3.97	0.23	2.51
establishment of pigment granule localization (GO:0051905)	24	1	0.25	+	3.97	0.23	2.51
modulation by host of viral process (GO:0044788)	24	1	0.25	+	3.97	0.23	2.51
regulation of interleukin-8 secretion (GO:2000482)	24	1	0.25	+	3.97	0.23	2.51
positive regulation of interleukin-4 production (GO:0032753)	24	1	0.25	+	3.97	0.23	2.5
mitotic spindle checkpoint (GO:0071174)	24	1	0.25	+	3.97	0.23	2.5
spindle assembly checkpoint (GO:0071173)	24	1	0.25	+	3.97	0.23	2.5
regulation of postsynaptic membrane neurotransmitter receptor levels (GO:0099072)	24	1	0.25	+	3.97	0.23	2.5
synaptonemal complex organization (GO:0070193)	24	1	0.25	+	3.97	0.23	2.5
cyclic nucleotide biosynthetic process (GO:0009190)	24	1	0.25	+	3.97	0.23	2.5
cardiac myofibril assembly (GO:0055003)	24	1	0.25	+	3.97	0.23	2.49
indole-containing compound metabolic process (GO:0042430)	24	1	0.25	+	3.97	0.23	2.49
negative regulation of cardiac muscle hypertrophy (GO:0010614)	24	1	0.25	+	3.97	0.23	2.49
cerebral cortex neuron differentiation (GO:0021895)	24	1	0.25	+	3.97	0.23	2.49
forebrain regionalization (GO:0021871)	24	1	0.25	+	3.97	0.23	2.49
positive regulation of establishment of protein localization (GO:1904951)	432	7	4.54	+	1.54	0.23	2.53
RNA modification (GO:0009451)	157	3	1.65	+	1.82	0.232	2.51
positive regulation of animal organ morphogenesis (GO:0110110)	86	2	0.9	+	2.21	0.233	2.51
hematopoietic progenitor cell differentiation (GO:0002244)	86	2	0.9	+	2.21	0.233	2.51
positive regulation of viral process (GO:0048524)	86	2	0.9	+	2.21	0.233	2.51
regulation of immune effector process (GO:0002697)	436	7	4.58	+	1.53	0.233	2.51
regulation of cell adhesion (GO:0030155)	644	10	6.76	+	1.48	0.234	2.52
positive regulation of protein kinase B signaling (GO:0051897)	158	3	1.66	+	1.81	0.235	2.53
negative regulation of DNA-binding transcription factor activity (GO:0043433)	158	3	1.66	+	1.81	0.235	2.53
regulation of vesicle-mediated transport (GO:0060627)	438	7	4.6	+	1.52	0.235	2.53
regulation of cell killing (GO:0031341)	87	2	0.91	+	2.19	0.236	2.54
leukocyte activation (GO:0045321)	892	13	9.37	+	1.39	0.237	2.55
synaptic transmission, cholinergic (GO:0007271)	25	1	0.26	+	3.81	0.238	2.55
porphyrin-containing compound biosynthetic process (GO:0006779)	25	1	0.26	+	3.81	0.238	2.55
B cell homeostasis (GO:0001782)	25	1	0.26	+	3.81	0.238	2.55
regulation of protein exit from endoplasmic reticulum (GO:0070861)	25	1	0.26	+	3.81	0.238	2.54
positive regulation of protein oligomerization (GO:0032461)	25	1	0.26	+	3.81	0.238	2.54
negative regulation of DNA-dependent DNA replication (GO:2000104)	25	1	0.26	+	3.81	0.238	2.54
melanosome localization (GO:0032400)	25	1	0.26	+	3.81	0.238	2.54
cell-cell adhesion mediated by cadherin (GO:0044331)	25	1	0.26	+	3.81	0.238	2.54
mesodermal cell differentiation (GO:0048333)	25	1	0.26	+	3.81	0.238	2.54
thyroid gland development (GO:0030878)	25	1	0.26	+	3.81	0.238	2.53
positive regulation of protein processing (GO:0010954)	25	1	0.26	+	3.81	0.238	2.53
aspartate family amino acid biosynthetic process (GO:0009067)	25	1	0.26	+	3.81	0.238	2.53
ionotropic glutamate receptor signaling pathway (GO:0035235)	25	1	0.26	+	3.81	0.238	2.53
positive regulation of muscle cell apoptotic process (GO:0010661)	25	1	0.26	+	3.81	0.238	2.53
chondroitin sulfate biosynthetic process (GO:0030206)	25	1	0.26	+	3.81	0.238	2.53
central nervous system projection neuron axonogenesis (GO:0021952)	25	1	0.26	+	3.81	0.238	2.52
negative regulation of reactive oxygen species biosynthetic process (GO:1903427)	25	1	0.26	+	3.81	0.238	2.52
negative regulation of mitotic metaphase/anaphase transition (GO:0045841)	25	1	0.26	+	3.81	0.238	2.52
positive regulation of intracellular protein transport (GO:0090316)	159	3	1.67	+	1.8	0.238	2.55
response to external biotic stimulus (GO:0043207)	894	13	9.39	+	1.38	0.238	2.55
positive regulation of myeloid cell differentiation (GO:0045639)	88	2	0.92	+	2.16	0.24	2.54
granulocyte chemotaxis (GO:0071621)	88	2	0.92	+	2.16	0.24	2.54
regulation of postsynaptic membrane potential (GO:0060078)	88	2	0.92	+	2.16	0.24	2.54
muscle organ morphogenesis (GO:0048644)	88	2	0.92	+	2.16	0.24	2.53
cellular oxidant detoxification (GO:0098869)	88	2	0.92	+	2.16	0.24	2.53
coagulation (GO:0050817)	291	5	3.06	+	1.64	0.24	2.54
negative regulation of response to stimulus (GO:0048585)	1540	11	16.17	-	0.68	0.24	2.54
protein-containing complex assembly (GO:0065003)	1545	11	16.23	-	0.68	0.24	2.53
response to xenobiotic stimulus (GO:0009410)	292	5	3.07	+	1.63	0.242	2.54
regulation of cellular component biogenesis (GO:0044087)	906	13	9.52	+	1.37	0.242	2.55
cell migration (GO:0016477)	906	13	9.52	+	1.37	0.242	2.55
positive regulation of chromosome organization (GO:2001252)	161	3	1.69	+	1.77	0.243	2.55
positive regulation of multi-organism process (GO:0043902)	161	3	1.69	+	1.77	0.243	2.55
catabolic process (GO:0009056)	1962	15	20.61	-	0.73	0.243	2.55
cellular metabolic process (GO:0044237)	8970	103	94.21	+	1.09	0.245	2.57
triglyceride catabolic process (GO:0019433)	26	1	0.27	+	3.66	0.246	2.58
subpallium development (GO:0021544)	26	1	0.27	+	3.66	0.246	2.57
positive regulation of T cell mediated cytotoxicity (GO:0001916)	26	1	0.27	+	3.66	0.246	2.57
positive regulation of response to drug (GO:2001025)	26	1	0.27	+	3.66	0.246	2.57
pharyngeal system development (GO:0060037)	26	1	0.27	+	3.66	0.246	2.57
positive regulation of T cell migration (GO:2000406)	26	1	0.27	+	3.66	0.246	2.57
Schwann cell development (GO:0014044)	26	1	0.27	+	3.66	0.246	2.57
pigment granule localization (GO:0051875)	26	1	0.27	+	3.66	0.246	2.56
negative regulation of interleukin-1 production (GO:0032692)	26	1	0.27	+	3.66	0.246	2.56
regulation of transcription by RNA polymerase III (GO:0006359)	26	1	0.27	+	3.66	0.246	2.56
negative regulation of metaphase/anaphase transition of cell cycle (GO:1902100)	26	1	0.27	+	3.66	0.246	2.56
embryonic camera-type eye morphogenesis (GO:0048596)	26	1	0.27	+	3.66	0.246	2.56
lens fiber cell differentiation (GO:0070306)	26	1	0.27	+	3.66	0.246	2.56
spindle checkpoint (GO:0031577)	26	1	0.27	+	3.66	0.246	2.55
blood vessel endothelial cell migration (GO:0043534)	26	1	0.27	+	3.66	0.246	2.55
positive T cell selection (GO:0043368)	26	1	0.27	+	3.66	0.246	2.55
glutamine family amino acid catabolic process (GO:0009065)	26	1	0.27	+	3.66	0.246	2.55
regulation of telomere capping (GO:1904353)	26	1	0.27	+	3.66	0.246	2.55
sphingolipid catabolic process (GO:0030149)	26	1	0.27	+	3.66	0.246	2.55
negative regulation of muscle hypertrophy (GO:0014741)	26	1	0.27	+	3.66	0.246	2.54
embryo development (GO:0009790)	914	13	9.6	+	1.35	0.246	2.54
glial cell development (GO:0021782)	90	2	0.95	+	2.12	0.248	2.56
unsaturated fatty acid metabolic process (GO:0033559)	90	2	0.95	+	2.12	0.248	2.56
neurotransmitter secretion (GO:0007269)	90	2	0.95	+	2.12	0.248	2.56
signal release from synapse (GO:0099643)	90	2	0.95	+	2.12	0.248	2.56
neutrophil migration (GO:1990266)	90	2	0.95	+	2.12	0.248	2.56
regulation of alpha-beta T cell activation (GO:0046634)	90	2	0.95	+	2.12	0.248	2.55
muscle structure development (GO:0061061)	463	2	4.86	-	0.41	0.248	2.55
positive regulation of angiogenesis (GO:0045766)	163	3	1.71	+	1.75	0.249	2.56
locomotion (GO:0040011)	1237	17	12.99	+	1.31	0.249	2.56
negative regulation of cellular process (GO:0048523)	4534	55	47.62	+	1.15	0.249	2.56
aromatic compound catabolic process (GO:0019439)	469	2	4.93	-	0.41	0.249	2.56
intracellular protein transport (GO:0006886)	937	6	9.84	-	0.61	0.251	2.58
regulation of organ growth (GO:0046620)	91	2	0.96	+	2.09	0.252	2.58
cardiac epithelial to mesenchymal transition (GO:0060317)	27	1	0.28	+	3.53	0.254	2.6
inflammatory response to antigenic stimulus (GO:0002437)	27	1	0.28	+	3.53	0.254	2.6
startle response (GO:0001964)	27	1	0.28	+	3.53	0.254	2.59
regulation of epidermal growth factor-activated receptor activity (GO:0007176)	27	1	0.28	+	3.53	0.254	2.59
acetylcholine receptor signaling pathway (GO:0095500)	27	1	0.28	+	3.53	0.254	2.59
negative regulation of dendrite development (GO:2000171)	27	1	0.28	+	3.53	0.254	2.59
regulation of stem cell population maintenance (GO:2000036)	27	1	0.28	+	3.53	0.254	2.59
maturation of 5.8S rRNA (GO:0000460)	27	1	0.28	+	3.53	0.254	2.59
glucosamine-containing compound metabolic process (GO:1901071)	27	1	0.28	+	3.53	0.254	2.58
cellular response to acetylcholine (GO:1905145)	27	1	0.28	+	3.53	0.254	2.58
response to acetylcholine (GO:1905144)	27	1	0.28	+	3.53	0.254	2.58
hydrogen peroxide catabolic process (GO:0042744)	27	1	0.28	+	3.53	0.254	2.58
mRNA transcription (GO:0009299)	27	1	0.28	+	3.53	0.254	2.58
regulation of hair cycle (GO:0042634)	27	1	0.28	+	3.53	0.254	2.58
regulation of odontogenesis (GO:0042481)	27	1	0.28	+	3.53	0.254	2.57
signal transduction involved in cellular response to ammonium ion (GO:1903831)	27	1	0.28	+	3.53	0.254	2.57
regulation of fibroblast migration (GO:0010762)	27	1	0.28	+	3.53	0.254	2.57
negative regulation of epithelial to mesenchymal transition (GO:0010719)	27	1	0.28	+	3.53	0.254	2.57
embryonic hindlimb morphogenesis (GO:0035116)	27	1	0.28	+	3.53	0.254	2.57
positive regulation of vascular endothelial growth factor production (GO:0010575)	27	1	0.28	+	3.53	0.254	2.57
metanephros morphogenesis (GO:0003338)	27	1	0.28	+	3.53	0.254	2.56
regulation of T-helper 1 type immune response (GO:0002825)	27	1	0.28	+	3.53	0.254	2.56
negative regulation of protein tyrosine kinase activity (GO:0061099)	27	1	0.28	+	3.53	0.254	2.56
cell proliferation in forebrain (GO:0021846)	27	1	0.28	+	3.53	0.254	2.56
outflow tract septum morphogenesis (GO:0003148)	27	1	0.28	+	3.53	0.254	2.56
homophilic cell adhesion via plasma membrane adhesion molecules (GO:0007156)	165	3	1.73	+	1.73	0.254	2.56
protein localization to plasma membrane (GO:0072659)	165	3	1.73	+	1.73	0.254	2.56
cardiac chamber development (GO:0003205)	165	3	1.73	+	1.73	0.254	2.56
ubiquitin-dependent protein catabolic process (GO:0006511)	491	2	5.16	-	0.39	0.254	2.6
modification-dependent protein catabolic process (GO:0019941)	496	2	5.21	-	0.38	0.255	2.57
activation of cysteine-type endopeptidase activity involved in apoptotic process (GO:0006919)	92	2	0.97	+	2.07	0.256	2.57
cellular detoxification (GO:1990748)	92	2	0.97	+	2.07	0.256	2.57
regulation of synapse organization (GO:0050807)	166	3	1.74	+	1.72	0.257	2.58
angiogenesis (GO:0001525)	303	5	3.18	+	1.57	0.257	2.58
vasculature development (GO:0001944)	496	8	5.21	+	1.54	0.258	2.58
positive regulation of peptide hormone secretion (GO:0090277)	93	2	0.98	+	2.05	0.26	2.6
response to antineoplastic agent (GO:0097327)	93	2	0.98	+	2.05	0.26	2.6
regulation of cell death (GO:0010941)	1666	22	17.5	+	1.26	0.26	2.6
positive regulation of macromolecule metabolic process (GO:0010604)	3221	40	33.83	+	1.18	0.26	2.6
multicellular organism development (GO:0007275)	4821	58	50.63	+	1.15	0.26	2.6
negative regulation of mitotic sister chromatid separation (GO:2000816)	28	1	0.29	+	3.4	0.262	2.61
gastrulation with mouth forming second (GO:0001702)	28	1	0.29	+	3.4	0.262	2.61
negative regulation of amine transport (GO:0051953)	28	1	0.29	+	3.4	0.262	2.61
regulation of the force of heart contraction (GO:0002026)	28	1	0.29	+	3.4	0.262	2.61
regulation of myeloid cell apoptotic process (GO:0033032)	28	1	0.29	+	3.4	0.262	2.6
tetrapyrrole biosynthetic process (GO:0033014)	28	1	0.29	+	3.4	0.262	2.6
regulation of histone H3-K4 methylation (GO:0051569)	28	1	0.29	+	3.4	0.262	2.6
regulation of astrocyte differentiation (GO:0048710)	28	1	0.29	+	3.4	0.262	2.6
response to increased oxygen levels (GO:0036296)	28	1	0.29	+	3.4	0.262	2.6
negative regulation of telomere maintenance via telomere lengthening (GO:1904357)	28	1	0.29	+	3.4	0.262	2.6
positive regulation of natural killer cell mediated cytotoxicity (GO:0045954)	28	1	0.29	+	3.4	0.262	2.59
regulation of T cell cytokine production (GO:0002724)	28	1	0.29	+	3.4	0.262	2.59
heart development (GO:0007507)	505	8	5.3	+	1.51	0.262	2.6
post-embryonic development (GO:0009791)	94	2	0.99	+	2.03	0.263	2.6
regulation of protein serine/threonine kinase activity (GO:0071900)	506	8	5.31	+	1.51	0.263	2.6
cardiovascular system development (GO:0072358)	507	8	5.32	+	1.5	0.263	2.6
cellular component biogenesis (GO:0044085)	2666	22	28	-	0.79	0.263	2.6
ion homeostasis (GO:0050801)	735	11	7.72	+	1.42	0.265	2.61
negative regulation of protein transport (GO:0051224)	169	3	1.77	+	1.69	0.266	2.62
regulation of vasculature development (GO:1901342)	310	5	3.26	+	1.54	0.267	2.63
positive regulation of locomotion (GO:0040017)	513	8	5.39	+	1.48	0.267	2.63
regulation of defense response (GO:0031347)	744	11	7.81	+	1.41	0.268	2.64
salivary gland morphogenesis (GO:0007435)	29	1	0.3	+	3.28	0.269	2.65
mucosal immune response (GO:0002385)	29	1	0.3	+	3.28	0.269	2.65
dopaminergic neuron differentiation (GO:0071542)	29	1	0.3	+	3.28	0.269	2.65
branching involved in blood vessel morphogenesis (GO:0001569)	29	1	0.3	+	3.28	0.269	2.65
protein transport within lipid bilayer (GO:0032594)	29	1	0.3	+	3.28	0.269	2.64
endocytic recycling (GO:0032456)	29	1	0.3	+	3.28	0.269	2.64
negative regulation of chromosome separation (GO:1905819)	29	1	0.3	+	3.28	0.269	2.64
positive regulation of release of cytochrome c from mitochondria (GO:0090200)	29	1	0.3	+	3.28	0.269	2.64
positive regulation of CD4-positive, alpha-beta T cell differentiation (GO:0043372)	29	1	0.3	+	3.28	0.269	2.64
intrinsic apoptotic signaling pathway in response to DNA damage by p53 class mediator (GO:0042771)	29	1	0.3	+	3.28	0.269	2.64
aromatic amino acid family catabolic process (GO:0009074)	29	1	0.3	+	3.28	0.269	2.63
ncRNA catabolic process (GO:0034661)	29	1	0.3	+	3.28	0.269	2.63
negative regulation of organ growth (GO:0046621)	29	1	0.3	+	3.28	0.269	2.63
adult walking behavior (GO:0007628)	29	1	0.3	+	3.28	0.269	2.63
hormone-mediated signaling pathway (GO:0009755)	176	0	1.85	-	< 0.01	0.269	2.62
protein acylation (GO:0043543)	176	0	1.85	-	< 0.01	0.269	2.62
positive regulation of binding (GO:0051099)	175	0	1.84	-	< 0.01	0.269	2.63
regulation of lipid biosynthetic process (GO:0046890)	176	0	1.85	-	< 0.01	0.269	2.62
membrane docking (GO:0022406)	174	0	1.83	-	< 0.01	0.269	2.63
regulation of proteasomal protein catabolic process (GO:0061136)	174	0	1.83	-	< 0.01	0.269	2.63
tissue homeostasis (GO:0001894)	182	0	1.91	-	< 0.01	0.27	2.62
purine ribonucleotide biosynthetic process (GO:0009152)	183	0	1.92	-	< 0.01	0.27	2.62
response to starvation (GO:0042594)	181	0	1.9	-	< 0.01	0.27	2.62
regulation of ossification (GO:0030278)	181	0	1.9	-	< 0.01	0.27	2.62
nephron epithelium development (GO:0072009)	96	2	1.01	+	1.98	0.271	2.63
cellular response to ketone (GO:1901655)	96	2	1.01	+	1.98	0.271	2.63
tissue remodeling (GO:0048771)	96	2	1.01	+	1.98	0.271	2.62
programmed cell death (GO:0012501)	1016	14	10.67	+	1.31	0.271	2.62
hormone metabolic process (GO:0042445)	185	0	1.94	-	< 0.01	0.271	2.63
response to steroid hormone (GO:0048545)	334	1	3.51	-	0.29	0.272	2.63
positive regulation of cellular catabolic process (GO:0031331)	335	1	3.52	-	0.28	0.272	2.63
response to acid chemical (GO:0001101)	336	1	3.53	-	0.28	0.272	2.63
ATP metabolic process (GO:0046034)	191	0	2.01	-	< 0.01	0.273	2.64
cilium assembly (GO:0060271)	342	1	3.59	-	0.28	0.274	2.64
purine nucleotide biosynthetic process (GO:0006164)	193	0	2.03	-	< 0.01	0.274	2.64
neuropeptide signaling pathway (GO:0007218)	97	2	1.02	+	1.96	0.275	2.65
inner ear morphogenesis (GO:0042472)	97	2	1.02	+	1.96	0.275	2.65
regulation of small molecule metabolic process (GO:0062012)	345	1	3.62	-	0.28	0.275	2.65
nuclear-transcribed mRNA catabolic process (GO:0000956)	195	0	2.05	-	< 0.01	0.275	2.65
ribonucleotide biosynthetic process (GO:0009260)	196	0	2.06	-	< 0.01	0.276	2.65
cranial nerve morphogenesis (GO:0021602)	30	1	0.32	+	3.17	0.277	2.66
regulation of natural killer cell activation (GO:0032814)	30	1	0.32	+	3.17	0.277	2.66
walking behavior (GO:0090659)	30	1	0.32	+	3.17	0.277	2.65
positive regulation of interleukin-2 production (GO:0032743)	30	1	0.32	+	3.17	0.277	2.65
regulation of interleukin-4 production (GO:0032673)	30	1	0.32	+	3.17	0.277	2.65
positive regulation of leukocyte apoptotic process (GO:2000108)	30	1	0.32	+	3.17	0.277	2.65
syncytium formation by plasma membrane fusion (GO:0000768)	30	1	0.32	+	3.17	0.277	2.65
chromosome separation (GO:0051304)	30	1	0.32	+	3.17	0.277	2.65
positive regulation of insulin secretion involved in cellular response to glucose stimulus (GO:0035774)	30	1	0.32	+	3.17	0.277	2.65
synaptic transmission, glutamatergic (GO:0035249)	30	1	0.32	+	3.17	0.277	2.64
response to arsenic-containing substance (GO:0046685)	30	1	0.32	+	3.17	0.277	2.64
regulation of alpha-beta T cell proliferation (GO:0046640)	30	1	0.32	+	3.17	0.277	2.64
regulation of platelet activation (GO:0010543)	30	1	0.32	+	3.17	0.277	2.64
membrane lipid catabolic process (GO:0046466)	30	1	0.32	+	3.17	0.277	2.64
regulation of type 2 immune response (GO:0002828)	30	1	0.32	+	3.17	0.277	2.64
positive regulation of natural killer cell mediated immunity (GO:0002717)	30	1	0.32	+	3.17	0.277	2.63
mitochondrial transport (GO:0006839)	198	0	2.08	-	< 0.01	0.277	2.63
regulation of cell-substrate adhesion (GO:0010810)	199	0	2.09	-	< 0.01	0.277	2.64
response to inorganic substance (GO:0010035)	530	8	5.57	+	1.44	0.278	2.64
regulation of response to DNA damage stimulus (GO:2001020)	200	0	2.1	-	< 0.01	0.278	2.64
regulation of amine transport (GO:0051952)	98	2	1.03	+	1.94	0.279	2.64
cellular response to leukemia inhibitory factor (GO:1990830)	98	2	1.03	+	1.94	0.279	2.64
response to leukemia inhibitory factor (GO:1990823)	98	2	1.03	+	1.94	0.279	2.64
granulocyte migration (GO:0097530)	98	2	1.03	+	1.94	0.279	2.64
microtubule cytoskeleton organization involved in mitosis (GO:1902850)	98	2	1.03	+	1.94	0.279	2.64
ribose phosphate biosynthetic process (GO:0046390)	203	0	2.13	-	< 0.01	0.28	2.65
regulation of multicellular organismal process (GO:0051239)	2904	36	30.5	+	1.18	0.281	2.66
DNA-templated transcription, initiation (GO:0006352)	204	0	2.14	-	< 0.01	0.281	2.66
cellular response to acid chemical (GO:0071229)	204	0	2.14	-	< 0.01	0.281	2.65
regulation of proteolysis involved in cellular protein catabolic process (GO:1903050)	205	0	2.15	-	< 0.01	0.282	2.66
purine-containing compound biosynthetic process (GO:0072522)	205	0	2.15	-	< 0.01	0.282	2.66
segmentation (GO:0035282)	99	2	1.04	+	1.92	0.283	2.66
ER to Golgi vesicle-mediated transport (GO:0006888)	207	0	2.17	-	< 0.01	0.283	2.67
folic acid-containing compound metabolic process (GO:0006760)	31	1	0.33	+	3.07	0.284	2.67
prostaglandin metabolic process (GO:0006693)	31	1	0.33	+	3.07	0.284	2.67
prostanoid metabolic process (GO:0006692)	31	1	0.33	+	3.07	0.284	2.67
leukotriene metabolic process (GO:0006691)	31	1	0.33	+	3.07	0.284	2.67
organ or tissue specific immune response (GO:0002251)	31	1	0.33	+	3.07	0.284	2.67
ERBB2 signaling pathway (GO:0038128)	31	1	0.33	+	3.07	0.284	2.67
negative regulation of mitotic sister chromatid segregation (GO:0033048)	31	1	0.33	+	3.07	0.284	2.66
positive regulation of protein targeting to membrane (GO:0090314)	31	1	0.33	+	3.07	0.284	2.66
phospholipid catabolic process (GO:0009395)	31	1	0.33	+	3.07	0.284	2.66
telomere maintenance via telomere lengthening (GO:0010833)	31	1	0.33	+	3.07	0.284	2.66
regulation of cardiac muscle cell apoptotic process (GO:0010665)	31	1	0.33	+	3.07	0.284	2.66
regulation of viral entry into host cell (GO:0046596)	31	1	0.33	+	3.07	0.284	2.66
DNA replication (GO:0006260)	208	0	2.18	-	< 0.01	0.284	2.67
cerebellum development (GO:0021549)	100	2	1.05	+	1.9	0.287	2.68
mRNA catabolic process (GO:0006402)	211	0	2.22	-	< 0.01	0.287	2.68
peptide transport (GO:0015833)	1472	11	15.46	-	0.71	0.288	2.69
regulation of cellular localization (GO:0060341)	816	5	8.57	-	0.58	0.289	2.7
canonical Wnt signaling pathway (GO:0060070)	101	2	1.06	+	1.89	0.29	2.7
regulation of innate immune response (GO:0045088)	365	6	3.83	+	1.57	0.29	2.7
amide transport (GO:0042886)	1500	11	15.75	-	0.7	0.29	2.7
syncytium formation (GO:0006949)	32	1	0.34	+	2.98	0.292	2.71
blood vessel remodeling (GO:0001974)	32	1	0.34	+	2.98	0.292	2.71
positive regulation of lymphocyte migration (GO:2000403)	32	1	0.34	+	2.98	0.292	2.71
positive regulation of interferon-beta production (GO:0032728)	32	1	0.34	+	2.98	0.292	2.71
Schwann cell differentiation (GO:0014037)	32	1	0.34	+	2.98	0.292	2.71
production of small RNA involved in gene silencing by RNA (GO:0070918)	32	1	0.34	+	2.98	0.292	2.71
regulation of viral release from host cell (GO:1902186)	32	1	0.34	+	2.98	0.292	2.7
regulation of chromatin silencing (GO:0031935)	32	1	0.34	+	2.98	0.292	2.7
proximal/distal pattern formation (GO:0009954)	32	1	0.34	+	2.98	0.292	2.7
negative regulation of B cell activation (GO:0050869)	32	1	0.34	+	2.98	0.292	2.7
positive regulation of vascular smooth muscle cell proliferation (GO:1904707)	32	1	0.34	+	2.98	0.292	2.7
dsRNA fragmentation (GO:0031050)	32	1	0.34	+	2.98	0.292	2.7
positive regulation of cellular response to insulin stimulus (GO:1900078)	32	1	0.34	+	2.98	0.292	2.69
regulation of cytokine production involved in inflammatory response (GO:1900015)	32	1	0.34	+	2.98	0.292	2.69
positive regulation of protein targeting to mitochondrion (GO:1903955)	32	1	0.34	+	2.98	0.292	2.69
negative regulation of insulin receptor signaling pathway (GO:0046627)	32	1	0.34	+	2.98	0.292	2.69
regulation of vascular endothelial growth factor production (GO:0010574)	32	1	0.34	+	2.98	0.292	2.69
positive regulation of smooth muscle contraction (GO:0045987)	32	1	0.34	+	2.98	0.292	2.69
central nervous system neuron axonogenesis (GO:0021955)	32	1	0.34	+	2.98	0.292	2.68
endocardial cushion morphogenesis (GO:0003203)	32	1	0.34	+	2.98	0.292	2.68
mesenchyme development (GO:0060485)	213	4	2.24	+	1.79	0.292	2.69
protein O-linked glycosylation (GO:0006493)	102	2	1.07	+	1.87	0.294	2.7
B cell differentiation (GO:0030183)	102	2	1.07	+	1.87	0.294	2.7
negative regulation of transcription by RNA polymerase II (GO:0000122)	833	12	8.75	+	1.37	0.294	2.7
cellular homeostasis (GO:0019725)	837	12	8.79	+	1.37	0.295	2.71
regulation of multi-organism process (GO:0043900)	373	6	3.92	+	1.53	0.296	2.71
monocarboxylic acid biosynthetic process (GO:0072330)	217	4	2.28	+	1.76	0.297	2.72
cell-cell junction assembly (GO:0007043)	103	2	1.08	+	1.85	0.298	2.72
response to metal ion (GO:0010038)	375	6	3.94	+	1.52	0.298	2.72
regulation of apoptotic process (GO:0042981)	1531	20	16.08	+	1.24	0.298	2.72
regulation of mitotic cell cycle (GO:0007346)	587	3	6.17	-	0.49	0.298	2.72
salivary gland development (GO:0007431)	33	1	0.35	+	2.89	0.299	2.73
neural tube patterning (GO:0021532)	33	1	0.35	+	2.89	0.299	2.73
regulation of T cell mediated cytotoxicity (GO:0001914)	33	1	0.35	+	2.89	0.299	2.73
regulation of cardiac muscle cell differentiation (GO:2000725)	33	1	0.35	+	2.89	0.299	2.73
maternal placenta development (GO:0001893)	33	1	0.35	+	2.89	0.299	2.72
blastocyst formation (GO:0001825)	33	1	0.35	+	2.89	0.299	2.72
regulation of cell cycle checkpoint (GO:1901976)	33	1	0.35	+	2.89	0.299	2.72
cellular response to dexamethasone stimulus (GO:0071549)	33	1	0.35	+	2.89	0.299	2.72
peptidyl-tyrosine autophosphorylation (GO:0038083)	33	1	0.35	+	2.89	0.299	2.72
cellular response to interleukin-6 (GO:0071354)	33	1	0.35	+	2.89	0.299	2.72
negative regulation of sister chromatid segregation (GO:0033046)	33	1	0.35	+	2.89	0.299	2.71
positive regulation of telomere maintenance via telomerase (GO:0032212)	33	1	0.35	+	2.89	0.299	2.71
neuron maturation (GO:0042551)	33	1	0.35	+	2.89	0.299	2.71
acylglycerol catabolic process (GO:0046464)	33	1	0.35	+	2.89	0.299	2.71
neutral lipid catabolic process (GO:0046461)	33	1	0.35	+	2.89	0.299	2.71
regulation of protein polymerization (GO:0032271)	219	4	2.3	+	1.74	0.299	2.73
cell surface receptor signaling pathway involved in cell-cell signaling (GO:1905114)	377	6	3.96	+	1.52	0.299	2.71
lipid biosynthetic process (GO:0008610)	597	3	6.27	-	0.48	0.301	2.72
regulation of chromosome segregation (GO:0051983)	104	2	1.09	+	1.83	0.302	2.73
positive regulation of peptidyl-serine phosphorylation (GO:0033138)	104	2	1.09	+	1.83	0.302	2.73
regulation of Ras protein signal transduction (GO:0046578)	222	4	2.33	+	1.72	0.302	2.73
regulation of programmed cell death (GO:0043067)	1545	20	16.23	+	1.23	0.302	2.73
nitrogen compound metabolic process (GO:0006807)	8614	98	90.47	+	1.08	0.303	2.74
cerebellar cortex morphogenesis (GO:0021696)	34	1	0.36	+	2.8	0.306	2.76
regulation of T-helper cell differentiation (GO:0045622)	34	1	0.36	+	2.8	0.306	2.76
response to iron ion (GO:0010039)	34	1	0.36	+	2.8	0.306	2.76
response to amphetamine (GO:0001975)	34	1	0.36	+	2.8	0.306	2.76
neuromuscular synaptic transmission (GO:0007274)	34	1	0.36	+	2.8	0.306	2.75
Wnt signaling pathway, calcium modulating pathway (GO:0007223)	34	1	0.36	+	2.8	0.306	2.75
negative regulation of chromosome segregation (GO:0051985)	34	1	0.36	+	2.8	0.306	2.75
regulation of T cell migration (GO:2000404)	34	1	0.36	+	2.8	0.306	2.75
animal organ formation (GO:0048645)	34	1	0.36	+	2.8	0.306	2.75
embryonic digestive tract development (GO:0048566)	34	1	0.36	+	2.8	0.306	2.75
embryonic eye morphogenesis (GO:0048048)	34	1	0.36	+	2.8	0.306	2.74
regulation of vascular permeability (GO:0043114)	34	1	0.36	+	2.8	0.306	2.74
acidic amino acid transport (GO:0015800)	34	1	0.36	+	2.8	0.306	2.74
phospholipid dephosphorylation (GO:0046839)	34	1	0.36	+	2.8	0.306	2.74
negative regulation of gene silencing (GO:0060969)	34	1	0.36	+	2.8	0.306	2.74
regulation of striated muscle cell apoptotic process (GO:0010662)	34	1	0.36	+	2.8	0.306	2.74
receptor localization to synapse (GO:0097120)	34	1	0.36	+	2.8	0.306	2.73
mating (GO:0007618)	34	1	0.36	+	2.8	0.306	2.73
long-term memory (GO:0007616)	34	1	0.36	+	2.8	0.306	2.73
negative regulation of JNK cascade (GO:0046329)	34	1	0.36	+	2.8	0.306	2.73
actin filament-based movement (GO:0030048)	105	2	1.1	+	1.81	0.306	2.75
developmental maturation (GO:0021700)	226	4	2.37	+	1.69	0.307	2.73
regulation of cell activation (GO:0050865)	606	9	6.36	+	1.41	0.307	2.73
positive regulation of cellular process (GO:0048522)	5188	61	54.49	+	1.12	0.309	2.74
mitotic sister chromatid segregation (GO:0000070)	106	2	1.11	+	1.8	0.31	2.75
response to stress (GO:0006950)	3367	41	35.36	+	1.16	0.31	2.76
blood vessel morphogenesis (GO:0048514)	390	6	4.1	+	1.46	0.312	2.77
long-chain fatty acid metabolic process (GO:0001676)	107	2	1.12	+	1.78	0.313	2.78
regulation of DNA biosynthetic process (GO:2000278)	107	2	1.12	+	1.78	0.313	2.78
positive regulation of tissue remodeling (GO:0034105)	35	1	0.37	+	2.72	0.314	2.78
regulation of cellular senescence (GO:2000772)	35	1	0.37	+	2.72	0.314	2.78
fat-soluble vitamin metabolic process (GO:0006775)	35	1	0.37	+	2.72	0.314	2.78
glutamate metabolic process (GO:0006536)	35	1	0.37	+	2.72	0.314	2.77
positive regulation of telomerase activity (GO:0051973)	35	1	0.37	+	2.72	0.314	2.77
spleen development (GO:0048536)	35	1	0.37	+	2.72	0.314	2.77
maturation of SSU-rRNA from tricistronic rRNA transcript (SSU-rRNA, 5.8S rRNA, LSU-rRNA) (GO:0000462)	35	1	0.37	+	2.72	0.314	2.77
negative regulation of striated muscle cell differentiation (GO:0051154)	35	1	0.37	+	2.72	0.314	2.77
negative regulation of cellular response to insulin stimulus (GO:1900077)	35	1	0.37	+	2.72	0.314	2.77
positive regulation of telomere maintenance via telomere lengthening (GO:1904358)	35	1	0.37	+	2.72	0.314	2.76
hindlimb morphogenesis (GO:0035137)	35	1	0.37	+	2.72	0.314	2.76
immune response-activating cell surface receptor signaling pathway (GO:0002429)	392	6	4.12	+	1.46	0.314	2.78
regulation of signaling (GO:0023051)	3443	42	36.16	+	1.16	0.314	2.77
cell fate commitment (GO:0045165)	232	4	2.44	+	1.64	0.315	2.77
response to organic cyclic compound (GO:0014070)	900	6	9.45	-	0.63	0.315	2.77
metencephalon development (GO:0022037)	108	2	1.13	+	1.76	0.317	2.79
establishment of cell polarity (GO:0030010)	108	2	1.13	+	1.76	0.317	2.78
organic substance catabolic process (GO:1901575)	1689	13	17.74	-	0.73	0.317	2.79
protein metabolic process (GO:0019538)	4413	40	46.35	-	0.86	0.319	2.8
transferrin transport (GO:0033572)	36	1	0.38	+	2.64	0.321	2.81
positive regulation of stem cell proliferation (GO:2000648)	36	1	0.38	+	2.64	0.321	2.81
unsaturated fatty acid biosynthetic process (GO:0006636)	36	1	0.38	+	2.64	0.321	2.81
positive regulation of amine transport (GO:0051954)	36	1	0.38	+	2.64	0.321	2.81
renal system process (GO:0003014)	109	2	1.14	+	1.75	0.321	2.81
camera-type eye morphogenesis (GO:0048593)	109	2	1.14	+	1.75	0.321	2.81
dicarboxylic acid metabolic process (GO:0043648)	109	2	1.14	+	1.75	0.321	2.8
response to biotic stimulus (GO:0009607)	931	13	9.78	+	1.33	0.321	2.81
cellular macromolecule biosynthetic process (GO:0034645)	3562	43	37.41	+	1.15	0.321	2.81
ion transport (GO:0006811)	1289	17	13.54	+	1.26	0.323	2.82
response to organic substance (GO:0010033)	2855	35	29.99	+	1.17	0.324	2.82
cellular calcium ion homeostasis (GO:0006874)	404	6	4.24	+	1.41	0.326	2.84
germ cell development (GO:0007281)	241	4	2.53	+	1.58	0.327	2.85
macromolecule metabolic process (GO:0043170)	7702	88	80.89	+	1.09	0.327	2.84
membrane protein proteolysis (GO:0033619)	37	1	0.39	+	2.57	0.328	2.85
superoxide metabolic process (GO:0006801)	37	1	0.39	+	2.57	0.328	2.85
porphyrin-containing compound metabolic process (GO:0006778)	37	1	0.39	+	2.57	0.328	2.85
plasma membrane fusion (GO:0045026)	37	1	0.39	+	2.57	0.328	2.85
response to interleukin-6 (GO:0070741)	37	1	0.39	+	2.57	0.328	2.85
regulation of protein targeting to membrane (GO:0090313)	37	1	0.39	+	2.57	0.328	2.84
oocyte development (GO:0048599)	37	1	0.39	+	2.57	0.328	2.84
regulation of T cell receptor signaling pathway (GO:0050856)	37	1	0.39	+	2.57	0.328	2.84
defense response to fungus (GO:0050832)	37	1	0.39	+	2.57	0.328	2.84
positive regulation of histone methylation (GO:0031062)	37	1	0.39	+	2.57	0.328	2.84
pteridine-containing compound metabolic process (GO:0042558)	37	1	0.39	+	2.57	0.328	2.84
positive regulation of smooth muscle cell migration (GO:0014911)	37	1	0.39	+	2.57	0.328	2.84
regulation of gastrulation (GO:0010470)	37	1	0.39	+	2.57	0.328	2.83
positive regulation of heart contraction (GO:0045823)	37	1	0.39	+	2.57	0.328	2.83
response to alkaloid (GO:0043279)	111	2	1.17	+	1.72	0.329	2.84
antimicrobial humoral response (GO:0019730)	111	2	1.17	+	1.72	0.329	2.84
cell cycle (GO:0007049)	1327	10	13.94	-	0.72	0.33	2.85
positive regulation of mitochondrion organization (GO:0010822)	112	2	1.18	+	1.7	0.332	2.86
multi-organism reproductive process (GO:0044703)	966	13	10.15	+	1.28	0.333	2.87
multi-organism process (GO:0051704)	2336	29	24.53	+	1.18	0.333	2.87
gene expression (GO:0010467)	3769	45	39.59	+	1.14	0.333	2.87
mitotic cell cycle (GO:0000278)	679	4	7.13	-	0.56	0.334	2.87
negative regulation of Notch signaling pathway (GO:0045746)	38	1	0.4	+	2.51	0.335	2.88
negative regulation of toll-like receptor signaling pathway (GO:0034122)	38	1	0.4	+	2.51	0.335	2.88
regulation of cellular amine metabolic process (GO:0033238)	38	1	0.4	+	2.51	0.335	2.88
negative regulation of G0 to G1 transition (GO:0070317)	38	1	0.4	+	2.51	0.335	2.87
establishment of protein localization to plasma membrane (GO:0061951)	38	1	0.4	+	2.51	0.335	2.87
hydrogen peroxide metabolic process (GO:0042743)	38	1	0.4	+	2.51	0.335	2.87
embryonic camera-type eye development (GO:0031076)	38	1	0.4	+	2.51	0.335	2.87
chondroitin sulfate metabolic process (GO:0030204)	38	1	0.4	+	2.51	0.335	2.87
B cell proliferation (GO:0042100)	38	1	0.4	+	2.51	0.335	2.87
response to radiation (GO:0009314)	431	2	4.53	-	0.44	0.335	2.87
odontogenesis (GO:0042476)	113	2	1.19	+	1.69	0.336	2.87
supramolecular fiber organization (GO:0097435)	440	2	4.62	-	0.43	0.337	2.88
regulation of growth (GO:0040008)	690	10	7.25	+	1.38	0.338	2.88
regulation of keratinocyte differentiation (GO:0045616)	39	1	0.41	+	2.44	0.342	2.92
sarcomere organization (GO:0045214)	39	1	0.41	+	2.44	0.342	2.92
glandular epithelial cell differentiation (GO:0002067)	39	1	0.41	+	2.44	0.342	2.91
T cell selection (GO:0045058)	39	1	0.41	+	2.44	0.342	2.91
negative regulation of DNA biosynthetic process (GO:2000279)	39	1	0.41	+	2.44	0.342	2.91
RNA-dependent DNA biosynthetic process (GO:0006278)	39	1	0.41	+	2.44	0.342	2.91
lysosome localization (GO:0032418)	39	1	0.41	+	2.44	0.342	2.91
negative regulation of telomere maintenance (GO:0032205)	39	1	0.41	+	2.44	0.342	2.91
negative regulation of blood vessel diameter (GO:0097756)	39	1	0.41	+	2.44	0.342	2.9
aromatic amino acid family metabolic process (GO:0009072)	39	1	0.41	+	2.44	0.342	2.9
negative regulation of epidermal growth factor receptor signaling pathway (GO:0042059)	39	1	0.41	+	2.44	0.342	2.9
insulin secretion (GO:0030073)	39	1	0.41	+	2.44	0.342	2.9
negative regulation of DNA replication (GO:0008156)	39	1	0.41	+	2.44	0.342	2.9
positive regulation of cytokine production involved in immune response (GO:0002720)	39	1	0.41	+	2.44	0.342	2.9
cellular macromolecule metabolic process (GO:0044260)	6512	75	68.39	+	1.1	0.342	2.9
kidney development (GO:0001822)	251	4	2.64	+	1.52	0.343	2.9
negative regulation of cytokine production (GO:0001818)	251	4	2.64	+	1.52	0.343	2.9
sensory organ morphogenesis (GO:0090596)	251	4	2.64	+	1.52	0.343	2.9
regulation of myeloid leukocyte differentiation (GO:0002761)	115	2	1.21	+	1.66	0.344	2.91
regulation of peptide secretion (GO:0002791)	455	7	4.78	+	1.46	0.345	2.91
positive regulation of protein complex assembly (GO:0031334)	253	4	2.66	+	1.51	0.346	2.92
learning or memory (GO:0007611)	253	4	2.66	+	1.51	0.346	2.92
regulation of multicellular organismal development (GO:2000026)	1905	24	20.01	+	1.2	0.346	2.92
protein transport (GO:0015031)	1448	11	15.21	-	0.72	0.347	2.93
positive regulation of inflammatory response (GO:0050729)	116	2	1.22	+	1.64	0.348	2.93
ear morphogenesis (GO:0042471)	116	2	1.22	+	1.64	0.348	2.93
regulation of cellular protein metabolic process (GO:0032268)	2512	31	26.38	+	1.17	0.348	2.92
positive regulation of axon extension (GO:0045773)	40	1	0.42	+	2.38	0.349	2.93
regulation of autophagy of mitochondrion (GO:1903146)	40	1	0.42	+	2.38	0.349	2.93
regulation of sensory perception of pain (GO:0051930)	40	1	0.42	+	2.38	0.349	2.93
regulation of dopamine secretion (GO:0014059)	40	1	0.42	+	2.38	0.349	2.93
cellular response to vascular endothelial growth factor stimulus (GO:0035924)	40	1	0.42	+	2.38	0.349	2.93
histone ubiquitination (GO:0016574)	40	1	0.42	+	2.38	0.349	2.92
protein localization to synapse (GO:0035418)	40	1	0.42	+	2.38	0.349	2.92
negative regulation of histone modification (GO:0031057)	40	1	0.42	+	2.38	0.349	2.92
antibacterial humoral response (GO:0019731)	40	1	0.42	+	2.38	0.349	2.92
cardiocyte differentiation (GO:0035051)	117	2	1.23	+	1.63	0.351	2.94
memory (GO:0007613)	117	2	1.23	+	1.63	0.351	2.94
cell death (GO:0008219)	1054	14	11.07	+	1.26	0.351	2.94
immune effector process (GO:0002252)	1059	14	11.12	+	1.26	0.353	2.95
acute-phase response (GO:0006953)	41	1	0.43	+	2.32	0.355	2.97
regulation of heart morphogenesis (GO:2000826)	41	1	0.43	+	2.32	0.355	2.96
cerebellum morphogenesis (GO:0021587)	41	1	0.43	+	2.32	0.355	2.96
regulation of neuron migration (GO:2001222)	41	1	0.43	+	2.32	0.355	2.96
B cell activation involved in immune response (GO:0002312)	41	1	0.43	+	2.32	0.355	2.96
cell fate determination (GO:0001709)	41	1	0.43	+	2.32	0.355	2.96
regulation of sensory perception (GO:0051931)	41	1	0.43	+	2.32	0.355	2.96
positive regulation of B cell proliferation (GO:0030890)	41	1	0.43	+	2.32	0.355	2.95
negative regulation of protein processing (GO:0010955)	41	1	0.43	+	2.32	0.355	2.95
ferric iron transport (GO:0015682)	41	1	0.43	+	2.32	0.355	2.95
negative regulation of mitotic nuclear division (GO:0045839)	41	1	0.43	+	2.32	0.355	2.95
negative regulation of protein maturation (GO:1903318)	41	1	0.43	+	2.32	0.355	2.95
trivalent inorganic cation transport (GO:0072512)	41	1	0.43	+	2.32	0.355	2.95
neuron migration (GO:0001764)	118	2	1.24	+	1.61	0.355	2.97
blood vessel development (GO:0001568)	473	7	4.97	+	1.41	0.355	2.96
negative regulation of cell motility (GO:2000146)	260	4	2.73	+	1.46	0.357	2.96
regulation of neuron projection development (GO:0010975)	477	7	5.01	+	1.4	0.358	2.96
fatty acid biosynthetic process (GO:0006633)	119	2	1.25	+	1.6	0.359	2.97
negative regulation of inflammatory response (GO:0050728)	119	2	1.25	+	1.6	0.359	2.97
regulation of cell communication (GO:0010646)	3410	41	35.81	+	1.14	0.359	2.97
positive regulation of cell motility (GO:2000147)	480	7	5.04	+	1.39	0.36	2.97
regulation of phosphorylation (GO:0042325)	1500	19	15.75	+	1.21	0.36	2.97
establishment of protein localization (GO:0045184)	1524	12	16.01	-	0.75	0.36	2.97
cytoskeleton organization (GO:0007010)	1084	8	11.39	-	0.7	0.36	2.97
JAK-STAT cascade (GO:0007259)	42	1	0.44	+	2.27	0.362	2.99
regulation of cell aging (GO:0090342)	42	1	0.44	+	2.27	0.362	2.99
amino sugar metabolic process (GO:0006040)	42	1	0.44	+	2.27	0.362	2.98
oocyte differentiation (GO:0009994)	42	1	0.44	+	2.27	0.362	2.98
regulation of G0 to G1 transition (GO:0070316)	42	1	0.44	+	2.27	0.362	2.98
cyclic nucleotide metabolic process (GO:0009187)	42	1	0.44	+	2.27	0.362	2.98
STAT cascade (GO:0097696)	42	1	0.44	+	2.27	0.362	2.98
positive regulation of growth (GO:0045927)	263	4	2.76	+	1.45	0.362	2.98
vitamin metabolic process (GO:0006766)	120	2	1.26	+	1.59	0.363	2.98
nephron development (GO:0072006)	120	2	1.26	+	1.59	0.363	2.98
lipid homeostasis (GO:0055088)	121	2	1.27	+	1.57	0.366	3
positive regulation of biological process (GO:0048518)	5882	68	61.78	+	1.1	0.366	3
cellular amide metabolic process (GO:0043603)	780	5	8.19	-	0.61	0.366	3
cellular response to endogenous stimulus (GO:0071495)	1139	15	11.96	+	1.25	0.368	3.02
negative regulation of stress-activated MAPK cascade (GO:0032873)	43	1	0.45	+	2.21	0.369	3.02
transcription by RNA polymerase III (GO:0006383)	43	1	0.45	+	2.21	0.369	3.02
cellular response to epidermal growth factor stimulus (GO:0071364)	43	1	0.45	+	2.21	0.369	3.02
negative regulation of type I interferon production (GO:0032480)	43	1	0.45	+	2.21	0.369	3.01
positive chemotaxis (GO:0050918)	43	1	0.45	+	2.21	0.369	3.01
negative regulation of stress-activated protein kinase signaling cascade (GO:0070303)	43	1	0.45	+	2.21	0.369	3.01
sulfur amino acid metabolic process (GO:0000096)	43	1	0.45	+	2.21	0.369	3.01
negative regulation of I-kappaB kinase/NF-kappaB signaling (GO:0043124)	43	1	0.45	+	2.21	0.369	3.01
exocrine system development (GO:0035272)	43	1	0.45	+	2.21	0.369	3.01
regulation of natural killer cell mediated cytotoxicity (GO:0042269)	43	1	0.45	+	2.21	0.369	3.01
positive regulation of response to biotic stimulus (GO:0002833)	43	1	0.45	+	2.21	0.369	3
defense response to other organism (GO:0098542)	492	7	5.17	+	1.35	0.369	3
regulation of cell migration (GO:0030334)	791	11	8.31	+	1.32	0.37	3.01
cellular biosynthetic process (GO:0044249)	4627	54	48.6	+	1.11	0.37	3.01
positive regulation of cellular component movement (GO:0051272)	494	7	5.19	+	1.35	0.371	3.01
macromolecule biosynthetic process (GO:0009059)	3617	43	37.99	+	1.13	0.371	3.01
renal system development (GO:0072001)	269	4	2.83	+	1.42	0.373	3.02
keratinocyte differentiation (GO:0030216)	269	4	2.83	+	1.42	0.373	3.02
endocrine system development (GO:0035270)	123	2	1.29	+	1.55	0.374	3.03
sexual reproduction (GO:0019953)	802	11	8.42	+	1.31	0.374	3.03
branching involved in ureteric bud morphogenesis (GO:0001658)	44	1	0.46	+	2.16	0.375	3.04
genitalia development (GO:0048806)	44	1	0.46	+	2.16	0.375	3.04
regulation of filopodium assembly (GO:0051489)	44	1	0.46	+	2.16	0.375	3.04
negative regulation of ERBB signaling pathway (GO:1901185)	44	1	0.46	+	2.16	0.375	3.04
icosanoid biosynthetic process (GO:0046456)	44	1	0.46	+	2.16	0.375	3.03
positive regulation of glucose import (GO:0046326)	44	1	0.46	+	2.16	0.375	3.03
endocardial cushion development (GO:0003197)	44	1	0.46	+	2.16	0.375	3.03
regulation of response to external stimulus (GO:0032101)	805	11	8.45	+	1.3	0.375	3.04
xenobiotic metabolic process (GO:0006805)	124	2	1.3	+	1.54	0.377	3.04
female gamete generation (GO:0007292)	124	2	1.3	+	1.54	0.377	3.04
digestive tract development (GO:0048565)	124	2	1.3	+	1.54	0.377	3.03
ribosome biogenesis (GO:0042254)	275	1	2.89	-	0.35	0.377	3.04
lipid transport (GO:0006869)	276	1	2.9	-	0.34	0.377	3.04
apoptotic signaling pathway (GO:0097190)	276	1	2.9	-	0.34	0.377	3.04
nuclear transport (GO:0051169)	278	1	2.92	-	0.34	0.377	3.04
nucleotide biosynthetic process (GO:0009165)	281	1	2.95	-	0.34	0.377	3.04
nucleoside phosphate biosynthetic process (GO:1901293)	284	1	2.98	-	0.34	0.378	3.03
proteasome-mediated ubiquitin-dependent protein catabolic process (GO:0043161)	288	1	3.02	-	0.33	0.378	3.04
negative regulation of signal transduction (GO:0009968)	1193	9	12.53	-	0.72	0.379	3.04
cellular response to reactive oxygen species (GO:0034614)	125	2	1.31	+	1.52	0.381	3.05
lipid localization (GO:0010876)	296	1	3.11	-	0.32	0.381	3.05
response to light stimulus (GO:0009416)	297	1	3.12	-	0.32	0.381	3.05
regulation of protein targeting to mitochondrion (GO:1903214)	45	1	0.47	+	2.12	0.382	3.06
hindbrain morphogenesis (GO:0021575)	45	1	0.47	+	2.12	0.382	3.06
glutamate receptor signaling pathway (GO:0007215)	45	1	0.47	+	2.12	0.382	3.06
heterophilic cell-cell adhesion via plasma membrane cell adhesion molecules (GO:0007157)	45	1	0.47	+	2.12	0.382	3.05
response to dexamethasone (GO:0071548)	45	1	0.47	+	2.12	0.382	3.05
regulation of release of cytochrome c from mitochondria (GO:0090199)	45	1	0.47	+	2.12	0.382	3.05
regulation of cardiocyte differentiation (GO:1905207)	45	1	0.47	+	2.12	0.382	3.05
maturation of SSU-rRNA (GO:0030490)	45	1	0.47	+	2.12	0.382	3.05
positive regulation of alpha-beta T cell differentiation (GO:0046638)	45	1	0.47	+	2.12	0.382	3.05
regulation of natural killer cell mediated immunity (GO:0002715)	45	1	0.47	+	2.12	0.382	3.05
excretion (GO:0007588)	45	1	0.47	+	2.12	0.382	3.04
positive regulation of cell development (GO:0010720)	514	3	5.4	-	0.56	0.383	3.05
cellular response to organic cyclic compound (GO:0071407)	518	3	5.44	-	0.55	0.383	3.05
cellular response to interleukin-1 (GO:0071347)	126	2	1.32	+	1.51	0.385	3.06
positive regulation of chemotaxis (GO:0050921)	126	2	1.32	+	1.51	0.385	3.06
regulation of phosphate metabolic process (GO:0019220)	1692	21	17.77	+	1.18	0.386	3.07
multicellular organismal homeostasis (GO:0048871)	308	1	3.23	-	0.31	0.386	3.07
cellular protein modification process (GO:0006464)	3049	27	32.02	-	0.84	0.387	3.07
protein modification process (GO:0036211)	3049	27	32.02	-	0.84	0.387	3.07
embryonic cranial skeleton morphogenesis (GO:0048701)	46	1	0.48	+	2.07	0.388	3.08
release of sequestered calcium ion into cytosol (GO:0051209)	46	1	0.48	+	2.07	0.388	3.07
regulation of CD4-positive, alpha-beta T cell differentiation (GO:0043370)	46	1	0.48	+	2.07	0.388	3.07
response to exogenous dsRNA (GO:0043330)	46	1	0.48	+	2.07	0.388	3.07
receptor clustering (GO:0043113)	46	1	0.48	+	2.07	0.388	3.07
neuroepithelial cell differentiation (GO:0060563)	46	1	0.48	+	2.07	0.388	3.07
negative regulation of GTPase activity (GO:0034260)	46	1	0.48	+	2.07	0.388	3.07
circulatory system development (GO:0072359)	834	11	8.76	+	1.26	0.388	3.08
nucleic acid metabolic process (GO:0090304)	3979	47	41.79	+	1.12	0.388	3.08
protein homooligomerization (GO:0051260)	312	1	3.28	-	0.31	0.388	3.08
proteasomal protein catabolic process (GO:0010498)	313	1	3.29	-	0.3	0.389	3.07
macromolecule localization (GO:0033036)	2361	20	24.8	-	0.81	0.39	3.08
activation of protein kinase activity (GO:0032147)	313	5	3.29	+	1.52	0.391	3.08
activation of immune response (GO:0002253)	550	8	5.78	+	1.38	0.391	3.08
platelet degranulation (GO:0002576)	128	2	1.34	+	1.49	0.392	3.09
regulation of striated muscle tissue development (GO:0016202)	128	2	1.34	+	1.49	0.392	3.09
positive regulation of hormone secretion (GO:0046887)	128	2	1.34	+	1.49	0.392	3.09
negative regulation of cell development (GO:0010721)	316	5	3.32	+	1.51	0.393	3.09
synapsis (GO:0007129)	47	1	0.49	+	2.03	0.395	3.1
positive regulation of interleukin-8 production (GO:0032757)	47	1	0.49	+	2.03	0.395	3.1
response to epidermal growth factor (GO:0070849)	47	1	0.49	+	2.03	0.395	3.1
[truncated: 13,666 more rows]

## Sheet: Cluster2
Analysis Type:	PANTHER Overrepresentation Test (Released 20171205)
Annotation Version and Release Date:	GO Ontology database Released 2018-07-03
Analyzed List:	Cluster 2 (Homo sapiens)
Reference List:	Homo sapiens (all genes in database)
Test Type:	FISHER
GO biological process complete	Homo sapiens - REFLIST (21042)	Cluster 2 (55)	Cluster 2 (expected)	Cluster 2 (over/under)	Cluster 2 (fold Enrichment)	Cluster 2 (raw P-value)	Cluster 2 (FDR)
primitive streak formation (GO:0090009)	11	4	0.03	+	> 100	5.52e-08	0.000144
cell migration involved in gastrulation (GO:0042074)	15	3	0.04	+	76.52	1.33e-05	0.0149
regulation of mesoderm development (GO:2000380)	17	3	0.04	+	67.51	1.85e-05	0.0181
signal transduction involved in regulation of gene expression (GO:0023019)	19	3	0.05	+	60.41	2.49e-05	0.023
gastrulation with mouth forming second (GO:0001702)	28	4	0.07	+	54.65	1.41e-06	0.0022
anterior/posterior axis specification (GO:0009948)	47	5	0.12	+	40.7	2.37e-07	0.000463
somitogenesis (GO:0001756)	70	6	0.18	+	32.79	4.5e-08	0.000141
somite development (GO:0061053)	86	6	0.22	+	26.69	1.42e-07	0.000318
segmentation (GO:0035282)	99	6	0.26	+	23.19	3.13e-07	0.000545
axis specification (GO:0009798)	85	5	0.22	+	22.5	3.71e-06	0.00485
gastrulation (GO:0007369)	151	8	0.39	+	20.27	7.86e-09	6.16e-05
anterior/posterior pattern specification (GO:0009952)	207	9	0.54	+	16.63	4.42e-09	6.93e-05
mesoderm development (GO:0007498)	119	5	0.31	+	16.07	1.78e-05	0.0186
regionalization (GO:0003002)	319	10	0.83	+	11.99	1.17e-08	6.09e-05
pattern specification process (GO:0007389)	419	11	1.1	+	10.04	1.19e-08	4.64e-05
heart development (GO:0007507)	505	8	1.32	+	6.06	5.16e-05	0.0449
embryo development (GO:0009790)	914	12	2.39	+	5.02	3.65e-06	0.0052
anatomical structure formation involved in morphogenesis (GO:0048646)	860	11	2.25	+	4.89	1.26e-05	0.0152

## Sheet: Cluster3
Analysis Type:	PANTHER Overrepresentation Test (Released 20171205)
Annotation Version and Release Date:	GO Ontology database Released 2018-07-03
Analyzed List:	Cluster 3 (Homo sapiens)
Reference List:	Homo sapiens (all genes in database)
Test Type:	FISHER
GO biological process complete	Homo sapiens - REFLIST (21042)	Cluster 3 (444)	Cluster 3 (expected)	Cluster 3 (over/under)	Cluster 3 (fold Enrichment)	Cluster 3 (raw P-value)	Cluster 3 (FDR)
regulation of transcription by RNA polymerase II (GO:0006357)	2623	117	55.35	+	2.11	6.24e-15	9.77e-11
neuron fate commitment (GO:0048663)	69	19	1.46	+	13.05	1.6e-14	1.25e-10
developmental process (GO:0032502)	5501	183	116.07	+	1.58	9.88e-12	3.87e-08
neuron fate specification (GO:0048665)	34	13	0.72	+	18.12	7.82e-12	4.08e-08
cell fate commitment (GO:0045165)	232	26	4.9	+	5.31	3.14e-11	9.85e-08
system development (GO:0048731)	4254	150	89.76	+	1.67	4.06e-11	1.06e-07
multicellular organism development (GO:0007275)	4821	163	101.73	+	1.6	9.24e-11	1.32e-07
regulation of transcription, DNA-templated (GO:0006355)	3669	134	77.42	+	1.73	8.8e-11	1.38e-07
regulation of RNA biosynthetic process (GO:2001141)	3702	135	78.11	+	1.73	7.06e-11	1.38e-07
nervous system development (GO:0007399)	2245	95	47.37	+	2.01	8.23e-11	1.43e-07
regulation of nucleic acid-templated transcription (GO:1903506)	3694	135	77.95	+	1.73	6.54e-11	1.46e-07
cell differentiation (GO:0030154)	3573	131	75.39	+	1.74	1.3e-10	1.57e-07
regulation of RNA metabolic process (GO:0051252)	3921	140	82.74	+	1.69	1.2e-10	1.57e-07
central nervous system development (GO:0007417)	926	53	19.54	+	2.71	1.56e-10	1.74e-07
regionalization (GO:0003002)	319	29	6.73	+	4.31	2.28e-10	2.24e-07
regulation of nucleobase-containing compound metabolic process (GO:0019219)	4183	146	88.26	+	1.65	2.23e-10	2.33e-07
cellular developmental process (GO:0048869)	3649	132	77	+	1.71	2.83e-10	2.61e-07
cell fate specification (GO:0001708)	73	15	1.54	+	9.74	3.38e-10	2.94e-07
anatomical structure development (GO:0048856)	5179	170	109.28	+	1.56	3.67e-10	3.02e-07
pattern specification process (GO:0007389)	419	33	8.84	+	3.73	4.08e-10	3.19e-07
animal organ development (GO:0048513)	3081	115	65.01	+	1.77	1.26e-09	9.4e-07
nucleobase-containing compound biosynthetic process (GO:0034654)	3026	113	63.85	+	1.77	1.48e-09	1.05e-06
organic cyclic compound biosynthetic process (GO:1901362)	3235	118	68.26	+	1.73	1.93e-09	1.31e-06
nucleic acid-templated transcription (GO:0097659)	2561	100	54.04	+	1.85	2.23e-09	1.39e-06
transcription, DNA-templated (GO:0006351)	2560	100	54.02	+	1.85	2.21e-09	1.44e-06
RNA biosynthetic process (GO:0032774)	2570	100	54.23	+	1.84	2.39e-09	1.44e-06
aromatic compound biosynthetic process (GO:0019438)	3100	114	65.41	+	1.74	3.25e-09	1.82e-06
heterocycle biosynthetic process (GO:0018130)	3095	114	65.31	+	1.75	3.17e-09	1.84e-06
regulation of macromolecule biosynthetic process (GO:0010556)	4176	141	88.12	+	1.6	4.75e-09	2.56e-06
neurogenesis (GO:0022008)	1562	70	32.96	+	2.12	5.69e-09	2.97e-06
regulation of cellular macromolecule biosynthetic process (GO:2000112)	4080	138	86.09	+	1.6	7.2e-09	3.64e-06
animal organ morphogenesis (GO:0009887)	924	49	19.5	+	2.51	9.59e-09	4.69e-06
regulation of biosynthetic process (GO:0009889)	4376	144	92.34	+	1.56	1.75e-08	8.32e-06
regulation of cellular biosynthetic process (GO:0031326)	4302	141	90.78	+	1.55	2.98e-08	1.37e-05
regulation of primary metabolic process (GO:0080090)	6112	184	128.97	+	1.43	3.63e-08	1.58e-05
generation of neurons (GO:0048699)	1470	65	31.02	+	2.1	3.58e-08	1.6e-05
neuron differentiation (GO:0030182)	963	49	20.32	+	2.41	3.92e-08	1.66e-05
cell differentiation in spinal cord (GO:0021515)	51	11	1.08	+	10.22	5.11e-08	2.11e-05
regulation of cellular metabolic process (GO:0031323)	6160	184	129.98	+	1.42	7e-08	2.67e-05
regulation of gene expression (GO:0010468)	4633	148	97.76	+	1.51	6.68e-08	2.68e-05
regulation of nitrogen compound metabolic process (GO:0051171)	5948	179	125.51	+	1.43	6.98e-08	2.73e-05
spinal cord motor neuron differentiation (GO:0021522)	31	9	0.65	+	13.76	9.82e-08	3.66e-05
positive regulation of transcription by RNA polymerase II (GO:0045944)	1166	54	24.6	+	2.19	1.25e-07	4.54e-05
head development (GO:0060322)	757	41	15.97	+	2.57	1.32e-07	4.71e-05
brain development (GO:0007420)	716	39	15.11	+	2.58	1.65e-07	5.61e-05
negative regulation of transcription by RNA polymerase II (GO:0000122)	833	43	17.58	+	2.45	1.61e-07	5.61e-05
spinal cord development (GO:0021510)	105	14	2.22	+	6.32	1.73e-07	5.77e-05
positive regulation of RNA biosynthetic process (GO:1902680)	1584	66	33.42	+	1.97	1.97e-07	6.17e-05
ventral spinal cord development (GO:0021517)	46	10	0.97	+	10.3	1.95e-07	6.25e-05
positive regulation of nucleic acid-templated transcription (GO:1903508)	1583	66	33.4	+	1.98	1.94e-07	6.32e-05
negative regulation of nucleobase-containing compound metabolic process (GO:0045934)	1421	61	29.98	+	2.03	3.3e-07	0.000101
positive regulation of RNA metabolic process (GO:0051254)	1663	68	35.09	+	1.94	3.4e-07	0.000102
cellular macromolecule metabolic process (GO:0044260)	6512	189	137.41	+	1.38	3.48e-07	0.000103
regulation of biological process (GO:0050789)	11443	295	241.45	+	1.22	3.8e-07	0.000106
negative regulation of transcription, DNA-templated (GO:0045892)	1167	53	24.62	+	2.15	3.69e-07	0.000107
negative regulation of nucleic acid-templated transcription (GO:1903507)	1209	54	25.51	+	2.12	3.77e-07	0.000107
negative regulation of RNA biosynthetic process (GO:1902679)	1211	54	25.55	+	2.11	3.92e-07	0.000108
cellular macromolecule biosynthetic process (GO:0034645)	3562	118	75.16	+	1.57	4.22e-07	0.000112
regulation of metabolic process (GO:0019222)	6689	193	141.14	+	1.37	4.15e-07	0.000112
anatomical structure morphogenesis (GO:0009653)	2044	78	43.13	+	1.81	4.66e-07	0.000122
regulation of macromolecule metabolic process (GO:0060255)	6193	181	130.68	+	1.39	5.38e-07	0.000138
sensory organ development (GO:0007423)	523	31	11.04	+	2.81	6e-07	0.000152
positive regulation of transcription, DNA-templated (GO:0045893)	1501	62	31.67	+	1.96	6.93e-07	0.000172
cellular nitrogen compound biosynthetic process (GO:0044271)	3555	117	75.01	+	1.56	7.8e-07	0.000191
macromolecule biosynthetic process (GO:0009059)	3617	118	76.32	+	1.55	9.55e-07	0.00023
RNA metabolic process (GO:0016070)	3456	114	72.92	+	1.56	1.13e-06	0.000261
anterior/posterior pattern specification (GO:0009952)	207	18	4.37	+	4.12	1.13e-06	0.000264
biological regulation (GO:0065007)	12104	306	255.4	+	1.2	1.11e-06	0.000264
negative regulation of RNA metabolic process (GO:0051253)	1289	55	27.2	+	2.02	1.33e-06	0.000302
regulation of cellular process (GO:0050794)	10758	278	227	+	1.22	1.5e-06	0.000335
central nervous system neuron differentiation (GO:0021953)	171	16	3.61	+	4.43	1.85e-06	0.000402
nucleobase-containing compound metabolic process (GO:0006139)	4595	141	96.96	+	1.45	1.85e-06	0.000407
embryonic organ morphogenesis (GO:0048562)	291	21	6.14	+	3.42	2.43e-06	0.000522
positive regulation of macromolecule biosynthetic process (GO:0010557)	1835	70	38.72	+	1.81	2.66e-06	0.000564
muscle organ development (GO:0007517)	297	21	6.27	+	3.35	3.28e-06	0.000686
organic substance biosynthetic process (GO:1901576)	4713	142	99.45	+	1.43	4.13e-06	0.00085
positive regulation of gene expression (GO:0010628)	1914	71	40.39	+	1.76	4.36e-06	0.000887
multicellular organismal process (GO:0032501)	6697	188	141.31	+	1.33	4.44e-06	0.000891
positive regulation of nucleobase-containing compound metabolic process (GO:0045935)	1844	69	38.91	+	1.77	4.53e-06	0.000899
cellular biosynthetic process (GO:0044249)	4627	140	97.63	+	1.43	4.59e-06	0.000899
cellular aromatic compound metabolic process (GO:0006725)	4808	144	101.45	+	1.42	4.79e-06	0.000927
nucleic acid metabolic process (GO:0090304)	3979	124	83.96	+	1.48	5.62e-06	0.00107
interferon-gamma-mediated signaling pathway (GO:0060333)	71	10	1.5	+	6.67	6.51e-06	0.0012
negative regulation of cellular macromolecule biosynthetic process (GO:2000113)	1358	55	28.65	+	1.92	6.34e-06	0.0012
negative regulation of macromolecule biosynthetic process (GO:0010558)	1426	57	30.09	+	1.89	6.51e-06	0.00121
cell fate determination (GO:0001709)	41	8	0.87	+	9.25	6.7e-06	0.00122
heterocycle metabolic process (GO:0046483)	4767	142	100.59	+	1.41	7.78e-06	0.0014
skeletal muscle tissue development (GO:0007519)	129	13	2.72	+	4.78	8.17e-06	0.00145
organic cyclic compound metabolic process (GO:1901360)	5017	148	105.86	+	1.4	8.46e-06	0.00149
embryonic organ development (GO:0048568)	426	25	8.99	+	2.78	8.79e-06	0.00153
negative regulation of cellular biosynthetic process (GO:0031327)	1483	58	31.29	+	1.85	9.69e-06	0.00167
biosynthetic process (GO:0009058)	4772	142	100.69	+	1.41	1e-05	0.0017
antigen processing and presentation of peptide antigen (GO:0048002)	136	13	2.87	+	4.53	1.38e-05	0.0023
sensory organ morphogenesis (GO:0090596)	251	18	5.3	+	3.4	1.38e-05	0.00232
ear morphogenesis (GO:0042471)	116	12	2.45	+	4.9	1.43e-05	0.00235
positive regulation of biological process (GO:0048518)	5882	167	124.11	+	1.35	1.45e-05	0.00237
skeletal muscle organ development (GO:0060538)	138	13	2.91	+	4.46	1.59e-05	0.00257
dorsal/ventral pattern formation (GO:0009953)	80	10	1.69	+	5.92	1.68e-05	0.00266
positive regulation of biosynthetic process (GO:0009891)	1952	70	41.19	+	1.7	1.67e-05	0.00267
striated muscle tissue development (GO:0014706)	281	19	5.93	+	3.2	1.73e-05	0.00268
negative regulation of biosynthetic process (GO:0009890)	1506	58	31.78	+	1.83	1.72e-05	0.00269
peripheral nervous system neuron differentiation (GO:0048934)	12	5	0.25	+	19.75	1.86e-05	0.00282
peripheral nervous system neuron development (GO:0048935)	12	5	0.25	+	19.75	1.86e-05	0.00285
ear development (GO:0043583)	210	16	4.43	+	3.61	2.07e-05	0.00308
positive regulation of cellular biosynthetic process (GO:0031328)	1921	69	40.53	+	1.7	2.06e-05	0.0031
embryo development (GO:0009790)	914	40	19.29	+	2.07	2.17e-05	0.00321
tissue development (GO:0009888)	1698	63	35.83	+	1.76	2.23e-05	0.00326
negative regulation of nitrogen compound metabolic process (GO:0051172)	2279	78	48.09	+	1.62	2.96e-05	0.00422
sensory perception of chemical stimulus (GO:0007606)	520	0	10.97	-	< 0.01	2.94e-05	0.00423
detection of stimulus involved in sensory perception (GO:0050906)	518	0	10.93	-	< 0.01	2.93e-05	0.00425
muscle tissue development (GO:0060537)	294	19	6.2	+	3.06	3.1e-05	0.00438
muscle structure development (GO:0061061)	463	25	9.77	+	2.56	3.3e-05	0.00461
forebrain development (GO:0030900)	379	22	8	+	2.75	3.54e-05	0.00491
cellular nitrogen compound metabolic process (GO:0034641)	5205	149	109.83	+	1.36	3.85e-05	0.00528
embryonic morphogenesis (GO:0048598)	556	28	11.73	+	2.39	4.09e-05	0.00558
negative regulation of gene expression (GO:0010629)	1680	61	35.45	+	1.72	4.58e-05	0.00619
epithelial cell fate commitment (GO:0072148)	16	5	0.34	+	14.81	5.7e-05	0.00763
gene expression (GO:0010467)	3769	114	79.53	+	1.43	6.15e-05	0.00817
negative regulation of macromolecule metabolic process (GO:0010605)	2536	83	53.51	+	1.55	6.82e-05	0.00891
inner ear development (GO:0048839)	184	14	3.88	+	3.61	6.82e-05	0.00897
inner ear morphogenesis (GO:0042472)	97	10	2.05	+	4.89	7.56e-05	0.00978
antigen processing and presentation (GO:0019882)	165	13	3.48	+	3.73	8.88e-05	0.0114
detection of chemical stimulus involved in sensory perception (GO:0050907)	465	0	9.81	-	< 0.01	9.65e-05	0.0123
negative regulation of neuron differentiation (GO:0045665)	221	15	4.66	+	3.22	0.000126	0.0159
negative regulation of neurogenesis (GO:0050768)	275	17	5.8	+	2.93	0.000133	0.0166
antigen processing and presentation of exogenous peptide antigen (GO:0002478)	126	11	2.66	+	4.14	0.000133	0.0167
urogenital system development (GO:0001655)	303	18	6.39	+	2.82	0.000137	0.0169
sensory perception of smell (GO:0007608)	448	0	9.45	-	< 0.01	0.000144	0.0176
lymph vessel development (GO:0001945)	21	5	0.44	+	11.28	0.000169	0.0206
transcription by RNA polymerase II (GO:0006366)	770	33	16.25	+	2.03	0.000192	0.0231
antigen processing and presentation of exogenous antigen (GO:0019884)	133	11	2.81	+	3.92	0.000207	0.0247
regulation of neurogenesis (GO:0050767)	779	33	16.44	+	2.01	0.00022	0.0261
negative regulation of cell development (GO:0010721)	316	18	6.67	+	2.7	0.000223	0.0263
sensory system development (GO:0048880)	346	19	7.3	+	2.6	0.000234	0.0274
negative regulation of cellular metabolic process (GO:0031324)	2445	78	51.59	+	1.51	0.000249	0.0288
neuron projection morphogenesis (GO:0048812)	463	23	9.77	+	2.35	0.000252	0.0291
positive regulation of cell proliferation (GO:0008284)	919	37	19.39	+	1.91	0.000261	0.0298
susceptibility to natural killer cell mediated cytotoxicity (GO:0042271)	12	4	0.25	+	15.8	0.000269	0.0301
negative regulation of nervous system development (GO:0051961)	293	17	6.18	+	2.75	0.000271	0.0301
regulation of timing of cell differentiation (GO:0048505)	12	4	0.25	+	15.8	0.000269	0.0303
glial cell fate commitment (GO:0021781)	12	4	0.25	+	15.8	0.000269	0.0305
plasma membrane bounded cell projection morphogenesis (GO:0120039)	467	23	9.85	+	2.33	0.000277	0.0305
cell projection morphogenesis (GO:0048858)	468	23	9.88	+	2.33	0.000283	0.031
MHC class II protein complex assembly (GO:0002399)	4	3	0.08	+	35.54	0.000288	0.0311
forebrain regionalization (GO:0021871)	24	5	0.51	+	9.87	0.00029	0.0312
peptide antigen assembly with MHC class II protein complex (GO:0002503)	4	3	0.08	+	35.54	0.000288	0.0314
negative regulation of metabolic process (GO:0009892)	2774	86	58.53	+	1.47	0.0003	0.032
detection of chemical stimulus involved in sensory perception of smell (GO:0050911)	417	0	8.8	-	< 0.01	0.000328	0.0347
telencephalon regionalization (GO:0021978)	13	4	0.27	+	14.58	0.000346	0.0356
regulation of development, heterochronic (GO:0040034)	13	4	0.27	+	14.58	0.000346	0.0359
spinal cord motor neuron cell fate specification (GO:0021520)	13	4	0.27	+	14.58	0.000346	0.0361
cellular process (GO:0009987)	15086	352	318.32	+	1.11	0.000344	0.0362
negative regulation of biological process (GO:0048519)	5072	140	107.02	+	1.31	0.000417	0.0424
positive regulation of nitrogen compound metabolic process (GO:0051173)	3079	93	64.97	+	1.43	0.000415	0.0425
peptide antigen assembly with MHC protein complex (GO:0002501)	5	3	0.11	+	28.44	0.000454	0.0447
oligodendrocyte cell fate specification (GO:0021778)	5	3	0.11	+	28.44	0.000454	0.045
oligodendrocyte cell fate commitment (GO:0021779)	5	3	0.11	+	28.44	0.000454	0.0453
glial cell fate specification (GO:0021780)	5	3	0.11	+	28.44	0.000454	0.0456
endocrine system development (GO:0035270)	123	10	2.6	+	3.85	0.000451	0.0456
positive regulation of cellular metabolic process (GO:0031325)	3189	95	67.29	+	1.41	0.000511	0.05

## Sheet: Cluster4
Analysis Type:	PANTHER Overrepresentation Test (Released 20171205)
Annotation Version and Release Date:	GO Ontology database Released 2018-07-03
Analyzed List:	Cluster 4 (Homo sapiens)
Reference List:	Homo sapiens (all genes in database)
Test Type:	FISHER
GO biological process complete	Homo sapiens - REFLIST (21042)	Cluster 4 (335)	Cluster 4 (expected)	Cluster 4 (over/under)	Cluster 4 (fold Enrichment)	Cluster 4 (raw P-value)	Cluster 4 (FDR)
extracellular matrix organization (GO:0030198)	317	46	5.05	+	9.11	2.89e-28	4.52e-24
extracellular structure organization (GO:0043062)	361	47	5.75	+	8.18	5.13e-27	4.02e-23
blood vessel development (GO:0001568)	473	42	7.53	+	5.58	1.77e-18	9.26e-15
vasculature development (GO:0001944)	496	42	7.9	+	5.32	8.73e-18	3.42e-14
cardiovascular system development (GO:0072358)	507	42	8.07	+	5.2	1.82e-17	5.69e-14
circulatory system development (GO:0072359)	834	53	13.28	+	3.99	3.86e-17	1.01e-13
blood vessel morphogenesis (GO:0048514)	390	35	6.21	+	5.64	1.12e-15	2.51e-12
angiogenesis (GO:0001525)	303	29	4.82	+	6.01	7.94e-14	1.55e-10
anatomical structure morphogenesis (GO:0009653)	2044	79	32.54	+	2.43	1.99e-13	3.46e-10
response to organic substance (GO:0010033)	2855	97	45.45	+	2.13	3.33e-13	5.21e-10
response to stimulus (GO:0050896)	8274	198	131.73	+	1.5	4.67e-13	6.65e-10
regulation of multicellular organismal process (GO:0051239)	2904	96	46.23	+	2.08	2.91e-12	3.79e-09
response to chemical (GO:0042221)	4292	124	68.33	+	1.81	4.58e-12	5.51e-09
anatomical structure formation involved in morphogenesis (GO:0048646)	860	45	13.69	+	3.29	7.23e-12	6.66e-09
cell surface receptor signaling pathway (GO:0007166)	2359	83	37.56	+	2.21	7.21e-12	7.06e-09
regulation of cell migration (GO:0030334)	791	43	12.59	+	3.41	6.9e-12	7.2e-09
tube morphogenesis (GO:0035239)	628	38	10	+	3.8	6.63e-12	7.41e-09
cellular response to organic substance (GO:0071310)	2243	80	35.71	+	2.24	8.66e-12	7.53e-09
biological adhesion (GO:0022610)	901	46	14.34	+	3.21	9.15e-12	7.54e-09
cellular response to chemical stimulus (GO:0070887)	2746	91	43.72	+	2.08	1e-11	7.84e-09
regulation of cell adhesion (GO:0030155)	644	38	10.25	+	3.71	1.34e-11	9.99e-09
cell adhesion (GO:0007155)	895	45	14.25	+	3.16	2.56e-11	1.82e-08
regulation of cell motility (GO:2000145)	845	43	13.45	+	3.2	5.18e-11	3.53e-08
regulation of cellular component movement (GO:0051270)	926	45	14.74	+	3.05	7.43e-11	4.85e-08
regulation of response to stimulus (GO:0048583)	4165	118	66.31	+	1.78	8.23e-11	5.15e-08
regulation of localization (GO:0032879)	2581	85	41.09	+	2.07	9.42e-11	5.67e-08
response to cytokine (GO:0034097)	1014	47	16.14	+	2.91	1.23e-10	7.11e-08
tube development (GO:0035295)	807	41	12.85	+	3.19	1.59e-10	8.61e-08
inflammatory response (GO:0006954)	452	30	7.2	+	4.17	1.57e-10	8.81e-08
regulation of locomotion (GO:0040012)	921	44	14.66	+	3	2.07e-10	1.08e-07
regulation of anatomical structure morphogenesis (GO:0022603)	1000	46	15.92	+	2.89	2.51e-10	1.27e-07
regulation of angiogenesis (GO:0045765)	282	23	4.49	+	5.12	6.06e-10	2.97e-07
regulation of vasculature development (GO:1901342)	310	24	4.94	+	4.86	6.76e-10	3.21e-07
system development (GO:0048731)	4254	116	67.73	+	1.71	1.18e-09	5.43e-07
cell migration (GO:0016477)	906	42	14.42	+	2.91	1.32e-09	5.9e-07
nucleic acid metabolic process (GO:0090304)	3979	24	63.35	-	0.38	1.95e-09	8.24e-07
heterocycle metabolic process (GO:0046483)	4767	33	75.89	-	0.43	1.9e-09	8.26e-07
anatomical structure development (GO:0048856)	5179	133	82.45	+	1.61	2.07e-09	8.52e-07
regulation of cell proliferation (GO:0042127)	1586	59	25.25	+	2.34	2.4e-09	9.65e-07
regulation of signal transduction (GO:0009966)	3105	92	49.43	+	1.86	2.63e-09	1.03e-06
cellular response to cytokine stimulus (GO:0071345)	930	42	14.81	+	2.84	2.76e-09	1.05e-06
regulation of signaling (GO:0023051)	3443	99	54.81	+	1.81	2.9e-09	1.08e-06
locomotion (GO:0040011)	1237	50	19.69	+	2.54	3.42e-09	1.19e-06
cell motility (GO:0048870)	1012	44	16.11	+	2.73	3.36e-09	1.2e-06
localization of cell (GO:0051674)	1012	44	16.11	+	2.73	3.36e-09	1.22e-06
multicellular organismal process (GO:0032501)	6697	159	106.62	+	1.49	3.83e-09	1.3e-06
cellular nitrogen compound metabolic process (GO:0034641)	5205	39	82.87	-	0.47	3.97e-09	1.32e-06
multicellular organism development (GO:0007275)	4821	125	76.75	+	1.63	4.29e-09	1.4e-06
organic cyclic compound metabolic process (GO:1901360)	5017	37	79.87	-	0.46	5.53e-09	1.77e-06
nucleobase-containing compound metabolic process (GO:0006139)	4595	32	73.15	-	0.44	6.03e-09	1.89e-06
developmental process (GO:0032502)	5501	137	87.58	+	1.56	6.45e-09	1.98e-06
regulation of cell communication (GO:0010646)	3410	97	54.29	+	1.79	6.7e-09	2.02e-06
signal transduction (GO:0007165)	4878	125	77.66	+	1.61	1.08e-08	3.18e-06
positive regulation of cell adhesion (GO:0045785)	392	25	6.24	+	4.01	1.19e-08	3.45e-06
cytokine-mediated signaling pathway (GO:0019221)	619	32	9.85	+	3.25	1.28e-08	3.63e-06
collagen fibril organization (GO:0030199)	46	10	0.73	+	13.65	1.47e-08	4.11e-06
signaling (GO:0023052)	5196	130	82.72	+	1.57	1.58e-08	4.35e-06
regulation of response to external stimulus (GO:0032101)	805	37	12.82	+	2.89	1.71e-08	4.61e-06
positive regulation of cell proliferation (GO:0008284)	919	40	14.63	+	2.73	1.82e-08	4.74e-06
positive regulation of cell migration (GO:0030335)	463	27	7.37	+	3.66	1.8e-08	4.79e-06
positive regulation of biological process (GO:0048518)	5882	142	93.64	+	1.52	2e-08	5.13e-06
cell communication (GO:0007154)	5310	131	84.54	+	1.55	3.02e-08	7.63e-06
positive regulation of cell motility (GO:2000147)	480	27	7.64	+	3.53	3.65e-08	9.08e-06
regulation of developmental process (GO:0050793)	2452	75	39.04	+	1.92	4.67e-08	1.14e-05
response to growth factor (GO:0070848)	521	28	8.29	+	3.38	5.03e-08	1.21e-05
cellular aromatic compound metabolic process (GO:0006725)	4808	37	76.55	-	0.48	5.2e-08	1.23e-05
cellular response to growth factor stimulus (GO:0071363)	490	27	7.8	+	3.46	5.44e-08	1.27e-05
positive regulation of cellular component movement (GO:0051272)	494	27	7.86	+	3.43	6.37e-08	1.47e-05
positive regulation of response to stimulus (GO:0048584)	2300	71	36.62	+	1.94	8.75e-08	1.98e-05
defense response (GO:0006952)	1261	47	20.08	+	2.34	1.03e-07	2.3e-05
response to stress (GO:0006950)	3367	92	53.6	+	1.72	1.28e-07	2.78e-05
positive regulation of locomotion (GO:0040017)	513	27	8.17	+	3.31	1.31e-07	2.81e-05
positive regulation of multicellular organismal process (GO:0051240)	1655	56	26.35	+	2.13	1.28e-07	2.81e-05
Unclassified (UNCLASSIFIED)	3356	21	53.43	-	0.39	1.39e-07	2.9e-05
biological_process (GO:0008150)	17686	314	281.57	+	1.12	1.39e-07	2.94e-05
regulation of biological process (GO:0050789)	11443	230	182.18	+	1.26	1.67e-07	3.45e-05
cellular response to stimulus (GO:0051716)	6433	148	102.42	+	1.45	2.38e-07	4.78e-05
regulation of inflammatory response (GO:0050727)	397	23	6.32	+	3.64	2.36e-07	4.81e-05
biological regulation (GO:0065007)	12104	239	192.7	+	1.24	2.5e-07	4.96e-05
response to tumor necrosis factor (GO:0034612)	222	17	3.53	+	4.81	2.54e-07	4.97e-05
regulation of multicellular organismal development (GO:2000026)	1905	61	30.33	+	2.01	2.66e-07	5.15e-05
tissue development (GO:0009888)	1698	56	27.03	+	2.07	3.11e-07	5.79e-05
cellular response to transforming growth factor beta stimulus (GO:0071560)	149	14	2.37	+	5.9	3.04e-07	5.8e-05
RNA metabolic process (GO:0016070)	3456	23	55.02	-	0.42	3.07e-07	5.8e-05
collagen-activated signaling pathway (GO:0038065)	13	6	0.21	+	28.99	3.24e-07	5.96e-05
heart development (GO:0007507)	505	26	8.04	+	3.23	3.38e-07	6.15e-05
organelle organization (GO:0006996)	3283	21	52.27	-	0.4	3.69e-07	6.65e-05
movement of cell or subcellular component (GO:0006928)	1454	50	23.15	+	2.16	4.23e-07	7.53e-05
response to endogenous stimulus (GO:0009719)	1403	49	22.34	+	2.19	4.46e-07	7.84e-05
negative regulation of response to stimulus (GO:0048585)	1540	52	24.52	+	2.12	4.68e-07	8.15e-05
response to transforming growth factor beta (GO:0071559)	157	14	2.5	+	5.6	5.45e-07	9.38e-05
response to wounding (GO:0009611)	560	27	8.92	+	3.03	6.77e-07	0.000115
aminoglycan metabolic process (GO:0006022)	164	14	2.61	+	5.36	8.86e-07	0.000149
negative regulation of cellular response to growth factor stimulus (GO:0090288)	140	13	2.23	+	5.83	9.11e-07	0.000152
localization (GO:0051179)	5542	130	88.23	+	1.47	9.62e-07	0.000159
gene expression (GO:0010467)	3769	28	60	-	0.47	1.13e-06	0.000185
glycosaminoglycan biosynthetic process (GO:0006024)	100	11	1.59	+	6.91	1.39e-06	0.000225
animal organ morphogenesis (GO:0009887)	924	36	14.71	+	2.45	1.44e-06	0.00023
regulation of cell-substrate adhesion (GO:0010810)	199	15	3.17	+	4.73	1.56e-06	0.000246
regulation of cellular response to growth factor stimulus (GO:0090287)	258	17	4.11	+	4.14	1.79e-06	0.000281
skeletal system development (GO:0001501)	485	24	7.72	+	3.11	1.87e-06	0.00029
positive regulation of signal transduction (GO:0009967)	1574	51	25.06	+	2.04	1.93e-06	0.000296
mucopolysaccharide metabolic process (GO:1903510)	105	11	1.67	+	6.58	2.16e-06	0.000322
aminoglycan biosynthetic process (GO:0006023)	105	11	1.67	+	6.58	2.16e-06	0.000325
glycosaminoglycan metabolic process (GO:0030203)	152	13	2.42	+	5.37	2.14e-06	0.000325
collagen-activated tyrosine kinase receptor signaling pathway (GO:0038063)	10	5	0.16	+	31.41	2.42e-06	0.000358
animal organ development (GO:0048513)	3081	82	49.05	+	1.67	2.65e-06	0.000388
positive regulation of signaling (GO:0023056)	1725	54	27.46	+	1.97	3.09e-06	0.000448
heart morphogenesis (GO:0003007)	242	16	3.85	+	4.15	3.46e-06	0.000498
positive regulation of cellular process (GO:0048522)	5188	121	82.6	+	1.46	3.89e-06	0.000553
positive regulation of response to external stimulus (GO:0032103)	276	17	4.39	+	3.87	4.21e-06	0.000594
transmembrane receptor protein serine/threonine kinase signaling pathway (GO:0007178)	192	14	3.06	+	4.58	4.97e-06	0.000689
positive regulation of cell communication (GO:0010647)	1717	53	27.34	+	1.94	4.95e-06	0.000692
negative regulation of multicellular organismal process (GO:0051241)	1147	40	18.26	+	2.19	5.3e-06	0.000728
DNA metabolic process (GO:0006259)	786	0	12.51	-	< 0.01	5.8e-06	0.00079
cell adhesion mediated by integrin (GO:0033627)	24	6	0.38	+	15.7	6.12e-06	0.000826
regulation of epithelial cell proliferation (GO:0050678)	320	18	5.09	+	3.53	7.24e-06	0.000969
cellular response to tumor necrosis factor (GO:0071356)	199	14	3.17	+	4.42	7.31e-06	0.00097
cartilage development (GO:0051216)	172	13	2.74	+	4.75	7.54e-06	0.000993
regulated exocytosis (GO:0045055)	685	28	10.91	+	2.57	8.75e-06	0.00114
secretion (GO:0046903)	1079	38	17.18	+	2.21	8.87e-06	0.00115
regulation of endothelial cell proliferation (GO:0001936)	124	11	1.97	+	5.57	9.44e-06	0.00121
cellular response to endogenous stimulus (GO:0071495)	1139	39	18.13	+	2.15	9.84e-06	0.00124
secretion by cell (GO:0032940)	965	35	15.36	+	2.28	9.8e-06	0.00125
venous blood vessel development (GO:0060841)	15	5	0.24	+	20.94	1.17e-05	0.00146
muscle tissue morphogenesis (GO:0060415)	81	9	1.29	+	6.98	1.19e-05	0.00146
wound healing (GO:0042060)	470	22	7.48	+	2.94	1.17e-05	0.00146
cardiac chamber morphogenesis (GO:0003206)	128	11	2.04	+	5.4	1.25e-05	0.00153
response to external stimulus (GO:0009605)	1975	57	31.44	+	1.81	1.32e-05	0.0016
regulation of transport (GO:0051049)	1744	52	27.77	+	1.87	1.54e-05	0.00186
chemotaxis (GO:0006935)	518	23	8.25	+	2.79	1.65e-05	0.00198
regulation of signaling receptor activity (GO:0010469)	557	24	8.87	+	2.71	1.73e-05	0.00205
taxis (GO:0042330)	520	23	8.28	+	2.78	1.75e-05	0.00206
circulatory system process (GO:0003013)	380	19	6.05	+	3.14	1.96e-05	0.00229
cardiac atrium morphogenesis (GO:0003209)	31	6	0.49	+	12.16	2.19e-05	0.00248
muscle organ morphogenesis (GO:0048644)	88	9	1.4	+	6.42	2.18e-05	0.00249
ossification (GO:0001503)	251	15	4	+	3.75	2.16e-05	0.00249
positive regulation of angiogenesis (GO:0045766)	163	12	2.6	+	4.62	2.16e-05	0.0025
connective tissue development (GO:0061448)	221	14	3.52	+	3.98	2.22e-05	0.0025
trabecula morphogenesis (GO:0061383)	48	7	0.76	+	9.16	2.32e-05	0.00259
cellular nitrogen compound biosynthetic process (GO:0044271)	3555	29	56.6	-	0.51	2.33e-05	0.00259
cardiac chamber development (GO:0003205)	165	12	2.63	+	4.57	2.41e-05	0.00266
exocytosis (GO:0006887)	770	29	12.26	+	2.37	2.87e-05	0.00315
immune system process (GO:0002376)	2622	69	41.74	+	1.65	2.95e-05	0.0032
cardiac muscle tissue morphogenesis (GO:0055008)	70	8	1.11	+	7.18	3.02e-05	0.00322
positive regulation of cardiac muscle tissue growth (GO:0055023)	33	6	0.53	+	11.42	2.99e-05	0.00323
positive regulation of inflammatory response (GO:0050729)	116	10	1.85	+	5.41	3.02e-05	0.00324
cell chemotaxis (GO:0060326)	198	13	3.15	+	4.12	3.06e-05	0.00324
organ growth (GO:0035265)	93	9	1.48	+	6.08	3.26e-05	0.00343
response to oxygen-containing compound (GO:1901700)	1466	45	23.34	+	1.93	3.4e-05	0.00354
enzyme linked receptor protein signaling pathway (GO:0007167)	687	27	10.94	+	2.47	3.51e-05	0.00364
positive regulation of cell-substrate adhesion (GO:0010811)	119	10	1.89	+	5.28	3.7e-05	0.00381
cardiac atrium development (GO:0003230)	35	6	0.56	+	10.77	4.01e-05	0.00408
heart trabecula morphogenesis (GO:0061384)	35	6	0.56	+	10.77	4.01e-05	0.0041
transforming growth factor beta receptor signaling pathway (GO:0007179)	96	9	1.53	+	5.89	4.11e-05	0.00415
regulation of cellular process (GO:0050794)	10758	209	171.27	+	1.22	4.32e-05	0.00433
RNA processing (GO:0006396)	836	1	13.31	-	0.08	4.46e-05	0.00442
mRNA metabolic process (GO:0016071)	672	0	10.7	-	< 0.01	4.45e-05	0.00444
regulation of immune system process (GO:0002682)	1527	46	24.31	+	1.89	4.75e-05	0.00467
blood circulation (GO:0008015)	373	18	5.94	+	3.03	5.02e-05	0.00492
positive regulation of heart growth (GO:0060421)	37	6	0.59	+	10.19	5.3e-05	0.00515
positive regulation of vasculature development (GO:1904018)	180	12	2.87	+	4.19	5.36e-05	0.00518
regeneration (GO:0031099)	152	11	2.42	+	4.55	5.48e-05	0.00523
cardiac ventricle development (GO:0003231)	125	10	1.99	+	5.02	5.45e-05	0.00524
regulation of cardiac muscle tissue growth (GO:0055021)	56	7	0.89	+	7.85	5.68e-05	0.00539
receptor-mediated endocytosis (GO:0006898)	275	15	4.38	+	3.43	5.83e-05	0.0055
regulation of response to stress (GO:0080134)	1398	43	22.26	+	1.93	5.89e-05	0.00552
regulation of system process (GO:0044057)	526	22	8.37	+	2.63	5.93e-05	0.00553
chondroitin sulfate metabolic process (GO:0030204)	38	6	0.6	+	9.92	6.05e-05	0.00557
negative regulation of cell proliferation (GO:0008285)	674	26	10.73	+	2.42	6.03e-05	0.00559
regulation of acute inflammatory response (GO:0002673)	154	11	2.45	+	4.49	6.12e-05	0.00561
response to lipid (GO:0033993)	841	30	13.39	+	2.24	6.2e-05	0.00565
regulation of adaptive immune response (GO:0002819)	156	11	2.48	+	4.43	6.83e-05	0.00618
vesicle-mediated transport (GO:0016192)	1885	53	30.01	+	1.77	6.97e-05	0.00627
regulation of cytokine production (GO:0001817)	631	25	10.05	+	2.49	7.06e-05	0.00632
regulation of smooth muscle cell proliferation (GO:0048660)	130	10	2.07	+	4.83	7.41e-05	0.00659
cellular process (GO:0009987)	15086	272	240.18	+	1.13	8.4e-05	0.00743
peptidyl-proline modification (GO:0018208)	60	7	0.96	+	7.33	8.47e-05	0.00745
protein metabolic process (GO:0019538)	4413	101	70.26	+	1.44	8.57e-05	0.00749
positive regulation of smooth muscle cell proliferation (GO:0048661)	83	8	1.32	+	6.05	9.19e-05	0.008
chondroitin sulfate biosynthetic process (GO:0030206)	25	5	0.4	+	12.56	9.47e-05	0.0082
regulation of transmembrane receptor protein serine/threonine kinase signaling pathway (GO:0090092)	223	13	3.55	+	3.66	9.64e-05	0.00829
proteoglycan metabolic process (GO:0006029)	84	8	1.34	+	5.98	9.93e-05	0.00845
response to corticosteroid (GO:0031960)	163	11	2.6	+	4.24	9.87e-05	0.00845
regulation of heart growth (GO:0060420)	62	7	0.99	+	7.09	0.000102	0.00866
post-translational protein modification (GO:0043687)	361	17	5.75	+	2.96	0.000108	0.00906
positive regulation of cardiac muscle tissue development (GO:0055025)	43	6	0.68	+	8.76	0.000112	0.00925
cardiac muscle tissue growth (GO:0055017)	26	5	0.41	+	12.08	0.000112	0.00929
chondroitin sulfate proteoglycan metabolic process (GO:0050654)	43	6	0.68	+	8.76	0.000112	0.0093
protein hydroxylation (GO:0018126)	26	5	0.41	+	12.08	0.000112	0.00934
tissue morphogenesis (GO:0048729)	553	22	8.8	+	2.5	0.000119	0.00976
positive regulation of cytokine production (GO:0001819)	401	18	6.38	+	2.82	0.000121	0.00985
negative regulation of transmembrane receptor protein serine/threonine kinase signaling pathway (GO:0090101)	112	9	1.78	+	5.05	0.000124	0.0101
positive regulation of acute inflammatory response (GO:0002675)	27	5	0.43	+	11.63	0.00013	0.0105
heart growth (GO:0060419)	27	5	0.43	+	11.63	0.00013	0.0105
negative regulation of signal transduction (GO:0009968)	1193	37	18.99	+	1.95	0.000132	0.0106
chromosome organization (GO:0051276)	1014	3	16.14	-	0.19	0.000135	0.0107
cellular response to DNA damage stimulus (GO:0006974)	746	1	11.88	-	0.08	0.000135	0.0107
regulation of defense response (GO:0031347)	744	27	11.84	+	2.28	0.000147	0.0116
response to lipopolysaccharide (GO:0032496)	302	15	4.81	+	3.12	0.000157	0.0122
positive regulation of developmental process (GO:0051094)	1319	40	21	+	1.9	0.000156	0.0122
regulation of adaptive immune response based on somatic recombination of immune receptors built from immunoglobulin superfamily domains (GO:0002822)	144	10	2.29	+	4.36	0.000163	0.0127
branching involved in blood vessel morphogenesis (GO:0001569)	29	5	0.46	+	10.83	0.000176	0.0136
sulfur compound biosynthetic process (GO:0044272)	176	11	2.8	+	3.93	0.000186	0.0143
response to glucocorticoid (GO:0051384)	147	10	2.34	+	4.27	0.000191	0.0146
regulation of epithelial cell migration (GO:0010632)	208	12	3.31	+	3.62	0.000195	0.0147
positive regulation of organ growth (GO:0046622)	48	6	0.76	+	7.85	0.000194	0.0148
cell activation (GO:0001775)	1035	33	16.48	+	2	0.0002	0.0151
chondroitin sulfate proteoglycan biosynthetic process (GO:0050650)	30	5	0.48	+	10.47	0.000202	0.0152
response to interleukin-1 (GO:0070555)	149	10	2.37	+	4.22	0.000212	0.0157
positive regulation of leukocyte cell-cell adhesion (GO:1903039)	210	12	3.34	+	3.59	0.000212	0.0158
organic cyclic compound biosynthetic process (GO:1901362)	3235	28	51.5	-	0.54	0.000218	0.0161
regulation of endothelial cell migration (GO:0010594)	150	10	2.39	+	4.19	0.000223	0.0164
positive regulation of peptidyl-tyrosine phosphorylation (GO:0050731)	180	11	2.87	+	3.84	0.000224	0.0164
positive regulation of immune system process (GO:0002684)	1046	33	16.65	+	1.98	0.000229	0.0167
cardiac ventricle morphogenesis (GO:0003208)	72	7	1.15	+	6.11	0.00024	0.0174
positive regulation of cell-cell adhesion (GO:0022409)	246	13	3.92	+	3.32	0.000242	0.0174
cell-matrix adhesion (GO:0007160)	124	9	1.97	+	4.56	0.000254	0.0182
cellular extravasation (GO:0045123)	32	5	0.51	+	9.81	0.000265	0.0189
regulation of vascular endothelial growth factor production (GO:0010574)	32	5	0.51	+	9.81	0.000265	0.0189
response to molecule of bacterial origin (GO:0002237)	319	15	5.08	+	2.95	0.000275	0.0195
regulation of leukocyte cell-cell adhesion (GO:1903037)	284	14	4.52	+	3.1	0.000278	0.0196
positive regulation of epithelial cell proliferation (GO:0050679)	185	11	2.95	+	3.73	0.00028	0.0197
cellular response to interleukin-1 (GO:0071347)	126	9	2.01	+	4.49	0.000284	0.0199
regulation of cardiac muscle tissue development (GO:0055024)	75	7	1.19	+	5.86	0.000303	0.0211
leukocyte migration (GO:0050900)	360	16	5.73	+	2.79	0.000317	0.0218
platelet degranulation (GO:0002576)	128	9	2.04	+	4.42	0.000317	0.0219
heterocycle biosynthetic process (GO:0018130)	3095	27	49.27	-	0.55	0.000317	0.0219
cellular response to interferon-gamma (GO:0071346)	159	10	2.53	+	3.95	0.000346	0.0237
immune response (GO:0006955)	1774	48	28.24	+	1.7	0.000349	0.0238
negative regulation of cell adhesion (GO:0007162)	257	13	4.09	+	3.18	0.000361	0.0244
cardiac muscle tissue development (GO:0048738)	160	10	2.55	+	3.93	0.000363	0.0245
sulfur compound catabolic process (GO:0044273)	55	6	0.88	+	6.85	0.000381	0.0256
collagen metabolic process (GO:0032963)	56	6	0.89	+	6.73	0.000416	0.0277
positive regulation of osteoblast differentiation (GO:0045669)	56	6	0.89	+	6.73	0.000416	0.0278
atrial cardiac muscle tissue development (GO:0003228)	7	3	0.11	+	26.92	0.000422	0.0279
sexual reproduction (GO:0019953)	802	2	12.77	-	0.16	0.000424	0.0279
atrial cardiac muscle tissue morphogenesis (GO:0055009)	7	3	0.11	+	26.92	0.000422	0.028
response to steroid hormone (GO:0048545)	334	15	5.32	+	2.82	0.000437	0.0284
lung development (GO:0030324)	164	10	2.61	+	3.83	0.000436	0.0285
developmental growth (GO:0048589)	371	16	5.91	+	2.71	0.000435	0.0285
regulation of cell-cell adhesion (GO:0022407)	374	16	5.95	+	2.69	0.000473	0.0306
regulation of secretion (GO:0051046)	735	25	11.7	+	2.14	0.00049	0.0315
proteoglycan biosynthetic process (GO:0030166)	58	6	0.92	+	6.5	0.000494	0.0317
transcription, DNA-templated (GO:0006351)	2560	21	40.76	-	0.52	0.000502	0.0319
nucleic acid-templated transcription (GO:0097659)	2561	21	40.77	-	0.52	0.000501	0.0321
cellular biosynthetic process (GO:0044249)	4627	48	73.66	-	0.65	0.000515	0.0325
growth (GO:0040007)	377	16	6	+	2.67	0.000514	0.0326
response to amino acid (GO:0043200)	109	8	1.74	+	4.61	0.000519	0.0327
respiratory tube development (GO:0030323)	168	10	2.67	+	3.74	0.000522	0.0327
cell-substrate adhesion (GO:0031589)	169	10	2.69	+	3.72	0.000545	0.0337
negative regulation of endothelial cell proliferation (GO:0001937)	38	5	0.6	+	8.26	0.000542	0.0338
positive regulation of T cell activation (GO:0050870)	201	11	3.2	+	3.44	0.000544	0.0338
regulation of T cell activation (GO:0050863)	305	14	4.86	+	2.88	0.000549	0.0338
organic substance biosynthetic process (GO:1901576)	4713	49	75.03	-	0.65	0.000551	0.0338
sequestering of extracellular ligand from receptor (GO:0035581)	8	3	0.13	+	23.55	0.000573	0.0341
leukocyte chemotaxis (GO:0030595)	139	9	2.21	+	4.07	0.000558	0.0341
peptidyl-proline hydroxylation to 4-hydroxy-L-proline (GO:0018401)	8	3	0.13	+	23.55	0.000573	0.0343
regulation of natural killer cell chemotaxis (GO:2000501)	8	3	0.13	+	23.55	0.000573	0.0344
regulation of CD4-positive, alpha-beta T cell proliferation (GO:2000561)	8	3	0.13	+	23.55	0.000573	0.0345
regulation of leukocyte migration (GO:0002685)	170	10	2.71	+	3.69	0.000569	0.0345
negative regulation of immune system process (GO:0002683)	419	17	6.67	+	2.55	0.000566	0.0345
blood vessel maturation (GO:0001955)	8	3	0.13	+	23.55	0.000573	0.0347
aromatic compound biosynthetic process (GO:0019438)	3100	28	49.35	-	0.57	0.000585	0.0347
cellular developmental process (GO:0048869)	3649	83	58.09	+	1.43	0.000627	0.0371
muscle structure development (GO:0061061)	463	18	7.37	+	2.44	0.000634	0.0373
cellular macromolecule biosynthetic process (GO:0034645)	3562	34	56.71	-	0.6	0.000671	0.0392
nucleobase-containing compound biosynthetic process (GO:0034654)	3026	27	48.18	-	0.56	0.000668	0.0392
endocytosis (GO:0006897)	651	23	10.36	+	2.22	0.000675	0.0393
detection of chemical stimulus (GO:0009593)	499	0	7.94	-	< 0.01	0.000709	0.0411
regulation of cardiac muscle cell proliferation (GO:0060043)	41	5	0.65	+	7.66	0.000742	0.0426
cytokine production (GO:0001816)	145	9	2.31	+	3.9	0.000742	0.0427
cellular response to amino acid stimulus (GO:0071230)	63	6	1	+	5.98	0.00074	0.0428
venous blood vessel morphogenesis (GO:0048845)	9	3	0.14	+	20.94	0.000755	0.0432
positive regulation of leukocyte migration (GO:0002687)	116	8	1.85	+	4.33	0.000763	0.0434
negative regulation of cell migration (GO:0030336)	245	12	3.9	+	3.08	0.000788	0.0447
negative regulation of cell communication (GO:0010648)	1286	37	20.47	+	1.81	0.00079	0.0447
regulation of cytokine secretion (GO:0050707)	178	10	2.83	+	3.53	0.000797	0.0449
negative regulation of vasculature development (GO:1901343)	117	8	1.86	+	4.29	0.000804	0.045
negative regulation of signaling (GO:0023057)	1290	37	20.54	+	1.8	0.000803	0.0451
negative regulation of biological process (GO:0048519)	5072	108	80.75	+	1.34	0.000809	0.0451
import into cell (GO:0098657)	721	24	11.48	+	2.09	0.000819	0.0455
mesenchyme development (GO:0060485)	213	11	3.39	+	3.24	0.000858	0.0475
regulation of immune effector process (GO:0002697)	436	17	6.94	+	2.45	0.000864	0.0476
regulation of organ growth (GO:0046620)	91	7	1.45	+	4.83	0.000891	0.0488
regulation of secretion by cell (GO:1903530)	678	23	10.79	+	2.13	0.000902	0.0489
trabecula formation (GO:0060343)	24	4	0.38	+	10.47	0.000901	0.049
positive regulation of endothelial cell proliferation (GO:0001938)	91	7	1.45	+	4.83	0.000891	0.049
response to interferon-gamma (GO:0034341)	181	10	2.88	+	3.47	0.000899	0.0491

## Sheet: Cluster5
Analysis Type:	PANTHER Overrepresentation Test (Released 20171205)
Annotation Version and Release Date:	GO Ontology database Released 2018-07-03
Analyzed List:	Cluster 5 (Homo sapiens)
Reference List:	Homo sapiens (all genes in database)
Test Type:	FISHER
GO biological process complete	Homo sapiens - REFLIST (21042)	Cluster 5 (43)	Cluster 5 (expected)	Cluster 5 (over/under)	Cluster 5 (fold Enrichment)	Cluster 5 (raw P-value)	Cluster 5 (FDR)
trans-synaptic signaling, modulating synaptic transmission (GO:0099550)	6	2	0.01	+	> 100	0.000113	0.034
autonomic nervous system development (GO:0048483)	45	3	0.09	+	32.62	0.000128	0.0372
embryonic appendage morphogenesis (GO:0035113)	129	7	0.26	+	26.55	1.06e-08	2.76e-05
embryonic limb morphogenesis (GO:0030326)	129	7	0.26	+	26.55	1.06e-08	3.31e-05
feeding behavior (GO:0007631)	85	4	0.17	+	23.03	3.23e-05	0.012
appendage morphogenesis (GO:0035107)	150	7	0.31	+	22.84	2.86e-08	4.47e-05
limb morphogenesis (GO:0035108)	150	7	0.31	+	22.84	2.86e-08	4.97e-05
appendage development (GO:0048736)	177	7	0.36	+	19.35	8.5e-08	8.87e-05
limb development (GO:0060173)	177	7	0.36	+	19.35	8.5e-08	9.5e-05
embryonic skeletal system development (GO:0048706)	129	4	0.26	+	15.17	0.000154	0.0431
embryonic organ morphogenesis (GO:0048562)	291	6	0.59	+	10.09	2.92e-05	0.0114
visual system development (GO:0150063)	341	7	0.7	+	10.05	6.07e-06	0.00307
eye development (GO:0001654)	341	7	0.7	+	10.05	6.07e-06	0.00317
camera-type eye development (GO:0043010)	296	6	0.6	+	9.92	3.21e-05	0.0122
sensory system development (GO:0048880)	346	7	0.71	+	9.9	6.67e-06	0.00326
sensory organ morphogenesis (GO:0090596)	251	5	0.51	+	9.75	0.000168	0.046
embryonic organ development (GO:0048568)	426	8	0.87	+	9.19	2.33e-06	0.0014
embryonic morphogenesis (GO:0048598)	556	10	1.14	+	8.8	1.55e-07	0.000135
regulation of neuron differentiation (GO:0045664)	631	11	1.29	+	8.53	4.54e-08	5.92e-05
sensory organ development (GO:0007423)	523	9	1.07	+	8.42	1.02e-06	0.000693
positive regulation of neuron differentiation (GO:0045666)	353	6	0.72	+	8.32	8.37e-05	0.0267
regulation of neuron projection development (GO:0010975)	477	8	0.97	+	8.21	5.29e-06	0.00296
pattern specification process (GO:0007389)	419	7	0.86	+	8.18	2.25e-05	0.00903
skeletal system development (GO:0001501)	485	8	0.99	+	8.07	5.96e-06	0.00322
behavior (GO:0007610)	561	8	1.15	+	6.98	1.69e-05	0.00696
regulation of neurogenesis (GO:0050767)	779	11	1.59	+	6.91	3.66e-07	0.000286
regulation of nervous system development (GO:0051960)	866	12	1.77	+	6.78	1.17e-07	0.000108
positive regulation of nervous system development (GO:0051962)	509	7	1.04	+	6.73	7.58e-05	0.0258
regulation of plasma membrane bounded cell projection organization (GO:0120035)	639	8	1.31	+	6.13	4.22e-05	0.0154
tube development (GO:0035295)	807	10	1.65	+	6.06	4.33e-06	0.00251
regulation of cell projection organization (GO:0031344)	647	8	1.32	+	6.05	4.61e-05	0.016
regulation of cell development (GO:0060284)	897	11	1.83	+	6	1.44e-06	0.000903
embryo development (GO:0009790)	914	10	1.87	+	5.35	1.28e-05	0.00571
generation of neurons (GO:0048699)	1470	16	3	+	5.33	1.46e-08	3.27e-05
animal organ morphogenesis (GO:0009887)	924	10	1.89	+	5.3	1.4e-05	0.0061
transcription by RNA polymerase II (GO:0006366)	770	8	1.57	+	5.08	0.000153	0.0435
neurogenesis (GO:0022008)	1562	16	3.19	+	5.01	3.42e-08	4.86e-05
neuron development (GO:0048666)	783	8	1.6	+	5	0.000171	0.0454
nervous system development (GO:0007399)	2245	21	4.59	+	4.58	4.17e-10	3.27e-06
neuron differentiation (GO:0030182)	963	9	1.97	+	4.57	0.000124	0.0366
regulation of multicellular organismal development (GO:2000026)	1905	17	3.89	+	4.37	8.1e-08	9.75e-05
regulation of cell differentiation (GO:0045595)	1718	15	3.51	+	4.27	8.24e-07	0.000586
positive regulation of transcription by RNA polymerase II (GO:0045944)	1166	10	2.38	+	4.2	9.93e-05	0.0305
anatomical structure morphogenesis (GO:0009653)	2044	16	4.18	+	3.83	1.32e-06	0.000863
regulation of developmental process (GO:0050793)	2452	18	5.01	+	3.59	5.42e-07	0.000404
positive regulation of transcription, DNA-templated (GO:0045893)	1501	11	3.07	+	3.59	0.000168	0.0454
positive regulation of multicellular organismal process (GO:0051240)	1655	12	3.38	+	3.55	8.7e-05	0.0273
regulation of multicellular organismal process (GO:0051239)	2904	20	5.93	+	3.37	2.5e-07	0.000206
system development (GO:0048731)	4254	27	8.69	+	3.11	1.58e-09	8.23e-06
animal organ development (GO:0048513)	3081	18	6.3	+	2.86	1.47e-05	0.00621
multicellular organism development (GO:0007275)	4821	28	9.85	+	2.84	4.55e-09	1.78e-05
cell differentiation (GO:0030154)	3573	20	7.3	+	2.74	6.96e-06	0.0033
cellular developmental process (GO:0048869)	3649	20	7.46	+	2.68	9.65e-06	0.00444
anatomical structure development (GO:0048856)	5179	28	10.58	+	2.65	2.45e-08	4.79e-05
developmental process (GO:0032502)	5501	28	11.24	+	2.49	9.86e-08	9.65e-05
multicellular organismal process (GO:0032501)	6697	34	13.69	+	2.48	2.65e-10	4.15e-06
positive regulation of biological process (GO:0048518)	5882	25	12.02	+	2.08	4.6e-05	0.0164
regulation of biological process (GO:0050789)	11443	36	23.38	+	1.54	8.2e-05	0.0267
biological regulation (GO:0065007)	12104	37	24.73	+	1.5	8.01e-05	0.0267

## Sheet: Cluster6
Analysis Type:	PANTHER Overrepresentation Test (Released 20171205)
Annotation Version and Release Date:	GO Ontology database Released 2018-07-03
Analyzed List:	Cluster 6 (Homo sapiens)
Reference List:	Homo sapiens (all genes in database)
Test Type:	FISHER
GO biological process complete	Homo sapiens - REFLIST (21042)	Cluster 6 (15)	Cluster 6 (expected)	Cluster 6 (over/under)	Cluster 6 (fold Enrichment)	Cluster 6 (raw P-value)
negative regulation of cation transmembrane transport (GO:1904063)	76	2	0.05	+	36.92	0.00138
renal phosphate ion absorption (GO:0097291)	1	1	0	+	> 100	0.00142
macromolecule metabolic process (GO:0043170)	7702	0	5.49	-	< 0.01	0.00184
negative regulation of ion transmembrane transport (GO:0034766)	89	2	0.06	+	31.52	0.00187
glutathione transport (GO:0034635)	2	1	0	+	> 100	0.00214
tripeptide transport (GO:0042939)	2	1	0	+	> 100	0.00214
regulation of glycine import across plasma membrane (GO:1900923)	2	1	0	+	> 100	0.00214
negative regulation of glycine import across plasma membrane (GO:1900924)	2	1	0	+	> 100	0.00214
negative regulation of sodium:proton antiporter activity (GO:0032416)	2	1	0	+	> 100	0.00214
regulation of eye pigmentation (GO:0048073)	3	1	0	+	> 100	0.00285
negative regulation of transmembrane transport (GO:0034763)	112	2	0.08	+	25.05	0.00291
dorsal root ganglion development (GO:1990791)	4	1	0	+	> 100	0.00356
negative regulation of dopamine receptor signaling pathway (GO:0060160)	4	1	0	+	> 100	0.00356
bile acid secretion (GO:0032782)	5	1	0	+	> 100	0.00427
renal sodium ion transport (GO:0003096)	5	1	0	+	> 100	0.00427
negative regulation of ion transport (GO:0043271)	142	2	0.1	+	19.76	0.0046
negative regulation of neurotransmitter uptake (GO:0051581)	6	1	0	+	> 100	0.00498
regulation of sodium:proton antiporter activity (GO:0032415)	6	1	0	+	> 100	0.00498
phospholipase C-activating dopamine receptor signaling pathway (GO:0060158)	7	1	0	+	> 100	0.00569
oligopeptide transport (GO:0006857)	7	1	0	+	> 100	0.00569
negative regulation of MAPK cascade (GO:0043409)	164	2	0.12	+	17.11	0.00606
cellular divalent inorganic anion homeostasis (GO:0072501)	8	1	0.01	+	> 100	0.00639
cellular trivalent inorganic anion homeostasis (GO:0072502)	8	1	0.01	+	> 100	0.00639
negative regulation of cell growth involved in cardiac muscle cell development (GO:0061052)	8	1	0.01	+	> 100	0.00639
regulation of amino acid import across plasma membrane (GO:0010958)	8	1	0.01	+	> 100	0.00639
cellular phosphate ion homeostasis (GO:0030643)	8	1	0.01	+	> 100	0.00639
establishment of Golgi localization (GO:0051683)	8	1	0.01	+	> 100	0.00639
nitrogen compound metabolic process (GO:0006807)	8614	1	6.14	-	0.16	0.00666
regulation of amino acid transmembrane transport (GO:1903789)	10	1	0.01	+	> 100	0.00781
adenylate cyclase-activating dopamine receptor signaling pathway (GO:0007191)	10	1	0.01	+	> 100	0.00781
microvillus assembly (GO:0030033)	11	1	0.01	+	> 100	0.00852
regulation of dopamine receptor signaling pathway (GO:0060159)	11	1	0.01	+	> 100	0.00852
cellular macromolecule metabolic process (GO:0044260)	6512	0	4.64	-	< 0.01	0.00854
negative regulation of phosphatidylinositol 3-kinase signaling (GO:0014067)	12	1	0.01	+	> 100	0.00922
auditory receptor cell stereocilium organization (GO:0060088)	12	1	0.01	+	> 100	0.00922
negative regulation of sodium ion transmembrane transporter activity (GO:2000650)	12	1	0.01	+	> 100	0.00922
divalent inorganic anion homeostasis (GO:0072505)	13	1	0.01	+	> 100	0.00993
trivalent inorganic anion homeostasis (GO:0072506)	13	1	0.01	+	> 100	0.00993
negative regulation of platelet-derived growth factor receptor signaling pathway (GO:0010642)	13	1	0.01	+	> 100	0.00993
phosphate ion homeostasis (GO:0055062)	13	1	0.01	+	> 100	0.00993
very long-chain fatty acid biosynthetic process (GO:0042761)	13	1	0.01	+	> 100	0.00993
microvillus organization (GO:0032528)	13	1	0.01	+	> 100	0.00993
establishment of epithelial cell apical/basal polarity (GO:0045198)	13	1	0.01	+	> 100	0.00993
negative regulation of sodium ion transmembrane transport (GO:1902306)	13	1	0.01	+	> 100	0.00993
cellular anion homeostasis (GO:0030002)	14	1	0.01	+	> 100	0.0106
cellular monovalent inorganic anion homeostasis (GO:0030320)	14	1	0.01	+	> 100	0.0106
ganglion development (GO:0061548)	14	1	0.01	+	> 100	0.0106
negative regulation of anion transmembrane transport (GO:1903960)	14	1	0.01	+	> 100	0.0106
renal absorption (GO:0070293)	14	1	0.01	+	> 100	0.0106
Golgi localization (GO:0051645)	14	1	0.01	+	> 100	0.0106
auditory receptor cell morphogenesis (GO:0002093)	14	1	0.01	+	> 100	0.0106
negative regulation of amino acid transport (GO:0051956)	14	1	0.01	+	> 100	0.0106
regulation of developmental pigmentation (GO:0048070)	15	1	0.01	+	93.52	0.0113
negative regulation of cardiac muscle cell differentiation (GO:2000726)	15	1	0.01	+	93.52	0.0113
regulation of cell growth involved in cardiac muscle cell development (GO:0061050)	16	1	0.01	+	87.67	0.012
negative regulation of sodium ion transport (GO:0010766)	16	1	0.01	+	87.67	0.012
polarized epithelial cell differentiation (GO:0030859)	16	1	0.01	+	87.67	0.012
regulation of proton transport (GO:0010155)	16	1	0.01	+	87.67	0.012
establishment of apical/basal cell polarity (GO:0035089)	17	1	0.01	+	82.52	0.0128
lymph node development (GO:0048535)	18	1	0.01	+	77.93	0.0135
establishment of monopolar cell polarity (GO:0061162)	19	1	0.01	+	73.83	0.0142
negative regulation of cardiocyte differentiation (GO:1905208)	19	1	0.01	+	73.83	0.0142
regulation of neurotransmitter uptake (GO:0051580)	19	1	0.01	+	73.83	0.0142
auditory receptor cell development (GO:0060117)	19	1	0.01	+	73.83	0.0142
establishment or maintenance of monopolar cell polarity (GO:0061339)	20	1	0.01	+	70.14	0.0149
regulation of platelet-derived growth factor receptor signaling pathway (GO:0010640)	20	1	0.01	+	70.14	0.0149
monovalent inorganic anion homeostasis (GO:0055083)	20	1	0.01	+	70.14	0.0149
nuclear migration (GO:0007097)	20	1	0.01	+	70.14	0.0149
negative regulation of heart growth (GO:0061117)	21	1	0.01	+	66.8	0.0156
negative regulation of cardiac muscle tissue growth (GO:0055022)	21	1	0.01	+	66.8	0.0156
negative regulation of neurotransmitter transport (GO:0051589)	21	1	0.01	+	66.8	0.0156
negative regulation of potassium ion transmembrane transport (GO:1901380)	22	1	0.02	+	63.76	0.0163
negative regulation of organic acid transport (GO:0032891)	22	1	0.02	+	63.76	0.0163
positive regulation of heart rate (GO:0010460)	23	1	0.02	+	60.99	0.017
organic substance metabolic process (GO:0071704)	9422	2	6.72	-	0.3	0.0171
negative regulation of cardiac muscle hypertrophy (GO:0010614)	24	1	0.02	+	58.45	0.0177
modified amino acid transport (GO:0072337)	24	1	0.02	+	58.45	0.0177
autophagosome maturation (GO:0097352)	25	1	0.02	+	56.11	0.0184
regulation of excretion (GO:0044062)	25	1	0.02	+	56.11	0.0184
nucleus localization (GO:0051647)	25	1	0.02	+	56.11	0.0184
B cell homeostasis (GO:0001782)	25	1	0.02	+	56.11	0.0184
negative regulation of muscle hypertrophy (GO:0014741)	26	1	0.02	+	53.95	0.0191
inactivation of MAPK activity (GO:0000188)	26	1	0.02	+	53.95	0.0191
primary metabolic process (GO:0044238)	9082	2	6.47	-	0.31	0.0194
regulation of cation transmembrane transport (GO:1904062)	305	2	0.22	+	9.2	0.0196
regulation of anion transmembrane transport (GO:1903959)	27	1	0.02	+	51.96	0.0198
inner ear auditory receptor cell differentiation (GO:0042491)	28	1	0.02	+	50.1	0.0205
establishment of epithelial cell polarity (GO:0090162)	28	1	0.02	+	50.1	0.0205
positive regulation of excitatory postsynaptic potential (GO:2000463)	28	1	0.02	+	50.1	0.0205
negative regulation of amine transport (GO:0051953)	28	1	0.02	+	50.1	0.0205
negative regulation of organ growth (GO:0046621)	29	1	0.02	+	48.37	0.0212
negative regulation of response to drug (GO:2001024)	29	1	0.02	+	48.37	0.0212
negative regulation of anion transport (GO:1903792)	30	1	0.02	+	46.76	0.0219
negative regulation of cardiac muscle tissue development (GO:0055026)	30	1	0.02	+	46.76	0.0219
negative regulation of potassium ion transport (GO:0043267)	31	1	0.02	+	45.25	0.0226
T cell homeostasis (GO:0043029)	32	1	0.02	+	43.84	0.0233
inner ear receptor cell stereocilium organization (GO:0060122)	32	1	0.02	+	43.84	0.0233
very long-chain fatty acid metabolic process (GO:0000038)	33	1	0.02	+	42.51	0.024
regulation of cardiac muscle cell differentiation (GO:2000725)	33	1	0.02	+	42.51	0.024
response to morphine (GO:0043278)	34	1	0.02	+	41.26	0.0247
response to isoquinoline alkaloid (GO:0014072)	34	1	0.02	+	41.26	0.0247
response to amphetamine (GO:0001975)	34	1	0.02	+	41.26	0.0247
negative regulation of striated muscle cell differentiation (GO:0051154)	35	1	0.02	+	40.08	0.0253
regulation of amino acid transport (GO:0051955)	36	1	0.03	+	38.97	0.026
positive regulation of heart contraction (GO:0045823)	37	1	0.03	+	37.91	0.0267
hair cell differentiation (GO:0035315)	37	1	0.03	+	37.91	0.0267
dopamine receptor signaling pathway (GO:0007212)	37	1	0.03	+	37.91	0.0267
establishment or maintenance of epithelial cell apical/basal polarity (GO:0045197)	39	1	0.03	+	35.97	0.0281
morphogenesis of a polarized epithelium (GO:0001738)	39	1	0.03	+	35.97	0.0281
regulation of metal ion transport (GO:0010959)	370	2	0.26	+	7.58	0.0281
modulation of excitatory postsynaptic potential (GO:0098815)	41	1	0.03	+	34.21	0.0295
negative regulation of protein kinase B signaling (GO:0051898)	41	1	0.03	+	34.21	0.0295
regulation of neuron migration (GO:2001222)	41	1	0.03	+	34.21	0.0295
sulfur compound transport (GO:0072348)	41	1	0.03	+	34.21	0.0295
organic cyclic compound metabolic process (GO:1901360)	5017	0	3.58	-	< 0.01	0.0297
cellular nitrogen compound metabolic process (GO:0034641)	5205	0	3.71	-	< 0.01	0.0302
establishment or maintenance of bipolar cell polarity (GO:0061245)	42	1	0.03	+	33.4	0.0302
establishment or maintenance of apical/basal cell polarity (GO:0035088)	42	1	0.03	+	33.4	0.0302
cellular aromatic compound metabolic process (GO:0006725)	4808	0	3.43	-	< 0.01	0.0303
heterocycle metabolic process (GO:0046483)	4767	0	3.4	-	< 0.01	0.0306
negative regulation of protein phosphorylation (GO:0001933)	391	2	0.28	+	7.18	0.0311
regulation of cardiocyte differentiation (GO:1905207)	45	1	0.03	+	31.17	0.0323
neuroepithelial cell differentiation (GO:0060563)	46	1	0.03	+	30.5	0.033
response to amine (GO:0014075)	46	1	0.03	+	30.5	0.033
inner ear receptor cell development (GO:0060119)	46	1	0.03	+	30.5	0.033
negative regulation of G-protein coupled receptor protein signaling pathway (GO:0045744)	46	1	0.03	+	30.5	0.033
regulation of membrane potential (GO:0042391)	407	2	0.29	+	6.89	0.0334
negative regulation of striated muscle tissue development (GO:0045843)	47	1	0.03	+	29.85	0.0337
anion homeostasis (GO:0055081)	47	1	0.03	+	29.85	0.0337
cofactor transport (GO:0051181)	47	1	0.03	+	29.85	0.0337
negative regulation of muscle organ development (GO:0048635)	48	1	0.03	+	29.23	0.0344
negative regulation of muscle tissue development (GO:1901862)	49	1	0.03	+	28.63	0.035
columnar/cuboidal epithelial cell development (GO:0002066)	50	1	0.04	+	28.06	0.0357
regulation of sodium ion transmembrane transporter activity (GO:2000649)	50	1	0.04	+	28.06	0.0357
lymphocyte homeostasis (GO:0002260)	51	1	0.04	+	27.51	0.0364
negative regulation of phosphorylation (GO:0042326)	429	2	0.31	+	6.54	0.0368
response to cocaine (GO:0042220)	53	1	0.04	+	26.47	0.0378
negative regulation of muscle cell differentiation (GO:0051148)	53	1	0.04	+	26.47	0.0378
response to bronchodilator (GO:0097366)	54	1	0.04	+	25.98	0.0385
regulation of cardiac muscle hypertrophy (GO:0010611)	55	1	0.04	+	25.51	0.0392
positive regulation of intrinsic apoptotic signaling pathway (GO:2001244)	55	1	0.04	+	25.51	0.0392
regulation of ion transmembrane transport (GO:0034765)	448	2	0.32	+	6.26	0.0398
regulation of cardiac muscle tissue growth (GO:0055021)	56	1	0.04	+	25.05	0.0399
inner ear receptor cell differentiation (GO:0060113)	56	1	0.04	+	25.05	0.0399
metabolic process (GO:0008152)	9879	3	7.04	-	0.43	0.0402
regulation of muscle hypertrophy (GO:0014743)	57	1	0.04	+	24.61	0.0405
regulation of organic acid transport (GO:0032890)	57	1	0.04	+	24.61	0.0405
negative regulation of transport (GO:0051051)	454	2	0.32	+	6.18	0.0408
positive regulation of neurological system process (GO:0031646)	58	1	0.04	+	24.19	0.0412
lymphocyte migration (GO:0072676)	60	1	0.04	+	23.38	0.0426
regulation of sodium ion transmembrane transport (GO:1902305)	60	1	0.04	+	23.38	0.0426
mechanoreceptor differentiation (GO:0042490)	61	1	0.04	+	23	0.0433
regulation of heart growth (GO:0060420)	62	1	0.04	+	22.63	0.044
negative regulation of ion transmembrane transporter activity (GO:0032413)	65	1	0.05	+	21.58	0.046
negative regulation of ERK1 and ERK2 cascade (GO:0070373)	66	1	0.05	+	21.25	0.0467
negative regulation of intracellular signal transduction (GO:1902532)	491	2	0.35	+	5.71	0.047
leukocyte homeostasis (GO:0001776)	67	1	0.05	+	20.94	0.0474
acid secretion (GO:0046717)	69	1	0.05	+	20.33	0.0487
positive regulation of blood circulation (GO:1903524)	70	1	0.05	+	20.04	0.0494
Rab protein signal transduction (GO:0032482)	72	1	0.05	+	19.48	0.0508
negative regulation of MAP kinase activity (GO:0043407)	73	1	0.05	+	19.22	0.0515
negative regulation of transporter activity (GO:0032410)	73	1	0.05	+	19.22	0.0515
regulation of potassium ion transmembrane transport (GO:1901379)	74	1	0.05	+	18.96	0.0521
protein metabolic process (GO:0019538)	4413	0	3.15	-	< 0.01	0.0524
regulation of biosynthetic process (GO:0009889)	4376	0	3.12	-	< 0.01	0.0524
regulation of cellular biosynthetic process (GO:0031326)	4302	0	3.07	-	< 0.01	0.0526
sensory organ development (GO:0007423)	523	2	0.37	+	5.36	0.0526
regulation of cardiac muscle tissue development (GO:0055024)	75	1	0.05	+	18.7	0.0528
regulation of system process (GO:0044057)	526	2	0.37	+	5.33	0.0531
regulation of nucleobase-containing compound metabolic process (GO:0019219)	4183	0	2.98	-	< 0.01	0.0534
nucleobase-containing compound metabolic process (GO:0006139)	4595	0	3.28	-	< 0.01	0.0534
regulation of macromolecule biosynthetic process (GO:0010556)	4176	0	2.98	-	< 0.01	0.0535
regulation of gene expression (GO:0010468)	4633	0	3.3	-	< 0.01	0.0538
chloride transmembrane transport (GO:1902476)	78	1	0.06	+	17.98	0.0548
response to anesthetic (GO:0072347)	78	1	0.06	+	17.98	0.0548
regulation of transmembrane transport (GO:0034762)	539	2	0.38	+	5.21	0.0555
anion transport (GO:0006820)	539	2	0.38	+	5.21	0.0555
negative regulation of phosphate metabolic process (GO:0045936)	540	2	0.38	+	5.2	0.0557
negative regulation of phosphorus metabolic process (GO:0010563)	541	2	0.39	+	5.19	0.0558
regulation of muscle adaptation (GO:0043502)	86	1	0.06	+	16.31	0.0602
regulation of sodium ion transport (GO:0002028)	87	1	0.06	+	16.12	0.0609
negative regulation of protein modification process (GO:0031400)	568	2	0.4	+	4.94	0.0609
regulation of potassium ion transport (GO:0043266)	89	1	0.06	+	15.76	0.0622
regulation of organ growth (GO:0046620)	91	1	0.06	+	15.42	0.0636
regulation of heart rate (GO:0002027)	91	1	0.06	+	15.42	0.0636
regulation of anion transport (GO:0044070)	93	1	0.07	+	15.08	0.0649
phospholipase C-activating G-protein coupled receptor signaling pathway (GO:0007200)	94	1	0.07	+	14.92	0.0656
chloride transport (GO:0006821)	94	1	0.07	+	14.92	0.0656
nervous system process (GO:0050877)	1335	3	0.95	+	3.15	0.0656
regulation of neurotransmitter transport (GO:0051588)	95	1	0.07	+	14.77	0.0663
columnar/cuboidal epithelial cell differentiation (GO:0002065)	96	1	0.07	+	14.61	0.0669
regulation of response to drug (GO:2001023)	96	1	0.07	+	14.61	0.0669
inner ear morphogenesis (GO:0042472)	97	1	0.07	+	14.46	0.0676
regulation of amine transport (GO:0051952)	98	1	0.07	+	14.31	0.0683
gland morphogenesis (GO:0022612)	99	1	0.07	+	14.17	0.0689
regulation of striated muscle cell differentiation (GO:0051153)	99	1	0.07	+	14.17	0.0689
inorganic anion transmembrane transport (GO:0098661)	102	1	0.07	+	13.75	0.0709
negative regulation of developmental growth (GO:0048640)	102	1	0.07	+	13.75	0.0709
regulation of phosphatidylinositol 3-kinase signaling (GO:0014066)	104	1	0.07	+	13.49	0.0723
establishment of cell polarity (GO:0030010)	108	1	0.08	+	12.99	0.0749
renal system process (GO:0003014)	109	1	0.08	+	12.87	0.0756
response to alkaloid (GO:0043279)	111	1	0.08	+	12.64	0.0769
regulation of ion transport (GO:0043269)	656	2	0.47	+	4.28	0.0783
ear morphogenesis (GO:0042471)	116	1	0.08	+	12.09	0.0802
regulation of neurological system process (GO:0031644)	118	1	0.08	+	11.89	0.0815
fatty acid biosynthetic process (GO:0006633)	119	1	0.08	+	11.79	0.0822
adenylate cyclase-activating G-protein coupled receptor signaling pathway (GO:0007189)	126	1	0.09	+	11.13	0.0868
regulation of striated muscle tissue development (GO:0016202)	128	1	0.09	+	10.96	0.0881
negative regulation of canonical Wnt signaling pathway (GO:0090090)	130	1	0.09	+	10.79	0.0894
regulation of muscle tissue development (GO:1901861)	130	1	0.09	+	10.79	0.0894
gene expression (GO:0010467)	3769	0	2.69	-	< 0.01	0.0895
regulation of RNA biosynthetic process (GO:2001141)	3702	0	2.64	-	< 0.01	0.0897
regulation of nucleic acid-templated transcription (GO:1903506)	3694	0	2.63	-	< 0.01	0.0898
cellular protein metabolic process (GO:0044267)	3668	0	2.61	-	< 0.01	0.09
regulation of transcription, DNA-templated (GO:0006355)	3669	0	2.62	-	< 0.01	0.09
negative regulation of protein serine/threonine kinase activity (GO:0071901)	131	1	0.09	+	10.71	0.09
regulation of RNA metabolic process (GO:0051252)	3921	0	2.8	-	< 0.01	0.0903
macromolecule biosynthetic process (GO:0009059)	3617	0	2.58	-	< 0.01	0.0905
regulation of humoral immune response (GO:0002920)	132	1	0.09	+	10.63	0.0907
regulation of muscle organ development (GO:0048634)	132	1	0.09	+	10.63	0.0907
response to ammonium ion (GO:0060359)	132	1	0.09	+	10.63	0.0907
nucleic acid metabolic process (GO:0090304)	3979	0	2.84	-	< 0.01	0.091
cellular macromolecule biosynthetic process (GO:0034645)	3562	0	2.54	-	< 0.01	0.0912
cellular nitrogen compound biosynthetic process (GO:0044271)	3555	0	2.53	-	< 0.01	0.0914
regulation of cellular macromolecule biosynthetic process (GO:2000112)	4080	0	2.91	-	< 0.01	0.0928
monocarboxylic acid transport (GO:0015718)	136	1	0.1	+	10.31	0.0933
response to ethanol (GO:0045471)	136	1	0.1	+	10.31	0.0933
macroautophagy (GO:0016236)	138	1	0.1	+	10.17	0.0946
retina development in camera-type eye (GO:0060041)	138	1	0.1	+	10.17	0.0946
positive regulation of synaptic transmission (GO:0050806)	139	1	0.1	+	10.09	0.0952
regulation of G-protein coupled receptor protein signaling pathway (GO:0008277)	144	1	0.1	+	9.74	0.0985
cAMP-mediated signaling (GO:0019933)	145	1	0.1	+	9.67	0.0991
regulation of MAPK cascade (GO:0043408)	753	2	0.54	+	3.73	0.0991
sensory perception of sound (GO:0007605)	148	1	0.11	+	9.48	0.101
sphingolipid metabolic process (GO:0006665)	148	1	0.11	+	9.48	0.101
regulation of protein kinase activity (GO:0045859)	764	2	0.54	+	3.67	0.102
regulation of muscle cell differentiation (GO:0051147)	152	1	0.11	+	9.23	0.104
sodium ion transport (GO:0006814)	153	1	0.11	+	9.17	0.104
regulation of cell shape (GO:0008360)	154	1	0.11	+	9.11	0.105
regulation of cell migration (GO:0030334)	791	2	0.56	+	3.55	0.108
regulation of intrinsic apoptotic signaling pathway (GO:2001242)	160	1	0.11	+	8.77	0.109
negative regulation of Wnt signaling pathway (GO:0030178)	163	1	0.12	+	8.61	0.111
protein localization to plasma membrane (GO:0072659)	165	1	0.12	+	8.5	0.112
cyclic-nucleotide-mediated signaling (GO:0019935)	165	1	0.12	+	8.5	0.112
sensory perception of mechanical stimulus (GO:0050954)	166	1	0.12	+	8.45	0.113
positive regulation of apoptotic signaling pathway (GO:2001235)	170	1	0.12	+	8.25	0.115
cellular metabolic process (GO:0044237)	8970	3	6.39	-	0.47	0.115
inorganic anion transport (GO:0015698)	171	1	0.12	+	8.2	0.116
regulation of kinase activity (GO:0043549)	830	2	0.59	+	3.38	0.117
regulation of cell motility (GO:2000145)	845	2	0.6	+	3.32	0.12
regulation of cell size (GO:0008361)	180	1	0.13	+	7.79	0.121
negative regulation of cell growth (GO:0030308)	181	1	0.13	+	7.75	0.122
establishment or maintenance of cell polarity (GO:0007163)	182	1	0.13	+	7.71	0.123
inner ear development (GO:0048839)	184	1	0.13	+	7.62	0.124
epithelial cell development (GO:0002064)	189	1	0.13	+	7.42	0.127
multicellular organism development (GO:0007275)	4821	6	3.44	+	1.75	0.127
bone development (GO:0060348)	193	1	0.14	+	7.27	0.13
protein localization to cell periphery (GO:1990778)	195	1	0.14	+	7.19	0.131
signal transduction (GO:0007165)	4878	6	3.48	+	1.73	0.131
membrane lipid metabolic process (GO:0006643)	197	1	0.14	+	7.12	0.132
regulation of cell development (GO:0060284)	897	2	0.64	+	3.13	0.133
regulation of heart contraction (GO:0008016)	200	1	0.14	+	7.01	0.134
homeostasis of number of cells (GO:0048872)	200	1	0.14	+	7.01	0.134
regulation of protein kinase B signaling (GO:0051896)	204	1	0.15	+	6.88	0.137
organonitrogen compound metabolic process (GO:1901564)	5519	1	3.93	-	0.25	0.137
adenylate cyclase-modulating G-protein coupled receptor signaling pathway (GO:0007188)	206	1	0.15	+	6.81	0.138
regulation of locomotion (GO:0040012)	921	2	0.66	+	3.05	0.138
visual perception (GO:0007601)	209	1	0.15	+	6.71	0.14
ear development (GO:0043583)	210	1	0.15	+	6.68	0.14
regulation of cellular component movement (GO:0051270)	926	2	0.66	+	3.03	0.14
sensory perception of light stimulus (GO:0050953)	212	1	0.15	+	6.62	0.141
sensory perception (GO:0007600)	932	2	0.66	+	3.01	0.141
regulation of transferase activity (GO:0051338)	940	2	0.67	+	2.98	0.143
monocarboxylic acid biosynthetic process (GO:0072330)	217	1	0.15	+	6.46	0.145
negative regulation of protein kinase activity (GO:0006469)	219	1	0.16	+	6.41	0.146
system process (GO:0003008)	1887	3	1.35	+	2.23	0.146
positive regulation of nitrogen compound metabolic process (GO:0051173)	3079	0	2.19	-	< 0.01	0.149
heterocycle biosynthetic process (GO:0018130)	3095	0	2.21	-	< 0.01	0.149
aromatic compound biosynthetic process (GO:0019438)	3100	0	2.21	-	< 0.01	0.149
macromolecule modification (GO:0043412)	3256	0	2.32	-	< 0.01	0.149
organic cyclic compound biosynthetic process (GO:1901362)	3235	0	2.31	-	< 0.01	0.149
positive regulation of macromolecule metabolic process (GO:0010604)	3221	0	2.3	-	< 0.01	0.149
positive regulation of cellular metabolic process (GO:0031325)	3189	0	2.27	-	< 0.01	0.149
protein-containing complex disassembly (GO:0032984)	224	1	0.16	+	6.26	0.149
nucleobase-containing compound biosynthetic process (GO:0034654)	3026	0	2.16	-	< 0.01	0.15
protein modification process (GO:0036211)	3049	0	2.17	-	< 0.01	0.15
cellular protein modification process (GO:0006464)	3049	0	2.17	-	< 0.01	0.15
regulation of muscle system process (GO:0090257)	229	1	0.16	+	6.13	0.152
positive regulation of metabolic process (GO:0009893)	3470	0	2.47	-	< 0.01	0.153
RNA metabolic process (GO:0016070)	3456	0	2.46	-	< 0.01	0.153
regulation of ion transmembrane transporter activity (GO:0032412)	231	1	0.16	+	6.07	0.153
regulation of canonical Wnt signaling pathway (GO:0060828)	232	1	0.17	+	6.05	0.154
cellular lipid metabolic process (GO:0044255)	985	2	0.7	+	2.85	0.154
negative regulation of cellular protein metabolic process (GO:0032269)	990	2	0.71	+	2.83	0.155
negative regulation of kinase activity (GO:0033673)	237	1	0.17	+	5.92	0.157
regulation of calcium ion transport (GO:0051924)	238	1	0.17	+	5.89	0.157
regulation of transmembrane transporter activity (GO:0022898)	239	1	0.17	+	5.87	0.158
process utilizing autophagic mechanism (GO:0061919)	239	1	0.17	+	5.87	0.158
autophagy (GO:0006914)	239	1	0.17	+	5.87	0.158
response to alcohol (GO:0097305)	240	1	0.17	+	5.84	0.159
G-protein coupled receptor signaling pathway, coupled to cyclic nucleotide second messenger (GO:0007187)	242	1	0.17	+	5.8	0.16
Ras protein signal transduction (GO:0007265)	243	1	0.17	+	5.77	0.16
negative regulation of cell migration (GO:0030336)	245	1	0.17	+	5.73	0.162
anion transmembrane transport (GO:0098656)	245	1	0.17	+	5.73	0.162
regulation of blood circulation (GO:1903522)	246	1	0.18	+	5.7	0.162
regulation of transporter activity (GO:0032409)	251	1	0.18	+	5.59	0.165
ossification (GO:0001503)	251	1	0.18	+	5.59	0.165
sensory organ morphogenesis (GO:0090596)	251	1	0.18	+	5.59	0.165
cell-cell signaling (GO:0007267)	1028	2	0.73	+	2.73	0.165
negative regulation of mitotic cell cycle (GO:0045930)	254	1	0.18	+	5.52	0.167
negative regulation of growth (GO:0045926)	256	1	0.18	+	5.48	0.168
regulation of immune response (GO:0050776)	1040	2	0.74	+	2.7	0.168
regulation of metabolic process (GO:0019222)	6689	2	4.77	-	0.42	0.168
negative regulation of cell motility (GO:2000146)	260	1	0.19	+	5.4	0.171
negative regulation of protein metabolic process (GO:0051248)	1051	2	0.75	+	2.67	0.171
regulation of actin filament organization (GO:0110053)	263	1	0.19	+	5.33	0.172
negative regulation of molecular function (GO:0044092)	1074	2	0.77	+	2.61	0.177
secretion (GO:0046903)	1079	2	0.77	+	2.6	0.178
negative regulation of transferase activity (GO:0051348)	276	1	0.2	+	5.08	0.18
lipid transport (GO:0006869)	276	1	0.2	+	5.08	0.18
carboxylic acid transport (GO:0046942)	277	1	0.2	+	5.06	0.181
organic acid transport (GO:0015849)	277	1	0.2	+	5.06	0.181
organic substance transport (GO:0071702)	2115	3	1.51	+	1.99	0.186
embryonic organ morphogenesis (GO:0048562)	291	1	0.21	+	4.82	0.189
response to xenobiotic stimulus (GO:0009410)	292	1	0.21	+	4.8	0.19
negative regulation of cellular component movement (GO:0051271)	294	1	0.21	+	4.77	0.191
regulation of neurotransmitter levels (GO:0001505)	294	1	0.21	+	4.77	0.191
lipid localization (GO:0010876)	296	1	0.21	+	4.74	0.192
camera-type eye development (GO:0043010)	296	1	0.21	+	4.74	0.192
Wnt signaling pathway (GO:0016055)	306	1	0.22	+	4.58	0.198
cell-cell signaling by wnt (GO:0198738)	306	1	0.22	+	4.58	0.198
negative regulation of locomotion (GO:0040013)	308	1	0.22	+	4.55	0.199
regulation of Wnt signaling pathway (GO:0030111)	309	1	0.22	+	4.54	0.2
response to antibiotic (GO:0046677)	309	1	0.22	+	4.54	0.2
small GTPase mediated signal transduction (GO:0007264)	309	1	0.22	+	4.54	0.2
regulation of ERK1 and ERK2 cascade (GO:0070372)	310	1	0.22	+	4.53	0.2
fatty acid metabolic process (GO:0006631)	311	1	0.22	+	4.51	0.201
epidermal cell differentiation (GO:0009913)	312	1	0.22	+	4.5	0.201
negative regulation of cell development (GO:0010721)	316	1	0.23	+	4.44	0.204
system development (GO:0048731)	4254	5	3.03	+	1.65	0.204
regulation of developmental growth (GO:0048638)	322	1	0.23	+	4.36	0.207
negative regulation of signal transduction (GO:0009968)	1193	2	0.85	+	2.35	0.208
second-messenger-mediated signaling (GO:0019932)	325	1	0.23	+	4.32	0.209
G-protein coupled receptor signaling pathway (GO:0007186)	1206	2	0.86	+	2.33	0.211
nervous system development (GO:0007399)	2245	3	1.6	+	1.87	0.211
regulation of actin cytoskeleton organization (GO:0032956)	333	1	0.24	+	4.21	0.213
transmembrane transport (GO:0055085)	1212	2	0.86	+	2.31	0.213
carboxylic acid biosynthetic process (GO:0046394)	337	1	0.24	+	4.16	0.216
organic acid biosynthetic process (GO:0016053)	338	1	0.24	+	4.15	0.216
cellular biosynthetic process (GO:0044249)	4627	1	3.3	-	0.3	0.216
organic substance biosynthetic process (GO:1901576)	4713	1	3.36	-	0.3	0.216
biosynthetic process (GO:0009058)	4772	1	3.4	-	0.29	0.216
modulation of chemical synaptic transmission (GO:0050804)	339	1	0.24	+	4.14	0.217
regulation of trans-synaptic signaling (GO:0099177)	340	1	0.24	+	4.13	0.217
visual system development (GO:0150063)	341	1	0.24	+	4.11	0.218
regulation of MAP kinase activity (GO:0043405)	341	1	0.24	+	4.11	0.218
eye development (GO:0001654)	341	1	0.24	+	4.11	0.218
lipid metabolic process (GO:0006629)	1232	2	0.88	+	2.28	0.218
regulation of supramolecular fiber organization (GO:1902903)	346	1	0.25	+	4.05	0.221
sensory system development (GO:0048880)	346	1	0.25	+	4.05	0.221
anatomical structure development (GO:0048856)	5179	6	3.69	+	1.63	0.225
signaling (GO:0023052)	5196	6	3.7	+	1.62	0.226
leukocyte migration (GO:0050900)	360	1	0.26	+	3.9	0.229
cell communication (GO:0007154)	5310	6	3.79	+	1.59	0.231
negative regulation of cell communication (GO:0010648)	1286	2	0.92	+	2.18	0.233
macromolecule localization (GO:0033036)	2361	3	1.68	+	1.78	0.233
cellular component disassembly (GO:0022411)	369	1	0.26	+	3.8	0.234
ion transport (GO:0006811)	1289	2	0.92	+	2.18	0.234
negative regulation of signaling (GO:0023057)	1290	2	0.92	+	2.17	0.234
regulation of actin filament-based process (GO:0032970)	375	1	0.27	+	3.74	0.237
cell surface receptor signaling pathway involved in cell-cell signaling (GO:1905114)	377	1	0.27	+	3.72	0.238
regulation of cellular component size (GO:0032535)	379	1	0.27	+	3.7	0.239
regulation of transcription by RNA polymerase II (GO:0006357)	2623	0	1.87	-	< 0.01	0.242
transcription, DNA-templated (GO:0006351)	2560	0	1.82	-	< 0.01	0.242
nucleic acid-templated transcription (GO:0097659)	2561	0	1.83	-	< 0.01	0.242
RNA biosynthetic process (GO:0032774)	2570	0	1.83	-	< 0.01	0.242
developmental process (GO:0032502)	5501	6	3.92	+	1.53	0.242
cellular response to chemical stimulus (GO:0070887)	2746	0	1.96	-	< 0.01	0.244
establishment of organelle localization (GO:0051656)	389	1	0.28	+	3.61	0.245
regulation of apoptotic signaling pathway (GO:2001233)	391	1	0.28	+	3.59	0.246
monovalent inorganic cation transport (GO:0015672)	402	1	0.29	+	3.49	0.252
cell morphogenesis involved in neuron differentiation (GO:0048667)	410	1	0.29	+	3.42	0.256
positive regulation of GTPase activity (GO:0043547)	410	1	0.29	+	3.42	0.256
epidermis development (GO:0008544)	411	1	0.29	+	3.41	0.257
anterograde trans-synaptic signaling (GO:0098916)	412	1	0.29	+	3.4	0.257
chemical synaptic transmission (GO:0007268)	412	1	0.29	+	3.4	0.257
regulation of cellular metabolic process (GO:0031323)	6160	2	4.39	-	0.46	0.257
regulation of macromolecule metabolic process (GO:0060255)	6193	2	4.41	-	0.45	0.257
gland development (GO:0048732)	413	1	0.29	+	3.4	0.258
regulation of primary metabolic process (GO:0080090)	6112	2	4.36	-	0.46	0.258
animal organ development (GO:0048513)	3081	4	2.2	+	1.82	0.259
regulation of cell growth (GO:0001558)	417	1	0.3	+	3.36	0.26
regulation of nitrogen compound metabolic process (GO:0051171)	5948	2	4.24	-	0.47	0.26
trans-synaptic signaling (GO:0099537)	420	1	0.3	+	3.34	0.261
positive regulation of biological process (GO:0048518)	5882	2	4.19	-	0.48	0.261
organic anion transport (GO:0015711)	421	1	0.3	+	3.33	0.262
synaptic signaling (GO:0099536)	421	1	0.3	+	3.33	0.262
regulation of protein phosphorylation (GO:0001932)	1395	2	0.99	+	2.01	0.262
morphogenesis of an epithelium (GO:0002009)	422	1	0.3	+	3.32	0.263
embryonic organ development (GO:0048568)	426	1	0.3	+	3.29	0.265
multicellular organismal process (GO:0032501)	6697	7	4.77	+	1.47	0.267
plasma membrane bounded cell projection assembly (GO:0120031)	433	1	0.31	+	3.24	0.268
cell projection assembly (GO:0030031)	446	1	0.32	+	3.15	0.275
protein localization to membrane (GO:0072657)	446	1	0.32	+	3.15	0.275
generation of neurons (GO:0048699)	1470	2	1.05	+	1.91	0.283
peptide transport (GO:0015833)	1472	2	1.05	+	1.91	0.283
actin cytoskeleton organization (GO:0030036)	468	1	0.33	+	3	0.287
cellular protein localization (GO:0034613)	1491	2	1.06	+	1.88	0.288
regulation of cell morphogenesis (GO:0022604)	476	1	0.34	+	2.95	0.291
cellular macromolecule localization (GO:0070727)	1500	2	1.07	+	1.87	0.291
amide transport (GO:0042886)	1500	2	1.07	+	1.87	0.291
regulation of phosphorylation (GO:0042325)	1500	2	1.07	+	1.87	0.291
regulation of GTPase activity (GO:0043087)	482	1	0.34	+	2.91	0.294
neutrophil degranulation (GO:0043312)	483	1	0.34	+	2.9	0.295
skeletal system development (GO:0001501)	485	1	0.35	+	2.89	0.296
neutrophil activation involved in immune response (GO:0002283)	487	1	0.35	+	2.88	0.297
response to toxic substance (GO:0009636)	488	1	0.35	+	2.87	0.297
regulation of immune system process (GO:0002682)	1527	2	1.09	+	1.84	0.298
neutrophil mediated immunity (GO:0002446)	494	1	0.35	+	2.84	0.3
intracellular transport (GO:0046907)	1533	2	1.09	+	1.83	0.3
neutrophil activation (GO:0042119)	495	1	0.35	+	2.83	0.301
monocarboxylic acid metabolic process (GO:0032787)	496	1	0.35	+	2.83	0.301
negative regulation of response to stimulus (GO:0048585)	1540	2	1.1	+	1.82	0.302
granulocyte activation (GO:0036230)	500	1	0.36	+	2.81	0.303
homeostatic process (GO:0042592)	1552	2	1.11	+	1.81	0.305
leukocyte degranulation (GO:0043299)	505	1	0.36	+	2.78	0.306
regulation of protein serine/threonine kinase activity (GO:0071900)	506	1	0.36	+	2.77	0.306
regulation of anatomical structure size (GO:0090066)	507	1	0.36	+	2.77	0.307
neurogenesis (GO:0022008)	1562	2	1.11	+	1.8	0.308
myeloid leukocyte mediated immunity (GO:0002444)	515	1	0.37	+	2.72	0.311
regulation of cytoskeleton organization (GO:0051493)	515	1	0.37	+	2.72	0.311
positive regulation of signal transduction (GO:0009967)	1574	2	1.12	+	1.78	0.311
myeloid cell activation involved in immune response (GO:0002275)	517	1	0.37	+	2.71	0.312
cell morphogenesis involved in differentiation (GO:0000904)	528	1	0.38	+	2.66	0.317
negative regulation of cell cycle (GO:0045786)	532	1	0.38	+	2.64	0.319
actin filament-based process (GO:0030029)	537	1	0.38	+	2.61	0.322
regulation of biological quality (GO:0065008)	3758	4	2.68	+	1.49	0.326
tissue morphogenesis (GO:0048729)	553	1	0.39	+	2.54	0.33
embryonic morphogenesis (GO:0048598)	556	1	0.4	+	2.52	0.331
intracellular signal transduction (GO:0035556)	1649	2	1.18	+	1.7	0.331
response to chemical (GO:0042221)	4292	1	3.06	-	0.33	0.333
myeloid leukocyte activation (GO:0002274)	569	1	0.41	+	2.47	0.338
regulation of phosphate metabolic process (GO:0019220)	1692	2	1.21	+	1.66	0.343
regulation of phosphorus metabolic process (GO:0051174)	1694	2	1.21	+	1.66	0.343
tissue development (GO:0009888)	1698	2	1.21	+	1.65	0.344
organelle localization (GO:0051640)	584	1	0.42	+	2.4	0.345
hematopoietic or lymphoid organ development (GO:0048534)	585	1	0.42	+	2.4	0.345
regulation of mitotic cell cycle (GO:0007346)	587	1	0.42	+	2.39	0.346
small molecule biosynthetic process (GO:0044283)	593	1	0.42	+	2.37	0.349
regulation of cell differentiation (GO:0045595)	1718	2	1.22	+	1.63	0.35
positive regulation of cell communication (GO:0010647)	1717	2	1.22	+	1.63	0.35
lipid biosynthetic process (GO:0008610)	597	1	0.43	+	2.35	0.351
cellular ion homeostasis (GO:0006873)	600	1	0.43	+	2.34	0.352
positive regulation of signaling (GO:0023056)	1725	2	1.23	+	1.63	0.352
positive regulation of apoptotic process (GO:0043065)	607	1	0.43	+	2.31	0.356
regulation of transport (GO:0051049)	1744	2	1.24	+	1.61	0.357
leukocyte activation involved in immune response (GO:0002366)	611	1	0.44	+	2.3	0.358
positive regulation of programmed cell death (GO:0043068)	613	1	0.44	+	2.29	0.359
cell activation involved in immune response (GO:0002263)	615	1	0.44	+	2.28	0.359
immune system development (GO:0002520)	617	1	0.44	+	2.27	0.36
metal ion transport (GO:0030001)	617	1	0.44	+	2.27	0.36
establishment of localization in cell (GO:0051649)	1757	2	1.25	+	1.6	0.36
nitrogen compound transport (GO:0071705)	1761	2	1.26	+	1.59	0.361
immune response (GO:0006955)	1774	2	1.26	+	1.58	0.365
regulation of protein modification process (GO:0031399)	1775	2	1.27	+	1.58	0.365
inorganic ion transmembrane transport (GO:0098660)	636	1	0.45	+	2.21	0.369
neuron projection development (GO:0031175)	642	1	0.46	+	2.19	0.372
protein-containing complex subunit organization (GO:0043933)	1822	2	1.3	+	1.54	0.378
regulation of intracellular signal transduction (GO:1902531)	1828	2	1.3	+	1.53	0.379
cellular component organization (GO:0016043)	5448	2	3.88	-	0.51	0.381
cellular component organization or biogenesis (GO:0071840)	5622	2	4.01	-	0.5	0.381
positive regulation of cell death (GO:0010942)	665	1	0.47	+	2.11	0.383
cell morphogenesis (GO:0000902)	666	1	0.47	+	2.11	0.383
epithelial cell differentiation (GO:0030855)	668	1	0.48	+	2.1	0.384
inorganic ion homeostasis (GO:0098771)	670	1	0.48	+	2.09	0.385
positive regulation of cellular process (GO:0048522)	5188	2	3.7	-	0.54	0.386
negative regulation of cell proliferation (GO:0008285)	674	1	0.48	+	2.08	0.387
positive regulation of biosynthetic process (GO:0009891)	1952	0	1.39	-	< 0.01	0.389
response to external stimulus (GO:0009605)	1975	0	1.41	-	< 0.01	0.389
positive regulation of cellular biosynthetic process (GO:0031328)	1921	0	1.37	-	< 0.01	0.389
positive regulation of gene expression (GO:0010628)	1914	0	1.36	-	< 0.01	0.389
phosphate-containing compound metabolic process (GO:0006796)	2113	0	1.51	-	< 0.01	0.39
phosphorus metabolic process (GO:0006793)	2140	0	1.53	-	< 0.01	0.391
regulated exocytosis (GO:0045055)	685	1	0.49	+	2.05	0.392
cellular chemical homeostasis (GO:0055082)	687	1	0.49	+	2.04	0.393
negative regulation of cell differentiation (GO:0045596)	688	1	0.49	+	2.04	0.393
cellular response to organic substance (GO:0071310)	2243	0	1.6	-	< 0.01	0.394
regulation of growth (GO:0040008)	690	1	0.49	+	2.03	0.394
multi-organism process (GO:0051704)	2336	0	1.67	-	< 0.01	0.399
innate immune response (GO:0045087)	708	1	0.5	+	1.98	0.402
brain development (GO:0007420)	716	1	0.51	+	1.96	0.405
regulation of developmental process (GO:0050793)	2452	3	1.75	+	1.72	0.407
cellular response to stimulus (GO:0051716)	6433	6	4.59	+	1.31	0.413
ion homeostasis (GO:0050801)	735	1	0.52	+	1.91	0.414
regulation of secretion (GO:0051046)	735	1	0.52	+	1.91	0.414
regulation of localization (GO:0032879)	2581	3	1.84	+	1.63	0.417
positive regulation of hydrolase activity (GO:0051345)	751	1	0.54	+	1.87	0.421
immune system process (GO:0002376)	2622	3	1.87	+	1.61	0.421
head development (GO:0060322)	757	1	0.54	+	1.85	0.423
leukocyte mediated immunity (GO:0002443)	759	1	0.54	+	1.85	0.424
cellular component morphogenesis (GO:0032989)	762	1	0.54	+	1.84	0.425
negative regulation of catalytic activity (GO:0043086)	767	1	0.55	+	1.83	0.427
exocytosis (GO:0006887)	770	1	0.55	+	1.82	0.429
regulation of neurogenesis (GO:0050767)	779	1	0.56	+	1.8	0.432
neuron development (GO:0048666)	783	1	0.56	+	1.79	0.434
cation transport (GO:0006812)	813	1	0.58	+	1.73	0.447
regulation of multicellular organismal process (GO:0051239)	2904	3	2.07	+	1.45	0.451
cellular homeostasis (GO:0019725)	837	1	0.6	+	1.68	0.456
regulation of nervous system development (GO:0051960)	866	1	0.62	+	1.62	0.468
ion transmembrane transport (GO:0034220)	887	1	0.63	+	1.58	0.476
response to organonitrogen compound (GO:0010243)	890	1	0.63	+	1.58	0.477
leukocyte activation (GO:0045321)	892	1	0.64	+	1.57	0.478
cell adhesion (GO:0007155)	895	1	0.64	+	1.57	0.479
carboxylic acid metabolic process (GO:0019752)	897	1	0.64	+	1.56	0.48
response to organic cyclic compound (GO:0014070)	900	1	0.64	+	1.56	0.481
biological adhesion (GO:0022610)	901	1	0.64	+	1.56	0.482
cell migration (GO:0016477)	906	1	0.65	+	1.55	0.483
embryo development (GO:0009790)	914	1	0.65	+	1.53	0.487
negative regulation of developmental process (GO:0051093)	918	1	0.65	+	1.53	0.488
animal organ morphogenesis (GO:0009887)	924	1	0.66	+	1.52	0.49
central nervous system development (GO:0007417)	926	1	0.66	+	1.51	0.491
response to stress (GO:0006950)	3367	1	2.4	-	0.42	0.491
organelle organization (GO:0006996)	3283	1	2.34	-	0.43	0.492
intracellular protein transport (GO:0006886)	937	1	0.67	+	1.5	0.495
oxidation-reduction process (GO:0055114)	944	1	0.67	+	1.49	0.498
response to drug (GO:0042493)	948	1	0.68	+	1.48	0.499
neuron differentiation (GO:0030182)	963	1	0.69	+	1.46	0.505
secretion by cell (GO:0032940)	965	1	0.69	+	1.45	0.506
oxoacid metabolic process (GO:0043436)	987	1	0.7	+	1.42	0.514
regulation of response to stimulus (GO:0048583)	4165	4	2.97	+	1.35	0.516
regulation of anatomical structure morphogenesis (GO:0022603)	1000	1	0.71	+	1.4	0.518
cell motility (GO:0048870)	1012	1	0.72	+	1.39	0.523
response to nitrogen compound (GO:1901698)	1012	1	0.72	+	1.39	0.523
localization of cell (GO:0051674)	1012	1	0.72	+	1.39	0.523
organic acid metabolic process (GO:0006082)	1014	1	0.72	+	1.38	0.524
cell activation (GO:0001775)	1035	1	0.74	+	1.36	0.531
chemical homeostasis (GO:0048878)	1041	1	0.74	+	1.35	0.533
transport (GO:0006810)	4392	4	3.13	+	1.28	0.533
positive regulation of intracellular signal transduction (GO:1902533)	1048	1	0.75	+	1.34	0.535
immune effector process (GO:0002252)	1059	1	0.75	+	1.32	0.539
establishment of localization (GO:0051234)	4506	4	3.21	+	1.25	0.542
plasma membrane bounded cell projection organization (GO:0120036)	1076	1	0.77	+	1.3	0.545
negative regulation of biological process (GO:0048519)	5072	2	3.62	-	0.55	0.545
epithelium development (GO:0060429)	1082	1	0.77	+	1.3	0.547
cytoskeleton organization (GO:0007010)	1084	1	0.77	+	1.29	0.548
cell projection organization (GO:0030030)	1114	1	0.79	+	1.26	0.558
regulation of cell cycle (GO:0051726)	1116	1	0.8	+	1.26	0.559
negative regulation of multicellular organismal process (GO:0051241)	1147	1	0.82	+	1.22	0.569
regulation of organelle organization (GO:0033043)	1217	1	0.87	+	1.15	0.591
locomotion (GO:0040011)	1237	1	0.88	+	1.13	0.597
regulation of hydrolase activity (GO:0051336)	1250	1	0.89	+	1.12	0.601
response to stimulus (GO:0050896)	8274	7	5.9	+	1.19	0.603
defense response (GO:0006952)	1261	1	0.9	+	1.11	0.604
organonitrogen compound biosynthetic process (GO:1901566)	1423	0	1.01	-	< 0.01	0.619
negative regulation of cellular macromolecule biosynthetic process (GO:2000113)	1358	0	0.97	-	< 0.01	0.619
negative regulation of macromolecule biosynthetic process (GO:0010558)	1426	0	1.02	-	< 0.01	0.619
reproduction (GO:0000003)	1387	0	0.99	-	< 0.01	0.619
reproductive process (GO:0022414)	1384	0	0.99	-	< 0.01	0.619
negative regulation of nucleobase-containing compound metabolic process (GO:0045934)	1421	0	1.01	-	< 0.01	0.619
response to endogenous stimulus (GO:0009719)	1403	0	1	-	< 0.01	0.619
regulation of response to stress (GO:0080134)	1398	0	1	-	< 0.01	0.619
negative regulation of biosynthetic process (GO:0009890)	1506	0	1.07	-	< 0.01	0.62
positive regulation of developmental process (GO:0051094)	1319	0	0.94	-	< 0.01	0.62
negative regulation of cellular biosynthetic process (GO:0031327)	1483	0	1.06	-	< 0.01	0.62
positive regulation of transcription, DNA-templated (GO:0045893)	1501	0	1.07	-	< 0.01	0.62
cell cycle (GO:0007049)	1327	0	0.95	-	< 0.01	0.62
positive regulation of cellular protein metabolic process (GO:0032270)	1550	0	1.1	-	< 0.01	0.621
positive regulation of RNA biosynthetic process (GO:1902680)	1584	0	1.13	-	< 0.01	0.622
positive regulation of nucleic acid-templated transcription (GO:1903508)	1583	0	1.13	-	< 0.01	0.622
cellular response to stress (GO:0033554)	1575	0	1.12	-	< 0.01	0.622
positive regulation of RNA metabolic process (GO:0051254)	1663	0	1.19	-	< 0.01	0.625
positive regulation of protein metabolic process (GO:0051247)	1653	0	1.18	-	< 0.01	0.625
negative regulation of gene expression (GO:0010629)	1680	0	1.2	-	< 0.01	0.626
organic substance catabolic process (GO:1901575)	1689	0	1.2	-	< 0.01	0.627
positive regulation of macromolecule biosynthetic process (GO:0010557)	1835	0	1.31	-	< 0.01	0.635
positive regulation of nucleobase-containing compound metabolic process (GO:0045935)	1844	0	1.31	-	< 0.01	0.636
regulation of multicellular organismal development (GO:2000026)	1905	2	1.36	+	1.47	0.64
protein localization (GO:0008104)	2048	2	1.46	+	1.37	0.652
regulation of catalytic activity (GO:0050790)	2247	2	1.6	+	1.25	0.67
negative regulation of nitrogen compound metabolic process (GO:0051172)	2279	2	1.62	+	1.23	0.674
positive regulation of response to stimulus (GO:0048584)	2300	2	1.64	+	1.22	0.676
cellular localization (GO:0051641)	2342	2	1.67	+	1.2	0.68
cell surface receptor signaling pathway (GO:0007166)	2359	2	1.68	+	1.19	0.682
regulation of cellular component organization (GO:0051128)	2403	2	1.71	+	1.17	0.686
negative regulation of cellular metabolic process (GO:0031324)	2445	2	1.74	+	1.15	0.691
regulation of cellular protein metabolic process (GO:0032268)	2512	2	1.79	+	1.12	0.698
negative regulation of macromolecule metabolic process (GO:0010605)	2536	2	1.81	+	1.11	0.701
response to organic substance (GO:0010033)	2855	1	2.04	-	0.49	0.709
cellular component biogenesis (GO:0044085)	2666	1	1.9	-	0.53	0.71
Unclassified (UNCLASSIFIED)	3356	3	2.39	+	1.25	0.721
biological_process (GO:0008150)	17686	12	12.61	-	0.95	0.721
negative regulation of cellular process (GO:0048523)	4534	2	3.23	-	0.62	0.752
cellular process (GO:0009987)	15086	10	10.75	-	0.93	0.775
regulation of biological process (GO:0050789)	11443	9	8.16	+	1.1	0.798
regulation of cellular process (GO:0050794)	10758	7	7.67	-	0.91	0.8
endomembrane system organization (GO:0010256)	379	0	0.27	-	< 0.01	1
positive regulation of cell adhesion (GO:0045785)	392	0	0.28	-	< 0.01	1
circulatory system process (GO:0003013)	380	0	0.27	-	< 0.01	1
gastrulation (GO:0007369)	151	0	0.11	-	< 0.01	1
regulation of cellular localization (GO:0060341)	816	0	0.58	-	< 0.01	1
cellular calcium ion homeostasis (GO:0006874)	404	0	0.29	-	< 0.01	1
immune response-activating cell surface receptor signaling pathway (GO:0002429)	392	0	0.28	-	< 0.01	1
regulation of cation channel activity (GO:2001257)	152	0	0.11	-	< 0.01	1
regulation of response to wounding (GO:1903034)	150	0	0.11	-	< 0.01	1
regulation of fatty acid metabolic process (GO:0019217)	87	0	0.06	-	< 0.01	1
regulation of lipid metabolic process (GO:0019216)	379	0	0.27	-	< 0.01	1
anatomical structure homeostasis (GO:0060249)	311	0	0.22	-	< 0.01	1
regulation of actomyosin structure organization (GO:0110020)	87	0	0.06	-	< 0.01	1
immunoglobulin production (GO:0002377)	148	0	0.11	-	< 0.01	1
embryonic placenta development (GO:0001892)	87	0	0.06	-	< 0.01	1
placenta development (GO:0001890)	149	0	0.11	-	< 0.01	1
transmembrane receptor protein tyrosine kinase signaling pathway (GO:0007169)	486	0	0.35	-	< 0.01	1
regulation of endopeptidase activity (GO:0052548)	390	0	0.28	-	< 0.01	1
positive regulation of cell cycle phase transition (GO:1901989)	87	0	0.06	-	< 0.01	1
regulation of cell cycle phase transition (GO:1901987)	393	0	0.28	-	< 0.01	1
positive regulation of response to DNA damage stimulus (GO:2001022)	87	0	0.06	-	< 0.01	1
cell cycle arrest (GO:0007050)	152	0	0.11	-	< 0.01	1
cellular response to transforming growth factor beta stimulus (GO:0071560)	149	0	0.11	-	< 0.01	1
response to hypoxia (GO:0001666)	295	0	0.21	-	< 0.01	1
translational initiation (GO:0006413)	146	0	0.1	-	< 0.01	1
translation (GO:0006412)	393	0	0.28	-	< 0.01	1
positive regulation of leukocyte differentiation (GO:1902107)	143	0	0.1	-	< 0.01	1
fatty acid derivative metabolic process (GO:1901568)	150	0	0.11	-	< 0.01	1
stem cell differentiation (GO:0048863)	148	0	0.11	-	< 0.01	1
mesenchymal cell differentiation (GO:0048762)	149	0	0.11	-	< 0.01	1
regulation of ubiquitin-dependent protein catabolic process (GO:2000058)	148	0	0.11	-	< 0.01	1
meiotic nuclear division (GO:0140013)	150	0	0.11	-	< 0.01	1
regulation of G1/S transition of mitotic cell cycle (GO:2000045)	149	0	0.11	-	< 0.01	1
establishment of protein localization to membrane (GO:0090150)	241	0	0.17	-	< 0.01	1
response to interleukin-1 (GO:0070555)	149	0	0.11	-	< 0.01	1
response to fatty acid (GO:0070542)	87	0	0.06	-	< 0.01	1
developmental cell growth (GO:0048588)	87	0	0.06	-	< 0.01	1
spermatid differentiation (GO:0048515)	150	0	0.11	-	< 0.01	1
blood vessel morphogenesis (GO:0048514)	390	0	0.28	-	< 0.01	1
response to hexose (GO:0009746)	143	0	0.1	-	< 0.01	1
regulation of dendrite development (GO:0050773)	143	0	0.1	-	< 0.01	1
cell maturation (GO:0048469)	149	0	0.11	-	< 0.01	1
DNA integrity checkpoint (GO:0031570)	148	0	0.11	-	< 0.01	1
positive regulation of muscle cell differentiation (GO:0051149)	87	0	0.06	-	< 0.01	1
regulation of blood vessel endothelial cell migration (GO:0043535)	87	0	0.06	-	< 0.01	1
negative regulation of DNA metabolic process (GO:0051053)	150	0	0.11	-	< 0.01	1
macromolecule glycosylation (GO:0043413)	241	0	0.17	-	< 0.01	1
cellular response to decreased oxygen levels (GO:0036294)	151	0	0.11	-	< 0.01	1
forebrain development (GO:0030900)	379	0	0.27	-	< 0.01	1
regulation of cell killing (GO:0031341)	87	0	0.06	-	< 0.01	1
activation of MAPK activity (GO:0000187)	152	0	0.11	-	< 0.01	1
protein secretion (GO:0009306)	149	0	0.11	-	< 0.01	1
drug catabolic process (GO:0042737)	146	0	0.1	-	< 0.01	1
protein processing (GO:0016485)	148	0	0.11	-	< 0.01	1
cellular response to starvation (GO:0009267)	143	0	0.1	-	< 0.01	1
regeneration (GO:0031099)	152	0	0.11	-	< 0.01	1
negative regulation of neuron projection development (GO:0010977)	148	0	0.11	-	< 0.01	1
axon development (GO:0061564)	383	0	0.27	-	< 0.01	1
tube morphogenesis (GO:0035239)	628	0	0.45	-	< 0.01	1
positive regulation of ion transmembrane transport (GO:0034767)	143	0	0.1	-	< 0.01	1
positive regulation of phosphorylation (GO:0042327)	1033	0	0.74	-	< 0.01	1
positive regulation of cell morphogenesis involved in differentiation (GO:0010770)	146	0	0.1	-	< 0.01	1
reproductive system development (GO:0061458)	418	0	0.3	-	< 0.01	1
regulation of hemopoiesis (GO:1903706)	391	0	0.28	-	< 0.01	1
limb morphogenesis (GO:0035108)	150	0	0.11	-	< 0.01	1
appendage morphogenesis (GO:0035107)	150	0	0.11	-	< 0.01	1
RNA splicing (GO:0008380)	387	0	0.28	-	< 0.01	1
glycosaminoglycan metabolic process (GO:0030203)	152	0	0.11	-	< 0.01	1
regulation of endothelial cell migration (GO:0010594)	150	0	0.11	-	< 0.01	1
regulation of autophagy (GO:0010506)	295	0	0.21	-	< 0.01	1
calcium-mediated signaling (GO:0019722)	143	0	0.1	-	< 0.01	1
intrinsic apoptotic signaling pathway (GO:0097193)	149	0	0.11	-	< 0.01	1
positive regulation of mitotic cell cycle (GO:0045931)	148	0	0.11	-	< 0.01	1
learning (GO:0007612)	143	0	0.1	-	< 0.01	1
regulation of G2/M transition of mitotic cell cycle (GO:0010389)	152	0	0.11	-	< 0.01	1
regulation of lymphocyte mediated immunity (GO:0002706)	146	0	0.1	-	< 0.01	1
response to monosaccharide (GO:0034284)	148	0	0.11	-	< 0.01	1
regulation of cellular amide metabolic process (GO:0034248)	387	0	0.28	-	< 0.01	1
regulation of acute inflammatory response (GO:0002673)	154	0	0.11	-	< 0.01	1
regulation of immunoglobulin production (GO:0002637)	63	0	0.04	-	< 0.01	1
negative regulation of blood pressure (GO:0045776)	46	0	0.03	-	< 0.01	1
axon guidance (GO:0007411)	241	0	0.17	-	< 0.01	1
calcium ion transport into cytosol (GO:0060402)	65	0	0.05	-	< 0.01	1
regulation of toll-like receptor signaling pathway (GO:0034121)	63	0	0.04	-	< 0.01	1
regulation of glial cell differentiation (GO:0045685)	63	0	0.04	-	< 0.01	1
regulation of osteoclast differentiation (GO:0045670)	65	0	0.05	-	< 0.01	1
single fertilization (GO:0007338)	134	0	0.1	-	< 0.01	1
ADP metabolic process (GO:0046031)	46	0	0.03	-	< 0.01	1
cellular iron ion homeostasis (GO:0006879)	63	0	0.04	-	< 0.01	1
cellular metal ion homeostasis (GO:0006875)	526	0	0.37	-	< 0.01	1
dicarboxylic acid transport (GO:0006835)	65	0	0.05	-	< 0.01	1
regulation of T cell differentiation (GO:0045580)	134	0	0.1	-	< 0.01	1
immune response-regulating cell surface receptor signaling pathway involved in phagocytosis (GO:0002433)	134	0	0.1	-	< 0.01	1
positive regulation of cation channel activity (GO:2001259)	63	0	0.04	-	< 0.01	1
positive regulation of chromosome organization (GO:2001252)	161	0	0.11	-	< 0.01	1
regulation of extrinsic apoptotic signaling pathway (GO:2001236)	161	0	0.11	-	< 0.01	1
spermatogenesis (GO:0007283)	523	0	0.37	-	< 0.01	1
germ cell development (GO:0007281)	241	0	0.17	-	< 0.01	1
positive regulation of cytokine-mediated signaling pathway (GO:0001961)	46	0	0.03	-	< 0.01	1
regulation of cytokine-mediated signaling pathway (GO:0001959)	154	0	0.11	-	< 0.01	1
ventral spinal cord development (GO:0021517)	46	0	0.03	-	< 0.01	1
positive regulation of endothelial cell proliferation (GO:0001938)	91	0	0.06	-	< 0.01	1
long-term synaptic potentiation (GO:0060291)	46	0	0.03	-	< 0.01	1
coenzyme metabolic process (GO:0006732)	306	0	0.22	-	< 0.01	1
male meiotic nuclear division (GO:0007140)	46	0	0.03	-	< 0.01	1
protein targeting to membrane (GO:0006612)	154	0	0.11	-	< 0.01	1
response to amino acid starvation (GO:1990928)	46	0	0.03	-	< 0.01	1
nephron epithelium morphogenesis (GO:0072088)	65	0	0.05	-	< 0.01	1
spindle organization (GO:0007051)	147	0	0.1	-	< 0.01	1
nephron tubule morphogenesis (GO:0072078)	63	0	0.04	-	< 0.01	1
Golgi organization (GO:0007030)	134	0	0.1	-	< 0.01	1
mesoderm formation (GO:0001707)	63	0	0.04	-	< 0.01	1
endoderm formation (GO:0001706)	46	0	0.03	-	< 0.01	1
positive regulation of stress-activated MAPK cascade (GO:0032874)	161	0	0.11	-	< 0.01	1
positive regulation of synapse assembly (GO:0051965)	65	0	0.05	-	< 0.01	1
negative regulation of protein depolymerization (GO:1901880)	63	0	0.04	-	< 0.01	1
activation of GTPase activity (GO:0090630)	91	0	0.06	-	< 0.01	1
urogenital system development (GO:0001655)	303	0	0.22	-	< 0.01	1
Fc-gamma receptor signaling pathway involved in phagocytosis (GO:0038096)	134	0	0.1	-	< 0.01	1
protein glycosylation (GO:0006486)	241	0	0.17	-	< 0.01	1
cellular response to ionizing radiation (GO:0071479)	65	0	0.05	-	< 0.01	1
demethylation (GO:0070988)	63	0	0.04	-	< 0.01	1
microtubule bundle formation (GO:0001578)	91	0	0.06	-	< 0.01	1
RNA phosphodiester bond hydrolysis (GO:0090501)	154	0	0.11	-	< 0.01	1
positive regulation of reactive oxygen species metabolic process (GO:2000379)	91	0	0.06	-	< 0.01	1
angiogenesis (GO:0001525)	303	0	0.22	-	< 0.01	1
regulation of endothelial cell apoptotic process (GO:2000351)	46	0	0.03	-	< 0.01	1
regulation of interleukin-10 production (GO:0032653)	46	0	0.03	-	< 0.01	1
mRNA processing (GO:0006397)	460	0	0.33	-	< 0.01	1
cellular response to growth factor stimulus (GO:0071363)	490	0	0.35	-	< 0.01	1
chromatin remodeling (GO:0006338)	154	0	0.11	-	< 0.01	1
chromatin assembly or disassembly (GO:0006333)	154	0	0.11	-	< 0.01	1
cellular response to interleukin-12 (GO:0071349)	46	0	0.03	-	< 0.01	1
pyrimidine nucleotide metabolic process (GO:0006220)	63	0	0.04	-	< 0.01	1
cellular response to ammonium ion (GO:0071242)	65	0	0.05	-	< 0.01	1
cellular response to amino acid stimulus (GO:0071230)	63	0	0.04	-	< 0.01	1
regulation of protein autophosphorylation (GO:0031952)	46	0	0.03	-	< 0.01	1
regulation of chromosome separation (GO:1905818)	63	0	0.04	-	< 0.01	1
positive regulation of multi-organism process (GO:0043902)	161	0	0.11	-	< 0.01	1
embryonic cranial skeleton morphogenesis (GO:0048701)	46	0	0.03	-	< 0.01	1
recombinational repair (GO:0000725)	91	0	0.06	-	< 0.01	1
regulation of establishment of planar polarity (GO:0090175)	65	0	0.05	-	< 0.01	1
response to axon injury (GO:0048678)	46	0	0.03	-	< 0.01	1
methylation (GO:0032259)	303	0	0.22	-	< 0.01	1
response to glucocorticoid (GO:0051384)	147	0	0.1	-	< 0.01	1
regulation of peptide transport (GO:0090087)	686	0	0.49	-	< 0.01	1
multicellular organismal water homeostasis (GO:0050891)	63	0	0.04	-	< 0.01	1
regulation of blood vessel size (GO:0050880)	134	0	0.1	-	< 0.01	1
cell-cell adhesion via plasma-membrane adhesion molecules (GO:0098742)	236	0	0.17	-	< 0.01	1
cellular protein complex disassembly (GO:0043624)	134	0	0.1	-	< 0.01	1
release of sequestered calcium ion into cytosol (GO:0051209)	46	0	0.03	-	< 0.01	1
cofactor catabolic process (GO:0051187)	63	0	0.04	-	< 0.01	1
nuclear export (GO:0051168)	161	0	0.11	-	< 0.01	1
actin cytoskeleton reorganization (GO:0031532)	63	0	0.04	-	< 0.01	1
regulation of mRNA processing (GO:0050684)	134	0	0.1	-	< 0.01	1
regulation of lymphocyte apoptotic process (GO:0070228)	57	0	0.04	-	< 0.01	1
mesoderm morphogenesis (GO:0048332)	65	0	0.05	-	< 0.01	1
regulation of alternative mRNA splicing, via spliceosome (GO:0000381)	63	0	0.04	-	< 0.01	1
positive regulation of DNA-binding transcription factor activity (GO:0051091)	254	0	0.18	-	< 0.01	1
positive regulation of secretion (GO:0051047)	396	0	0.28	-	< 0.01	1
defense response to other organism (GO:0098542)	492	0	0.35	-	< 0.01	1
modification of morphology or physiology of other organism (GO:0035821)	147	0	0.1	-	< 0.01	1
chromosome organization involved in meiotic cell cycle (GO:0070192)	65	0	0.05	-	< 0.01	1
cranial skeletal system development (GO:1904888)	65	0	0.05	-	< 0.01	1
lymphocyte chemotaxis (GO:0048247)	46	0	0.03	-	< 0.01	1
COPII vesicle coating (GO:0048208)	63	0	0.04	-	< 0.01	1
vesicle targeting, rough ER to cis-Golgi (GO:0048207)	63	0	0.04	-	< 0.01	1
regulation of CD4-positive, alpha-beta T cell differentiation (GO:0043370)	46	0	0.03	-	< 0.01	1
interleukin-12-mediated signaling pathway (GO:0035722)	46	0	0.03	-	< 0.01	1
response to exogenous dsRNA (GO:0043330)	46	0	0.03	-	< 0.01	1
regulation of defense response (GO:0031347)	744	0	0.53	-	< 0.01	1
positive regulation of cell killing (GO:0031343)	63	0	0.04	-	< 0.01	1
negative regulation of cellular catabolic process (GO:0031330)	236	0	0.17	-	< 0.01	1
regulation of cellular catabolic process (GO:0031329)	744	0	0.53	-	< 0.01	1
mammary gland development (GO:0030879)	134	0	0.1	-	< 0.01	1
cortical cytoskeleton organization (GO:0030865)	46	0	0.03	-	< 0.01	1
positive regulation of epithelial cell differentiation (GO:0030858)	57	0	0.04	-	< 0.01	1
regulation of carbohydrate biosynthetic process (GO:0043255)	91	0	0.06	-	< 0.01	1
embryonic digit morphogenesis (GO:0042733)	63	0	0.04	-	< 0.01	1
posttranscriptional gene silencing (GO:0016441)	57	0	0.04	-	< 0.01	1
autophagosome assembly (GO:0000045)	57	0	0.04	-	< 0.01	1
receptor clustering (GO:0043113)	46	0	0.03	-	< 0.01	1
cytoplasmic microtubule organization (GO:0031122)	57	0	0.04	-	< 0.01	1
ovulation cycle (GO:0042698)	65	0	0.05	-	< 0.01	1
positive regulation of protein import (GO:1904591)	46	0	0.03	-	< 0.01	1
phosphorylation (GO:0016310)	1256	0	0.9	-	< 0.01	1
transition metal ion homeostasis (GO:0055076)	134	0	0.1	-	< 0.01	1
organic hydroxy compound transport (GO:0015850)	134	0	0.1	-	< 0.01	1
cardiac cell development (GO:0055006)	63	0	0.04	-	< 0.01	1
positive regulation of tyrosine phosphorylation of STAT protein (GO:0042531)	65	0	0.05	-	< 0.01	1
negative regulation of protein dephosphorylation (GO:0035308)	63	0	0.04	-	< 0.01	1
regulation of protein dephosphorylation (GO:0035304)	134	0	0.1	-	< 0.01	1
cardiac muscle cell action potential (GO:0086001)	46	0	0.03	-	< 0.01	1
photoreceptor cell development (GO:0042461)	46	0	0.03	-	< 0.01	1
hormone biosynthetic process (GO:0042446)	63	0	0.04	-	< 0.01	1
ubiquitin-dependent ERAD pathway (GO:0030433)	63	0	0.04	-	< 0.01	1
regulation of myotube differentiation (GO:0010830)	57	0	0.04	-	< 0.01	1
regulation of tumor necrosis factor-mediated signaling pathway (GO:0010803)	57	0	0.04	-	< 0.01	1
diterpenoid metabolic process (GO:0016101)	91	0	0.06	-	< 0.01	1
positive regulation of epithelial to mesenchymal transition (GO:0010718)	46	0	0.03	-	< 0.01	1
response to cadmium ion (GO:0046686)	65	0	0.05	-	< 0.01	1
male sex differentiation (GO:0046661)	154	0	0.11	-	< 0.01	1
nucleobase-containing small molecule catabolic process (GO:0034656)	46	0	0.03	-	< 0.01	1
regulation of centrosome cycle (GO:0046605)	57	0	0.04	-	< 0.01	1
tissue regeneration (GO:0042246)	57	0	0.04	-	< 0.01	1
endosome to lysosome transport (GO:0008333)	57	0	0.04	-	< 0.01	1
negative regulation of epithelial cell migration (GO:0010633)	65	0	0.05	-	< 0.01	1
regulation of sprouting angiogenesis (GO:1903670)	63	0	0.04	-	< 0.01	1
cardiac conduction (GO:0061337)	63	0	0.04	-	< 0.01	1
collagen fibril organization (GO:0030199)	46	0	0.03	-	< 0.01	1
protein localization to chromosome (GO:0034502)	57	0	0.04	-	< 0.01	1
myotube differentiation (GO:0014902)	57	0	0.04	-	< 0.01	1
organophosphate catabolic process (GO:0046434)	161	0	0.11	-	< 0.01	1
regulation of response to biotic stimulus (GO:0002831)	134	0	0.1	-	< 0.01	1
morphogenesis of a branching epithelium (GO:0061138)	161	0	0.11	-	< 0.01	1
phototransduction (GO:0007602)	46	0	0.03	-	< 0.01	1
tube closure (GO:0060606)	91	0	0.06	-	< 0.01	1
axo-dendritic transport (GO:0008088)	57	0	0.04	-	< 0.01	1
chaperone-mediated protein folding (GO:0061077)	57	0	0.04	-	< 0.01	1
positive regulation of T cell mediated immunity (GO:0002711)	46	0	0.03	-	< 0.01	1
nucleoside bisphosphate biosynthetic process (GO:0033866)	57	0	0.04	-	< 0.01	1
regulation of cartilage development (GO:0061035)	63	0	0.04	-	< 0.01	1
forebrain generation of neurons (GO:0021872)	65	0	0.05	-	< 0.01	1
lactation (GO:0007595)	46	0	0.03	-	< 0.01	1
lytic vacuole organization (GO:0080171)	57	0	0.04	-	< 0.01	1
heart valve morphogenesis (GO:0003179)	46	0	0.03	-	< 0.01	1
epithelial tube morphogenesis (GO:0060562)	303	0	0.22	-	< 0.01	1
pyrimidine-containing compound biosynthetic process (GO:0072528)	57	0	0.04	-	< 0.01	1
negative regulation of response to oxidative stress (GO:1902883)	46	0	0.03	-	< 0.01	1
negative regulation of GTPase activity (GO:0034260)	46	0	0.03	-	< 0.01	1
alcohol biosynthetic process (GO:0046165)	98	0	0.07	-	< 0.01	1
negative regulation of cell cycle G2/M phase transition (GO:1902750)	57	0	0.04	-	< 0.01	1
response to unfolded protein (GO:0006986)	153	0	0.11	-	< 0.01	1
cellular defense response (GO:0006968)	60	0	0.04	-	< 0.01	1
homotypic cell-cell adhesion (GO:0034109)	56	0	0.04	-	< 0.01	1
phagocytosis, engulfment (GO:0006911)	124	0	0.09	-	< 0.01	1
vesicle docking involved in exocytosis (GO:0006904)	42	0	0.03	-	< 0.01	1
monocyte chemotaxis (GO:0002548)	42	0	0.03	-	< 0.01	1
positive regulation of osteoblast differentiation (GO:0045669)	56	0	0.04	-	< 0.01	1
negative regulation of osteoblast differentiation (GO:0045668)	42	0	0.03	-	< 0.01	1
positive regulation of lymphocyte differentiation (GO:0045621)	94	0	0.07	-	< 0.01	1
positive regulation of fat cell differentiation (GO:0045600)	60	0	0.04	-	< 0.01	1
regulation of axon guidance (GO:1902667)	42	0	0.03	-	< 0.01	1
post-Golgi vesicle-mediated transport (GO:0006892)	94	0	0.07	-	< 0.01	1
purine nucleoside bisphosphate biosynthetic process (GO:0034033)	57	0	0.04	-	< 0.01	1
ribonucleoside bisphosphate biosynthetic process (GO:0034030)	57	0	0.04	-	< 0.01	1
iron ion transport (GO:0006826)	60	0	0.04	-	< 0.01	1
T cell mediated immunity (GO:0002456)	42	0	0.03	-	< 0.01	1
xenobiotic metabolic process (GO:0006805)	124	0	0.09	-	< 0.01	1
response to zinc ion (GO:0010043)	56	0	0.04	-	< 0.01	1
potassium ion transmembrane transport (GO:0071805)	159	0	0.11	-	< 0.01	1
cellular potassium ion transport (GO:0071804)	159	0	0.11	-	< 0.01	1
regulation of cholesterol biosynthetic process (GO:0045540)	42	0	0.03	-	< 0.01	1
glial cell differentiation (GO:0010001)	153	0	0.11	-	< 0.01	1
female gamete generation (GO:0007292)	124	0	0.09	-	< 0.01	1
positive regulation of response to wounding (GO:1903036)	57	0	0.04	-	< 0.01	1
ensheathment of neurons (GO:0007272)	98	0	0.07	-	< 0.01	1
negative regulation of cytokine-mediated signaling pathway (GO:0001960)	56	0	0.04	-	< 0.01	1
JAK-STAT cascade (GO:0007259)	42	0	0.03	-	< 0.01	1
heart looping (GO:0001947)	60	0	0.04	-	< 0.01	1
regulation of endothelial cell proliferation (GO:0001936)	124	0	0.09	-	< 0.01	1
regulation of peptidyl-lysine acetylation (GO:2000756)	57	0	0.04	-	< 0.01	1
cell-matrix adhesion (GO:0007160)	124	0	0.09	-	< 0.01	1
regulation of lipase activity (GO:0060191)	94	0	0.07	-	< 0.01	1
cell part morphogenesis (GO:0032990)	488	0	0.35	-	< 0.01	1
collagen metabolic process (GO:0032963)	56	0	0.04	-	< 0.01	1
regulation of posttranscriptional gene silencing (GO:0060147)	56	0	0.04	-	< 0.01	1
cholesterol biosynthetic process (GO:0006695)	42	0	0.03	-	< 0.01	1
glycosphingolipid metabolic process (GO:0006687)	57	0	0.04	-	< 0.01	1
acylglycerol metabolic process (GO:0006639)	94	0	0.07	-	< 0.01	1
protein targeting to mitochondrion (GO:0006626)	56	0	0.04	-	< 0.01	1
SRP-dependent cotranslational protein targeting to membrane (GO:0006614)	94	0	0.07	-	< 0.01	1
protein export from nucleus (GO:0006611)	153	0	0.11	-	< 0.01	1
mitotic cell cycle checkpoint (GO:0007093)	159	0	0.11	-	< 0.01	1
regulation of stem cell proliferation (GO:0072091)	56	0	0.04	-	< 0.01	1
lysosome organization (GO:0007040)	57	0	0.04	-	< 0.01	1
microtubule-based movement (GO:0007018)	249	0	0.18	-	< 0.01	1
inner mitochondrial membrane organization (GO:0007007)	42	0	0.03	-	< 0.01	1
regulation of CD4-positive, alpha-beta T cell activation (GO:2000514)	56	0	0.04	-	< 0.01	1
cellular response to leukemia inhibitory factor (GO:1990830)	98	0	0.07	-	< 0.01	1
negative regulation of calcium ion transport (GO:0051926)	57	0	0.04	-	< 0.01	1
response to leukemia inhibitory factor (GO:1990823)	98	0	0.07	-	< 0.01	1
protein phosphorylation (GO:0006468)	925	0	0.66	-	< 0.01	1
mitochondrial respiratory chain complex assembly (GO:0033108)	98	0	0.07	-	< 0.01	1
regulation of interleukin-1 beta production (GO:0032651)	56	0	0.04	-	< 0.01	1
cellular response to fatty acid (GO:0071398)	57	0	0.04	-	< 0.01	1
negative regulation of leukocyte differentiation (GO:1902106)	98	0	0.07	-	< 0.01	1
cellular response to interferon-gamma (GO:0071346)	159	0	0.11	-	< 0.01	1
cellular response to cAMP (GO:0071320)	56	0	0.04	-	< 0.01	1
glycosyl compound catabolic process (GO:1901658)	42	0	0.03	-	< 0.01	1
regulation of extrinsic apoptotic signaling pathway via death domain receptors (GO:1902041)	57	0	0.04	-	< 0.01	1
DNA repair (GO:0006281)	482	0	0.34	-	< 0.01	1
cellular response to calcium ion (GO:0071277)	94	0	0.07	-	< 0.01	1
peptidyl-proline modification (GO:0018208)	60	0	0.04	-	< 0.01	1
spindle localization (GO:0051653)	42	0	0.03	-	< 0.01	1
cellular response to abiotic stimulus (GO:0071214)	301	0	0.21	-	< 0.01	1
regulation of cell aging (GO:0090342)	42	0	0.03	-	< 0.01	1
positive regulation of intracellular protein transport (GO:0090316)	159	0	0.11	-	< 0.01	1
regulation of protein deacetylation (GO:0090311)	42	0	0.03	-	< 0.01	1
artery morphogenesis (GO:0048844)	60	0	0.04	-	< 0.01	1
positive regulation of cell motility (GO:2000147)	480	0	0.34	-	< 0.01	1
nucleoside diphosphate phosphorylation (GO:0006165)	57	0	0.04	-	< 0.01	1
peptidyl-serine phosphorylation (GO:0018105)	153	0	0.11	-	< 0.01	1
positive regulation of ubiquitin-dependent protein catabolic process (GO:2000060)	94	0	0.07	-	< 0.01	1
positive regulation of lipid transport (GO:0032370)	57	0	0.04	-	< 0.01	1
regulation of sterol biosynthetic process (GO:0106118)	42	0	0.03	-	< 0.01	1
amino sugar metabolic process (GO:0006040)	42	0	0.03	-	< 0.01	1
non-recombinational repair (GO:0000726)	60	0	0.04	-	< 0.01	1
telomere maintenance (GO:0000723)	94	0	0.07	-	< 0.01	1
oocyte differentiation (GO:0009994)	42	0	0.03	-	< 0.01	1
embryonic pattern specification (GO:0009880)	60	0	0.04	-	< 0.01	1
cell division (GO:0051301)	488	0	0.35	-	< 0.01	1
digestive tract development (GO:0048565)	124	0	0.09	-	< 0.01	1
regulation of antigen receptor-mediated signaling pathway (GO:0050854)	56	0	0.04	-	< 0.01	1
T cell receptor signaling pathway (GO:0050852)	124	0	0.09	-	< 0.01	1
negative regulation of viral process (GO:0048525)	94	0	0.07	-	< 0.01	1
negative regulation of response to external stimulus (GO:0032102)	301	0	0.21	-	< 0.01	1
protein homooligomerization (GO:0051260)	312	0	0.22	-	< 0.01	1
inositol phosphate metabolic process (GO:0043647)	56	0	0.04	-	< 0.01	1
post-embryonic development (GO:0009791)	94	0	0.07	-	< 0.01	1
spindle assembly (GO:0051225)	94	0	0.07	-	< 0.01	1
regulation of G0 to G1 transition (GO:0070316)	42	0	0.03	-	< 0.01	1
ATP hydrolysis coupled cation transmembrane transport (GO:0099132)	60	0	0.04	-	< 0.01	1
microtubule-based transport (GO:0099111)	141	0	0.1	-	< 0.01	1
skin development (GO:0043588)	376	0	0.27	-	< 0.01	1
regulation of lipid kinase activity (GO:0043550)	56	0	0.04	-	< 0.01	1
response to wounding (GO:0009611)	560	0	0.4	-	< 0.01	1
negative regulation of epithelial cell proliferation (GO:0050680)	124	0	0.09	-	< 0.01	1
response to peptide hormone (GO:0043434)	376	0	0.27	-	< 0.01	1
spliceosomal complex assembly (GO:0000245)	56	0	0.04	-	< 0.01	1
negative regulation of chromatin organization (GO:1905268)	60	0	0.04	-	< 0.01	1
histone deacetylation (GO:0016575)	60	0	0.04	-	< 0.01	1
protein ubiquitination (GO:0016567)	650	0	0.46	-	< 0.01	1
defense response to bacterium (GO:0042742)	301	0	0.21	-	< 0.01	1
autophagosome organization (GO:1905037)	60	0	0.04	-	< 0.01	1
response to pH (GO:0009268)	42	0	0.03	-	< 0.01	1
muscle cell differentiation (GO:0042692)	233	0	0.17	-	< 0.01	1
vesicle transport along microtubule (GO:0047496)	42	0	0.03	-	< 0.01	1
monovalent inorganic cation homeostasis (GO:0055067)	124	0	0.09	-	< 0.01	1
cyclic nucleotide metabolic process (GO:0009187)	42	0	0.03	-	< 0.01	1
purine ribonucleoside diphosphate metabolic process (GO:0009179)	60	0	0.04	-	< 0.01	1
nucleoside triphosphate metabolic process (GO:0009141)	249	0	0.18	-	< 0.01	1
purine nucleoside diphosphate metabolic process (GO:0009135)	60	0	0.04	-	< 0.01	1
STAT cascade (GO:0097696)	42	0	0.03	-	< 0.01	1
transport along microtubule (GO:0010970)	141	0	0.1	-	< 0.01	1
cellular component assembly involved in morphogenesis (GO:0010927)	94	0	0.07	-	< 0.01	1
bone remodeling (GO:0046849)	42	0	0.03	-	< 0.01	1
regulation of telomere maintenance via telomere lengthening (GO:1904356)	60	0	0.04	-	< 0.01	1
granulocyte migration (GO:0097530)	98	0	0.07	-	< 0.01	1
regulation of centrosome duplication (GO:0010824)	42	0	0.03	-	< 0.01	1
viral entry into host cell (GO:0046718)	94	0	0.07	-	< 0.01	1
negative regulation of cell morphogenesis involved in differentiation (GO:0010771)	98	0	0.07	-	< 0.01	1
posttranscriptional gene silencing by RNA (GO:0035194)	56	0	0.04	-	< 0.01	1
positive regulation of establishment of protein localization to mitochondrion (GO:1903749)	56	0	0.04	-	< 0.01	1
regulation of gene silencing by RNA (GO:0060966)	56	0	0.04	-	< 0.01	1
response to copper ion (GO:0046688)	42	0	0.03	-	< 0.01	1
response to organophosphorus (GO:0046683)	141	0	0.1	-	< 0.01	1
alpha-beta T cell activation (GO:0046631)	60	0	0.04	-	< 0.01	1
axon ensheathment (GO:0008366)	98	0	0.07	-	< 0.01	1
myofibril assembly (GO:0030239)	60	0	0.04	-	< 0.01	1
extracellular matrix disassembly (GO:0022617)	60	0	0.04	-	< 0.01	1
ribonucleoprotein complex biogenesis (GO:0022613)	420	0	0.3	-	< 0.01	1
cellular response to environmental stimulus (GO:0104004)	301	0	0.21	-	< 0.01	1
antigen processing and presentation of exogenous peptide antigen via MHC class II (GO:0019886)	98	0	0.07	-	< 0.01	1
stem cell population maintenance (GO:0019827)	124	0	0.09	-	< 0.01	1
signal release (GO:0023061)	159	0	0.11	-	< 0.01	1
neural retina development (GO:0003407)	56	0	0.04	-	< 0.01	1
ceramide biosynthetic process (GO:0046513)	42	0	0.03	-	< 0.01	1
positive regulation of cell proliferation (GO:0008284)	919	0	0.66	-	< 0.01	1
regulation of cellular ketone metabolic process (GO:0010565)	124	0	0.09	-	< 0.01	1
positive regulation of T cell proliferation (GO:0042102)	98	0	0.07	-	< 0.01	1
natural killer cell activation (GO:0030101)	60	0	0.04	-	< 0.01	1
negative regulation of response to cytokine stimulus (GO:0060761)	60	0	0.04	-	< 0.01	1
regulation of cytokine biosynthetic process (GO:0042035)	98	0	0.07	-	< 0.01	1
regulation of insulin secretion involved in cellular response to glucose stimulus (GO:0061178)	56	0	0.04	-	< 0.01	1
establishment of protein localization to vacuole (GO:0072666)	42	0	0.03	-	< 0.01	1
positive regulation of leukocyte mediated immunity (GO:0002705)	124	0	0.09	-	< 0.01	1
neuromuscular junction development (GO:0007528)	42	0	0.03	-	< 0.01	1
microtubule cytoskeleton organization involved in mitosis (GO:1902850)	98	0	0.07	-	< 0.01	1
positive regulation of cell cycle G1/S phase transition (GO:1902808)	42	0	0.03	-	< 0.01	1
nucleus organization (GO:0006997)	126	0	0.09	-	< 0.01	1
response to oxidative stress (GO:0006979)	377	0	0.27	-	< 0.01	1
DNA damage response, signal transduction by p53 class mediator resulting in cell cycle arrest (GO:0006977)	58	0	0.04	-	< 0.01	1
regulation of striated muscle contraction (GO:0006942)	89	0	0.06	-	< 0.01	1
regulation of smooth muscle contraction (GO:0006940)	58	0	0.04	-	< 0.01	1
cerebellar cortex development (GO:0021695)	52	0	0.04	-	< 0.01	1
regulation of epidermal cell differentiation (GO:0045604)	58	0	0.04	-	< 0.01	1
positive regulation of animal organ morphogenesis (GO:0110110)	86	0	0.06	-	< 0.01	1
antigen processing and presentation of exogenous peptide antigen (GO:0002478)	126	0	0.09	-	< 0.01	1
telencephalon cell migration (GO:0022029)	58	0	0.04	-	< 0.01	1
negative regulation of chromosome organization (GO:2001251)	132	0	0.09	-	< 0.01	1
positive regulation of extrinsic apoptotic signaling pathway (GO:2001238)	52	0	0.04	-	< 0.01	1
transmission of nerve impulse (GO:0019226)	52	0	0.04	-	< 0.01	1
JNK cascade (GO:0007254)	86	0	0.06	-	< 0.01	1
Notch signaling pathway (GO:0007219)	126	0	0.09	-	< 0.01	1
glutathione metabolic process (GO:0006749)	52	0	0.04	-	< 0.01	1
regulation of nitric oxide biosynthetic process (GO:0045428)	52	0	0.04	-	< 0.01	1
mesonephros development (GO:0001823)	89	0	0.06	-	< 0.01	1
regulation of peptidase activity (GO:0052547)	417	0	0.3	-	< 0.01	1
fatty acid beta-oxidation (GO:0006635)	58	0	0.04	-	< 0.01	1
protein targeting (GO:0006605)	344	0	0.25	-	< 0.01	1
hematopoietic progenitor cell differentiation (GO:0002244)	86	0	0.06	-	< 0.01	1
centrosome cycle (GO:0007098)	86	0	0.06	-	< 0.01	1
stem cell proliferation (GO:0072089)	52	0	0.04	-	< 0.01	1
neural crest cell migration (GO:0001755)	52	0	0.04	-	< 0.01	1
kidney epithelium development (GO:0072073)	126	0	0.09	-	< 0.01	1
vacuolar transport (GO:0007034)	132	0	0.09	-	< 0.01	1
Wnt signaling pathway, planar cell polarity pathway (GO:0060071)	52	0	0.04	-	< 0.01	1
roof of mouth development (GO:0060021)	86	0	0.06	-	< 0.01	1
glomerulus development (GO:0032835)	52	0	0.04	-	< 0.01	1
regulation of synapse assembly (GO:0051963)	86	0	0.06	-	< 0.01	1
cellular response to endogenous stimulus (GO:0071495)	1139	0	0.81	-	< 0.01	1
response to purine-containing compound (GO:0014074)	155	0	0.11	-	< 0.01	1
regulation of focal adhesion assembly (GO:0051893)	58	0	0.04	-	< 0.01	1
translational elongation (GO:0006414)	126	0	0.09	-	< 0.01	1
RNA export from nucleus (GO:0006405)	132	0	0.09	-	< 0.01	1
homologous chromosome segregation (GO:0045143)	58	0	0.04	-	< 0.01	1
meiotic chromosome segregation (GO:0045132)	89	0	0.06	-	< 0.01	1
protein localization to endoplasmic reticulum (GO:0070972)	132	0	0.09	-	< 0.01	1
negative regulation of reactive oxygen species metabolic process (GO:2000378)	52	0	0.04	-	< 0.01	1
regulation of interleukin-12 production (GO:0032655)	52	0	0.04	-	< 0.01	1
cellular response to interleukin-1 (GO:0071347)	126	0	0.09	-	< 0.01	1
postreplication repair (GO:0006301)	52	0	0.04	-	< 0.01	1
regulation of viral genome replication (GO:0045069)	86	0	0.06	-	< 0.01	1
cellular response to retinoic acid (GO:0071300)	69	0	0.05	-	< 0.01	1
intraspecies interaction between organisms (GO:0051703)	52	0	0.04	-	< 0.01	1
regulation of mitotic sister chromatid segregation (GO:0033047)	69	0	0.05	-	< 0.01	1
tetrapyrrole metabolic process (GO:0033013)	58	0	0.04	-	< 0.01	1
negative regulation of phosphoprotein phosphatase activity (GO:0032515)	58	0	0.04	-	< 0.01	1
regulation of cilium assembly (GO:1902017)	52	0	0.04	-	< 0.01	1
mitochondrial transmembrane transport (GO:1990542)	89	0	0.06	-	< 0.01	1
response to lipopolysaccharide (GO:0032496)	302	0	0.22	-	< 0.01	1
regulation of leukocyte apoptotic process (GO:2000106)	86	0	0.06	-	< 0.01	1
growth (GO:0040007)	377	0	0.27	-	< 0.01	1
negative regulation of cellular response to growth factor stimulus (GO:0090288)	140	0	0.1	-	< 0.01	1
positive regulation of leukocyte proliferation (GO:0070665)	140	0	0.1	-	< 0.01	1
disruption of cells of other organism (GO:0044364)	52	0	0.04	-	< 0.01	1
mitotic nuclear division (GO:0140014)	140	0	0.1	-	< 0.01	1
pyruvate metabolic process (GO:0006090)	69	0	0.05	-	< 0.01	1
regulation of cytosolic calcium ion concentration (GO:0051480)	302	0	0.22	-	< 0.01	1
regulation of intracellular pH (GO:0051453)	69	0	0.05	-	< 0.01	1
cell-cell recognition (GO:0009988)	69	0	0.05	-	< 0.01	1
regulation of vasculature development (GO:1901342)	310	0	0.22	-	< 0.01	1
regulation of lipid catabolic process (GO:0050994)	52	0	0.04	-	< 0.01	1
neuron fate commitment (GO:0048663)	69	0	0.05	-	< 0.01	1
COPII-coated vesicle budding (GO:0090114)	69	0	0.05	-	< 0.01	1
regulation of cell-substrate junction assembly (GO:0090109)	58	0	0.04	-	< 0.01	1
positive regulation of muscle organ development (GO:0048636)	69	0	0.05	-	< 0.01	1
positive regulation of chemotaxis (GO:0050921)	126	0	0.09	-	< 0.01	1
detection of chemical stimulus involved in sensory perception of smell (GO:0050911)	417	0	0.3	-	< 0.01	1
positive regulation of protein polymerization (GO:0032273)	126	0	0.09	-	< 0.01	1
positive regulation of cell activation (GO:0050867)	407	0	0.29	-	< 0.01	1
defense response to Gram-positive bacterium (GO:0050830)	86	0	0.06	-	< 0.01	1
positive regulation of viral process (GO:0048524)	86	0	0.06	-	< 0.01	1
negative regulation of coagulation (GO:0050819)	52	0	0.04	-	< 0.01	1
negative regulation of synaptic transmission (GO:0050805)	58	0	0.04	-	< 0.01	1
cellular amine metabolic process (GO:0044106)	52	0	0.04	-	< 0.01	1
protein polymerization (GO:0051258)	86	0	0.06	-	< 0.01	1
negative regulation of lymphocyte activation (GO:0051250)	140	0	0.1	-	< 0.01	1
cellular response to nutrient (GO:0031670)	58	0	0.04	-	< 0.01	1
killing of cells of other organism (GO:0031640)	52	0	0.04	-	< 0.01	1
cellular amide metabolic process (GO:0043603)	780	0	0.56	-	< 0.01	1
negative regulation of immune response (GO:0050777)	140	0	0.1	-	< 0.01	1
positive regulation of phagocytosis (GO:0050766)	52	0	0.04	-	< 0.01	1
postsynapse organization (GO:0099173)	58	0	0.04	-	< 0.01	1
response to nerve growth factor (GO:1990089)	52	0	0.04	-	< 0.01	1
peroxisomal transport (GO:0043574)	69	0	0.05	-	< 0.01	1
skeletal muscle cell differentiation (GO:0035914)	52	0	0.04	-	< 0.01	1
regulation of potassium ion transmembrane transporter activity (GO:1901016)	52	0	0.04	-	< 0.01	1
regulation of purine nucleotide metabolic process (GO:1900542)	89	0	0.06	-	< 0.01	1
calcium ion regulated exocytosis (GO:0017156)	69	0	0.05	-	< 0.01	1
negative regulation of translation (GO:0017148)	126	0	0.09	-	< 0.01	1
organelle fission (GO:0048285)	302	0	0.22	-	< 0.01	1
mitochondrial translational termination (GO:0070126)	89	0	0.06	-	< 0.01	1
mitotic cytokinesis (GO:0000281)	69	0	0.05	-	< 0.01	1
NAD biosynthetic process (GO:0009435)	52	0	0.04	-	< 0.01	1
antibiotic catabolic process (GO:0017001)	52	0	0.04	-	< 0.01	1
regulation of purine nucleotide biosynthetic process (GO:1900371)	69	0	0.05	-	< 0.01	1
lymphocyte costimulation (GO:0031294)	52	0	0.04	-	< 0.01	1
inositol lipid-mediated signaling (GO:0048017)	69	0	0.05	-	< 0.01	1
regulation of blood vessel diameter (GO:0097746)	126	0	0.09	-	< 0.01	1
dephosphorylation (GO:0016311)	299	0	0.21	-	< 0.01	1
calcium ion homeostasis (GO:0055074)	417	0	0.3	-	< 0.01	1
cardiac muscle cell development (GO:0055013)	58	0	0.04	-	< 0.01	1
cardiac muscle cell differentiation (GO:0055007)	89	0	0.06	-	< 0.01	1
positive regulation of histone modification (GO:0031058)	86	0	0.06	-	< 0.01	1
purine ribonucleotide metabolic process (GO:0009150)	422	0	0.3	-	< 0.01	1
purine nucleoside monophosphate metabolic process (GO:0009126)	230	0	0.16	-	< 0.01	1
regulation of mitotic sister chromatid separation (GO:0010965)	58	0	0.04	-	< 0.01	1
intrinsic apoptotic signaling pathway in response to DNA damage (GO:0008630)	69	0	0.05	-	< 0.01	1
positive regulation of dephosphorylation (GO:0035306)	52	0	0.04	-	< 0.01	1
positive regulation of nucleocytoplasmic transport (GO:0046824)	69	0	0.05	-	< 0.01	1
calcium ion transmembrane import into cytosol (GO:0097553)	58	0	0.04	-	< 0.01	1
positive regulation of small molecule metabolic process (GO:0062013)	132	0	0.09	-	< 0.01	1
sterol metabolic process (GO:0016125)	132	0	0.09	-	< 0.01	1
negative regulation of cell-substrate adhesion (GO:0010812)	58	0	0.04	-	< 0.01	1
regulation of tube diameter (GO:0035296)	126	0	0.09	-	< 0.01	1
positive regulation of cellular protein localization (GO:1903829)	321	0	0.23	-	< 0.01	1
synaptic vesicle exocytosis (GO:0016079)	58	0	0.04	-	< 0.01	1
cell growth (GO:0016049)	89	0	0.06	-	< 0.01	1
flagellated sperm motility (GO:0030317)	69	0	0.05	-	< 0.01	1
social behavior (GO:0035176)	52	0	0.04	-	< 0.01	1
regulation of dendritic spine development (GO:0060998)	69	0	0.05	-	< 0.01	1
cellular carbohydrate biosynthetic process (GO:0034637)	58	0	0.04	-	< 0.01	1
sperm-egg recognition (GO:0035036)	52	0	0.04	-	< 0.01	1
development of primary male sexual characteristics (GO:0046546)	132	0	0.09	-	< 0.01	1
lipoprotein biosynthetic process (GO:0042158)	89	0	0.06	-	< 0.01	1
retrograde transport, endosome to Golgi (GO:0042147)	86	0	0.06	-	< 0.01	1
proteoglycan biosynthetic process (GO:0030166)	58	0	0.04	-	< 0.01	1
negative regulation of tumor necrosis factor superfamily cytokine production (GO:1903556)	52	0	0.04	-	< 0.01	1
positive regulation of response to cytokine stimulus (GO:0060760)	52	0	0.04	-	< 0.01	1
glycerophospholipid biosynthetic process (GO:0046474)	230	0	0.16	-	< 0.01	1
regulation of JAK-STAT cascade (GO:0046425)	126	0	0.09	-	< 0.01	1
wound healing (GO:0042060)	470	0	0.34	-	< 0.01	1
peptide hormone secretion (GO:0030072)	58	0	0.04	-	< 0.01	1
regulation of mitotic metaphase/anaphase transition (GO:0030071)	52	0	0.04	-	< 0.01	1
regulation of cell-cell adhesion (GO:0022407)	374	0	0.27	-	< 0.01	1
NAD metabolic process (GO:0019674)	69	0	0.05	-	< 0.01	1
visual behavior (GO:0007632)	52	0	0.04	-	< 0.01	1
ureteric bud morphogenesis (GO:0060675)	52	0	0.04	-	< 0.01	1
positive regulation of myeloid leukocyte differentiation (GO:0002763)	52	0	0.04	-	< 0.01	1
positive regulation of protein tyrosine kinase activity (GO:0061098)	52	0	0.04	-	< 0.01	1
cell recognition (GO:0008037)	230	0	0.16	-	< 0.01	1
membrane invagination (GO:0010324)	140	0	0.1	-	< 0.01	1
positive regulation of striated muscle tissue development (GO:0045844)	69	0	0.05	-	< 0.01	1
somite development (GO:0061053)	86	0	0.06	-	< 0.01	1
regulation of wound healing (GO:0061041)	126	0	0.09	-	< 0.01	1
regulation of leukocyte activation (GO:0002694)	571	0	0.41	-	< 0.01	1
response to ionizing radiation (GO:0010212)	145	0	0.1	-	< 0.01	1
glial cell development (GO:0021782)	90	0	0.06	-	< 0.01	1
alcohol catabolic process (GO:0046164)	54	0	0.04	-	< 0.01	1
heart morphogenesis (GO:0003007)	242	0	0.17	-	< 0.01	1
smooth muscle contraction (GO:0006939)	50	0	0.04	-	< 0.01	1
vesicle fusion (GO:0006906)	69	0	0.05	-	< 0.01	1
vesicle targeting (GO:0006903)	84	0	0.06	-	< 0.01	1
regulation of myoblast differentiation (GO:0045661)	54	0	0.04	-	< 0.01	1
regulation of pathway-restricted SMAD protein phosphorylation (GO:0060393)	62	0	0.04	-	< 0.01	1
intrinsic apoptotic signaling pathway by p53 class mediator (GO:0072332)	50	0	0.04	-	< 0.01	1
retrograde vesicle-mediated transport, Golgi to ER (GO:0006890)	84	0	0.06	-	< 0.01	1
purine nucleoside bisphosphate metabolic process (GO:0034032)	127	0	0.09	-	< 0.01	1
unsaturated fatty acid metabolic process (GO:0033559)	90	0	0.06	-	< 0.01	1
neurotransmitter secretion (GO:0007269)	90	0	0.06	-	< 0.01	1
positive regulation of cell-matrix adhesion (GO:0001954)	50	0	0.04	-	< 0.01	1
organelle disassembly (GO:1903008)	62	0	0.04	-	< 0.01	1
positive regulation of leukocyte mediated cytotoxicity (GO:0001912)	54	0	0.04	-	< 0.01	1
water-soluble vitamin metabolic process (GO:0006767)	84	0	0.06	-	< 0.01	1
intracellular protein transmembrane transport (GO:0065002)	54	0	0.04	-	< 0.01	1
neural tube closure (GO:0001843)	90	0	0.06	-	< 0.01	1
regulation of transcription regulatory region DNA binding (GO:2000677)	50	0	0.04	-	< 0.01	1
cytokine production (GO:0001816)	145	0	0.1	-	< 0.01	1
maternal process involved in female pregnancy (GO:0060135)	62	0	0.04	-	< 0.01	1
regulation of protein acetylation (GO:1901983)	69	0	0.05	-	< 0.01	1
positive regulation of cysteine-type endopeptidase activity (GO:2001056)	145	0	0.1	-	< 0.01	1
plasma membrane organization (GO:0007009)	69	0	0.05	-	< 0.01	1
heart contraction (GO:0060047)	84	0	0.06	-	< 0.01	1
negative regulation of RNA catabolic process (GO:1902369)	50	0	0.04	-	< 0.01	1
cytoplasmic translation (GO:0002181)	62	0	0.04	-	< 0.01	1
protein monoubiquitination (GO:0006513)	62	0	0.04	-	< 0.01	1
response to vitamin (GO:0033273)	90	0	0.06	-	< 0.01	1
ureteric bud development (GO:0001657)	84	0	0.06	-	< 0.01	1
protein lipidation (GO:0006497)	84	0	0.06	-	< 0.01	1
protein N-linked glycosylation (GO:0006487)	69	0	0.05	-	< 0.01	1
negative regulation of tumor necrosis factor production (GO:0032720)	50	0	0.04	-	< 0.01	1
protein methylation (GO:0006479)	127	0	0.09	-	< 0.01	1
protein deacetylation (GO:0006476)	62	0	0.04	-	< 0.01	1
membrane depolarization (GO:0051899)	54	0	0.04	-	< 0.01	1
regulation of mitochondrial membrane potential (GO:0051881)	69	0	0.05	-	< 0.01	1
tRNA aminoacylation for protein translation (GO:0006418)	50	0	0.04	-	< 0.01	1
RNA catabolic process (GO:0006401)	242	0	0.17	-	< 0.01	1
protein K48-linked ubiquitination (GO:0070936)	50	0	0.04	-	< 0.01	1
cellular response to corticosteroid stimulus (GO:0071384)	62	0	0.04	-	< 0.01	1
cellular response to dsRNA (GO:0071359)	54	0	0.04	-	< 0.01	1
cellular response to glucose stimulus (GO:0071333)	69	0	0.05	-	< 0.01	1
double-strand break repair via nonhomologous end joining (GO:0006303)	54	0	0.04	-	< 0.01	1
negative regulation of viral genome replication (GO:0045071)	54	0	0.04	-	< 0.01	1
regulation of metaphase/anaphase transition of cell cycle (GO:1902099)	54	0	0.04	-	< 0.01	1
positive regulation of reproductive process (GO:2000243)	62	0	0.04	-	< 0.01	1
signal release from synapse (GO:0099643)	90	0	0.06	-	< 0.01	1
regulation of neurotransmitter receptor activity (GO:0099601)	50	0	0.04	-	< 0.01	1
DNA duplex unwinding (GO:0032508)	62	0	0.04	-	< 0.01	1
cytokinesis (GO:0000910)	90	0	0.06	-	< 0.01	1
positive regulation of wound healing (GO:0090303)	50	0	0.04	-	< 0.01	1
positive regulation of cell cycle arrest (GO:0071158)	84	0	0.06	-	< 0.01	1
histone H4 acetylation (GO:0043967)	50	0	0.04	-	< 0.01	1
regulation of multi-organism process (GO:0043900)	373	0	0.27	-	< 0.01	1
leukocyte proliferation (GO:0070661)	84	0	0.06	-	< 0.01	1
muscle fiber development (GO:0048747)	50	0	0.04	-	< 0.01	1
cellular glucan metabolic process (GO:0006073)	54	0	0.04	-	< 0.01	1
peptidyl-lysine methylation (GO:0018022)	84	0	0.06	-	< 0.01	1
double-strand break repair via homologous recombination (GO:0000724)	90	0	0.06	-	< 0.01	1
proteoglycan metabolic process (GO:0006029)	84	0	0.06	-	< 0.01	1
glycosaminoglycan catabolic process (GO:0006027)	62	0	0.04	-	< 0.01	1
regulation of ubiquitin-protein transferase activity (GO:0051438)	54	0	0.04	-	< 0.01	1
organic cyclic compound catabolic process (GO:1901361)	501	0	0.36	-	< 0.01	1
regulation of cholesterol metabolic process (GO:0090181)	54	0	0.04	-	< 0.01	1
hormone transport (GO:0009914)	84	0	0.06	-	< 0.01	1
tissue migration (GO:0090130)	90	0	0.06	-	< 0.01	1
negative regulation of chemotaxis (GO:0050922)	54	0	0.04	-	< 0.01	1
positive regulation of actin filament bundle assembly (GO:0032233)	62	0	0.04	-	< 0.01	1
neutrophil migration (GO:1990266)	90	0	0.06	-	< 0.01	1
regulation of lyase activity (GO:0051339)	50	0	0.04	-	< 0.01	1
carbohydrate derivative transport (GO:1901264)	62	0	0.04	-	< 0.01	1
metaphase plate congression (GO:0051310)	54	0	0.04	-	< 0.01	1
regulation of steroid biosynthetic process (GO:0050810)	84	0	0.06	-	< 0.01	1
regulation of response to external stimulus (GO:0032101)	805	0	0.57	-	< 0.01	1
ncRNA transcription (GO:0098781)	90	0	0.06	-	< 0.01	1
cellular response to extracellular stimulus (GO:0031668)	242	0	0.17	-	< 0.01	1
maintenance of cell number (GO:0098727)	127	0	0.09	-	< 0.01	1
receptor internalization (GO:0031623)	62	0	0.04	-	< 0.01	1
positive regulation of protein secretion (GO:0050714)	242	0	0.17	-	< 0.01	1
glucan metabolic process (GO:0044042)	54	0	0.04	-	< 0.01	1
regulation of protein secretion (GO:0050708)	427	0	0.3	-	< 0.01	1
import into cell (GO:0098657)	721	0	0.51	-	< 0.01	1
positive regulation of blood vessel endothelial cell migration (GO:0043536)	54	0	0.04	-	< 0.01	1
regulation of JUN kinase activity (GO:0043506)	90	0	0.06	-	< 0.01	1
response to fungus (GO:0009620)	50	0	0.04	-	< 0.01	1
actin-mediated cell contraction (GO:0070252)	84	0	0.06	-	< 0.01	1
regulation of RNA stability (GO:0043487)	127	0	0.09	-	< 0.01	1
positive regulation of NF-kappaB transcription factor activity (GO:0051092)	145	0	0.1	-	< 0.01	1
regulation of biomineral tissue development (GO:0070167)	84	0	0.06	-	< 0.01	1
hindbrain development (GO:0030902)	145	0	0.1	-	< 0.01	1
midbrain development (GO:0030901)	90	0	0.06	-	< 0.01	1
protein polyubiquitination (GO:0000209)	242	0	0.17	-	< 0.01	1
histone methylation (GO:0016571)	90	0	0.06	-	< 0.01	1
regulation of actin filament depolymerization (GO:0030834)	50	0	0.04	-	< 0.01	1
activation of MAPKK activity (GO:0000186)	50	0	0.04	-	< 0.01	1
negative regulation of transcription by RNA polymerase II (GO:0000122)	833	0	0.59	-	< 0.01	1
G2/M transition of mitotic cell cycle (GO:0000086)	127	0	0.09	-	< 0.01	1
nucleobase-containing compound transport (GO:0015931)	235	0	0.17	-	< 0.01	1
sterol transport (GO:0015918)	62	0	0.04	-	< 0.01	1
glycolipid biosynthetic process (GO:0009247)	62	0	0.04	-	< 0.01	1
microtubule polymerization or depolymerization (GO:0031109)	50	0	0.04	-	< 0.01	1
purine ribonucleoside triphosphate biosynthetic process (GO:0009206)	84	0	0.06	-	< 0.01	1
ribonucleoside triphosphate biosynthetic process (GO:0009201)	90	0	0.06	-	< 0.01	1
stress-activated protein kinase signaling cascade (GO:0031098)	145	0	0.1	-	< 0.01	1
amino acid activation (GO:0043038)	54	0	0.04	-	< 0.01	1
ribonucleoside diphosphate metabolic process (GO:0009185)	62	0	0.04	-	< 0.01	1
gene silencing by RNA (GO:0031047)	84	0	0.06	-	< 0.01	1
ribonucleoside metabolic process (GO:0009119)	90	0	0.06	-	< 0.01	1
adult behavior (GO:0030534)	145	0	0.1	-	< 0.01	1
positive regulation of protein localization to cell periphery (GO:1904377)	62	0	0.04	-	< 0.01	1
positive regulation of glucose transmembrane transport (GO:0010828)	50	0	0.04	-	< 0.01	1
negative regulation of mitochondrion organization (GO:0010823)	50	0	0.04	-	< 0.01	1
sterol biosynthetic process (GO:0016126)	50	0	0.04	-	< 0.01	1
myeloid cell development (GO:0061515)	54	0	0.04	-	< 0.01	1
ammonium transport (GO:0015696)	54	0	0.04	-	< 0.01	1
carbohydrate biosynthetic process (GO:0016051)	127	0	0.09	-	< 0.01	1
regulation of epithelial to mesenchymal transition (GO:0010717)	82	0	0.06	-	< 0.01	1
tube formation (GO:0035148)	145	0	0.1	-	< 0.01	1
regulation of alpha-beta T cell activation (GO:0046634)	90	0	0.06	-	< 0.01	1
alpha-beta T cell differentiation (GO:0046632)	50	0	0.04	-	< 0.01	1
regulation of muscle cell apoptotic process (GO:0010660)	62	0	0.04	-	< 0.01	1
adult locomotory behavior (GO:0008344)	82	0	0.06	-	< 0.01	1
axoneme assembly (GO:0035082)	62	0	0.04	-	< 0.01	1
glycerolipid catabolic process (GO:0046503)	50	0	0.04	-	< 0.01	1
insulin receptor signaling pathway (GO:0008286)	84	0	0.06	-	< 0.01	1
neurotransmitter metabolic process (GO:0042133)	90	0	0.06	-	< 0.01	1
regulation of smooth muscle cell migration (GO:0014910)	62	0	0.04	-	< 0.01	1
positive regulation of calcium ion transport into cytosol (GO:0010524)	54	0	0.04	-	< 0.01	1
protein alkylation (GO:0008213)	127	0	0.09	-	< 0.01	1
glycerolipid metabolic process (GO:0046486)	427	0	0.3	-	< 0.01	1
nucleobase-containing small molecule biosynthetic process (GO:0034404)	145	0	0.1	-	< 0.01	1
ventricular cardiac muscle tissue development (GO:0003229)	54	0	0.04	-	< 0.01	1
monosaccharide biosynthetic process (GO:0046364)	54	0	0.04	-	< 0.01	1
adherens junction organization (GO:0034332)	82	0	0.06	-	< 0.01	1
blood circulation (GO:0008015)	373	0	0.27	-	< 0.01	1
positive regulation of mitotic nuclear division (GO:0045840)	54	0	0.04	-	< 0.01	1
ribonucleoside bisphosphate metabolic process (GO:0033875)	127	0	0.09	-	< 0.01	1
negative regulation of lipid metabolic process (GO:0045833)	84	0	0.06	-	< 0.01	1
nucleoside bisphosphate metabolic process (GO:0033865)	127	0	0.09	-	< 0.01	1
membrane fusion (GO:0061025)	145	0	0.1	-	< 0.01	1
purine-containing compound catabolic process (GO:0072523)	50	0	0.04	-	< 0.01	1
positive regulation of ossification (GO:0045778)	82	0	0.06	-	< 0.01	1
olfactory bulb development (GO:0021772)	33	0	0.02	-	< 0.01	1
hippocampus development (GO:0021766)	82	0	0.06	-	< 0.01	1
salivary gland development (GO:0007431)	33	0	0.02	-	< 0.01	1
phenol-containing compound biosynthetic process (GO:0046189)	33	0	0.02	-	< 0.01	1
response to growth hormone (GO:0060416)	33	0	0.02	-	< 0.01	1
pyrimidine ribonucleoside metabolic process (GO:0046131)	33	0	0.02	-	< 0.01	1
regulation of muscle contraction (GO:0006937)	156	0	0.11	-	< 0.01	1
hexose metabolic process (GO:0019318)	157	0	0.11	-	< 0.01	1
regulation of pH (GO:0006885)	82	0	0.06	-	< 0.01	1
cellular zinc ion homeostasis (GO:0006882)	33	0	0.02	-	< 0.01	1
regulation of neutrophil migration (GO:1902622)	33	0	0.02	-	< 0.01	1
positive regulation of T cell differentiation (GO:0045582)	82	0	0.06	-	< 0.01	1
neural tube patterning (GO:0021532)	33	0	0.02	-	< 0.01	1
regulation of T cell mediated cytotoxicity (GO:0001914)	33	0	0.02	-	< 0.01	1
maternal placenta development (GO:0001893)	33	0	0.02	-	< 0.01	1
transforming growth factor beta receptor signaling pathway (GO:0007179)	96	0	0.07	-	< 0.01	1
homophilic cell adhesion via plasma membrane adhesion molecules (GO:0007156)	165	0	0.12	-	< 0.01	1
blastocyst formation (GO:0001825)	33	0	0.02	-	< 0.01	1
phosphatidylinositol biosynthetic process (GO:0006661)	138	0	0.1	-	< 0.01	1
regulation of cell cycle checkpoint (GO:1901976)	33	0	0.02	-	< 0.01	1
cellular respiration (GO:0045333)	156	0	0.11	-	< 0.01	1
positive regulation of organic acid transport (GO:0032892)	33	0	0.02	-	< 0.01	1
actin filament organization (GO:0007015)	232	0	0.17	-	< 0.01	1
nephron epithelium development (GO:0072009)	96	0	0.07	-	< 0.01	1
positive regulation of CD4-positive, alpha-beta T cell activation (GO:2000516)	33	0	0.02	-	< 0.01	1
response to transforming growth factor beta (GO:0071559)	157	0	0.11	-	< 0.01	1
cellular response to dexamethasone stimulus (GO:0071549)	33	0	0.02	-	< 0.01	1
regulation of protein depolymerization (GO:1901879)	82	0	0.06	-	< 0.01	1
cell-cell junction organization (GO:0045216)	135	0	0.1	-	< 0.01	1
metanephros development (GO:0001656)	82	0	0.06	-	< 0.01	1
peptidyl-tyrosine autophosphorylation (GO:0038083)	33	0	0.02	-	< 0.01	1
protein demethylation (GO:0006482)	33	0	0.02	-	< 0.01	1
protein acetylation (GO:0006473)	135	0	0.1	-	< 0.01	1
cellular response to osmotic stress (GO:0071470)	33	0	0.02	-	< 0.01	1
chondrocyte differentiation (GO:0002062)	82	0	0.06	-	< 0.01	1
negative regulation of signal transduction by p53 class mediator (GO:1901797)	33	0	0.02	-	< 0.01	1
cell fate commitment (GO:0045165)	232	0	0.17	-	< 0.01	1
regulation of intracellular protein transport (GO:0033157)	232	0	0.17	-	< 0.01	1
organelle assembly (GO:0070925)	722	0	0.51	-	< 0.01	1
cellular response to interleukin-6 (GO:0071354)	33	0	0.02	-	< 0.01	1
cellular response to cytokine stimulus (GO:0071345)	930	0	0.66	-	< 0.01	1
cellular response to alkaloid (GO:0071312)	33	0	0.02	-	< 0.01	1
cellular response to ketone (GO:1901655)	96	0	0.07	-	< 0.01	1
negative regulation of sister chromatid segregation (GO:0033046)	33	0	0.02	-	< 0.01	1
regulation of calcineurin-NFAT signaling cascade (GO:0070884)	33	0	0.02	-	< 0.01	1
presynaptic endocytosis (GO:0140238)	33	0	0.02	-	< 0.01	1
negative regulation of signaling receptor activity (GO:2000272)	33	0	0.02	-	< 0.01	1
regulation of reproductive process (GO:2000241)	138	0	0.1	-	< 0.01	1
actin filament capping (GO:0051693)	33	0	0.02	-	< 0.01	1
homeostasis of number of cells within a tissue (GO:0048873)	33	0	0.02	-	< 0.01	1
regulation of cytokinesis (GO:0032465)	82	0	0.06	-	< 0.01	1
negative regulation of proteasomal ubiquitin-dependent protein catabolic process (GO:0032435)	33	0	0.02	-	< 0.01	1
histone H3-K4 methylation (GO:0051568)	33	0	0.02	-	< 0.01	1
exonucleolytic nuclear-transcribed mRNA catabolic process involved in deadenylation-dependent decay (GO:0043928)	33	0	0.02	-	< 0.01	1
tissue remodeling (GO:0048771)	96	0	0.07	-	< 0.01	1
branching morphogenesis of an epithelial tube (GO:0048754)	135	0	0.1	-	< 0.01	1
organelle localization by membrane tethering (GO:0140056)	165	0	0.12	-	< 0.01	1
mitochondrial gene expression (GO:0140053)	138	0	0.1	-	< 0.01	1
negative regulation of cytoskeleton organization (GO:0051494)	138	0	0.1	-	< 0.01	1
positive regulation of cytosolic calcium ion concentration involved in phospholipase C-activating G-protein coupled signaling pathway (GO:0051482)	33	0	0.02	-	< 0.01	1
positive regulation of potassium ion transmembrane transport (GO:1901381)	33	0	0.02	-	< 0.01	1
cellular carbohydrate catabolic process (GO:0044275)	33	0	0.02	-	< 0.01	1
regulation of calcineurin-mediated signaling (GO:0106056)	33	0	0.02	-	< 0.01	1
positive regulation of telomere maintenance via telomerase (GO:0032212)	33	0	0.02	-	< 0.01	1
regulation of cell division (GO:0051302)	157	0	0.11	-	< 0.01	1
regulation of coagulation (GO:0050818)	82	0	0.06	-	< 0.01	1
positive regulation of ERBB signaling pathway (GO:1901186)	33	0	0.02	-	< 0.01	1
regulation of myelination (GO:0031641)	33	0	0.02	-	< 0.01	1
synaptic vesicle endocytosis (GO:0048488)	33	0	0.02	-	< 0.01	1
triglyceride homeostasis (GO:0070328)	33	0	0.02	-	< 0.01	1
positive regulation of cold-induced thermogenesis (GO:0120162)	96	0	0.07	-	< 0.01	1
negative regulation of NF-kappaB transcription factor activity (GO:0032088)	82	0	0.06	-	< 0.01	1
regulation of smooth muscle cell differentiation (GO:0051150)	33	0	0.02	-	< 0.01	1
regulation of DNA damage response, signal transduction by p53 class mediator (GO:0043516)	33	0	0.02	-	< 0.01	1
detection of chemical stimulus (GO:0009593)	499	0	0.36	-	< 0.01	1
mRNA transport (GO:0051028)	157	0	0.11	-	< 0.01	1
fertilization (GO:0009566)	165	0	0.12	-	< 0.01	1
stem cell division (GO:0017145)	33	0	0.02	-	< 0.01	1
CD4-positive, alpha-beta T cell differentiation (GO:0043367)	33	0	0.02	-	< 0.01	1
RNA modification (GO:0009451)	157	0	0.11	-	< 0.01	1
negative regulation of protein complex assembly (GO:0031333)	135	0	0.1	-	< 0.01	1
response to UV (GO:0009411)	138	0	0.1	-	< 0.01	1
biomineral tissue development (GO:0031214)	82	0	0.06	-	< 0.01	1
ATP synthesis coupled electron transport (GO:0042773)	82	0	0.06	-	< 0.01	1
cytosolic transport (GO:0016482)	138	0	0.1	-	< 0.01	1
platelet-derived growth factor receptor signaling pathway (GO:0048008)	33	0	0.02	-	< 0.01	1
somatic diversification of immunoglobulins (GO:0016445)	33	0	0.02	-	< 0.01	1
ribosomal large subunit assembly (GO:0000027)	33	0	0.02	-	< 0.01	1
regulation of DNA recombination (GO:0000018)	96	0	0.07	-	< 0.01	1
digestive system development (GO:0055123)	135	0	0.1	-	< 0.01	1
acylglycerol homeostasis (GO:0055090)	33	0	0.02	-	< 0.01	1
drug transport (GO:0015893)	157	0	0.11	-	< 0.01	1
negative regulation of apoptotic process (GO:0043066)	920	0	0.66	-	< 0.01	1
positive regulation of cardiac muscle tissue growth (GO:0055023)	33	0	0.02	-	< 0.01	1
muscle cell development (GO:0055001)	138	0	0.1	-	< 0.01	1
chromatin remodeling at centromere (GO:0031055)	33	0	0.02	-	< 0.01	1
purine ribonucleoside monophosphate biosynthetic process (GO:0009168)	96	0	0.07	-	< 0.01	1
purine nucleoside monophosphate biosynthetic process (GO:0009127)	96	0	0.07	-	< 0.01	1
response to endoplasmic reticulum stress (GO:0034976)	232	0	0.17	-	< 0.01	1
neuron maturation (GO:0042551)	33	0	0.02	-	< 0.01	1
regulation of neuron projection development (GO:0010975)	477	0	0.34	-	< 0.01	1
regulation of macroautophagy (GO:0016241)	157	0	0.11	-	< 0.01	1
positive regulation of BMP signaling pathway (GO:0030513)	33	0	0.02	-	< 0.01	1
negative regulation of small molecule metabolic process (GO:0062014)	96	0	0.07	-	< 0.01	1
positive regulation of myotube differentiation (GO:0010831)	33	0	0.02	-	< 0.01	1
organic cation transport (GO:0015695)	33	0	0.02	-	< 0.01	1
multicellular organism growth (GO:0035264)	82	0	0.06	-	< 0.01	1
keratan sulfate metabolic process (GO:0042339)	33	0	0.02	-	< 0.01	1
nucleosome organization (GO:0034728)	156	0	0.11	-	< 0.01	1
positive regulation of cell development (GO:0010720)	514	0	0.37	-	< 0.01	1
regulation of tube size (GO:0035150)	135	0	0.1	-	< 0.01	1
response to prostaglandin (GO:0034694)	33	0	0.02	-	< 0.01	1
positive regulation of epithelial cell migration (GO:0010634)	135	0	0.1	-	< 0.01	1
antigen processing and presentation (GO:0019882)	165	0	0.12	-	< 0.01	1
regulation of Rho protein signal transduction (GO:0035023)	138	0	0.1	-	< 0.01	1
positive regulation of endothelial cell migration (GO:0010595)	96	0	0.07	-	< 0.01	1
regulation of T cell proliferation (GO:0042129)	157	0	0.11	-	< 0.01	1
protein dealkylation (GO:0008214)	33	0	0.02	-	< 0.01	1
positive regulation of ATP metabolic process (GO:1903580)	33	0	0.02	-	< 0.01	1
acylglycerol catabolic process (GO:0046464)	33	0	0.02	-	< 0.01	1
neutral lipid catabolic process (GO:0046461)	33	0	0.02	-	< 0.01	1
T cell proliferation (GO:0042098)	33	0	0.02	-	< 0.01	1
hemopoiesis (GO:0030097)	538	0	0.38	-	< 0.01	1
positive regulation of cell-cell adhesion (GO:0022409)	246	0	0.18	-	< 0.01	1
regulation of adaptive immune response (GO:0002819)	156	0	0.11	-	< 0.01	1
positive regulation of vasoconstriction (GO:0045907)	33	0	0.02	-	< 0.01	1
circadian rhythm (GO:0007623)	138	0	0.1	-	< 0.01	1
cardiac chamber development (GO:0003205)	165	0	0.12	-	< 0.01	1
adipose tissue development (GO:0060612)	33	0	0.02	-	< 0.01	1
positive regulation of JNK cascade (GO:0046330)	138	0	0.1	-	< 0.01	1
immune response-activating signal transduction (GO:0002757)	485	0	0.35	-	< 0.01	1
MyD88-dependent toll-like receptor signaling pathway (GO:0002755)	33	0	0.02	-	< 0.01	1
energy homeostasis (GO:0097009)	33	0	0.02	-	< 0.01	1
positive regulation of smoothened signaling pathway (GO:0045880)	33	0	0.02	-	< 0.01	1
pH reduction (GO:0045851)	33	0	0.02	-	< 0.01	1
negative regulation of production of molecular mediator of immune response (GO:0002701)	33	0	0.02	-	< 0.01	1
positive regulation of endocytosis (GO:0045807)	138	0	0.1	-	< 0.01	1
sex differentiation (GO:0007548)	260	0	0.19	-	< 0.01	1
purine-containing compound metabolic process (GO:0072521)	477	0	0.34	-	< 0.01	1
skeletal muscle organ development (GO:0060538)	138	0	0.1	-	< 0.01	1
regulation of adenylate cyclase activity (GO:0045761)	33	0	0.02	-	< 0.01	1
nuclear envelope organization (GO:0006998)	51	0	0.04	-	< 0.01	1
pigment biosynthetic process (GO:0046148)	51	0	0.04	-	< 0.01	1
negative regulation of lymphocyte differentiation (GO:0045620)	51	0	0.04	-	< 0.01	1
hexose catabolic process (GO:0019320)	51	0	0.04	-	< 0.01	1
Golgi to plasma membrane transport (GO:0006893)	51	0	0.04	-	< 0.01	1
cell differentiation in spinal cord (GO:0021515)	51	0	0.04	-	< 0.01	1
epidermal growth factor receptor signaling pathway (GO:0007173)	51	0	0.04	-	< 0.01	1
leukocyte cell-cell adhesion (GO:0007159)	51	0	0.04	-	< 0.01	1
reciprocal meiotic recombination (GO:0007131)	51	0	0.04	-	< 0.01	1
cellular biogenic amine metabolic process (GO:0006576)	51	0	0.04	-	< 0.01	1
positive regulation of ATPase activity (GO:0032781)	51	0	0.04	-	< 0.01	1
cellular response to hypoxia (GO:0071456)	142	0	0.1	-	< 0.01	1
negative regulation of proteasomal protein catabolic process (GO:1901799)	51	0	0.04	-	< 0.01	1
sprouting angiogenesis (GO:0002040)	51	0	0.04	-	< 0.01	1
regulation of DNA-dependent DNA replication (GO:0090329)	51	0	0.04	-	< 0.01	1
positive regulation of stress fiber assembly (GO:0051496)	51	0	0.04	-	< 0.01	1
DNA synthesis involved in DNA repair (GO:0000731)	51	0	0.04	-	< 0.01	1
regulation of meiotic cell cycle (GO:0051445)	51	0	0.04	-	< 0.01	1
axonal transport (GO:0098930)	51	0	0.04	-	< 0.01	1
regulation of skeletal muscle tissue development (GO:0048641)	51	0	0.04	-	< 0.01	1
positive regulation of oxidoreductase activity (GO:0051353)	51	0	0.04	-	< 0.01	1
interleukin-1-mediated signaling pathway (GO:0070498)	51	0	0.04	-	< 0.01	1
endocrine process (GO:0050886)	51	0	0.04	-	< 0.01	1
neuromuscular process controlling balance (GO:0050885)	51	0	0.04	-	< 0.01	1
regulation of cold-induced thermogenesis (GO:0120161)	142	0	0.1	-	< 0.01	1
regulation of coenzyme metabolic process (GO:0051196)	51	0	0.04	-	< 0.01	1
negative regulation of neuron apoptotic process (GO:0043524)	142	0	0.1	-	< 0.01	1
negative regulation of JUN kinase activity (GO:0043508)	13	0	0.01	-	< 0.01	1
UV protection (GO:0009650)	13	0	0.01	-	< 0.01	1
response to light intensity (GO:0009642)	13	0	0.01	-	< 0.01	1
regulation of autophagy of mitochondrion in response to mitochondrial depolarization (GO:1904923)	13	0	0.01	-	< 0.01	1
regulation of isotype switching to IgG isotypes (GO:0048302)	13	0	0.01	-	< 0.01	1
positive regulation of transport (GO:0051050)	936	0	0.67	-	< 0.01	1
homologous recombination (GO:0035825)	51	0	0.04	-	< 0.01	1
establishment of protein localization to chromosome (GO:0070199)	13	0	0.01	-	< 0.01	1
phospholipid scrambling (GO:0017121)	13	0	0.01	-	< 0.01	1
establishment or maintenance of actin cytoskeleton polarity (GO:0030950)	13	0	0.01	-	< 0.01	1
positive regulation of protein localization to chromosome, telomeric region (GO:1904816)	13	0	0.01	-	< 0.01	1
regulation of long term synaptic depression (GO:1900452)	13	0	0.01	-	< 0.01	1
positive regulation of glutamate receptor signaling pathway (GO:1900451)	13	0	0.01	-	< 0.01	1
interleukin-15-mediated signaling pathway (GO:0035723)	13	0	0.01	-	< 0.01	1
positive regulation of mast cell degranulation (GO:0043306)	13	0	0.01	-	< 0.01	1
positive regulation of actin filament depolymerization (GO:0030836)	13	0	0.01	-	< 0.01	1
alpha-linolenic acid metabolic process (GO:0036109)	13	0	0.01	-	< 0.01	1
T cell costimulation (GO:0031295)	51	0	0.04	-	< 0.01	1
regulation of guanylate cyclase activity (GO:0031282)	13	0	0.01	-	< 0.01	1
erythrocyte maturation (GO:0043249)	13	0	0.01	-	< 0.01	1
positive regulation of pseudopodium assembly (GO:0031274)	13	0	0.01	-	< 0.01	1
myelin maintenance (GO:0043217)	13	0	0.01	-	< 0.01	1
response to leucine (GO:0043201)	13	0	0.01	-	< 0.01	1
auditory behavior (GO:0031223)	13	0	0.01	-	< 0.01	1
oligosaccharide metabolic process (GO:0009311)	51	0	0.04	-	< 0.01	1
gene silencing (GO:0016458)	142	0	0.1	-	< 0.01	1
regulation of synaptic vesicle endocytosis (GO:1900242)	13	0	0.01	-	< 0.01	1
positive regulation of chromatin binding (GO:0035563)	13	0	0.01	-	< 0.01	1
relaxation of cardiac muscle (GO:0055119)	13	0	0.01	-	< 0.01	1
stress fiber assembly (GO:0043149)	13	0	0.01	-	< 0.01	1
regulation of metallopeptidase activity (GO:1905048)	13	0	0.01	-	< 0.01	1
2'-deoxyribonucleotide biosynthetic process (GO:0009265)	13	0	0.01	-	< 0.01	1
negative regulation of vascular permeability (GO:0043116)	13	0	0.01	-	< 0.01	1
glucan catabolic process (GO:0009251)	13	0	0.01	-	< 0.01	1
negative regulation of microtubule polymerization (GO:0031115)	13	0	0.01	-	< 0.01	1
pyrimidine deoxyribonucleotide catabolic process (GO:0009223)	13	0	0.01	-	< 0.01	1
regulation of cell fate specification (GO:0042659)	13	0	0.01	-	< 0.01	1
positive regulation of hair cycle (GO:0042635)	13	0	0.01	-	< 0.01	1
negative regulation of receptor binding (GO:1900121)	13	0	0.01	-	< 0.01	1
negative regulation of endoplasmic reticulum unfolded protein response (GO:1900102)	13	0	0.01	-	< 0.01	1
nucleoside triphosphate catabolic process (GO:0009143)	13	0	0.01	-	< 0.01	1
basic amino acid transport (GO:0015802)	13	0	0.01	-	< 0.01	1
histone arginine methylation (GO:0034969)	13	0	0.01	-	< 0.01	1
retinal metabolic process (GO:0042574)	13	0	0.01	-	< 0.01	1
superoxide anion generation (GO:0042554)	13	0	0.01	-	< 0.01	1
negative regulation of nitric oxide metabolic process (GO:1904406)	13	0	0.01	-	< 0.01	1
negative regulation of substrate adhesion-dependent cell spreading (GO:1900025)	13	0	0.01	-	< 0.01	1
bundle of His cell to Purkinje myocyte communication (GO:0086069)	13	0	0.01	-	< 0.01	1
progesterone metabolic process (GO:0042448)	13	0	0.01	-	< 0.01	1
norepinephrine metabolic process (GO:0042415)	13	0	0.01	-	< 0.01	1
negative regulation of keratinocyte proliferation (GO:0010839)	13	0	0.01	-	< 0.01	1
viral RNA genome replication (GO:0039694)	13	0	0.01	-	< 0.01	1
terpenoid biosynthetic process (GO:0016114)	13	0	0.01	-	< 0.01	1
regulation of IRE1-mediated unfolded protein response (GO:1903894)	13	0	0.01	-	< 0.01	1
miRNA mediated inhibition of translation (GO:0035278)	13	0	0.01	-	< 0.01	1
quaternary ammonium group transport (GO:0015697)	13	0	0.01	-	< 0.01	1
negative regulation of ERAD pathway (GO:1904293)	13	0	0.01	-	< 0.01	1
protein localization to non-motile cilium (GO:0097499)	13	0	0.01	-	< 0.01	1
negative regulation of macrophage derived foam cell differentiation (GO:0010745)	13	0	0.01	-	< 0.01	1
response to platelet aggregation inhibitor (GO:0061478)	13	0	0.01	-	< 0.01	1
CDP-diacylglycerol biosynthetic process (GO:0016024)	13	0	0.01	-	< 0.01	1
regulation of cardiac conduction (GO:1903779)	51	0	0.04	-	< 0.01	1
regulation of plasma membrane organization (GO:1903729)	13	0	0.01	-	< 0.01	1
response to fungicide (GO:0060992)	13	0	0.01	-	< 0.01	1
genitalia morphogenesis (GO:0035112)	13	0	0.01	-	< 0.01	1
heart formation (GO:0060914)	13	0	0.01	-	< 0.01	1
regulation of retrograde protein transport, ER to cytosol (GO:1904152)	13	0	0.01	-	< 0.01	1
amino acid import across plasma membrane (GO:0089718)	13	0	0.01	-	< 0.01	1
determination of adult lifespan (GO:0008340)	13	0	0.01	-	< 0.01	1
dermatan sulfate metabolic process (GO:0030205)	13	0	0.01	-	< 0.01	1
sperm chromatin condensation (GO:0035092)	13	0	0.01	-	< 0.01	1
regulation of histone acetylation (GO:0035065)	51	0	0.04	-	< 0.01	1
lipoprotein catabolic process (GO:0042159)	13	0	0.01	-	< 0.01	1
protein localization to kinetochore (GO:0034501)	13	0	0.01	-	< 0.01	1
regulation of ketone biosynthetic process (GO:0010566)	13	0	0.01	-	< 0.01	1
activation of cysteine-type endopeptidase activity (GO:0097202)	13	0	0.01	-	< 0.01	1
regulation of blood vessel endothelial cell proliferation involved in sprouting angiogenesis (GO:1903587)	13	0	0.01	-	< 0.01	1
establishment of protein localization to postsynaptic membrane (GO:1903540)	13	0	0.01	-	< 0.01	1
protein localization to phagophore assembly site (GO:0034497)	13	0	0.01	-	< 0.01	1
short-chain fatty acid metabolic process (GO:0046459)	13	0	0.01	-	< 0.01	1
intraciliary transport (GO:0042073)	51	0	0.04	-	< 0.01	1
urate metabolic process (GO:0046415)	13	0	0.01	-	< 0.01	1
negative regulation of inflammatory response to antigenic stimulus (GO:0002862)	13	0	0.01	-	< 0.01	1
contractile actin filament bundle assembly (GO:0030038)	13	0	0.01	-	< 0.01	1
exit from mitosis (GO:0010458)	13	0	0.01	-	< 0.01	1
regulation of immune response to tumor cell (GO:0002837)	13	0	0.01	-	< 0.01	1
regulation of response to tumor cell (GO:0002834)	13	0	0.01	-	< 0.01	1
regulation of translation, ncRNA-mediated (GO:0045974)	13	0	0.01	-	< 0.01	1
maintenance of cell polarity (GO:0030011)	13	0	0.01	-	< 0.01	1
negative regulation of natural killer cell mediated cytotoxicity (GO:0045953)	13	0	0.01	-	< 0.01	1
cytoplasmic mRNA processing body assembly (GO:0033962)	13	0	0.01	-	< 0.01	1
negative regulation of carbohydrate metabolic process (GO:0045912)	51	0	0.04	-	< 0.01	1
telencephalon regionalization (GO:0021978)	13	0	0.01	-	< 0.01	1
urea metabolic process (GO:0019627)	13	0	0.01	-	< 0.01	1
behavior (GO:0007610)	561	0	0.4	-	< 0.01	1
deoxyribose phosphate biosynthetic process (GO:0046385)	13	0	0.01	-	< 0.01	1
high-density lipoprotein particle assembly (GO:0034380)	13	0	0.01	-	< 0.01	1
amino sugar biosynthetic process (GO:0046349)	13	0	0.01	-	< 0.01	1
negative regulation of alcohol biosynthetic process (GO:1902931)	13	0	0.01	-	< 0.01	1
negative regulation of autophagosome assembly (GO:1902902)	13	0	0.01	-	< 0.01	1
regulation of cytokine secretion involved in immune response (GO:0002739)	13	0	0.01	-	< 0.01	1
positive regulation of membrane potential (GO:0045838)	13	0	0.01	-	< 0.01	1
forebrain neuron differentiation (GO:0021879)	51	0	0.04	-	< 0.01	1
eyelid development in camera-type eye (GO:0061029)	13	0	0.01	-	< 0.01	1
negative regulation of endocytosis (GO:0045806)	51	0	0.04	-	< 0.01	1
heart valve formation (GO:0003188)	13	0	0.01	-	< 0.01	1
layer formation in cerebral cortex (GO:0021819)	13	0	0.01	-	< 0.01	1
cardiac conduction system development (GO:0003161)	13	0	0.01	-	< 0.01	1
endocardium development (GO:0003157)	13	0	0.01	-	< 0.01	1
negative regulation of pri-miRNA transcription by RNA polymerase II (GO:1902894)	13	0	0.01	-	< 0.01	1
negative regulation of cellular amide metabolic process (GO:0034249)	142	0	0.1	-	< 0.01	1
positive regulation of cell cycle (GO:0045787)	397	0	0.28	-	< 0.01	1
establishment or maintenance of transmembrane electrochemical gradient (GO:0010248)	13	0	0.01	-	< 0.01	1
negative regulation of bone resorption (GO:0045779)	13	0	0.01	-	< 0.01	1
removal of superoxide radicals (GO:0019430)	13	0	0.01	-	< 0.01	1
cellular response to nitrogen starvation (GO:0006995)	13	0	0.01	-	< 0.01	1
cellular response to DNA damage stimulus (GO:0006974)	746	0	0.53	-	< 0.01	1
complement activation, alternative pathway (GO:0006957)	13	0	0.01	-	< 0.01	1
positive regulation of heterotypic cell-cell adhesion (GO:0034116)	13	0	0.01	-	< 0.01	1
nucleocytoplasmic transport (GO:0006913)	274	0	0.2	-	< 0.01	1
positive regulation of catecholamine secretion (GO:0033605)	13	0	0.01	-	< 0.01	1
JAK-STAT cascade involved in growth hormone signaling pathway (GO:0060397)	13	0	0.01	-	< 0.01	1
negative regulation of pathway-restricted SMAD protein phosphorylation (GO:0060394)	13	0	0.01	-	< 0.01	1
positive regulation of SMAD protein signal transduction (GO:0060391)	13	0	0.01	-	< 0.01	1
pathway-restricted SMAD protein phosphorylation (GO:0060389)	13	0	0.01	-	< 0.01	1
insemination (GO:0007320)	13	0	0.01	-	< 0.01	1
cellular response to epinephrine stimulus (GO:0071872)	13	0	0.01	-	< 0.01	1
manganese ion transport (GO:0006828)	13	0	0.01	-	< 0.01	1
positive regulation of cell differentiation (GO:0045597)	933	0	0.67	-	< 0.01	1
positive regulation of regulatory T cell differentiation (GO:0045591)	13	0	0.01	-	< 0.01	1
nitric oxide biosynthetic process (GO:0006809)	13	0	0.01	-	< 0.01	1
positive regulation of B cell differentiation (GO:0045579)	13	0	0.01	-	< 0.01	1
complement receptor mediated signaling pathway (GO:0002430)	13	0	0.01	-	< 0.01	1
suckling behavior (GO:0001967)	13	0	0.01	-	< 0.01	1
spinal cord motor neuron cell fate specification (GO:0021520)	13	0	0.01	-	< 0.01	1
alpha-beta T cell lineage commitment (GO:0002363)	13	0	0.01	-	< 0.01	1
estrogen biosynthetic process (GO:0006703)	13	0	0.01	-	< 0.01	1
endothelial cell morphogenesis (GO:0001886)	13	0	0.01	-	< 0.01	1
activation of transmembrane receptor protein tyrosine kinase activity (GO:0007171)	13	0	0.01	-	< 0.01	1
regulation of nephron tubule epithelial cell differentiation (GO:0072182)	13	0	0.01	-	< 0.01	1
phagolysosome assembly (GO:0001845)	13	0	0.01	-	< 0.01	1
ribonucleoprotein complex disassembly (GO:0032988)	13	0	0.01	-	< 0.01	1
positive regulation of sodium ion transmembrane transporter activity (GO:2000651)	13	0	0.01	-	< 0.01	1
prepulse inhibition (GO:0060134)	13	0	0.01	-	< 0.01	1
regulation of growth hormone secretion (GO:0060123)	13	0	0.01	-	< 0.01	1
sphingomyelin metabolic process (GO:0006684)	13	0	0.01	-	< 0.01	1
ectodermal placode development (GO:0071696)	13	0	0.01	-	< 0.01	1
regulation of integrin-mediated signaling pathway (GO:2001044)	13	0	0.01	-	< 0.01	1
viral translation (GO:0019081)	13	0	0.01	-	< 0.01	1
renal vesicle development (GO:0072087)	13	0	0.01	-	< 0.01	1
modulation by host of viral genome replication (GO:0044827)	13	0	0.01	-	< 0.01	1
negative regulation of cardiac muscle cell proliferation (GO:0060044)	13	0	0.01	-	< 0.01	1
cardiac muscle cell proliferation (GO:0060038)	13	0	0.01	-	< 0.01	1
polyamine biosynthetic process (GO:0006596)	13	0	0.01	-	< 0.01	1
radial glial cell differentiation (GO:0060019)	13	0	0.01	-	< 0.01	1
melanin metabolic process (GO:0006582)	13	0	0.01	-	< 0.01	1
regulation of nuclear cell cycle DNA replication (GO:0033262)	13	0	0.01	-	< 0.01	1
negative regulation of DNA-templated transcription, elongation (GO:0032785)	13	0	0.01	-	< 0.01	1
semaphorin-plexin signaling pathway involved in neuron projection guidance (GO:1902285)	13	0	0.01	-	< 0.01	1
collagen-activated signaling pathway (GO:0038065)	13	0	0.01	-	< 0.01	1
positive regulation of interleukin-5 production (GO:0032754)	13	0	0.01	-	< 0.01	1
positive regulation of interleukin-17 production (GO:0032740)	13	0	0.01	-	< 0.01	1
positive regulation of granulocyte macrophage colony-stimulating factor production (GO:0032725)	13	0	0.01	-	< 0.01	1
protein dephosphorylation (GO:0006470)	203	0	0.14	-	< 0.01	1
negative regulation of interleukin-17 production (GO:0032700)	13	0	0.01	-	< 0.01	1
regulation of respiratory gaseous exchange by neurological system process (GO:0002087)	13	0	0.01	-	< 0.01	1
killing of cells in other organism involved in symbiotic interaction (GO:0051883)	13	0	0.01	-	< 0.01	1
hematopoietic stem cell proliferation (GO:0071425)	13	0	0.01	-	< 0.01	1
protein neddylation (GO:0045116)	13	0	0.01	-	< 0.01	1
left/right axis specification (GO:0070986)	13	0	0.01	-	< 0.01	1
regulation of histone phosphorylation (GO:0033127)	13	0	0.01	-	< 0.01	1
3'-UTR-mediated mRNA stabilization (GO:0070935)	13	0	0.01	-	< 0.01	1
regulation of hepatocyte proliferation (GO:2000345)	13	0	0.01	-	< 0.01	1
mitochondrial transcription (GO:0006390)	13	0	0.01	-	< 0.01	1
cellular response to cholesterol (GO:0071397)	13	0	0.01	-	< 0.01	1
methylation-dependent chromatin silencing (GO:0006346)	13	0	0.01	-	< 0.01	1
cellular response to interleukin-15 (GO:0071350)	13	0	0.01	-	< 0.01	1
response to redox state (GO:0051775)	13	0	0.01	-	< 0.01	1
positive regulation of interferon-gamma biosynthetic process (GO:0045078)	13	0	0.01	-	< 0.01	1
iron coordination entity transport (GO:1901678)	13	0	0.01	-	< 0.01	1
regulation of postsynaptic membrane organization (GO:1901626)	13	0	0.01	-	< 0.01	1
negative regulation of nitric oxide biosynthetic process (GO:0045019)	13	0	0.01	-	< 0.01	1
negative regulation of calcineurin-NFAT signaling cascade (GO:0070885)	13	0	0.01	-	< 0.01	1
DNA deamination (GO:0045006)	13	0	0.01	-	< 0.01	1
positive regulation of protein exit from endoplasmic reticulum (GO:0070863)	13	0	0.01	-	< 0.01	1
positive regulation of mast cell activation involved in immune response (GO:0033008)	13	0	0.01	-	< 0.01	1
negative regulation of mast cell activation (GO:0033004)	13	0	0.01	-	< 0.01	1
regulation of cell projection size (GO:0032536)	13	0	0.01	-	< 0.01	1
regulation of microvillus organization (GO:0032530)	13	0	0.01	-	< 0.01	1
DNA ligation (GO:0006266)	13	0	0.01	-	< 0.01	1
cellular response to lithium ion (GO:0071285)	13	0	0.01	-	< 0.01	1
cellular response to electrical stimulus (GO:0071257)	13	0	0.01	-	< 0.01	1
replicative senescence (GO:0090399)	13	0	0.01	-	< 0.01	1
response to peptidoglycan (GO:0032494)	13	0	0.01	-	< 0.01	1
negative regulation of protein homooligomerization (GO:0032463)	13	0	0.01	-	< 0.01	1
protein oxidation (GO:0018158)	13	0	0.01	-	< 0.01	1
vesicle fusion to plasma membrane (GO:0099500)	13	0	0.01	-	< 0.01	1
regulation of development, heterochronic (GO:0040034)	13	0	0.01	-	< 0.01	1
negative regulation of translation, ncRNA-mediated (GO:0040033)	13	0	0.01	-	< 0.01	1
ossification involved in bone maturation (GO:0043931)	13	0	0.01	-	< 0.01	1
response to interleukin-2 (GO:0070669)	13	0	0.01	-	< 0.01	1
regulation of Wnt signaling pathway, planar cell polarity pathway (GO:2000095)	13	0	0.01	-	< 0.01	1
regulation of skeletal muscle fiber development (GO:0048742)	13	0	0.01	-	< 0.01	1
regulation of cell-cell adhesion mediated by cadherin (GO:2000047)	13	0	0.01	-	< 0.01	1
pentose-phosphate shunt (GO:0006098)	13	0	0.01	-	< 0.01	1
negative regulation of protein localization to cell surface (GO:2000009)	13	0	0.01	-	< 0.01	1
lactate metabolic process (GO:0006089)	13	0	0.01	-	< 0.01	1
acetyl-CoA biosynthetic process (GO:0006085)	13	0	0.01	-	< 0.01	1
peptidyl-lysine dimethylation (GO:0018027)	13	0	0.01	-	< 0.01	1
dorsal/ventral axis specification (GO:0009950)	13	0	0.01	-	< 0.01	1
positive regulation of chemokine secretion (GO:0090197)	13	0	0.01	-	< 0.01	1
regulation of glomerulus development (GO:0090192)	13	0	0.01	-	< 0.01	1
planar cell polarity pathway involved in neural tube closure (GO:0090179)	13	0	0.01	-	< 0.01	1
establishment of protein localization to mitochondrial membrane (GO:0090151)	13	0	0.01	-	< 0.01	1
negative regulation of axon regeneration (GO:0048681)	13	0	0.01	-	< 0.01	1
cargo loading into COPII-coated vesicle (GO:0090110)	13	0	0.01	-	< 0.01	1
negative regulation of skeletal muscle tissue development (GO:0048642)	13	0	0.01	-	< 0.01	1
aminoacyl-tRNA metabolism involved in translational fidelity (GO:0106074)	13	0	0.01	-	< 0.01	1
detection of mechanical stimulus involved in sensory perception of sound (GO:0050910)	13	0	0.01	-	< 0.01	1
negative regulation of calcineurin-mediated signaling (GO:0106057)	13	0	0.01	-	< 0.01	1
positive regulation of synaptic transmission, GABAergic (GO:0032230)	13	0	0.01	-	< 0.01	1
kinetochore assembly (GO:0051382)	13	0	0.01	-	< 0.01	1
neurotransmitter receptor transport to plasma membrane (GO:0098877)	13	0	0.01	-	< 0.01	1
negative regulation of hydrolase activity (GO:0051346)	433	0	0.31	-	< 0.01	1
regulation of protein deubiquitination (GO:0090085)	13	0	0.01	-	< 0.01	1
positive regulation of T cell receptor signaling pathway (GO:0050862)	13	0	0.01	-	< 0.01	1
programmed cell death (GO:0012501)	1016	0	0.72	-	< 0.01	1
pre-mRNA cleavage required for polyadenylation (GO:0098789)	13	0	0.01	-	< 0.01	1
negative regulation of lipopolysaccharide-mediated signaling pathway (GO:0031665)	13	0	0.01	-	< 0.01	1
regulation of heat generation (GO:0031650)	13	0	0.01	-	< 0.01	1
positive regulation of protein transport (GO:0051222)	397	0	0.28	-	< 0.01	1
primary amino compound metabolic process (GO:1901160)	13	0	0.01	-	< 0.01	1
positive regulation of myelination (GO:0031643)	13	0	0.01	-	< 0.01	1
synaptic vesicle fusion to presynaptic active zone membrane (GO:0031629)	13	0	0.01	-	< 0.01	1
regulation of lipoprotein metabolic process (GO:0050746)	13	0	0.01	-	< 0.01	1
lens fiber cell development (GO:0070307)	13	0	0.01	-	< 0.01	1
regulation of inflammatory response (GO:0050727)	397	0	0.28	-	< 0.01	1
mitochondrial DNA metabolic process (GO:0032042)	13	0	0.01	-	< 0.01	1
positive regulation of insulin-like growth factor receptor signaling pathway (GO:0043568)	13	0	0.01	-	< 0.01	1
cellular response to nitrogen levels (GO:0043562)	13	0	0.01	-	< 0.01	1
regulation of relaxation of muscle (GO:1901077)	13	0	0.01	-	< 0.01	1
negative regulation of programmed cell death (GO:0043069)	933	0	0.67	-	< 0.01	1
endosomal transport (GO:0016197)	203	0	0.14	-	< 0.01	1
negative regulation of nucleic acid-templated transcription (GO:1903507)	1209	0	0.86	-	< 0.01	1
positive regulation of growth (GO:0045927)	263	0	0.19	-	< 0.01	1
ribose phosphate biosynthetic process (GO:0046390)	203	0	0.14	-	< 0.01	1
immune response-regulating signaling pathway (GO:0002764)	519	0	0.37	-	< 0.01	1
positive regulation of leukocyte activation (GO:0002696)	397	0	0.28	-	< 0.01	1
negative regulation of oxidative stress-induced cell death (GO:1903202)	43	0	0.03	-	< 0.01	1
ventricular septum morphogenesis (GO:0060412)	43	0	0.03	-	< 0.01	1
regulation of lamellipodium organization (GO:1902743)	43	0	0.03	-	< 0.01	1
multivesicular body sorting pathway (GO:0071985)	32	0	0.02	-	< 0.01	1
syncytium formation (GO:0006949)	32	0	0.02	-	< 0.01	1
somatic diversification of immune receptors via germline recombination within a single locus (GO:0002562)	32	0	0.02	-	< 0.01	1
body morphogenesis (GO:0010171)	43	0	0.03	-	< 0.01	1
cellular polysaccharide biosynthetic process (GO:0033692)	43	0	0.03	-	< 0.01	1
positive regulation of kinase activity (GO:0033674)	557	0	0.4	-	< 0.01	1
tricarboxylic acid metabolic process (GO:0072350)	43	0	0.03	-	< 0.01	1
GTP metabolic process (GO:0046039)	32	0	0.02	-	< 0.01	1
regulation of membrane repolarization (GO:0060306)	32	0	0.02	-	< 0.01	1
plasma lipoprotein particle organization (GO:0071827)	43	0	0.03	-	< 0.01	1
blood vessel remodeling (GO:0001974)	32	0	0.02	-	< 0.01	1
regulation of glycoprotein metabolic process (GO:1903018)	43	0	0.03	-	< 0.01	1
metanephric nephron development (GO:0072210)	32	0	0.02	-	< 0.01	1
behavioral defense response (GO:0002209)	32	0	0.02	-	< 0.01	1
somatic diversification of immune receptors (GO:0002200)	43	0	0.03	-	< 0.01	1
secretory granule organization (GO:0033363)	32	0	0.02	-	< 0.01	1
mitotic metaphase plate congression (GO:0007080)	43	0	0.03	-	< 0.01	1
sister chromatid cohesion (GO:0007062)	43	0	0.03	-	< 0.01	1
negative regulation of stress-activated MAPK cascade (GO:0032873)	43	0	0.03	-	< 0.01	1
negative regulation of mRNA catabolic process (GO:1902373)	43	0	0.03	-	< 0.01	1
mRNA cis splicing, via spliceosome (GO:0045292)	32	0	0.02	-	< 0.01	1
GPI anchor metabolic process (GO:0006505)	32	0	0.02	-	< 0.01	1
positive regulation of cell junction assembly (GO:1901890)	32	0	0.02	-	< 0.01	1
ATP hydrolysis coupled transmembrane transport (GO:0090662)	32	0	0.02	-	< 0.01	1
behavioral fear response (GO:0001662)	32	0	0.02	-	< 0.01	1
positive regulation of interleukin-12 production (GO:0032735)	32	0	0.02	-	< 0.01	1
positive regulation of lymphocyte migration (GO:2000403)	32	0	0.02	-	< 0.01	1
positive regulation of interferon-beta production (GO:0032728)	32	0	0.02	-	< 0.01	1
Schwann cell differentiation (GO:0014037)	32	0	0.02	-	< 0.01	1
cellular extravasation (GO:0045123)	32	0	0.02	-	< 0.01	1
production of small RNA involved in gene silencing by RNA (GO:0070918)	32	0	0.02	-	< 0.01	1
regulation of viral release from host cell (GO:1902186)	32	0	0.02	-	< 0.01	1
transcription by RNA polymerase III (GO:0006383)	43	0	0.03	-	< 0.01	1
protein palmitoylation (GO:0018345)	32	0	0.02	-	< 0.01	1
cellular response to epidermal growth factor stimulus (GO:0071364)	43	0	0.03	-	< 0.01	1
base-excision repair (GO:0006284)	43	0	0.03	-	< 0.01	1
response to electrical stimulus (GO:0051602)	43	0	0.03	-	< 0.01	1
regulation of superoxide metabolic process (GO:0090322)	32	0	0.02	-	< 0.01	1
negative regulation of intracellular protein transport (GO:0090317)	43	0	0.03	-	< 0.01	1
negative regulation of type I interferon production (GO:0032480)	43	0	0.03	-	< 0.01	1
purine nucleotide catabolic process (GO:0006195)	43	0	0.03	-	< 0.01	1
regulation of gluconeogenesis (GO:0006111)	43	0	0.03	-	< 0.01	1
regulation of chromatin silencing (GO:0031935)	32	0	0.02	-	< 0.01	1
positive regulation of ubiquitin-protein transferase activity (GO:0051443)	32	0	0.02	-	< 0.01	1
proximal/distal pattern formation (GO:0009954)	32	0	0.02	-	< 0.01	1
detection of mechanical stimulus (GO:0050982)	43	0	0.03	-	< 0.01	1
platelet aggregation (GO:0070527)	43	0	0.03	-	< 0.01	1
positive chemotaxis (GO:0050918)	43	0	0.03	-	< 0.01	1
regulation of synaptic transmission, GABAergic (GO:0032228)	32	0	0.02	-	< 0.01	1
response to mineralocorticoid (GO:0051385)	32	0	0.02	-	< 0.01	1
bone growth (GO:0098868)	43	0	0.03	-	< 0.01	1
negative regulation of B cell activation (GO:0050869)	32	0	0.02	-	< 0.01	1
positive regulation of calcium-mediated signaling (GO:0050850)	43	0	0.03	-	< 0.01	1
thymus development (GO:0048538)	43	0	0.03	-	< 0.01	1
activation of protein kinase B activity (GO:0032148)	32	0	0.02	-	< 0.01	1
post-translational protein modification (GO:0043687)	361	0	0.26	-	< 0.01	1
RNA polyadenylation (GO:0043631)	32	0	0.02	-	< 0.01	1
lipopolysaccharide-mediated signaling pathway (GO:0031663)	32	0	0.02	-	< 0.01	1
protein destabilization (GO:0031648)	43	0	0.03	-	< 0.01	1
negative regulation of stress-activated protein kinase signaling cascade (GO:0070303)	43	0	0.03	-	< 0.01	1
modification by symbiont of host morphology or physiology (GO:0044003)	43	0	0.03	-	< 0.01	1
negative regulation of protein localization to membrane (GO:1905476)	32	0	0.02	-	< 0.01	1
negative regulation of blood vessel endothelial cell migration (GO:0043537)	32	0	0.02	-	< 0.01	1
muscle adaptation (GO:0043500)	32	0	0.02	-	< 0.01	1
regulation of mitochondrial outer membrane permeabilization involved in apoptotic signaling pathway (GO:1901028)	43	0	0.03	-	< 0.01	1
chondroitin sulfate proteoglycan metabolic process (GO:0050654)	43	0	0.03	-	< 0.01	1
negative regulation of lymphocyte apoptotic process (GO:0070229)	32	0	0.02	-	< 0.01	1
protein homotrimerization (GO:0070207)	32	0	0.02	-	< 0.01	1
regulation of carbohydrate catabolic process (GO:0043470)	43	0	0.03	-	< 0.01	1
epithelial cell differentiation involved in kidney development (GO:0035850)	32	0	0.02	-	< 0.01	1
detection of visible light (GO:0009584)	43	0	0.03	-	< 0.01	1
negative regulation of cellular response to oxidative stress (GO:1900408)	43	0	0.03	-	< 0.01	1
polysaccharide biosynthetic process (GO:0000271)	43	0	0.03	-	< 0.01	1
regulation of leukocyte degranulation (GO:0043300)	43	0	0.03	-	< 0.01	1
pyruvate biosynthetic process (GO:0042866)	43	0	0.03	-	< 0.01	1
positive regulation of vascular smooth muscle cell proliferation (GO:1904707)	32	0	0.02	-	< 0.01	1
apical junction assembly (GO:0043297)	43	0	0.03	-	< 0.01	1
apoptotic cell clearance (GO:0043277)	32	0	0.02	-	< 0.01	1
2'-deoxyribonucleotide metabolic process (GO:0009394)	32	0	0.02	-	< 0.01	1
somatic cell DNA recombination (GO:0016444)	32	0	0.02	-	< 0.01	1
positive regulation of transcription from RNA polymerase II promoter in response to stress (GO:0036003)	32	0	0.02	-	< 0.01	1
sulfur amino acid metabolic process (GO:0000096)	43	0	0.03	-	< 0.01	1
negative regulation of I-kappaB kinase/NF-kappaB signaling (GO:0043124)	43	0	0.03	-	< 0.01	1
extracellular structure organization (GO:0043062)	361	0	0.26	-	< 0.01	1
positive regulation of cardiac muscle tissue development (GO:0055025)	43	0	0.03	-	< 0.01	1
dsRNA fragmentation (GO:0031050)	32	0	0.02	-	< 0.01	1
positive regulation of cellular response to insulin stimulus (GO:1900078)	32	0	0.02	-	< 0.01	1
negative regulation of macroautophagy (GO:0016242)	32	0	0.02	-	< 0.01	1
negative regulation of axon extension (GO:0030517)	43	0	0.03	-	< 0.01	1
extrinsic apoptotic signaling pathway via death domain receptors (GO:0008625)	32	0	0.02	-	< 0.01	1
regulation of cytokine production involved in inflammatory response (GO:1900015)	32	0	0.02	-	< 0.01	1
positive regulation of protein targeting to mitochondrion (GO:1903955)	32	0	0.02	-	< 0.01	1
cell communication involved in cardiac conduction (GO:0086065)	43	0	0.03	-	< 0.01	1
serine family amino acid metabolic process (GO:0009069)	43	0	0.03	-	< 0.01	1
positive regulation of phospholipase C activity (GO:0010863)	43	0	0.03	-	< 0.01	1
exocrine system development (GO:0035272)	43	0	0.03	-	< 0.01	1
positive regulation of sodium ion transport (GO:0010765)	32	0	0.02	-	< 0.01	1
regulation of transcription from RNA polymerase II promoter in response to hypoxia (GO:0061418)	32	0	0.02	-	< 0.01	1
coronary vasculature development (GO:0060976)	43	0	0.03	-	< 0.01	1
negative regulation of insulin receptor signaling pathway (GO:0046627)	32	0	0.02	-	< 0.01	1
regulation of natural killer cell mediated cytotoxicity (GO:0042269)	43	0	0.03	-	< 0.01	1
bone mineralization (GO:0030282)	43	0	0.03	-	< 0.01	1
neurotransmitter biosynthetic process (GO:0042136)	43	0	0.03	-	< 0.01	1
negative regulation of cyclin-dependent protein kinase activity (GO:1904030)	32	0	0.02	-	< 0.01	1
regulation of vascular endothelial growth factor production (GO:0010574)	32	0	0.02	-	< 0.01	1
muscle hypertrophy (GO:0014896)	32	0	0.02	-	< 0.01	1
regulation of signaling receptor activity (GO:0010469)	557	0	0.4	-	< 0.01	1
positive regulation of smooth muscle contraction (GO:0045987)	32	0	0.02	-	< 0.01	1
positive regulation of response to biotic stimulus (GO:0002833)	43	0	0.03	-	< 0.01	1
positive regulation of fatty acid metabolic process (GO:0045923)	32	0	0.02	-	< 0.01	1
pituitary gland development (GO:0021983)	43	0	0.03	-	< 0.01	1
negative regulation of DNA recombination (GO:0045910)	43	0	0.03	-	< 0.01	1
central nervous system neuron axonogenesis (GO:0021955)	32	0	0.02	-	< 0.01	1
protein localization to microtubule cytoskeleton (GO:0072698)	32	0	0.02	-	< 0.01	1
regulation of ER to Golgi vesicle-mediated transport (GO:0060628)	17	0	0.01	-	< 0.01	1
endocardial cushion morphogenesis (GO:0003203)	32	0	0.02	-	< 0.01	1
high-density lipoprotein particle remodeling (GO:0034375)	17	0	0.01	-	< 0.01	1
diacylglycerol metabolic process (GO:0046339)	17	0	0.01	-	< 0.01	1
mammary gland duct morphogenesis (GO:0060603)	32	0	0.02	-	< 0.01	1
branch elongation of an epithelium (GO:0060602)	17	0	0.01	-	< 0.01	1
anterograde axonal transport (GO:0008089)	43	0	0.03	-	< 0.01	1
diol biosynthetic process (GO:0034312)	17	0	0.01	-	< 0.01	1
cytoplasmic pattern recognition receptor signaling pathway (GO:0002753)	32	0	0.02	-	< 0.01	1
extracellular matrix assembly (GO:0085029)	17	0	0.01	-	< 0.01	1
negative regulation of T cell mediated immunity (GO:0002710)	17	0	0.01	-	< 0.01	1
regulation of hydrogen peroxide metabolic process (GO:0010310)	17	0	0.01	-	< 0.01	1
negative regulation of adherens junction organization (GO:1903392)	17	0	0.01	-	< 0.01	1
blood coagulation, intrinsic pathway (GO:0007597)	17	0	0.01	-	< 0.01	1
cell differentiation involved in kidney development (GO:0061005)	43	0	0.03	-	< 0.01	1
positive regulation of dendritic spine morphogenesis (GO:0061003)	17	0	0.01	-	< 0.01	1
nitric oxide metabolic process (GO:0046209)	17	0	0.01	-	< 0.01	1
negative regulation of digestive system process (GO:0060457)	17	0	0.01	-	< 0.01	1
toll-like receptor 4 signaling pathway (GO:0034142)	17	0	0.01	-	< 0.01	1
regulation of antigen processing and presentation (GO:0002577)	17	0	0.01	-	< 0.01	1
regulation of corticosteroid hormone secretion (GO:2000846)	17	0	0.01	-	< 0.01	1
GMP metabolic process (GO:0046037)	17	0	0.01	-	< 0.01	1
central nervous system myelination (GO:0022010)	17	0	0.01	-	< 0.01	1
response to manganese ion (GO:0010042)	17	0	0.01	-	< 0.01	1
positive regulation of neuron migration (GO:2001224)	17	0	0.01	-	< 0.01	1
dentate gyrus development (GO:0021542)	17	0	0.01	-	< 0.01	1
ventral spinal cord interneuron differentiation (GO:0021514)	17	0	0.01	-	< 0.01	1
long term synaptic depression (GO:0060292)	17	0	0.01	-	< 0.01	1
negative regulation of cellular senescence (GO:2000773)	17	0	0.01	-	< 0.01	1
metanephric nephron epithelium development (GO:0072243)	17	0	0.01	-	< 0.01	1
negative regulation of leukocyte mediated cytotoxicity (GO:0001911)	17	0	0.01	-	< 0.01	1
ubiquinone metabolic process (GO:0006743)	17	0	0.01	-	< 0.01	1
cellular response to nitric oxide (GO:0071732)	17	0	0.01	-	< 0.01	1
C21-steroid hormone biosynthetic process (GO:0006700)	17	0	0.01	-	< 0.01	1
regulation of CD8-positive, alpha-beta T cell activation (GO:2001185)	17	0	0.01	-	< 0.01	1
basement membrane organization (GO:0071711)	17	0	0.01	-	< 0.01	1
nonribosomal peptide biosynthetic process (GO:0019184)	17	0	0.01	-	< 0.01	1
regulation of early endosome to late endosome transport (GO:2000641)	17	0	0.01	-	< 0.01	1
glomerular visceral epithelial cell differentiation (GO:0072112)	17	0	0.01	-	< 0.01	1
mast cell activation involved in immune response (GO:0002279)	17	0	0.01	-	< 0.01	1
positive regulation of transforming growth factor beta production (GO:0071636)	17	0	0.01	-	< 0.01	1
late endosome to vacuole transport (GO:0045324)	17	0	0.01	-	< 0.01	1
nephron tubule formation (GO:0072079)	17	0	0.01	-	< 0.01	1
estrous cycle (GO:0044849)	17	0	0.01	-	< 0.01	1
glycine metabolic process (GO:0006544)	17	0	0.01	-	< 0.01	1
regulation of cellular amino acid metabolic process (GO:0006521)	17	0	0.01	-	< 0.01	1
sulfation (GO:0051923)	17	0	0.01	-	< 0.01	1
regulation of delayed rectifier potassium channel activity (GO:1902259)	17	0	0.01	-	< 0.01	1
dolichol-linked oligosaccharide biosynthetic process (GO:0006488)	17	0	0.01	-	< 0.01	1
tRNA wobble uridine modification (GO:0002098)	17	0	0.01	-	< 0.01	1
protein localization to chromosome, centromeric region (GO:0071459)	17	0	0.01	-	< 0.01	1
cell migration involved in sprouting angiogenesis (GO:0002042)	17	0	0.01	-	< 0.01	1
desensitization of G-protein coupled receptor protein signaling pathway (GO:0002029)	17	0	0.01	-	< 0.01	1
regulation of protein import into nucleus, translocation (GO:0033158)	17	0	0.01	-	< 0.01	1
azole transport (GO:0045117)	17	0	0.01	-	< 0.01	1
ganglioside metabolic process (GO:0001573)	17	0	0.01	-	< 0.01	1
regulation of production of small RNA involved in gene silencing by RNA (GO:0070920)	17	0	0.01	-	< 0.01	1
regulation of mesoderm development (GO:2000380)	17	0	0.01	-	< 0.01	1
pseudouridine synthesis (GO:0001522)	17	0	0.01	-	< 0.01	1
regulation of clathrin-dependent endocytosis (GO:2000369)	17	0	0.01	-	< 0.01	1
neurotransmitter uptake (GO:0001504)	17	0	0.01	-	< 0.01	1
regulation of intrinsic apoptotic signaling pathway in response to DNA damage by p53 class mediator (GO:1902165)	17	0	0.01	-	< 0.01	1
regulation of T-helper 17 cell differentiation (GO:2000319)	17	0	0.01	-	< 0.01	1
cellular response to prostaglandin E stimulus (GO:0071380)	17	0	0.01	-	< 0.01	1
positive regulation of mitochondrial membrane permeability involved in apoptotic process (GO:1902110)	17	0	0.01	-	< 0.01	1
regulation of gene expression by genetic imprinting (GO:0006349)	17	0	0.01	-	< 0.01	1
regulation of interferon-gamma biosynthetic process (GO:0045072)	17	0	0.01	-	< 0.01	1
transcytosis (GO:0045056)	17	0	0.01	-	< 0.01	1
positive regulation of calcineurin-NFAT signaling cascade (GO:0070886)	17	0	0.01	-	< 0.01	1
secondary metabolite biosynthetic process (GO:0044550)	17	0	0.01	-	< 0.01	1
positive regulation of extrinsic apoptotic signaling pathway via death domain receptors (GO:1902043)	17	0	0.01	-	< 0.01	1
positive regulation of phosphoprotein phosphatase activity (GO:0032516)	17	0	0.01	-	< 0.01	1
DNA strand elongation involved in DNA replication (GO:0006271)	17	0	0.01	-	< 0.01	1
cell separation after cytokinesis (GO:0000920)	17	0	0.01	-	< 0.01	1
regulation of platelet aggregation (GO:0090330)	17	0	0.01	-	< 0.01	1
positive regulation of histone H3-K4 methylation (GO:0051571)	17	0	0.01	-	< 0.01	1
positive regulation by host of viral transcription (GO:0043923)	17	0	0.01	-	< 0.01	1
negative regulation of release of cytochrome c from mitochondria (GO:0090201)	17	0	0.01	-	< 0.01	1
cellular response to leptin stimulus (GO:0044320)	17	0	0.01	-	< 0.01	1
regulation of phospholipid biosynthetic process (GO:0071071)	17	0	0.01	-	< 0.01	1
negative regulation of ubiquitin-protein transferase activity (GO:0051444)	17	0	0.01	-	< 0.01	1
epithelial cell-cell adhesion (GO:0090136)	17	0	0.01	-	< 0.01	1
detection of light stimulus involved in sensory perception (GO:0050962)	17	0	0.01	-	< 0.01	1
axon ensheathment in central nervous system (GO:0032291)	17	0	0.01	-	< 0.01	1
detection of light stimulus involved in visual perception (GO:0050908)	17	0	0.01	-	< 0.01	1
positive regulation of calcineurin-mediated signaling (GO:0106058)	17	0	0.01	-	< 0.01	1
regulation of nucleobase-containing compound transport (GO:0032239)	17	0	0.01	-	< 0.01	1
regulation of inclusion body assembly (GO:0090083)	17	0	0.01	-	< 0.01	1
post-embryonic animal organ development (GO:0048569)	17	0	0.01	-	< 0.01	1
anatomical structure arrangement (GO:0048532)	17	0	0.01	-	< 0.01	1
poly(A)+ mRNA export from nucleus (GO:0016973)	17	0	0.01	-	< 0.01	1
modulation of growth of symbiont involved in interaction with host (GO:0044144)	17	0	0.01	-	< 0.01	1
regulation of vascular endothelial growth factor signaling pathway (GO:1900746)	17	0	0.01	-	< 0.01	1
linoleic acid metabolic process (GO:0043651)	17	0	0.01	-	< 0.01	1
maturation of LSU-rRNA (GO:0000470)	17	0	0.01	-	< 0.01	1
regulation of ARF protein signal transduction (GO:0032012)	17	0	0.01	-	< 0.01	1
negative regulation of smooth muscle cell differentiation (GO:0051151)	17	0	0.01	-	< 0.01	1
positive regulation of actin nucleation (GO:0051127)	17	0	0.01	-	< 0.01	1
negative regulation of potassium ion transmembrane transporter activity (GO:1901017)	17	0	0.01	-	< 0.01	1
retinoic acid receptor signaling pathway (GO:0048384)	17	0	0.01	-	< 0.01	1
lymphocyte apoptotic process (GO:0070227)	17	0	0.01	-	< 0.01	1
mitochondrion distribution (GO:0048311)	17	0	0.01	-	< 0.01	1
postsynapse assembly (GO:0099068)	17	0	0.01	-	< 0.01	1
presynapse assembly (GO:0099054)	17	0	0.01	-	< 0.01	1
cellular response to sterol (GO:0036315)	17	0	0.01	-	< 0.01	1
negative regulation of morphogenesis of an epithelium (GO:1905331)	17	0	0.01	-	< 0.01	1
regulation of immunoglobulin secretion (GO:0051023)	17	0	0.01	-	< 0.01	1
positive regulation of mitochondrial translation (GO:0070131)	17	0	0.01	-	< 0.01	1
response to diuretic (GO:0036270)	17	0	0.01	-	< 0.01	1
establishment or maintenance of cytoskeleton polarity (GO:0030952)	17	0	0.01	-	< 0.01	1
polysaccharide catabolic process (GO:0000272)	17	0	0.01	-	< 0.01	1
mast cell degranulation (GO:0043303)	17	0	0.01	-	< 0.01	1
negative regulation of B cell proliferation (GO:0030889)	17	0	0.01	-	< 0.01	1
amyloid-beta metabolic process (GO:0050435)	17	0	0.01	-	< 0.01	1
negative regulation of purine nucleotide biosynthetic process (GO:1900372)	17	0	0.01	-	< 0.01	1
regulation of granulocyte differentiation (GO:0030852)	17	0	0.01	-	< 0.01	1
phosphatidylinositol acyl-chain remodeling (GO:0036149)	17	0	0.01	-	< 0.01	1
negative regulation of nucleotide biosynthetic process (GO:0030809)	17	0	0.01	-	< 0.01	1
mitochondrial ATP synthesis coupled proton transport (GO:0042776)	17	0	0.01	-	< 0.01	1
DNA replication checkpoint (GO:0000076)	17	0	0.01	-	< 0.01	1
ribosomal subunit export from nucleus (GO:0000054)	17	0	0.01	-	< 0.01	1
septin ring organization (GO:0031106)	17	0	0.01	-	< 0.01	1
deoxyribonucleoside triphosphate metabolic process (GO:0009200)	17	0	0.01	-	< 0.01	1
copper ion homeostasis (GO:0055070)	17	0	0.01	-	< 0.01	1
cellular response to interferon-beta (GO:0035458)	17	0	0.01	-	< 0.01	1
purine nucleotide transport (GO:0015865)	17	0	0.01	-	< 0.01	1
pyrimidine nucleoside monophosphate biosynthetic process (GO:0009130)	17	0	0.01	-	< 0.01	1
response to caffeine (GO:0031000)	17	0	0.01	-	< 0.01	1
pteridine-containing compound biosynthetic process (GO:0042559)	17	0	0.01	-	< 0.01	1
intrinsic apoptotic signaling pathway in response to oxidative stress (GO:0008631)	17	0	0.01	-	< 0.01	1
negative regulation of bone mineralization (GO:0030502)	17	0	0.01	-	< 0.01	1
membrane depolarization during cardiac muscle cell action potential (GO:0086012)	17	0	0.01	-	< 0.01	1
membrane repolarization during action potential (GO:0086011)	17	0	0.01	-	< 0.01	1
positive regulation of mitotic sister chromatid segregation (GO:0062033)	17	0	0.01	-	< 0.01	1
positive regulation of telomere capping (GO:1904355)	17	0	0.01	-	< 0.01	1
regulation of cardiac muscle contraction by regulation of the release of sequestered calcium ion (GO:0010881)	17	0	0.01	-	< 0.01	1
regulation of triglyceride biosynthetic process (GO:0010866)	17	0	0.01	-	< 0.01	1
negative regulation of myotube differentiation (GO:0010832)	17	0	0.01	-	< 0.01	1
magnesium ion transmembrane transport (GO:1903830)	17	0	0.01	-	< 0.01	1
transport of virus (GO:0046794)	17	0	0.01	-	< 0.01	1
melanocyte differentiation (GO:0030318)	17	0	0.01	-	< 0.01	1
renal filtration cell differentiation (GO:0061318)	17	0	0.01	-	< 0.01	1
negative regulation of histone acetylation (GO:0035067)	17	0	0.01	-	< 0.01	1
cytokine metabolic process (GO:0042107)	17	0	0.01	-	< 0.01	1
retina vasculature development in camera-type eye (GO:0061298)	17	0	0.01	-	< 0.01	1
ncRNA 5'-end processing (GO:0034471)	17	0	0.01	-	< 0.01	1
negative adaptation of signaling pathway (GO:0022401)	17	0	0.01	-	< 0.01	1
dorsal/ventral neural tube patterning (GO:0021904)	17	0	0.01	-	< 0.01	1
mammary gland epithelial cell differentiation (GO:0060644)	17	0	0.01	-	< 0.01	1
positive regulation of DNA repair (GO:0045739)	55	0	0.04	-	< 0.01	1
positive regulation of glycogen biosynthetic process (GO:0045725)	17	0	0.01	-	< 0.01	1
ribosome localization (GO:0033750)	17	0	0.01	-	< 0.01	1
positive regulation of oxidative stress-induced cell death (GO:1903209)	17	0	0.01	-	< 0.01	1
negative regulation of oxidative stress-induced neuron death (GO:1903204)	17	0	0.01	-	< 0.01	1
signal transduction involved in mitotic G1 DNA damage checkpoint (GO:0072431)	59	0	0.04	-	< 0.01	1
signal transduction involved in mitotic cell cycle checkpoint (GO:0072413)	59	0	0.04	-	< 0.01	1
regulation of megakaryocyte differentiation (GO:0045652)	53	0	0.04	-	< 0.01	1
Fc receptor mediated stimulatory signaling pathway (GO:0002431)	136	0	0.1	-	< 0.01	1
response to inorganic substance (GO:0010035)	530	0	0.38	-	< 0.01	1
positive regulation of protein localization to plasma membrane (GO:1903078)	55	0	0.04	-	< 0.01	1
regulation of vasoconstriction (GO:0019229)	59	0	0.04	-	< 0.01	1
cilium assembly (GO:0060271)	342	0	0.24	-	< 0.01	1
liver development (GO:0001889)	133	0	0.09	-	< 0.01	1
mesonephric tubule morphogenesis (GO:0072171)	53	0	0.04	-	< 0.01	1
kidney development (GO:0001822)	251	0	0.18	-	< 0.01	1
negative regulation of cytokine production (GO:0001818)	251	0	0.18	-	< 0.01	1
positive regulation of mononuclear cell proliferation (GO:0032946)	137	0	0.1	-	< 0.01	1
circadian regulation of gene expression (GO:0032922)	55	0	0.04	-	< 0.01	1
signal transduction involved in mitotic DNA integrity checkpoint (GO:1902403)	59	0	0.04	-	< 0.01	1
signal transduction involved in mitotic DNA damage checkpoint (GO:1902402)	59	0	0.04	-	< 0.01	1
intracellular signal transduction involved in G1 DNA damage checkpoint (GO:1902400)	59	0	0.04	-	< 0.01	1
T cell activation involved in immune response (GO:0002286)	59	0	0.04	-	< 0.01	1
stimulatory C-type lectin receptor signaling pathway (GO:0002223)	64	0	0.05	-	< 0.01	1
cell cycle G2/M phase transition (GO:0044839)	129	0	0.09	-	< 0.01	1
regulation of monooxygenase activity (GO:0032768)	55	0	0.04	-	< 0.01	1
positive regulation of chemokine production (GO:0032722)	53	0	0.04	-	< 0.01	1
ribonucleoprotein complex export from nucleus (GO:0071426)	129	0	0.09	-	< 0.01	1
glycogen metabolic process (GO:0005977)	53	0	0.04	-	< 0.01	1
neuron death (GO:0070997)	53	0	0.04	-	< 0.01	1
regulation of peptidyl-serine phosphorylation (GO:0033135)	136	0	0.1	-	< 0.01	1
regulation of interleukin-2 production (GO:0032663)	53	0	0.04	-	< 0.01	1
cellular response to glucocorticoid stimulus (GO:0071385)	59	0	0.04	-	< 0.01	1
chromatin silencing (GO:0006342)	53	0	0.04	-	< 0.01	1
negative regulation of nuclear division (GO:0051784)	53	0	0.04	-	< 0.01	1
cellular response to peptide (GO:1901653)	297	0	0.21	-	< 0.01	1
negative regulation of reproductive process (GO:2000242)	55	0	0.04	-	< 0.01	1
regulation of lipid localization (GO:1905952)	133	0	0.09	-	< 0.01	1
multicellular organismal homeostasis (GO:0048871)	308	0	0.22	-	< 0.01	1
neural nucleus development (GO:0048857)	64	0	0.05	-	< 0.01	1
positive regulation of type I interferon production (GO:0032481)	64	0	0.05	-	< 0.01	1
peptide cross-linking (GO:0018149)	59	0	0.04	-	< 0.01	1
sister chromatid segregation (GO:0000819)	133	0	0.09	-	< 0.01	1
exocytic process (GO:0140029)	64	0	0.05	-	< 0.01	1
[truncated: 13,666 more rows]

## Sheet: SUMMARY
Cluster	GO biological process complete	Number of genes in Background	Number of genes in Cluster	Number expected	Over or Under (+/-)	Fold Enrichment	P-value	FDR	Enriched Genes
1	stem cell population maintenance (GO:0019827)	124	6	1.3	+	4.61	0.00241	0.994	MMP24, DPPA4, POU5F1, NANOG, TDGF1, NODAL
2	primitive streak formation (GO:0090009)	11	4	0.03	+	> 100	5.52e-08	0.000144	FOXA2, T, OTX2, GDF3
3	regulation of transcription by RNA polymerase II (GO:0006357)	2623	117	55.35	+	2.11	6.24e-15	9.77e-11	TP73, HSPA1A, RPRD1A, ZNF736, ZNF536, FOXA1, AGAP2, MCIDAS, ZNF248, NR2E1, ZNF280A, VAX2, HOXD11, SUV39H1, HOXD13, FGF9, KLF4, DMRT3, PRDM16, CGA, ZNF24, DMRTA2, HNF4G, OSR2, BRD2, GBX1, KCNIP3, HMG20A, NOD2, MKX, PAX6, MYT1, HMX3, E2F2, NR3C2, PAX9, ZBTB33, OTX1, TLX3, TLE4, GFI1, HOXA4, HOXD9, FLT3LG, NEUROG2, HOXC11, BARX2, PAX1, FOXC1, SP9, FOXG1, KLF12, SIM2, TMEM173, LHX9, OLIG1, HES5, DLL1…
4	extracellular matrix organization (GO:0030198)	317	46	5.05	+	9.11	2.89e-28	4.52e-24	TIMP1, CCDC80, POSTN, EGFLAM, PLOD1, VTN, CREB3L1, COL5A1, EGFL6, HSPG2, SULF2, FN1, LAMB2, SPARC, DCN, ITGA11, FOXF1, NID2, VCAM1, FBN1, FBLN2, COL4A6, FMOD, PLOD2, TGFBI, ICAM1, COL16A1, MFAP5, LOXL4, HTRA1, COL15A1, FBLN5, BMP1, TIMP1, COL4A1, ITGA1, COL1A2, LUM, TTR, COL1A1, ADAM12, COL3A1, LOX, COL4A2, COL4A5, CSGALNACT1
5	limb development (GO:0060173)	177	7	0.36	+	19.35	8.5e-08	9.5e-05	PRRX1, HAND2, RARB, EN1, ALX3, PBX1, TBX2
6	negative regulation of cation transmembrane transport (GO:1904063)	76	2	0.05	+	36.92	0.00138	N/A	SLC9A3R1, RGS4
