# Supplementary material for: The Transcription Factor-microRNA Regulatory Network during hESC-chondrogenesis
Source: Sci Rep. 2020 Mar 16;10:4744. doi: 10.1038/s41598-020-61734-4 (PMC7075910; doi:10.1038/s41598-020-61734-4)
Supplement: Supplementary file 9 — Supplementary information9 [file 41598_2020_61734_MOESM9_ESM.xlsx]

## Sheet: Key TFs regulating genes in co-
TF	Number_TF_Targets	Intersection	Shared_Targets	P_val	Odd_Ratio	FDR	Cluster
SUZ12	271	66	BARHL2, CCNO, CDKN2C, DLX4, DMRT3, DMRTA2, EMX2, EN2, FBXL8, FOXA1, FOXC1, FOXD2, FOXE1, FOXG1, GFI1, HMX2, HMX3, HOXA4, HOXC11, HOXC12, HOXC13, HOXD1, HOXD10, HOXD11, HOXD13, HOXD9, HPCAL4, INHBB, ISL2, ITPKA, LBX1, LHX2, LHX4, LHX9, LMX1B, MNX1, NEUROG2, NKX2-1, NKX2-2, NKX2-8, NPTX1, NR2E1, NR2F2, NRN1, OLIG1, OLIG2, ONECUT2, OSR2, OTX1, PAX1, PAX6, PAX7, PAX9, POU3F3, POU4F1, PRDM13, SFTA3, S…	6.71569e-53	18.6901	6.17844e-50	Transcription Regulation
CTBP2	197	49	BARHL2, CCNO, CDKN2C, DLX4, DMRT3, DMRTA2, EMX2, EN2, FBXL8, FOXC1, FOXD2, GFI1, HMX2, HMX3, HOXC11, HOXD11, HOXD13, HOXD9, ISL2, LBX1, LHX2, LHX9, LMX1B, MEGF11, MNX1, NEUROG2, NKX2-1, NKX2-2, NR2E1, NR2F2, NRN1, OLIG2, ONECUT2, OSR2, OTX1, PAX1, PAX6, PAX7, PAX9, POU3F3, POU4F1, PRDM13, SFTA3, SIM2, SIX1, SIX2, SP9, VAX2, ZIC1	8.5417e-40	18.4226	3.92918e-37	Transcription Regulation
EP300	1860	79	ACVRL1, ADCY4, AFAP1L2, BDKRB1, BMP6, C1S, C3, CCL2, CCL7, CD55, CD82, CD93, CDH11, CDKN2B, COL1A1, COL1A2, COL3A1, COL4A1, COL4A2, CPA4, CPZ, CSGALNACT1, CTHRC1, CXCL8, DCN, DLL4, ECE1, F5, FIBIN, FMOD, FN1, FOXF1, GALNT1, GBP3, GBP4, GGT5, GGTLC2, GJA4, HTR2B, HTRA1, IGF1, IGFBP3, IL33, IL4I1, IL6, ITGA11, KCNE4, LMCD1, LRRC32, MMRN2, NFATC2, NNMT, OLR1, P4HA3, PLD1, PLOD2, PLVAP, POSTN, PRR16,…	3.95186e-18	3.58521	3.63572e-15	ECM Organization
JUN	540	39	ADAM9, ADCY4, AFAP1L2, C1S, CCL2, CD69, CD82, COL1A2, COL4A2, CXCL8, DCN, ERG, FIBIN, FN1, FOXF1, GALNT5, GBP4, GGT5, GGTLC2, IL6, LOX, LRRC32, MFI2, MGP, NNMT, NOX5, PLD1, POSTN, PTGS2, RGS1, SDPR, SOD3, SVEP1, TBX4, TFPI, TNFAIP3, TTR, UACA, VCAM1	2.68118e-16	5.76157	1.23334e-13	ECM Organization
RELA	482	36	ANO1, BDKRB1, CCL2, CCL7, CD69, CDC42EP5, CFI, COL1A1, COL1A2, CTSB, CXCL1, CXCL8, DRAM1, FAM114A1, FN1, HSPG2, ICAM1, IL6, IL6ST, KCTD16, LRRC32, MAML2, MSRB3, NFKBIZ, NOX5, OLR1, PTGS2, RRAD, SELE, SYNPO, THBD, TIMP1, TNFAIP3, TNFRSF9, TSLP, VCAM1	1.44458e-15	5.92768	4.43004e-13	ECM Organization
GATA2	525	36	ACVRL1, ADAM9, ARHGDIB, ART4, C1S, C3, CCL2, CD93, CLUL1, COL1A2, COL4A2, DCN, ECE1, ERG, FN1, FOXF1, GGT5, GJA4, HSPG2, IL1RL1, LOX, LRRC32, MEST, PAPPA, POSTN, RELN, ROBO4, S1PR1, SHE, SOD3, ST3GAL1, SVEP1, TBX4, TFPI, TGM2, TTR	1.99607e-14	5.39523	4.59097e-12	ECM Organization
TCF12	697	48	BARHL2, CD19, CDKN2C, DMRTA2, EMX2, EN2, FOXG1, GFI1, HOXA4, HOXC11, HOXD10, HOXD11, HOXD13, HOXD9, IL2RG, ITGAL, KLC3, KLF4, LAMA3, LBX1, LHX2, LHX9, MNX1, NEUROG2, NKX2-1, NKX2-2, NR2E1, NR2F2, OSR2, OTX1, PAX1, PAX6, PAX7, PAX9, PCK1, POU3F3, POU4F1, PPP1R13B, PPP1R3E, RPS4X, SFTA3, SIM1, SIM2, SIX1, SP9, VAX2, YPEL4, ZIC1	5.07028e-14	4.01079	1.55489e-11	Transcription Regulation
RFXANK	12	8	HLA-DMB, HLA-DOA, HLA-DOB, HLA-DPA1, HLA-DQB1, HLA-DRA, HLA-DRB1, HLA-DRB5	9.86117e-12	101.398	1.81446e-09	Transcription Regulation
RFXAP	12	8	HLA-DMB, HLA-DOA, HLA-DOB, HLA-DPA1, HLA-DQB1, HLA-DRA, HLA-DRB1, HLA-DRB5	9.86117e-12	101.398	1.81446e-09	Transcription Regulation
NFKB1	650	34	AFAP1L2, BDKRB1, CCL2, CD69, CFI, COL1A1, COL1A2, CTSB, CXCL1, CXCL8, FN1, ICAM1, IFIT3, IL4I1, IL6, IL6ST, MAML2, NFKBIZ, NOX5, ODF3B, OLR1, PAPPA, PTGS2, PTX3, SELE, ST3GAL1, SULF2, TFPI2, THBD, TIMP1, TNFAIP3, TNFRSF9, TSLP, VCAM1	1.9168e-10	3.99382	3.52692e-08	ECM Organization
CEBPG	71	12	CCL7, DCN, DRAM1, IL6, KCNQ5, KCTD16, LMCD1, PTGS2, RASGRP3, S1PR3, TGM2, YIPF5	5.16909e-10	14.0465	7.92594e-08	ECM Organization
CPEB1	255	20	BDNF, CCDC80, COL3A1, CPA4, CXCL1, FAP, FILIP1L, FLT1, GBP2, IFNGR1, LMCD1, LOX, MALL, NID2, NNMT, PCOLCE2, RAB27B, SHE, SOD3, TIMP1	1.53401e-09	5.98179	2.01612e-07	ECM Organization
SP1	6671	150	ACVRL1, ADAM12, ADAM9, ADAMTSL5, ADCY4, AFAP1L2, ALDH1L2, ANO1, ARHGEF3, ARSI, ASAH1, BDKRB1, BDNF, C10orf54, C1QTNF1, C3, CCDC80, CCL2, CCL7, CD55, CD82, CDC42EP5, CDH11, CDKN2B, CHPF, CHSY3, CKAP4, CLIC3, COL16A1, COL1A1, COL21A1, COL4A1, COL4A2, COL5A1, COPZ2, CPQ, CPZ, CREB3L1, CSRNP1, CTHRC1, CTSB, CXCL1, CXCL14, DCN, DPP4, DRAM1, DYNLT3, ECE1, EGFL6, EGFLAM, ENDOD1, ERG, FAM114A1, FAM46A, F…	1.80558e-09	1.98999	2.07642e-07	ECM Organization
NFIC	297	21	BDNF, CCL2, CFI, COL16A1, COL1A1, COL3A1, EGFLAM, HGF, HSPG2, IGFBP7, LRP10, LTBP1, LTBP3, PVR, TBX4, TFPI2, TGFBR2, TGM2, TXNDC5, TYRP1, WIPI1	3.83889e-09	5.35534	3.53178e-07	ECM Organization
TAL1	620	31	ADAM12, C10orf54, C3, CLUL1, COL16A1, COL1A1, COL1A2, CPA1, ERG, FAP, FN1, GALNT5, GJA4, GLIS3, HSPB6, ITGA11, LOXL4, LRRC32, LTBP1, PAPPA, PLOD1, PLXNB3, POSTN, RELN, RRAD, SDPR, TBX4, TFPI, TGM2, TNFAIP3, TTR	3.72119e-09	3.77465	3.53178e-07	ECM Organization
ZNF281	227	18	BDNF, COL21A1, CSRNP1, DCN, ERG, FBN1, GLIS3, GRIA3, LRRC32, LUM, NFATC2, NOX5, PAPPA, PTX3, SGIP1, SYNPO, TBX4, TIMP3	8.63587e-09	6.02128	7.22273e-07	ECM Organization
STAT3	604	29	C1QTNF1, C1S, CCL2, CD55, CTSB, CXCL8, FAP, GBP1, GBP2, GBP3, HGF, HRH1, ICAM1, IFNGR1, IL4I1, IL6, LTBP1, NFKBIZ, NNMT, NOX5, ODF3B, OLR1, OSMR, PLD1, PTGS2, S1PR1, SLC46A3, STOM, TIMP1	2.95293e-08	3.59466	2.26392e-06	ECM Organization
HOXA9	102	12	GALNT5, IGF1, KCTD16, LOXL4, POSTN, RASGRP3, SELE, SGIP1, SULF2, TIMP1, VCAM1, WISP1	3.62473e-08	9.1931	2.56519e-06	ECM Organization
FOS	624	29	ADAM9, ART4, CD93, COL1A2, CSRNP1, CXCL8, DCN, ECE1, FIBIN, FOSL2, GBP4, GGT5, GJA4, H2AFJ, IL1RL1, LOX, MFI2, NIPAL3, P4HB, PTGS2, ROBO4, SLC46A3, SOD3, SVEP1, SYNPO, TFPI, TGFBR2, TTR, TXNDC5	5.95236e-08	3.47081	3.91155e-06	ECM Organization
REL	210	16	CCL2, CCL7, CXCL1, DRAM1, FAM114A1, ICAM1, IL6, IL6ST, LRRC32, MAML2, NFKBIZ, RSPO2, SELE, TFPI2, TNFAIP3, TNFRSF9	1.02096e-07	5.73294	6.26189e-06	ECM Organization
STAT6	75	10	CD82, COL1A1, COL1A2, CXCL8, HSPB6, IL1R1, NFATC2, PTGS2, SELE, TBX4	1.5252e-07	10.5492	8.7699e-06	ECM Organization
ZNF219	226	16	ACVRL1, BDNF, CD55, COL1A1, CREB3L1, ERG, GRIA3, HRH1, ITGA11, LRRC15, NFATC2, PAPPA, SYNPO, TBX4, TGFBI, TIMP1	2.78854e-07	5.29277	1.50909e-05	ECM Organization
SUZ12	271	8	ALX3, EN1, HAND2, HOXB2, MECOM, PRRX1, SAMD11, TBX2	2.5484e-08	20.681	2.34453e-05	Limb Development
POU2F1	428	22	BDKRB1, C1QTNF1, CCDC80, CPA4, CREB3L1, DCN, ERG, FAM46A, FBLN5, FBN1, FMOD, H2AFJ, HTRA1, LUM, MAML2, MATN2, OSMR, PAPPA, SLC4A4, TDO2, TGFBI, VCAM1	4.68989e-07	3.80365	2.39706e-05	ECM Organization
ZBTB18	181	14	BDNF, C1QTNF1, CCDC80, COL16A1, COL3A1, CREB3L1, EGFL6, FSTL3, IGFBP3, ITGA11, LTBP1, NID2, PLOD1, TNFAIP3	5.38276e-07	5.79722	2.60639e-05	ECM Organization
BACH1	243	16	C10orf54, C1QTNF1, CCDC80, COL1A1, CTHRC1, EHD3, FILIP1L, FOSL2, GLIS3, IFNGR1, IL7R, MALL, RRAD, SLC6A17, TGFBI, TMED10	7.38212e-07	4.89214	3.39577e-05	ECM Organization
PRDM1	138	12	BDNF, EHD3, ERG, GBP1, GBP2, OLR1, PAPPA, SGIP1, SULF2, TGFBI, TIMP3, WISP1	1.01707e-06	6.55623	4.45576e-05	ECM Organization
TCF7L2	101	10	ACVRL1, C1S, EHD3, HTRA1, KCTD16, NCOA7, OSMR, PTGS2, SLC46A3, YIPF5	2.51941e-06	7.52973	0.000105357	ECM Organization
TEAD1	160	12	CDH11, CTHRC1, ERG, FBLN5, IL1R1, IL6ST, LRRC32, PAPPA, PLA2R1, STXBP6, SUSD2, WIPI1	4.81775e-06	5.57621	0.00019271	ECM Organization
CDX2	89	9	CDH11, COL3A1, CXCL1, FAP, IGFBP3, PTGS2, SRPX2, ST3GAL1, SYNPO	6.75041e-06	7.68784	0.000258766	ECM Organization
NFAT5	69	8	CCL2, COL16A1, CTHRC1, DRAM1, HSPG2, KCNQ5, STXBP6, TIMP3	7.94055e-06	8.94072	0.000292212	ECM Organization
EGR1	1321	41	ACVRL1, AFAP1L2, C3, CD82, CDC42EP5, CHPF, COL1A2, COL4A1, COL4A2, COL5A1, CREB3L1, CTHRC1, CXCL8, FAM46A, FAP, FBLN5, FLT1, FMOD, FN1, FOXF1, GGTLC2, GRIA3, HSPB6, IL1R1, IL4I1, IL6, IL6ST, LRP10, LRRC32, MAML2, MMRN2, PAPPA, PTGS2, RRAD, SYNPO, TBX4, TFPI2, TGFBR2, TIMP3, TMEM87B, TNFAIP3	8.49714e-06	2.30017	0.000300668	ECM Organization
RARB	144	11	ARHGEF3, C10orf54, CD82, CFI, FAP, FOSL2, RRAD, TDO2, THBD, TIMP1, TIMP3	1.00629e-05	5.67386	0.000340317	ECM Organization
RARA	368	18	ADAM12, ARHGEF3, C10orf54, CD82, CFI, CSRNP1, EHD3, FAP, FOSL2, GBP2, ICAM1, LTBP3, MALL, RRAD, TDO2, THBD, TIMP1, TIMP3	1.03575e-05	3.57206	0.000340317	ECM Organization
CTCF	2146	57	ACVRL1, ADCY4, AFAP1L2, BCO2, BDNF, BMP1, BMP6, C10orf54, C1S, C3, CCL2, CD82, CDH5, CHPF, CLUL1, COL1A1, COL21A1, COL3A1, COPZ2, DCN, ECE1, FN1, FOXF1, GALNT1, GGTLC2, GLIS3, HSPB6, HTRA1, IGF1, IGFBP3, IL18R1, IL33, IL4I1, IL6, LRP10, LRRC32, MALL, MAML2, MARCH3, MMRN2, NIPAL3, P4HB, PARM1, PLXNB3, PRSS35, PSG4, RGS1, RRAD, SCN3A, SLC2A10, SULF2, TBX4, TGFBI, TGM2, THBD, TNFAIP3, VTN	1.18545e-05	1.99394	0.000376073	ECM Organization
CREB3L1	97	9	ALDH1L2, CTHRC1, FAM114A1, FNDC3B, PDIA5, RCN3, SLC2A10, SPARC, YIPF5	1.36892e-05	6.98517	0.000419803	ECM Organization
STAT1	310	16	C1S, C3, CCL2, CEBPD, CTSB, GGTLC2, ICAM1, IFIT3, IL1R1, IL6, NNMT, NOX5, NUCB1, ODF3B, PTGS2, TYMP	1.66906e-05	3.76584	0.000495333	ECM Organization
CTBP2	197	6	EN1, HAND2, MECOM, MEIS2, PRRX1, TBX2	1.39621e-06	20.1608	0.000642258	Limb Development
ESR1	355	17	ADAMTSL5, C1S, CCL2, CCL7, COL15A1, COL1A1, CRHBP, EGFL6, ERG, EVI5, FKBP10, FLT1, LOXL4, MASP1, PAPPA, SLIT3, TBX4	2.38845e-05	3.48429	0.00068668	ECM Organization
TEAD3	81	8	CTHRC1, ERG, FBLN5, IGFBP3, ITGA11, MAML2, STXBP6, WIPI1	2.6203e-05	7.46824	0.000730509	ECM Organization
GABPA	1868	9	ADAMTSL5, C3, CHPF, ECE1, FOXF1, IGFBP7, IL4I1, NOX5, PRCP	3.34692e-05	0.303745	0.000905636	ECM Organization
EWSR1	86	8	CCL2, CCL7, ERG, FAM114A1, PAPPA, ST3GAL1, SYNPO, TBX4	4.05544e-05	6.98629	0.001066	ECM Organization
TEAD4	87	8	CDH11, CTHRC1, IL6ST, LRRC32, PAPPA, SUSD2, VTN, WIPI1	4.40951e-05	6.89788	0.00112688	ECM Organization
TFAP2A	454	19	ADAM12, C3, CD55, CD82, CHSY3, COL1A1, COL5A1, DYNLT3, EHD3, HGF, IGFBP7, KCNQ5, PLOD1, PTGS2, PVR, STOM, SYNPO, TBX4, TIMP1	5.08204e-05	3.03185	0.00126364	ECM Organization
RUNX2	175	11	CDH13, CPQ, CSGALNACT1, ERG, FMOD, GRIA3, LTBP1, OSMR, SPARC, SRPX2, TGFBI	6.15568e-05	4.59525	0.00149032	ECM Organization
CEBPD	50	6	C3, CCL7, DRAM1, IL6, PTGS2, TNFAIP3	9.11325e-05	9.24524	0.00214979	ECM Organization
NFIB	154	10	CFI, COL16A1, COL5A1, CPQ, EGFLAM, HSPG2, IL1R1, LTBP3, TIMP1, TXNDC5	0.00010112	4.7464	0.00226903	ECM Organization
NR5A1	154	10	ADAMTSL5, ARHGEF3, CHPF2, CPA4, CTHRC1, FBN1, PDIA5, PDLIM5, RSPO2, TGFBI	0.00010112	4.7464	0.00226903	ECM Organization
ATF4	219	12	ALDH1L2, BDNF, C10orf54, CCL2, CXCL8, FIBIN, IL6, ITGA11, KCTD16, LOXL4, TNFAIP3, WISP1	0.000107981	3.97625	0.00235687	ECM Organization
RARG	289	14	ARHGEF3, BDKRB1, C10orf54, CD82, CFI, CSRNP1, FOSL2, ICAM1, LTBP1, LTBP3, RRAD, THBD, TIMP1, TIMP3	0.000110158	3.50307	0.00235687	ECM Organization
ETS2	330	15	ADAM12, CXCL1, CXCL8, ERG, FAM114A1, FMOD, FOSL2, ICAM1, IGF1, IL7R, NCOA7, PAPPA, SHE, ST3GAL1, WIPI1	0.000127883	3.28124	0.00267393	ECM Organization
RAD21	1101	33	ABCA10, AFAP1L2, ANO1, BDNF, C1S, CCL2, CD55, CD82, CDH11, CDH5, CLUL1, COL1A1, COL1A2, EGFLAM, FMOD, GGTLC2, HSPB6, HTRA1, IGFBP3, IL4I1, IL6, MAML2, PARM1, PLXNB3, RASGRP3, RGS1, SCN3A, SST, ST3GAL1, SULF2, TGM2, TNFAIP3, TNFRSF9	0.000148464	2.1806	0.00303526	ECM Organization
CEBPA	57	6	DRAM1, FN1, ICAM1, IGF1, IL6, PTGS2	0.000190854	7.97444	0.00373586	ECM Organization
HOXD13	107	8	CDH11, COL15A1, CXCL1, ERG, KCNQ5, MGP, TIMP1, WISP1	0.000190666	5.50062	0.00373586	ECM Organization
NFE2	344	15	C1QTNF1, CCDC80, CTHRC1, CTSA, FILIP1L, FOSL2, GJA4, GLIS3, IFNGR1, IL6, IL7R, SIL1, SRPX2, TGFBI, TMED10	0.000200939	3.13956	0.00385132	ECM Organization
ZNF263	323	19	BRD2, CCDC116, CNNM1, CSNK1E, DNAJC22, EMX2, EXOC8, GGPS1, HES7, LHX2, NEIL1, NR2F2, PPP1R14C, PRAME, PROX1, SIX1, TCHH, TRIM52, ULK3	2.5153e-05	3.2049	0.00385679	Transcription Regulation
HDAC1	58	6	CD82, CXCL8, ICAM1, IGFBP3, PTGS2, RELN	0.000210262	7.82093	0.00386882	ECM Organization
NRF1	2026	12	CDKN2B, GALNT1, GGTLC2, GRIA3, IL4I1, NOX5, PDIA5, POFUT2, PRR16, PVR, SDF4, YIPF5	0.000207841	0.374454	0.00386882	ECM Organization
HOXA10	109	8	CDH11, COL3A1, CPA4, CXCL1, HSPG2, LMCD1, PAPPA, SRPX2	0.000216651	5.39061	0.00390822	ECM Organization
IRF9	83	7	FAM46A, GBP1, IFIT3, IL4I1, IL7R, MFAP5, SYNPO	0.000228349	6.25566	0.00403159	ECM Organization
EBF1	676	23	AFAP1L2, ANO1, ASAH1, C10orf54, CD82, CDH13, COL16A1, COL1A2, CSRNP1, CTSA, ECE1, ERG, GBP2, IFIT3, IL4I1, IL6ST, LRRC32, MMRN2, PLD1, ST3GAL1, SULF2, TBX4, TDO2	0.000232255	2.45185	0.00403159	ECM Organization
POU5F1	171	10	CD55, CD82, CDH11, CDH13, FMOD, IGF1, LTBP1, POSTN, SCN3A, TGFBI	0.000238372	4.24275	0.00406115	ECM Organization
NR4A2	208	11	ADAM12, ADAMTSL5, C10orf54, CXCL8, EGFL6, GBP2, MASP1, PDLIM5, SOD3, TGFBI, TYRP1	0.000282228	3.81962	0.0047209	ECM Organization
IRF3	209	11	CCL2, CFI, COL1A2, DRAM1, EGFLAM, ERG, FAM46A, FN1, GBP1, PAPPA, PLOD1	0.000294063	3.80017	0.00483104	ECM Organization
GABPA	1868	15	APOA1BP, C5orf63, CXCL16, DIS3, EDC3, EXOC8, FAM81A, FBXL8, HIRIP3, KIAA0907, NOXA1, PEX11A, PPP4C, TRAPPC8, ZNF24	3.71395e-05	0.381343	0.00488119	Transcription Regulation
PARP1	23	4	CXCL1, FBN1, FN1, THBD	0.000331308	14.2043	0.00516616	ECM Organization
PAX2	41	5	CSGALNACT1, CTHRC1, DPP4, HSPG2, TGFBI	0.000330153	9.3902	0.00516616	ECM Organization
TFAP4	360	15	CCL7, COL16A1, COL1A2, CREB3L1, CTHRC1, DRAM1, FBLN5, FBN1, FOSL2, GLIS3, IFIT3, MORC4, PAPPA, PLXNB3, TGM2	0.00032635	2.99174	0.00516616	ECM Organization
CDX1	64	6	CDH11, COL3A1, CXCL1, PTGS2, SRPX2, ST3GAL1	0.000361678	7.0089	0.00554573	ECM Organization
MAF	181	10	ACVRL1, CD82, CPA4, FILIP1L, GLIS3, IL6, IL7R, RRAD, SRPX2, SYNPO	0.000375456	3.99239	0.00566261	ECM Organization
POU3F2	217	11	C1QTNF1, CCDC80, CPA4, DCN, FAM46A, FMOD, MORC4, OSMR, PAPPA, ST3GAL1, TGFBI	0.000404706	3.65146	0.00600532	ECM Organization
ELK3	736	1	PRCP	0.000447199	0.0879841	0.00653053	ECM Organization
HOXB5	68	6	CTHRC1, DRAM1, ERG, FIBIN, TGFBI, TNFAIP3	0.000502604	6.55638	0.00722494	ECM Organization
MNX1	95	7	CTHRC1, ERG, FIBIN, GALNT5, IL6ST, MASP1, MORC4	0.000522846	5.39985	0.00740028	ECM Organization
BACH2	191	10	CCDC80, COL16A1, COL1A1, CSRNP1, GLIS3, MALL, SLC6A17, SYNPO, TMED10, TNFAIP3	0.000572736	3.77022	0.00798359	ECM Organization
ETV6	1295	8	C5orf63, CACNB4, EDC3, EXOC8, KIAA0907, LMBRD2, PEX11A, TRAPPC8	7.27558e-05	0.296267	0.00836691	Transcription Regulation
POU3F3	159	9	C1QTNF1, CCDC80, CPA4, CREB3L1, DCN, PAPPA, RSPO2, STOM, TDO2	0.000613958	4.08722	0.00843046	ECM Organization
JUNB	98	7	CD82, ECE1, FOXF1, GJA4, LRRC32, PTGS2, TTR	0.000630463	5.22191	0.00852979	ECM Organization
LMX1B	99	7	COL4A1, CTHRC1, FIBIN, IL6ST, ITGA11, MORC4, ST3GAL1	0.000669997	5.16356	0.00893329	ECM Organization
BBX	28	4	CCL2, KCTD16, TGFBI, YIPF5	0.000722809	11.2386	0.00949978	ECM Organization
NR2C2	235	11	ADAM12, CCL2, CCL7, CHPF, CPZ, DRAM1, FOSL2, IL4I1, PAPPA, PTX3, TMED10	0.000785554	3.35499	0.010179	ECM Organization
HOXD9	103	7	CDH11, COL15A1, COL3A1, CXCL1, IL6ST, LOX, SRPX2	0.000848206	4.94802	0.0108382	ECM Organization
NFATC1	51	5	ACVRL1, CDH13, ERG, FAM46A, ICAM1	0.000917582	7.34762	0.0114078	ECM Organization
POU3F1	203	10	BDNF, C1QTNF1, CCDC80, DCN, DRAM1, FMOD, LTBR, MORC4, OSMR, PAPPA	0.000915618	3.53355	0.0114078	ECM Organization
ZSCAN4	30	4	ARSI, COL16A1, STOM, TIMP3	0.000945256	10.3764	0.0115262	ECM Organization
NR2F1	400	15	ADAM12, C1QTNF1, CCL2, CCL7, CHPF, COL1A1, CPZ, CSRNP1, FOSL2, KCNE4, P4HA2, PAPPA, RRAD, TIMP1, TMED10	0.000964692	2.67584	0.0115262	ECM Organization
JUND	749	23	AFAP1L2, CD55, CDH11, COL4A2, ECE1, FN1, FOSL2, FOXF1, GBP4, GJA4, HTRA1, IL6, LRRC32, OLR1, P4HB, PLD1, POSTN, PTGS2, RGS1, TGFBR2, TIMP1, TNFRSF9, TTR	0.000962651	2.19777	0.0115262	ECM Organization
ELK1	1465	8	ASAH1, CTHRC1, EHD3, FKBP14, PDLIM5, PRCP, SHE, TIMP1	0.0010263	0.350347	0.0121051	ECM Organization
HOXA11	54	5	CDH11, COL3A1, CXCL1, MALL, SRPX2	0.00119164	6.89535	0.0137038	ECM Organization
HOXC11	109	7	CDH11, CXCL1, MALL, SIL1, SRPX2, TIMP1, TIMP3	0.00118347	4.65632	0.0137038	ECM Organization
FOSB	4	2	CXCL8, TIMP1	0.00127942	66.9755	0.0140884	ECM Organization
IRF2	55	5	DRAM1, GBP1, GBP2, IFNGR1, IGFBP7	0.00129517	6.75752	0.0140884	ECM Organization
HOXC10	110	7	CDH11, COL3A1, LMCD1, LOXL4, MALL, SGIP1, SRPX2	0.00124822	4.61074	0.0140884	ECM Organization
MAFB	142	8	ADAM9, ARSI, COL4A2, CTHRC1, IL6, IL7R, MASP1, PAPPA	0.00125909	4.05711	0.0140884	ECM Organization
GBX2	143	8	CCDC80, COL4A2, DRAM1, ERG, IL6, ITGA11, PRCP, TNFAIP3	0.00131696	4.02688	0.0140884	ECM Organization
ETV1	648	1	PRCP	0.00131204	0.100368	0.0140884	ECM Organization
SOX11	82	6	C1QTNF1, CDH11, HEG1, IGF1, SGIP1, SHE	0.00135366	5.34548	0.0142517	ECM Organization
NANOG	214	10	BMP1, CD82, CDH11, COL16A1, FMOD, HTRA1, ITGA11, NNMT, POSTN, TGFBI	0.0013632	3.34151	0.0142517	ECM Organization
ESRRA	291	12	ADAMTSL5, ARHGEF3, C10orf54, COL16A1, CTSA, IL7R, LTBP3, LTBR, S1PR3, SOD3, TGFBI, VCAM1	0.00138196	2.94033	0.0142855	ECM Organization
HAND1	34	4	CDH13, COL21A1, KCNQ5, LTBR	0.00152715	8.98941	0.0156109	ECM Organization
NFKB2	58	5	CXCL1, IL6, MAML2, PAPPA, PTX3	0.00164571	6.37421	0.0164571	ECM Organization
SMAD4	58	5	CCDC80, CDH13, CDKN2B, FSTL3, NFATC2	0.00164571	6.37421	0.0164571	ECM Organization
ARID3A	86	6	CTHRC1, ERG, FIBIN, IL6ST, ITGA11, TGFBI	0.00173052	5.07699	0.016937	ECM Organization
RREB1	86	6	CD55, PAPPA, TBX4, TGFBI, TIMP1, TIMP3	0.00173052	5.07699	0.016937	ECM Organization
ELK4	753	2	PTGS2, SGIP1	0.00177539	0.172583	0.0171933	ECM Organization
RXRA	631	20	ACVRL1, ADAM12, C3, CCDC80, CCL7, CHPF, COL15A1, COL5A1, CPZ, CTSA, DRAM1, IFNGR1, LRRC32, PAPPA, PLOD2, PTX3, RASGRP3, ST3GAL1, THBD, TMED10	0.0019913	2.26095	0.0190833	ECM Organization
IKBKB	5	2	CXCL8, VCAM1	0.00211154	44.6878	0.0196224	ECM Organization
ZNF300	5	2	CXCL8, IL6	0.00211154	44.6878	0.0196224	ECM Organization
IRF1	154	8	ARSI, C3, DRAM1, FAM46A, GBP1, HSPB6, IFIT3, VCAM1	0.00210399	3.72182	0.0196224	ECM Organization
IKZF1	18	3	ADAM12, CDH13, TIMP1	0.00220938	13.4515	0.0201393	ECM Organization
RXRB	191	9	ADAM12, CCL2, CCL7, CHPF, CPZ, DRAM1, FOSL2, PAPPA, TMED10	0.00221094	3.36368	0.0201393	ECM Organization
RUNX1	123	7	CDH13, CSGALNACT1, ERG, IL7R, PAPPA, PDLIM5, TIMP1	0.00236932	4.09137	0.0213704	ECM Organization
PAX6	92	6	DRAM1, GRIA3, IL6, NCOA7, SCN3A, SDPR	0.00243868	4.72136	0.0217824	ECM Organization
RUNX1	123	4	DCX, MECOM, MEIS2, PBX1	7.18431e-05	20.4542	0.0220319	Limb Development
PPARG	314	12	ACVRL1, ADAM12, DRAM1, FOSL2, ICAM1, IFNGR1, IL4I1, PAPPA, PTGS2, PTX3, TIMP3, TMED10	0.00259822	2.71342	0.0229843	ECM Organization
MEOX2	94	6	CCDC80, DCN, EGFLAM, IL7R, PAPPA, SYNPO	0.00271731	4.61446	0.0238088	ECM Organization
FOXA1	669	20	AFAP1L2, CD55, EHD3, ERG, IL1R1, IL6, LRP10, MALL, PAPPA, PLD1, SARM1, SDPR, STOM, SYNPO, TBX4, TDO2, TGFBR2, TIMP3, TTR, VTN	0.00285455	2.1246	0.0247753	ECM Organization
MEIS1	128	7	GALNT5, KCTD16, POSTN, RASGRP3, SGIP1, SULF2, WISP1	0.00296315	3.92145	0.0252416	ECM Organization
POU5F1B	128	7	CCDC80, DCN, H2AFJ, PAPPA, STOM, TDO2, TGFBI	0.00296315	3.92145	0.0252416	ECM Organization
ETV3	837	3	CHPF, IGFBP7, PRCP	0.00301216	0.232908	0.0254237	ECM Organization
KLF8	6	2	FN1, SLC22A3	0.00313643	33.5128	0.0262319	ECM Organization
SIRT1	42	4	COL1A2, DLL4, ICAM1, SELE	0.00336046	7.09383	0.0276856	ECM Organization
STAT5A	131	7	BDNF, CCL2, CDH11, CDKN2B, GBP1, MFAP5, PLD1	0.00337042	3.82612	0.0276856	ECM Organization
PPARA	205	9	ADAM12, CCDC80, CEBPD, CXCL1, FOSL2, IL6, IL6ST, PTGS2, TMED10	0.00354422	3.12139	0.0288556	ECM Organization
NR2F6	285	11	ADAM12, CCDC80, CCL2, CCL7, CFI, CHPF, CSRNP1, FOSL2, RRAD, TIMP1, TMED10	0.00358549	2.73645	0.0289356	ECM Organization
JDP2	633	19	BDKRB1, BDKRB2, C10orf54, C1QTNF1, CCDC80, CHPF, COL1A1, CTHRC1, FOSL2, GBP5, GLIS3, IFNGR1, IL7R, LTBP1, MALL, PAPPA, SGIP1, TGFBI, TNFAIP3	0.00367838	2.12998	0.0294271	ECM Organization
TGIF1	143	4	CHODL, EN1, MAB21L2, TLX2	0.000128768	17.4884	0.0296167	Limb Development
DNMT1	22	3	CDKN2B, RELN, TIMP3	0.00399169	10.6152	0.0313762	ECM Organization
PDX1	135	7	C1QTNF1, DRAM1, FAM46A, IL7R, LTBP1, SGIP1, ST3GAL1	0.00397822	3.70602	0.0313762	ECM Organization
CEBPB	641	19	ADAM9, COL4A2, CXCL8, DCN, DRAM1, FN1, FOXF1, GGTLC2, GJA4, IL6, LRRC32, LTBR, POSTN, PTGS2, RGS1, SGIP1, TFPI, TNFRSF9, TTR	0.00402434	2.10184	0.0313762	ECM Organization
MECP2	7	2	IGFBP3, RELN	0.00434823	26.8194	0.0336166	ECM Organization
SOX21	23	3	ERG, GRIA3, PAPPA	0.00454075	10.0872	0.0346571	ECM Organization
POU2F2	591	18	AFAP1L2, CCDC80, CDH13, DCN, FAM46A, FMOD, H2AFJ, IL4I1, MMRN2, ODF3B, OSMR, PAPPA, RGS1, ST3GAL1, TDO2, TFPI2, TGFBI, TYMP	0.00455816	2.15948	0.0346571	ECM Organization
PGR	74	5	C1QTNF1, COL1A2, IL7R, PLD1, PTGS2	0.00477928	4.8928	0.0348651	ECM Organization
PRRX2	139	7	ERG, FIBIN, LMCD1, MORC4, PTX3, ST3GAL1, TGFBI	0.00466572	3.59251	0.0348651	ECM Organization
EN1	140	7	CCDC80, CTHRC1, DRAM1, FIBIN, ITGA11, LTBP1, MORC4	0.00485079	3.56541	0.0348651	ECM Organization
NFIA	140	7	CFI, COL16A1, CPQ, HSPG2, IL1R1, LTBP3, TIMP1	0.00485079	3.56541	0.0348651	ECM Organization
E2F2	176	8	C15orf41, CDC42EP5, DPP4, ERG, IL1R1, LRP10, ST3GAL1, WIPI1	0.00475292	3.23101	0.0348651	ECM Organization
POU2F3	214	9	CCDC80, CDH13, DCN, FMOD, H2AFJ, OSMR, PAPPA, TDO2, TGFBI	0.00468986	2.98312	0.0348651	ECM Organization
RXRG	215	9	ADAM12, CCL2, CCL7, COL15A1, CPZ, FOSL2, NNMT, PAPPA, TMED10	0.00483309	2.96851	0.0348651	ECM Organization
SOX8	24	3	ERG, GRIA3, IGFBP3	0.00513329	9.60415	0.0366095	ECM Organization
NFE2L1	48	4	GLIS3, IL6, KCNE4, SRPX2	0.00545199	6.12595	0.0385833	ECM Organization
TWIST2	25	3	FN1, ICAM1, POSTN	0.00577023	9.17033	0.0405237	ECM Organization
CREB3L2	110	6	FAM114A1, FKBP10, P4HA2, PDIA5, SPARC, YIPF5	0.00588056	3.90153	0.0409857	ECM Organization
AR	183	8	BDNF, CDH11, COL1A2, FBN1, FN1, LOX, PTGS2, SOD3	0.00598483	3.10076	0.0413988	ECM Organization
E2F3	111	6	C15orf41, CDC42EP5, DPP4, ITGA11, LRP10, TGM2	0.00614141	3.86422	0.0421649	ECM Organization
FOXO3	147	7	CDKN2B, ERG, GBP1, IGFBP3, IL6ST, PAPPA, SYNPO	0.00630514	3.38631	0.0426524	ECM Organization
NR2E1	147	7	CHPF, EGFLAM, HSPG2, LRP10, LTBP1, LTBP3, TGFBR2	0.00630514	3.38631	0.0426524	ECM Organization
ESRRB	148	7	ADAM12, ADAMTSL5, C10orf54, PDIA5, PDLIM5, SOD3, TGFBI	0.0065368	3.36214	0.0438968	ECM Organization
VDR	51	4	CXCL8, IGFBP3, IL6, KCNE4	0.0067649	5.73425	0.0450993	ECM Organization
IRF8	81	5	CFI, FAM46A, GBP1, GBP2, GBP3	0.00699458	4.44089	0.0459262	ECM Organization
ISX	150	7	CCDC80, ERG, IFNGR1, LMCD1, MORC4, PTX3, ST3GAL1	0.00701905	3.31481	0.0459262	ECM Organization
ETV5	633	2	ICAM1, PRCP	0.00703869	0.206578	0.0459262	ECM Organization
MESP1	27	3	LTBR, ODF3B, TBX4	0.00718061	8.40423	0.0465223	ECM Organization
ZFP36	9	2	CXCL8, IL6	0.00730989	19.1587	0.0467021	ECM Organization
ZNF35	9	2	ERG, GBP1	0.00730989	19.1587	0.0467021	ECM Organization
BARHL2	116	6	COL4A2, ERG, FAM46A, FN1, MASP1, PCOLCE2	0.00757347	3.68795	0.0479723	ECM Organization
MAFK	494	15	AFAP1L2, C3, CCL2, COL16A1, ECE1, FN1, GJA4, IL6, KCNQ5, LMCD1, LOX, MASP1, STXBP6, TTR, TXNDC5	0.007613	2.14142	0.0479723	ECM Organization
HOXD12	53	4	BDNF, COL15A1, CXCL1, SRPX2	0.00774715	5.50042	0.048158	ECM Organization
MAFG	83	5	COL15A1, GLIS3, IL6, KCNE4, SRPX2	0.00774033	4.32651	0.048158	ECM Organization
MYEF2	275	10	ANO1, CD55, COL3A1, CPQ, CTHRC1, FIBIN, IGFBP3, IGFBP7, PDLIM5, RASGRP3	0.00804513	2.56499	0.0496746	ECM Organization
OTX2	85	5	C1QTNF1, CDH11, COL15A1, IGF1, IL6	0.00853965	4.21788	0.0523765	ECM Organization
TBP	592	17	BDKRB1, C3, CCL7, CD69, COL1A1, COL1A2, DCN, FMOD, H2AFJ, IGFBP3, IL4I1, IL6, LRRC32, MMRN2, PRR16, RASGRP3, RGS1	0.00862257	2.02565	0.0525348	ECM Organization
LHX2	55	4	CPA1, DCN, MORC4, ST3GAL1	0.00881876	5.28393	0.0533767	ECM Organization
TCF3	408	13	ADAM12, DCN, FBN1, FOSL2, GLIS3, HSPG2, IGF1, IGFBP3, LRP10, ODF3B, RRAD, SBSPON, SGIP1	0.0101935	2.24489	0.0612942	ECM Organization
NKX2-5	58	4	ADCY4, CPA1, ITGA11, WIPI1	0.0106003	4.98932	0.0633267	ECM Organization
SIRT6	55	6	CCDC116, HSPA1A, HSPA1B, HSPA1L, PRAME, ZNF280A	0.000725354	6.16078	0.0640519	Transcription Regulation
SMC3	319	16	CCDC116, CD19, FAM50B, HLA-DMB, HLA-DPA1, HLA-DQB1, HLA-DRA, HLA-DRB1, IRF8, ITGAL, KLC3, LAMA3, NOD2, PRAME, SLC27A2, TBC1D2B	0.000642863	2.68846	0.0640519	Transcription Regulation
NFKB1	650	26	ABCB1, BRD2, CD19, CRHR1, DLX4, ERAP2, FLT4, GFI1, HLA-B, HLA-DMB, HLA-DPA1, HLA-DQB1, HLA-DRA, HLA-DRB1, HLA-F, HPSE, IFIH1, ITGAL, KLC3, LAMA3, NCOR1, NOD2, NTN1, PROX1, PYGL, SLC25A27	0.000765838	2.14061	0.0640519	Transcription Regulation
MTF1	11	2	SYNPO, TBX4	0.0109523	14.9059	0.0650074	ECM Organization
ELF4	724	3	C15orf41, CHPF, CXCL8	0.0111121	0.270866	0.0655328	ECM Organization
HMX1	60	4	ERG, GALNT5, LUM, MASP1	0.0119083	4.81086	0.0694988	ECM Organization
SIX5	358	0		0.0119357	0	0.0694988	ECM Organization
BCL6B	33	3	HTRA1, IGFBP3, TDO2	0.0125519	6.72187	0.0715515	ECM Organization
PITX2	61	4	CTHRC1, PLOD1, TYRP1, WNT2	0.0125993	4.72583	0.0715515	ECM Organization
HMX3	61	4	CSGALNACT1, ERG, GALNT5, MASP1	0.0125993	4.72583	0.0715515	ECM Organization
FOXJ2	129	6	IL6ST, MALL, PAPPA, SYNPO, TDO2, TIMP3	0.0124018	3.29599	0.0715515	ECM Organization
GATA3	94	5	CD55, COL21A1, CXCL1, ERG, TIMP3	0.0128469	3.79013	0.0720681	ECM Organization
GFI1	94	5	CDH13, COL5A1, GREM2, ST3GAL1, TGFBI	0.0128469	3.79013	0.0720681	ECM Organization
HOXD10	62	4	DRAM1, ERG, FNDC3B, HSPG2	0.0133154	4.64504	0.0742435	ECM Organization
ZFX	95	5	ARSI, CPA1, LTBP3, MALL, TBX4	0.0134015	3.7479	0.0742731	ECM Organization
HR	1	1	OLR1	0.0147692	Inf	0.0772025	ECM Organization
NFATC4	1	1	PTGS2	0.0147692	Inf	0.0772025	ECM Organization
PREB	1	1	CCL2	0.0147692	Inf	0.0772025	ECM Organization
SLA2	1	1	CD69	0.0147692	Inf	0.0772025	ECM Organization
ZMYND11	1	1	IL6	0.0147692	Inf	0.0772025	ECM Organization
DMRT1	1	1	ERG	0.0147692	Inf	0.0772025	ECM Organization
CBX5	1	1	KCNQ5	0.0147692	Inf	0.0772025	ECM Organization
TWIST1	35	3	FN1, ICAM1, TIMP1	0.0147357	6.30126	0.0772025	ECM Organization
ZNF740	97	5	BDNF, COL16A1, LRRC32, PAPPA, RRAD	0.0145585	3.66623	0.0772025	ECM Organization
FOXJ3	134	6	CPA1, CPA4, IGF1, IL6ST, PAPPA, SRPX2	0.0147322	3.1665	0.0772025	ECM Organization
KLF6	13	2	ASAH1, TFPI2	0.0152333	12.195	0.0774291	ECM Organization
NKX2-2	13	2	SYNPO, TGFBI	0.0152333	12.195	0.0774291	ECM Organization
BHLHA15	13	2	FNDC3B, WIPI1	0.0152333	12.195	0.0774291	ECM Organization
FOSL1	135	6	CSRNP1, ECE1, GGTLC2, GJA4, TNFAIP3, TTR	0.0152324	3.14181	0.0774291	ECM Organization
RORA	215	8	ADCY4, C1QTNF1, CDH11, COL5A1, CPA4, FOSL2, PVR, SRPX2	0.0149104	2.61755	0.0774291	ECM Organization
TBR1	36	3	FAM46A, RELN, SRPX2	0.015903	6.11008	0.0795152	ECM Organization
MIXL1	36	3	FIBIN, IL6ST, ITGA11	0.015903	6.11008	0.0795152	ECM Organization
REST	529	15	BDNF, C3, CDH11, CHPF, CREB3L1, DPP10, FOXF1, IGFBP7, KCNQ5, LTBP1, MALL, MGP, PRELP, PRR16, SST	0.0157626	1.99233	0.0795152	ECM Organization
SOX2	66	4	CDH11, ERG, HEG1, SCN3A	0.0164367	4.34405	0.0817393	ECM Organization
MAX	824	21	C1S, C3, CD82, CDH11, COL4A2, DCN, ECE1, FN1, FOXF1, GGTLC2, HSPB6, IL4I1, IL7R, LRRC32, MEST, NNMT, POSTN, RGS1, TBX4, TNFRSF9, TTR	0.0169955	1.79573	0.0840637	ECM Organization
HIC1	67	4	CDH13, ERG, LTBP1, MGP	0.0172825	4.27503	0.0843247	ECM Organization
ESX1	67	4	CCDC80, ERG, FIBIN, TGFBI	0.0172825	4.27503	0.0843247	ECM Organization
MEF2B	179	7	CCDC80, FAM114A1, FIBIN, GALNT5, MATN2, PDLIM5, RASGRP3	0.0173232	2.75228	0.0843247	ECM Organization
ING4	14	2	CXCL8, PTGS2	0.0176006	11.1755	0.0850912	ECM Organization
FOXO1	102	5	CPA1, GLIS3, GREM2, IL6, PAPPA	0.0177392	3.47619	0.0850912	ECM Organization
SP3	1765	38	BDNF, CD55, CD82, CDH11, CDKN2B, CHPF, COL16A1, COL1A1, COPZ2, CREB3L1, CSRNP1, CTSB, DRAM1, DYNLT3, ERG, HGF, IFNGR1, IGFBP3, IL6ST, LRP10, LRRC32, MAML2, MEST, MFI2, MORC4, NFATC2, NOX5, NUCB1, PAPPA, PDLIM5, PSG4, RCN3, SIL1, STOM, SYNPO, TIMP1, TIMP3, TYMP	0.0177582	1.5295	0.0850912	ECM Organization
ZNF652	142	6	CCDC80, COL16A1, COL5A1, FKBP14, THBD, VCAM1	0.019067	2.97915	0.0908894	ECM Organization
HOXA13	105	5	CDH13, COL15A1, CXCL1, FN1, TIMP1	0.0198522	3.37144	0.0936615	ECM Organization
ESRRG	184	7	ADAMTSL5, ARHGEF3, C10orf54, LTBP3, S1PR3, SOD3, TGFBI	0.0198236	2.67385	0.0936615	ECM Organization
FOXL1	106	5	ARSI, CPA1, ERG, PAPPA, SYNPO	0.0205915	3.33791	0.0961633	ECM Organization
POU6F2	106	5	C1QTNF1, DCN, GALNT5, ITGA11, LTBP1	0.0205915	3.33791	0.0961633	ECM Organization
NFE2L2	497	14	CHPF2, CXCL8, FBN1, FILIP1L, FKBP10, GLIS3, IFNGR1, IL6, IL7R, KCTD16, PAPPA, SRPX2, SYNPO, YIPF5	0.0213222	1.97539	0.0990731	ECM Organization
NR5A2	41	3	ACVRL1, CTHRC1, MASP1	0.0225006	5.30518	0.104023	ECM Organization
HDAC4	16	2	PTGS2, VCAM1	0.0227644	9.57779	0.104195	ECM Organization
NFKBIA	16	2	CXCL8, ICAM1	0.0227644	9.57779	0.104195	ECM Organization
ETV3	837	5	EDC3, HIRIP3, PEX11A, PPP4C, TRAPPC8	0.00138185	0.290791	0.105942	Transcription Regulation
MEF2D	149	6	CCDC80, FAM114A1, IL7R, MATN2, PDLIM5, RASGRP3	0.0235132	2.83243	0.10709	ECM Organization
RUNX3	110	5	CPQ, FMOD, TGFBI, TIMP1, TMED10	0.0237279	3.21015	0.107535	ECM Organization
EOMES	42	3	CXCL1, NFATC2, SPARC	0.0239729	5.16821	0.108113	ECM Organization
SNAI2	75	4	ADAM12, GLIS3, IGFBP3, SBSPON	0.0250273	3.79215	0.112318	ECM Organization
SOX15	17	2	ERG, IGFBP3	0.0255514	8.94034	0.113562	ECM Organization
HESX1	43	3	ADAM12, PAPPA, TGFBI	0.0254962	5.0392	0.113562	ECM Organization
PBX1	76	4	IGFBP3, MALL, MGP, PAPPA	0.0261204	3.73939	0.115532	ECM Organization
ELF2	113	5	CSGALNACT1, CXCL1, FKBP10, SHE, SYNPO	0.026272	3.12055	0.115647	ECM Organization
NKX3-2	44	3	C1QTNF1, COL16A1, CSGALNACT1	0.0270703	4.91625	0.118594	ECM Organization
SOX10	25	2	CNR1, MAB21L2	0.000935589	50.2165	0.122963	Limb Development
FOXC2	98	3	CNR1, MAB21L2, NTRK2	0.000744237	18.7109	0.122963	Limb Development
FOXL1	106	3	CNR1, MAB21L2, NTRK2	0.000934589	17.2516	0.122963	Limb Development
SOX14	18	2	ERG, GRIA3	0.0284692	8.38139	0.124131	ECM Organization
CHD2	195	11	CXCL16, GFI1, HLA-DMB, HLA-DPA1, HLA-DQB1, HLA-DRA, HLA-DRB1, ITGAL, KLC3, LAMA3, PYGL	0.00175653	3.02464	0.124308	Transcription Regulation
GSC	45	3	CDKN2B, GLIS3, TYRP1	0.0286953	4.79906	0.124527	ECM Organization
ASH1L	2	1	TIMP1	0.0293209	66.7765	0.125163	ECM Organization
ZBTB17	2	1	CDKN2B	0.0293209	66.7765	0.125163	ECM Organization
ZNF423	2	1	COL16A1	0.0293209	66.7765	0.125163	ECM Organization
HDAC2	379	11	C3, CCL2, CDH11, CXCL8, ECE1, FOXF1, HSPB6, IGF1, LRRC32, POSTN, RASGRP3	0.029386	2.02861	0.125163	ECM Organization
KLF12	824	5	CXCL16, DLX4, POLE4, SMDT1, TRMT2B	0.00191598	0.295592	0.125907	Transcription Regulation
USF2	431	18	BOLA1, CCDC116, CD19, GFI1, HLA-DMB, HLA-DPA1, HLA-DQB1, HLA-DRA, HLA-DRB1, HOXC13, ITGAL, KLC3, LAMA3, PRAME, PYGL, RBM15, RNASEH2C, ZNF280A	0.00259279	2.21835	0.132521	Transcription Regulation
TBP	592	23	CD19, CGA, CSNK1E, CXCL16, HES7, HLA-DMB, HLA-DPA1, HLA-DQB1, HLA-DRA, HLA-DRB1, HOXA4, HSPA1A, HSPA1B, ITGAL, LAMA3, LAMA4, POLG, PPP1R13B, SIX2, STAC2, TKTL1, TRIM7, ZNF280A	0.00224139	2.06695	0.132521	Transcription Regulation
ELK1	1465	14	ABHD15, C15orf40, EDC3, HIRIP3, HOXD10, LYSMD1, PEX11A, PPP4C, PRR14, RWDD2B, TLL1, TRAPPC8, ULK3, ZNF24	0.00240783	0.462659	0.132521	Transcription Regulation
ELF4	724	4	FBXL8, FRK, PEX11A, TRAPPC8	0.00245195	0.269641	0.132521	Transcription Regulation
DDIT3	19	2	CXCL8, IL6	0.0315132	7.88845	0.133604	ECM Organization
EP300	1860	55	ABCB1, ACTN2, BTNL9, CARD6, CCDC116, CD19, CXCL16, FLT4, GFI1, GJA3, HES7, HLA-DMB, HLA-DPA1, HLA-DQB1, HLA-DRA, HLA-DRB1, HSPA1A, HSPA1B, ICAM2, IL2RG, IRF8, ITGAL, KIAA0100, KIAA0907, KLC3, LAMA3, LAMA4, LRRK2, MCOLN2, MR1, NOD2, PCK1, PDIK1L, POLG, PPP1R13B, PPP1R3E, PRAME, PYGL, RAET1G, RAET1L, RPS4X, SHISA2, SIM1, SIX1, SIX2, SLC27A2, SYCP2, SYP, TBC1D2B, TKTL1, TLE4, TP73, TRIM7, UBB, ZNF28…	0.00287372	1.59029	0.139148	Transcription Regulation
FOXA2	480	13	DRAM1, EHD3, ERG, IL1R1, LRP10, PAPPA, PLD1, SARM1, STOM, TBX4, TGFBR2, TTR, VTN	0.0330491	1.89253	0.139473	ECM Organization
HSF2	82	4	CTHRC1, IL6ST, MORC4, P4HA2	0.0332759	3.45065	0.139789	ECM Organization
FOS	624	3	CARD6, FOXA1, RBM15	0.00305122	0.235035	0.140356	Transcription Regulation
HEY1	163	6	C3, CCL2, COL4A2, DCN, HSPB6, LRRC32	0.0343793	2.57816	0.143768	ECM Organization
CTNNB1	20	2	PLD1, PTGS2	0.0346791	7.45072	0.144366	ECM Organization
PITX3	84	4	BDNF, C1QTNF1, CDKN2B, FSTL3	0.0358906	3.36407	0.147525	ECM Organization
KLF4	2550	50	ACVRL1, ADAM9, ADAMTSL5, ALDH1L2, ASAH1, BDKRB2, C10orf54, CD55, CD82, CDH5, CHPF, CLIC3, COL16A1, COPZ2, CPQ, CREB3L1, CSRNP1, CXCL1, DCN, DRAM1, DYNLT3, EGFL6, ERG, FAM114A1, FBLN2, FKBP7, HTRA3, IFNGR1, IL4I1, IL6, IL6ST, LOXL4, LRP10, LUM, MEST, NID2, NUCB1, ODF3B, PDLIM5, PLA2R1, PSG4, RCN3, SIL1, STOM, TBX4, THBD, TIMP3, TNFAIP3, UACA, WIPI1	0.0358875	1.39468	0.147525	ECM Organization
SIN3A	255	0		0.0359191	0	0.147525	ECM Organization
MSX1	209	7	CCDC80, ERG, IFNGR1, LMCD1, LTBP1, MORC4, PTX3	0.0361427	2.3403	0.147784	ECM Organization
ILF3	5	2	HLA-DRA, HLA-DRB1	0.00372521	33.2806	0.148425	Transcription Regulation
RHOXF1	52	5	CXCL16, FHL1, FOXP2, KLHL41, MKX	0.00352782	5.33993	0.148425	Transcription Regulation
BDP1	76	6	CCDC116, HES7, POLG, PRAME, TRIM7, ZNF280A	0.00387197	4.3082	0.148425	Transcription Regulation
E2F1	1021	34	ABCB1, BMI1, BOLA1, CCNO, CDKN2C, CORO6, E2F2, FAM81A, H1F0, KCNIP3, LAMA3, LHX2, LMBRD2, NDFIP2, OSR2, PAX6, PCSK6, POLE4, PPP1R13B, PPP1R14C, PRC1, PRR14, PRRG4, RAD51C, RASEF, RBM15, SPEN, TBC1D2B, TEX14, TIPIN, TLE4, TMEM106C, TP73, WDR76	0.00358949	1.77396	0.148425	Transcription Regulation
FOXD1	50	3	ERG, IL7R, PAPPA	0.0375758	4.28761	0.152963	ECM Organization
FOXQ1	21	2	DCN, RSPO2	0.0379627	7.05641	0.153196	ECM Organization
TCF12	697	17	AFAP1L2, ANO1, CDH13, CREB3L1, GLIS3, HSPB6, HTRA1, IL4I1, MMRN2, PITX2, PLXNB3, POSTN, ST3GAL1, TFPI2, TGFBI, TIMP3, TNFAIP3	0.037966	1.70439	0.153196	ECM Organization
ERF	597	3	PRCP, SHE, ST3GAL1	0.0386511	0.330764	0.15528	ECM Organization
TBX20	51	3	CPA1, GRIA3, SRPX2	0.0395014	4.19812	0.158006	ECM Organization
GLI2	87	4	FOXF1, ITGA1, LRRC32, TBX4	0.0400293	3.24203	0.158056	ECM Organization
LHX8	87	4	CDH11, FAM46A, ITGA11, TIMP3	0.0400293	3.24203	0.158056	ECM Organization
IRF4	283	9	ANO1, FAM46A, GBP1, GBP2, IL4I1, NFATC2, PAPPA, ST3GAL1, TFPI2	0.039796	2.22472	0.158056	ECM Organization
MYB	88	4	COL1A1, COL1A2, ICAM1, NOX5	0.0414668	3.20329	0.162718	ECM Organization
TAF7	128	5	CCDC80, CDH11, FMOD, PAPPA, PRR16	0.0415637	2.73806	0.162718	ECM Organization
DR1	3	1	PTGS2	0.0436583	33.4128	0.165974	ECM Organization
FUS	3	1	CXCL8	0.0436583	33.4128	0.165974	ECM Organization
SETBP1	3	1	PTGS2	0.0436583	33.4128	0.165974	ECM Organization
SKIL	3	1	ADAM12	0.0436583	33.4128	0.165974	ECM Organization
ZBTB6	3	1	ERG	0.0436583	33.4128	0.165974	ECM Organization
ZNF713	3	1	ERG	0.0436583	33.4128	0.165974	ECM Organization
ZSCAN16	3	1	IGFBP3	0.0436583	33.4128	0.165974	ECM Organization
HNF4A	753	18	ADAM12, AFAP1L2, ATP7B, BDKRB1, C1QTNF1, C3, CCL7, COL16A1, COL5A1, CTSA, ECE1, IFNGR1, KCNE4, MASP1, PAPPA, SARM1, TRIM8, VTN	0.043887	1.67066	0.166157	ECM Organization
RFX1	544	14	C10orf54, CCDC80, CCL2, CCL7, COPZ2, CSGALNACT1, CXCL1, FAM114A1, FIBIN, LUM, POFUT2, ST3GAL1, TMED10, TPST1	0.0444531	1.7962	0.16761	ECM Organization
MITF	23	2	CD82, TYRP1	0.0448664	6.38472	0.168478	ECM Organization
DLX5	54	3	DRAM1, HTRA1, IGFBP3	0.0455723	3.95071	0.170433	ECM Organization
FOXF2	55	3	ACVRL1, ERG, GREM2	0.0476927	3.8746	0.177641	ECM Organization
YY1	1039	23	BDKRB1, C15orf41, C1S, CDH11, COL1A2, CTHRC1, DCN, ECE1, EHD3, FN1, FOXF1, GBP1, GJA4, IL4I1, LRRC32, MMRN2, MORC4, POSTN, SCN3A, SDF4, TDO2, TMED10, TXNDC15	0.0480966	1.5488	0.178423	ECM Organization
ARX	56	5	C11orf70, C1QL4, CGA, FHL1, KDM5C	0.00486373	4.92096	0.178985	Transcription Regulation
STAT2	93	4	IFIT3, ODF3B, PTGS2, TYMP	0.0490877	3.02264	0.181368	ECM Organization
USF1	802	19	CDH11, COL5A1, CTSA, CTSB, ECE1, FOXF1, GGTLC2, HSPB6, IL4I1, KCNE4, MMRN2, POSTN, PTGS2, SDF4, SLC22A2, SULF2, TMED10, TNFAIP3, TTR	0.0499666	1.65696	0.183877	ECM Organization
MEIS1	128	3	CHODL, CORIN, TLX2	0.00160888	14.2062	0.185021	Limb Development
HIVEP2	6	2	HLA-B, HLA-F	0.00551509	24.9703	0.187922	Transcription Regulation
MBD1	6	2	ABCB1, IRF8	0.00551509	24.9703	0.187922	Transcription Regulation
HOXB6	25	2	DCN, IL7R	0.0521922	5.82914	0.18979	ECM Organization
NKX6-2	57	3	MORC4, ST3GAL1, SYNPO	0.0520763	3.73092	0.18979	ECM Organization
LHX4	57	3	CCDC80, FIBIN, IL6ST	0.0520763	3.73092	0.18979	ECM Organization
IRF7	58	3	CCL2, FN1, GBP1	0.0543386	3.66305	0.196817	ECM Organization
LYL1	4	1	ERG	0.0577846	22.2841	0.201371	ECM Organization
MAML1	4	1	CCL2	0.0577846	22.2841	0.201371	ECM Organization
MKL1	4	1	COL1A1	0.0577846	22.2841	0.201371	ECM Organization
NCOR2	4	1	IGF1	0.0577846	22.2841	0.201371	ECM Organization
HMGA1	26	2	CXCL1, PTGS2	0.0560039	5.58675	0.201371	ECM Organization
HMX2	59	3	ERG, GALNT5, MASP1	0.0566474	3.59684	0.201371	ECM Organization
LHX9	98	4	ADAM12, ERG, LMCD1, PTX3	0.0574277	2.86123	0.201371	ECM Organization
FOXC2	98	4	BDNF, FAM114A1, PAPPA, SYNPO	0.0574277	2.86123	0.201371	ECM Organization
TCF7L1	140	5	GRIA3, IL6, PAPPA, RAB27B, SLC46A3	0.0569918	2.49343	0.201371	ECM Organization
SMC3	319	9	AFAP1L2, CCL2, GGTLC2, IL4I1, MAML2, MMRN2, RGS1, TGM2, TNFRSF9	0.0566545	1.96321	0.201371	ECM Organization
ITGB2	99	4	ADAM12, CSGALNACT1, ECE1, LRRC15	0.0591813	2.83099	0.20546	ECM Organization
FOXD3	61	3	ADAM12, EHD3, SULF2	0.0614022	3.47282	0.212369	ECM Organization
EN1	140	3	NTRK2, PRRX1, TLX2	0.00207801	12.9497	0.212418	Limb Development
PBX3	422	17	ACYP1, ALKBH5, CD19, GFI1, HLA-DMB, HLA-DPA1, HLA-DQB1, HLA-DRA, HLA-DRB1, INHBB, IRF8, ITGAL, KLC3, LAMA3, NR3C2, PRC1, RBM15	0.00652481	2.13211	0.213515	Transcription Regulation
EBF1	676	24	ALPK1, CD19, FHL1, FOXP2, GFI1, HLA-DMB, HLA-DPA1, HLA-DQB1, HLA-DRA, HLA-DRB1, IDI1, IL2RG, INHBB, ITGAL, KLC3, LAMA3, NEUROG2, PPP1R13B, PYGL, RAET1G, RAET1L, RHOV, SIDT1, SIM2	0.00673035	1.87951	0.213515	Transcription Regulation
DMBX1	28	2	GLIS3, TYRP1	0.0639062	5.15539	0.21938	ECM Organization
NOTO	28	2	ITGA11, ST3GAL1	0.0639062	5.15539	0.21938	ECM Organization
MYOD1	270	8	CCL2, CCL7, CPA1, IGFBP3, LRP10, MORC4, SGIP1, TIMP3	0.0655621	2.06289	0.224227	ECM Organization
MGA	43	2	EPHA3, NTRK2	0.0027587	28.2048	0.230728	Limb Development
REST	529	5	CRISPLD2, HAND2, MEIS2, NTRK2, ST6GAL2	0.00255463	5.86278	0.230728	Limb Development
IKZF2	29	2	BDKRB1, PAPPA	0.0679898	4.96473	0.231669	ECM Organization
APEX1	5	1	CCL2	0.0717029	16.7171	0.237366	ECM Organization
CEBPZ	5	1	COL1A2	0.0717029	16.7171	0.237366	ECM Organization
DEK	5	1	CXCL8	0.0717029	16.7171	0.237366	ECM Organization
NCOR1	5	1	IGF1	0.0717029	16.7171	0.237366	ECM Organization
WWTR1	5	1	LTBR	0.0717029	16.7171	0.237366	ECM Organization
PRDM4	5	1	BDKRB1	0.0717029	16.7171	0.237366	ECM Organization
HOXB9	65	3	COL16A1, CXCL1, TIMP1	0.071447	3.24817	0.237366	ECM Organization
TFAP2B	106	4	EHD3, LRRC15, LTBP1, TBX4	0.0722419	2.63585	0.237366	ECM Organization
UNCX	106	4	IL6ST, MORC4, ST3GAL1, TGFBI	0.0722419	2.63585	0.237366	ECM Organization
E2F4	440	2	IL4I1, MORC4	0.0719077	0.300323	0.237366	ECM Organization
CRX	66	3	BDKRB1, FSTL3, LTBP1	0.0740665	3.19646	0.240909	ECM Organization
EMX1	66	3	DRAM1, IL6, TGFBI	0.0740665	3.19646	0.240909	ECM Organization
SPIB	198	6	CCL2, CCL7, IL7R, SHE, TIMP1, TMED10	0.0741057	2.10488	0.240909	ECM Organization
TCF21	108	4	C1QTNF1, CCL7, FOSL2, PAPPA	0.0762219	2.58494	0.24624	ECM Organization
SRF	578	14	AFAP1L2, CHPF2, FILIP1L, FN1, FOSL2, HSPB6, IL4I1, KCTD16, MSRB3, PDLIM5, PLOD1, TIMP3, TTR, YIPF5	0.076281	1.68526	0.24624	ECM Organization
CREB5	376	10	BDKRB1, BDKRB2, CHPF, PAPPA, PRELP, PTGS2, RASGRP3, SGIP1, TGFBR3, TNFAIP3	0.0774999	1.84866	0.2493	ECM Organization
FOXC1	164	3	CNR1, MAB21L2, NTRK2	0.00325204	11.0116	0.249323	Limb Development
CDX2	89	6	ABCB1, CDH17, FEM1B, KLF12, KLF4, SPTB	0.00832251	3.63138	0.252158	Transcription Regulation
MEF2A	573	21	CD19, GFI1, GJA3, HLA-DMB, HLA-DPA1, HLA-DQB1, HLA-DRA, HLA-DRB1, HOXC11, IGIP, IL2RG, ITGAL, KLC3, KLHL41, LAMA3, NRN1, PPP1R13B, PYGL, SRPK3, STAC2, TLE4	0.00849663	1.93757	0.252158	Transcription Regulation
LHX3	110	4	CTHRC1, IL6ST, ITGA11, MORC4	0.0803102	2.53598	0.25744	ECM Organization
HOXC13	69	3	BDNF, COL15A1, CXCL1	0.0821761	3.05075	0.262507	ECM Organization
ZEB1	294	8	AFAP1L2, ANO1, IL4I1, MMRN2, NIPAL3, SLIT3, ST3GAL1, TBX4	0.0835659	1.88771	0.266023	ECM Organization
FOXP2	6	1	SRPX2	0.0854162	13.3748	0.269119	ECM Organization
IFI16	6	1	ICAM1	0.0854162	13.3748	0.269119	ECM Organization
E2F6	601	14	AFAP1L2, C3, COL4A2, DCN, ECE1, FOXF1, GGTLC2, HSPB6, IL4I1, LRRC32, MMRN2, SDF4, TFPI, TXNDC5	0.0848396	1.61747	0.269119	ECM Organization
ZBTB33	227	0		0.085764	0	0.269293	ECM Organization
HOXD8	71	3	ERG, ITGA11, TGFBI	0.0877856	2.96077	0.274703	ECM Organization
PAX5	499	12	AFAP1L2, DPP4, FMOD, IL4I1, LMCD1, MMRN2, RGS1, ST3GAL1, SULF2, TGFBI, TIMP1, TPST1	0.0888018	1.66829	0.276941	ECM Organization
TFAP4	360	4	MEIS2, PRRX1, SAMD11, ST6GAL2	0.00400242	6.76394	0.283248	Limb Development
ALX1	162	5	FIBIN, IL6ST, ITGA11, LMCD1, MORC4	0.0927044	2.1419	0.288135	ECM Organization
SMAD3	73	3	FSTL3, KCNQ5, TBX4	0.0935519	2.87592	0.289791	ECM Organization
DNMT3A	7	1	IGFBP3	0.0989275	11.1443	0.29646	ECM Organization
EPAS1	7	1	FLT1	0.0989275	11.1443	0.29646	ECM Organization
STAT5B	7	1	IGF1	0.0989275	11.1443	0.29646	ECM Organization
THRA	7	1	LTBP3	0.0989275	11.1443	0.29646	ECM Organization
CCDC6	7	1	LRRC32	0.0989275	11.1443	0.29646	ECM Organization
MYBL2	36	2	ADAM12, COL1A1	0.0987361	3.9416	0.29646	ECM Organization
NKX1-2	36	2	CDH11, ERG	0.0987361	3.9416	0.29646	ECM Organization
TCF7	118	4	C1QTNF1, IL6, SLC46A3, TGFBI	0.0977142	2.35712	0.29646	ECM Organization
FOXC1	164	5	BDNF, EGFLAM, FAP, PAPPA, SYNPO	0.0964146	2.11475	0.29646	ECM Organization
ERG	804	6	ASAH1, CDH5, CXCL8, ERG, ICAM1, LRRC32	0.098595	0.492227	0.29646	ECM Organization
OTX1	76	3	DCN, PPIC, TYRP1	0.102484	2.75728	0.304147	ECM Organization
SOX4	120	4	CDH11, GBP1, SCN3A, SGIP1	0.10232	2.3163	0.304147	ECM Organization
HSF1	250	7	ACVRL1, COL15A1, CTHRC1, HOPX, IL4I1, MORC4, NID2	0.102202	1.94179	0.304147	ECM Organization
IRF5	37	2	CCL2, CCL7	0.1034	3.82889	0.305877	ECM Organization
MSX2	168	5	CTHRC1, ERG, LMCD1, MASP1, PTX3	0.104057	2.06247	0.306836	ECM Organization
GATA3	94	6	CGA, FOXC1, IL15RA, KLK1, LAMA4, PDIA2	0.0107497	3.42461	0.309055	Transcription Regulation
HOXA7	77	3	CTHRC1, IL6ST, MORC4	0.105535	2.71992	0.30921	ECM Organization
NR6A1	77	3	C1QTNF1, MASP1, MFAP5	0.105535	2.71992	0.30921	ECM Organization
LMO2	122	4	ARSI, ERG, LRP10, ODF3B	0.107023	2.27684	0.312576	ECM Organization
POU3F2	217	10	C11orf70, CACNB4, CGA, FOXP2, IGIP, NDFIP2, NKX2-1, PAX6, PLEKHH2, TLL1	0.0112213	2.43575	0.312836	Transcription Regulation
PATZ1	38	2	ERG, LOXL4	0.108123	3.72251	0.314787	ECM Organization
TRIM28	69	5	CCDC116, CXCL16, PRAME, TLE4, ZNF280A	0.011635	3.91926	0.314829	Transcription Regulation
SATB1	8	1	SPARC	0.11224	9.55158	0.323625	ECM Organization
SMAD7	8	1	CDKN2B	0.11224	9.55158	0.323625	ECM Organization
SOX18	8	1	IGFBP3	0.11224	9.55158	0.323625	ECM Organization
NFIL3	39	2	KCTD16, PTGS2	0.112902	3.62115	0.323625	ECM Organization
MEF2A	573	13	AFAP1L2, ANO1, CPQ, FIBIN, FMOD, GALNT5, IL4I1, IL7R, MATN2, NFKBIZ, PDLIM5, RASGRP3, ST3GAL1	0.112917	1.57132	0.323625	ECM Organization
MZF1	25	3	DLX4, FGF9, LHX9	0.0126715	6.82157	0.323817	Transcription Regulation
BRF1	25	3	CCDC116, PRAME, ZNF280A	0.0126715	6.82157	0.323817	Transcription Regulation
FOXC2	98	6	FHL1, IGIP, LHX9, NRN1, PPP1R14C, TLL1	0.0130231	3.27511	0.323817	Transcription Regulation
HOXA2	80	3	DRAM1, ITGA11, TGFBI	0.114895	2.61365	0.328273	ECM Organization
TFEC	263	7	CDH13, COL5A1, FNDC3B, KCNE4, LMCD1, LOX, TNFAIP3	0.115685	1.84214	0.329505	ECM Organization
GATA5	47	4	CGA, FHL1, IL15RA, LAMA4	0.0136128	4.66035	0.329574	Transcription Regulation
BCL11A	365	9	AFAP1L2, ANO1, CDH11, COL1A2, FMOD, IL4I1, NNMT, ST3GAL1, TFPI2	0.120744	1.70588	0.341799	ECM Organization
SMARCB1	186	0		0.120479	0	0.341799	ECM Organization
FOXJ1	83	3	COL1A2, CPA1, TIMP3	0.124556	2.51535	0.351509	ECM Organization
E4F1	9	1	FIBIN	0.125356	8.35868	0.351608	ECM Organization
KLF2	9	1	THBD	0.125356	8.35868	0.351608	ECM Organization
NR3C2	42	2	BDNF, FBN1	0.127551	3.34948	0.355496	ECM Organization
HOXC12	42	2	LMCD1, SRPX2	0.127551	3.34948	0.355496	ECM Organization
ATF1	630	14	BDKRB1, CHPF, FLT1, FN1, FOSL2, HSPG2, LTBP1, PAPPA, SGIP1, SYNPO, TBX4, TIMP1, TNFAIP3, WISP1	0.127901	1.5392	0.355496	ECM Organization
COPS5	3	1	HAND2	0.00542691	280.759	0.356625	Limb Development
EN2	131	4	CCDC80, FIBIN, ITGA11, LTBP1	0.12935	2.11464	0.358439	ECM Organization
ZNF350	10	2	FOXP2, TLL1	0.015704	12.4815	0.361192	Transcription Regulation
HOXA5	74	5	BMI1, C11orf70, CGA, EMX2, LAMA4	0.0154073	3.63404	0.361192	Transcription Regulation
HOXC9	43	2	PAPPA, ST3GAL1	0.132529	3.26763	0.365049	ECM Organization
HOXA6	43	2	DRAM1, FIBIN	0.132529	3.26763	0.365049	ECM Organization
RAX	86	3	CDH11, ERG, TGFBI	0.1345	2.42394	0.369372	ECM Organization
SNAI1	10	1	FN1	0.138279	7.43093	0.376381	ECM Organization
ZNF350	10	1	TBX4	0.138279	7.43093	0.376381	ECM Organization
PAX9	10	1	TGFBI	0.138279	7.43093	0.376381	ECM Organization
ALX3	135	4	FIBIN, IL6ST, ITGA11, LMCD1	0.139847	2.04978	0.3773	ECM Organization
MEIS2	135	4	COL5A1, CSGALNACT1, SLC46A3, TBX4	0.139847	2.04978	0.3773	ECM Organization
ETV4	652	5	BDKRB1, DRAM1, PRCP, PTGS2, TGFBR2	0.139089	0.507983	0.3773	ECM Organization
ALX4	88	3	CTHRC1, IL6ST, ST3GAL1	0.141276	2.3668	0.377918	ECM Organization
LHX6	88	3	FAM46A, SDPR, ST3GAL1	0.141276	2.3668	0.377918	ECM Organization
ARNT	216	6	COL5A1, CTSA, IGFBP3, KCNE4, LTBR, TNFAIP3	0.141308	1.92288	0.377918	ECM Organization
HSF1	250	11	ABCB1, CCDC117, CSNK1E, HES7, HSPA1A, HSPA1B, HSPA1L, KIAA0907, POLG, SIX2, UBB	0.0178309	2.32271	0.381498	Transcription Regulation
ZEB1	294	12	HLA-DMB, HLA-DPA1, HLA-DQB1, HLA-DRA, HLA-DRB1, IFIH1, ITGAL, KLC3, LAMA3, PPP1R13B, SYK, TMEM80	0.017014	2.14829	0.381498	Transcription Regulation
GTF2B	296	12	BRD2, CCDC116, CXCL16, HES7, HSPA1A, HSPA1B, HSPA1L, ITGAL, POLG, PRAME, TRIM7, ZNF280A	0.0176108	2.13295	0.381498	Transcription Regulation
ATF2	420	10	ADAM9, CHPF, DYNLT3, FILIP1L, FLT1, FN1, LTBP1, PTGS2, SGIP1, TBX4	0.145748	1.64682	0.388662	ECM Organization
GRHL1	46	2	IGFBP3, IL6	0.147716	3.04442	0.39277	ECM Organization
LEF1	222	6	C1QTNF1, CCL7, ENDOD1, IL6, OSMR, SLC46A3	0.148165	1.86898	0.392828	ECM Organization
FUBP3	1	1	FGF9	0.0197073	Inf	0.394147	Transcription Regulation
HOMEZ	1	1	HOXC11	0.0197073	Inf	0.394147	Transcription Regulation
ERG	804	7	EDC3, HIRIP3, ICAM2, PEX11A, RWDD2B, TRAPPC8, ZNF24	0.0191013	0.427687	0.394147	Transcription Regulation
BRF2	30	3	CCDC116, PRAME, ZNF280A	0.0208107	5.55732	0.394213	Transcription Regulation
HOXC11	109	6	FEM1B, FGF9, FOXP2, KLF12, KLHL41, PAX6	0.0209675	2.92388	0.394213	Transcription Regulation
ETV4	652	5	EDC3, PEX11A, PPP4C, TRAPPC8, ZNF24	0.0209961	0.377262	0.394213	Transcription Regulation
KLF16	2369	43	ACVRL1, ANO1, ARHGEF3, BDNF, C1S, CD82, CDC42EP5, CDH11, CHPF, COL16A1, COL21A1, COPZ2, CREB3L1, CSRNP1, DYNLT3, ERG, FBN1, HRH1, IFNGR1, IL1R1, IL4I1, IL6ST, KCNQ5, LRP10, MALL, MAML2, MEST, MORC4, NOX5, NUCB1, P4HA2, PABPC4L, PAPPA, PDLIM5, PLA2R1, RCN3, RRAD, SIL1, STOM, SYNPO, TIMP3, UACA, WIPI1	0.149181	1.26864	0.394388	ECM Organization
APC	11	1	PTGS2	0.151012	6.68665	0.396945	ECM Organization
PPARD	11	1	TIMP1	0.151012	6.68665	0.396945	ECM Organization
GBX1	91	3	CCDC80, CDH11, FBLN5	0.151649	2.28585	0.397484	ECM Organization
AES	4	1	EPHA3	0.00722948	186.225	0.397925	Limb Development
HIC1	67	2	CNR1, PRRX1	0.00657211	17.7755	0.397925	Limb Development
HOXD8	71	2	MAB21L2, PRRX1	0.00735296	16.7424	0.397925	Limb Development
ZNF263	323	8	C3, ECE1, FOSL2, GGTLC2, MSRB3, NCOA7, P4HB, PPIC	0.154076	1.71159	0.402699	ECM Organization
KLF13	325	8	CD82, CREB3L1, GALNT5, LTBP3, NUCB1, PDLIM5, PLOD1, TIMP3	0.155724	1.70063	0.405853	ECM Organization
HOXA3	78	2	MAB21L2, TLX2	0.00881511	15.1971	0.407551	Limb Development
SOX11	82	2	CNR1, ST6GAL2	0.00970429	14.4365	0.407551	Limb Development
FOXJ1	83	2	CNR1, MAB21L2	0.00993259	14.2583	0.407551	Limb Development
RREB1	86	2	PRRX1, SAMD11	0.0106318	13.7492	0.407551	Limb Development
RAX	86	2	NTRK2, TLX2	0.0106318	13.7492	0.407551	Limb Development
TCF12	697	5	EN1, HAND2, MEIS1, MEIS2, PRRX1	0.00816461	4.40496	0.407551	Limb Development
ELF1	1018	6	CNR1, EN1, MAB21L2, MEIS1, MEIS2, PRRX1	0.00950695	3.66511	0.407551	Limb Development
GLIS3	7	1	MAB21L2	0.0126181	93.5634	0.414596	Limb Development
CDX2	89	2	CHODL, PRRX1	0.0113522	13.2648	0.414596	Limb Development
GBX1	91	2	NTRK2, TLX2	0.0118441	12.9673	0.414596	Limb Development
MEOX2	94	2	MAB21L2, PRRX1	0.0125993	12.545	0.414596	Limb Development
POU2F2	591	20	BOLA1, CD19, GFI1, HLA-B, HLA-DMB, HLA-DOB, HLA-DPA1, HLA-DQB1, HLA-DRA, HLA-DRB1, INHBB, ITGAL, KLC3, KLHL41, LAMA3, NOD2, PAX6, PPP1R13B, TLL1, YPEL3	0.02255	1.77799	0.41492	Transcription Regulation
HOXB13	94	3	COL15A1, CXCL1, TIMP1	0.162255	2.21033	0.421681	ECM Organization
NR0B1	8	1	PBX1	0.014408	80.4361	0.423008	Limb Development
ZNF740	97	2	PRRX1, SAMD11	0.0133752	12.1481	0.423008	Limb Development
ITGB2	99	2	CNGA1, CRISPLD2	0.0139037	11.8967	0.423008	Limb Development
HOXA9	102	2	CHODL, PRRX1	0.0147133	11.5384	0.423008	Limb Development
MNT	12	1	PLOD1	0.163557	6.07863	0.423866	ECM Organization
RARG	289	3	PBX1, RARB, TLX2	0.0153558	6.16386	0.4281	Limb Development
ESR2	50	2	BDKRB1, EGFL6	0.168468	2.79025	0.435368	ECM Organization
EMX2	96	3	DRAM1, IL6, TGFBI	0.169447	2.16251	0.436671	ECM Organization
HIF1A	108	2	EN1, SAMD11	0.0163923	10.8841	0.443555	Limb Development
XRCC4	32	3	CCDC116, PRAME, ZNF280A	0.0247032	5.17342	0.444895	Transcription Regulation
MYEF2	275	11	FHL1, GJA3, HOXC11, IGIP, KLHL41, LHX9, MYOM3, NRN1, SRPK3, STAC2, TLE4	0.0251463	2.10033	0.444895	Transcription Regulation
RUNX3	110	2	CRISPLD2, ST6GAL2	0.0169693	10.6817	0.446051	Limb Development
E2F7	13	1	CXCL1	0.175917	5.57264	0.448321	ECM Organization
SP100	13	1	ICAM1	0.175917	5.57264	0.448321	ECM Organization
ZBTB16	13	1	KCNQ5	0.175917	5.57264	0.448321	ECM Organization
VENTX	13	1	ERG	0.175917	5.57264	0.448321	ECM Organization
RFX2	801	7	C10orf54, CHPF2, COPZ2, CSGALNACT1, ODF3B, POFUT2, TPST1	0.178222	0.579077	0.452939	ECM Organization
RHOXF1	52	2	FSTL3, PAPPA	0.179023	2.67837	0.453378	ECM Organization
BCLAF1	156	0		0.17938	0	0.453378	ECM Organization
ATF6	99	3	GRIA3, LRRC32, NUCB1	0.180403	2.09462	0.454714	ECM Organization
WRNIP1	53	2	IL4I1, MMRN2	0.184337	2.62576	0.463361	ECM Organization
HLX	14	1	MORC4	0.188095	5.14265	0.468964	ECM Organization
PAX1	14	1	TGFBI	0.188095	5.14265	0.468964	ECM Organization
ZNF524	14	1	PLOD1	0.188095	5.14265	0.468964	ECM Organization
ETV6	1295	13	ADAM12, C1QTNF1, CHPF, CHPF2, CTHRC1, IL7R, ITGA11, LRP10, LTBR, NUCB1, PDLIM5, SCN3A, TNFAIP3	0.189543	0.663007	0.471296	ECM Organization
FOXB1	58	4	CGA, HOXC11, IGIP, NRN1	0.0273862	3.70941	0.475384	Transcription Regulation
SOX1	15	1	IGFBP3	0.200094	4.77568	0.491266	ECM Organization
HOXC4	56	2	FIBIN, TGFBI	0.200409	2.4796	0.491266	ECM Organization
MEOX1	56	2	DCN, NCOA7	0.200409	2.4796	0.491266	ECM Organization
PITX1	104	3	CDKN2B, FSTL3, TBX4	0.199066	1.99047	0.491266	ECM Organization
PRRX1	104	3	MORC4, ST3GAL1, TGFBI	0.199066	1.99047	0.491266	ECM Organization
EHF	524	4	C15orf41, CCL2, CXCL1, PDLIM5	0.200778	0.507104	0.491266	ECM Organization
ZIC1	105	3	C1QTNF1, P4HA2, RRAD	0.202854	1.97087	0.495028	ECM Organization
CREB1	909	18	ADAM9, BDKRB1, BDKRB2, BDNF, CHPF, FILIP1L, FLT1, FN1, FOSL2, IL6, LTBP1, NFATC2, PAPPA, PTGS2, SGIP1, TBX4, WIPI1, WISP1	0.204065	1.36793	0.496667	ECM Organization
HOXD11	57	2	CXCL1, SRPX2	0.205803	2.43457	0.496952	ECM Organization
EGR3	187	5	COL4A2, CREB3L1, ERG, IL1R1, LRP10	0.20535	1.84562	0.496952	ECM Organization
TP53	187	5	BDKRB2, CD82, CDH13, FLT1, IGFBP3	0.20535	1.84562	0.496952	ECM Organization
HOXC8	58	2	FIBIN, HTRA1	0.211212	2.39074	0.50735	ECM Organization
FOXD2	58	2	ADAM12, SULF2	0.211212	2.39074	0.50735	ECM Organization
SOX4	120	2	CNR1, ST6GAL2	0.0199825	9.77085	0.510663	Limb Development
RFX5	738	23	BMI1, C11orf70, FAM81A, FHL1, HLA-B, HLA-DMB, HLA-DOA, HLA-DOB, HLA-DPA1, HLA-DQB1, HLA-DRA, HLA-DRB1, HLA-DRB5, HLA-F, HSPA4L, KLF4, LAMA3, LYSMD1, MR1, NR2F2, PEX11A, RNF40, SLC25A27	0.0300406	1.63355	0.511804	Transcription Regulation
HIF1A	108	3	IGFBP3, LOX, P4HA2	0.214314	1.91431	0.513461	ECM Organization
DLX2	61	4	CGA, EMX2, EPHA5, LAMA4	0.032189	3.51343	0.52073	Transcription Regulation
SRF	578	19	CCDC116, CD19, FAM81A, HLA-DMB, HLA-DPA1, HLA-DQB1, HLA-DRA, HLA-DRB1, ITGAL, KLC3, LAMA3, NOD2, NR2F2, NRN1, PPP1R14C, PRAME, RAET1G, RAET1L, ZNF280A	0.0316463	1.7222	0.52073	Transcription Regulation
ELK4	753	7	EDC3, LYSMD1, PEX11A, RWDD2B, TLE4, TRAPPC8, ZNF24	0.0322626	0.458043	0.52073	Transcription Regulation
PHOX2A	60	2	MORC4, ST3GAL1	0.222071	2.30817	0.530664	ECM Organization
KLF5	17	1	CDKN2B	0.223564	4.17845	0.532847	ECM Organization
AHR	18	1	IL6	0.23504	3.93256	0.553035	ECM Organization
FOXG1	18	1	NFATC2	0.23504	3.93256	0.553035	ECM Organization
SOX5	18	1	PLD1	0.23504	3.93256	0.553035	ECM Organization
VHL	18	1	SPARC	0.23504	3.93256	0.553035	ECM Organization
SHOX2	62	2	MORC4, ST3GAL1	0.232973	2.23095	0.553035	ECM Organization
MYCN	123	6	ABCB1, BMI1, HLA-B, HLA-F, HOXD1, PDIA2	0.0351249	2.57241	0.557153	Transcription Regulation
FOXJ2	129	2	MAB21L2, NTRK2	0.0228715	9.07559	0.568696	Limb Development
FEV	842	8	ADAM12, CDC42EP5, DRAM1, ERG, KCNQ5, NCOA7, PRCP, RASGRP3	0.24253	0.630835	0.569202	ECM Organization
EN2	131	2	NTRK2, TLX2	0.0235356	8.93388	0.56981	Limb Development
GTF2F1	93	5	CCDC116, HSPA1B, IRF8, PRAME, ZNF280A	0.0368692	2.84725	0.574909	Transcription Regulation
ATF7	331	2	FILIP1L, PAPPA	0.249309	0.401865	0.583624	ECM Organization
PDX1	135	2	CORIN, RARB	0.0248877	8.66357	0.587093	Limb Development
GATA4	39	3	CGA, IL15RA, LAMA4	0.0411789	4.16649	0.597425	Transcription Regulation
PAX7	66	4	C11orf70, CACNB4, CGA, PAX1	0.0412233	3.22935	0.597425	Transcription Regulation
HOXB5	68	4	CGA, EPHA5, FOXP2, LAMA4	0.0451992	3.12814	0.597425	Transcription Regulation
DLX1	95	5	C11orf70, EMX2, EPHA5, HOXD11, LAMA4	0.0398392	2.78373	0.597425	Transcription Regulation
EMX2	96	5	C11orf70, CGA, EMX2, HOXC11, LAMA4	0.0413772	2.75291	0.597425	Transcription Regulation
SETDB1	165	7	CCDC116, PRAME, TCHH, TLE4, YPEL3, YY1AP1, ZNF280A	0.0454563	2.22347	0.597425	Transcription Regulation
FOXA2	480	16	CD302, FAM50B, FHL1, FOXA1, ICAM2, IGIP, IL2RG, KIAA0907, NKX2-1, NRN1, PAX6, PCK1, PDIK1L, PLEKHH2, PRAME, TKTL1	0.0433382	1.74251	0.597425	Transcription Regulation
RAD21	1101	31	ACSS1, CCDC116, CD19, CXCL16, ERAP2, FAM50B, FHL1, FOXA1, HLA-DMB, HLA-DPA1, HLA-DQB1, HLA-DRA, HLA-DRB1, ICAM2, IL2RG, IRF8, ITGAL, LAMA3, LRRK2, NOD2, PDIK1L, PRAME, PYGL, RNF150, RPS4X, SCARA5, SHISA2, SLC27A2, TBC1D2B, TKTL1, ZNF280A	0.0446407	1.47494	0.597425	Transcription Regulation
KLF7	2438	35	ACSS1, AKAP10, APOA1BP, C11orf70, C1QL4, CCNO, CNNM4, CORO6, CXCL16, DLX4, EDC3, EML5, FBXL8, FOXP2, GGPS1, GJA3, GNL1, HMG20A, KLF4, MCOLN2, MED9, OPHN1, OTUD1, PDIK1L, PI4KB, PPP1R14C, RPRD1A, SIX2, SLC30A3, SMOC1, SYP, TIPIN, TMEM106C, TRIM7, TRMT2B	0.0443321	0.700411	0.597425	Transcription Regulation
FLI1	862	9	AKAP10, C1QL4, EDC3, MKX, PAX1, PEX11A, RWDD2B, TRAPPC8, ZNF24	0.0447194	0.514796	0.597425	Transcription Regulation
ELK3	736	7	EDC3, HIRIP3, PEX11A, PPP4C, RWDD2B, TRAPPC8, ZNF24	0.041938	0.469106	0.597425	Transcription Regulation
BATF3	217	5	BDKRB2, PAPPA, PRELP, SDPR, TNFAIP3	0.257456	1.58218	0.601166	ECM Organization
HOXA1	67	2	C1QTNF1, TGFBI	0.260341	2.05897	0.605715	ECM Organization
CREB3	507	4	BDKRB2, CHPF, GRIA3, PAPPA	0.260721	0.524662	0.605715	ECM Organization
HBP1	68	2	DCN, NFATC2	0.265823	2.02768	0.616014	ECM Organization
REST	529	13	ACAP1, CA4, CALB1, CHGA, CHGB, CHRNB2, DPEP1, LHFPL4, LRRC16B, MMP24, PTPRN2, SCG3, SEC14L5	0.00261746	2.59673	0.61843	Stem Cell Maintenance
SP4	3706	21	C12orf45, CABYR, CBR1, DNMT3B, FZD5, GSTO2, IQSEC2, MB21D1, MB21D2, MPP1, MT1F, PAK1, PDPR, PIM2, POLR3G, SEPHS1, STAG3, USP44, VASH2, ZNF667, ZNF844	0.00268883	0.520295	0.61843	Stem Cell Maintenance
KLF16	2369	10	C12orf45, MB21D1, MB21D2, PDPR, POLR3G, SEPHS1, STAG3, USP44, VASH2, ZNF667	0.00141566	0.39352	0.61843	Stem Cell Maintenance
NRF1	2026	8	CBR1, GALNT3, KIAA0319, LRRC16B, STAG3, SUCLA2, ZNF454, ZNF667	0.00214486	0.370918	0.61843	Stem Cell Maintenance
ATM	21	1	PVR	0.268464	3.34225	0.61918	ECM Organization
TFAP2C	368	8	C3, CD55, COL5A1, DYNLT3, EHD3, LTBP1, STOM, TBX4	0.268536	1.49449	0.61918	ECM Organization
TRIM28	69	2	GGTLC2, TTR	0.271305	1.99733	0.619357	ECM Organization
VAX2	69	2	C1QTNF1, ST3GAL1	0.271305	1.99733	0.619357	ECM Organization
MYC	949	18	C3, CD55, CD93, DCN, FKBP10, FN1, FOXF1, GGTLC2, ICAM1, IL6, LRRC32, ST3GAL1, SULF2, TBX4, TNFRSF9, TTR, WIPI1, WISP1	0.269392	1.30666	0.619357	ECM Organization
SP2	231	1	GGTLC2	0.270454	0.28784	0.619357	ECM Organization
MAFK	494	16	CCDC116, CDKN2C, CXCL16, FOXP2, HLA-DMB, HLA-DPA1, HOXD1, HSPA1B, NKX2-4, PAX9, PCK1, PDIK1L, PPP1R3E, PRAME, SLC27A2, ZNF280A	0.0481082	1.69036	0.623374	Transcription Regulation
SIRT1	42	3	ABCB1, PAX6, TP73	0.0495657	3.84562	0.628752	Transcription Regulation
PAX5	499	16	CD19, GFI1, HLA-DMB, HLA-DPA1, HLA-DQB1, HLA-DRA, HLA-DRB1, IDI1, INHBB, ITGAL, KLC3, LAMA3, PAX6, PLD6, PPP1R13B, PYGL	0.0502262	1.67246	0.628752	Transcription Regulation
ESRRA	291	1	PPP1R3E	0.0505735	0.169651	0.628752	Transcription Regulation
FOXK1	70	2	ERG, LTBR	0.276786	1.96787	0.630305	ECM Organization
BCL6	22	1	CDKN2B	0.279278	3.18294	0.632847	ECM Organization
NR1I2	22	1	CCL2	0.279278	3.18294	0.632847	ECM Organization
GBX2	143	2	NTRK2, TLX2	0.0276848	8.16946	0.63675	Limb Development
ETV7	553	11	C15orf41, CCL2, CSGALNACT1, CXCL1, LOX, LTBR, NCOA7, PRCP, SHE, ST3GAL1, WIPI1	0.283295	1.36618	0.640372	ECM Organization
TFEB	385	8	CDH13, COL5A1, CTSA, KCNE4, LMCD1, SDF4, TNFAIP3, TYRP1	0.285544	1.42597	0.643873	ECM Organization
POU6F1	72	2	FAM46A, GALNT5	0.287739	1.91149	0.647237	ECM Organization
GATA6	23	1	TIMP3	0.289933	3.03813	0.650582	ECM Organization
PITX1	104	5	FHL1, KLHL11, KLHL41, MKX, SMOC1	0.054964	2.52966	0.66027	Transcription Regulation
TAL1	620	19	APOD, C11orf70, CACNB4, CAT, CCDC116, CXCL16, DUSP9, FGF9, HOXA4, HOXD1, HSPA1B, MAN2A2, PCSK6, PRR14, RHOT1, SLC27A2, SPTB, YPEL4, ZMYND15	0.0552617	1.59865	0.66027	Transcription Regulation
ESRRG	184	0		0.0551445	0	0.66027	Transcription Regulation
SP4	3706	62	ACVRL1, ARHGEF3, ASAH1, C10orf54, C1QTNF1, CD55, CD82, CDC42EP5, CDKN2B, CHPF, CHSY3, COL16A1, COL21A1, COL5A1, COPZ2, CREB3L1, CSGALNACT1, CTHRC1, CTSA, CXCL1, ERG, FAM46A, FKBP7, FNDC3B, GLIS3, GREM2, IFNGR1, IGFBP3, IL1R1, IL4I1, IL6ST, ITGA1, KCNQ5, LOX, LRP10, LRRC32, MAML2, MARCH3, MORC4, NFATC2, NOX5, NUCB1, ODF3B, P4HA2, PAPPA, PDLIM5, PSG4, RCN3, S1PR1, SIL1, ST3GAL1, STOM, SUSD2, SYNPO,…	0.295582	1.16666	0.661643	ECM Organization
SOX9	74	2	GLIS3, NCOA7	0.298673	1.85826	0.665326	ECM Organization
WT1	74	2	IGF1, SYNPO	0.298673	1.85826	0.665326	ECM Organization
NOTCH3	3	1	APOD	0.0579671	24.9174	0.666622	Transcription Regulation
PBX2	3	1	EMX2	0.0579671	24.9174	0.666622	Transcription Regulation
SSB	3	1	HAP1	0.0579671	24.9174	0.666622	Transcription Regulation
CREBBP	24	1	PTGS2	0.300431	2.90593	0.667625	ECM Organization
ETV5	633	6	EDC3, PEX11A, PPP4C, RWDD2B, TRAPPC8, ZNF24	0.0587923	0.468688	0.667764	Transcription Regulation
MEF2D	149	2	NTRK2, PRRX1	0.0298621	7.83379	0.670077	Limb Development
PAX3	18	1	MAB21L2	0.0321336	33.1515	0.703879	Limb Development
RFX4	888	9	C10orf54, CHPF2, COPZ2, CSGALNACT1, ODF3B, POFUT2, TMED10, TPST1, YIPF5	0.317933	0.674027	0.704815	ECM Organization
FOXA1	669	20	CD302, FAM50B, FEM1B, FHL1, FOXA1, FOXP2, HSPA1A, ICAM2, IL2RG, KIAA0907, MAP3K13, NKX2-1, NRN1, PCK1, PDIK1L, PLEKHH2, PRAME, SYCP2, TKTL1, TLE4	0.0644445	1.55852	0.714325	Transcription Regulation
ELF1	1018	12	CCDC116, EXOC8, FBXL8, FRK, LAMA3, LYSMD1, PEX11A, PHF8, PRAME, TBC1D2B, TMEM173, TRAPPC8	0.0641508	0.581811	0.714325	Transcription Regulation
POLR3A	77	4	CARD6, HES7, POLG, TRIM7	0.065632	2.7413	0.718604	Transcription Regulation
SP8	1335	17	AKAP10, CORO6, DLX4, GNL1, HSPA1L, OTUD1, PDIK1L, PEX11A, RAET1G, SLC17A7, SLC30A3, SMDT1, SYT11, TIPIN, TLE4, TRMT2B, YPEL4	0.0663928	0.627006	0.718604	Transcription Regulation
VAX1	79	2	C1QTNF1, FIBIN	0.325875	1.73715	0.720367	ECM Organization
FOSL2	172	4	AFAP1L2, FOSL2, TGFBR2, TIMP1	0.326514	1.59555	0.720367	ECM Organization
SPDEF	253	1	H1F0	0.067903	0.195519	0.726404	Transcription Regulation
NKX2-3	27	1	TBX4	0.331006	2.57027	0.727403	ECM Organization
HOXD3	80	2	FIBIN, SGIP1	0.331285	1.7148	0.727403	ECM Organization
NR1I2	22	2	ABCB1, NOD2	0.069078	4.99172	0.730479	Transcription Regulation
GTF2B	296	2	BDKRB1, RGS1	0.334506	0.45044	0.732727	ECM Organization
BRD7	4	1	BRD2	0.0765346	16.6102	0.736784	Transcription Regulation
EAPP	4	1	ABCB1	0.0765346	16.6102	0.736784	Transcription Regulation
TLX1	4	1	FHL1	0.0765346	16.6102	0.736784	Transcription Regulation
ZNRD1	4	1	ABCB1	0.0765346	16.6102	0.736784	Transcription Regulation
VSX2	50	3	CGA, EMX2, FEM1B	0.0755744	3.18981	0.736784	Transcription Regulation
HOXD3	80	4	C11orf70, CGA, FOXP2, LAMA4	0.0733493	2.63278	0.736784	Transcription Regulation
HOXA2	80	4	C11orf70, EPHA5, FEM1B, LAMA4	0.0733493	2.63278	0.736784	Transcription Regulation
ISX	150	6	C11orf70, CACNB4, CGA, NRN1, STAC2, TLE4	0.0768818	2.08749	0.736784	Transcription Regulation
POU2F1	428	14	BOLA1, C11orf70, CACNB4, CNNM4, FOXP2, HOXC11, IGIP, LAMA4, LHX9, PAX6, PHF8, TLE4, TLL1, YPEL3	0.0747087	1.70474	0.736784	Transcription Regulation
ALX1	162	2	PRRX1, TLX2	0.0348051	7.19419	0.744667	Limb Development
RB1	29	1	IGF1	0.350645	2.38647	0.762633	ECM Organization
ONECUT3	29	1	PAPPA	0.350645	2.38647	0.762633	ECM Organization
ELF1	1018	11	C15orf41, CHPF, CHPF2, IGFBP7, IL4I1, IL7R, LRRC15, RAB27B, RASGRP3, SDF4, SHE	0.350639	0.719221	0.762633	ECM Organization
FOXJ1	83	4	FHL1, LHX9, MAP3K13, NTN1	0.0815054	2.53253	0.765152	Transcription Regulation
CEBPB	641	19	ABCB1, CARD6, CXCL16, DUSP9, E2F2, HOXA4, HOXD1, ICAM2, IL2RG, IRF8, KIAA0907, LRRK2, PCSK6, PDIK1L, SLC27A2, TKTL1, UBB, YY1AP1, ZNF280A	0.0809048	1.54313	0.765152	Transcription Regulation
BCL11A	365	12	CD19, GFI1, HLA-DMB, HLA-DPA1, HLA-DQB1, HLA-DRA, HLA-DRB1, ITGAL, KLC3, LAMA3, PPP1R13B, PYGL	0.0828959	1.71051	0.770346	Transcription Regulation
EZH2	30	1	CDKN2B	0.360248	2.30415	0.781671	ECM Organization
NKX6-1	170	2	MAB21L2, PRRX1	0.0379946	6.84753	0.785086	Limb Development
POU5F1	171	2	NTRK2, PRRX1	0.0384009	6.8069	0.785086	Limb Development
ZNF274	86	2	HEATR5A, STXBP6	0.363458	1.59187	0.786781	ECM Organization
APEX1	5	1	CD19	0.0947369	12.4552	0.787734	Transcription Regulation
DEK	5	1	HLA-DQB1	0.0947369	12.4552	0.787734	Transcription Regulation
MEN1	5	1	CDKN2C	0.0947369	12.4552	0.787734	Transcription Regulation
MESP1	27	2	FGF9, SMOC1	0.0985152	3.99268	0.787734	Transcription Regulation
DLX5	54	3	EPHA5, HOXD11, LAMA4	0.0904174	2.93911	0.787734	Transcription Regulation
IRF2	55	3	ERAP2, IL15RA, NR2F2	0.0943045	2.88247	0.787734	Transcription Regulation
LHX2	55	3	C11orf70, CGA, EMX2	0.0943045	2.88247	0.787734	Transcription Regulation
MEOX1	56	3	CGA, EPHA5, LAMA4	0.0982592	2.82796	0.787734	Transcription Regulation
NKX6-2	57	3	C11orf70, CDKN2C, CGA	0.10228	2.77548	0.787734	Transcription Regulation
LHX4	57	3	C11orf70, CACNB4, EMX2	0.10228	2.77548	0.787734	Transcription Regulation
EWSR1	86	4	C1QL4, MKX, PAX1, POU4F1	0.0900887	2.4394	0.787734	Transcription Regulation
GLI2	87	4	CSNK1E, FOXE1, OSR2, SIM2	0.0930426	2.40996	0.787734	Transcription Regulation
ALX4	88	4	APOD, C1QL4, EMX2, FHL1	0.096042	2.3812	0.787734	Transcription Regulation
EGR3	187	7	C1QL4, CAT, GJA3, GNL1, OSR2, PPP1R14C, SIM2	0.101449	1.94964	0.787734	Transcription Regulation
HDAC2	379	12	CCDC116, CD19, CXCL16, ICAM2, IL2RG, ITGAL, KLF4, NOD2, PDIK1L, PRAME, TKTL1, ZNF280A	0.0928379	1.64417	0.787734	Transcription Regulation
EGR1	1321	34	ABCB1, ARAP2, C11orf70, C1QL4, CLK2, CORO6, EDC3, EXOC6, FGF5, GGPS1, GJA3, GNL1, HOXC11, HOXD1, HPSE, HSPA1L, ITGAL, NDFIP2, PAX6, PLD6, PPP1R14C, PRAME, PYGL, RAET1G, RAET1L, RPRD1A, SRPK3, TLL1, TP73, UBB, YPEL3, YPEL4, ZMYND15, ZNF768	0.102748	1.3407	0.787734	Transcription Regulation
KLF16	2369	36	AKAP10, APOA1BP, C11orf70, C1QL4, CCNO, CDKN2C, CORO6, CXCL16, DLX4, EDC3, EML5, FBXL8, FGF5, GJA3, GNL1, HMG20A, HSPA1L, KLF4, OTUD1, PAX9, PDIK1L, PEX11A, PI4KB, PLEKHH2, POLE4, PPP1R3E, RPRD1A, SIX2, SLC30A3, SMOC1, SYP, SYT11, TIPIN, TLE4, TMEM106C, TRMT2B	0.100256	0.746603	0.787734	Transcription Regulation
SP3	1765	25	AKAP10, C11orf70, C1QL4, CCNO, CORO6, CXCL16, DLX4, EDC3, EML5, FGF5, GJA3, GNL1, KLF4, NKX2-1, OTUD1, PPP1R3E, RPRD1A, SIX2, SLC30A3, SMOC1, SYCP2, TIPIN, TLL1, TMEM106C, YPEL4	0.0891773	0.697326	0.787734	Transcription Regulation
FEV	842	10	CARD6, EDC3, FBXL8, HCAR1, HIRIP3, KLF12, PEX11A, PPP4C, TRAPPC8, ZNF24	0.100304	0.588407	0.787734	Transcription Regulation
ERF	597	6	EDC3, PEX11A, PPP4C, TRAPPC8, ZNF24, ZNF768	0.0985257	0.498084	0.787734	Transcription Regulation
NR3C1	394	3	H1F0, HES7, PPP1R3E	0.0964498	0.377373	0.787734	Transcription Regulation
NOTO	28	2	EMX2, FEM1B	0.104764	3.83906	0.795575	Transcription Regulation
HDAC1	58	3	ABCB1, HLA-DRA, KLF4	0.106365	2.72481	0.795575	Transcription Regulation
IRF7	58	3	LHX9, NRN1, PAX1	0.106365	2.72481	0.795575	Transcription Regulation
SETDB1	165	6	TMEM125, ZNF350, ZNF501, ZNF502, ZNF572, ZNF613	0.00630969	3.82501	0.80153	Stem Cell Maintenance
SP1	6671	48	ATP2A3, BCAN, C12orf45, CABYR, CBR1, CHGA, CHRNB2, CHST4, DNMT3B, DPEP1, DSG3, EAF2, EPHX3, FAM46B, FAM78B, FHDC1, GSTO2, IL23A, IL34, IQSEC2, ITM2A, LCK, LECT1, LRRC16B, LY75, MB21D1, MB21D2, MPP1, MT1E, MT1F, MT1G, MT1X, PAK1, PDPR, POLR3G, PYCARD, RCL1, SELV, SEPHS1, SLC15A1, ST14, STAG3, SUCLA2, VASH2, VWDE, ZNF311, ZNF667, ZNF860	0.00620733	0.641749	0.80153	Stem Cell Maintenance
KLF7	2438	12	CBR1, CLDN7, FAM46B, IL23A, IL34, MB21D2, MT1F, PDPR, POLR3G, SEPHS1, STAG3, ZNF667	0.00648351	0.462002	0.80153	Stem Cell Maintenance
GABPA	1868	8	DPEP1, RBM47, ZNF311, ZNF528, ZNF544, ZNF572, ZNF677, ZNF829	0.00696982	0.405631	0.80153	Stem Cell Maintenance
MEIS1	128	5	CDKN2C, FHL1, LHX9, PPP1R3E, SIX2	0.109265	2.03383	0.804189	Transcription Regulation
TAF7	128	5	CCDC116, CD19, IL2RG, ITGAL, PRAME	0.109265	2.03383	0.804189	Transcription Regulation
FOXP2	6	1	NKX2-1	0.112581	9.96484	0.811614	Transcription Regulation
FOXJ2	129	5	LHX9, NR2F2, NRN1, NTN1, OTUD1	0.111948	2.01739	0.811614	Transcription Regulation
ETV1	648	7	CAT, EDC3, PEX11A, PPP4C, RWDD2B, TRAPPC8, ZNF24	0.11292	0.535745	0.811614	Transcription Regulation
FOXD3	61	3	FHL1, IGIP, KLHL41	0.118991	2.58347	0.831467	Transcription Regulation
MNX1	95	4	CGA, EMX2, FOXP2, TLE4	0.118265	2.19744	0.831467	Transcription Regulation
MYOD1	270	9	DOC2A, FGF9, KAZALD1, MYOM3, PLP2, PPP1R14C, PPP1R3E, SPTB, YPEL4	0.116833	1.73031	0.831467	Transcription Regulation
CTCF	2146	52	ABHD14B, C15orf40, C1orf115, C1QL4, CCDC116, CD19, CNPY1, CXCL16, DNAJC22, DNPH1, FAM199X, FAM50B, FBXL8, FLT3LG, FOXA1, FOXD2, GBX1, GNL1, HLA-DMB, HLA-DPA1, HLA-DQB1, HLA-DRA, HLA-DRB1, IL2RG, ITGAL, KAZALD1, KLF4, LAMA3, LAMA4, LRRK2, NKX2-1, NMUR1, NOD2, OSR2, PAX6, PDIK1L, PHF8, PPP1R3E, PRAME, PRR14, RAD51C, RPS4X, SCARA5, SLC27A2, SLC30A3, SPTB, TBC1D2B, TEX14, TLE4, TM2D3, TMEM106C, ZBTB33	0.119883	1.26717	0.831467	Transcription Regulation
TCF7L1	140	0		0.120201	0	0.831467	Transcription Regulation
ZBTB14	588	11	ADAM12, ADCY4, FIBIN, IGFBP3, LRP10, P4HB, RSPO2, SDF4, SLC4A4, TNFAIP3, TSPAN5	0.385026	1.28121	0.831512	ECM Organization
TEF	33	1	BDKRB1	0.388216	2.08788	0.832539	ECM Organization
DBX1	33	1	ERG	0.388216	2.08788	0.832539	ECM Organization
NFYB	381	3	NIPAL3, P4HB, TXNDC5	0.386799	0.525073	0.832539	ECM Organization
BARX1	91	2	DRAM1, FOSL2	0.389817	1.50208	0.834028	ECM Organization
SOX8	24	1	MAB21L2	0.0426194	24.5153	0.852387	Limb Development
ESRRG	184	2	CRISPLD2, RARB	0.0438341	6.31742	0.858028	Limb Development
PKNOX1	97	4	LHX9, PAX6, PPP1R3E, SYP	0.124991	2.14994	0.85815	Transcription Regulation
ATF3	642	12	CD82, CHPF, CHSY3, CTSA, GALNT5, LTBP1, P4HA2, SELE, SGIP1, SULF2, TIMP3, WISP1	0.402858	1.28096	0.859928	ECM Organization
ASCL1	7	1	PCSK6	0.130075	8.305	0.860137	Transcription Regulation
HIPK2	7	1	ABCB1	0.130075	8.305	0.860137	Transcription Regulation
THRA	7	1	CGA	0.130075	8.305	0.860137	Transcription Regulation
IRF1	154	6	CCDC116, ERAP2, NR2F2, PAX1, PRAME, ZNF280A	0.13089	2.03068	0.860137	Transcription Regulation
ZBTB14	588	17	BRD2, CLK2, FBXL3, FHL1, FOXP2, HOXA4, HOXD11, KLF4, NKD2, NR2F2, PDIK1L, POLE4, SPEN, TIPIN, TLL1, TMEM106C, ZNF248	0.129094	1.50045	0.860137	Transcription Regulation
KLF4	2550	40	ACSS1, ADCK3, AKAP10, APOA1BP, C11orf70, C1QL4, CAT, CNNM4, CORO6, CXCL16, DLX4, EDC3, EML5, GGPS1, GJA3, HMG20A, HOXA4, HYKK, KLF4, LAMA3, MAP3K13, MCOLN2, OPHN1, OTUD1, PDIK1L, PHF8, PLEKHH2, POLE4, RPRD1A, SIX2, SLC30A3, SMDT1, SMOC1, STAC2, SYP, TLE4, TMEM106C, TRAPPC8, TRIM7, TRMT2B	0.12962	0.771727	0.860137	Transcription Regulation
FIGLA	35	1	FMOD	0.406181	1.96489	0.865015	ECM Organization
DLX1	95	0		0.408383	0	0.867695	ECM Organization
ZZZ3	36	1	CD55	0.414965	1.90868	0.877488	ECM Organization
PBX3	422	8	AFAP1L2, CHPF2, FKBP14, H2AFJ, IL4I1, MMRN2, NIPAL3, SLC46A3	0.413982	1.29631	0.877488	ECM Organization
MXI1	110	0		0.415853	0	0.877488	ECM Organization
RARG	289	2	CACNB4, FOXP2	0.135106	0.34363	0.881541	Transcription Regulation
TBX1	37	1	GRIA3	0.42362	1.85562	0.889795	ECM Organization
ZNF75A	37	1	MGP	0.42362	1.85562	0.889795	ECM Organization
BACH2	191	2	EN1, PRRX1	0.0468719	6.08155	0.898378	Limb Development
HAND1	34	2	LAMA4, SCARA5	0.144222	3.1183	0.906127	Transcription Regulation
HOXA1	67	3	C11orf70, CGA, LAMA4	0.145768	2.34077	0.906127	Transcription Regulation
HOXA9	102	4	BRD2, CDKN2C, FHL1, PAX1	0.142486	2.03978	0.906127	Transcription Regulation
POU4F1	102	4	FHL1, HPSE, KLHL41, TLL1	0.142486	2.03978	0.906127	Transcription Regulation
ALX1	162	6	C11orf70, C1QL4, CACNB4, CGA, EMX2, FHL1	0.141061	1.92588	0.906127	Transcription Regulation
FOXC1	164	6	IGIP, LAMA4, LHX9, NRN1, SIM2, TLL1	0.144029	1.90133	0.906127	Transcription Regulation
CCNT2	165	6	CCDC116, HSPA1A, HSPA1B, PCSK6, PRAME, SLC27A2	0.145574	1.8893	0.906127	Transcription Regulation
TCF3	408	12	APOD, CCDC117, DOC2A, FGF9, FHL1, KPNA5, MYOM3, OSR2, PLP2, PPP1R14C, YPEL3, YPEL4	0.149262	1.52168	0.919453	Transcription Regulation
MYC	949	25	ACSS1, BMI1, BRD2, CARD6, CCDC116, CD19, CXCL16, EEF1A2, FOXA1, HLA-B, HLA-F, HOXC11, HOXD1, ICAM2, IL2RG, IRF8, ITGAL, PLD6, PPP1R3E, PRAME, RAD51C, RBM15, TEX14, TKTL1, TP73	0.149911	1.3669	0.919453	Transcription Regulation
FIGLA	35	2	CCDC117, FGF9	0.151071	3.02369	0.920431	Transcription Regulation
GATA4	39	1	TNFAIP3	0.440548	1.75775	0.923244	ECM Organization
NRF1	2026	31	ADCK3, ALKBH5, BMI1, BRD2, C15orf40, CCDC116, CKLF, CXorf57, ENPP4, EXOC8, GGPS1, GJA3, GPR180, HIRIP3, HSPA4L, IAH1, LINS1, NRN1, PIN4, POLE4, PRAME, PRDM16, RWDD2B, SDHA, SPEN, SYP, TM2D3, TMEM106C, YY1AP1, ZNF248, ZNF280A	0.15331	0.755546	0.927927	Transcription Regulation
MIXL1	36	2	CGA, FEM1B	0.157982	2.93464	0.931688	Transcription Regulation
UNCX	106	4	C11orf70, C1QL4, CACNB4, CGA	0.157135	1.95943	0.931688	Transcription Regulation
POU6F2	106	4	C11orf70, CGA, EMX2, FEM1B	0.157135	1.95943	0.931688	Transcription Regulation
MAX	824	22	BOLA1, CARD6, CCDC116, CD19, CKLF, CXCL16, DUSP9, ELOVL3, GFI1, GPR180, HOXA4, HOXC11, IL2RG, IRF8, ITGAL, LAMA4, PLD6, POLE4, PRAME, RBM15, RCCD1, ZNF280A	0.157587	1.38389	0.931688	Transcription Regulation
OTP	40	1	ARHGDIB	0.448825	1.7126	0.938453	ECM Organization
ETV7	553	6	ALPK1, EDC3, FRK, PPP4C, TRAPPC8, ZNF768	0.160715	0.539274	0.941771	Transcription Regulation
IKZF2	29	1	PRRX1	0.0512728	20.1311	0.94342	Limb Development
ONECUT3	29	1	NTRK2	0.0512728	20.1311	0.94342	Limb Development
BCL3	289	2	IL4I1, P4HB	0.453672	0.461576	0.946437	ECM Organization
TFCP2	41	1	ST3GAL1	0.45698	1.66971	0.946896	ECM Organization
HOXB2	41	1	C1QTNF1	0.45698	1.66971	0.946896	ECM Organization
TFAP2E	41	1	S1PR3	0.45698	1.66971	0.946896	ECM Organization
KLF12	824	9	ADAM9, CD82, CREB3L1, FKBP7, LRP10, NCOA7, NUCB1, TIMP3, WIPI1	0.459835	0.729187	0.950671	ECM Organization
HOXC6	42	1	IGFBP3	0.465015	1.62891	0.959224	ECM Organization
TBX4	32	1	CHODL	0.0564282	18.1872	0.959819	Limb Development
MYBL2	36	1	PRRX1	0.0632596	16.0999	0.959819	Limb Development
TBR1	36	1	RARB	0.0632596	16.0999	0.959819	Limb Development
NKX1-2	36	1	TLX2	0.0632596	16.0999	0.959819	Limb Development
NR4A2	208	2	PRRX1, RARB	0.0545597	5.57549	0.959819	Limb Development
MSX1	209	2	NTRK2, TLX2	0.0550251	5.54903	0.959819	Limb Development
POU3F2	217	2	DCX, PRRX1	0.0587992	5.34071	0.959819	Limb Development
LEF1	222	2	GOLIM4, ST6GAL2	0.0612029	5.21794	0.959819	Limb Development
ZNF219	226	2	PRRX1, SAMD11	0.06315	5.12375	0.959819	Limb Development
ZNF281	227	2	DCX, PRRX1	0.0636401	5.10093	0.959819	Limb Development
FOXA2	480	3	CNR1, NTRK2, PBX1	0.0558372	3.6633	0.959819	Limb Development
TBX2	37	1	CHODL	0.0649599	15.6575	0.963922	Limb Development
DLX3	72	3	CGA, EMX2, HOXD11	0.169428	2.17071	0.972363	Transcription Regulation
HOXA10	109	4	EMX2, FOXP2, KLHL41, PAX1	0.168473	1.9032	0.972363	Transcription Regulation
SMARCA4	179	6	BRD2, CCDC116, HSPA1B, PRAME, SLC27A2, ZNF280A	0.171221	1.73526	0.972363	Transcription Regulation
SIN3A	255	8	CCDC116, CD19, HSPA1B, ITGAL, PPP1R3E, PRAME, TKTL1, ZNF280A	0.170254	1.62248	0.972363	Transcription Regulation
ARNTL	347	3	DNPH1, HOXD11, TRAPPC8	0.170435	0.429881	0.972363	Transcription Regulation
MXI1	110	4	CCDC116, HSPA1B, PRAME, ZNF280A	0.172315	1.88517	0.972574	Transcription Regulation
TBX5	38	1	CHODL	0.0666572	15.2341	0.973407	Limb Development
KAT2B	10	1	TP73	0.180517	5.53632	0.976918	Transcription Regulation
SOX9	74	3	DCT, KLF4, PRAME	0.179186	2.10935	0.976918	Transcription Regulation
WT1	74	3	ABCB1, EMX2, IRF8	0.179186	2.10935	0.976918	Transcription Regulation
ZBTB18	181	6	APOD, CACNB4, CCDC117, CDKN2C, IL15RA, NTN1	0.175455	1.71526	0.976918	Transcription Regulation
BHLHE40	369	11	BMI1, GNL1, HOXC11, HOXD10, HOXD11, ICAM2, KIAA0907, PPP1R3E, TKTL1, TRAPPC8, ZIC1	0.180161	1.54205	0.976918	Transcription Regulation
NFYA	1506	37	ABCB1, ADCK3, CACNB4, CAT, DNAJC12, EMX2, ENPP4, FAM81A, FBXL8, HMG20A, HOXA4, HOXD1, HSPA1A, HSPA1B, HSPA1L, HYKK, IRF8, KCNIP3, LAMA4, MAP3K13, PAX1, PAX6, PCSK6, PLEKHH2, PRR14, RBM15, RCCD1, RNF40, SIX1, SIX2, SLC25A27, TIPIN, TLE4, YPEL3, YPEL4, ZIC1, ZNF280A	0.177522	1.27637	0.976918	Transcription Regulation
TCF7	118	0		0.179122	0	0.976918	Transcription Regulation
NHLH1	317	6	CCL2, ERG, LTBP1, NCOA7, OSMR, SGIP1	0.477727	1.29234	0.983241	ECM Organization
SNAI2	75	3	FGF9, FHL1, PPP1R14C	0.184121	2.07994	0.990594	Transcription Regulation
PRDM14	1	1	POU5F1	0.00996693	Inf	0.992823	Stem Cell Maintenance
ZNF274	86	4	ZNF454, ZNF501, ZNF502, ZNF572	0.0107916	4.91559	0.992823	Stem Cell Maintenance
APC	11	1	KLF4	0.196675	4.98252	1	Transcription Regulation
NFYC	11	1	ABCB1	0.196675	4.98252	1	Transcription Regulation
PPARD	11	1	CAT	0.196675	4.98252	1	Transcription Regulation
MNT	12	1	HOXD10	0.212514	4.52952	1	Transcription Regulation
SP100	13	1	HSPA1L	0.228042	4.1519	1	Transcription Regulation
THRB	16	1	CGA	0.272816	3.32114	1	Transcription Regulation
HDAC3	17	1	ULBP1	0.287157	3.11342	1	Transcription Regulation
MYBL1	17	1	CDKN2C	0.287157	3.11342	1	Transcription Regulation
SOX3	18	1	FHL1	0.301216	2.93018	1	Transcription Regulation
SOX14	18	1	FGF9	0.301216	2.93018	1	Transcription Regulation
CREM	20	1	LDHC	0.32851	2.62151	1	Transcription Regulation
HOXA6	43	2	EPHA5, LAMA4	0.207714	2.43277	1	Transcription Regulation
TP63	44	2	HDAC8, KLF4	0.214958	2.37482	1	Transcription Regulation
EVX1	45	2	C11orf70, SPATA6L	0.222225	2.31953	1	Transcription Regulation
GSC	45	2	MKX, SMOC1	0.222225	2.31953	1	Transcription Regulation
MITF	23	1	DCT	0.367468	2.26378	1	Transcription Regulation
SOX21	23	1	FGF9	0.367468	2.26378	1	Transcription Regulation
SOX8	24	1	HOXC11	0.379947	2.16531	1	Transcription Regulation
ESR2	50	2	PPP1R14C, SIX2	0.258777	2.07745	1	Transcription Regulation
SOX10	25	1	HOXC11	0.39218	2.07497	1	Transcription Regulation
HOXB6	25	1	EMX2	0.39218	2.07497	1	Transcription Regulation
CUX1	51	2	FGF9, HOXD11	0.266108	2.03496	1	Transcription Regulation
VAX1	79	3	C11orf70, CGA, LAMA4	0.204204	1.97013	1	Transcription Regulation
ALX3	135	5	C11orf70, C1QL4, CGA, FEM1B, FHL1	0.196223	1.92372	1	Transcription Regulation
HOXA11	54	2	FOXP2, KLF12	0.288086	1.91733	1	Transcription Regulation
HOXD1	27	1	C11orf70	0.415928	1.91522	1	Transcription Regulation
PRRX2	139	5	C11orf70, CGA, NRN1, STAC2, TLE4	0.202792	1.86599	1	Transcription Regulation
PITX3	84	3	FHL1, MKX, SMOC1	0.22996	1.84816	1	Transcription Regulation
ZIC2	56	2	FOXP2, PRR14	0.3027	1.84621	1	Transcription Regulation
ZNF652	142	5	FBXL8, IGIP, IL15RA, MKX, NEIL1	0.208279	1.82493	1	Transcription Regulation
HOXD11	57	2	FEM1B, FGF9	0.309988	1.81241	1	Transcription Regulation
RREB1	86	3	FOXP2, GGPS1, HOXC11	0.240429	1.80334	1	Transcription Regulation
ZNF274	86	3	CCDC116, PRAME, ZNF280A	0.240429	1.80334	1	Transcription Regulation
HOXC8	58	2	EPHA5, LAMA4	0.31726	1.78004	1	Transcription Regulation
NFKB2	58	2	DLX4, NTN1	0.31726	1.78004	1	Transcription Regulation
FOXD2	58	2	IGIP, KLHL41	0.31726	1.78004	1	Transcription Regulation
RB1	29	1	E2F2	0.43875	1.77824	1	Transcription Regulation
YBX1	29	1	ABCB1	0.43875	1.77824	1	Transcription Regulation
IKZF2	29	1	FGF9	0.43875	1.77824	1	Transcription Regulation
ONECUT3	29	1	IGIP	0.43875	1.77824	1	Transcription Regulation
LHX6	88	3	C11orf70, CGA, EMX2	0.250974	1.7608	1	Transcription Regulation
HMX2	59	2	TLE4, TLL1	0.324515	1.74873	1	Transcription Regulation
MEF2D	149	5	GJA3, HOXC11, KLHL41, SRPK3, STAC2	0.222812	1.73557	1	Transcription Regulation
PHOX2A	60	2	C11orf70, C1QL4	0.331749	1.7185	1	Transcription Regulation
HMX1	60	2	TLE4, TLL1	0.331749	1.7185	1	Transcription Regulation
EZH2	30	1	FOXC1	0.449826	1.71685	1	Transcription Regulation
DBX2	30	1	C11orf70	0.449826	1.71685	1	Transcription Regulation
ZSCAN4	30	1	FHL1	0.449826	1.71685	1	Transcription Regulation
NANOG	214	7	CGA, FGF5, HLA-DPA1, IL2RG, KAZALD1, NOD2, RPS4X	0.205426	1.69321	1	Transcription Regulation
PITX2	61	2	ABCB1, NRN1	0.338961	1.6893	1	Transcription Regulation
HMX3	61	2	TLE4, TLL1	0.338961	1.6893	1	Transcription Regulation
STAT2	93	3	CCDC116, OAS3, PRAME	0.43406	1.66259	1	Transcription Regulation
SHOX2	62	2	C11orf70, CGA	0.346149	1.66106	1	Transcription Regulation
HOXB8	31	1	TLL1	0.460683	1.65954	1	Transcription Regulation
BCLAF1	156	5	CCDC116, HSPA1B, ITGAL, PRAME, ZNF280A	0.23953	1.65457	1	Transcription Regulation
HOXB13	94	3	EMX2, FHL1, TLE4	0.436326	1.64425	1	Transcription Regulation
MEOX2	94	3	EMX2, EPHA5, FOXP2	0.436326	1.64425	1	Transcription Regulation
CDX1	64	2	FEM1B, KLF12	0.360446	1.60733	1	Transcription Regulation
TBX4	32	1	HOXD11	0.471326	1.60593	1	Transcription Regulation
ZBTB33	227	7	CCDC116, CXCL16, PRAME, RBM15, TIPIN, TTC32, ZNF280A	0.222409	1.59219	1	Transcription Regulation
ZNF740	97	3	CSNK1E, TLE4, YPEL4	0.443533	1.59154	1	Transcription Regulation
HEY1	163	5	CXCL16, LAMA4, PDIK1L, PROX1, TKTL1	0.258152	1.58074	1	Transcription Regulation
LHX9	98	3	NRN1, STAC2, TLE4	0.446064	1.57472	1	Transcription Regulation
ATF6	99	3	NRN1, PAX1, YPEL4	0.448656	1.55824	1	Transcription Regulation
LMX1B	99	3	C11orf70, CACNB4, CGA	0.448656	1.55824	1	Transcription Regulation
EMX1	66	2	CGA, EMX2	0.374625	1.55695	1	Transcription Regulation
ONECUT2	33	1	SYTL4	0.48176	1.55566	1	Transcription Regulation
TEF	33	1	CSNK1E	0.48176	1.55566	1	Transcription Regulation
CTCFL	166	5	C15orf40, CCDC116, PRAME, TM2D3, ZNF280A	0.266649	1.55107	1	Transcription Regulation
ESX1	67	2	C11orf70, CGA	0.381667	1.53292	1	Transcription Regulation
MSX2	168	5	C11orf70, EMX2, NRN1, STAC2, TLE4	0.391083	1.53189	1	Transcription Regulation
DLX6	34	1	EMX2	0.491989	1.50845	1	Transcription Regulation
HOXD9	103	3	FOXP2, HOXD9, KLF12	0.459585	1.49563	1	Transcription Regulation
MEF2C	207	6	IL2RG, ITGAL, KLC3, LAMA3, PPP1R13B, PYGL	0.308065	1.49157	1	Transcription Regulation
PRDM1	138	4	CD19, DNPH1, NR2F2, ZMYND15	0.352981	1.48929	1	Transcription Regulation
PRRX1	104	3	C11orf70, C1QL4, CGA	0.462447	1.48075	1	Transcription Regulation
EN1	140	4	C11orf70, CGA, EMX2, FEM1B	0.359318	1.46725	1	Transcription Regulation
TWIST1	35	1	BMI1	0.502016	1.46402	1	Transcription Regulation
FOXL1	106	3	LHX9, NRN1, TLE4	0.468311	1.45187	1	Transcription Regulation
SMARCC1	71	2	IRF8, ITGAL	0.652295	1.44379	1	Transcription Regulation
HOXD8	71	2	CGA, TLL1	0.652295	1.44379	1	Transcription Regulation
HOXD13	107	3	C1QL4, EMX2, FHL1	0.47131	1.43784	1	Transcription Regulation
MEF2B	179	5	GJA3, HOXC11, KLHL41, SRPK3, STAC2	0.407843	1.43432	1	Transcription Regulation
HIF1A	108	3	ABCB1, GPR180, SIX2	0.474351	1.42409	1	Transcription Regulation
ZZZ3	36	1	CARD6	0.511845	1.42213	1	Transcription Regulation
ATF4	219	6	CXCL16, FGF9, FOXP2, HOXD11, KLF4, SMDT1	0.332418	1.40676	1	Transcription Regulation
CREB3L2	110	3	HOXD1, PDIA2, PPP1R14C	0.480551	1.39734	1	Transcription Regulation
LHX3	110	3	C11orf70, CACNB4, CGA	0.480551	1.39734	1	Transcription Regulation
TBX2	37	1	HOXD11	0.521481	1.38257	1	Transcription Regulation
E2F6	601	16	ACTN2, CCDC116, CD19, CKLF, CXCL16, DUSP9, IRF8, ITGAL, LAMA3, LAMA4, PDIK1L, POLE4, PPP1R13B, RAD51C, SP9, TKTL1	0.230526	1.37421	1	Transcription Regulation
TFAP2A	454	12	CGA, FOXA1, HOXA4, IL2RG, IRF8, KLF12, LAMA3, LHX2, NR2F2, SIM2, SIX2, SNAP91	0.301836	1.36038	1	Transcription Regulation
TAF1	649	17	BRD2, CCDC116, CD19, CXCL16, HLA-DMB, HLA-DPA1, HLA-DQB1, HLA-DRA, HLA-DRB1, HOXD1, HSPA1B, IL2RG, ITGAL, PRAME, RPS4X, TKTL1, ZNF280A	0.248214	1.35172	1	Transcription Regulation
HOXB3	76	2	C11orf70, EMX2	0.6631	1.34596	1	Transcription Regulation
TBX5	38	1	HOXD11	0.530927	1.34516	1	Transcription Regulation
PATZ1	38	1	DLX4	0.530927	1.34516	1	Transcription Regulation
ZBTB7A	229	6	BRD2, CCDC116, HSPA1B, HSPA1L, NOXA1, PRAME	0.465879	1.34307	1	Transcription Regulation
NR6A1	77	2	LHX9, MOCOS	0.665402	1.32795	1	Transcription Regulation
MLX	195	5	BMI1, HOXC11, HOXD10, HOXD11, ZIC1	0.44049	1.31259	1	Transcription Regulation
NFIL3	39	1	CSNK1E	0.540187	1.30971	1	Transcription Regulation
CREB1	909	23	BMI1, CDADC1, CGA, CXCL16, FOXA1, FOXP2, GNL1, HIRIP3, HLA-DOB, HLA-DQB1, HOXD11, KLF4, MAP3K13, NPTX1, OTUD1, PCK1, PHF8, PLEKHH2, PRC1, RPRD1A, SMDT1, SPTB, SYT11	0.221221	1.30753	1	Transcription Regulation
NR2C2	235	6	CCDC116, H1F0, IRF8, NR2F2, PCK1, PRAME	0.473789	1.30752	1	Transcription Regulation
NHLH1	317	8	APOD, ENPP4, GLRB, MYOM3, PDIA2, PPP1R14C, SRPK3, YPEL4	0.414925	1.29321	1	Transcription Regulation
TEAD1	160	4	CDKN2C, CORO6, FHL1, OTUD1	0.560973	1.27799	1	Transcription Regulation
STAT3	604	15	ALPK1, CD19, EPHA5, HLA-DMB, HLA-DPA1, HLA-DQB1, HLA-DRA, HLA-DRB1, HSPA1B, ITGAL, KLC3, LAMA3, LINS1, TMEM173, ULBP2	0.369997	1.2763	1	Transcription Regulation
GATA2	525	13	CCDC116, CXCL16, DUSP9, ERAP2, HOXD1, ICAM2, LAMA4, MAN2A2, NR2F2, PCSK6, PRAME, SLC27A2, ZNF280A	0.423325	1.27108	1	Transcription Regulation
IRF4	283	7	CD19, GFI1, ITGAL, KLC3, LAMA3, PYGL, ZMYND15	0.513497	1.26585	1	Transcription Regulation
YY2	365	9	AKAP10, HIRIP3, KPNA5, NRN1, PDIK1L, PHF8, PRR14, TLE4, TRAPPC8	0.44562	1.26296	1	Transcription Regulation
EGR2	284	7	C11orf70, C1QL4, GJA3, GNL1, KLF12, MOCOS, PPP1R14C	0.514519	1.26122	1	Transcription Regulation
IRF8	81	2	CXCL16, ZMYND15	0.67499	1.26049	1	Transcription Regulation
LMO2	122	3	E2F2, KAZALD1, MYOM3	0.520335	1.25576	1	Transcription Regulation
TFCP2	41	1	PAX6	0.558164	1.24411	1	Transcription Regulation
ETS2	330	8	CACNB4, CGA, FAM81A, HCAR1, PAX6, TLE4, TLL1, TMEM173	0.544847	1.24024	1	Transcription Regulation
YY1	1039	25	AKAP10, BMI1, CD19, CXCL16, GGPS1, H1F0, HLA-DMB, HLA-DPA1, HLA-DQB1, HLA-DRA, HLA-DRB1, HOXD1, ITGAL, KIAA0907, KPNA5, LAMA3, NOD2, PDIK1L, PHF8, PRR14, RAET1G, RAET1L, SYCP2, TLE4, TP73	0.302086	1.24018	1	Transcription Regulation
BCL3	289	7	CCDC116, ITGAL, KLC3, PPP1R13B, PRAME, YPEL4, ZNF280A	0.519994	1.23857	1	Transcription Regulation
ATF7	331	8	CDADC1, CXCL16, GNL1, MAP3K13, PHF8, PRC1, RPRD1A, SYT11	0.54558	1.23634	1	Transcription Regulation
JUND	749	18	BRD2, CARD6, CCDC116, CD19, CXCL16, DUSP9, HOXD1, IL2RG, IRF8, ITGAL, NOD2, PCK1, PDIK1L, PRAME, PRC1, RPS4X, TKTL1, YPEL4	0.34995	1.23454	1	Transcription Regulation
JUN	540	13	ABCB1, BRD2, CARD6, CCDC116, EXOC8, HSPA1B, IRF8, LAMA4, NEIL1, PRAME, SYK, TP73, ZNF280A	0.431504	1.23402	1	Transcription Regulation
MAFG	83	2	CDKN2C, PAX9	0.67998	1.22925	1	Transcription Regulation
XBP1	292	7	CDADC1, FOXP2, GNL1, HSPA1A, MAP3K13, PHF8, SYT11	0.523558	1.22536	1	Transcription Regulation
PKNOX2	125	3	CGA, LHX9, PAX6	0.739259	1.22471	1	Transcription Regulation
CREB5	376	9	CDADC1, CXCL16, GNL1, HOXC11, MAP3K13, PHF8, PRC1, RPRD1A, SYT11	0.570576	1.22447	1	Transcription Regulation
EGR4	167	4	C1QL4, EMX2, GJA3, GNL1	0.574413	1.22271	1	Transcription Regulation
MSX1	209	5	C11orf70, CGA, NRN1, STAC2, TLE4	0.611601	1.22171	1	Transcription Regulation
ATF1	630	15	CDADC1, CGA, CXCL16, FGF9, FOXP2, GLRB, GNL1, HOXC11, MAP3K13, NPTX1, PCK1, PHF8, PRC1, RPRD1A, TIPIN	0.464458	1.22083	1	Transcription Regulation
USF1	802	19	BOLA1, CD19, CXCL16, DNPH1, GFI1, HOXC13, HOXD10, HOXD11, ITGAL, KIAA0907, KLC3, LAMA3, NOD2, PCSK6, PLD6, RBM15, RCCD1, ZIC1, ZNF280A	0.366358	1.21648	1	Transcription Regulation
HOXC6	42	1	CACNB4	0.566888	1.21371	1	Transcription Regulation
PPARGC1A	42	1	HSPA1B	0.566888	1.21371	1	Transcription Regulation
HOXC12	42	1	FGF9	0.566888	1.21371	1	Transcription Regulation
NKX6-1	170	4	C11orf70, FHL1, FOXP2, TLE4	0.580578	1.20045	1	Transcription Regulation
OTX2	85	2	DCT, PAX6	0.685078	1.19952	1	Transcription Regulation
POU2F3	214	5	BOLA1, KLHL41, PAX6, TLL1, YPEL3	0.617812	1.19221	1	Transcription Regulation
ARID3A	86	2	CACNB4, IGIP	0.687662	1.18519	1	Transcription Regulation
HESX1	43	1	TLE4	0.575439	1.18476	1	Transcription Regulation
LHX8	87	2	EMX2, FOXP2	0.690267	1.17119	1	Transcription Regulation
EN2	131	3	C11orf70, EMX2, FEM1B	0.745806	1.16698	1	Transcription Regulation
RELA	482	11	ABCB1, CRHR1, ERAP2, FAM81A, FLT4, GGPS1, HPSE, NCOR1, PROX1, SLC25A27, SMOC1	0.616527	1.1659	1	Transcription Regulation
TFEC	263	6	HOXC11, HOXD10, HOXD11, KLF12, TRAPPC8, ZIC1	0.652352	1.16355	1	Transcription Regulation
E2F4	440	10	CCDC116, E2F2, EDC3, LMBRD2, NDFIP2, PAX6, PRC1, PRR14, RBM15, RCCD1	0.601441	1.16048	1	Transcription Regulation
RFX4	888	20	BMI1, C11orf70, FAM81A, FGF9, FHL1, GLRB, HSPA1A, HSPA1B, HSPA1L, HSPA4L, KLF4, LYSMD1, MED9, MR1, NR2F2, PEX11A, RNF40, SLC25A27, YPEL4, ZNF24	0.536327	1.15318	1	Transcription Regulation
STAT1	310	7	ALPK1, CCDC116, HSPA1B, IRF8, OAS3, PRAME, ZNF280A	0.677586	1.1516	1	Transcription Regulation
ZIC3	133	3	ALKBH5, CSNK1E, DLX4	0.748195	1.14892	1	Transcription Regulation
TGIF2	89	2	LHX9, PAX6	0.695533	1.14416	1	Transcription Regulation
PPARG	314	7	CAT, H1F0, KLF4, LAMA4, NR2F2, PCK1, SIX2	0.680347	1.13638	1	Transcription Regulation
FOSL1	135	3	CCDC116, PRAME, ZNF280A	0.750677	1.13141	1	Transcription Regulation
HNF4G	271	6	FOXA1, IL2RG, KIAA0907, PCK1, PDIK1L, TKTL1	0.660364	1.128	1	Transcription Regulation
BARX1	91	2	FOXP2, HOXD9	0.700861	1.11835	1	Transcription Regulation
GBX1	91	2	EMX2, TLE4	0.700861	1.11835	1	Transcription Regulation
PAX6	92	2	C11orf70, PROX1	0.703545	1.10587	1	Transcription Regulation
CREB3	507	11	CDADC1, CXCL16, FOXP2, GNL1, MAP3K13, PHF8, PRC1, PRR14, RPRD1A, SMDT1, SYT11	0.744767	1.10583	1	Transcription Regulation
GRHL1	46	1	MFSD6	0.600097	1.10563	1	Transcription Regulation
HOXB7	46	1	C11orf70	0.600097	1.10563	1	Transcription Regulation
TCF4	605	13	ABCB1, FGF9, FHL1, FOXA1, GJA3, IDI1, KLF4, NEIL1, PDIK1L, SMOC1, SP9, TKTL1, TRIM52	0.657954	1.09515	1	Transcription Regulation
SMARCB1	186	4	CCDC116, HSPA1B, PRAME, ZNF280A	0.787862	1.0941	1	Transcription Regulation
NFIA	140	3	BMI1, EPHA5, TMEM173	0.757241	1.08986	1	Transcription Regulation
HMGN3	94	2	CCDC116, PRAME	0.708943	1.08172	1	Transcription Regulation
MAFB	142	3	CDKN2C, FGF9, PAX9	0.759995	1.07407	1	Transcription Regulation
ZFX	95	2	HOXD9, SYT11	0.711655	1.07003	1	Transcription Regulation
NFYB	381	8	ABCB1, HSPA1A, HSPA1B, LAMA4, PCSK6, PLEKHH2, RBM15, ZNF280A	0.851129	1.06808	1	Transcription Regulation
TGIF1	143	3	CDKN2C, LHX9, PAX6	0.761396	1.06634	1	Transcription Regulation
RXRB	191	4	H1F0, LAMA3, NR2F2, PCK1	0.791995	1.06457	1	Transcription Regulation
HOXA4	48	1	CACNB4	0.615736	1.05852	1	Transcription Regulation
BRCA1	241	5	FOXC1, IRF8, RBM15, TIPIN, TTC32	0.814416	1.05452	1	Transcription Regulation
RXRA	631	13	CD19, EMX2, FOXA1, H1F0, ICAM2, IL2RG, ITGAL, KLHL41, LAMA3, NR2F2, PCK1, PDIK1L, TKTL1	0.772398	1.04781	1	Transcription Regulation
CREB3L1	97	2	HOXD1, PDIA2	0.717098	1.04745	1	Transcription Regulation
NFE2	344	7	CCDC116, IL15RA, KLHL41, OSR2, PLP2, RNASEH2C, TBC1D2B	0.844511	1.03378	1	Transcription Regulation
ATF3	642	13	BOLA1, CCDC116, CXCL16, DLX4, FOXP2, GNL1, HOXC13, PCK1, PHF8, PPP1R3E, PRAME, RPRD1A, ZNF280A	0.885004	1.02894	1	Transcription Regulation
RFX1	544	11	BMI1, FGF9, FHL1, HLA-DMB, HLA-DRA, KLF4, LYSMD1, MED9, NR2F2, PEX11A, RNF40	0.875513	1.02728	1	Transcription Regulation
NFIC	297	6	BMI1, FGF5, FHL1, FOXP2, PAX6, TLL1	0.833633	1.02598	1	Transcription Regulation
BHLHE41	250	5	BMI1, HOXD10, HOXD11, TRAPPC8, ZIC1	0.820247	1.01533	1	Transcription Regulation
NRL	50	1	SIX2	1	1.01519	1	Transcription Regulation
FOXD1	50	1	KLF4	1	1.01519	1	Transcription Regulation
RFX3	856	17	BMI1, C11orf70, FAM81A, FHL1, GLRB, HSPA1A, HSPA1L, HSPA4L, KLF4, LYSMD1, MED9, MR1, NR2F2, PEX11A, RNF40, SLC25A27, YPEL4	0.900384	1.00822	1	Transcription Regulation
TFE3	454	9	AKAP10, BMI1, DNPH1, HOXC11, HOXD10, HOXD11, OTUD1, TRAPPC8, ZIC1	0.865335	1.00616	1	Transcription Regulation
SP1	6671	132	ABCB1, ABHD1, ACSS1, ADCK3, AKAP10, ALKBH5, APOA1BP, BMI1, BRD2, C11orf70, C1QL4, CACNB4, CAT, CCDC116, CCNO, CD19, CDKN2C, CLK2, CNNM4, CORO6, CXCL16, DLX4, E2F2, EDC3, EML5, FAM81A, FBXL3, FBXL8, FGF5, FLT3LG, FOXP2, GFI1, GGPS1, GJA3, GNL1, GPR180, GPRASP2, HLA-DMB, HLA-DPA1, HLA-DQB1, HLA-DRA, HLA-DRB1, HMG20A, HOXA4, HOXC11, HSPA1A, HSPA1B, HSPA1L, HSPA4L, HYKK, IDI1, IL2RG, INHBB, ITGAL, KA…	0.95797	1.00593	1	Transcription Regulation
POU4F2	101	2	KLHL41, TLL1	1	1.00492	1	Transcription Regulation
TCF7L2	101	2	ABCB1, FHL1	1	1.00492	1	Transcription Regulation
ESR1	355	7	DCT, E2F2, F12, MKX, PPP1R14C, RBP5, SIX2	1	1.00058	1	Transcription Regulation
POU3F1	203	4	C11orf70, IGIP, KLHL41, TLL1	1	0.999853	1	Transcription Regulation
NFATC1	51	1	GGPS1	1	0.994839	1	Transcription Regulation
EVX2	51	1	EMX2	1	0.994839	1	Transcription Regulation
FOXO1	102	2	NRN1, SIM2	1	0.994827	1	Transcription Regulation
TFAP4	360	7	CDKN2C, FBXL8, KLF4, KLHL41, PHF8, SPTB, YPEL4	1	0.986174	1	Transcription Regulation
RFX7	311	6	KLF4, MED9, MKX, RNF40, SLC25A27, ZNF24	1	0.978242	1	Transcription Regulation
TFAP2C	368	7	HLA-DMB, HLA-DPA1, HOXA4, IL2RG, IRF8, ITGAL, SIX2	1	0.963958	1	Transcription Regulation
JDP2	633	12	CDADC1, CXCL16, GNL1, HOXC11, KLHL41, MAP3K13, PHF8, PRC1, RPRD1A, SYT11, TBC1D2B, YPEL4	1	0.960109	1	Transcription Regulation
ONECUT1	53	1	SIX1	1	0.956489	1	Transcription Regulation
WRNIP1	53	1	LAMA3	1	0.956489	1	Transcription Regulation
HOXD12	53	1	KLHL41	1	0.956489	1	Transcription Regulation
POU3F3	159	3	IGIP, PAX6, TLL1	1	0.956287	1	Transcription Regulation
RFX2	801	15	BMI1, C11orf70, FAM81A, FHL1, GLRB, HSPA1A, HSPA1L, HSPA4L, KLF4, MED9, NR2F2, PEX11A, RNF40, SLC25A27, YPEL4	1	0.947476	1	Transcription Regulation
HNF4A	753	14	CACNB4, FOXA1, H1F0, ICAM2, IL2RG, KCNJ11, KIAA0907, KLHL41, LAMA4, NR2F2, PCK1, PDIK1L, SLC38A3, TKTL1	1	0.940433	1	Transcription Regulation
TCF21	108	2	FBXL8, FGF9	1	0.938257	1	Transcription Regulation
LBX2	108	2	C11orf70, LAMA4	1	0.938257	1	Transcription Regulation
ZNF143	434	8	BOLA1, GGPS1, HDAC8, INHBB, KCNIP3, LMBRD2, TBC1D2B, TLE4	1	0.932901	1	Transcription Regulation
SREBF1	384	7	HOXC11, HOXD11, IDI1, KIAA0907, KLF12, PCK1, TRAPPC8	1	0.922355	1	Transcription Regulation
FOXF2	55	1	OTUD1	1	0.92098	1	Transcription Regulation
HOXC10	110	2	FOXP2, KLF12	1	0.920797	1	Transcription Regulation
HOXC4	56	1	CACNB4	1	0.904193	1	Transcription Regulation
ELF2	113	2	CACNB4, SPTB	1	0.895787	1	Transcription Regulation
ZNF219	226	4	ALKBH5, LHX9, PAX1, ZMYND15	1	0.895303	1	Transcription Regulation
ZNF281	227	4	DLX4, SIX2, TLL1, YPEL4	1	0.891247	1	Transcription Regulation
CEBPA	57	1	PCK1	1	0.888006	1	Transcription Regulation
FOSL2	172	3	PCK1, PDIK1L, TKTL1	1	0.882196	1	Transcription Regulation
SP2	231	4	CCDC116, RBM15, TRIM52, ZNF768	1	0.875379	1	Transcription Regulation
BARHL2	116	2	TLE4, TLL1	1	0.872093	1	Transcription Regulation
E2F2	176	3	BRD2, NR2F2, TIPIN	1	0.861638	1	Transcription Regulation
SP4	3706	64	ACSS1, ADCK3, AKAP10, APOA1BP, BMI1, C11orf70, C1QL4, CAT, CDADC1, CDKN2C, CLK2, CNNM4, CORO6, CXCL16, DLX4, EML5, FBXL8, GGPS1, GJA3, GNL1, GPRASP2, HMG20A, HSPA1L, KLF12, KLF4, LAMA3, MAP3K13, MCOLN2, MED9, MOCOS, NDFIP2, NEIL1, NPTX1, NR2F2, NR3C2, NRN1, OTUD1, PAX9, PDIK1L, PEX11A, PI4KB, PLP2, PPP1R13B, PPP1R3E, PRR14, PYGL, RCCD1, RPRD1A, SLC17A7, SLC30A3, SMOC1, SRPK3, STAC2, STARD5, SYCP2…	0.270537	0.852404	1	Transcription Regulation
SOX4	120	2	HDAC8, SYT11	1	0.842375	1	Transcription Regulation
ATF2	420	7	CXCL16, FOXP2, GNL1, MAP3K13, PCK1, RPRD1A, SMDT1	0.858443	0.840533	1	Transcription Regulation
MEIS3	121	2	CGA, LHX9	1	0.835257	1	Transcription Regulation
BACH1	243	4	KLHL41, LAMA3, TBC1D2B, YPEL4	1	0.830962	1	Transcription Regulation
AR	183	3	C1QL4, FOXA1, STAC2	1	0.827861	1	Transcription Regulation
RUNX1	123	2	CGA, KLF4	1	0.821376	1	Transcription Regulation
TP53	187	3	ABCB1, PRC1, TP73	1	0.809714	1	Transcription Regulation
BACH2	191	3	KIAA0907, LAMA3, YPEL4	1	0.792339	1	Transcription Regulation
POU5F1B	128	2	PAX6, TLL1	1	0.788599	1	Transcription Regulation
MAFF	256	4	CDKN2C, LHX2, NKX2-4, PAX9	0.821805	0.787618	1	Transcription Regulation
TFEB	385	6	BMI1, DNPH1, HOXD10, HOXD11, TRAPPC8, ZIC1	0.711273	0.784515	1	Transcription Regulation
HOXB9	65	1	FEM1B	1	0.776721	1	Transcription Regulation
SOX2	66	1	PAX6	1	0.764737	1	Transcription Regulation
REST	529	8	EPHA10, LHX9, MYT1, NRN1, SCARA5, STAC2, SYP, ZNF24	0.528272	0.759382	1	Transcription Regulation
FOXJ3	134	2	NRN1, OTUD1	1	0.752545	1	Transcription Regulation
PDX1	135	2	CGA, FOXP2	1	0.746852	1	Transcription Regulation
MEIS2	135	2	BMI1, PPP1R3E	1	0.746852	1	Transcription Regulation
ETS1	1350	20	ABCB1, CACNB4, CCDC116, CXCL16, EDC3, FRK, HCAR1, HSPA1L, LYSMD1, NRN1, PAX6, PEX11A, PPP4C, PRAME, RCCD1, TLL1, TRAPPC8, TTC32, ZNF24, ZNF768	0.223963	0.735856	1	Transcription Regulation
IRF3	209	3	IL15RA, PAX1, RBM15	0.802177	0.7225	1	Transcription Regulation
FOXK1	70	1	NRN1	1	0.720272	1	Transcription Regulation
DLX4	71	1	EMX2	1	0.70995	1	Transcription Regulation
NR2F6	285	4	CACNB4, LAMA3, MKX, NR2F2	0.666971	0.705378	1	Transcription Regulation
GBX2	143	2	EMX2, FEM1B	1	0.704217	1	Transcription Regulation
RORA	215	3	FHL1, HOXC11, LAMA4	0.803252	0.701856	1	Transcription Regulation
SIX5	358	5	BOLA1, CCDC116, LYSMD1, PRAME, UQCR10	0.564872	0.701141	1	Transcription Regulation
POU6F1	72	1	FHL1	1	0.699918	1	Transcription Regulation
RARB	144	2	CACNB4, FOXP2	1	0.699225	1	Transcription Regulation
BATF3	217	3	GNL1, MAP3K13, PHF8	0.80375	0.695232	1	Transcription Regulation
FOXO3	147	2	NRN1, OTUD1	1	0.684663	1	Transcription Regulation
RARA	368	5	BRD2, CACNB4, CGA, KLHL41, PPP1R14C	0.567214	0.681506	1	Transcription Regulation
STAT6	75	1	SIDT1	1	0.671451	1	Transcription Regulation
EHF	524	7	CARD6, DCDC2, FBXL8, FRK, PEX11A, TIPIN, TRAPPC8	0.342073	0.668164	1	Transcription Regulation
OTX1	76	1	FAM81A	1	0.662467	1	Transcription Regulation
PBX1	76	1	HOXD11	1	0.662467	1	Transcription Regulation
HOXA7	77	1	CACNB4	1	0.653721	1	Transcription Regulation
NFIB	154	2	EPHA5, TMEM173	0.773009	0.652921	1	Transcription Regulation
NR5A1	154	2	CGA, HOXD10	0.773009	0.652921	1	Transcription Regulation
HOXA3	78	1	SPATA6L	1	0.645201	1	Transcription Regulation
TEAD3	81	1	FHL1	1	0.62092	1	Transcription Regulation
KLF13	325	4	ALPK1, CXCL16, STAC2, YPEL3	0.423668	0.616326	1	Transcription Regulation
ELF3	494	6	CARD6, FBXL8, FRK, PEX11A, TIPIN, TRAPPC8	0.321902	0.606164	1	Transcription Regulation
IRF9	83	1	ZMYND15	1	0.60572	1	Transcription Regulation
NFE2L2	497	6	C11orf70, CAT, IL15RA, KIAA0907, LAMA3, PEX11A	0.254474	0.602375	1	Transcription Regulation
CPEB1	255	3	LHX9, PDIK1L, TLE4	0.496296	0.589351	1	Transcription Regulation
POU5F1	171	2	CDKN2C, PAX6	0.778044	0.586779	1	Transcription Regulation
RAX	86	1	CGA	1	0.584261	1	Transcription Regulation
RUNX2	175	2	FHL1, MANSC1	0.590066	0.573106	1	Transcription Regulation
MYB	88	1	SIM2	1	0.570777	1	Transcription Regulation
SREBF2	271	3	HOXD11, IDI1, TRAPPC8	0.503289	0.553752	1	Transcription Regulation
ASCL2	195	2	KLHL41, SCARA5	0.597888	0.513239	1	Transcription Regulation
JUNB	98	1	HOXD1	1	0.511698	1	Transcription Regulation
SPIB	198	2	FRK, TBC1D2B	0.445897	0.505313	1	Transcription Regulation
NR2F1	400	4	CACNB4, H1F0, KLHL41, NR2F2	0.201629	0.497841	1	Transcription Regulation
PPARA	205	2	ACSL1, NR2F2	0.446935	0.48773	1	Transcription Regulation
NR4A2	208	2	KLHL41, PPP1R14C	0.448051	0.48056	1	Transcription Regulation
ZIC1	105	1	DLX4	0.726417	0.477103	1	Transcription Regulation
HOXA13	105	1	EMX2	0.726417	0.477103	1	Transcription Regulation
REL	210	2	NTN1, SMOC1	0.449009	0.475895	1	Transcription Regulation
TFAP2B	106	1	SIX2	0.726652	0.472537	1	Transcription Regulation
ETV2	318	3	KIAA0907, PEX11A, ZNF24	0.224432	0.470095	1	Transcription Regulation
RXRG	215	2	NR2F2, PCK1	0.452126	0.464616	1	Transcription Regulation
HERPUD1	108	1	MED9	0.727268	0.463662	1	Transcription Regulation
ARNT	216	2	SIX2, TRAPPC8	0.452869	0.462423	1	Transcription Regulation
RUNX3	110	1	KCNIP3	0.728072	0.455112	1	Transcription Regulation
E2F3	111	1	CDKN2C	0.728542	0.450954	1	Transcription Regulation
LEF1	222	2	DLL1, SYT11	0.33412	0.449686	1	Transcription Regulation
NR2F2	115	1	KLHL41	0.730849	0.435051	1	Transcription Regulation
NR2E1	147	1	BMI1	0.376389	0.339187	1	Transcription Regulation
ESRRB	148	1	CGA	0.376487	0.336864	1	Transcription Regulation
MAF	181	1	STAC2	0.273967	0.274672	1	Transcription Regulation
STAT5A	131	0		0.190562	0	1	Transcription Regulation
GFI1	94	0		0.268321	0	1	Transcription Regulation
ITGB2	99	0		0.270645	0	1	Transcription Regulation
HSF4	104	0		0.275308	0	1	Transcription Regulation
CEBPG	71	0		0.407423	0	1	Transcription Regulation
FOXO4	71	0		0.407423	0	1	Transcription Regulation
SMAD3	73	0		0.407595	0	1	Transcription Regulation
PGR	74	0		0.40788	0	1	Transcription Regulation
HSF2	82	0		0.4145	0	1	Transcription Regulation
SOX11	82	0		0.4145	0	1	Transcription Regulation
TEAD4	87	0		0.422079	0	1	Transcription Regulation
CEBPD	50	0		0.628012	0	1	Transcription Regulation
TBX20	51	0		0.628049	0	1	Transcription Regulation
VDR	51	0		0.628049	0	1	Transcription Regulation
ISL2	57	0		0.631092	0	1	Transcription Regulation
HOXB4	58	0		0.63202	0	1	Transcription Regulation
NKX2-5	58	0		0.63202	0	1	Transcription Regulation
SMAD4	58	0		0.63202	0	1	Transcription Regulation
HOXD10	62	0		0.636757	0	1	Transcription Regulation
ID4	63	0		0.638176	0	1	Transcription Regulation
TLX2	65	0		0.641267	0	1	Transcription Regulation
CRX	66	0		0.642931	0	1	Transcription Regulation
HIC1	67	0		0.644669	0	1	Transcription Regulation
HBP1	68	0		0.646478	0	1	Transcription Regulation
HOXC13	69	0		0.648354	0	1	Transcription Regulation
NFAT5	69	0		0.648354	0	1	Transcription Regulation
VAX2	69	0		0.648354	0	1	Transcription Regulation
ABL1	10	0		1	0	1	Transcription Regulation
AES	4	0		1	0	1	Transcription Regulation
AHR	18	0		1	0	1	Transcription Regulation
AIP	5	0		1	0	1	Transcription Regulation
AIRE	9	0		1	0	1	Transcription Regulation
ANKRD1	1	0		1	0	1	Transcription Regulation
APBB1	1	0		1	0	1	Transcription Regulation
ARID1A	2	0		1	0	1	Transcription Regulation
ARNTL2	1	0		1	0	1	Transcription Regulation
ASH1L	2	0		1	0	1	Transcription Regulation
ASXL1	1	0		1	0	1	Transcription Regulation
ATF5	7	0		1	0	1	Transcription Regulation
ATM	21	0		1	0	1	Transcription Regulation
ATOH1	10	0		1	0	1	Transcription Regulation
ATRX	2	0		1	0	1	Transcription Regulation
BARD1	1	0		1	0	1	Transcription Regulation
BARX2	22	0		1	0	1	Transcription Regulation
BCL11B	2	0		1	0	1	Transcription Regulation
BCL6	22	0		1	0	1	Transcription Regulation
BIN1	1	0		1	0	1	Transcription Regulation
BPTF	4	0		1	0	1	Transcription Regulation
BRIP1	1	0		1	0	1	Transcription Regulation
BTAF1	2	0		1	0	1	Transcription Regulation
BTF3	9	0		1	0	1	Transcription Regulation
BTG2	4	0		1	0	1	Transcription Regulation
CBFA2T3	2	0		1	0	1	Transcription Regulation
CBX6	1	0		1	0	1	Transcription Regulation
CBX7	1	0		1	0	1	Transcription Regulation
CBX8	1	0		1	0	1	Transcription Regulation
CDCA7L	1	0		1	0	1	Transcription Regulation
CEBPZ	5	0		1	0	1	Transcription Regulation
CHD4	1	0		1	0	1	Transcription Regulation
CHD8	1	0		1	0	1	Transcription Regulation
CITED2	3	0		1	0	1	Transcription Regulation
CLOCK	18	0		1	0	1	Transcription Regulation
CNBP	1	0		1	0	1	Transcription Regulation
CNOT7	1	0		1	0	1	Transcription Regulation
CNOT8	1	0		1	0	1	Transcription Regulation
COPS5	3	0		1	0	1	Transcription Regulation
CRABP2	1	0		1	0	1	Transcription Regulation
CREBBP	24	0		1	0	1	Transcription Regulation
CRTC1	1	0		1	0	1	Transcription Regulation
CTBP1	4	0		1	0	1	Transcription Regulation
CTNNB1	20	0		1	0	1	Transcription Regulation
CTNNBIP1	2	0		1	0	1	Transcription Regulation
DBP	30	0		1	0	1	Transcription Regulation
DDB2	2	0		1	0	1	Transcription Regulation
DDIT3	19	0		1	0	1	Transcription Regulation
DNMT1	22	0		1	0	1	Transcription Regulation
DNMT3A	7	0		1	0	1	Transcription Regulation
DNMT3L	1	0		1	0	1	Transcription Regulation
DR1	3	0		1	0	1	Transcription Regulation
E2F5	3	0		1	0	1	Transcription Regulation
E2F7	13	0		1	0	1	Transcription Regulation
E2F8	4	0		1	0	1	Transcription Regulation
E4F1	9	0		1	0	1	Transcription Regulation
ECD	2	0		1	0	1	Transcription Regulation
EHMT2	4	0		1	0	1	Transcription Regulation
EIF2AK2	4	0		1	0	1	Transcription Regulation
ELL	3	0		1	0	1	Transcription Regulation
ENO1	2	0		1	0	1	Transcription Regulation
EPAS1	7	0		1	0	1	Transcription Regulation
ERCC2	5	0		1	0	1	Transcription Regulation
ERCC3	1	0		1	0	1	Transcription Regulation
FHL2	5	0		1	0	1	Transcription Regulation
FOSB	4	0		1	0	1	Transcription Regulation
FOXA3	1	0		1	0	1	Transcription Regulation
FOXE1	1	0		1	0	1	Transcription Regulation
FOXF1	10	0		1	0	1	Transcription Regulation
FOXG1	18	0		1	0	1	Transcription Regulation
FOXH1	1	0		1	0	1	Transcription Regulation
FOXL2	5	0		1	0	1	Transcription Regulation
FOXM1	13	0		1	0	1	Transcription Regulation
FOXN1	2	0		1	0	1	Transcription Regulation
FOXN4	1	0		1	0	1	Transcription Regulation
FOXP1	7	0		1	0	1	Transcription Regulation
FOXP3	6	0		1	0	1	Transcription Regulation
FOXQ1	21	0		1	0	1	Transcription Regulation
FUBP1	1	0		1	0	1	Transcription Regulation
FUS	3	0		1	0	1	Transcription Regulation
GABPB1	1	0		1	0	1	Transcription Regulation
GABPB2	1	0		1	0	1	Transcription Regulation
GATA6	23	0		1	0	1	Transcription Regulation
GCM1	5	0		1	0	1	Transcription Regulation
GLI1	12	0		1	0	1	Transcription Regulation
GLI3	2	0		1	0	1	Transcription Regulation
GTF3A	4	0		1	0	1	Transcription Regulation
GZF1	1	0		1	0	1	Transcription Regulation
HAND2	1	0		1	0	1	Transcription Regulation
HAX1	1	0		1	0	1	Transcription Regulation
HCFC1	4	0		1	0	1	Transcription Regulation
HDAC10	2	0		1	0	1	Transcription Regulation
HDAC11	4	0		1	0	1	Transcription Regulation
HDAC4	16	0		1	0	1	Transcription Regulation
HDAC5	7	0		1	0	1	Transcription Regulation
HDAC7	10	0		1	0	1	Transcription Regulation
HDAC9	20	0		1	0	1	Transcription Regulation
HDGF	5	0		1	0	1	Transcription Regulation
HES1	7	0		1	0	1	Transcription Regulation
HES6	1	0		1	0	1	Transcription Regulation
HEXIM1	2	0		1	0	1	Transcription Regulation
HEY2	48	0		1	0	1	Transcription Regulation
HHEX	2	0		1	0	1	Transcription Regulation
HIF3A	2	0		1	0	1	Transcription Regulation
HINFP	8	0		1	0	1	Transcription Regulation
HIRA	1	0		1	0	1	Transcription Regulation
HLF	45	0		1	0	1	Transcription Regulation
HLTF	2	0		1	0	1	Transcription Regulation
HLX	14	0		1	0	1	Transcription Regulation
HMGA1	26	0		1	0	1	Transcription Regulation
HMGA2	4	0		1	0	1	Transcription Regulation
HMGB2	2	0		1	0	1	Transcription Regulation
HMGN1	2	0		1	0	1	Transcription Regulation
HNRNPD	1	0		1	0	1	Transcription Regulation
HOPX	2	0		1	0	1	Transcription Regulation
HOXB1	1	0		1	0	1	Transcription Regulation
HOXC9	43	0		1	0	1	Transcription Regulation
HR	1	0		1	0	1	Transcription Regulation
HTATIP2	3	0		1	0	1	Transcription Regulation
ID1	1	0		1	0	1	Transcription Regulation
ID2	4	0		1	0	1	Transcription Regulation
ID3	1	0		1	0	1	Transcription Regulation
IFI16	6	0		1	0	1	Transcription Regulation
IKBKB	5	0		1	0	1	Transcription Regulation
IKZF1	18	0		1	0	1	Transcription Regulation
ILF2	1	0		1	0	1	Transcription Regulation
ING1	7	0		1	0	1	Transcription Regulation
ING2	3	0		1	0	1	Transcription Regulation
ING4	14	0		1	0	1	Transcription Regulation
IRF5	37	0		1	0	1	Transcription Regulation
ISL1	2	0		1	0	1	Transcription Regulation
JARID2	2	0		1	0	1	Transcription Regulation
KAT5	3	0		1	0	1	Transcription Regulation
KAT6A	1	0		1	0	1	Transcription Regulation
KCNIP3	5	0		1	0	1	Transcription Regulation
KDM2A	1	0		1	0	1	Transcription Regulation
KDM4B	4	0		1	0	1	Transcription Regulation
KDM4C	1	0		1	0	1	Transcription Regulation
KHDRBS1	2	0		1	0	1	Transcription Regulation
KHSRP	1	0		1	0	1	Transcription Regulation
KLF10	5	0		1	0	1	Transcription Regulation
KLF11	1	0		1	0	1	Transcription Regulation
KLF15	2	0		1	0	1	Transcription Regulation
KLF2	9	0		1	0	1	Transcription Regulation
KLF3	4	0		1	0	1	Transcription Regulation
KLF5	17	0		1	0	1	Transcription Regulation
KLF6	13	0		1	0	1	Transcription Regulation
KLF8	6	0		1	0	1	Transcription Regulation
KLF9	2	0		1	0	1	Transcription Regulation
L3MBTL1	1	0		1	0	1	Transcription Regulation
LCOR	3	0		1	0	1	Transcription Regulation
LDB1	2	0		1	0	1	Transcription Regulation
LIMD1	1	0		1	0	1	Transcription Regulation
LIN28A	2	0		1	0	1	Transcription Regulation
LMO3	2	0		1	0	1	Transcription Regulation
LMO4	4	0		1	0	1	Transcription Regulation
LRRFIP1	2	0		1	0	1	Transcription Regulation
LYL1	4	0		1	0	1	Transcription Regulation
MAFA	5	0		1	0	1	Transcription Regulation
MAML1	4	0		1	0	1	Transcription Regulation
MAZ	7	0		1	0	1	Transcription Regulation
MBD2	5	0		1	0	1	Transcription Regulation
MCM2	1	0		1	0	1	Transcription Regulation
MCM4	1	0		1	0	1	Transcription Regulation
MCM6	1	0		1	0	1	Transcription Regulation
MDM4	1	0		1	0	1	Transcription Regulation
MECP2	7	0		1	0	1	Transcription Regulation
MED1	2	0		1	0	1	Transcription Regulation
MED15	1	0		1	0	1	Transcription Regulation
MED23	1	0		1	0	1	Transcription Regulation
MKL1	4	0		1	0	1	Transcription Regulation
MLLT10	3	0		1	0	1	Transcription Regulation
MLLT3	4	0		1	0	1	Transcription Regulation
MSC	8	0		1	0	1	Transcription Regulation
MTA1	20	0		1	0	1	Transcription Regulation
MTA2	2	0		1	0	1	Transcription Regulation
MTA3	2	0		1	0	1	Transcription Regulation
MTF1	11	0		1	0	1	Transcription Regulation
MXD1	3	0		1	0	1	Transcription Regulation
MXD4	1	0		1	0	1	Transcription Regulation
MYBL2	36	0		1	0	1	Transcription Regulation
MYOCD	3	0		1	0	1	Transcription Regulation
NAB1	1	0		1	0	1	Transcription Regulation
NAB2	4	0		1	0	1	Transcription Regulation
NCOA1	2	0		1	0	1	Transcription Regulation
NCOA2	2	0		1	0	1	Transcription Regulation
NCOA3	8	0		1	0	1	Transcription Regulation
NCOA6	3	0		1	0	1	Transcription Regulation
NCOR1	5	0		1	0	1	Transcription Regulation
NCOR2	4	0		1	0	1	Transcription Regulation
NELFB	1	0		1	0	1	Transcription Regulation
NELFCD	3	0		1	0	1	Transcription Regulation
NF1	11	0		1	0	1	Transcription Regulation
NFATC2	8	0		1	0	1	Transcription Regulation
NFATC3	2	0		1	0	1	Transcription Regulation
NFATC4	1	0		1	0	1	Transcription Regulation
NFE2L1	48	0		1	0	1	Transcription Regulation
NFIX	2	0		1	0	1	Transcription Regulation
NFKBIA	16	0		1	0	1	Transcription Regulation
NFRKB	1	0		1	0	1	Transcription Regulation
NHLH2	3	0		1	0	1	Transcription Regulation
NKX2-1	19	0		1	0	1	Transcription Regulation
NKX2-3	27	0		1	0	1	Transcription Regulation
NKX3-1	46	0		1	0	1	Transcription Regulation
NPAS1	1	0		1	0	1	Transcription Regulation
NPAS2	6	0		1	0	1	Transcription Regulation
NPAS3	1	0		1	0	1	Transcription Regulation
NPM1	6	0		1	0	1	Transcription Regulation
NR0B1	8	0		1	0	1	Transcription Regulation
NR1D1	1	0		1	0	1	Transcription Regulation
NR1H2	3	0		1	0	1	Transcription Regulation
NR1H3	7	0		1	0	1	Transcription Regulation
NR3C2	42	0		1	0	1	Transcription Regulation
NR4A1	12	0		1	0	1	Transcription Regulation
NR4A3	1	0		1	0	1	Transcription Regulation
NR5A2	41	0		1	0	1	Transcription Regulation
NRIP1	1	0		1	0	1	Transcription Regulation
NSD1	1	0		1	0	1	Transcription Regulation
NUPR1	5	0		1	0	1	Transcription Regulation
PA2G4	3	0		1	0	1	Transcription Regulation
PARP1	23	0		1	0	1	Transcription Regulation
PAWR	3	0		1	0	1	Transcription Regulation
PAX1	14	0		1	0	1	Transcription Regulation
PAX2	41	0		1	0	1	Transcription Regulation
PAX3	18	0		1	0	1	Transcription Regulation
PAX8	11	0		1	0	1	Transcription Regulation
PER1	3	0		1	0	1	Transcription Regulation
PER2	3	0		1	0	1	Transcription Regulation
PHB2	2	0		1	0	1	Transcription Regulation
PHF10	1	0		1	0	1	Transcription Regulation
PIAS1	5	0		1	0	1	Transcription Regulation
PIAS2	2	0		1	0	1	Transcription Regulation
PIAS3	5	0		1	0	1	Transcription Regulation
PIAS4	2	0		1	0	1	Transcription Regulation
PIR	1	0		1	0	1	Transcription Regulation
PLAG1	7	0		1	0	1	Transcription Regulation
PLAGL1	4	0		1	0	1	Transcription Regulation
PLAGL2	4	0		1	0	1	Transcription Regulation
PML	16	0		1	0	1	Transcription Regulation
POLR1A	1	0		1	0	1	Transcription Regulation
PRDM14	1	0		1	0	1	Transcription Regulation
PREB	1	0		1	0	1	Transcription Regulation
PROX1	9	0		1	0	1	Transcription Regulation
PTF1A	3	0		1	0	1	Transcription Regulation
PTMA	2	0		1	0	1	Transcription Regulation
PTTG1	17	0		1	0	1	Transcription Regulation
PURA	4	0		1	0	1	Transcription Regulation
RAD51	1	0		1	0	1	Transcription Regulation
RB1CC1	1	0		1	0	1	Transcription Regulation
RBBP7	1	0		1	0	1	Transcription Regulation
RBL1	4	0		1	0	1	Transcription Regulation
RBL2	3	0		1	0	1	Transcription Regulation
RBMX	7	0		1	0	1	Transcription Regulation
RBPJ	46	0		1	0	1	Transcription Regulation
RELB	3	0		1	0	1	Transcription Regulation
RFWD2	3	0		1	0	1	Transcription Regulation
RNF14	1	0		1	0	1	Transcription Regulation
RUVBL1	1	0		1	0	1	Transcription Regulation
SALL3	1	0		1	0	1	Transcription Regulation
SALL4	7	0		1	0	1	Transcription Regulation
SATB1	8	0		1	0	1	Transcription Regulation
SATB2	1	0		1	0	1	Transcription Regulation
SCAND1	1	0		1	0	1	Transcription Regulation
SEC14L2	1	0		1	0	1	Transcription Regulation
SERTAD1	1	0		1	0	1	Transcription Regulation
SETBP1	3	0		1	0	1	Transcription Regulation
SF1	8	0		1	0	1	Transcription Regulation
SFPQ	2	0		1	0	1	Transcription Regulation
SHOX	2	0		1	0	1	Transcription Regulation
SIM2	3	0		1	0	1	Transcription Regulation
SIRT2	2	0		1	0	1	Transcription Regulation
SIX1	2	0		1	0	1	Transcription Regulation
SKI	3	0		1	0	1	Transcription Regulation
SKIL	3	0		1	0	1	Transcription Regulation
SLA2	1	0		1	0	1	Transcription Regulation
SLC2A4RG	1	0		1	0	1	Transcription Regulation
SMAD1	2	0		1	0	1	Transcription Regulation
SMAD2	2	0		1	0	1	Transcription Regulation
SMAD7	8	0		1	0	1	Transcription Regulation
SMARCA1	2	0		1	0	1	Transcription Regulation
SMURF2	1	0		1	0	1	Transcription Regulation
SNAI1	10	0		1	0	1	Transcription Regulation
SND1	1	0		1	0	1	Transcription Regulation
SNIP1	2	0		1	0	1	Transcription Regulation
SNW1	2	0		1	0	1	Transcription Regulation
SOX17	13	0		1	0	1	Transcription Regulation
SOX5	18	0		1	0	1	Transcription Regulation
SOX6	6	0		1	0	1	Transcription Regulation
SP7	1	0		1	0	1	Transcription Regulation
SPEN	2	0		1	0	1	Transcription Regulation
SRCAP	1	0		1	0	1	Transcription Regulation
SRSF1	2	0		1	0	1	Transcription Regulation
STAT4	9	0		1	0	1	Transcription Regulation
STAT5B	7	0		1	0	1	Transcription Regulation
SUGP1	1	0		1	0	1	Transcription Regulation
SUPT3H	1	0		1	0	1	Transcription Regulation
TAF12	1	0		1	0	1	Transcription Regulation
TAF4	2	0		1	0	1	Transcription Regulation
TAF5	1	0		1	0	1	Transcription Regulation
TBL1X	1	0		1	0	1	Transcription Regulation
TBPL1	1	0		1	0	1	Transcription Regulation
TBR1	36	0		1	0	1	Transcription Regulation
TBX21	47	0		1	0	1	Transcription Regulation
TBX3	2	0		1	0	1	Transcription Regulation
TCEAL1	1	0		1	0	1	Transcription Regulation
TCF19	1	0		1	0	1	Transcription Regulation
TFCP2L1	25	0		1	0	1	Transcription Regulation
TFDP1	10	0		1	0	1	Transcription Regulation
TIAL1	1	0		1	0	1	Transcription Regulation
TNFAIP3	4	0		1	0	1	Transcription Regulation
TP53BP1	1	0		1	0	1	Transcription Regulation
TP73	43	0		1	0	1	Transcription Regulation
TRERF1	4	0		1	0	1	Transcription Regulation
TRIB3	2	0		1	0	1	Transcription Regulation
TRIM16	3	0		1	0	1	Transcription Regulation
TRIM24	1	0		1	0	1	Transcription Regulation
TRPS1	1	0		1	0	1	Transcription Regulation
TRRAP	2	0		1	0	1	Transcription Regulation
TSC22D1	1	0		1	0	1	Transcription Regulation
TSC22D3	2	0		1	0	1	Transcription Regulation
TSG101	2	0		1	0	1	Transcription Regulation
TTF2	1	0		1	0	1	Transcription Regulation
TWIST2	25	0		1	0	1	Transcription Regulation
UBP1	1	0		1	0	1	Transcription Regulation
UBTF	1	0		1	0	1	Transcription Regulation
URI1	1	0		1	0	1	Transcription Regulation
UTF1	1	0		1	0	1	Transcription Regulation
VHL	18	0		1	0	1	Transcription Regulation
WHSC1	1	0		1	0	1	Transcription Regulation
WWP1	5	0		1	0	1	Transcription Regulation
WWTR1	5	0		1	0	1	Transcription Regulation
XPC	3	0		1	0	1	Transcription Regulation
XRCC5	3	0		1	0	1	Transcription Regulation
XRCC6	3	0		1	0	1	Transcription Regulation
ZBTB16	13	0		1	0	1	Transcription Regulation
ZBTB17	2	0		1	0	1	Transcription Regulation
ZBTB2	4	0		1	0	1	Transcription Regulation
ZBTB5	1	0		1	0	1	Transcription Regulation
ZEB2	5	0		1	0	1	Transcription Regulation
ZFHX3	3	0		1	0	1	Transcription Regulation
ZFP36	9	0		1	0	1	Transcription Regulation
ZFP36L1	2	0		1	0	1	Transcription Regulation
ZHX2	3	0		1	0	1	Transcription Regulation
ZHX3	3	0		1	0	1	Transcription Regulation
ZMYND11	1	0		1	0	1	Transcription Regulation
ZNF148	7	0		1	0	1	Transcription Regulation
ZNF160	1	0		1	0	1	Transcription Regulation
ZNF175	1	0		1	0	1	Transcription Regulation
ZNF202	3	0		1	0	1	Transcription Regulation
ZNF217	1	0		1	0	1	Transcription Regulation
ZNF224	2	0		1	0	1	Transcription Regulation
ZNF24	4	0		1	0	1	Transcription Regulation
ZNF267	1	0		1	0	1	Transcription Regulation
ZNF300	5	0		1	0	1	Transcription Regulation
ZNF382	9	0		1	0	1	Transcription Regulation
ZNF383	1	0		1	0	1	Transcription Regulation
ZNF410	2	0		1	0	1	Transcription Regulation
ZNF444	1	0		1	0	1	Transcription Regulation
ZNF76	3	0		1	0	1	Transcription Regulation
ZSCAN21	1	0		1	0	1	Transcription Regulation
SMARCC2	26	0		1	0	1	Transcription Regulation
KAT2A	36	0		1	0	1	Transcription Regulation
HDAC8	7	0		1	0	1	Transcription Regulation
THAP1	2	0		1	0	1	Transcription Regulation
MGA	43	0		1	0	1	Transcription Regulation
HOXC5	46	0		1	0	1	Transcription Regulation
SOX13	7	0		1	0	1	Transcription Regulation
NKX3-2	44	0		1	0	1	Transcription Regulation
ZNF524	14	0		1	0	1	Transcription Regulation
OTP	40	0		1	0	1	Transcription Regulation
BBX	28	0		1	0	1	Transcription Regulation
EOMES	42	0		1	0	1	Transcription Regulation
NKX1-2	36	0		1	0	1	Transcription Regulation
HOXB2	41	0		1	0	1	Transcription Regulation
TFAP2E	41	0		1	0	1	Transcription Regulation
DMBX1	28	0		1	0	1	Transcription Regulation
NKX2-2	13	0		1	0	1	Transcription Regulation
CDC5L	4	0		1	0	1	Transcription Regulation
SOX15	17	0		1	0	1	Transcription Regulation
ZNF35	9	0		1	0	1	Transcription Regulation
HDX	14	0		1	0	1	Transcription Regulation
TBX1	37	0		1	0	1	Transcription Regulation
DBX1	33	0		1	0	1	Transcription Regulation
OLIG1	10	0		1	0	1	Transcription Regulation
PRDM4	5	0		1	0	1	Transcription Regulation
SOX12	9	0		1	0	1	Transcription Regulation
ZBTB12	8	0		1	0	1	Transcription Regulation
ZNF691	1	0		1	0	1	Transcription Regulation
BCL6B	33	0		1	0	1	Transcription Regulation
TBX15	30	0		1	0	1	Transcription Regulation
ZNF75A	37	0		1	0	1	Transcription Regulation
SOX18	8	0		1	0	1	Transcription Regulation
GLIS3	7	0		1	0	1	Transcription Regulation
VENTX	13	0		1	0	1	Transcription Regulation
OLIG3	10	0		1	0	1	Transcription Regulation
GMEB2	11	0		1	0	1	Transcription Regulation
NKX2-4	15	0		1	0	1	Transcription Regulation
INSM1	5	0		1	0	1	Transcription Regulation
ZBTB49	5	0		1	0	1	Transcription Regulation
ZNF384	1	0		1	0	1	Transcription Regulation
BHLHA15	13	0		1	0	1	Transcription Regulation
OSR1	4	0		1	0	1	Transcription Regulation
CCDC6	7	0		1	0	1	Transcription Regulation
SOX7	15	0		1	0	1	Transcription Regulation
IKZF3	5	0		1	0	1	Transcription Regulation
SOX30	20	0		1	0	1	Transcription Regulation
SOX1	15	0		1	0	1	Transcription Regulation
ARID5A	6	0		1	0	1	Transcription Regulation
BHLHE22	9	0		1	0	1	Transcription Regulation
OLIG2	11	0		1	0	1	Transcription Regulation
DMRT3	1	0		1	0	1	Transcription Regulation
SIX4	5	0		1	0	1	Transcription Regulation
DMRT1	1	0		1	0	1	Transcription Regulation
OSR2	8	0		1	0	1	Transcription Regulation
ZBTB6	3	0		1	0	1	Transcription Regulation
DMRTA2	2	0		1	0	1	Transcription Regulation
IRX5	3	0		1	0	1	Transcription Regulation
PAX9	10	0		1	0	1	Transcription Regulation
NKX2-8	12	0		1	0	1	Transcription Regulation
ZNF713	3	0		1	0	1	Transcription Regulation
NKX2-6	5	0		1	0	1	Transcription Regulation
NEUROG2	8	0		1	0	1	Transcription Regulation
ZBTB7B	1	0		1	0	1	Transcription Regulation
CBX5	1	0		1	0	1	Transcription Regulation
CENPB	4	0		1	0	1	Transcription Regulation
T	8	0		1	0	1	Transcription Regulation
ZNF423	2	0		1	0	1	Transcription Regulation
TOPORS	1	0		1	0	1	Transcription Regulation
HMBOX1	2	0		1	0	1	Transcription Regulation
HIC2	1	0		1	0	1	Transcription Regulation
ARID5B	1	0		1	0	1	Transcription Regulation
IRF6	4	0		1	0	1	Transcription Regulation
FOXO6	1	0		1	0	1	Transcription Regulation
SIX6	1	0		1	0	1	Transcription Regulation
IRX4	1	0		1	0	1	Transcription Regulation
TBX19	1	0		1	0	1	Transcription Regulation
IRX3	2	0		1	0	1	Transcription Regulation
ZSCAN16	3	0		1	0	1	Transcription Regulation
HES5	2	0		1	0	1	Transcription Regulation
HES7	1	0		1	0	1	Transcription Regulation
DMRTA1	1	0		1	0	1	Transcription Regulation
IRX2	2	0		1	0	1	Transcription Regulation
ZSCAN26	1	0		1	0	1	Transcription Regulation
IRX6	1	0		1	0	1	Transcription Regulation
ZBED1	1	0		1	0	1	Transcription Regulation
ATRX	2	1	HBA2	0.019835	99.5582	1	Stem Cell Maintenance
LDB1	2	1	NLRP2	0.019835	99.5582	1	Stem Cell Maintenance
PTMA	2	1	IDO1	0.019835	99.5582	1	Stem Cell Maintenance
CTBP1	4	1	CLDN7	0.0392783	33.2259	1	Stem Cell Maintenance
MBD2	5	1	NANOG	0.0488554	24.9178	1	Stem Cell Maintenance
SALL4	7	1	POU5F1	0.0677256	16.6167	1	Stem Cell Maintenance
GLIS3	7	1	ECHDC3	0.0677256	16.6167	1	Stem Cell Maintenance
AIRE	9	1	SCGB3A2	0.0862231	12.4627	1	Stem Cell Maintenance
NKX2-8	12	1	LECT1	0.113286	9.06381	1	Stem Cell Maintenance
NKX2-2	13	1	SCGB3A2	0.122129	8.30833	1	Stem Cell Maintenance
HLX	14	1	PAK1	0.130884	7.66941	1	Stem Cell Maintenance
PML	16	1	EAF2	0.148134	6.64612	1	Stem Cell Maintenance
NKX2-1	19	1	SCGB3A2	0.173371	5.53866	1	Stem Cell Maintenance
GATA4	39	2	CHST4, HESX1	0.0575933	5.40904	1	Stem Cell Maintenance
CTNNB1	20	1	CHGA	0.181617	5.24692	1	Stem Cell Maintenance
ATM	21	1	TERF1	0.189782	4.98337	1	Stem Cell Maintenance
DNMT1	22	1	EPCAM	0.197865	4.74629	1	Stem Cell Maintenance
SOX21	23	1	SCGB3A2	0.205867	4.5308	1	Stem Cell Maintenance
SOX8	24	1	SCGB3A2	0.213791	4.33332	1	Stem Cell Maintenance
SOX10	25	1	SCGB3A2	0.221635	4.15242	1	Stem Cell Maintenance
NKX2-3	27	1	SCGB3A2	0.237092	3.83291	1	Stem Cell Maintenance
FOXF2	55	2	MT1E, MT1F	0.104245	3.77322	1	Stem Cell Maintenance
CEBPA	57	2	CXCR2, MPP1	0.110631	3.6359	1	Stem Cell Maintenance
HDAC1	58	2	CLDN7, EPCAM	0.113862	3.5702	1	Stem Cell Maintenance
ONECUT3	29	1	HENMT1	0.252242	3.55851	1	Stem Cell Maintenance
DBP	30	1	IL34	0.259705	3.43593	1	Stem Cell Maintenance
ONECUT2	33	1	HENMT1	0.281651	3.11337	1	Stem Cell Maintenance
TEF	33	1	IL34	0.281651	3.11337	1	Stem Cell Maintenance
POU5F1	171	5	L1TD1, LEFTY1, NANOG, TDGF1, ZFP42	0.0285961	3.03792	1	Stem Cell Maintenance
TRIM28	69	2	ZNF501, ZNF572	0.150825	2.98283	1	Stem Cell Maintenance
NKX1-2	36	1	M1AP	0.302949	2.84616	1	Stem Cell Maintenance
ELF2	113	3	AURKC, IL23A, PHC1	0.103558	2.73236	1	Stem Cell Maintenance
PATZ1	38	1	LECT1	0.316798	2.69206	1	Stem Cell Maintenance
HOXA7	77	2	LY75, TTC39C	0.178987	2.66372	1	Stem Cell Maintenance
NFIL3	39	1	IL34	0.323619	2.62115	1	Stem Cell Maintenance
NR3C2	42	1	MT1E	0.343678	2.42914	1	Stem Cell Maintenance
OTX2	85	2	HESX1, TMEM30B	0.207864	2.40634	1	Stem Cell Maintenance
ARID3A	86	2	GSTO2, MT1E	0.21151	2.37731	1	Stem Cell Maintenance
HOXC9	43	1	CHST4	0.350232	2.37103	1	Stem Cell Maintenance
MGA	43	1	IL34	0.350232	2.37103	1	Stem Cell Maintenance
MYB	88	2	EPHX3, LCK	0.218819	2.32189	1	Stem Cell Maintenance
ZIC3	133	3	IL23A, IL34, STAG3	0.147546	2.30998	1	Stem Cell Maintenance
CDX2	89	2	CHST4, SLC15A1	0.222483	2.29511	1	Stem Cell Maintenance
HLF	45	1	IL34	0.363145	2.26315	1	Stem Cell Maintenance
GBX1	91	2	LECT1, M1AP	0.229823	2.24335	1	Stem Cell Maintenance
NKX3-1	46	1	PHC1	0.369506	2.21267	1	Stem Cell Maintenance
RBPJ	46	1	AP1M2	0.369506	2.21267	1	Stem Cell Maintenance
STAT2	93	2	DPEP1, HERC6	0.23718	2.19398	1	Stem Cell Maintenance
IRF4	283	6	A2ML1, DSG3, LAD1, MACC1, RCL1, ST14	0.0647145	2.18384	1	Stem Cell Maintenance
GFI1	94	2	EPHX3, GRPR	0.240863	2.16998	1	Stem Cell Maintenance
GATA5	47	1	CHST4	0.375803	2.16463	1	Stem Cell Maintenance
TBX21	47	1	CHST4	0.375803	2.16463	1	Stem Cell Maintenance
ZNF652	142	3	SCGB3A2, SEPHS1, ZNF572	0.169027	2.1596	1	Stem Cell Maintenance
CHD2	195	4	DPEP1, DSG3, KLK5, ST14	0.131075	2.10015	1	Stem Cell Maintenance
CEBPD	50	1	POU5F1	0.394322	2.03172	1	Stem Cell Maintenance
POU4F2	101	2	DSG3, EMB	0.266697	2.01584	1	Stem Cell Maintenance
VDR	51	1	CALB1	0.400372	1.99105	1	Stem Cell Maintenance
HSF4	104	2	MT1E, PHC1	0.277775	1.95629	1	Stem Cell Maintenance
TCF12	697	13	A2ML1, CRYBB1, DPEP1, DSG3, EPCAM, IL34, IQSEC2, KLK5, LCK, MAP4K1, RCL1, ST14, VWDE	0.0298429	1.94358	1	Stem Cell Maintenance
ONECUT1	53	1	HENMT1	0.412293	1.91431	1	Stem Cell Maintenance
WRNIP1	53	1	DSG3	0.412293	1.91431	1	Stem Cell Maintenance
NANOG	214	4	L1TD1, LCK, LECT1, POU5F1	0.165964	1.90849	1	Stem Cell Maintenance
RUNX3	110	2	CLDN7, IL23A	0.299892	1.84717	1	Stem Cell Maintenance
NFKB1	650	11	A2ML1, CR2, CXCR2, EPCAM, FGF8, IL23A, KLK5, LAD1, NLRP2, RCL1, ST14	0.102703	1.74724	1	Stem Cell Maintenance
AR	183	3	MT1E, MT1X, TMPRSS2	0.43405	1.66453	1	Stem Cell Maintenance
PITX2	61	1	HESX1	0.457664	1.65846	1	Stem Cell Maintenance
CDX1	64	1	CHST4	0.473764	1.57926	1	Stem Cell Maintenance
SOX2	66	1	L1TD1	0.484232	1.53052	1	Stem Cell Maintenance
HIC1	67	1	IL34	0.489388	1.50726	1	Stem Cell Maintenance
JUND	749	11	ACAP1, DPEP1, EAF2, EPCAM, FAM46B, LAD1, MT1G, PAK1, RCL1, SELV, VWDE	0.186618	1.50579	1	Stem Cell Maintenance
HNF4G	271	4	AGMAT, HBA2, RAB17, VWDE	0.350504	1.49709	1	Stem Cell Maintenance
MEF2C	207	3	LAD1, RCL1, ST14	0.465082	1.46707	1	Stem Cell Maintenance
CEBPG	71	1	GSTO2	0.509504	1.42088	1	Stem Cell Maintenance
SMARCC1	71	1	ACAP1	0.509504	1.42088	1	Stem Cell Maintenance
GBX2	143	2	LECT1, M1AP	0.655677	1.41266	1	Stem Cell Maintenance
EP300	1860	25	A2ML1, ACAP1, CHGA, DPEP1, DSG3, EAF2, EPHX3, ESRP1, FOXH1, KANK3, KLK5, LAD1, MAL2, MAP4K1, MPP1, MT1G, NLRP2, RAB17, RCL1, SCG3, SLC18A2, SNAI3, USP44, VAV1, VWDE	0.113336	1.39856	1	Stem Cell Maintenance
ESRRA	291	4	AURKC, CHST4, RAB17, STAG3	0.541193	1.39149	1	Stem Cell Maintenance
BCL11A	365	5	A2ML1, DSG3, LAD1, RCL1, ST14	0.418537	1.38839	1	Stem Cell Maintenance
ZEB1	294	4	EPCAM, KLK5, SH2D3A, VAV1	0.543231	1.3769	1	Stem Cell Maintenance
NR2E1	147	2	LECT1, RBM47	0.659975	1.37344	1	Stem Cell Maintenance
LEF1	222	3	CHGA, IL23A, PHC1	0.488227	1.36567	1	Stem Cell Maintenance
ESRRB	148	2	AURKC, CHST4	0.661081	1.36399	1	Stem Cell Maintenance
NFIC	297	4	CSH1, ITM2A, LECT1, RBM47	0.545368	1.36264	1	Stem Cell Maintenance
SOX9	74	1	SCGB3A2	0.524071	1.36233	1	Stem Cell Maintenance
SNAI2	75	1	POU5F1	0.528831	1.34386	1	Stem Cell Maintenance
PBX1	76	1	NANOG	0.533543	1.32588	1	Stem Cell Maintenance
POLR3A	77	1	ACAP1	0.538208	1.30838	1	Stem Cell Maintenance
NR6A1	77	1	AURKC	0.538208	1.30838	1	Stem Cell Maintenance
CEBPB	641	8	ACAP1, CSH1, CSH2, DPEP1, EAF2, RAB17, SLC18A2, VWDE	0.540144	1.265	1	Stem Cell Maintenance
RELA	482	6	CR2, CXCR2, EPCAM, FGF8, IL23A, NLRP2	0.487049	1.25913	1	Stem Cell Maintenance
IRF8	81	1	RPL39L	0.556409	1.24273	1	Stem Cell Maintenance
HEY1	163	2	DPEP1, VWDE	0.678927	1.23607	1	Stem Cell Maintenance
HSF2	82	1	PHC1	0.560847	1.22734	1	Stem Cell Maintenance
ETS2	330	4	IL23A, LCK, MT1E, PHC1	0.574463	1.22283	1	Stem Cell Maintenance
PITX3	84	1	SEPHS1	0.56959	1.19765	1	Stem Cell Maintenance
EBF1	676	8	A2ML1, DPEP1, DSG3, KLK5, MAP4K1, RBM47, RCL1, ST14	0.554008	1.19675	1	Stem Cell Maintenance
FOSL2	172	2	SLC18A2, VWDE	0.690492	1.17015	1	Stem Cell Maintenance
EWSR1	86	1	LECT1	0.578159	1.16937	1	Stem Cell Maintenance
RREB1	86	1	LECT1	0.578159	1.16937	1	Stem Cell Maintenance
RAX	86	1	M1AP	0.578159	1.16937	1	Stem Cell Maintenance
RUNX2	175	2	IL23A, SNAI3	0.694446	1.1497	1	Stem Cell Maintenance
BARX1	91	1	LECT1	0.598847	1.10415	1	Stem Cell Maintenance
ESRRG	184	2	AURKC, CHST4	0.706524	1.09239	1	Stem Cell Maintenance
GATA3	94	1	CHST4	0.610772	1.06837	1	Stem Cell Maintenance
HMGN3	94	1	DPEP1	0.610772	1.06837	1	Stem Cell Maintenance
MEOX2	94	1	TTC39C	0.610772	1.06837	1	Stem Cell Maintenance
HDAC2	379	4	DPEP1, HBA2, RAB17, VWDE	0.792667	1.06061	1	Stem Cell Maintenance
ZFX	95	1	EPHX3	0.614668	1.05694	1	Stem Cell Maintenance
DLX1	95	1	TMEM30B	0.614668	1.05694	1	Stem Cell Maintenance
MEF2A	573	6	DSG3, KLK5, LAD1, RCL1, ST14, TMEM30B	0.830055	1.05259	1	Stem Cell Maintenance
FOXA1	669	7	KANK3, MT1G, SCG3, SLC15A3, SLC18A2, USP44, VWDE	0.842192	1.05201	1	Stem Cell Maintenance
BCL3	289	3	FAM46B, KLK5, PYCARD	0.766086	1.04254	1	Stem Cell Maintenance
RARG	289	3	GRPR, M1AP, STAG3	0.766086	1.04254	1	Stem Cell Maintenance
CREB3L1	97	1	IL34	0.622344	1.03488	1	Stem Cell Maintenance
ZNF740	97	1	LECT1	0.622344	1.03488	1	Stem Cell Maintenance
JUNB	98	1	DPEP1	0.626125	1.02416	1	Stem Cell Maintenance
POU2F2	591	6	CHST4, DSG3, KLK5, MAP4K1, RCL1, ST14	0.834382	1.01932	1	Stem Cell Maintenance
LMX1B	99	1	NLRP2	1	1.01365	1	Stem Cell Maintenance
PAX5	499	5	DSG3, GRPR, MAP4K1, RCL1, ST14	1	1.00551	1	Stem Cell Maintenance
RAD21	1101	11	A2ML1, ADAMTS8, DNMT3B, DPEP1, FZD5, GRPR, LRRC16B, NECAB1, RCL1, SEC14L5, VWDE	1	1.00256	1	Stem Cell Maintenance
TCF7L2	101	1	PHC1	1	0.993288	1	Stem Cell Maintenance
POU4F1	102	1	DSG3	1	0.983409	1	Stem Cell Maintenance
RFX7	311	3	EPHX3, NECAB1, PHC1	1	0.96707	1	Stem Cell Maintenance
ZIC1	105	1	IL23A	1	0.954911	1	Stem Cell Maintenance
RXRA	631	6	A2ML1, HBA2, LAD1, MT1G, RCL1, VWDE	1	0.952286	1	Stem Cell Maintenance
PBX3	422	4	DSG3, KANK3, KLK5, ST14	1	0.94963	1	Stem Cell Maintenance
ZNF263	323	3	DPEP1, GLS2, IQSEC2	1	0.930288	1	Stem Cell Maintenance
LBX2	108	1	M1AP	1	0.928011	1	Stem Cell Maintenance
JUN	540	5	ACAP1, EAF2, IL23A, MACC1, VWDE	1	0.926671	1	Stem Cell Maintenance
RFX1	544	5	EPHX3, IL23A, KIAA0319, PDZD4, PHC1	1	0.919622	1	Stem Cell Maintenance
HOXA10	109	1	CHST4	1	0.919376	1	Stem Cell Maintenance
MXI1	110	1	DPEP1	1	0.9109	1	Stem Cell Maintenance
CREB3L2	110	1	IL34	1	0.9109	1	Stem Cell Maintenance
E2F3	111	1	IL23A	1	0.902578	1	Stem Cell Maintenance
ZBTB7A	229	2	DPEP1, TFR2	1	0.87403	1	Stem Cell Maintenance
NR2F2	115	1	POU5F1	1	0.870749	1	Stem Cell Maintenance
BARHL2	116	1	LECT1	1	0.863138	1	Stem Cell Maintenance
TCF7	118	1	PHC1	1	0.848306	1	Stem Cell Maintenance
MAX	824	7	ACAP1, DPEP1, EAF2, GLDC, NMRAL1, RAB17, VSNL1	0.857526	0.846178	1	Stem Cell Maintenance
TBP	592	5	CABYR, DPEP1, DSG3, KLK5, SCGB3A2	1	0.842523	1	Stem Cell Maintenance
FOXA2	480	4	HBA2, SCG3, USP44, VWDE	1	0.831666	1	Stem Cell Maintenance
STAT3	604	5	DSG3, FAAH2, KLK5, NANOG, RCL1	0.836333	0.825179	1	Stem Cell Maintenance
LMO2	122	1	EPHX3	1	0.820113	1	Stem Cell Maintenance
RARA	368	3	GRPR, M1AP, STAG3	1	0.813895	1	Stem Cell Maintenance
MYCN	123	1	IL34	1	0.813354	1	Stem Cell Maintenance
RUNX1	123	1	PRKCQ	1	0.813354	1	Stem Cell Maintenance
PKNOX2	125	1	PHC1	1	0.800162	1	Stem Cell Maintenance
HNF4A	753	6	AGMAT, FZD5, HBA2, MT1G, RAB17, VWDE	0.710016	0.792184	1	Stem Cell Maintenance
SPDEF	253	2	EFCAB13, ZNF860	1	0.789583	1	Stem Cell Maintenance
CREB3	507	4	AASS, CCDC169, RAB25, ZNF501	0.821676	0.786031	1	Stem Cell Maintenance
SIN3A	255	2	DPEP1, MAP4K1	1	0.783269	1	Stem Cell Maintenance
CPEB1	255	2	ECHDC3, SEPHS1	1	0.783269	1	Stem Cell Maintenance
MAFF	256	2	MARVELD3, VWDE	1	0.780149	1	Stem Cell Maintenance
STAT5A	131	1	AP1M2	1	0.763022	1	Stem Cell Maintenance
EN2	131	1	M1AP	1	0.763022	1	Stem Cell Maintenance
YY1	1039	8	DPEP1, LAD1, RCL1, ST14, USP44, ZNF350, ZNF613, ZNF649	0.62909	0.762113	1	Stem Cell Maintenance
NR3C1	394	3	IL34, MT1E, MT1X	1	0.758856	1	Stem Cell Maintenance
GATA2	525	4	DPEP1, IL34, MACC1, RAB17	0.822619	0.758236	1	Stem Cell Maintenance
PDX1	135	1	TTC39C	1	0.740109	1	Stem Cell Maintenance
TCF3	408	3	CR2, EPHX3, POU5F1	0.801972	0.732147	1	Stem Cell Maintenance
PRDM1	138	1	IL34	1	0.723803	1	Stem Cell Maintenance
KLF12	824	6	CLDN7, FAM46B, MB21D1, STAG3, ZNF667, ZNF860	0.589569	0.720991	1	Stem Cell Maintenance
EN1	140	1	M1AP	1	0.713323	1	Stem Cell Maintenance
NFIA	140	1	RBM47	1	0.713323	1	Stem Cell Maintenance
TCF7L1	140	1	PHC1	1	0.713323	1	Stem Cell Maintenance
EGR2	284	2	MPP1, POLR3G	1	0.701779	1	Stem Cell Maintenance
RARB	144	1	STAG3	1	0.693243	1	Stem Cell Maintenance
XBP1	292	2	RAB25, ZNF501	1	0.682167	1	Stem Cell Maintenance
FOXO3	147	1	TMEM30B	1	0.678905	1	Stem Cell Maintenance
RFX5	738	5	EPHX3, KIAA0319, MYBPC2, PHC1, ZNF454	0.567998	0.670079	1	Stem Cell Maintenance
MEF2D	149	1	TMEM30B	1	0.669669	1	Stem Cell Maintenance
RFX4	888	6	EPHX3, KIAA0319, NECAB1, PDZD4, PHC1, ZNF454	0.391318	0.66664	1	Stem Cell Maintenance
SP3	1765	12	DNMT3B, LECT1, MB21D1, MB21D2, MPP1, PDPR, POLR3G, SEPHS1, STAG3, USP44, ZNF667, ZNF860	0.209642	0.66154	1	Stem Cell Maintenance
TFAP2A	454	3	CSH1, GALNT3, KIAA0319	0.634229	0.656063	1	Stem Cell Maintenance
TCF4	605	4	LY75, MT1X, NODAL, VWDE	0.533556	0.654843	1	Stem Cell Maintenance
IRF1	154	1	DPEP1	1	0.647636	1	Stem Cell Maintenance
NFIB	154	1	RBM47	1	0.647636	1	Stem Cell Maintenance
NR5A1	154	1	POU5F1	1	0.647636	1	Stem Cell Maintenance
TAL1	620	4	DPEP1, MACC1, RAB17, TFR2	0.535271	0.638446	1	Stem Cell Maintenance
CTCF	2146	14	A2ML1, ADAMTS8, CA4, DNMT3B, DPEP1, GALNT3, GPR160, GRPR, IDO1, NECAB1, RPL39L, SLFN13, SUCLA2, ZNF829	0.108023	0.628652	1	Stem Cell Maintenance
NHLH1	317	2	NECAB1, ZNF860	0.77429	0.6273	1	Stem Cell Maintenance
POU3F3	159	1	ECHDC3	1	0.626997	1	Stem Cell Maintenance
SMC3	319	2	A2ML1, DPEP1	0.774543	0.623285	1	Stem Cell Maintenance
MYC	949	6	ACAP1, CA4, DPEP1, IL34, PTPRN2, RCL1	0.315256	0.621702	1	Stem Cell Maintenance
RFX2	801	5	EPHX3, KIAA0319, PDZD4, PHC1, ZNF454	0.364062	0.615204	1	Stem Cell Maintenance
ETV1	648	4	EFCAB13, RBM47, ZNF311, ZNF544	0.422664	0.609883	1	Stem Cell Maintenance
CCNT2	165	1	DPEP1	1	0.603892	1	Stem Cell Maintenance
MAFK	494	3	DPEP1, MARVELD3, VWDE	0.495544	0.60149	1	Stem Cell Maintenance
ATF7	331	2	CCDC169, RAB25	0.77661	0.600217	1	Stem Cell Maintenance
EGR4	167	1	MPP1	1	0.596561	1	Stem Cell Maintenance
MSX2	168	1	LECT1	1	0.592962	1	Stem Cell Maintenance
NKX6-1	170	1	MT1E	1	0.585891	1	Stem Cell Maintenance
NFYA	1506	9	AASS, AURKC, CABYR, EAF2, FAM46B, GSTO2, PIM2, VASH2, ZNF253	0.136979	0.579988	1	Stem Cell Maintenance
NFE2	344	2	CHRNB2, DPEP1	0.77983	0.577053	1	Stem Cell Maintenance
ETS1	1350	8	DPEP1, EPHX3, GRPR, IL23A, LCK, PHC1, ZNF311, ZNF544	0.155045	0.576742	1	Stem Cell Maintenance
RFX3	856	5	EPHX3, KIAA0319, PDZD4, PHC1, ZNF454	0.289524	0.57394	1	Stem Cell Maintenance
FLI1	862	5	EMB, LECT1, RBM47, ZNF311, ZNF544	0.290355	0.569759	1	Stem Cell Maintenance
E2F2	176	1	KIAA0319	1	0.565647	1	Stem Cell Maintenance
SMARCA4	179	1	DPEP1	1	0.556037	1	Stem Cell Maintenance
MEF2B	179	1	TMEM30B	1	0.556037	1	Stem Cell Maintenance
MAF	181	1	CHST4	1	0.549808	1	Stem Cell Maintenance
ZBTB18	181	1	TMEM30B	1	0.549808	1	Stem Cell Maintenance
CREB1	909	5	AURKC, CCDC169, GRPR, RAB25, ZNF501	0.228852	0.538927	1	Stem Cell Maintenance
ELK3	736	4	RBM47, ZNF311, ZNF544, ZNF829	0.258077	0.534337	1	Stem Cell Maintenance
ELK1	1465	8	CHRNB2, IL23A, PHC1, RBM47, ZNF311, ZNF502, ZNF544, ZNF829	0.0761176	0.528235	1	Stem Cell Maintenance
CREB5	376	2	RAB25, ZNF501	0.594833	0.526896	1	Stem Cell Maintenance
ELK4	753	4	EFCAB13, RBM47, ZNF311, ZNF544	0.259413	0.521789	1	Stem Cell Maintenance
BACH2	191	1	IL23A	1	0.520631	1	Stem Cell Maintenance
NFYB	381	2	DPEP1, ZNF253	0.596423	0.519824	1	Stem Cell Maintenance
KLF4	2550	14	CBR1, CLDN7, DNAJA4, FAM46B, FHDC1, IL34, MB21D1, NANOG, PDPR, POLR3G, STAG3, USP44, ZNF667, ZNF860	0.0142473	0.517681	1	Stem Cell Maintenance
EGR1	1321	7	CHGA, CHRNB2, DPEP1, MAP4K1, POLR3G, RAB17, STAG3	0.0853634	0.513683	1	Stem Cell Maintenance
ASCL2	195	1	IL34	1	0.509803	1	Stem Cell Maintenance
ZBTB14	588	3	EPHX3, KIAA0319, NECAB1	0.293839	0.50262	1	Stem Cell Maintenance
SPIB	198	1	EPHX3	1	0.50197	1	Stem Cell Maintenance
ERF	597	3	AURKC, ZNF311, ZNF544	0.294423	0.494795	1	Stem Cell Maintenance
E2F6	601	3	DPEP1, KLK5, RCL1	0.294898	0.491393	1	Stem Cell Maintenance
USF1	802	4	DPEP1, GLDC, KLK5, VWDE	0.201037	0.488612	1	Stem Cell Maintenance
ERG	804	4	RBM47, TMPRSS2, ZNF311, ZNF544	0.201339	0.48735	1	Stem Cell Maintenance
NR4A2	208	1	LY75	0.727139	0.477485	1	Stem Cell Maintenance
IRF3	209	1	RPL39L	0.727249	0.475167	1	Stem Cell Maintenance
MSX1	209	1	M1AP	0.727249	0.475167	1	Stem Cell Maintenance
ETV5	633	3	EFCAB13, RBM47, ZNF544	0.223447	0.465735	1	Stem Cell Maintenance
POU2F3	214	1	ECHDC3	0.727988	0.463905	1	Stem Cell Maintenance
RORA	215	1	CHRNB2	0.728172	0.461716	1	Stem Cell Maintenance
ARNT	216	1	IL34	0.728368	0.459547	1	Stem Cell Maintenance
USF2	431	2	CXCR2, DSG3	0.454471	0.458171	1	Stem Cell Maintenance
BATF3	217	1	ZNF501	0.728576	0.457399	1	Stem Cell Maintenance
ATF4	219	1	ZNF501	0.729025	0.45316	1	Stem Cell Maintenance
ETV4	652	3	EFCAB13, ZNF311, ZNF544	0.225361	0.451695	1	Stem Cell Maintenance
E2F4	440	2	DPEP1, PHC1	0.334127	0.448568	1	Stem Cell Maintenance
ZNF219	226	1	LECT1	0.730948	0.43892	1	Stem Cell Maintenance
SP8	1335	6	LECT1, MB21D2, POLR3G, SEPHS1, STAG3, ZNF667	0.0327262	0.432998	1	Stem Cell Maintenance
SP2	231	1	DNMT3B	0.732634	0.429278	1	Stem Cell Maintenance
ELF3	494	2	CLDN7, ZNF677	0.249127	0.398329	1	Stem Cell Maintenance
HSF1	250	1	PHC1	0.525188	0.396172	1	Stem Cell Maintenance
E2F1	1021	4	FA2H, IL23A, MT1G, PHC1	0.0503754	0.379413	1	Stem Cell Maintenance
TFEC	263	1	RPL39L	0.527616	0.376287	1	Stem Cell Maintenance
ETV6	1295	5	CHRNB2, EPHX3, GSTO2, ZNF572, ZNF677	0.0198324	0.370716	1	Stem Cell Maintenance
SUZ12	271	1	MT1E	0.530409	0.365002	1	Stem Cell Maintenance
MYEF2	275	1	TMEM30B	0.532148	0.359606	1	Stem Cell Maintenance
FEV	842	3	LECT1, ZNF311, ZNF544	0.0515432	0.346275	1	Stem Cell Maintenance
SRF	578	2	KLK5, RCL1	0.134863	0.338902	1	Stem Cell Maintenance
GTF2B	296	1	ACAP1	0.377562	0.33368	1	Stem Cell Maintenance
STAT1	310	1	HERC6	0.380714	0.318354	1	Stem Cell Maintenance
PPARG	314	1	RCL1	0.382164	0.314227	1	Stem Cell Maintenance
FOS	624	2	ACAP1, EAF2	0.0987011	0.313161	1	Stem Cell Maintenance
ETV2	318	1	ZNF311	0.383844	0.310204	1	Stem Cell Maintenance
JDP2	633	2	RAB25, ZNF501	0.0996738	0.308563	1	Stem Cell Maintenance
ATF3	642	2	LY75, ZNF501	0.101086	0.304095	1	Stem Cell Maintenance
KLF13	325	1	STAG3	0.38732	0.303402	1	Stem Cell Maintenance
TAF1	649	2	DPEP1, ZNF253	0.0712177	0.300706	1	Stem Cell Maintenance
ELF1	1018	3	EPHX3, RCL1, ZNF677	0.0145902	0.283835	1	Stem Cell Maintenance
SIX5	358	1	MACC1	0.274409	0.274932	1	Stem Cell Maintenance
TFAP4	360	1	EPHX3	0.275155	0.273375	1	Stem Cell Maintenance
ELF4	724	2	ZNF677, ZNF880	0.0531079	0.268517	1	Stem Cell Maintenance
TFAP2C	368	1	KIAA0319	0.278645	0.267315	1	Stem Cell Maintenance
ATF2	420	1	ZNF501	0.136138	0.233569	1	Stem Cell Maintenance
ETV3	837	2	AURKC, ZNF311	0.019262	0.230937	1	Stem Cell Maintenance
POU2F1	428	1	IL23A	0.136742	0.229107	1	Stem Cell Maintenance
ZNF143	434	1	A2ML1	0.137584	0.225868	1	Stem Cell Maintenance
NFE2L2	497	1	TTC39C	0.0676947	0.196595	1	Stem Cell Maintenance
EHF	524	1	ZNF677	0.0694901	0.186208	1	Stem Cell Maintenance
ETV7	553	1	PHC1	0.0479177	0.176183	1	Stem Cell Maintenance
ATF1	630	1	ZNF501	0.0233418	0.154052	1	Stem Cell Maintenance
TFE3	454	0		0.026184	0	1	Stem Cell Maintenance
SREBF1	384	0		0.0358995	0	1	Stem Cell Maintenance
TFEB	385	0		0.0359248	0	1	Stem Cell Maintenance
NR2F1	400	0		0.0368723	0	1	Stem Cell Maintenance
ARNTL	347	0		0.0535981	0	1	Stem Cell Maintenance
ESR1	355	0		0.0541883	0	1	Stem Cell Maintenance
YY2	365	0		0.0555318	0	1	Stem Cell Maintenance
BHLHE40	369	0		0.0562553	0	1	Stem Cell Maintenance
MYOD1	270	0		0.119759	0	1	Stem Cell Maintenance
SREBF2	271	0		0.119881	0	1	Stem Cell Maintenance
NR2F6	285	0		0.122976	0	1	Stem Cell Maintenance
ZBTB33	227	0		0.179125	0	1	Stem Cell Maintenance
ZNF281	227	0		0.179125	0	1	Stem Cell Maintenance
NR2C2	235	0		0.180487	0	1	Stem Cell Maintenance
BRCA1	241	0		0.182278	0	1	Stem Cell Maintenance
BACH1	243	0		0.183017	0	1	Stem Cell Maintenance
BHLHE41	250	0		0.186141	0	1	Stem Cell Maintenance
SMARCB1	186	0		0.269704	0	1	Stem Cell Maintenance
EGR3	187	0		0.269819	0	1	Stem Cell Maintenance
TP53	187	0		0.269819	0	1	Stem Cell Maintenance
RXRB	191	0		0.270537	0	1	Stem Cell Maintenance
MLX	195	0		0.271655	0	1	Stem Cell Maintenance
CTBP2	197	0		0.272359	0	1	Stem Cell Maintenance
POU3F1	203	0		0.27503	0	1	Stem Cell Maintenance
PPARA	205	0		0.276101	0	1	Stem Cell Maintenance
REL	210	0		0.279155	0	1	Stem Cell Maintenance
RXRG	215	0		0.282728	0	1	Stem Cell Maintenance
POU3F2	217	0		0.284296	0	1	Stem Cell Maintenance
MAFB	142	0		0.409057	0	1	Stem Cell Maintenance
TGIF1	143	0		0.40909	0	1	Stem Cell Maintenance
ISX	150	0		0.410255	0	1	Stem Cell Maintenance
BCLAF1	156	0		0.412475	0	1	Stem Cell Maintenance
TEAD1	160	0		0.414534	0	1	Stem Cell Maintenance
ALX1	162	0		0.415727	0	1	Stem Cell Maintenance
FOXC1	164	0		0.417026	0	1	Stem Cell Maintenance
CTCFL	166	0		0.418427	0	1	Stem Cell Maintenance
ATF6	99	0		0.629443	0	1	Stem Cell Maintenance
ITGB2	99	0		0.629443	0	1	Stem Cell Maintenance
FOXO1	102	0		0.629516	0	1	Stem Cell Maintenance
HOXA9	102	0		0.629516	0	1	Stem Cell Maintenance
HOXD9	103	0		0.629613	0	1	Stem Cell Maintenance
PITX1	104	0		0.629744	0	1	Stem Cell Maintenance
PRRX1	104	0		0.629744	0	1	Stem Cell Maintenance
HOXA13	105	0		0.629911	0	1	Stem Cell Maintenance
FOXL1	106	0		0.630111	0	1	Stem Cell Maintenance
TFAP2B	106	0		0.630111	0	1	Stem Cell Maintenance
UNCX	106	0		0.630111	0	1	Stem Cell Maintenance
POU6F2	106	0		0.630111	0	1	Stem Cell Maintenance
HOXD13	107	0		0.630344	0	1	Stem Cell Maintenance
HIF1A	108	0		0.630609	0	1	Stem Cell Maintenance
TCF21	108	0		0.630609	0	1	Stem Cell Maintenance
HERPUD1	108	0		0.630609	0	1	Stem Cell Maintenance
HOXC11	109	0		0.630905	0	1	Stem Cell Maintenance
HOXC10	110	0		0.631233	0	1	Stem Cell Maintenance
LHX3	110	0		0.631233	0	1	Stem Cell Maintenance
SOX4	120	0		0.636077	0	1	Stem Cell Maintenance
MEIS3	121	0		0.636705	0	1	Stem Cell Maintenance
MEIS1	128	0		0.64174	0	1	Stem Cell Maintenance
TAF7	128	0		0.64174	0	1	Stem Cell Maintenance
POU5F1B	128	0		0.64174	0	1	Stem Cell Maintenance
FOXJ2	129	0		0.642544	0	1	Stem Cell Maintenance
FOXJ3	134	0		0.646853	0	1	Stem Cell Maintenance
FOSL1	135	0		0.647769	0	1	Stem Cell Maintenance
ALX3	135	0		0.647769	0	1	Stem Cell Maintenance
MEIS2	135	0		0.647769	0	1	Stem Cell Maintenance
PRRX2	139	0		0.6516	0	1	Stem Cell Maintenance
ABL1	10	0		1	0	1	Stem Cell Maintenance
AES	4	0		1	0	1	Stem Cell Maintenance
AHR	18	0		1	0	1	Stem Cell Maintenance
AIP	5	0		1	0	1	Stem Cell Maintenance
ANKRD1	1	0		1	0	1	Stem Cell Maintenance
APBB1	1	0		1	0	1	Stem Cell Maintenance
APC	11	0		1	0	1	Stem Cell Maintenance
APEX1	5	0		1	0	1	Stem Cell Maintenance
ARID1A	2	0		1	0	1	Stem Cell Maintenance
ARNTL2	1	0		1	0	1	Stem Cell Maintenance
ARX	56	0		1	0	1	Stem Cell Maintenance
ASCL1	7	0		1	0	1	Stem Cell Maintenance
ASH1L	2	0		1	0	1	Stem Cell Maintenance
ASXL1	1	0		1	0	1	Stem Cell Maintenance
ATF5	7	0		1	0	1	Stem Cell Maintenance
ATOH1	10	0		1	0	1	Stem Cell Maintenance
BARD1	1	0		1	0	1	Stem Cell Maintenance
BARX2	22	0		1	0	1	Stem Cell Maintenance
BCL11B	2	0		1	0	1	Stem Cell Maintenance
BCL6	22	0		1	0	1	Stem Cell Maintenance
BDP1	76	0		1	0	1	Stem Cell Maintenance
BIN1	1	0		1	0	1	Stem Cell Maintenance
BPTF	4	0		1	0	1	Stem Cell Maintenance
BRD7	4	0		1	0	1	Stem Cell Maintenance
BRIP1	1	0		1	0	1	Stem Cell Maintenance
BTAF1	2	0		1	0	1	Stem Cell Maintenance
BTF3	9	0		1	0	1	Stem Cell Maintenance
BTG2	4	0		1	0	1	Stem Cell Maintenance
CBFA2T3	2	0		1	0	1	Stem Cell Maintenance
CBX6	1	0		1	0	1	Stem Cell Maintenance
CBX7	1	0		1	0	1	Stem Cell Maintenance
CBX8	1	0		1	0	1	Stem Cell Maintenance
CDCA7L	1	0		1	0	1	Stem Cell Maintenance
CEBPZ	5	0		1	0	1	Stem Cell Maintenance
CHD4	1	0		1	0	1	Stem Cell Maintenance
CHD8	1	0		1	0	1	Stem Cell Maintenance
CITED2	3	0		1	0	1	Stem Cell Maintenance
CLOCK	18	0		1	0	1	Stem Cell Maintenance
CNBP	1	0		1	0	1	Stem Cell Maintenance
CNOT7	1	0		1	0	1	Stem Cell Maintenance
CNOT8	1	0		1	0	1	Stem Cell Maintenance
COPS5	3	0		1	0	1	Stem Cell Maintenance
CRABP2	1	0		1	0	1	Stem Cell Maintenance
CREBBP	24	0		1	0	1	Stem Cell Maintenance
CREM	20	0		1	0	1	Stem Cell Maintenance
CRTC1	1	0		1	0	1	Stem Cell Maintenance
CRX	66	0		1	0	1	Stem Cell Maintenance
CTNNBIP1	2	0		1	0	1	Stem Cell Maintenance
CUX1	51	0		1	0	1	Stem Cell Maintenance
DDB2	2	0		1	0	1	Stem Cell Maintenance
DDIT3	19	0		1	0	1	Stem Cell Maintenance
DEK	5	0		1	0	1	Stem Cell Maintenance
DLX3	72	0		1	0	1	Stem Cell Maintenance
DLX4	71	0		1	0	1	Stem Cell Maintenance
DLX5	54	0		1	0	1	Stem Cell Maintenance
DNMT3A	7	0		1	0	1	Stem Cell Maintenance
DNMT3L	1	0		1	0	1	Stem Cell Maintenance
DR1	3	0		1	0	1	Stem Cell Maintenance
E2F5	3	0		1	0	1	Stem Cell Maintenance
E2F7	13	0		1	0	1	Stem Cell Maintenance
E2F8	4	0		1	0	1	Stem Cell Maintenance
E4F1	9	0		1	0	1	Stem Cell Maintenance
EAPP	4	0		1	0	1	Stem Cell Maintenance
ECD	2	0		1	0	1	Stem Cell Maintenance
EHMT2	4	0		1	0	1	Stem Cell Maintenance
EIF2AK2	4	0		1	0	1	Stem Cell Maintenance
ELL	3	0		1	0	1	Stem Cell Maintenance
ENO1	2	0		1	0	1	Stem Cell Maintenance
EPAS1	7	0		1	0	1	Stem Cell Maintenance
ERCC2	5	0		1	0	1	Stem Cell Maintenance
ERCC3	1	0		1	0	1	Stem Cell Maintenance
ESR2	50	0		1	0	1	Stem Cell Maintenance
EVX1	45	0		1	0	1	Stem Cell Maintenance
EZH2	30	0		1	0	1	Stem Cell Maintenance
FHL2	5	0		1	0	1	Stem Cell Maintenance
FOSB	4	0		1	0	1	Stem Cell Maintenance
FOXA3	1	0		1	0	1	Stem Cell Maintenance
FOXD3	61	0		1	0	1	Stem Cell Maintenance
FOXE1	1	0		1	0	1	Stem Cell Maintenance
FOXF1	10	0		1	0	1	Stem Cell Maintenance
FOXG1	18	0		1	0	1	Stem Cell Maintenance
FOXH1	1	0		1	0	1	Stem Cell Maintenance
FOXJ1	83	0		1	0	1	Stem Cell Maintenance
FOXL2	5	0		1	0	1	Stem Cell Maintenance
FOXM1	13	0		1	0	1	Stem Cell Maintenance
FOXN1	2	0		1	0	1	Stem Cell Maintenance
FOXN4	1	0		1	0	1	Stem Cell Maintenance
FOXO4	71	0		1	0	1	Stem Cell Maintenance
FOXP1	7	0		1	0	1	Stem Cell Maintenance
FOXP2	6	0		1	0	1	Stem Cell Maintenance
FOXP3	6	0		1	0	1	Stem Cell Maintenance
FOXQ1	21	0		1	0	1	Stem Cell Maintenance
FUBP1	1	0		1	0	1	Stem Cell Maintenance
FUBP3	1	0		1	0	1	Stem Cell Maintenance
FUS	3	0		1	0	1	Stem Cell Maintenance
GABPB1	1	0		1	0	1	Stem Cell Maintenance
GABPB2	1	0		1	0	1	Stem Cell Maintenance
GATA6	23	0		1	0	1	Stem Cell Maintenance
GCM1	5	0		1	0	1	Stem Cell Maintenance
GLI1	12	0		1	0	1	Stem Cell Maintenance
GLI2	87	0		1	0	1	Stem Cell Maintenance
GLI3	2	0		1	0	1	Stem Cell Maintenance
GRHL1	46	0		1	0	1	Stem Cell Maintenance
GTF2F1	93	0		1	0	1	Stem Cell Maintenance
GTF3A	4	0		1	0	1	Stem Cell Maintenance
GZF1	1	0		1	0	1	Stem Cell Maintenance
HAND2	1	0		1	0	1	Stem Cell Maintenance
HAX1	1	0		1	0	1	Stem Cell Maintenance
HBP1	68	0		1	0	1	Stem Cell Maintenance
HCFC1	4	0		1	0	1	Stem Cell Maintenance
HDAC10	2	0		1	0	1	Stem Cell Maintenance
HDAC11	4	0		1	0	1	Stem Cell Maintenance
HDAC3	17	0		1	0	1	Stem Cell Maintenance
HDAC4	16	0		1	0	1	Stem Cell Maintenance
HDAC5	7	0		1	0	1	Stem Cell Maintenance
HDAC7	10	0		1	0	1	Stem Cell Maintenance
HDAC9	20	0		1	0	1	Stem Cell Maintenance
HDGF	5	0		1	0	1	Stem Cell Maintenance
HES1	7	0		1	0	1	Stem Cell Maintenance
HES6	1	0		1	0	1	Stem Cell Maintenance
HEXIM1	2	0		1	0	1	Stem Cell Maintenance
HEY2	48	0		1	0	1	Stem Cell Maintenance
HHEX	2	0		1	0	1	Stem Cell Maintenance
HIF3A	2	0		1	0	1	Stem Cell Maintenance
HINFP	8	0		1	0	1	Stem Cell Maintenance
HIPK2	7	0		1	0	1	Stem Cell Maintenance
HIRA	1	0		1	0	1	Stem Cell Maintenance
HIVEP2	6	0		1	0	1	Stem Cell Maintenance
HLTF	2	0		1	0	1	Stem Cell Maintenance
HMGA1	26	0		1	0	1	Stem Cell Maintenance
HMGA2	4	0		1	0	1	Stem Cell Maintenance
HMGB2	2	0		1	0	1	Stem Cell Maintenance
HMGN1	2	0		1	0	1	Stem Cell Maintenance
HNRNPD	1	0		1	0	1	Stem Cell Maintenance
HOPX	2	0		1	0	1	Stem Cell Maintenance
HOXA1	67	0		1	0	1	Stem Cell Maintenance
HOXA11	54	0		1	0	1	Stem Cell Maintenance
HOXA4	48	0		1	0	1	Stem Cell Maintenance
HOXA5	74	0		1	0	1	Stem Cell Maintenance
HOXB1	1	0		1	0	1	Stem Cell Maintenance
HOXB13	94	0		1	0	1	Stem Cell Maintenance
HOXB4	58	0		1	0	1	Stem Cell Maintenance
HOXB7	46	0		1	0	1	Stem Cell Maintenance
HOXC13	69	0		1	0	1	Stem Cell Maintenance
HOXC6	42	0		1	0	1	Stem Cell Maintenance
HOXC8	58	0		1	0	1	Stem Cell Maintenance
HOXD1	27	0		1	0	1	Stem Cell Maintenance
HOXD3	80	0		1	0	1	Stem Cell Maintenance
HR	1	0		1	0	1	Stem Cell Maintenance
HTATIP2	3	0		1	0	1	Stem Cell Maintenance
ID1	1	0		1	0	1	Stem Cell Maintenance
ID2	4	0		1	0	1	Stem Cell Maintenance
ID3	1	0		1	0	1	Stem Cell Maintenance
ID4	63	0		1	0	1	Stem Cell Maintenance
IFI16	6	0		1	0	1	Stem Cell Maintenance
IKBKB	5	0		1	0	1	Stem Cell Maintenance
IKZF1	18	0		1	0	1	Stem Cell Maintenance
ILF2	1	0		1	0	1	Stem Cell Maintenance
ILF3	5	0		1	0	1	Stem Cell Maintenance
ING1	7	0		1	0	1	Stem Cell Maintenance
ING2	3	0		1	0	1	Stem Cell Maintenance
ING4	14	0		1	0	1	Stem Cell Maintenance
IRF2	55	0		1	0	1	Stem Cell Maintenance
IRF5	37	0		1	0	1	Stem Cell Maintenance
IRF7	58	0		1	0	1	Stem Cell Maintenance
IRF9	83	0		1	0	1	Stem Cell Maintenance
ISL1	2	0		1	0	1	Stem Cell Maintenance
JARID2	2	0		1	0	1	Stem Cell Maintenance
KAT2B	10	0		1	0	1	Stem Cell Maintenance
KAT5	3	0		1	0	1	Stem Cell Maintenance
KAT6A	1	0		1	0	1	Stem Cell Maintenance
KCNIP3	5	0		1	0	1	Stem Cell Maintenance
KDM2A	1	0		1	0	1	Stem Cell Maintenance
KDM4B	4	0		1	0	1	Stem Cell Maintenance
KDM4C	1	0		1	0	1	Stem Cell Maintenance
KHDRBS1	2	0		1	0	1	Stem Cell Maintenance
KHSRP	1	0		1	0	1	Stem Cell Maintenance
KLF10	5	0		1	0	1	Stem Cell Maintenance
KLF11	1	0		1	0	1	Stem Cell Maintenance
KLF15	2	0		1	0	1	Stem Cell Maintenance
KLF2	9	0		1	0	1	Stem Cell Maintenance
KLF3	4	0		1	0	1	Stem Cell Maintenance
KLF5	17	0		1	0	1	Stem Cell Maintenance
KLF6	13	0		1	0	1	Stem Cell Maintenance
KLF8	6	0		1	0	1	Stem Cell Maintenance
KLF9	2	0		1	0	1	Stem Cell Maintenance
L3MBTL1	1	0		1	0	1	Stem Cell Maintenance
LCOR	3	0		1	0	1	Stem Cell Maintenance
LIMD1	1	0		1	0	1	Stem Cell Maintenance
LIN28A	2	0		1	0	1	Stem Cell Maintenance
LMO3	2	0		1	0	1	Stem Cell Maintenance
LMO4	4	0		1	0	1	Stem Cell Maintenance
LRRFIP1	2	0		1	0	1	Stem Cell Maintenance
LYL1	4	0		1	0	1	Stem Cell Maintenance
MAFA	5	0		1	0	1	Stem Cell Maintenance
MAFG	83	0		1	0	1	Stem Cell Maintenance
MAML1	4	0		1	0	1	Stem Cell Maintenance
MAZ	7	0		1	0	1	Stem Cell Maintenance
MBD1	6	0		1	0	1	Stem Cell Maintenance
MCM2	1	0		1	0	1	Stem Cell Maintenance
MCM4	1	0		1	0	1	Stem Cell Maintenance
MCM6	1	0		1	0	1	Stem Cell Maintenance
MDM4	1	0		1	0	1	Stem Cell Maintenance
MECP2	7	0		1	0	1	Stem Cell Maintenance
MED1	2	0		1	0	1	Stem Cell Maintenance
MED15	1	0		1	0	1	Stem Cell Maintenance
MED23	1	0		1	0	1	Stem Cell Maintenance
MEN1	5	0		1	0	1	Stem Cell Maintenance
MITF	23	0		1	0	1	Stem Cell Maintenance
MKL1	4	0		1	0	1	Stem Cell Maintenance
MLLT10	3	0		1	0	1	Stem Cell Maintenance
MLLT3	4	0		1	0	1	Stem Cell Maintenance
MSC	8	0		1	0	1	Stem Cell Maintenance
MTA1	20	0		1	0	1	Stem Cell Maintenance
MTA2	2	0		1	0	1	Stem Cell Maintenance
MTA3	2	0		1	0	1	Stem Cell Maintenance
MTF1	11	0		1	0	1	Stem Cell Maintenance
MXD1	3	0		1	0	1	Stem Cell Maintenance
MXD4	1	0		1	0	1	Stem Cell Maintenance
MYBL1	17	0		1	0	1	Stem Cell Maintenance
MYBL2	36	0		1	0	1	Stem Cell Maintenance
MYOCD	3	0		1	0	1	Stem Cell Maintenance
MZF1	25	0		1	0	1	Stem Cell Maintenance
NAB1	1	0		1	0	1	Stem Cell Maintenance
NAB2	4	0		1	0	1	Stem Cell Maintenance
NCOA1	2	0		1	0	1	Stem Cell Maintenance
NCOA2	2	0		1	0	1	Stem Cell Maintenance
NCOA3	8	0		1	0	1	Stem Cell Maintenance
NCOA6	3	0		1	0	1	Stem Cell Maintenance
[truncated: 3,521 more rows]
