# Supplementary material for: The Transcription Factor-microRNA Regulatory Network during hESC-chondrogenesis
Source: Sci Rep. 2020 Mar 16;10:4744. doi: 10.1038/s41598-020-61734-4 (PMC7075910; doi:10.1038/s41598-020-61734-4)
Supplement: Supplementary file 10 — Supplementary information10 [file 41598_2020_61734_MOESM10_ESM.xlsx]

## Sheet: Key miRNAs regulating genes in 
miRNA	Number_miRNA_Targets	Intersection	Shared_Targets	P_val	Odd_Ratio	FDR	Cluster
hsa-miR-5696	6072	161	ABCA10, ABCA8, ADAM9, ALDH1L2, ANO1, ARHGEF3, BCO2, BDKRB2, BDNF, BMP10, BMP6, C3, C7, CALCRL, CCDC68, CCDC80, CCL2, CD55, CD93, CDH11, CDH13, CDKN2B, CEBPD, CFI, CHRM2, CHSY3, CKAP4, CLEC1B, CLUL1, COL1A2, COL4A6, COLEC10, CRHBP, CSRNP1, CTHRC1, DPP10, DRAM1, ECE1, EHD3, EMCN, ENDOD1, ERG, ERLEC1, EVI5, F5, FAM114A1, FAM46A, FBN1, FIBIN, FKBP14, FN1, FOSL2, FOXF1, GALNT1, GALNT5, GBP2, GBP5, GGT…	3.60613e-17	2.614	3.79365e-14	ECM Organization
hsa-miR-543	4730	131	ABCA10, ADAM12, ADAM9, AKAP6, ALDH1L2, ARHGEF3, ATP7B, BDNF, BMP10, C15orf41, C3, C7, CALCRL, CCDC80, CCL2, CD55, CDH11, CDH13, CDKN2B, CEBPD, CHPF2, CHRM2, CHSY3, CLEC2B, COL15A1, COL16A1, COL1A2, COL21A1, COL4A2, COL5A1, COLEC10, CRHBP, CSRNP1, CTBS, CTHRC1, CXCL1, CXCL14, DPP10, DPP4, DRAM1, EHD3, EMCN, ENDOD1, ERG, EVI5, F5, FBN1, FIBIN, FKBP7, FN1, FNDC3B, FOSL2, FOXF1, GALNT1, GBP1, GBP4, G…	1.28989e-14	2.50475	6.78483e-12	ECM Organization
hsa-miR-6844	4297	120	ABCA10, ADAM12, AKAP6, ART4, BDKRB2, BDNF, BIK, C15orf41, C1QTNF1, C7, CALCRL, CCDC80, CDH11, CDH13, CEBPD, CHRM2, CLEC2B, COL15A1, COL1A1, COL21A1, COL3A1, COL5A1, COLEC10, CPA4, CRHBP, CTBS, DPP10, DPP4, EHD3, EMCN, ENDOD1, ERG, F5, FAM46A, FBLN5, FBN1, FKBP7, FLT1, FMOD, FNDC3B, FOSL2, FOXF1, GALNT1, GALNT5, GBP1, GBP3, GBP4, GLIS3, GREM2, HRH1, HSPB6, HTRA1, IGFBP7, IL6ST, IL7R, ITGA1, ITGA11…	2.18892e-13	2.45019	6.18097e-11	ECM Organization
hsa-miR-186-5p	6067	151	ABCA10, ABCA9, ACVRL1, ADAM12, AKAP6, ALDH1L2, ARHGDIB, ARHGEF3, ART4, ASAH1, BDKRB1, BDKRB2, BDNF, BMP10, BMP6, C15orf41, C1QTNF1, C1S, C3, C7, CCDC80, CD55, CD93, CDH11, CDH13, CEBPD, CFI, CHRM2, CHSY3, CKAP4, CLEC1B, COL15A1, COL3A1, COL4A1, COL4A2, COL4A5, COL4A6, COL5A1, CPQ, CRHBP, CSRNP1, CTBS, CXCL1, CXCL14, DPP10, DPP4, DRAM1, EGFL6, EHD3, EMCN, ENDOD1, EVI5, FAM46A, FBLN2, FBLN5, FBN1, …	2.93698e-13	2.3089	6.18097e-11	ECM Organization
hsa-miR-130b-5p	4694	127	ABCA10, ADCY4, AKAP6, ARSI, ART4, ASAH1, BDKRB2, BMP10, C10orf54, C15orf41, C3, C7, CD55, CD82, CD93, CDKN2B, CHRM2, CHSY3, CLEC2B, COL1A2, COL21A1, COLEC10, CREB3L1, CTBS, DPP10, DPP4, DRAM1, ECE1, EGFLAM, EHD3, ENDOD1, ERG, ERP27, ERVV-1, F5, FAM114A1, FAM163B, FAM46A, FIBIN, FLT1, FN1, FNDC3B, FOSL2, GALNT1, GALNT5, GBP2, GLIS3, GREM2, HEG1, HGF, HOPX, HRH1, HTRA1, IGFBP3, IL1RL1, IL6ST, ITGA1…	2.93772e-13	2.40061	6.18097e-11	ECM Organization
hsa-miR-4652-3p	5396	139	ABCA10, ABCA8, ABCA9, ACVRL1, ADAM12, ADAM9, AKAP6, ALDH1L2, ARHGEF3, ART4, BCO2, BDNF, BMP10, BMP6, C1QTNF1, C7, CALCRL, CCDC80, CD55, CD69, CD82, CDKN2B, CHRM2, CHSY3, CKAP4, COL15A1, COL21A1, COL4A2, COL4A5, COLEC10, CPA1, CREB3L1, CSRNP1, CTSB, CXCL1, CXCL14, DLL4, DRAM1, EGFL6, EHD3, ERG, EVI5, F5, FAM114A1, FBN1, FKBP14, FLT1, FOSL2, FOXF1, GALNT1, GALNT5, GBP1, GBP2, GBP4, GBP5, GLIS3, H2A…	4.02046e-13	2.33152	7.04921e-11	ECM Organization
hsa-miR-144-3p	3624	105	ADAM12, AFAP1L2, ALDH1L2, ARHGEF3, ART4, ASAH1, BDNF, C10orf54, C15orf41, C3, C7, CALCRL, CCDC68, CCDC80, CD55, CD93, CDH11, CDH5, CDKN2B, CHSY3, COL4A1, DLL4, DPP10, ECE1, EMCN, ENDOD1, ERLEC1, ERVV-1, EVI5, FAM114A1, FAM46A, FBN1, FIBIN, FILIP1L, FKBP14, FKBP7, FMOD, FN1, FOSL2, FOXF1, GALNT1, GALNT5, GBP2, GBP4, HEATR5A, HEG1, HGF, HTRA3, IGF1, IGFBP7, IL7R, ITGA1, KCND3, KCNQ5, MAML2, MARCH3,…	1.4973e-12	2.46089	2.25023e-10	ECM Organization
hsa-miR-3662	7041	165	ABCA10, ABCA9, ADAM12, ADAM9, AKAP6, ALDH1L2, ANO1, ARHGEF3, ASAH1, ATP7B, BDNF, C15orf41, C7, CALCRL, CCDC68, CCDC80, CD55, CD93, CDH11, CDH13, CHRM2, CHSY3, CKAP4, COL1A1, COL1A2, COL21A1, COL5A1, COLEC10, CPA4, CPZ, CSGALNACT1, CTBS, CTHRC1, CTSB, CXCL1, CXCL14, DCN, DLL4, DPP10, DPP4, DRAM1, EGFL6, EGFLAM, EHD3, EMCN, ENDOD1, ENTPD3, ERG, ERLEC1, EVI5, FAM114A1, FAM46A, FBLN2, FBLN5, FIBIN, F…	1.95711e-12	2.21642	2.5736e-10	ECM Organization
hsa-miR-1305	5721	142	ABCA10, ACVRL1, ADAM12, ADAM9, AFAP1L2, AKAP6, ARHGEF3, BDNF, BMP10, C15orf41, CALCRL, CCDC80, CD55, CD93, CDH11, CDKN2B, CHSY3, CKAP4, COL15A1, COL1A2, COL21A1, COL3A1, COL4A1, COL5A1, COLEC10, CSRNP1, CTBS, CTSB, CXCL1, DCN, DPP4, EHD3, EMCN, ENDOD1, ERG, ERP27, EVI5, F5, FAM114A1, FAM163B, FAM46A, FBN1, FIBIN, FKBP14, FKBP7, FN1, FNDC3B, FOSL2, GALNT1, GALNT5, GBP1, GBP2, GREM2, H2AFJ, HEATR5A…	4.64039e-12	2.23644	5.00011e-10	ECM Organization
hsa-miR-889-3p	4149	114	ABCA9, ADAM12, ADAM9, AKAP6, ALDH1L2, ARHGEF3, ART4, BDNF, BMP10, C15orf41, CALCRL, CCDC68, CCDC80, CD55, CD82, CDH5, CDKN2B, CEBPD, CHRM2, CLEC1B, COL3A1, COLEC10, CTBS, DCN, DPP10, DRAM1, EMCN, ENTPD3, EVI5, F5, FAM114A1, FAM46A, FIBIN, FKBP14, FKBP7, FLT1, FN1, FOSL2, GALNT1, GALNT5, GBP4, GREM2, HGF, HOPX, IGF1, IL18R1, IL1R1, IL33, IL6ST, ITGA1, KCNA3, KCNQ5, KCTD16, LINGO2, LOX, LUM, MARCH3…	4.75295e-12	2.36033	5.00011e-10	ECM Organization
hsa-miR-1272	2934	90	ABCA10, AKAP6, ART4, BCO2, C15orf41, C1S, C7, CALCRL, CCDC68, CCDC80, CD55, CDH11, CDH13, CHRM2, COL21A1, COLEC10, CSRNP1, CTBS, DPP10, DRAM1, EGFL6, EHD3, ENDOD1, ENTPD3, ERG, F5, FAM114A1, FAM46A, FBN1, FKBP14, FOSL2, GALNT5, GBP1, GBP3, GBP4, GLIS3, H2AFJ, HEG1, HTRA1, IGF1, IGFBP7, IL1RL1, IL6ST, KCTD16, LINGO2, LMCD1, LOX, LRP10, LRRC15, LRRC32, LUM, MORC4, NCOA7, NNMT, NOX5, NXPE2, OSMR, P4…	5.27334e-12	2.5345	5.04323e-10	ECM Organization
hsa-miR-335-3p	6292	151	ABCA10, ADAM9, AKAP6, ALDH1L2, ARHGEF3, ASAH1, BDKRB2, BDNF, BMP10, C3, CALCRL, CCDC68, CCDC80, CD69, CD82, CD93, CDH13, CDKN2B, CEBPD, CHPF2, CHRM2, CHSY3, CKAP4, CLUL1, COL1A2, COL3A1, COL4A1, COL4A5, COL5A1, COLEC10, CTBS, CTHRC1, CTSB, DCN, DPP4, EGFL6, EHD3, ENDOD1, ERG, EVI5, FAM114A1, FAM46A, FBN1, FIBIN, FKBP10, FKBP14, FLT1, FNDC3B, FOSL2, GALNT5, GBP1, GBP2, GBP4, GBP5, GLIS3, GREM2, HE…	8.44792e-12	2.19271	7.40601e-10	ECM Organization
hsa-miR-518a-5p	4599	120	ADAM12, ADAM9, AKAP6, ANO1, ARHGEF3, BDNF, BMP10, C10orf54, C3, C7, CALCRL, CCDC68, CCDC80, CD55, CD69, CD93, CDH11, CDH13, CDKN2B, CEBPD, CLEC1B, COL15A1, COL1A1, COL4A1, COLEC10, CPZ, CSGALNACT1, CSRNP1, CTBS, CTSB, CXCL14, DPP10, DPP4, EHD3, ENDOD1, F5, FAM114A1, FBLN5, FBN1, FIBIN, FILIP1L, FKBP10, FKBP14, FKBP7, FOSL2, GALNT5, GBP1, GBP2, GBP4, GLIS3, HEG1, HGF, HRH1, IFIT3, IL1R1, IL6ST, IL…	2.25058e-11	2.24574	1.70208e-09	ECM Organization
hsa-miR-302c-5p	4874	125	ABCA10, ADAM12, ADAM9, AFAP1L2, AKAP6, ALDH1L2, ART4, ASAH1, BCO2, BDNF, BMP10, C15orf41, CALCRL, CCDC68, CCDC80, CCL2, CD55, CDKN2B, CEBPD, CHRM2, CHSY3, COL21A1, COL4A1, COL4A6, COL5A1, COLEC10, CPA4, CSGALNACT1, CTBS, CXCL14, DCN, DPP10, DPP4, DRAM1, EHD3, EMCN, ENDOD1, EVI5, F5, FAM114A1, FAM46A, FAP, FBN1, FIBIN, FKBP7, FLT1, FN1, FOSL2, GALNT1, GBP1, GBP2, GLIS3, GREM2, HEG1, HRH1, ICAM1, I…	2.26513e-11	2.22585	1.70208e-09	ECM Organization
hsa-miR-590-3p	7310	166	ABCA10, ADAM12, ADAM9, AFAP1L2, AKAP6, ALDH1L2, ANO1, ARHGEF3, ART4, ASAH1, BDNF, BMP10, BMP6, C15orf41, C1S, C3, C7, CALCRL, CCDC68, CCDC80, CD93, CDH11, CDKN2B, CEBPD, CHSY3, CKAP4, CLEC1B, CLEC2B, COL16A1, COL1A2, COL21A1, COL3A1, COL4A1, COL4A5, COL5A1, COLEC10, CSGALNACT1, CTHRC1, CTSB, DCN, DRAM1, ECE1, EHD3, EMCN, ENDOD1, ERG, ERVV-1, EVI5, F5, FAM114A1, FAM46A, FBN1, FIBIN, FKBP14, FN1, F…	2.77979e-11	2.12071	1.94956e-09	ECM Organization
hsa-miR-1270	3376	97	ABCA9, ADAM12, ADAMTSL5, AFAP1L2, AKAP6, ALDH1L2, ARSI, ASAH1, ATP7B, BDKRB2, BMP10, C1QTNF1, C1S, C7, CCDC80, CD55, CDH11, COL4A1, COL4A5, COLEC10, CSRNP1, CTBS, CTSB, DLL4, DPP10, ECE1, EHD3, EMCN, ERVV-1, FAM46A, FBLN5, FBN1, FKBP7, FN1, FOSL2, GALNT1, GBP2, GBP4, GFRA3, GREM2, HEATR5A, HEG1, HGF, IGF1, IL6ST, IL7R, ITGA1, KCNA3, KCNE4, KCTD16, LMCD1, LRP10, LRRC15, LRRC32, LTBR, MALL, MARCH3,…	3.04054e-11	2.38544	1.99915e-09	ECM Organization
hsa-miR-944	5144	129	ABCA10, ABCA9, ADAM12, AKAP6, ALDH1L2, ART4, ASAH1, BCO2, BDNF, BMP10, BMP6, C1QTNF1, C7, CCDC68, CCDC80, CCL7, CD55, CD93, CDH11, CDKN2B, CEBPD, CFI, CHSY3, CKAP4, CLEC1B, COL15A1, COL1A1, COL4A1, COL5A1, COLEC10, CSRNP1, CTBS, CTSB, CXCL1, DLL4, EGFLAM, EMCN, ENDOD1, ERG, ERVV-1, EVI5, F5, FAM114A1, FBN1, FILIP1L, FKBP14, FKBP7, FLT1, FN1, FNDC3B, FOSL2, GALNT1, GBP1, GBP2, GBP3, GBP4, GBP5, GL…	5.32187e-11	2.18468	3.2933e-09	ECM Organization
hsa-miR-6885-3p	4787	122	ABCA9, ADAM12, ADAM9, AFAP1L2, AKAP6, ALDH1L2, ART4, BDKRB2, BDNF, BMP10, C10orf54, C3, CALCRL, CCDC68, CCDC80, CD69, CD93, CDH11, CDH5, CDKN2B, CEBPD, CFI, CHRM2, CHSY3, CLEC1B, COL1A1, COL5A1, COLEC10, CREB3L1, CSRNP1, CTHRC1, CTSA, CXCL1, CXCL14, DPP10, EHD3, EMCN, ENDOD1, ERVV-1, EVI5, F5, FAM114A1, FAM46A, FNDC3B, FOSL2, FOXF1, GALNT1, GALNT5, GBP1, GBP2, GBP3, GBP4, GBP5, GLIS3, HEG1, HGF, …	7.10497e-11	2.1898	4.15246e-09	ECM Organization
hsa-miR-5096	5010	126	ABCA10, ACVRL1, ADAM9, AFAP1L2, AKAP6, ANO1, ART4, ATP7B, BDKRB2, BDNF, BMP10, BMP6, C7, CALCRL, CCDC68, CCDC80, CD55, CD69, CD82, CD93, CEBPD, CHSY3, CKAP4, COL1A2, COL5A1, COLEC10, CPA4, CSGALNACT1, CTBS, CTSB, DRAM1, ECE1, EGFLAM, EHD3, EMCN, ERG, ERP27, FAM114A1, FAM46A, FBN1, FIBIN, FILIP1L, FKBP14, FKBP7, FMOD, FOSL2, GALNT5, GBP1, GBP2, GBP4, GLIS3, GREM2, HEATR5A, HOPX, HRH1, ICAM1, IGF1,…	8.76071e-11	2.17514	4.77575e-09	ECM Organization
hsa-miR-494-3p	4860	123	ABCA10, ABCA9, ADAM12, AKAP6, ALDH1L2, ANO1, ARHGEF3, ASAH1, ATP7B, BCO2, BDNF, BMP10, C15orf41, C1QTNF1, C1S, C3, C7, CALCRL, CCDC80, CD93, CDH11, CDH13, CDKN2B, CHSY3, CLEC1B, COL21A1, COL4A1, COL4A5, COLEC10, CPA4, CSRNP1, CTBS, CXCL14, DCN, EHD3, ENDOD1, ERG, EVI5, F5, FAM114A1, FAM46A, FBLN5, FBN1, FMOD, FNDC3B, FOSL2, GALNT1, GBP1, GBP2, GBP4, GBP5, GLIS3, GREM2, HEATR5A, HEG1, HGF, HTRA1, …	9.07937e-11	2.17569	4.77575e-09	ECM Organization
hsa-miR-7-1-3p	5222	129	ABCA10, ADAM9, AFAP1L2, AKAP6, ALDH1L2, ART4, BDKRB2, BDNF, BMP10, BMP6, C15orf41, C3, C7, CALCRL, CCDC80, CD55, CD69, CD93, CDH13, CHRM2, CHSY3, CKAP4, CLEC1B, COL1A2, COL21A1, COL4A1, COL4A6, COLEC10, CPA4, CSRNP1, CTBS, CTSB, DPP10, DRAM1, EGFLAM, EHD3, ERG, EVI5, F5, FAM114A1, FAM46A, FIBIN, FKBP14, FMOD, FNDC3B, GALNT1, GALNT5, GBP1, GBP2, GBP4, GLIS3, H2AFJ, HEG1, HGF, ICAM1, IGF1, IGFBP3, …	1.16955e-10	2.14121	5.85888e-09	ECM Organization
hsa-miR-33a-3p	5119	127	ABCA10, AFAP1L2, AKAP6, ALDH1L2, ATP7B, BDNF, C1QTNF1, CALCRL, CCDC68, CCDC80, CD55, CD93, CDKN2B, CHRM2, CHSY3, CKAP4, CLEC2B, COL1A2, COL21A1, COL4A1, COLEC10, CPQ, CTBS, CXCL14, DLL4, DPP10, DRAM1, DYNLT3, EHD3, ENDOD1, ERG, EVI5, F5, FAM46A, FBN1, FIBIN, FILIP1L, FKBP14, FKBP7, FN1, FNDC3B, FOSL2, GBP1, GBP2, GBP5, GREM2, GRIA3, H2AFJ, HEATR5A, HEG1, HGF, ICAM1, IFIT3, IFNGR1, IGF1, IL18R1, I…	1.35697e-10	2.14196	6.48879e-09	ECM Organization
hsa-miR-128-3p	4608	118	ABCA10, ADAM12, ADAMTSL5, AFAP1L2, ALDH1L2, ART4, ASAH1, BMP1, BMP10, C10orf54, C3, C7, CALCRL, CCDC68, CCDC80, CD55, CD69, CD93, CDH11, CDH5, CHRM2, CHSY3, CKAP4, CLEC2B, COL3A1, COL4A6, COL5A1, COLEC10, CPA4, CSRNP1, CXCL1, DLL4, DPP10, EGFLAM, EHD3, EMCN, ENDOD1, ERG, EVI5, FAM46A, FBLN5, FKBP14, FMOD, FN1, FNDC3B, FOSL2, FSTL3, GALNT1, GALNT5, GBP3, GGTLC2, GREM2, HEATR5A, HEG1, HGF, IGF1, IL…	1.48396e-10	2.18034	6.78751e-09	ECM Organization
hsa-miR-29c-3p	39	10	ADAM12, COL15A1, COL1A1, COL1A2, COL21A1, COL3A1, COL4A1, COL4A2, FBN1, SPARC	1.87193e-10	23.6721	8.20531e-09	ECM Organization
hsa-miR-3074-5p	4699	119	ABCA10, ABCA9, ACVRL1, ADAM12, ADAMTSL5, ALDH1L2, ANO1, ARHGEF3, ART4, BDNF, BMP10, C1QTNF1, C3, C7, CCDC68, CCDC80, CD55, CD69, CD93, CDH13, CHSY3, COL15A1, COL1A1, COL5A1, COLEC10, CREB3L1, CSRNP1, CTBS, CTSB, DCN, DLL4, DPP4, DRAM1, EHD3, ENTPD3, ERVV-1, ERVV-2, FAM46A, FBN1, FIBIN, FLT1, FMOD, FOSL2, GALNT1, GALNT5, GBP1, GFRA3, GJA4, GLIS3, H2AFJ, HEATR5A, HEG1, HTRA1, IGF1, IL1RL1, IL6ST, I…	2.16651e-10	2.15474	9.11669e-09	ECM Organization
hsa-miR-3140-3p	4751	120	ABCA9, ACVRL1, ADAM12, AFAP1L2, ALDH1L2, ANO1, ARHGEF3, ART4, BDKRB2, BMP10, C15orf41, C3, C7, CALCRL, CCDC80, CDKN2B, CHRM2, CHSY3, COL1A1, COL4A1, COL5A1, COLEC10, COPZ2, CTBS, CTSB, DPP10, DRAM1, EGFL6, EHD3, EMCN, FIBIN, FKBP14, FLT1, FMOD, FNDC3B, FOSL2, FOXF1, GALNT1, GALNT5, GBP1, GBP2, GBP4, GLIS3, GREM2, H2AFJ, HOPX, HRH1, ICAM1, IFNGR1, IGFBP7, IL1R1, IL1RL1, IL33, IL6ST, ITGA1, KCNA3, …	2.40118e-10	2.15293	9.60198e-09	ECM Organization
hsa-miR-586	3250	92	ABCA10, ABCA9, ADAM12, ADAM9, AKAP6, ALDH1L2, ARHGEF3, ART4, C1S, CALCRL, CCDC68, CCDC80, CD93, CDH11, CDH13, CHRM2, CKAP4, CLEC1B, COLEC10, CSGALNACT1, CTSB, DCN, DPP10, DRAM1, EHD3, ENDOD1, FAM46A, FLT1, FOSL2, GALNT5, GBP1, GBP2, GBP4, GREM2, HEATR5A, IFNGR1, IGF1, IGFBP7, IL1R1, IL6ST, IL7R, KCNA3, KCND3, KCNQ5, KCTD16, LAYN, LMCD1, LOX, LRP10, MALL, MATN2, MSRB3, NCOA7, NFATC2, NIPAL3, NOX5,…	2.46439e-10	2.31417	9.60198e-09	ECM Organization
hsa-miR-29a-5p	4013	106	ABCA10, ADAM12, ALDH1L2, ARHGEF3, ART4, BDNF, BMP10, C15orf41, C1QTNF1, C3, CCDC80, CD55, CD93, CDKN2B, CHSY3, CKAP4, CLEC1B, CLEC2B, COL4A5, COLEC10, CSRNP1, CTBS, CTSB, DLL4, DPP10, DRAM1, ECE1, EMCN, ENDOD1, ENTPD3, ERG, EVI5, FBN1, FIBIN, FKBP14, FLT1, FN1, GALNT1, GALNT5, GLIS3, GREM2, H2AFJ, HEATR5A, HGF, HOPX, HRH1, IGF1, IL1R1, IL6ST, IL7R, ITGA1, ITGA11, KCND3, KCNQ5, KCTD16, LAYN, LMCD1…	4.22422e-10	2.19998	1.56231e-08	ECM Organization
hsa-miR-629-3p	4962	123	ABCA10, ABCA9, ADAM12, ADAM9, AKAP6, ALDH1L2, ARSI, ART4, BCO2, BDKRB2, C3, C7, CALCRL, CCDC80, CD55, CD82, CD93, CDKN2B, CHSY3, CKAP4, COL5A1, CREB3L1, CSGALNACT1, CSRNP1, CTBS, CTSB, CXCL14, DCN, DPP10, DRAM1, ECE1, EHD3, EMCN, ENDOD1, ENTPD3, ERG, ERP27, ERVV-1, EVI5, FAM46A, FBN1, FKBP14, FLT1, FN1, FNDC3B, FOSL2, GLIS3, GREM2, H2AFJ, HEATR5A, HEG1, HGF, HOPX, HRH1, IGF1, IGFBP3, IL1RL1, IL6S…	4.62894e-10	2.11708	1.56231e-08	ECM Organization
hsa-miR-205-3p	5778	137	ABCA10, ABCA8, ADAM12, ADAM9, ADAMTSL5, AKAP6, ALDH1L2, ANO1, ARHGEF3, BCO2, BDNF, BMP10, C10orf54, C15orf41, C1S, C3, C7, CALCRL, CCDC68, CCDC80, CD55, CD69, CD93, CDH11, CDH5, CDKN2B, CHSY3, CLEC2B, CLUL1, COL15A1, COL1A2, COL21A1, COL3A1, COL4A1, COL5A1, COLEC10, CSGALNACT1, CSRNP1, DPP10, EGFLAM, EHD3, ENDOD1, ERLEC1, EVI5, F5, FAM114A1, FAM46A, FBN1, FIBIN, FILIP1L, FKBP14, FMOD, GALNT1, GAL…	4.6647e-10	2.0696	1.56231e-08	ECM Organization
hsa-miR-6895-3p	3592	98	ACVRL1, ADAMTSL5, ALDH1L2, ARHGEF3, ART4, BDNF, C10orf54, CALCRL, CCDC68, CCDC80, CD55, CD93, CDH11, CDH13, CEBPD, CHRM2, CHSY3, CKAP4, COL1A1, COL4A6, COLEC10, COPZ2, CPA4, CTBS, CTSB, DPP10, EGFLAM, EHD3, ENTPD3, ERLEC1, ERP27, EVI5, F5, FAM114A1, FAM163B, FBLN2, FIBIN, FKBP7, FMOD, FNDC3B, FOSL2, GALNT5, GBP4, GLIS3, GREM2, GRIA3, IL18R1, IL33, IL6ST, ITGA1, KCNE4, KCTD16, LOXL4, LRRC15, MSRB3…	4.75221e-10	2.24535	1.56231e-08	ECM Organization
hsa-miR-33a-5p	3384	94	ADAM12, ADAM9, AKAP6, ALDH1L2, C10orf54, C1S, CALCRL, CCDC80, CD55, CD93, CDH11, CHRM2, CHSY3, CLUL1, COL4A1, COL5A1, COLEC10, CTBS, DPP10, DRAM1, EGFLAM, ENDOD1, ENTPD3, ERG, EVI5, FAM114A1, FAM46A, FIBIN, FLT1, FNDC3B, FOXF1, FSTL3, GALNT1, GBP2, GREM2, HEATR5A, HEG1, HGF, HTRA1, IGF1, IL1R1, IL1RL1, IL6ST, ITGA1, ITGA11, KCND3, KCNQ5, KCTD16, LAYN, LOX, MAML2, MASP1, MATN2, MGP, MSRB3, MYH15, …	4.75226e-10	2.27292	1.56231e-08	ECM Organization
hsa-miR-4775	6972	204	ABCB1, ABHD15, ACSL1, ACTN2, ADAP2, AKAP10, ALDH8A1, ALKBH5, ANKRD34B, ARAP2, ARL17B, BARHL2, C11orf70, C15orf40, C17orf51, C2orf88, C5orf63, CACNB4, CAMK2B, CARD6, CCDC117, CCNO, CCSER1, CDADC1, CDH20, CDKN2C, CGA, CNPY1, CSNK1E, CXCL16, CXorf57, DCDC2, DCT, DIS3, DMBX1, DMRTA2, DNAJC12, DNAJC22, DNPH1, DUSP19, E2F2, ELOVL3, EML5, EML6, EMX2, EN2, EPHA5, EPHA6, ERAP2, EXOC8, EYA4, FAM199X, FAM81…	1.77423e-11	1.94031	1.86649e-08	Transcription Regulation
hsa-miR-126-5p	4756	119	ABCA10, ADAM12, ADAM9, AFAP1L2, AKAP6, ALDH1L2, ART4, BCO2, BDNF, BMP10, BMP6, C15orf41, C3, C7, CALCRL, CCDC68, CCDC80, CCL7, CD55, CD69, CDKN2B, CFI, CHRM2, CHSY3, CLEC1B, COL16A1, COL1A1, COL4A1, COLEC10, DLL4, EGFL6, EMCN, ERG, ERLEC1, ERVV-1, EVI5, F5, FAM46A, FAP, FBN1, FKBP14, FKBP7, FLT1, FNDC3B, FOXF1, GALNT1, GALNT5, GBP1, GBP3, GBP4, HGF, HOPX, HRH1, IGFBP3, IL18R1, IL1R1, IL6, IL6ST, …	6.00105e-10	2.12119	1.91306e-08	ECM Organization
hsa-miR-4735-5p	4675	117	ABCA9, ADAM12, ADAM9, AKAP6, ALDH1L2, ANO1, ARHGEF3, ART4, BMP6, C1S, C3, C7, CALCRL, CCDC68, CCDC80, CD55, CD93, CDH11, CLEC1B, COL21A1, COL3A1, COLEC10, CTBS, CTSB, DPP10, DRAM1, ECE1, EHD3, EMCN, ENDOD1, ERG, ERVV-1, F5, FAM114A1, FAM46A, FBN1, FIBIN, FKBP14, FOSL2, GALNT1, GBP1, GBP2, GBP3, GBP4, GREM2, HEATR5A, HEG1, HOPX, HRH1, IFIT3, IGF1, IL18R1, IL1R1, IL6ST, IL7R, ITGA1, KCND3, KCNQ5, L…	7.64339e-10	2.11109	2.36496e-08	ECM Organization
hsa-miR-425-5p	2902	84	ABCA10, ABCA8, ADAM9, AKAP6, ART4, BCO2, BMP10, CALCRL, CCDC80, CD55, CDH11, CHSY3, CLEC2B, COL5A1, COLEC10, CSGALNACT1, CTBS, ENDOD1, ENTPD3, ERG, ERLEC1, EVI5, FAM114A1, FBN1, FIBIN, FKBP7, FOSL2, GALNT1, GBP2, GBP4, GBP5, GLIS3, H2AFJ, HEG1, HGF, HTR2B, IGFBP3, IL6ST, ITGA1, KCTD16, LAYN, LMCD1, LOX, MEST, NCOA7, NNMT, NUCB1, OLR1, PABPC4L, PAPPA, PDLIM5, PLD1, POSTN, PPIC, PRR16, PTGS2, RCN1,…	7.91589e-10	2.33145	2.37929e-08	ECM Organization
hsa-miR-627-3p	5219	126	ABCA10, ABCA9, AKAP6, ANO1, ARHGEF3, ART4, ATP7B, BDKRB2, BDNF, BMP10, C1QTNF1, C1S, C3, C7, CALCRL, CCDC68, CCDC80, CD69, CD93, CDH13, CEBPD, CHSY3, CLEC1B, CLEC2B, COL15A1, COL21A1, COL3A1, COL5A1, CREB3L1, CRHBP, CSGALNACT1, CTBS, DPP10, DPP4, DYNLT3, ECE1, EHD3, EMCN, ENDOD1, ENTPD3, ERG, ERLEC1, EVI5, F5, FAM46A, FAP, FIBIN, FLT1, FNDC3B, FOXF1, FSTL3, GBP2, GBP5, GLIS3, GREM2, HGF, HRH1, IF…	1.46498e-09	2.06007	4.281e-08	ECM Organization
hsa-miR-576-5p	4897	120	ABCA10, ABCA8, ADAM12, ADAM9, AKAP6, ALDH1L2, ARHGEF3, ART4, ATP7B, BDKRB2, BMP6, C15orf41, C7, CALCRL, CCDC68, CCDC80, CD55, CD93, CDH11, CDKN2B, CHRM2, CHSY3, CKAP4, COL15A1, COL3A1, COL5A1, COLEC10, CTBS, CTSB, DPP10, DRAM1, EHD3, EMCN, ENDOD1, ERVV-1, ERVV-2, EVI5, F5, FAM114A1, FAM46A, FBN1, FKBP14, FLT1, FOSL2, GALNT1, GALNT5, GBP2, GBP3, GBP4, GLIS3, GREM2, IGF1, IGFBP3, IL18R1, IL33, IL6S…	1.51241e-09	2.06936	4.30014e-08	ECM Organization
hsa-miR-1323	4944	121	ABCA10, ADAM12, ADAM9, AFAP1L2, AKAP6, ALDH1L2, ARHGEF3, ASAH1, BMP10, BMP6, C1QTNF1, C3, C7, CALCRL, CCDC80, CCL2, CCL7, CD93, CDH13, CDH5, CHSY3, CKAP4, CLEC2B, COL21A1, COL4A5, COL4A6, COLEC10, CPA4, CPZ, CSGALNACT1, CTBS, CTSB, DPP10, DRAM1, ECE1, EHD3, ENDOD1, ERG, EVI5, FAM114A1, FAM46A, FBN1, FIBIN, FKBP14, FLT1, FN1, FOSL2, GBP2, GBP4, GLIS3, GREM2, H2AFJ, HEG1, HRH1, IL18R1, IL1R1, IL6ST…	1.63289e-09	2.07116	4.52053e-08	ECM Organization
hsa-miR-27a-3p	3901	102	ABCA10, ADAM12, ADAM9, AFAP1L2, ALDH1L2, ARSI, ART4, ATP7B, BDNF, BMP10, BMP6, C10orf54, C3, C7, CALCRL, CCDC68, CCDC80, CD55, CD93, CDH5, CLEC2B, COL5A1, COLEC10, CSGALNACT1, CXCL1, DPP10, ECE1, EHD3, EMCN, ENDOD1, ERLEC1, ERP27, EVI5, FAM114A1, FAM163B, FAP, FBLN2, FBLN5, FKBP14, FN1, FNDC3B, FOSL2, FSTL3, GALNT1, GBP2, GBP4, H2AFJ, HEATR5A, HEG1, HGF, HTRA3, IGF1, IL18R1, IL6ST, IL7R, ITGA1, K…	1.84174e-09	2.15122	4.96797e-08	ECM Organization
hsa-miR-1323	4944	156	ABCB1, ABHD15, ACSL1, ADAM11, ALKBH5, ANKRD34B, AQP6, ARAP2, ARL17A, BRD2, BRINP3, C17orf51, C2orf88, C5orf63, C8orf33, CACNB4, CAT, CCDC117, CCNO, CCSER1, CDH17, CDH20, CDKN2C, CNNM1, CNNM4, CXCL16, CXorf57, DMRT3, DNAJC22, DUSP19, EDC3, ELOVL3, EML5, ENPP4, EPHA5, ERAP2, EXOC8, EYA4, FAM132B, FAM199X, FAM50B, FAM81A, FBXL3, FEM1B, FGF5, FGF9, FOXE1, FOXP2, FRK, GALNTL6, GGPS1, GLRB, GPM6A, GPR1…	1.12412e-10	1.96776	5.9129e-08	Transcription Regulation
hsa-miR-3613-3p	6826	152	ABCA8, ABCA9, ACVRL1, ADAM12, ADAM9, ADAMTSL5, AFAP1L2, AKAP6, ALDH1L2, ARHGEF3, ATP7B, BIK, BMP10, BMP6, C3, C7, CALCRL, CCDC68, CD55, CD93, CDH11, CDKN2B, CHRM2, CKAP4, CLUL1, COL16A1, COL1A1, COL3A1, COL4A1, COL5A1, COLEC10, CPA4, CSRNP1, CTSB, CXCL1, CXCL14, DLL4, DPP10, ECE1, EGFL6, EHD3, EMCN, ENDOD1, EVI5, FAM114A1, FAM46A, FBLN2, FBN1, FKBP14, FKBP7, FLT1, FNDC3B, GALNT1, GALNT5, GBP1, GB…	2.37444e-09	1.97292	6.24479e-08	ECM Organization
hsa-miR-374b-3p	2981	84	ABCA8, ADAM12, AKAP6, ALDH1L2, ANO1, C15orf41, C3, C7, CCDC68, CCL2, CD55, CD93, CDKN2B, CHRM2, CLEC1B, CLEC2B, COL4A1, CSGALNACT1, CTBS, CTSB, DRAM1, EHD3, EMCN, ERG, F5, FAM114A1, FAM163B, FAM46A, FIBIN, FKBP14, FLT1, FOSL2, GBP5, GREM2, HEATR5A, HEG1, HOPX, HRH1, IGF1, IL1RL1, ITGA1, ITGA11, KCND3, KCNQ5, LAYN, LRP10, MFAP5, NFATC2, NID2, NOX5, OSMR, PAPPA, PLA2R1, PLN, PPIC, PVR, RCN1, RELN, …	2.44876e-09	2.25843	6.28317e-08	ECM Organization
hsa-miR-3145-3p	3368	91	ADAM12, AKAP6, ALDH1L2, ANO1, ART4, C7, CCDC68, CD55, CDH5, CDKN2B, CEBPD, CHRM2, COL4A1, COLEC10, CSGALNACT1, CTBS, CXCL1, DPP10, DYNLT3, EHD3, ENDOD1, ERP27, F5, FAM114A1, FAM46A, FBN1, FKBP7, FLT1, FN1, FNDC3B, GBP1, GBP3, GBP4, GLIS3, HEATR5A, HEG1, IL6ST, IL7R, ITGA1, ITGA11, KCND3, KCNQ5, LAYN, LOX, LRRC15, MALL, MARCH3, MFAP5, MGP, MMRN2, MORC4, MYH15, NCOA7, NFKBIZ, NIPAL3, NOX5, OLR1, P4…	3.6274e-09	2.18246	9.08577e-08	ECM Organization
hsa-miR-369-3p	4107	105	ABCA8, ABCA9, ADAM12, AFAP1L2, AKAP6, ALDH1L2, BDNF, C7, CALCRL, CCDC68, CCDC80, CCL2, CCL7, CD55, CD69, CDKN2B, CHRM2, CHSY3, CKAP4, COL4A1, COL4A6, COLEC10, CTBS, CXCL1, DPP4, ECE1, EGFL6, EMCN, ENDOD1, ERG, EVI5, FAM46A, FBLN5, FKBP14, FLT1, FNDC3B, FOSL2, GALNT1, GALNT5, GBP2, GBP4, GREM2, HEATR5A, HEG1, HGF, HTR2B, IGF1, IGFBP3, IGFBP7, IL18R1, IL6ST, IL7R, ITGA1, KCTD16, LOX, LRRC15, LTBP1,…	3.94619e-09	2.10662	9.65441e-08	ECM Organization
hsa-miR-190a-3p	5139	123	ABCA10, ABCA8, ABCA9, ADAM12, ADAM9, AFAP1L2, AKAP6, ANO1, ATP7B, BDNF, CALCRL, CCDC68, CCDC80, CCL7, CDH11, CDH13, CDKN2B, CHRM2, CHSY3, CLEC1B, CLUL1, COL4A1, COL4A5, COL4A6, COL5A1, COLEC10, CSGALNACT1, CTBS, DCN, DLL4, DPP10, DRAM1, DYNLT3, EMCN, ENDOD1, ERG, ERLEC1, EVI5, F5, FAM114A1, FAM46A, FAP, FBLN2, FBN1, FIBIN, FKBP7, FLT1, FMOD, FNDC3B, FOSL2, GALNT5, GBP1, GBP4, GBP5, GLIS3, HEATR5A…	4.22281e-09	2.02103	1.00964e-07	ECM Organization
hsa-miR-219a-1-3p	2070	65	AFAP1L2, AKAP6, ARHGEF3, ATP7B, BCO2, BMP10, C10orf54, C3, C7, CALCRL, CD55, CD82, CKAP4, CLEC1B, COL4A2, COLEC10, CTBS, EHD3, ENDOD1, ERG, FKBP14, FLT1, FN1, FNDC3B, FOSL2, GALNT5, GBP2, GLIS3, HGF, HTRA1, IGFBP3, ITGA1, ITGA11, KCND3, LINGO2, LOXL4, LRRC32, LTBR, MALL, MASP1, MORC4, NNMT, NOX5, OLR1, PABPC4L, PAPPA, PPIC, PRCP, ROBO4, SLC14A1, SLC22A2, SLC4A4, SLIT3, ST3GAL1, STXBP6, SULF2, SVE…	4.36566e-09	2.45202	1.02059e-07	ECM Organization
hsa-miR-495-3p	5753	173	ABCB1, ABHD15, ACSS1, ACTN2, ALDH8A1, AQP6, BARX2, BMI1, BRD2, BTNL9, C2orf88, C5orf63, C8orf33, CACNB4, CARD6, CCSER1, CDH17, CDH20, CDKN2C, CNNM4, CNPY1, CSPG5, CXCL16, CXorf57, DCDC2, DIS3, DLL1, DMBX1, DUSP19, DUSP9, E2F2, EDC3, EMX2, ENPP4, EPHA5, EXOC8, EYA4, FAM199X, FAM81A, FEM1B, FGF5, FOXC1, FOXE1, FOXG1, FOXP2, FRK, GALNTL6, GFI1, GGPS1, GJA3, GNL1, GPM6A, GPR180, GPRIN3, H1F0, HCAR1, …	3.21428e-10	1.90004	1.12714e-07	Transcription Regulation
hsa-miR-526b-5p	3336	90	ACVRL1, ADAM12, AKAP6, ANO1, ASAH1, BDNF, CALCRL, CCDC80, CD55, CD82, CDH11, COLEC10, CSGALNACT1, CSRNP1, CTBS, DPP10, DPP4, DYNLT3, EGFLAM, EMCN, ENDOD1, ERG, EVI5, F5, FAM46A, FIBIN, FKBP14, GBP2, GBP4, HEG1, HGF, HTRA1, ICAM1, IGFBP3, IL18R1, IL6ST, IL7R, KCND3, KCNE4, KCNQ5, KCTD16, LOX, LRP10, LRRC15, LRRC32, LRRN4, LUM, MARCH3, MFAP5, MSRB3, NFATC2, NOX5, NUCB1, NXPE2, OLR1, OSMR, PAPPA, PC…	5.05308e-09	2.1735	1.15562e-07	ECM Organization
hsa-miR-495-3p	5753	133	ABCA10, ADAM12, ADAM9, AFAP1L2, AKAP6, ALDH1L2, ART4, ASAH1, BDKRB2, BDNF, BMP10, BMP6, C3, C7, CALCRL, CCDC80, CCL2, CD55, CD69, CDH11, CDH13, CDH5, CHRM2, CHSY3, CKAP4, COL21A1, COL4A1, COL4A5, COL4A6, COL5A1, COLEC10, CPA4, CTBS, CTSB, DCN, DPP10, EHD3, EMCN, ENDOD1, EVI5, F5, FAM114A1, FAM46A, FIBIN, FILIP1L, FNDC3B, FOSL2, GALNT1, GBP1, GBP2, GBP4, GLIS3, HEATR5A, HEG1, HGF, HTRA1, ICAM1, IG…	5.32049e-09	1.9775	1.17427e-07	ECM Organization
hsa-miR-6764-3p	2571	75	ABCA10, ACVRL1, ADAM12, ARHGEF3, ARSI, ART4, BCO2, BDKRB2, BDNF, BMP10, C10orf54, C1QTNF1, C1S, C3, CD55, CDH5, CHRM2, COL4A1, COL4A6, COLEC10, CSRNP1, CTBS, EHD3, ENDOD1, F5, FAM163B, FAM46A, FBLN2, FIBIN, FKBP14, GALNT5, GBP2, GBP4, GLIS3, HRH1, ICAM1, IGFBP3, IL33, IL6ST, ITGA11, KCTD16, LRP10, LRRC15, MAML2, MASP1, MEST, MYH15, NCOA7, NFATC2, NIPAL3, NNMT, NOX5, NUCB1, OLR1, PAPPA, PPIC, RAB2…	5.35791e-09	2.30447	1.17427e-07	ECM Organization
hsa-miR-7111-3p	4344	140	ABHD15, ACSL1, ACSS1, ACTN2, ADAM11, ADAP2, AKAP10, AQP6, ARAP2, BMP8B, C17orf51, C8orf33, CAMK2B, CCDC116, CDADC1, CDKN2C, CKLF, CNNM4, CSPG5, DIS3, DMBX1, DNAJC22, DUSP19, DUSP9, E2F2, EEF1A2, EML5, EPHA5, EPHA6, EXOC6, EXOC8, FAM132B, FEM1B, FGF5, FHL1, FLT3LG, FLT4, FOXC1, FOXG1, FRK, GOLGA8K, GPRIN3, GRID1, HAP1, HLA-DOA, HLA-DPA1, HLA-DRB5, HNF4G, HOXC12, HOXC13, HOXD11, HOXD9, HPCAL4, HPSE…	5.07335e-10	1.96809	1.33429e-07	Transcription Regulation
hsa-miR-6818-5p	2983	83	ACVRL1, ADAM12, ADAMTSL5, AKAP6, ALDH1L2, ATP7B, BCO2, BDKRB2, BDNF, BMP10, C10orf54, C1QTNF1, C3, CALCRL, CCDC68, CCDC80, CD93, CDH11, CHSY3, COL5A1, CTBS, EGFLAM, EMCN, ERVV-1, EVI5, F5, FAM163B, FNDC3B, FOSL2, GALNT1, GBP2, GBP4, GLIS3, GREM2, H2AFJ, HEG1, HRH1, HSPG2, IL1RL1, IL6ST, IL7R, ITGA1, KCND3, KCTD16, LINGO2, LRP10, LRRC32, MARCH3, MATN2, MORC4, MYH15, NFATC2, NNMT, NOX5, PAPPA, PLA2…	6.42402e-09	2.21971	1.36299e-07	ECM Organization
hsa-miR-551b-5p	5475	128	ADAM12, AKAP6, ALDH1L2, ARHGEF3, ARSI, ART4, ASAH1, ATP7B, BMP10, BMP6, C15orf41, C1S, CCDC68, CCDC80, CD55, CDH11, CDKN2B, CEBPD, CHSY3, CLEC1B, COL1A2, COL4A5, COL4A6, COL5A1, COLEC10, CPZ, CRHBP, CSGALNACT1, CSRNP1, CTBS, CXCL1, ECE1, EMCN, ENDOD1, ENTPD3, EVI5, F5, FAM114A1, FAM46A, FBN1, FIBIN, FKBP7, FLT1, FN1, FNDC3B, FOSL2, FSTL3, GALNT1, GALNT5, GBP2, GBP4, HEATR5A, HRH1, HSPG2, ICAM1, I…	6.48621e-09	1.98282	1.36299e-07	ECM Organization
hsa-miR-3133	5692	132	ABCA10, ABCA9, ACVRL1, ADAM12, ADAM9, AKAP6, ALDH1L2, ART4, ASAH1, ATP7B, BDKRB2, BMP10, BMP6, C15orf41, C1S, C3, C7, CCDC80, CD55, CD93, CDH11, CDH13, CHSY3, CKAP4, CLUL1, COL15A1, COL1A2, COL4A1, COL4A6, COL5A1, COLEC10, CPQ, CSRNP1, CTSB, DPP10, DPP4, DRAM1, EHD3, EMCN, ENDOD1, EVI5, FAM114A1, FAM46A, FBLN5, FBN1, FIBIN, FKBP14, FKBP7, FLT1, FNDC3B, FOSL2, GALNT1, GBP2, GBP4, GLIS3, H2AFJ, HEG…	6.60765e-09	1.98092	1.36299e-07	ECM Organization
hsa-miR-561-3p	5169	123	ABCA10, ACVRL1, ADAM12, AKAP6, ALDH1L2, ARHGEF3, ATP7B, BCO2, BDNF, C10orf54, CCDC68, CCDC80, CD55, CDH11, CDH5, CHRM2, CHSY3, CLEC1B, COL1A2, COL4A5, COLEC10, CRHBP, CSRNP1, CTBS, CXCL1, DPP10, DYNLT3, ENDOD1, ERG, EVI5, FAM114A1, FAM46A, FBN1, FIBIN, FKBP10, FKBP14, FKBP7, FLT1, FNDC3B, FOXF1, GALNT5, GBP1, GBP2, GBP5, GLIS3, GREM2, H2AFJ, HEATR5A, HEG1, HGF, IGF1, IL1R1, IL1RL1, IL33, IL6ST, I…	6.78564e-09	2.00542	1.37279e-07	ECM Organization
hsa-miR-32-3p	5059	156	ABCB1, ABHD15, ACTN2, ARAP2, ARL17B, BMI1, BMP8B, C11orf70, C15orf40, C17orf51, C5orf63, CACNB4, CCSER1, CD302, CDKN2C, CNPY1, CXorf57, DCDC2, DIS3, DNAJC12, DNAJC22, E2F2, ELOVL3, EML5, EMX2, EN2, ENPP4, EPHA5, EPHA6, ERAP2, EXOC8, EYA4, FAM199X, FAM81A, FBXL3, FEM1B, FGF5, FOXC1, FOXG1, FOXP2, FRK, GALNTL6, GJA3, GNL1, GOLGA8K, GPM6A, GPR180, GPRASP2, GPRIN3, HLA-DOA, HLA-DOB, HLA-DRB1, HMX2, H…	7.20972e-10	1.9083	1.51692e-07	Transcription Regulation
hsa-miR-589-3p	4165	135	ABHD15, ACSS1, ADAM11, BARX2, BMP8B, C11orf70, C17orf51, C1orf115, C5orf63, CACNB4, CAMK2B, CCDC117, CDH20, CDKN2C, CNNM1, CNNM4, DCT, DIS3, DMBX1, DMRT3, DUSP19, E2F2, EDC3, EML6, EN2, EPHA6, EXOC6, EXOC8, EYA4, FAM81A, FBXL3, FEM1B, FGF5, FGF9, FOXE1, FOXG1, GJA3, GPR180, GPRIN3, GRID1, HAP1, HES5, HES7, HLA-DOA, HLA-DPA1, HLA-DRB1, HMG20A, HMX3, HOXC13, HOXD10, HOXD13, HPCAL4, HS6ST3, IDI1, IN…	8.78006e-10	1.96617	1.53944e-07	Transcription Regulation
hsa-miR-627-3p	5219	159	ACTN2, AKAP10, ALPK1, ANKRD34B, ARAP2, BARHL2, BARX2, BMI1, BMP8B, BOLA1, BRD2, C15orf40, C17orf51, C1orf115, C2orf88, CACNB4, CCDC117, CCSER1, CD302, CDADC1, CDH17, CLEC4F, CNNM1, DLL1, DNAJC22, DUSP19, E2F2, EML6, ENPP4, EPHA10, EPHA6, ERAP2, EXOC8, EYA4, FAM199X, FBXL3, FEM1B, FGF5, FGF9, FHL1, FOXD2, FOXE1, FOXP2, FRK, GNL1, GPM6A, GPR180, GPRASP2, GRID1, HAP1, HLA-DOA, HLA-DOB, HLA-DQB1, HLA…	1.1106e-09	1.88727	1.66907e-07	Transcription Regulation
hsa-miR-4768-5p	4076	103	ABCA10, ACVRL1, ADAM12, ADAM9, AKAP6, ARHGEF3, ARSI, ART4, BDKRB2, BMP10, C7, CCDC68, CCDC80, CD55, CD69, CD82, CD93, CDH13, CDKN2B, CHRM2, CKAP4, CLEC1B, COL1A2, COL5A1, CSGALNACT1, DPP10, DPP4, DRAM1, ECE1, EGFLAM, EHD3, ERG, ERP27, EVI5, F5, FAM163B, FAM46A, FAP, FIBIN, FLT1, FOSL2, GBP2, GBP5, GLIS3, HEG1, HOPX, IGFBP7, IL1R1, IL33, ITGA1, ITGA11, KCNA3, KCND3, KCTD16, LAYN, LOX, LRRC15, MFAP…	9.01972e-09	2.06629	1.7834e-07	ECM Organization
hsa-miR-410-3p	4504	111	ABCA10, ADAM9, AFAP1L2, AKAP6, ATP7B, BDNF, C15orf41, C3, CALCRL, CCDC80, CCL7, CD55, CD69, CDH11, CHRM2, CHSY3, CLEC1B, CLEC2B, COL15A1, COL3A1, COL4A1, COL4A5, COL4A6, COLEC10, CTBS, CXCL14, DPP10, EHD3, EMCN, ENDOD1, ERG, ERLEC1, EVI5, FAM46A, FAP, FBLN2, FBN1, FIBIN, FKBP14, FNDC3B, FOSL2, FOXF1, GALNT5, GBP1, GBP4, GBP5, GLIS3, GREM2, H2AFJ, HEATR5A, HGF, HTR2B, IGF1, IGFBP3, IL1R1, IL1RL1, …	9.15432e-09	2.03948	1.7834e-07	ECM Organization
hsa-miR-548g-3p	4232	106	ABCA10, ADAM12, AKAP6, ATP7B, BMP10, C10orf54, CCDC80, CDH11, CEBPD, CHRM2, COL15A1, COL1A2, COL5A1, COLEC10, CTBS, DCN, DPP10, DPP4, EGFL6, EGFLAM, EMCN, ENDOD1, ENTPD3, ERG, EVI5, F5, FAM114A1, FAM46A, FAP, FBLN5, FBN1, FIBIN, FMOD, FN1, FNDC3B, FOSL2, GALNT1, GALNT5, GBP2, GLIS3, HEG1, HGF, IFNGR1, IGF1, IL1R1, IL1RL1, ITGA1, KCNA3, KCNE4, KCNQ5, KCTD16, LMCD1, LOX, LOXL4, LRRC15, LUM, MALL, M…	9.36283e-09	2.05768	1.79085e-07	ECM Organization
hsa-miR-3130-5p	1042	41	ABCA8, ADAMTSL5, C3, C7, CD82, CDKN2B, CLEC1B, COL1A1, COL5A1, COLEC10, CTSB, DLL4, EHD3, FBLN2, FNDC3B, GALNT1, GALNT5, GBP5, HEG1, IGF1, IL1RL1, KCND3, KCNE4, LMCD1, LOX, LRRC15, LTBR, OSMR, P4HA2, PCDH12, PLOD1, RASGRP3, SARM1, SLC4A4, SLC6A17, SYNPO, TIMP3, TNFRSF9, TXNDC5, TYRP1, VTN	1.13999e-08	2.98128	2.14155e-07	ECM Organization
hsa-miR-1976	4719	114	ABCA10, ABCA9, ACVRL1, ADAM12, ADAM9, AKAP6, ALDH1L2, ARHGEF3, ART4, ATP7B, BDKRB2, BIK, BMP10, C10orf54, C1QTNF1, C7, CCDC68, CCDC80, CD55, CEBPD, COL1A1, COL4A1, COL5A1, COLEC10, COPZ2, CREB3L1, CTSB, CXCL14, DRAM1, ECE1, EHD3, ENDOD1, ERG, ERVV-1, EVI5, FAM114A1, FAM46A, FBLN2, FBLN5, FKBP14, FMOD, GALNT1, GALNT5, GBP1, GBP4, GBP5, GFRA3, HOPX, HSPG2, HTRA1, HTRA3, ICAM1, IFIT3, IGF1, IL1R1, I…	1.1904e-08	2.00172	2.19702e-07	ECM Organization
hsa-miR-4775	6972	152	ABCA10, ABCA9, ADAM12, ADAM9, AKAP6, ALDH1L2, ANO1, ARHGEF3, ART4, ASAH1, BDNF, BMP10, BMP6, C15orf41, C1S, C3, C7, CALCRL, CCDC68, CCDC80, CD55, CDH11, CDKN2B, CEBPD, CHRM2, CKAP4, CLEC1B, CLEC2B, COL16A1, COL1A2, COL21A1, COL4A1, COL4A5, COL5A1, COLEC10, CSGALNACT1, CTHRC1, CTSB, DCN, DRAM1, ECE1, EHD3, EMCN, ENDOD1, ERG, ERVV-1, EVI5, F5, FAM114A1, FAM46A, FAP, FBLN2, FBN1, FKBP14, FNDC3B, FOS…	1.26826e-08	1.912	2.30036e-07	ECM Organization
hsa-miR-382-3p	3342	89	ABCA10, ABCA9, AKAP6, ALDH1L2, ANO1, ARHGEF3, ART4, BDNF, C10orf54, C15orf41, C1S, C7, CALCRL, CCDC68, CCDC80, CDH5, CDKN2B, CHRM2, CHSY3, CKAP4, COL3A1, COLEC10, CSRNP1, CTBS, ENDOD1, EVI5, FAM46A, FIBIN, FKBP14, FKBP7, FN1, FOSL2, GALNT1, GALNT5, GBP2, GREM2, H2AFJ, HEATR5A, HGF, HOPX, HRH1, HTRA1, IL18R1, IL1RL1, IL6ST, IL7R, KCTD16, LAYN, LOX, LRP10, LRRC15, LUM, MARCH3, MASP1, MEST, NOX5, PA…	1.31267e-08	2.13488	2.34055e-07	ECM Organization
hsa-miR-204-5p	3567	93	AFAP1L2, AKAP6, ART4, BMP10, C7, CALCRL, CCDC80, CD55, CD93, CDH11, CDKN2B, CEBPD, COLEC10, CRHBP, CSRNP1, DPP10, ECE1, EGFLAM, EHD3, ERVV-1, F5, FAM114A1, FAM46A, FBN1, FKBP14, FMOD, FN1, FOSL2, GALNT1, GALNT5, GBP4, GREM2, HEATR5A, HGF, HOPX, HSPG2, HTRA1, IL18R1, IL1R1, IL33, IL6ST, ITGA1, ITGA11, KCND3, KCNE4, KCNQ5, LAYN, MALL, MFI2, MMRN2, MORC4, NNMT, NOX5, P4HB, PAPPA, PARM1, PCDH12, PDLI…	1.38962e-08	2.0994	2.43647e-07	ECM Organization
hsa-miR-642a-5p	4103	103	ABCA10, ADAM12, ARHGDIB, ASAH1, BCO2, BDKRB2, BMP1, BMP10, C1QTNF1, C3, CALCRL, CCDC80, CD55, CD82, CD93, CDH11, CDH13, CDH5, CDKN2B, CHRM2, COL1A1, COL1A2, COL5A1, COLEC10, CREB3L1, DLL4, DPP4, ECE1, EHD3, EMCN, ENDOD1, ERVV-1, ERVV-2, FAM114A1, FAM163B, FAM46A, FKBP10, FNDC3B, GBP2, GBP4, GBP5, GLIS3, GREM2, HEG1, HGF, HTRA3, IL6ST, IL7R, ITGA1, KCND3, KCNQ5, LRP10, LUM, MALL, MAML2, MARCH3, MA…	1.47595e-08	2.04924	2.54541e-07	ECM Organization
hsa-miR-7-1-3p	5222	158	ABCB1, ABHD15, ACSS1, ACTN2, ALDH8A1, ALPK1, BMI1, BTNL9, C5orf63, CACNB4, CCSER1, CDADC1, CDH20, CSPG5, CXCL16, CXorf57, DCDC2, DIS3, DLL1, DMBX1, DUSP19, EML5, EMX2, ENPP4, EPHA5, EPHA6, ERAP2, EXOC6, EXOC8, EYA4, FAM81A, FBXL3, FEM1B, FGF5, FOXA1, FOXG1, FOXP2, FRK, GALNTL6, GFI1, GJA3, GLRB, GNL1, GPM6A, GPR180, GPRASP2, GPRIN3, H1F0, HLA-B, HLA-DOB, HNF4G, HOXD11, HOXD13, HOXD9, HS6ST3, HSPA…	2.29187e-09	1.86672	3.0138e-07	Transcription Regulation
hsa-miR-27b-5p	2097	64	ABCA10, ACVRL1, ADAMTSL5, BMP10, C1QTNF1, C1S, CCDC80, CD55, CDH11, CDH13, CDH5, CDKN2B, CKAP4, CLEC1B, CTSB, CXCL1, DPP10, DRAM1, EHD3, ENDOD1, F5, FAM114A1, FKBP14, FLT1, FMOD, FOSL2, GLIS3, HEG1, IGFBP3, ITGA1, KCND3, KCTD16, LMCD1, LRP10, LRRC15, MAML2, MATN2, MFAP5, MSRB3, NFATC2, NOX5, NUCB1, PARM1, POFUT2, PRCP, PVR, RCN3, SLA, SLC22A3, SLIT3, SPARC, SRPX2, SULF2, SYNPO2L, SYT10, TBX20, TG…	1.81487e-08	2.36851	3.07942e-07	ECM Organization
hsa-miR-3664-3p	4461	109	ABCA9, ACVRL1, AFAP1L2, ATP7B, BMP10, C10orf54, C1QTNF1, C3, CCDC68, CCDC80, CD55, CDH13, CDH5, CHRM2, COL4A2, CSRNP1, ECE1, EHD3, EMCN, ENDOD1, EVI5, FAM114A1, FIBIN, FKBP10, FKBP7, FLT1, FMOD, FN1, FOXF1, GBP2, GBP3, GJA4, GLIS3, HEATR5A, HEG1, HSPG2, ICAM1, IGF1, IL18R1, IL1R1, IL1RL1, IL7R, ITGA11, KCND3, KCNE4, KCNQ5, KCTD16, LINGO2, LRP10, LRRC15, LTBP1, MASP1, MMRN2, MSRB3, MYH15, NFATC2, …	1.89577e-08	2.00772	3.16564e-07	ECM Organization
hsa-miR-409-3p	3803	97	ABCA10, ADAM9, AKAP6, ALDH1L2, ART4, C15orf41, C1QTNF1, CCDC80, CCL2, CD55, CD93, CDKN2B, CHRM2, CLEC1B, CLEC2B, COL21A1, COLEC10, CPQ, CTBS, CXCL1, DLL4, DRAM1, EGFL6, ENDOD1, F5, FILIP1L, FKBP14, FKBP7, FNDC3B, FOSL2, GALNT1, GALNT5, GBP2, GBP4, GBP5, GREM2, GRIA3, H2AFJ, HGF, ICAM1, IFNGR1, IGF1, IL33, ITGA1, KCNQ5, KCTD16, LRRC15, MALL, MARCH3, MFAP5, MMRN2, MSRB3, NCOA7, NFKBIZ, NIPAL3, NNMT…	2.02077e-08	2.06197	3.19093e-07	ECM Organization
hsa-miR-100-3p	2632	75	ABCA10, ALDH1L2, ART4, BCO2, BDKRB2, BDNF, C3, CCDC80, CD55, CHRM2, COL16A1, COL4A1, COL4A5, COLEC10, CXCL8, DPP10, DPP4, EHD3, ENDOD1, EVI5, FAM46A, FIBIN, FKBP7, FNDC3B, FOSL2, GALNT1, GBP1, GBP2, GJA4, HOPX, HRH1, HTRA3, IFNGR1, IGFBP3, IL6ST, KCNE4, KCTD16, LOX, LRRC32, LTBP1, LTBR, MFAP5, MFI2, NCOA7, NFATC2, NIPAL3, NOX5, NUCB1, OSMR, P4HA2, PLA2R1, PLN, POFUT2, PRCP, PRELP, PVR, RAB27B, RC…	2.02459e-08	2.24239	3.19093e-07	ECM Organization
hsa-miR-3617-5p	2803	78	ADAM12, ADAM9, AKAP6, BDKRB2, BDNF, C10orf54, CD55, CD69, CD93, CEBPD, COL4A6, COLEC10, CXCL1, DPP10, DYNLT3, ENDOD1, ERLEC1, ERP27, FBN1, FIBIN, FN1, FNDC3B, FOSL2, FOXF1, GBP1, GBP2, GBP4, GREM2, HEATR5A, HRH1, IGF1, IGFBP3, IL1R1, IL33, ITGA1, ITGA11, KCNE4, KCNQ5, LMCD1, LOX, LOXL4, LRRC15, MAML2, MARCH3, MEST, MFAP5, MMRN2, MORC4, NCOA7, NFKBIZ, NIPAL3, NXPE2, P4HA2, PLN, POFUT2, RAB27B, REL…	2.03097e-08	2.19539	3.19093e-07	ECM Organization
hsa-miR-3143	4474	109	ABCA10, AKAP6, ALDH1L2, ART4, BDNF, BMP10, C3, C7, CCDC68, CCDC80, CDH11, CDKN2B, CEBPD, CHPF2, CHRM2, CHSY3, CLEC2B, COL15A1, COL21A1, COL4A2, COL4A6, COL5A1, COLEC10, CTBS, CXCL14, DCN, DPP10, DPP4, DRAM1, EHD3, EMCN, ENDOD1, EVI5, F5, FAM114A1, FBN1, FIBIN, FKBP7, FLT1, FN1, FNDC3B, FOSL2, FOXF1, GALNT1, GBP1, GBP2, GBP4, GBP5, HEG1, HGF, HRH1, ICAM1, IGF1, IGFBP3, IL6ST, ITGA1, KCNA3, KCND3, …	2.03225e-08	2.00025	3.19093e-07	ECM Organization
hsa-miR-4326	2807	78	ABCA10, ABCA9, AKAP6, ALDH1L2, ARHGEF3, ART4, BMP10, C10orf54, C7, CALCRL, CDH11, CDH13, CDH5, CDKN2B, CKAP4, COL16A1, COL4A6, COL5A1, COLEC10, CPA1, CSRNP1, CTBS, CXCL1, DLL4, EGFLAM, EHD3, EMCN, ENDOD1, FAM114A1, FN1, FOSL2, FOXF1, GBP2, GJA4, GRIA3, H2AFJ, HEG1, HSPG2, IGF1, IL1R1, IL1RL1, IL6ST, ITGA1, LAYN, LOX, LRP10, MARCH3, MATN2, MYH15, NOX5, PCDH12, PLD1, PPIC, PRELP, PTX3, PVR, RAB27B,…	2.11976e-08	2.19172	3.27939e-07	ECM Organization
hsa-miR-19a-3p	2643	75	ACVRL1, ADAM12, AKAP6, BDKRB2, BMP10, BMP6, C7, CCDC80, CD55, CD69, CD93, CDH13, CDKN2B, CLUL1, COL1A2, CSGALNACT1, EGFLAM, ENDOD1, ERG, EVI5, F5, FAM46A, FBN1, FLT1, FNDC3B, FOSL2, GALNT1, GBP2, GLIS3, HEG1, HGF, HTRA1, IL18R1, IL33, IL6ST, ITGA1, ITGA11, KCND3, KCNQ5, LRP10, LRRC32, LTBR, MARCH3, MATN2, MSRB3, NFATC2, NOX5, OLR1, PARM1, PCDH12, PLN, POSTN, PRCP, RELN, SARM1, SCN3A, SDPR, SGIP1,…	2.17048e-08	2.2315	3.30594e-07	ECM Organization
hsa-miR-7974	3226	86	ABCA8, ACVRL1, ADAM12, AKAP6, BDKRB2, BDNF, BMP10, BMP6, C10orf54, C15orf41, C3, C7, CCDC68, CCDC80, CD93, CDH5, CDKN2B, CHRM2, CSRNP1, CTBS, CXCL14, DPP4, ECE1, EHD3, F5, FAM114A1, FIBIN, FMOD, FSTL3, GBP2, GBP4, HGF, HSPB6, HSPG2, HTRA1, ICAM1, IGFBP3, IL1R1, IL1RL1, ITGA11, KCNE4, KCNQ5, LAYN, LMCD1, LRP10, LRRC15, MALL, MAML2, MSRB3, NFATC2, NOX5, PABPC4L, PARM1, PLD1, PLVAP, POFUT2, PRELP, P…	2.19977e-08	2.12333	3.30594e-07	ECM Organization
hsa-miR-3938	2652	75	ABCA10, ACVRL1, ADAM9, ALDH1L2, ANO1, ARSI, BDKRB2, C1S, C7, CALCRL, CCDC68, CCDC80, CDH11, CDKN2B, CHSY3, COL16A1, COL1A1, COLEC10, CTBS, DLL4, DPP10, DYNLT3, ECE1, EHD3, ENDOD1, ERVV-1, FIBIN, FKBP14, FLT1, FNDC3B, FOSL2, GALNT1, GBP2, GBP4, HEG1, ICAM1, IL6ST, IL7R, ITGA1, KCND3, KCNQ5, KCTD16, LMCD1, LRP10, LRRC15, MALL, MASP1, MORC4, NFATC2, NFKBIZ, NIPAL3, NUCB1, P4HA2, POFUT2, PRELP, RAB27…	2.33285e-08	2.22267	3.45657e-07	ECM Organization
hsa-miR-6505-5p	3402	89	ADAM12, AKAP6, ALDH1L2, BDNF, BIK, C1S, CALCRL, CCDC68, CCDC80, CCL2, CD55, CD93, CHRM2, CHSY3, CLEC1B, COL3A1, COL4A6, COLEC10, CSRNP1, CTBS, DPP10, DRAM1, EHD3, EMCN, ENDOD1, ERG, ERLEC1, EVI5, FLT1, FMOD, FNDC3B, FOSL2, FOXF1, GBP2, GBP4, GBP5, GLIS3, HTR2B, IGF1, IL1R1, IL1RL1, IL33, ITGA11, KCND3, KCNE4, KCNQ5, KCTD16, LMCD1, LRP10, LTBR, MAML2, MEST, NFATC2, NIPAL3, NNMT, NXPE2, OLR1, P4HA2…	2.84212e-08	2.08943	4.12129e-07	ECM Organization
hsa-miR-6881-3p	4164	103	ABCA9, ADAM12, AFAP1L2, AKAP6, ARHGEF3, ART4, BCO2, BDKRB2, BDNF, BMP10, C10orf54, C1QTNF1, C7, CD93, CDH11, CDH5, CHRM2, CKAP4, COLEC10, CREB3L1, CSGALNACT1, CSRNP1, DLL4, DRAM1, ECE1, EGFLAM, ENDOD1, ENTPD3, ERG, EVI5, FAM114A1, FBLN2, FBLN5, FBN1, FIBIN, FKBP10, FKBP14, FMOD, FN1, FOSL2, FOXF1, GALNT5, GBP1, GBP2, GJA4, HEG1, HGF, HTRA1, ICAM1, IFNGR1, IGF1, ITGA1, ITGA11, KCND3, KCNE4, KCNQ5,…	2.85983e-08	2.01154	4.12129e-07	ECM Organization
hsa-miR-590-3p	7310	203	ABHD15, ACTN2, ADAP2, AKAP10, ALDH8A1, ALKBH5, AMBN, ANKRD34B, ARAP2, ARL17B, BARHL2, BMI1, BRINP3, BTBD6, C11orf70, C15orf40, C17orf51, C2orf88, C5orf63, C8orf33, C8orf34, CAMK2B, CARD6, CCDC117, CCNO, CCSER1, CD302, CDADC1, CDH20, CDKN2C, CGA, CNPY1, CSNK1E, CXCL16, DCDC2, DCT, DIS3, DLL1, DMBX1, DMRTA2, DNAJC22, DUSP19, E2F2, EML5, EML6, EN2, EPHA5, EPHA6, ERAP2, EXOC8, EYA4, FAM199X, FAM81A, …	3.55691e-09	1.78907	4.15763e-07	Transcription Regulation
hsa-miR-2116-5p	3663	94	ABCA9, ADAM12, ADAM9, ADCY4, AFAP1L2, AKAP6, ALDH1L2, ARHGEF3, ART4, ATP7B, BDKRB2, BMP10, C10orf54, C3, C7, CALCRL, CCDC68, CCDC80, CD55, CDH11, CEBPD, CHSY3, COL1A2, COLEC10, CPA4, CREB3L1, CSGALNACT1, CTBS, CTSB, CXCL1, CXCL14, EHD3, ENDOD1, EVI5, FAM114A1, FAM46A, FIBIN, FKBP14, FLT1, FOSL2, GBP2, GBP3, GBP4, GREM2, H2AFJ, HEATR5A, HEG1, HGF, HRH1, HTRA1, IGF1, IL6ST, IL7R, KCNA3, KCND3, KCNQ…	2.93054e-08	2.06362	4.16612e-07	ECM Organization
hsa-miR-324-5p	2021	62	ACVRL1, ADAM12, ARHGEF3, ARSI, C3, C7, CALCRL, CCDC68, CCDC80, CD69, CD93, CDKN2B, CHRM2, COL1A1, COL4A5, COL4A6, COLEC10, CTSB, EHD3, ENDOD1, EVI5, FAM163B, GALNT1, GBP2, GBP4, GJA4, HEG1, HRH1, HTRA1, IGF1, IL18R1, ITGA1, LMCD1, LRRC15, MAML2, MARCH3, MFI2, NFATC2, NIPAL3, NUCB1, P4HA3, PAPPA, PITX2, PLD1, PLVAP, POFUT2, PRELP, PTGS2, PVR, S1PR1, SHE, SLA, SLC4A4, SMCO3, SYNPO, TBX20, TGFBR2, T…	3.03472e-08	2.37195	4.25669e-07	ECM Organization
hsa-miR-6857-3p	3022	82	ADAM9, AFAP1L2, ARSI, ART4, BMP6, C1QTNF1, C7, CCDC80, CDH5, CEBPD, CHRM2, CLEC2B, COL16A1, COL21A1, COL4A6, COL5A1, COLEC10, CTBS, DPP10, ECE1, EHD3, ENDOD1, ERG, FAM114A1, FAM163B, FAM46A, FBN1, FLT1, FNDC3B, GBP2, GBP5, H2AFJ, HEG1, IGF1, ITGA11, KCNQ5, LMCD1, LOX, LRP10, LTBR, MALL, MMRN2, MSRB3, NFATC2, NFKBIZ, NOX5, NUCB1, OLR1, OSMR, PAPPA, PLA2R1, PLD1, POFUT2, PPIC, PTGS2, RAB27B, RASGRP…	3.35316e-08	2.1497	4.64147e-07	ECM Organization
hsa-miR-489-3p	3139	84	ABCA9, ADAM9, AFAP1L2, AKAP6, ALDH1L2, ARHGEF3, ART4, BCO2, BDNF, BMP10, C3, CALCRL, CCDC80, CD55, CD93, CDKN2B, CHRM2, COL1A2, COL4A1, COL5A1, COLEC10, CXCL1, DPP10, DPP4, DRAM1, ENDOD1, FAM46A, FBN1, FIBIN, FKBP7, FNDC3B, FOSL2, GALNT1, GLIS3, HEG1, IL1R1, IL6ST, IL7R, KCND3, KCNQ5, KCTD16, LAYN, LRRC15, MARCH3, MSRB3, NFATC2, NOX5, NUCB1, OLR1, OSMR, P4HA2, PABPC4L, PAPPA, PCDH12, PDLIM5, PITX…	3.5396e-08	2.1237	4.83077e-07	ECM Organization
hsa-miR-490-5p	2631	74	ACVRL1, AKAP6, ART4, BDNF, BMP10, C10orf54, C1QTNF1, C1S, C3, C7, CCDC68, CCDC80, CDH11, CDH5, CKAP4, CLEC1B, COL5A1, COLEC10, EHD3, ENDOD1, F5, FAM114A1, FIBIN, FLT1, FNDC3B, GALNT1, GBP4, GLIS3, H2AFJ, HEG1, HOPX, HRH1, HTR2B, HTRA1, IL1RL1, IL7R, ITGA1, KCTD16, LUM, MALL, MMRN2, MSRB3, NCOA7, NIPAL3, NOX5, OLR1, PARM1, PDLIM5, PLA2R1, PRELP, PTGS2, RAB27B, RASGRP3, RCN1, S1PR1, SBSPON, SELE, S…	3.58175e-08	2.20371	4.83077e-07	ECM Organization
hsa-miR-548a-3p	2835	78	ADAM12, AKAP6, ALDH1L2, ART4, BMP10, C3, C7, CCDC80, CD55, CD93, CDH13, CDH5, CHSY3, COL1A1, COL4A5, COL5A1, COLEC10, CSGALNACT1, CSRNP1, CTSB, CXCL1, DPP4, EGFLAM, ENDOD1, EVI5, FAM114A1, FAM46A, FBN1, FNDC3B, FOSL2, GALNT5, GBP1, GBP2, GBP4, GBP5, H2AFJ, HEATR5A, HRH1, IL18R1, IL6ST, KCND3, KCNE4, LAYN, LOX, LRRC15, MORC4, NFATC2, NIPAL3, NNMT, NOX5, OSMR, PABPC4L, PAPPA, PLD1, POFUT2, PPIC, PR…	3.71004e-08	2.16627	4.94045e-07	ECM Organization
hsa-miR-382-5p	2736	76	ABCA10, ADAM12, AKAP6, BDKRB2, BDNF, C10orf54, C15orf41, C3, CCDC80, CD55, CD82, CDKN2B, COL1A1, COLEC10, CRHBP, CTBS, DRAM1, EMCN, ENDOD1, F5, FAM46A, FBN1, FN1, FOSL2, FOXF1, GBP5, GJA4, GREM2, HEG1, HGF, HTRA1, IL33, IL6ST, KCNA3, KCTD16, LAYN, LMCD1, LOX, LOXL4, LUM, MAML2, MATN2, MEST, MMRN2, NNMT, NXPE2, P4HA2, P4HA3, PAPPA, PARM1, PLA2R1, PLN, PLOD2, PTGS2, RAB27B, ROBO4, RSPO2, SARM1, SCN…	3.76831e-08	2.18127	4.95533e-07	ECM Organization
hsa-miR-522-3p	4031	100	ADAM12, AKAP6, ALDH1L2, ANO1, BDKRB2, BMP10, BMP6, C10orf54, C1S, C7, CALCRL, CCDC80, CD93, CDH11, CFI, CHRM2, CHSY3, CKAP4, CLEC1B, COL21A1, COL5A1, COLEC10, CSGALNACT1, CTBS, DPP4, EHD3, EMCN, ENDOD1, EVI5, FAM114A1, FAM46A, FBN1, FLT1, FNDC3B, FOSL2, FOXF1, GBP4, GLIS3, GREM2, H2AFJ, HGF, HOPX, IGF1, IL6ST, ITGA1, ITGA11, KCNA3, KCNQ5, KCTD16, LAYN, LOXL4, LRP10, LRRC15, LTBP1, LTBR, MATN2, MS…	4.41682e-08	2.00539	5.73641e-07	ECM Organization
hsa-miR-338-5p	4191	103	ABCA8, ADAM9, AKAP6, ARHGEF3, BDNF, BMP10, C1S, CCDC80, CCL7, CD55, CD82, CDH11, CDH13, CEBPD, CHRM2, CHSY3, CLEC1B, COL4A5, COL5A1, COLEC10, CREB3L1, CSGALNACT1, CTHRC1, CXCL14, DCN, DPP10, ECE1, EGFL6, ENDOD1, ENTPD3, EVI5, FAM114A1, FAM46A, FAP, FKBP14, FKBP7, FNDC3B, FOSL2, GALNT5, GBP2, GBP4, GLIS3, GREM2, H2AFJ, HEATR5A, HGF, HRH1, IL6ST, KCTD16, LINGO2, LRRC15, LTBP1, LTBR, MAML2, MGP, MOR…	4.55151e-08	1.99521	5.83925e-07	ECM Organization
hsa-miR-4448	3315	87	ABCA9, ACVRL1, ADAM12, ADAM9, BDKRB2, BIK, C10orf54, C3, C7, CCDC80, CD55, CD93, CDH11, CDH13, CHRM2, CHSY3, CKAP4, COL1A1, COL4A2, COL5A1, COLEC10, CPA4, CSGALNACT1, CSRNP1, CXCL14, EGFLAM, EHD3, EMCN, ENDOD1, ERG, FAM114A1, FAM46A, FKBP14, FLT1, FMOD, FNDC3B, FOSL2, FOXF1, GALNT5, GBP2, GBP4, GREM2, HRH1, ICAM1, IGF1, IGFBP3, IL1R1, IL6ST, ITGA1, KCTD16, LMCD1, LRP10, LRRC15, MAML2, MARCH3, NFA…	4.6587e-08	2.0883	5.90309e-07	ECM Organization
hsa-miR-1283	3801	96	ADAM12, ADAMTSL5, AKAP6, ALDH1L2, ARHGEF3, BMP6, C1S, C3, CALCRL, CCDC68, CCDC80, CD55, CD93, CDH11, CDH5, CHSY3, COL5A1, COLEC10, CRHBP, CTBS, DLL4, DPP10, DRAM1, EGFLAM, EMCN, ENDOD1, ERG, EVI5, FBN1, FIBIN, FLT1, FNDC3B, FOSL2, FOXF1, GALNT1, GBP4, HEATR5A, HEG1, HGF, IFNGR1, IGF1, IGFBP3, IL18R1, IL1RL1, IL33, IL6ST, IL7R, ITGA11, KCND3, KCNQ5, KCTD16, LOX, LRRC15, LTBP1, MAML2, MARCH3, MATN2…	4.71349e-08	2.03252	5.90309e-07	ECM Organization
hsa-miR-31-3p	1857	58	ALDH1L2, ART4, BDKRB2, BMP10, C7, CALCRL, CCDC80, CD55, CD93, CDH13, CHRM2, CHSY3, CLEC2B, COL4A5, COL4A6, COL5A1, CTSB, EHD3, EVI5, FAM114A1, FNDC3B, FOSL2, GALNT1, GALNT5, GBP2, GLIS3, HOPX, IGF1, IL1RL1, ITGA1, KCNA3, KCNQ5, LMCD1, LUM, MALL, MFAP5, MORC4, NFATC2, NIPAL3, OSMR, P4HA2, PABPC4L, PAPPA, PLA2R1, PPIC, PRELP, PVR, RAB27B, SLC14A1, SLC6A17, SLIT3, TFPI2, TNFRSF9, TTR, TXNDC15, VCAM1…	4.95545e-08	2.39959	6.08597e-07	ECM Organization
hsa-miR-1228-3p	3813	96	ACVRL1, ADAM9, ADAMTSL5, ALDH1L2, ART4, ATP7B, BDKRB2, BMP6, C3, CALCRL, CCDC80, CD55, CD82, CD93, CDC42EP5, CDH11, CEBPD, CKAP4, COL4A1, COL5A1, CPA4, CSRNP1, CXCL14, DPP10, ECE1, EGFLAM, EHD3, ENDOD1, ERVV-1, EVI5, FAM114A1, FIBIN, FKBP14, FN1, FNDC3B, FOSL2, GALNT5, GBP1, GBP4, GREM2, HEATR5A, HGF, HOPX, HTRA3, IL6ST, IL7R, ITGA1, KCNE4, KCTD16, LMCD1, LRP10, LRRC32, LTBP1, LTBP3, LTBR, MAML2,…	4.97523e-08	2.02462	6.08597e-07	ECM Organization
hsa-miR-155-5p	2603	73	ABCA10, ABCA9, ACVRL1, BDKRB2, BDNF, C7, CD55, CDKN2B, CEBPD, CLEC1B, COL21A1, COL4A1, COLEC10, CRHBP, CTBS, CTHRC1, DPP10, EMCN, ENDOD1, ENTPD3, ERG, F5, FAM114A1, FKBP14, FLT1, FNDC3B, GBP4, GBP5, GLIS3, HEATR5A, HGF, ICAM1, IGF1, IL18R1, IL6ST, KCNA3, KCND3, KCTD16, LOX, MALL, MAML2, MEST, MGP, MORC4, MYH15, NFATC2, NIPAL3, NNMT, OSMR, PDLIM5, PLA2R1, POFUT2, PPIC, PRR16, PRSS35, RAB27B, RASGR…	5.14572e-08	2.19153	6.22218e-07	ECM Organization
hsa-miR-367-5p	2912	79	ABCA10, ABCA8, AKAP6, ALDH1L2, ART4, BMP10, C7, CALCRL, CCDC80, CD55, CDH13, CDH5, CHRM2, CHSY3, COL1A1, COLEC10, CTBS, CTSA, CXCL14, DPP4, DRAM1, EGFL6, EHD3, ENDOD1, ERG, ERLEC1, FAM46A, FBN1, FIBIN, FLT1, FOSL2, GALNT5, GBP3, GBP5, GJA4, GLIS3, HEG1, HRH1, HSPG2, HTRA1, IFIT3, IL1R1, IL6ST, KCNA3, KCND3, KCTD16, LAYN, LRP10, MAML2, MASP1, NOX5, PABPC4L, PAPPA, PLA2R1, PLD1, PLOD2, POFUT2, PPIC…	5.41154e-08	2.13525	6.46925e-07	ECM Organization
hsa-miR-6868-3p	4269	104	ABCA10, ADAM9, ART4, BDNF, BMP6, C10orf54, C3, C7, CALCRL, CCDC80, CD93, CDH11, CDKN2B, CHSY3, COL1A1, COL1A2, COL4A6, COLEC10, CSGALNACT1, CTBS, DPP10, DRAM1, EHD3, EMCN, ENDOD1, ERG, EVI5, F5, FAM163B, FAM46A, FIBIN, FMOD, FN1, FOSL2, GBP5, GREM2, H2AFJ, HEG1, HGF, HRH1, HTRA1, ICAM1, IFIT3, IL1R1, IL1RL1, IL33, IL6ST, ITGA1, ITGA11, KCND3, KCNE4, KCNQ5, KCTD16, LAYN, LMCD1, LRP10, LRRC15, MAML…	5.75208e-08	1.9776	6.79908e-07	ECM Organization
hsa-miR-3607-3p	4001	99	ABCA10, ADAM12, AFAP1L2, AKAP6, ARHGEF3, ART4, ASAH1, ATP7B, BMP6, C7, CCDC68, CCDC80, CD55, CD69, CD93, CDH11, CDH13, CHRM2, CKAP4, CLEC1B, COL3A1, COL4A1, COL4A5, COLEC10, CSGALNACT1, CSRNP1, CTSB, CXCL1, DPP10, DPP4, EHD3, EMCN, ENDOD1, ERG, ERLEC1, ERVV-1, ERVV-2, EVI5, FAM114A1, FAM46A, FIBIN, FKBP14, FNDC3B, FOSL2, GALNT1, GBP1, GBP3, GLIS3, GREM2, HEG1, ICAM1, IL1R1, ITGA1, KCND3, LRRC15, …	6.13105e-08	1.99452	7.16651e-07	ECM Organization
hsa-miR-7111-3p	4344	105	ACVRL1, ARHGEF3, ART4, ATP7B, BCO2, BDKRB2, BMP10, C10orf54, C1QTNF1, C3, CD93, CDH5, CDKN2B, CEBPD, CHRM2, CKAP4, COL4A5, CSGALNACT1, CSRNP1, CXCL1, DLL4, DRAM1, ECE1, EMCN, ENDOD1, ENTPD3, ERG, FAM114A1, FBLN2, FBN1, FIBIN, FKBP14, FLT1, FMOD, FN1, FOXF1, FSTL3, GALNT5, GBP1, GBP4, GJA4, GLIS3, GREM2, HEG1, HGF, HSPG2, ICAM1, IGF1, IL1R1, IL6ST, ITGA1, ITGA11, KCND3, KCNQ5, KCTD16, LAYN, LMCD1,…	7.1197e-08	1.96235	8.23068e-07	ECM Organization
hsa-miR-302a-5p	4703	111	ADAM9, AKAP6, ART4, BDNF, BMP10, C10orf54, C1S, C3, C7, CCDC68, CCDC80, CD55, CDH11, CEBPD, CHRM2, CHSY3, CLEC2B, COLEC10, CREB3L1, CSGALNACT1, CTBS, CXCL1, DCN, DLL4, DRAM1, EGFLAM, ENDOD1, ERG, ERP27, EVI5, F5, FAM114A1, FAM46A, FIBIN, FNDC3B, FOXF1, GALNT5, GBP2, GBP4, GBP5, GREM2, HEATR5A, HEG1, HGF, HOPX, IGF1, IL18R1, IL1R1, IL33, IL6, IL6ST, IL7R, ITGA1, KCND3, KCNE4, KCTD16, LAYN, MAML2, …	8.2665e-08	1.92856	9.45256e-07	ECM Organization
hsa-miR-22-5p	3481	89	ABCA10, ABCA9, ADAM12, ADAM9, AFAP1L2, AKAP6, ARHGEF3, ART4, ATP7B, BDKRB2, C3, C7, CALCRL, CCDC68, CCDC80, CD55, CDH11, CDKN2B, CEBPD, CHRM2, CHSY3, COL1A2, COLEC10, CPA4, CREB3L1, CSGALNACT1, CTBS, CTSB, DRAM1, EHD3, ENDOD1, FAM46A, FBN1, FIBIN, FKBP14, FLT1, FOSL2, FOXF1, GBP2, GBP3, GBP4, GLIS3, HEATR5A, HEG1, HGF, HRH1, IGF1, IL6ST, KCNA3, KCND3, KCNQ5, KCTD16, LINGO2, LMCD1, LOX, LOXL4, LRP…	9.09332e-08	2.03205	1.02507e-06	ECM Organization
hsa-miR-381-3p	4296	104	ABCA10, ACVRL1, ADAM12, AKAP6, ALDH1L2, ANO1, ARHGEF3, ART4, ASAH1, BDNF, BMP10, C15orf41, CCDC68, CCDC80, CD55, CD82, CDH11, CDH13, CFI, CLEC1B, CLUL1, COL15A1, COL1A2, COL3A1, COL4A1, COL4A6, COLEC10, CTBS, DCN, DLL4, EMCN, ERG, ERP27, FAM46A, FBLN5, FBN1, FKBP7, FLT1, FNDC3B, FOSL2, GALNT1, GBP2, GBP4, GBP5, GLIS3, HEATR5A, HGF, HRH1, IGF1, IGFBP3, IL1R1, IL6ST, ITGA1, KCNE4, KCNQ5, KCTD16, LO…	9.1594e-08	1.96185	1.02507e-06	ECM Organization
hsa-let-7f-1-3p	1082	40	ABCA9, ADAM12, ALDH1L2, ARHGEF3, BDNF, CCDC68, CD55, CD82, COL4A1, CTBS, DCN, DRAM1, ERP27, FAM114A1, FBLN5, FLT1, FNDC3B, FOXF1, GBP4, GLIS3, H2AFJ, HRH1, IGFBP3, IL1R1, LRRC32, LTBP1, MAML2, MASP1, NFKBIZ, PDLIM5, PITX2, PTGS2, SHE, SLC22A3, SLC2A10, SLC4A4, STXBP6, TMED10, TYRP1, WISP1	9.39484e-08	2.77888	1.04036e-06	ECM Organization
hsa-miR-92a-1-5p	2194	64	ABCA9, ADAM12, AKAP6, ATP7B, BDKRB2, CCDC68, CD55, CD82, CD93, CDH11, CDH5, CHSY3, COL15A1, COLEC10, CPA4, CTBS, CXCL14, DLL4, EHD3, ERG, ERP27, FLT1, FN1, FOSL2, GBP2, GBP5, H2AFJ, IFIT3, IGF1, IL6ST, ITGA1, KCND3, KCTD16, LRP10, MARCH3, MFAP5, MMRN2, NOX5, PAPPA, PRELP, PVR, RAB27B, RASGRP3, ROBO4, RRAD, S1PR3, SARM1, SLA, SLC22A3, SLC4A4, SLC6A17, SLIT3, SMCO3, SOD3, SPARC, SYNPO, SYNPO2L, SYT…	1.06533e-07	2.24961	1.16743e-06	ECM Organization
hsa-miR-185-5p	3779	122	ABHD14B, ACTN2, ADCK3, AGAP2, AKAP10, ALOX12B, BARHL2, BARX2, C15orf40, C17orf51, C1QL4, C5orf63, CCSER1, CD302, CDADC1, CNNM1, CNNM4, CORO6, CSNK1E, DCDC2, DCT, DIS3, DLX4, DOC2A, DUSP9, E2F2, EDC3, EML6, EPHA10, EXOC8, FAM132B, FAM199X, FGF5, FOXE1, FRK, GFI1, GGPS1, GJA3, GNL1, GPRIN3, GRID1, HAP1, HCAR1, HES7, HLA-DMB, HMG20A, HMX2, HOXC11, HOXC12, HOXC13, HOXD13, HOXD9, HSPA1B, HSPA4L, IAH1,…	1.11044e-08	1.91631	1.16819e-06	Transcription Regulation
hsa-miR-6881-3p	4164	131	ABHD15, ACSS1, ADAM11, AKAP10, AQP6, ARAP2, BMP8B, C17orf51, C1orf115, C1QL4, C8orf33, CDADC1, CDKN2C, CKLF, CNNM4, CSPG5, DIS3, DLL1, DMBX1, DNAJC22, DUSP19, E2F2, ELOVL3, EML5, EPHA5, FAM132B, FBXL3, FEM1B, FGF9, FHL1, FLT3LG, GFI1, GOLGA8K, GPR180, GPRIN3, GRID1, HCAR1, HLA-DOA, HLA-DPA1, HLA-F, HMG20A, HNF4G, HOXC13, HOXD11, HOXD9, HPCAL4, HPSE, HS6ST3, INHBB, ISL2, KAZALD1, KCNC1, KCNIP3, KL…	1.31245e-08	1.88094	1.21391e-06	Transcription Regulation
hsa-miR-335-3p	6292	179	ABHD15, ACSS1, ACTN2, ADAP2, AKAP10, ALDH8A1, ALPK1, APOA1BP, ARAP2, BARHL2, BMI1, C15orf40, C17orf51, C1orf115, C2orf88, C5orf63, C8orf34, CACNB4, CARD6, CCDC117, CCNO, CCSER1, CD302, CDH17, CDKN2C, CNNM1, CXorf57, DCDC2, DCT, DIS3, DMRTA2, DOC2A, DUSP19, E2F2, EML6, ENPP4, EPHA5, ERAP2, EXOC6, EXOC8, EYA4, FAM199X, FAM81A, FBXL3, FEM1B, FGF5, FGF9, FHL1, FOXA1, FOXC1, FOXE1, FOXG1, FOXP2, FRK, …	1.41731e-08	1.77567	1.21391e-06	Transcription Regulation
hsa-miR-942-5p	4441	137	ABHD15, ACTN2, ADAP2, AGAP2, ANKRD34B, AQP6, ARL17A, BARX2, C15orf40, C17orf51, C2orf88, C5orf63, C8orf33, CACNB4, CARD6, CCDC117, CCNO, CDADC1, CDH17, CNNM1, CNNM4, CRHR1, DIS3, DMBX1, DUSP9, EDC3, EML5, EMX2, EPHA5, EYA4, FAM132B, FBXL3, FGF9, FHL1, FOXD2, FOXE1, FOXP2, FRK, GFI1, GNL1, GPR180, GPRASP2, GPRIN3, GRID1, H1F0, HAP1, HCAR1, HLA-DOA, HLA-DOB, HLA-DQB1, HOXC12, HSPA1B, IL15RA, INHBB,…	1.50008e-08	1.85142	1.21391e-06	Transcription Regulation
hsa-miR-340-5p	5825	130	ABCA9, ADAM9, AKAP6, ALDH1L2, ART4, ATP7B, BCO2, BMP6, C15orf41, C1QTNF1, C1S, C7, CALCRL, CCDC68, CCDC80, CD55, CD69, CD82, CD93, CDH11, CDKN2B, CEBPD, CHRM2, CHSY3, COLEC10, CPQ, CRHBP, CTBS, CXCL14, DCN, DLL4, DPP10, DRAM1, EHD3, EMCN, ENTPD3, ERG, ERLEC1, EVI5, F5, FAM46A, FBN1, FIBIN, FKBP14, FKBP7, FLT1, FMOD, FOSL2, GALNT5, GBP1, GBP4, GBP5, GREM2, H2AFJ, HGF, IGF1, IL18R1, IL1RL1, IL6ST, …	1.16129e-07	1.86934	1.25946e-06	ECM Organization
hsa-miR-3611	3554	90	ABCA8, ABCA9, ADAM12, ADAM9, AKAP6, ALDH1L2, ARSI, BMP6, C10orf54, C3, C7, CALCRL, CCDC68, CCDC80, CD55, CD82, CDH11, CDH13, CEBPD, CHSY3, CKAP4, COL1A1, CTBS, DPP10, DPP4, DYNLT3, EGFLAM, ERG, F5, FAM114A1, FKBP14, GALNT5, GBP1, GBP2, H2AFJ, HEG1, HRH1, HTRA3, ICAM1, IFIT3, IGF1, IL18R1, IL1RL1, IL33, ITGA1, ITGA11, KCNE4, KCTD16, LAYN, LINGO2, LOX, LOXL4, LRP10, LRRC15, LUM, MFAP5, MYH15, NIPAL…	1.17528e-07	2.01278	1.26162e-06	ECM Organization
hsa-miR-183-3p	4127	129	ABHD15, AKAP10, ALPK1, AMBN, ARAP2, BMI1, C11orf70, C5orf63, CAT, CCDC117, CD302, CNPY1, CSNK1E, DCT, DLX4, DMBX1, DUSP19, EML5, EML6, ENPP4, EPHA5, EPHA6, ERAP2, EXOC6, FAM199X, FAM81A, FBXL3, FEM1B, FGF5, FOXA1, FOXC1, FOXD2, FOXG1, FOXP2, FRK, GALNTL6, GGPS1, GJA3, GLRB, GPM6A, GPRASP2, GPRIN3, H1F0, HCAR1, HLA-DQB1, HLA-DRB1, HLA-DRB5, HNF4G, HOXC11, HPCAL4, HPSE, HS6ST3, HSPA1A, HSPA4L, IAH1…	2.46877e-08	1.85993	1.85511e-06	Transcription Regulation
hsa-miR-1285-5p	3088	81	ADAM12, ALDH1L2, ART4, BDNF, CALCRL, CCDC80, CD55, CD93, CDH11, CHSY3, CKAP4, COL1A2, COLEC10, CSGALNACT1, CTBS, CTSB, DCN, DRAM1, EGFLAM, EHD3, EMCN, ENDOD1, EVI5, F5, FAM46A, FIBIN, FLT1, FNDC3B, FOSL2, GALNT5, GBP2, GBP4, GBP5, HEG1, HRH1, IGF1, IL18R1, KCND3, KCNQ5, KCTD16, LMCD1, LOX, LRP10, LRRC15, LRRC32, LTBP3, MARCH3, MGP, MORC4, MSRB3, NCOA7, OLR1, P4HA2, PAPPA, PCDH12, PLA2R1, PLD1, PL…	1.8146e-07	2.06036	1.92824e-06	ECM Organization
hsa-miR-520g-3p	5466	123	ABCA10, ABCA9, ACVRL1, ADAM12, AKAP6, ART4, ASAH1, BDKRB2, BMP6, C10orf54, C1S, C3, C7, CCDC80, CD55, CD82, CD93, CDH5, CEBPD, CHSY3, CKAP4, COL4A1, COLEC10, CPZ, CSGALNACT1, CTBS, CTSB, DPP10, DRAM1, DYNLT3, ECE1, EHD3, ERLEC1, ERVV-1, EVI5, FAM114A1, FAM46A, FBN1, FIBIN, FKBP14, FOSL2, FOXF1, GALNT1, GBP2, GBP4, GLIS3, GREM2, H2AFJ, HEATR5A, HEG1, HRH1, IFIT3, IFNGR1, IGF1, IL18R1, IL1R1, IL6ST…	1.85099e-07	1.86013	1.94724e-06	ECM Organization
hsa-miR-615-5p	2378	67	ABCA10, ACVRL1, ADAM12, ARSI, ART4, ATP7B, C10orf54, C1QTNF1, CCDC80, CDH11, CHPF, CHRM2, COLEC10, CREB3L1, EGFLAM, ERG, FBLN2, FBLN5, FKBP10, FMOD, FOSL2, GBP4, GGT5, GLIS3, H2AFJ, ICAM1, IGF1, IGFBP7, IL1RL1, ITGA1, KCND3, KCNQ5, LAYN, LOXL4, LRP10, LRRC32, LRRN4, LTBP3, MALL, MFI2, MORC4, MSRB3, NCOA7, NOX5, NUCB1, NXPE2, PLA2R1, PLVAP, POFUT2, PPIC, PVR, RAB27B, RCN3, SARM1, SLC22A3, SLC4A4, …	1.8807e-07	2.17551	1.9589e-06	ECM Organization
hsa-miR-935	2998	79	ACVRL1, ADAM12, ADAM9, AKAP6, ALDH1L2, ARHGEF3, BDKRB2, BMP10, BMP6, C3, C7, CCDC68, CCDC80, CD55, CDH5, CHSY3, COL1A1, COL1A2, CSGALNACT1, CTBS, CXCL1, DCN, DPP10, EHD3, EMCN, EVI5, FAM114A1, FIBIN, FKBP14, FKBP7, FOSL2, GALNT1, GALNT5, GBP2, GBP3, GBP4, GLIS3, H2AFJ, HEG1, HRH1, HTRA1, IL18R1, IL33, ITGA1, KCNA3, KCTD16, LAYN, LOX, LRP10, MALL, MAML2, MARCH3, MASP1, NCOA7, NFKBIZ, NIPAL3, OLR1,…	1.99997e-07	2.06294	2.06272e-06	ECM Organization
hsa-miR-3685	3710	92	ABCA10, ADAM12, AFAP1L2, ALDH1L2, ART4, BDNF, C15orf41, C1QTNF1, CALCRL, CCDC80, CD55, CD69, CD93, CDH13, CHRM2, CLEC1B, COL4A5, COLEC10, CSRNP1, CTBS, CTSB, CXCL14, DPP10, EGFLAM, EHD3, EMCN, ENDOD1, F5, FAM46A, FKBP7, FLT1, FN1, FNDC3B, FOSL2, GALNT1, GALNT5, GBP1, GBP2, GBP3, GREM2, HEATR5A, HEG1, HGF, IGF1, IGFBP3, IL7R, ITGA1, KCNQ5, KCTD16, LAYN, LRP10, LRRN4, MATN2, MEST, NCOA7, NFKBIZ, NX…	2.027e-07	1.97006	2.07029e-06	ECM Organization
hsa-miR-1277-5p	5461	159	ABCB1, ABHD15, AKAP10, ALKBH5, AMBN, ANKRD34B, ARAP2, ARL17B, BMI1, BRINP3, C2orf88, C8orf34, CACNB4, CAT, CD302, CDADC1, CDH17, CDKN2C, DCDC2, DCT, DLL1, DMRTA2, DNAJC22, DUSP19, EDC3, EML5, EN2, ENPP4, EPHA5, EXOC8, EYA4, FAM132B, FAM199X, FAM81A, FBXL3, FEM1B, FGF9, FOXA1, FOXG1, FRK, GGPS1, GJA3, GNGT1, GOLGA8K, GPM6A, GPR180, GPRIN3, GRID1, HCAR1, HES7, HLA-DOB, HLA-DRB1, HLA-F, HMX3, HNF4G,…	3.13061e-08	1.77491	2.11382e-06	Transcription Regulation
hsa-miR-1248	3983	125	ABHD15, ACTN2, ADAM11, ANKRD34B, BARHL2, BMI1, BRD2, BTNL9, C17orf51, C1orf115, C2orf88, C5orf63, C8orf33, CACNB4, CCSER1, CDH20, CNNM1, CNNM4, CORO6, CRHR1, DNAJC22, DUSP9, E2F2, ELOVL3, EMX2, EN2, EPHA10, EPHA5, EPHA6, ERAP2, EXOC8, FAM199X, FAM81A, FEM1B, FOXP2, FRK, GNL1, GPR180, GPRASP2, GPRIN3, GRID1, HCAR1, HLA-DMB, HLA-DOB, HLA-DQB1, HMG20A, HMX2, HMX3, HOXA4, HOXD11, HOXD9, HPCAL4, HPSE,…	3.34974e-08	1.8582	2.11382e-06	Transcription Regulation
hsa-miR-3074-3p	2980	101	ABCB1, ABHD15, ALKBH5, ANKRD34B, BARHL2, BMI1, C17orf51, C2orf88, C5orf63, C8orf33, C8orf34, CACNB4, CCSER1, CD207, DCDC2, DNAJC22, DUSP19, EML6, EPHA5, EPHA6, EXOC6, EXOC8, FAM199X, FGF9, FOXA1, FOXE1, FOXG1, FRK, GALNTL6, GFI1, GJA3, GPRIN3, GRID1, HNF4G, HOXD11, HOXD9, HPCAL4, HSPA4L, IAH1, KAZALD1, KCNC1, KDM5C, KLF12, LAMA4, LHX4, LHX9, LMBRD2, LYSMD1, MACROD2, MAK, MCOLN2, MEGF11, MFSD6, MG…	3.41587e-08	1.97034	2.11382e-06	Transcription Regulation
hsa-miR-589-3p	4165	100	ABCA10, ABCA8, AFAP1L2, AKAP6, ALDH1L2, ARHGDIB, BDNF, BMP10, C10orf54, C3, C7, CCL7, CD55, CD82, CD93, CDH11, CDH5, CHSY3, CKAP4, COL1A1, COL4A2, COL5A1, COLEC10, CTBS, DPP10, ECE1, EGFLAM, EHD3, ENDOD1, ERG, FAM46A, FBLN5, FBN1, FKBP14, FN1, GALNT5, GBP2, GBP4, GFRA3, GREM2, H2AFJ, HEATR5A, HEG1, HGF, IL1R1, IL1RL1, IL33, IL6ST, IL7R, ITGA1, KCNA3, KCND3, KCNE4, KCNQ5, KCTD16, LAYN, LOX, LRRC32…	2.26023e-07	1.92452	2.2863e-06	ECM Organization
hsa-miR-551b-5p	5475	159	ABHD15, ACTN2, AKAP10, ALPK1, AMBN, ARAP2, BMI1, BMP8B, BRD2, C15orf40, C5orf63, CCSER1, CD302, CDH20, CNNM4, CNPY1, CXorf57, DCDC2, DIS3, DLX4, DUSP19, EDC3, EML6, EMX2, ENPP4, EPHA5, EPHA6, EXOC6, EXOC8, FAM199X, FAM50B, FBXL3, FEM1B, FGF5, FGF9, FOXA1, FOXD2, FOXG1, FOXP2, GFI1, GGPS1, GJA3, GNL1, GOLGA8K, GPM6A, GPR180, GPRIN3, GRID1, HDAC8, HLA-DRB5, HNF4G, HOXC11, HOXD11, HOXD13, HOXD9, HPC…	4.33276e-08	1.76872	2.53226e-06	Transcription Regulation
hsa-miR-450b-5p	4560	107	ACVRL1, ADAM12, ADAM9, AKAP6, ALDH1L2, ANO1, ARHGEF3, ARSI, BMP10, C15orf41, C3, CALCRL, CCDC68, CCDC80, CD55, CD93, CDH11, CDH13, CDKN2B, CHRM2, CLEC1B, CLEC2B, COLEC10, CSGALNACT1, DYNLT3, ECE1, EHD3, ENDOD1, EVI5, F5, FAM46A, FBLN5, FBN1, FKBP10, FKBP7, FNDC3B, FOSL2, GBP1, GBP2, GBP5, GLIS3, HEG1, IL18R1, IL1R1, IL6ST, IL7R, ITGA1, KCND3, KCTD16, LAYN, LINGO2, LMCD1, LOX, LOXL4, LRP10, LRRC15…	2.63113e-07	1.89735	2.63614e-06	ECM Organization
hsa-miR-4717-3p	3561	89	ABCA10, ACVRL1, ADAM12, ADAM9, AKAP6, ALDH1L2, ATP7B, BDKRB2, BMP10, C1QTNF1, CCDC80, CD55, CDH5, CHSY3, CKAP4, COL21A1, COL4A6, COL5A1, COLEC10, CSGALNACT1, CSRNP1, CTSB, CXCL14, DCN, DPP10, DRAM1, EMCN, EVI5, FAM114A1, FAM163B, FAM46A, FBN1, FIBIN, FLT1, FNDC3B, FOSL2, FOXF1, GBP4, GREM2, HOPX, HRH1, IGF1, IL1RL1, IL33, IL7R, KCNQ5, KCTD16, LINGO2, LOX, LRP10, LRRC15, MMRN2, MSRB3, NCOA7, NFKBI…	2.76798e-07	1.97661	2.74709e-06	ECM Organization
hsa-miR-660-3p	4586	107	ABCA10, ABCA8, ADAM12, AKAP6, ALDH1L2, ANO1, ARHGEF3, ART4, ATP7B, BCO2, BMP10, C10orf54, C1S, CCDC80, CD55, CD82, CD93, CDH11, CDKN2B, CHRM2, CLEC2B, COL1A1, COL4A1, COL5A1, COLEC10, CSRNP1, DRAM1, ECE1, EMCN, ENDOD1, ERVV-1, EVI5, F5, FAM114A1, FAM163B, FBLN2, FIBIN, FKBP14, FKBP7, FLT1, FMOD, GALNT1, GBP4, GBP5, GREM2, HEATR5A, HEG1, HRH1, HTRA1, HTRA3, IGF1, IGFBP3, IL1R1, ITGA1, KCNA3, KCND3…	2.95363e-07	1.88351	2.90395e-06	ECM Organization
hsa-miR-889-3p	4149	128	ALPK1, AMBN, ANKRD34B, ARAP2, BTNL9, C11orf70, C15orf40, C17orf51, C2orf88, C5orf63, C8orf34, CACNB4, CAT, CCSER1, CD302, CDADC1, CDKN2C, CXorf57, DCDC2, DCT, DIS3, DUSP19, ENPP4, EPHA5, EPHA6, EXOC6, EXOC8, EYA4, FAM199X, FAM81A, FBXL3, FEM1B, FGF5, FGF9, FOXA1, FOXC1, FOXG1, FOXP2, FRK, GLRB, GNL1, GPR180, GPRIN3, HAP1, HCAR1, HLA-DOB, HLA-DRB1, HLA-DRB5, HMG20A, HMX3, HOXC12, HOXD1, HOXD9, HPC…	5.66127e-08	1.82663	3.02147e-06	Transcription Regulation
hsa-miR-130b-5p	4694	141	ACSL1, AKAP10, BARX2, BMI1, BOLA1, C11orf70, C17orf51, C1orf115, C2orf88, C8orf33, CACNB4, CCSER1, CNNM1, CNPY1, DCT, DIS3, DMBX1, DMRT3, DMTN, DUSP19, E2F2, EDC3, ELOVL3, ENPP4, EPHA5, EXOC6, EYA4, FAM132B, FAM199X, FEM1B, FGF5, FOXE1, FOXG1, FRK, GALNTL6, GGPS1, GNL1, GPR180, GPRASP2, GPRIN3, GRID1, HAP1, HDAC8, HES7, HLA-DOA, HLA-DOB, HLA-F, HMG20A, HMX3, HOXC13, HOXD11, HOXD9, HPCAL4, HPSE, H…	5.74423e-08	1.79959	3.02147e-06	Transcription Regulation
hsa-miR-642a-5p	4103	127	ABHD15, ACSL1, AGAP2, ALKBH5, BARHL2, BARX2, BRD2, BTNL9, C1QL4, C2orf88, CCNO, CDKN2C, CNNM4, CORO6, CRHR1, DMTN, E2F2, ECEL1, EN2, EPHA10, EXOC8, FAM199X, FAM81A, FBXL3, FBXL8, FGF5, FOXE1, FOXG1, FRK, GALNTL6, GBX1, GFI1, GNL1, GPM6A, GPR180, GPRASP2, GPRIN3, GRID1, H1F0, HDAC8, HES7, HIRIP3, HLA-DPA1, HLA-F, HMG20A, HMX2, HMX3, HNF4G, HOXC11, HOXC12, HOXD9, HS6ST3, HSPA4L, INHBB, KAZALD1, KCN…	6.72755e-08	1.83158	3.37018e-06	Transcription Regulation
hsa-miR-3688-3p	4358	103	ABCA10, ADAM12, ADAM9, AKAP6, ALDH1L2, ANO1, ART4, ATP7B, BMP10, C7, CCDC68, CCDC80, CD69, CD93, CDH11, CDH13, CDKN2B, CHRM2, COL15A1, COL1A2, COL21A1, COL4A1, COLEC10, CRHBP, CSGALNACT1, EMCN, ENDOD1, ENTPD3, ERG, EVI5, F5, FAM114A1, FAM46A, FBN1, FIBIN, FKBP7, FLT1, FOSL2, FOXF1, GALNT1, GALNT5, GBP2, GBP3, GBP4, GLIS3, GREM2, HEATR5A, HEG1, HGF, HRH1, HSPB6, IL1R1, IL33, IL6ST, IL7R, ITGA1, KC…	3.4945e-07	1.89862	3.39507e-06	ECM Organization
hsa-miR-4517	3639	90	ABCA10, ABCA8, ABCA9, ADAM12, ADAM9, AKAP6, ALDH1L2, BMP10, CALCRL, CCDC80, CD55, CDKN2B, CHRM2, CHSY3, CLEC1B, COL15A1, COL1A2, CSGALNACT1, CSRNP1, CTBS, CXCL1, CXCL14, DPP10, ENDOD1, ENTPD3, ERG, EVI5, FIBIN, FKBP14, FKBP7, FLT1, FOSL2, GALNT1, GBP2, GBP4, GLIS3, HEATR5A, HGF, IGF1, IL18R1, IL33, IL6, IL6ST, IL7R, ITGA11, KCTD16, LAYN, LINGO2, LOX, MARCH3, MFAP5, NFKBIZ, NOX5, OSMR, PAPPA, PARM…	3.5825e-07	1.95548	3.39507e-06	ECM Organization
hsa-miR-6516-3p	3034	79	ABCA8, ADAM9, AKAP6, ASAH1, BDKRB2, BDNF, BMP10, C7, CCDC68, CD55, CDH11, CDKN2B, CHSY3, COL1A1, COLEC10, CRHBP, CTBS, EHD3, EMCN, ENDOD1, ERG, EVI5, F5, FBN1, FKBP7, FLT1, FNDC3B, GBP2, GLIS3, H2AFJ, HEG1, HGF, IGF1, IL18R1, IL1R1, IL1RL1, IL6ST, ITGA11, KCND3, KCNQ5, KCTD16, LMCD1, MAML2, NFATC2, NNMT, NOX5, P4HA2, P4HB, PAPPA, PCDH12, PDLIM5, PLN, PLOD2, PRCP, RAB27B, RGS1, S1PR1, SBSPON, SCN3…	3.59064e-07	2.03393	3.39507e-06	ECM Organization
hsa-miR-548n	5650	125	ABCA8, ADAM12, ADAM9, ADAMTSL5, ALDH1L2, ARHGEF3, ART4, ATP7B, BMP6, C15orf41, C3, CALCRL, CCDC80, CD55, CD93, CDH11, CDH13, CDKN2B, CHRM2, CHSY3, CKAP4, CLEC2B, COL3A1, COL4A5, COLEC10, CTBS, EGFLAM, EHD3, EMCN, ENDOD1, ERLEC1, EVI5, F5, FAM114A1, FBN1, FLT1, FMOD, FNDC3B, FOXF1, GALNT1, GBP2, GBP4, H2AFJ, HGF, HRH1, IGFBP7, IL1R1, IL33, IL6ST, ITGA1, KCND3, KCNE4, KCNQ5, KCTD16, LAYN, LMCD1, LO…	3.61252e-07	1.82582	3.39507e-06	ECM Organization
hsa-miR-629-5p	2924	77	ABCA8, AKAP6, ANO1, ART4, BIK, BMP10, BMP6, C15orf41, CD55, CD93, CDH5, CDKN2B, CHPF, COL1A2, COL4A1, COL5A1, CSRNP1, DRAM1, ENDOD1, ERG, FBLN5, FIBIN, FKBP14, FLT1, FNDC3B, FOSL2, GBP2, GBP4, GRIA3, HEG1, IGF1, IL1RL1, IL6ST, IL7R, ITGA1, ITGA11, KCNA3, KCND3, KCNE4, KCNQ5, KCTD16, LOXL4, LRP10, MARCH3, MGP, NFATC2, NUCB1, NXPE2, P4HB, PCDH12, POFUT2, PPIC, PRELP, PROK1, RAB27B, S1PR1, S1PR3, SA…	3.61452e-07	2.05283	3.39507e-06	ECM Organization
hsa-miR-153-3p	2517	69	ABCA10, ABCA9, ADAM9, AKAP6, ASAH1, BDKRB2, BMP10, CCDC68, CD93, CDH11, CDH13, CHRM2, CHSY3, CLEC2B, COL4A6, COLEC10, CTBS, DLL4, DPP4, EGFLAM, EMCN, ENDOD1, ERG, ERP27, FKBP14, FLT1, FOSL2, H2AFJ, HRH1, ICAM1, IL6, IL6ST, KCTD16, LAMB2, LAYN, LRP10, LTBP1, MAML2, MSRB3, NFATC2, NID2, OLR1, OSMR, P4HA2, PABPC4L, PAPPA, PDLIM5, PLOD2, S1PR1, S1PR3, SCN3A, SELE, SGIP1, SHE, SLC22A3, SLIT3, SRPX2, S…	3.77113e-07	2.11651	3.51082e-06	ECM Organization
hsa-miR-4642	2832	75	ADAM12, ADAM9, ALDH1L2, ARSI, ART4, BDKRB2, C7, CALCRL, CCDC80, CDH11, CHRM2, CHSY3, COL5A1, CSGALNACT1, DCN, DLL4, DRAM1, EGFL6, EHD3, EMCN, ENDOD1, ERVV-1, FBN1, FMOD, FNDC3B, FOSL2, GBP1, GBP2, GBP4, GBP5, HEATR5A, HEG1, HRH1, HSPG2, HTRA1, ICAM1, IGF1, ITGA11, KCNE4, KCTD16, LMCD1, LOX, LOXL4, LRP10, MALL, MMRN2, NOX5, PCDH12, PDLIM5, PLA2R1, PLD1, PRSS35, PTGS2, RCN1, ROBO4, RSPO2, S1PR1, SA…	3.89672e-07	2.05808	3.59592e-06	ECM Organization
hsa-miR-5010-3p	4255	101	ADAM12, ADAM9, AKAP6, ANO1, ART4, ASAH1, ATP7B, C15orf41, C1QTNF1, C3, C7, CALCRL, CCDC68, CCDC80, CDH11, CEBPD, CHRM2, CHSY3, CLEC1B, COL3A1, COLEC10, CTBS, CXCL14, DPP10, EHD3, EMCN, ENDOD1, EVI5, F5, FAM163B, FIBIN, FKBP14, FMOD, FOSL2, GALNT1, GALNT5, GBP2, GBP4, GLIS3, GREM2, H2AFJ, HEG1, HRH1, HTRA3, ICAM1, IGFBP3, IL18R1, IL1RL1, IL6ST, IL7R, ITGA1, KCNA3, KCND3, KCNQ5, KCTD16, LMCD1, LOX,…	3.97518e-07	1.90098	3.63643e-06	ECM Organization
hsa-miR-580-3p	4258	101	ADAM12, ADAM9, AKAP6, ANO1, ARHGEF3, ASAH1, ATP7B, BMP10, C3, CALCRL, CCDC80, CD55, CD93, CDH11, CDH5, CHRM2, CKAP4, COLEC10, CTBS, DPP10, EHD3, ENDOD1, ERG, ERVV-1, EVI5, FAM114A1, FAM163B, FKBP14, FLT1, FMOD, FN1, FOSL2, GBP3, GBP4, GBP5, GREM2, HGF, HRH1, HTRA1, ICAM1, IGFBP3, IL6ST, ITGA1, ITGA11, KCND3, KCNQ5, KCTD16, LAYN, LMCD1, LOX, LRP10, LRRC15, LTBR, MASP1, MFAP5, NFATC2, NIPAL3, NOX5,…	4.0193e-07	1.89929	3.64251e-06	ECM Organization
hsa-miR-653-5p	4260	101	ABCA10, ADAM12, AKAP6, ALDH1L2, ANO1, ARHGEF3, ASAH1, ATP7B, BDNF, BMP10, C15orf41, C3, C7, CALCRL, CCDC80, CD55, CD93, CDH11, CDH13, CDKN2B, CHSY3, CLEC1B, COL4A1, COL5A1, COLEC10, CPA4, CTBS, CTHRC1, CTSB, DRAM1, EHD3, ERG, EVI5, F5, FAM114A1, FAM46A, FBLN5, FMOD, FNDC3B, FOSL2, GALNT1, GBP2, GBP4, GLIS3, HEATR5A, HEG1, HGF, IL18R1, IL1R1, IL1RL1, IL33, IL6, IL6ST, IL7R, ITGA1, ITGA11, LMCD1, L…	4.05108e-07	1.89816	3.64251e-06	ECM Organization
hsa-miR-1273e	3169	81	AKAP6, ALDH1L2, ANO1, ART4, BDNF, BMP10, C1QTNF1, C3, C7, CCDC80, CDH11, CKAP4, COL1A1, COL5A1, COLEC10, CPA4, CTBS, CTSB, CXCL1, DRAM1, EMCN, ENDOD1, ERG, ERLEC1, EVI5, FAM114A1, FAM46A, FIBIN, FOXF1, GALNT1, GBP4, GBP5, GGTLC2, GLIS3, HEATR5A, IGF1, KCND3, KCTD16, LRP10, LRRC15, MAML2, MARCH3, MORC4, MSRB3, NFATC2, NIPAL3, NNMT, NOX5, NUCB1, OLR1, OSMR, PABPC4L, PARM1, PCDH12, PDLIM5, PLVAP, PO…	4.17962e-07	1.99768	3.72624e-06	ECM Organization
hsa-miR-942-5p	4441	104	ABCA10, ACVRL1, AFAP1L2, ANO1, ART4, BDKRB2, BMP10, C15orf41, C1QTNF1, C7, CALCRL, CCDC80, CD55, CD69, CDH11, CDKN2B, CEBPD, CHRM2, CLEC1B, COL1A2, COL4A5, DCN, DLL4, DPP4, DRAM1, EHD3, EMCN, ENDOD1, ENTPD3, ERG, FBLN5, FIBIN, FKBP7, FLT1, FN1, FOSL2, GALNT1, GBP2, GBP4, GLIS3, GREM2, HEATR5A, IGF1, IGFBP3, IL18R1, IL1R1, IL6ST, IL7R, KCND3, KCTD16, LOX, LOXL4, LRRC15, LRRC32, LRRN4, MAML2, MASP1…	4.33481e-07	1.88044	3.82352e-06	ECM Organization
hsa-miR-3171	1917	57	ADAM12, ADAMTSL5, ALDH1L2, BDNF, CALCRL, CCDC80, CD55, CHSY3, CLEC1B, COL4A5, CTBS, CXCL14, EHD3, ENDOD1, ERG, EVI5, FAM46A, FIBIN, FILIP1L, FKBP14, FOSL2, FOXF1, GBP2, IL6ST, ITGA1, KCND3, KCTD16, LRP10, LTBP3, MSRB3, NFATC2, NIPAL3, NOX5, OSMR, PABPC4L, PAPPA, PCOLCE2, POFUT2, PPIC, PTGS2, PVR, RAB27B, RSPO2, S1PR1, SARM1, SLC22A3, SLIT3, STOM, TBC1D8B, TBX20, TGFBR2, TMED10, TMEM87B, TSLP, TTR…	4.38016e-07	2.26545	3.82352e-06	ECM Organization
hsa-miR-6758-3p	3829	93	ABCA9, ADAM12, AKAP6, BDKRB2, BDNF, BMP10, C10orf54, C1S, C7, CCDC68, CCDC80, CD55, CD93, CDH11, CHRM2, CKAP4, COL16A1, COL4A6, COLEC10, CSGALNACT1, CTBS, CXCL1, ECE1, EHD3, ENTPD3, ERLEC1, F5, FBN1, FIBIN, FNDC3B, FOSL2, FOXF1, GALNT1, GALNT5, GBP2, GBP4, GLIS3, GREM2, H2AFJ, IGF1, IL18R1, IL33, IL6ST, ITGA1, ITGA11, KCNA3, KCNQ5, KCTD16, LAYN, LMCD1, LOX, LRRC15, LRRC32, LTBP1, MFAP5, MSRB3, NF…	4.39778e-07	1.92406	3.82352e-06	ECM Organization
hsa-miR-450b-5p	4560	137	ABHD15, ACTN2, ADCK3, AGAP2, AKAP10, ALDH8A1, APOD, ARAP2, ARL17A, BMI1, BTNL9, C11orf70, C17orf51, C2orf88, C5orf63, C8orf33, CACNB4, CARD6, CCDC117, CCSER1, CDH20, CNNM1, CNNM4, CNPY1, CXorf57, DCDC2, DCT, DLX4, DMRT3, E2F2, EMX2, EPHA6, EXOC6, EXOC8, EYA4, FAM199X, FAM81A, FGF5, FGF9, FOXA1, FOXC1, FOXE1, FOXG1, FOXP2, FRK, GALNTL6, GFI1, GLRB, GOLGA8K, GPM6A, GPR180, GPRIN3, HAP1, HDAC8, HLA-…	8.31676e-08	1.78929	3.97692e-06	Transcription Regulation
hsa-miR-3065-5p	4454	104	ABCA10, ADAM12, AKAP6, ALDH1L2, ART4, BDNF, BMP10, BMP6, C1S, C3, C7, CALCRL, CCDC80, CD55, CD93, CDH13, CFI, CHRM2, CLEC2B, COL15A1, COL16A1, COL21A1, COL3A1, COL4A1, COLEC10, CPA4, CTSB, DCN, DPP10, DRAM1, EHD3, ENDOD1, ERG, ERLEC1, FKBP14, FMOD, FN1, FNDC3B, FOXF1, GBP2, GBP4, GREM2, HEATR5A, HEG1, HGF, IGFBP3, IGFBP7, IL18R1, IL1RL1, IL6ST, IL7R, ITGA1, KCTD16, LAYN, LMCD1, LOX, LUM, MALL, MA…	4.63399e-07	1.87342	3.99586e-06	ECM Organization
hsa-miR-653-3p	3959	123	ABHD15, ACSS1, ADAP2, AGAP2, APOA1BP, BMI1, BMP8B, BTNL9, C15orf40, C17orf51, C1orf115, C2orf88, C8orf33, CACNB4, CAMK2B, CCDC117, CCSER1, CD19, CDADC1, CDH20, CLEC4F, CNNM4, CNPY1, CXCL16, DIS3, E2F2, EML5, EML6, ENPP4, EPHA10, ERAP2, EXOC8, EYA4, FBXL3, FGF9, FOXA1, FOXG1, FRK, GFI1, GNL1, GPRIN3, GRIN2C, HAP1, HLA-DOA, HLA-DOB, HLA-DRA, HOXC11, HOXD11, HOXD9, HPCAL4, HPSE, HS6ST3, IRF8, ISL2, …	9.02461e-08	1.82945	4.12778e-06	Transcription Regulation
hsa-miR-7641	2891	76	AKAP6, ART4, BMP6, C10orf54, CDH11, CDH5, CLEC2B, COL15A1, COL4A1, COL5A1, COLEC10, CSGALNACT1, CTBS, CTSB, CXCL1, DRAM1, EMCN, ENDOD1, ERP27, ERVV-1, EVI5, FKBP14, FLT1, FMOD, FNDC3B, FOSL2, GALNT1, GBP1, GBP2, GLIS3, H2AFJ, HEATR5A, HGF, HTRA3, ICAM1, IGF1, IL18R1, IL6ST, ITGA1, KCTD16, LMCD1, LRP10, LRRC15, LRRC32, LTBR, MARCH3, MMRN2, MORC4, MYH15, NCOA7, NID2, NOX5, NUCB1, PCDH12, PDLIM5, PR…	4.96871e-07	2.04447	4.24966e-06	ECM Organization
hsa-miR-4803	4341	102	ABCA9, ADAM9, AKAP6, ALDH1L2, ARHGEF3, ART4, ASAH1, BDKRB2, BDNF, C7, CALCRL, CCDC80, CD93, CDH11, CDKN2B, CHSY3, CLEC1B, CLUL1, COL21A1, COL5A1, COLEC10, CRHBP, CTBS, DPP10, DRAM1, ECE1, EMCN, ENDOD1, EVI5, FAM114A1, FAM163B, FAM46A, FAP, FIBIN, FKBP14, FNDC3B, FOSL2, FOXF1, GBP1, GBP2, GBP3, GBP4, GBP5, GLIS3, H2AFJ, HEATR5A, HGF, HRH1, IL1R1, IL1RL1, IL6, IL6ST, IL7R, ITGA1, KCND3, KCNE4, KCTD…	5.01999e-07	1.88059	4.2589e-06	ECM Organization
hsa-miR-448	3123	80	ABCA10, ABCA9, AKAP6, ASAH1, BDKRB2, C15orf41, CALCRL, CCDC68, CD55, CD69, CD93, CDH13, CHRM2, CHSY3, CKAP4, CLEC2B, COLEC10, CTBS, DLL4, DPP4, EGFLAM, EHD3, EMCN, ENDOD1, ERG, ERP27, FIBIN, FKBP14, FLT1, FN1, GBP2, GBP4, GLIS3, GREM2, H2AFJ, HOPX, IGFBP3, KCTD16, LOX, LRP10, LTBP1, MATN2, MSRB3, NFATC2, NID2, NNMT, OLR1, OSMR, PAPPA, PDLIM5, PLA2R1, PLD1, PLOD2, PPIC, PROK1, RASGRP3, RCN1, S1PR1…	5.14662e-07	1.99886	4.33139e-06	ECM Organization
hsa-miR-1290	3771	92	ACVRL1, ADAM12, AFAP1L2, AKAP6, ART4, ATP7B, C10orf54, C15orf41, C1S, CD93, CDH5, CDKN2B, COL21A1, COL5A1, CSRNP1, CTSB, DPP10, DRAM1, EHD3, ENDOD1, ENTPD3, EVI5, FAM46A, FKBP10, FKBP7, FLT1, FMOD, FOSL2, GALNT1, GBP1, GBP2, GLIS3, HGF, IFIT3, IGF1, IGFBP3, IL18R1, IL1RL1, IL33, IL7R, ITGA1, KCTD16, LOX, LRP10, LRRC15, MARCH3, MATN2, MEST, MFAP5, MMRN2, MORC4, NCOA7, NFATC2, NIPAL3, NNMT, NOX5, P…	5.19859e-07	1.93091	4.34041e-06	ECM Organization
hsa-miR-9-3p	3540	113	ABCB1, ACSL1, ACSS1, ACTN2, C17orf51, C2orf88, CACNB4, CCDC117, CCSER1, CDH20, CDKN2C, CGA, CNNM1, CNPY1, CXorf57, DCDC2, DUSP19, EML5, ENPP4, EPHA5, ERAP2, EYA4, FAM199X, FBXL3, FGF5, FGF9, FOXA1, FOXC1, FOXE1, FOXG1, FOXP2, FRK, GFI1, GPR180, GPRIN3, HLA-DOA, HLA-DOB, HLA-DRA, HMX3, HOXC12, HOXD11, HOXD13, HPSE, HS6ST3, HSPA4L, INHBB, ISL2, KAZALD1, KIAA0907, KLHL11, KLHL41, LHX9, LONRF2, LONRF…	9.95195e-08	1.86472	4.36227e-06	Transcription Regulation
hsa-miR-1237-3p	4220	100	ABCA10, ADAM9, AKAP6, ART4, BDKRB2, BDNF, BMP10, C10orf54, C1QTNF1, C3, C7, CALCRL, CCDC80, CD55, CDH11, CDH5, CDKN2B, CEBPD, CHRM2, COL1A2, COL4A6, COLEC10, CSGALNACT1, EHD3, EMCN, ENDOD1, ERG, ERVV-1, EVI5, F5, FAM163B, FIBIN, FMOD, FN1, GALNT5, GLIS3, GREM2, HEG1, HGF, HRH1, ICAM1, IL1R1, IL1RL1, IL33, IL6ST, ITGA1, KCND3, KCNQ5, KCTD16, LAYN, LMCD1, LOXL4, LRP10, LRRC15, LTBP1, MARCH3, MATN2,…	5.32012e-07	1.89295	4.4069e-06	ECM Organization
hsa-miR-142-5p	4567	106	ABCA10, ADAM12, ARHGEF3, ART4, BCO2, BDNF, C15orf41, CALCRL, CCDC68, CCDC80, CD55, CD69, CD93, CDH11, CDKN2B, CEBPD, CHRM2, CHSY3, COLEC10, CPQ, CTBS, CTSA, CXCL14, DPP10, DRAM1, DYNLT3, EHD3, EMCN, ENTPD3, ERP27, FAM114A1, FAM46A, FBN1, FIBIN, FKBP14, FKBP7, FMOD, FNDC3B, FOSL2, GBP1, GBP2, GBP5, H2AFJ, HGF, HRH1, IGF1, IGFBP3, IL1RL1, IL33, IL6ST, IL7R, ITGA1, KCNQ5, KCTD16, LAYN, LMCD1, LOX, L…	5.62128e-07	1.86688	4.56464e-06	ECM Organization
hsa-miR-1296-3p	2917	76	ABCA9, ACVRL1, ADAM12, AFAP1L2, ANO1, ARSI, ATP7B, BMP1, BMP10, C10orf54, C1QTNF1, C3, CALCRL, CD82, CD93, CDH11, CHPF, CKAP4, COL4A2, DPP10, ECE1, ENDOD1, ERG, F5, FKBP10, FLT1, FNDC3B, FSTL3, GBP4, GPBAR1, H2AFJ, HRH1, HSPG2, IGF1, IGFBP3, IGFBP7, IL1R1, IL1RL1, ITGA1, ITGA11, KCND3, KCNQ5, KCTD16, LRRC32, LRRN4, LTBP1, LTBR, MEST, MFI2, MSRB3, NFATC2, NIPAL3, NOX5, NUCB1, P4HA3, PARM1, POFUT2,…	5.64013e-07	2.02299	4.56464e-06	ECM Organization
hsa-miR-4511	3943	95	ABCA10, ABCA9, ACVRL1, ADAM12, ADAM9, AKAP6, ALDH1L2, ARHGDIB, ARSI, ATP7B, BDKRB2, C3, C7, CCDC80, CD93, CDH11, CHSY3, CKAP4, CLUL1, COL4A5, COLEC10, CPA4, CREB3L1, CSRNP1, CTSB, EHD3, EMCN, ERG, FBN1, FKBP14, FKBP7, FLT1, FMOD, FN1, FNDC3B, FOSL2, GALNT1, GALNT5, GBP2, GBP4, H2AFJ, HEATR5A, HEG1, HOPX, HRH1, IGF1, IL1R1, IL6ST, IL7R, ITGA1, KCND3, KCNQ5, KCTD16, LRP10, LTBP1, LUM, MAML2, MEST, …	5.64071e-07	1.91279	4.56464e-06	ECM Organization
hsa-miR-219a-2-3p	2402	66	ABCA10, AKAP6, ALDH1L2, C10orf54, C7, CCDC80, CD55, CD93, CDH5, CDKN2B, CHRM2, CHSY3, CLEC1B, COL4A5, CPQ, CSRNP1, CTBS, DPP10, EHD3, ENDOD1, FLT1, FN1, FNDC3B, FOSL2, GALNT5, GBP2, GBP3, GREM2, HGF, IGF1, IGFBP3, KCND3, KCNQ5, KCTD16, LMCD1, LOX, LTBR, LUM, MARCH3, NFKBIZ, NIPAL3, OSMR, PABPC4L, PAPPA, PARM1, PLN, POFUT2, POSTN, PPIC, PTGS2, PVR, RAB27B, S1PR1, SCN3A, SELE, SGIP1, SLC22A3, SLC6A…	5.86871e-07	2.10925	4.71288e-06	ECM Organization
hsa-miR-5583-3p	3408	85	ABCA10, ADAM9, AKAP6, ALDH1L2, ASAH1, BMP10, CALCRL, CD55, CDKN2B, CFI, CHRM2, CHSY3, COL3A1, COLEC10, CTBS, DPP10, EHD3, EMCN, ENDOD1, ERG, EVI5, FIBIN, FKBP14, FKBP7, FLT1, FOSL2, GALNT1, GBP2, GBP4, H2AFJ, HGF, HRH1, ICAM1, IGF1, IL18R1, IL33, IL6ST, IL7R, KCTD16, LAYN, LINGO2, LOX, LUM, MAML2, MARCH3, MFAP5, MYH15, NOX5, NUCB1, NXPE2, OSMR, PABPC4L, PAPPA, PDLIM5, PITX2, PLVAP, PPIC, PROK1, R…	5.99398e-07	1.95551	4.77702e-06	ECM Organization
hsa-miR-143-5p	4249	100	ABCA9, ACVRL1, AKAP6, ALDH1L2, ART4, BCO2, BMP10, C15orf41, C1QTNF1, C3, C7, CCDC80, CD82, CDH13, CHRM2, COL1A2, COL4A1, COL4A2, COL4A6, COLEC10, CSRNP1, CTBS, CXCL1, DPP4, DRAM1, ECE1, EHD3, EMCN, ENDOD1, ERG, EVI5, F5, FAM114A1, FKBP10, FKBP14, FN1, FOSL2, GALNT1, GALNT5, GBP4, GLIS3, HEATR5A, HEG1, HRH1, HSPB6, ICAM1, IL1R1, IL7R, ITGA11, KCND3, KCNE4, KCTD16, LAYN, LRP10, LRRC15, LRRC32, MALL…	6.05198e-07	1.87664	4.78698e-06	ECM Organization
hsa-miR-4742-3p	3418	85	ABCA10, ACVRL1, ADAM12, AKAP6, ALDH1L2, BMP10, C7, CCDC68, CCDC80, CCL2, CDH11, CDKN2B, CHSY3, CLEC1B, COL15A1, COL1A2, COL4A5, COL4A6, CSGALNACT1, DCN, DPP10, DRAM1, EHD3, ENDOD1, EVI5, F5, FAM114A1, FAM46A, FKBP14, FNDC3B, FOSL2, GALNT5, GBP1, GBP3, HEG1, HGF, HRH1, ITGA11, KCNQ5, KCTD16, LAYN, LINGO2, LMCD1, LOX, LRRC32, LTBP1, LTBR, MAML2, MGP, NFKBIZ, NOX5, P4HA2, PABPC4L, PAPPA, PCDH12, PIT…	6.40383e-07	1.94859	5.02748e-06	ECM Organization
hsa-miR-30a-3p	4191	99	ABCA10, ABCA9, ACVRL1, ADAM9, AKAP6, ALDH1L2, ART4, BMP10, C10orf54, C15orf41, C1S, CD55, CD82, CDKN2B, CHSY3, CLEC1B, CLEC2B, COL15A1, COL1A2, COLEC10, CSGALNACT1, CTSB, DPP10, DRAM1, EGFL6, EHD3, F5, FAM114A1, FAM46A, FBN1, FIBIN, FLT1, FOSL2, GALNT5, GBP2, GBP3, GBP4, GLIS3, HEG1, HGF, ICAM1, IGF1, IGFBP7, IL1RL1, IL7R, KCNA3, KCND3, KCNE4, KCNQ5, LAYN, LMCD1, LOX, LRP10, LRRC32, LTBP1, MAML2,…	7.24204e-07	1.88153	5.64343e-06	ECM Organization
hsa-miR-148a-5p	3214	81	ABCA9, ADAM12, AKAP6, ART4, ASAH1, BDKRB2, BDNF, BMP10, C1QTNF1, C1S, CALCRL, CCDC68, CCDC80, CD55, CD93, CDH11, CHSY3, CLEC2B, CSGALNACT1, DRAM1, EHD3, ENDOD1, ERLEC1, ERVV-1, FAM46A, FBN1, FIBIN, FLT1, GALNT5, GREM2, H2AFJ, HOPX, IGF1, IGFBP3, IL1R1, IL33, IL6ST, IL7R, ITGA1, KCNA3, KCND3, KCNQ5, KCTD16, LRRC15, MAML2, MFAP5, NFKBIZ, NXPE2, OLR1, OSMR, P4HA3, PABPC4L, PCDH12, PDLIM5, PLA2R1, PP…	7.53107e-07	1.96426	5.82551e-06	ECM Organization
hsa-miR-31-5p	2896	75	ACVRL1, ARHGDIB, ARSI, ATP7B, BCO2, BDKRB2, C3, C7, CCDC68, CD82, CD93, CDKN2B, CHRM2, CLEC2B, COL1A1, COL5A1, CSRNP1, DLL4, ECE1, EHD3, ENDOD1, ERG, FAM163B, FBLN5, FOSL2, GBP2, GBP4, GGT5, GLIS3, HEATR5A, ICAM1, IL1R1, IL1RL1, IL7R, KCND3, KCNE4, KCNQ5, LMCD1, LOXL4, LRP10, LRRC15, LRRN4, MARCH3, MFI2, MORC4, NCOA7, NFATC2, NFKBIZ, NNMT, OSMR, PAPPA, PLA2R1, PLN, PVR, RAB27B, RASGRP3, S1PR1, SA…	8.28246e-07	2.00464	6.35996e-06	ECM Organization
hsa-miR-548e-5p	5777	126	ABCA10, ABCA9, ADAM12, AKAP6, ALDH1L2, ARHGEF3, ARSI, BDKRB2, BDNF, C10orf54, C15orf41, C1S, C3, CALCRL, CCDC80, CCL2, CD55, CD69, CDH11, CDKN2B, CEBPD, CHRM2, CKAP4, CLUL1, COL15A1, COL21A1, COL3A1, COL4A1, COL4A6, COLEC10, COPZ2, CPA4, CTBS, CTSB, CXCL14, DPP4, ECE1, EHD3, ENDOD1, EVI5, F5, FBLN5, FKBP14, FKBP7, FLT1, FNDC3B, FOSL2, FSTL3, GALNT1, GALNT5, GBP2, GBP4, GLIS3, HTRA1, IGF1, IGFBP3,…	8.48877e-07	1.79436	6.47115e-06	ECM Organization
hsa-miR-582-5p	3664	89	ADAM12, ADAM9, ADAMTSL5, ARHGDIB, ARHGEF3, ART4, BDNF, C15orf41, C3, CCDC68, CD55, CD82, CDKN2B, CHRM2, CKAP4, CLEC1B, COL21A1, COL5A1, COLEC10, CTBS, CTSA, DPP10, DRAM1, EMCN, ERG, ERLEC1, EVI5, FBN1, FKBP14, FLT1, FNDC3B, FOSL2, FOXF1, GALNT1, GBP1, GBP4, GBP5, GLIS3, GREM2, HSPB6, IL1RL1, IL33, ITGA1, ITGA11, KCND3, KCNQ5, KCTD16, MAML2, MMRN2, NFATC2, NFKBIZ, NNMT, NXPE2, P4HA2, PABPC4L, PAPP…	8.93839e-07	1.90867	6.76488e-06	ECM Organization
hsa-miR-1180-5p	2488	67	ABCA8, ADAM9, AFAP1L2, ANO1, BMP10, C3, CCDC68, CDH11, CDH5, CDKN2B, CHPF, CPA4, CSGALNACT1, DPP10, EHD3, ENDOD1, FAM114A1, FAM163B, FAM46A, FBLN2, FOXF1, FSTL3, GALNT1, GBP4, GJA4, GLIS3, HEG1, HRH1, IGF1, IL1RL1, KCNQ5, KCTD16, LAYN, LMCD1, LRP10, LRRC15, LRRC32, MALL, MARCH3, NOX5, OSMR, P4HA3, PARM1, PCDH12, PDLIM5, PLA2R1, PLOD1, POFUT2, RAB27B, ROBO4, RSPO2, S1PR3, SARM1, SLC22A2, SLC6A17, …	9.27579e-07	2.06494	6.9701e-06	ECM Organization
hsa-miR-1227-3p	3061	78	ABCA10, ABCA9, ACVRL1, AKAP6, ALDH1L2, ART4, BDKRB2, BMP10, C3, CD82, CD93, CPA4, CTSB, DPP4, DRAM1, ECE1, ENDOD1, ENTPD3, ERG, ERVV-1, EVI5, F5, FAM114A1, FAM163B, FBN1, FKBP14, FLT1, FNDC3B, FOSL2, FSTL3, GBP4, GBP5, H2AFJ, HEATR5A, HEG1, IGFBP3, IL1R1, IL1RL1, IL7R, KCND3, LAYN, LINGO2, LMCD1, LRRC15, LTBR, MARCH3, MASP1, MFAP5, NXPE2, P4HA2, PABPC4L, PAPPA, PDLIM5, PLA2R1, PLD1, PPIC, PVR, S1…	9.62631e-07	1.97839	7.18218e-06	ECM Organization
hsa-miR-3159	2736	72	ABCA9, ACVRL1, ADAM12, AKAP6, ALDH1L2, ATP7B, C1QTNF1, CALCRL, CCDC68, CCDC80, CHRM2, CHSY3, COL16A1, COL21A1, COL3A1, COL4A5, COLEC10, CSRNP1, DRAM1, EHD3, ENDOD1, FAM114A1, FAM46A, FBN1, FIBIN, FKBP14, FKBP7, FNDC3B, FOSL2, GBP1, GBP2, GBP4, GBP5, GLIS3, HEG1, HGF, IL1RL1, IL7R, KCNE4, KCTD16, LAYN, LRP10, LUM, MALL, MASP1, MFAP5, MSRB3, NIPAL3, NOX5, NUCB1, P4HA2, PABPC4L, PAPPA, PDLIM5, POFUT…	1.00757e-06	2.03049	7.46452e-06	ECM Organization
hsa-miR-6817-3p	4341	101	ACVRL1, ADAM12, AKAP6, ANO1, ARHGEF3, ART4, BMP10, C15orf41, C1QTNF1, C7, CD55, CD93, CDH11, CDH13, CDH5, CEBPD, CSRNP1, CXCL1, DLL4, ECE1, EHD3, EMCN, ENDOD1, ERG, ERVV-1, FAM46A, FIBIN, FOSL2, GBP2, GBP4, GLIS3, GREM2, HEG1, HSPG2, HTRA1, IGF1, IGFBP3, IL1R1, IL1RL1, IL6ST, ITGA1, KCND3, KCNE4, KCTD16, LRP10, LRRC15, LRRC32, MEST, MSRB3, NFATC2, NIPAL3, NOX5, OLR1, PABPC4L, PAPPA, PDLIM5, PITX2…	1.03371e-06	1.85336	7.57792e-06	ECM Organization
hsa-miR-6749-3p	3727	90	ABCA10, ABCA8, AKAP6, ANO1, ATP7B, BCO2, BDKRB2, BDNF, BMP10, C10orf54, C7, CCDC80, CDH5, CHRM2, COL16A1, COL1A1, COL5A1, COLEC10, CSGALNACT1, CSRNP1, CTSB, DPP10, EHD3, ENDOD1, ERG, FAM46A, FBLN2, FBN1, FIBIN, FLT1, FMOD, FN1, FSTL3, GALNT1, GBP2, GFRA3, GLIS3, GREM2, HEG1, HRH1, IGF1, IGFBP3, IL1R1, IL6ST, IL7R, ITGA11, KCND3, KCNQ5, KCTD16, LAYN, LMCD1, LRP10, MALL, MGP, MMRN2, MORC4, MYH15, N…	1.03728e-06	1.89876	7.57792e-06	ECM Organization
hsa-miR-21-5p	1969	57	ACVRL1, ADAM9, AKAP6, ART4, CD55, CEBPD, COL4A1, COLEC10, CTBS, CTSB, DPP10, EHD3, EMCN, ENDOD1, ERG, FAM46A, FBN1, FKBP14, FOSL2, GBP1, GBP5, GREM2, HGF, ICAM1, IGFBP3, IL6ST, ITGA1, KCNA3, KCTD16, LRP10, LTBP1, MORC4, NOX5, NUCB1, PLA2R1, PLD1, PLN, POFUT2, PSG4, PTX3, PVR, RAB27B, RASGRP3, SBSPON, SGIP1, SHE, SNCAIP, SOD3, TBX20, TGFBI, TGFBR2, TGFBR3, THBD, TIMP3, TMED10, TNFAIP3, TYRP1	1.04669e-06	2.19807	7.5939e-06	ECM Organization
hsa-miR-664a-3p	4612	137	ABCB1, ABHD15, ACTN2, ADAP2, ALG1L, ANKRD34B, ARAP2, BMI1, BMP8B, BRINP3, BTNL9, C11orf70, C15orf40, C5orf63, CACNB4, CARD6, CD302, CDKN2C, CGA, CNPY1, CRHR1, DCDC2, DCT, DUSP19, EML5, EML6, EMX2, EN2, EPHA5, EPHA6, ERAP2, EXOC8, FAM81A, FBXL3, FEM1B, FHL1, FOXA1, FOXP2, FRK, GFI1, GJA3, GNL1, GOLGA8K, GPR180, GPRASP2, GPRIN3, GRID1, H1F0, HAP1, HCAR1, HDAC8, HLA-DMB, HLA-DOB, HNF4G, HOXD1, HOXD1…	1.8087e-07	1.76316	7.61099e-06	Transcription Regulation
hsa-miR-1277-5p	5461	120	ABCA8, ABCA9, ADAM9, AKAP6, ALDH1L2, BDNF, BMP10, C7, CALCRL, CCDC68, CCDC80, CCL2, CD69, CD93, CDH13, CDH5, CDKN2B, CEBPD, CHRM2, CHSY3, CKAP4, COL15A1, COL4A1, COL4A5, COLEC10, CRHBP, CSGALNACT1, CTBS, CTSB, CXCL14, DPP10, DRAM1, DYNLT3, ECE1, EGFL6, EMCN, ENDOD1, ENTPD3, FAM46A, FBN1, FNDC3B, FOSL2, FOXF1, GALNT1, GALNT5, GBP1, GBP2, GBP4, GLIS3, GREM2, H2AFJ, HGF, HSPG2, HTR2B, IGF1, IGFBP7, …	1.05914e-06	1.78926	7.63163e-06	ECM Organization
hsa-miR-15b-3p	2973	76	ADAM12, ADAM9, ARHGEF3, ART4, ATP7B, BMP10, C3, CALCRL, CD55, CD93, CDH11, CLEC1B, CPA4, CTBS, CTSB, EGFLAM, EHD3, EVI5, F5, FAM114A1, FAM163B, FIBIN, FN1, FOSL2, GALNT1, GBP2, GFRA3, GREM2, HEG1, HTRA1, IGF1, IL7R, ITGA1, KCND3, KCNQ5, LAYN, LOX, LOXL4, LRP10, LTBR, MARCH3, MFAP5, MSRB3, MYH15, NCOA7, NID2, OLR1, P4HA2, PABPC4L, PARM1, PCDH12, PDLIM5, PLA2R1, PLD1, PROK1, PRR16, RASGRP3, RSPO2, …	1.11955e-06	1.97803	8.01201e-06	ECM Organization
hsa-miR-1257	3114	79	ABCA10, AKAP6, ART4, ASAH1, BDKRB2, BIK, BMP10, C10orf54, C3, C7, CALCRL, CCDC80, CD55, CDH13, CHRM2, CHSY3, CKAP4, CLEC1B, COLEC10, CTBS, EGFLAM, EHD3, EMCN, ERG, FAM114A1, GALNT5, GBP1, GBP2, GREM2, H2AFJ, HTRA3, IGFBP3, IL6ST, IL7R, ITGA11, LOX, LRP10, LRRC15, LTBR, LUM, MARCH3, MFAP5, MORC4, MYH15, PABPC4L, PDLIM5, PLA2R1, PLD1, PLOD1, PLVAP, PPIC, PRCP, PRELP, PVR, RAB27B, S1PR1, S1PR3, SARM…	1.1446e-06	1.97193	8.13591e-06	ECM Organization
hsa-miR-215-5p	1653	50	ADAM12, C3, CCDC68, CCDC80, CD93, CHRM2, COL3A1, COL4A2, COL5A1, DPP10, DYNLT3, EGFLAM, EMCN, ENTPD3, FAM46A, FNDC3B, FOSL2, GALNT5, GBP2, GREM2, HEATR5A, HTRA1, IL1R1, IL6ST, KCND3, KCNE4, KCTD16, LAYN, LRP10, LRRC32, MAML2, MYH15, NIPAL3, NOX5, PAPPA, PCDH12, PDLIM5, PLN, PRELP, RAB27B, RCN1, ROBO4, S1PR1, SARM1, SHE, SLC46A3, SPARC, SYNPO2L, SYT10, TMED10	1.18715e-06	2.27635	8.38178e-06	ECM Organization
hsa-miR-676-5p	3913	93	ABCA10, ABCA9, ADAM9, ALDH1L2, ANO1, ARHGEF3, ART4, BCO2, BMP10, C3, C7, CCDC68, CCDC80, CD93, CDH11, CHRM2, COL1A1, COL1A2, COL5A1, COLEC10, CXCL1, DPP10, EHD3, ENTPD3, ERG, EVI5, FAM114A1, FAM46A, FAP, FBLN5, FBN1, FKBP7, FOSL2, GALNT1, GBP2, GREM2, HEG1, HGF, HRH1, IGF1, IL18R1, IL1R1, IL6ST, IL7R, KCND3, KCNE4, KCTD16, LMCD1, LOX, MALL, MARCH3, MFAP5, NCOA7, NOX5, NUCB1, NXPE2, PDLIM5, PLA2R1…	1.19776e-06	1.87302	8.40026e-06	ECM Organization
hsa-miR-16-2-3p	3136	79	ABCA10, ADAM9, AKAP6, ALDH1L2, BDKRB2, BDNF, BMP10, C1S, CALCRL, CCDC68, CCDC80, CDH11, CHSY3, CKAP4, CLEC1B, CLUL1, COL4A1, COLEC10, CTHRC1, DPP10, DYNLT3, ENDOD1, EVI5, FAP, FBN1, FNDC3B, GALNT1, GBP2, GREM2, H2AFJ, HEATR5A, IL33, IL6ST, IL7R, KCTD16, LINGO2, LTBP1, LUM, MAML2, MGP, NCOA7, NFATC2, NFKBIZ, NNMT, NOX5, NXPE2, OSMR, PARM1, PDLIM5, PLA2R1, PLD1, PPIC, PROK1, PRR16, PRSS35, PTGS2, P…	1.25478e-06	1.95545	8.74189e-06	ECM Organization
hsa-miR-4741	2908	75	ACVRL1, AKAP6, ART4, BDNF, BMP10, BMP6, C3, C7, CD55, COL1A1, COLEC10, CSRNP1, DRAM1, ECE1, EHD3, EMCN, ENDOD1, ERG, ERVV-2, EVI5, FAM114A1, FBLN2, FBN1, FIBIN, FLT1, GBP2, GBP4, GFRA3, GLIS3, H2AFJ, HRH1, HTRA1, IL1RL1, ITGA11, KCND3, KCNE4, KCTD16, LRP10, MAML2, MASP1, MATN2, MORC4, MSRB3, NCOA7, NIPAL3, NNMT, NOX5, NXPE2, P4HA2, P4HA3, P4HB, PARM1, PDLIM5, PLVAP, PLXNB3, PRELP, RASGRP3, RCN3, …	1.2773e-06	1.99489	8.84027e-06	ECM Organization
hsa-miR-29b-1-5p	3677	89	ABCA10, ADAM12, ARSI, ART4, BCO2, BDNF, BMP10, C1S, CALCRL, CCDC68, CCDC80, CD55, CD93, CHPF, CHRM2, COL1A1, COL3A1, COL4A6, COL5A1, COLEC10, CTBS, CTSB, CXCL14, DLL4, EGFLAM, EHD3, ERVV-1, ERVV-2, F5, FAM46A, FBN1, FIBIN, FKBP14, FMOD, FNDC3B, FOSL2, GALNT1, GBP4, GBP5, GREM2, H2AFJ, HGF, HSPB6, IGF1, IL6ST, ITGA1, KCND3, KCTD16, LAMB2, LTBP1, MEST, MYH15, NIPAL3, NOX5, OSMR, PARM1, PLA2R1, PRCP…	1.29557e-06	1.9004	8.90812e-06	ECM Organization
hsa-miR-186-5p	6067	169	ABCB1, ACSL1, ACTN2, AGAP2, AKAP10, ALPK1, ANKRD34B, BARHL2, BMI1, C11orf70, C15orf40, C1QL4, C5orf63, CACNB4, CAMK2B, CCDC117, CCSER1, CD302, CDADC1, CDH17, CNNM1, CNNM4, CNPY1, CXCL16, CXorf57, DCDC2, DCT, DNAJC22, DUSP19, DUSP9, E2F2, EML5, EPHA5, EPHA6, ERAP2, EXOC8, EYA4, FAM199X, FBXL3, FEM1B, FGF5, FGF9, FHL1, FOXA1, FOXD2, FOXG1, FOXP2, FRK, GALNTL6, GJA3, GNGT1, GNL1, GOLGA8K, GPM6A, GPR…	2.21476e-07	1.69548	8.96125e-06	Transcription Regulation
hsa-miR-877-3p	3936	121	ABCB1, ADAM11, ADAP2, AGAP2, ALPK1, ARAP2, BARHL2, BARX2, BMP8B, C1QL4, CDH20, CDKN2C, CNNM4, DCT, DLL1, DMBX1, E2F2, EDC3, EEF1A2, EML5, EPHA5, EXOC8, EYA4, FAM199X, FAM81A, FBXL3, FEM1B, FGF5, FHL1, FLT4, FRK, GFI1, GOLGA8K, GPR180, GPRASP2, GPRIN3, HCAR1, HLA-DOA, HLA-DQB1, HLA-F, HMG20A, HNF4G, HOXC12, HOXD11, HOXD9, HPCAL4, HPSE, HS6ST3, IL15RA, INHBB, KAZALD1, KCNC1, KCNIP3, KCNJ11, KLF12, …	2.40652e-07	1.80023	9.37651e-06	Transcription Regulation
hsa-miR-129-5p	6141	131	ADAM12, ADAM9, AFAP1L2, AKAP6, ALDH1L2, ART4, ATP7B, BDKRB2, BDNF, C15orf41, C1S, C3, CALCRL, CCDC68, CCDC80, CD82, CD93, CDH11, CEBPD, CHRM2, CHSY3, CKAP4, COL16A1, COL1A1, COL3A1, COL5A1, COLEC10, CREB3L1, CSRNP1, CTBS, CTSB, CXCL14, DRAM1, ECE1, EHD3, EMCN, ENDOD1, EVI5, F5, FAM114A1, FAM46A, FKBP14, FKBP7, FLT1, FNDC3B, FOSL2, GALNT1, GBP2, GBP4, GLIS3, GREM2, H2AFJ, HEG1, HGF, HOPX, HRH1, IC…	1.39245e-06	1.75898	9.51204e-06	ECM Organization
hsa-miR-4792	2498	67	ACVRL1, AKAP6, ART4, ATP7B, BMP6, CCDC68, CCDC80, CD82, CDH11, CDH5, CDKN2B, CHRM2, COL1A1, COLEC10, CPA4, CSRNP1, CTBS, CTSB, CXCL14, EGFLAM, EMCN, ENDOD1, ENTPD3, EVI5, FOSL2, GALNT5, GBP5, GGTLC2, H2AFJ, HEG1, HGF, HSPG2, IGF1, KCNQ5, LAYN, LINGO2, LMCD1, LRP10, LRRC15, MARCH3, MASP1, NIPAL3, NOX5, OSMR, P4HA2, PLA2R1, PLD1, POFUT2, PSG4, ROBO4, S1PR3, SARM1, SELE, SGIP1, SLC22A3, SLIT3, SNCAI…	1.41741e-06	2.05538	9.62012e-06	ECM Organization
hsa-miR-6787-3p	4371	101	ABCA9, ACVRL1, ADAM12, AKAP6, ANO1, ART4, ATP7B, BDKRB2, BMP6, C10orf54, C1QTNF1, C3, C7, CCDC80, CD55, CD82, CDH5, CEBPD, CHPF, CKAP4, COL4A6, CPA4, CSRNP1, CTSB, ECE1, EGFLAM, EHD3, EMCN, ENDOD1, EVI5, FAM114A1, FAM163B, FKBP10, FKBP14, FLT1, FNDC3B, FOSL2, GALNT1, GALNT5, GGT5, H2AFJ, HTRA3, IGF1, IL33, IL6ST, ITGA1, ITGA11, KCNA3, KCNE4, KCNQ5, KCTD16, LOX, LOXL4, LRP10, LRRC15, MAML2, MEST, …	1.57227e-06	1.8372	1.06027e-05	ECM Organization
hsa-miR-18a-5p	2117	59	ABCA9, ADAM12, AKAP6, CDKN2B, COL1A1, COLEC10, DPP10, DRAM1, EHD3, ENDOD1, EVI5, FAM46A, FIBIN, FKBP7, FLT1, FMOD, FNDC3B, FOSL2, FOXF1, GALNT5, GBP1, GBP2, H2AFJ, HEG1, HTRA1, IL7R, ITGA1, ITGA11, KCTD16, LAYN, LRP10, LRRC15, LTBR, MASP1, MFI2, MGP, NCOA7, NIPAL3, NOX5, NUCB1, PAPPA, PCDH12, POSTN, PVR, SARM1, SHE, SLC22A3, SPARC, SRPX2, STXBP6, TBX4, TGFBR2, TGFBR3, THBD, TNFAIP3, TNFRSF9, TPST…	1.62353e-06	2.11397	1.08787e-05	ECM Organization
hsa-miR-548az-5p	5328	117	ABCA10, ABCA8, ACVRL1, ADAM12, ADAM9, ADAMTSL5, AKAP6, ALDH1L2, ANO1, ARHGEF3, ASAH1, ATP7B, BCO2, BMP10, BMP6, C15orf41, C7, CALCRL, CCDC80, CD55, CDH11, CDH13, CEBPD, CHRM2, CHSY3, COL3A1, COL4A1, COLEC10, CSRNP1, CTBS, CXCL14, ECE1, EHD3, ENDOD1, ERG, ERLEC1, EVI5, F5, FAM114A1, FBN1, FIBIN, FLT1, FN1, FOSL2, FOXF1, GALNT1, GBP2, GBP4, GLIS3, GREM2, H2AFJ, HEG1, IFNGR1, IGF1, IL1R1, IL33, ITGA…	1.67587e-06	1.77637	1.11583e-05	ECM Organization
hsa-miR-944	5144	148	ABCB1, ABHD15, ACSL1, AKAP10, ALKBH5, ALPK1, ANKRD34B, C15orf40, C17orf51, C1orf115, C2orf88, C5orf63, C8orf34, CACNB4, CARD6, CAT, CCDC117, CCSER1, CDADC1, CDH20, CDKN2C, CNNM1, CNPY1, CXorf57, DCDC2, DCT, DIS3, DNAJC12, DUSP19, E2F2, EML5, EMX2, EN2, EPHA5, EPHA6, EXOC8, EYA4, FAM199X, FBXL3, FEM1B, FGF5, FGF9, FOXE1, FOXG1, FRK, GLRB, GNL1, GOLGA8K, GPM6A, GPR180, GPRIN3, GRID1, H1F0, HAP1, HL…	2.97112e-07	1.71771	1.11629e-05	Transcription Regulation
hsa-miR-493-5p	3644	88	AKAP6, ALDH1L2, ANO1, ARHGEF3, ART4, BMP6, CALCRL, CCDC80, CCL2, CD55, CDH13, CDKN2B, CHSY3, CLEC2B, COL4A1, COL4A6, COL5A1, COLEC10, CSRNP1, CTBS, CTHRC1, CXCL14, DRAM1, EHD3, ENDOD1, ERG, EVI5, FAM114A1, FBLN2, FBN1, FIBIN, FKBP14, FN1, FOSL2, FOXF1, GBP1, GBP3, GBP4, GBP5, GLIS3, GREM2, H2AFJ, HGF, HRH1, IGF1, IL1R1, IL1RL1, IL33, IL6ST, ITGA1, KCND3, KCTD16, LRRC15, LTBP3, MAML2, MATN2, MEST,…	1.74132e-06	1.89133	1.15212e-05	ECM Organization
hsa-miR-548p	5154	114	ABCA10, ADAM12, ALDH1L2, ANO1, ART4, ATP7B, BDNF, BMP6, C10orf54, C15orf41, CALCRL, CCDC68, CCDC80, CD55, CD93, CDH11, CDH13, CDKN2B, CHSY3, CLEC1B, CLEC2B, COL3A1, COL4A5, COL4A6, COLEC10, CPA4, CSGALNACT1, CSRNP1, CTBS, DPP10, DRAM1, EHD3, ENDOD1, ENTPD3, ERG, EVI5, F5, FAM46A, FAP, FBLN2, FIBIN, FKBP7, FMOD, FNDC3B, FOSL2, GBP4, GREM2, HGF, IGF1, IGFBP3, IL18R1, IL1R1, IL1RL1, IL33, IL6ST, KCN…	1.76095e-06	1.78247	1.15783e-05	ECM Organization
hsa-miR-5683	4264	99	ABCA10, ABCA9, ADAM12, ADAMTSL5, AKAP6, ANO1, ARHGEF3, ARSI, ART4, ASAH1, ATP7B, BDKRB2, C15orf41, C3, C7, CALCRL, CCDC80, CD93, CDH13, CDKN2B, CHRM2, CLEC2B, COL3A1, COLEC10, CPA4, CTBS, CXCL1, CXCL14, DPP10, EHD3, ENDOD1, ERG, ERP27, EVI5, FAM114A1, FKBP7, FNDC3B, FOSL2, GALNT1, GBP4, GBP5, GGT5, GLIS3, HEATR5A, HEG1, ICAM1, IGF1, IL18R1, IL1RL1, IL6ST, ITGA1, KCND3, KCTD16, LOX, LOXL4, LTBP3, …	1.78681e-06	1.84095	1.16753e-05	ECM Organization
hsa-miR-570-3p	5614	122	ABCA10, ABCA9, ADAM12, ADAM9, AKAP6, ALDH1L2, ANO1, ATP7B, BIK, BMP10, C10orf54, C15orf41, C1QTNF1, C7, CALCRL, CCDC68, CCDC80, CD55, CD93, COL15A1, COL4A1, COL5A1, COLEC10, CPQ, CSRNP1, CTBS, CTSB, DLL4, DPP10, DPP4, ECE1, EHD3, EMCN, ENDOD1, ERG, F5, FAM114A1, FAM163B, FAM46A, FBLN5, FNDC3B, GALNT1, GALNT5, GJA4, GLIS3, HEG1, HGF, IFIT3, IGF1, IL1RL1, IL33, IL6ST, ITGA1, ITGA11, KCNA3, KCND3, K…	1.79879e-06	1.76998	1.1681e-05	ECM Organization
hsa-miR-6873-3p	4108	96	ACVRL1, AKAP6, ANO1, ARHGEF3, ART4, BDKRB2, BMP10, C15orf41, C1QTNF1, C7, CCDC80, CD55, CD93, CDH13, CEBPD, CLEC1B, COL5A1, CXCL1, DLL4, DPP4, ECE1, EHD3, EMCN, ENDOD1, ERG, FN1, FOSL2, GBP2, GBP4, GLIS3, GREM2, HEG1, HSPG2, IGFBP3, IL1R1, ITGA1, KCNA3, KCNE4, KCNQ5, KCTD16, LRRC15, LRRC32, MSRB3, NFATC2, NOX5, NXPE2, PAPPA, PCDH12, PDLIM5, PLA2R1, PLD1, POFUT2, PPIC, PRCP, PTGS2, PTX3, PVR, RAB2…	1.82831e-06	1.84498	1.17999e-05	ECM Organization
hsa-miR-3942-3p	4814	108	ABCA10, ADAM9, ADAMTSL5, AKAP6, ALDH1L2, ANO1, ART4, BDNF, C10orf54, C3, C7, CCDC80, CD55, CDH13, CEBPD, CHRM2, CKAP4, CLIC3, COL15A1, COL1A1, COL3A1, COLEC10, CSGALNACT1, CTBS, CTHRC1, CTSB, CXCL14, DPP10, EHD3, ENDOD1, EVI5, F5, FAM114A1, FAM163B, FAM46A, FBN1, FIBIN, FILIP1L, FKBP7, FLT1, FMOD, FOSL2, GALNT1, GALNT5, GJA4, H2AFJ, HEG1, HTRA1, IGF1, IGFBP3, IL18R1, IL33, IL6ST, IL7R, ITGA1, ITG…	1.94467e-06	1.79389	1.24744e-05	ECM Organization
hsa-miR-9-5p	3546	86	ADAM12, AKAP6, ALDH1L2, ART4, ASAH1, BDKRB2, C7, CCDC80, CD55, CDH11, CEBPD, COL1A1, COL4A1, COL4A2, COL5A1, COPZ2, CSRNP1, CTHRC1, DPP4, EHD3, EMCN, ERP27, EVI5, F5, FAM46A, FIBIN, FMOD, FNDC3B, FOSL2, FOXF1, GALNT1, GALNT5, GBP2, GBP4, GBP5, GLIS3, HEG1, HOPX, HRH1, IGF1, IL1RL1, IL6, IL6ST, ITGA1, LMCD1, LOX, LRRC15, MAML2, MORC4, MSRB3, NCOA7, NFATC2, NIPAL3, NNMT, PABPC4L, PAPPA, PARM1, PCDH…	1.95712e-06	1.89374	1.24781e-05	ECM Organization
hsa-miR-545-3p	4453	132	ACSS1, AKAP10, ALKBH5, APOD, BARX2, BMI1, BMP8B, BRD2, BRINP3, BTNL9, C17orf51, C1orf115, C2orf88, C5orf63, C8orf33, CACNB4, CAMK2B, CCDC116, CDADC1, CDH20, CNNM4, CORO6, CRHR1, CSNK1E, CXCL16, CXorf57, DCDC2, DNAJC12, DUSP9, ELOVL3, EML5, EN2, ENPP4, EPHA6, EYA4, FAM50B, FAM81A, FBXL3, FEM1B, FGF5, FGF9, FOXD2, FOXG1, FOXP2, FRK, GBX1, GFI1, GJA3, GNL1, GOLGA8K, GPR180, GPRIN3, GRIN2C, H1F0, HAP…	3.47393e-07	1.74585	1.2602e-05	Transcription Regulation
hsa-miR-183-3p	4127	96	ABCA9, ACVRL1, ADAM12, AKAP6, ART4, C10orf54, C7, CALCRL, CCDC80, CD55, CD93, CDH11, CDH5, CHRM2, CHSY3, CKAP4, CLEC1B, COL21A1, COL3A1, COL4A1, COL4A5, COL5A1, COLEC10, CTBS, DCN, DPP10, DRAM1, ENDOD1, ERG, ERVV-1, EVI5, F5, FBN1, FIBIN, FN1, FNDC3B, FOSL2, GALNT1, GBP1, GBP2, GLIS3, GREM2, H2AFJ, HRH1, IFNGR1, IGFBP3, IL18R1, IL1RL1, IL6ST, ITGA1, KCND3, KCNQ5, KCTD16, LMCD1, LOX, LTBP1, MARCH3…	1.99635e-06	1.83433	1.26516e-05	ECM Organization
hsa-miR-1914-5p	3282	81	ABCA10, ABCA9, ACVRL1, ADAM12, AKAP6, ANO1, ARHGEF3, BDKRB2, BMP10, BMP6, C10orf54, C7, CCDC68, CCDC80, CD55, COL1A1, COL4A5, COLEC10, CSRNP1, ECE1, EHD3, EMCN, ENDOD1, ERG, FAM46A, FBN1, FLT1, FOXF1, GBP5, GJA4, GLIS3, H2AFJ, HRH1, IGFBP3, IL1R1, IL7R, ITGA11, KCNE4, KCNQ5, KCTD16, LMCD1, LOX, LRP10, LRRC15, LTBR, LUM, MEST, NNMT, NOX5, NUCB1, OSMR, P4HB, PAPPA, PLN, PLOD1, PLVAP, PLXNB3, POFUT2…	2.01336e-06	1.91533	1.26829e-05	ECM Organization
hsa-miR-4482-3p	4513	103	ABCA10, ABCA9, ADAM12, ADAM9, AKAP6, ANO1, ARHGEF3, ART4, ASAH1, ATP7B, BMP10, C15orf41, C1S, C7, CALCRL, CCDC68, CCDC80, CD93, CDKN2B, CHRM2, CLEC1B, COL1A1, COLEC10, CTBS, CTSB, CXCL1, DPP10, DYNLT3, EGFL6, ENDOD1, ERG, EVI5, FAM114A1, FKBP14, FN1, FOSL2, FOXF1, GALNT1, GBP1, GLIS3, GREM2, H2AFJ, HEATR5A, HGF, HRH1, IGF1, IGFBP7, IL6ST, IL7R, ITGA1, ITGA11, KCND3, KCNQ5, KCTD16, LOX, LRRC15, LT…	2.10778e-06	1.81573	1.31987e-05	ECM Organization
hsa-miR-374a-5p	2487	66	ABCA9, AFAP1L2, AKAP6, ALDH1L2, C7, CALCRL, CD69, CHRM2, CHSY3, CKAP4, COL4A1, COL4A6, COLEC10, CSGALNACT1, ENDOD1, EVI5, F5, FAM46A, FBN1, FKBP14, FKBP7, FNDC3B, FOSL2, GALNT1, GALNT5, GBP4, GREM2, HEATR5A, HEG1, HTR2B, IGFBP7, IL18R1, IL1RL1, IL7R, ITGA1, KCTD16, LOX, LRRC15, LTBP1, MAML2, MFAP5, NCOA7, NFATC2, NFKBIZ, NNMT, NOX5, OSMR, P4HA2, PDLIM5, PLA2R1, RELN, RGS1, S1PR3, SLC22A2, SLC46A3…	2.17289e-06	2.02631	1.35259e-05	ECM Organization
hsa-miR-23a-3p	2810	72	ABCA10, ADAM12, AKAP6, ALDH1L2, BMP10, C1S, C3, CCDC80, CCL2, CD69, CD93, CDH11, CEBPD, CKAP4, COL15A1, COL4A1, COL4A2, CPA4, EGFLAM, EHD3, ENDOD1, ERG, ERP27, FAM114A1, FAM46A, FKBP7, FMOD, FNDC3B, FOSL2, GBP1, GBP2, GBP3, GBP4, HEG1, IL7R, ITGA1, KCND3, KCTD16, LRRC15, LUM, MORC4, MSRB3, NCOA7, NIPAL3, NXPE2, OLR1, P4HA2, PLA2R1, POFUT2, PPIC, PRCP, RASGRP3, RSPO2, S1PR1, SARM1, SGIP1, SHE, SLA…	2.20238e-06	1.96799	1.35492e-05	ECM Organization
hsa-miR-375	2810	72	ABCA10, ACVRL1, AFAP1L2, AKAP6, ALDH1L2, ART4, ATP7B, BCO2, BDNF, C10orf54, C1S, C7, CCDC68, CCDC80, CD55, CDKN2B, CEBPD, CLEC2B, COL16A1, COL4A6, COL5A1, COLEC10, CTBS, CXCL1, DRAM1, F5, FN1, FNDC3B, FOSL2, FOXF1, GALNT1, GALNT5, GBP2, GLIS3, H2AFJ, IGF1, IL1R1, IL1RL1, ITGA1, KCTD16, LOX, LRP10, MATN2, MEST, NCOA7, NFATC2, NIPAL3, NOX5, NUCB1, OLR1, POFUT2, RAB27B, RCN1, RGS1, SCN3A, SDPR, SGIP…	2.20238e-06	1.96799	1.35492e-05	ECM Organization
hsa-miR-299-3p	2494	66	AKAP6, ALDH1L2, ARSI, C15orf41, C3, CDH11, CDH13, CDH5, CHSY3, COL4A6, COLEC10, CPQ, CTBS, DRAM1, ECE1, EGFLAM, ENTPD3, F5, FAM163B, FAM46A, FKBP7, FOSL2, GALNT1, GALNT5, GBP4, HEG1, HGF, IFIT3, IL33, ITGA1, KCTD16, LAMB2, LMCD1, LRRC32, MARCH3, MMRN2, MORC4, NCOA7, NOX5, PAPPA, PRELP, PROK1, PVR, RAB27B, RCN3, RSPO2, S1PR1, SGIP1, SLC22A2, SLC46A3, SLC4A4, SLC6A17, SLIT3, SPARC, ST3GAL1, SVEP1, …	2.28249e-06	2.01974	1.39604e-05	ECM Organization
hsa-miR-1236-3p	4232	98	ABCA10, ABCA9, ACVRL1, AFAP1L2, ALDH1L2, ARHGEF3, ART4, BCO2, BDNF, BIK, C10orf54, C15orf41, C7, CCDC80, CD93, CDH5, CHRM2, COLEC10, CSRNP1, DLL4, DPP10, DRAM1, EHD3, ENDOD1, ENTPD3, ERG, EVI5, FAP, FBLN5, FKBP10, FLT1, FMOD, GALNT1, GALNT5, GBP1, GBP4, GGT5, HRH1, HSPG2, IFIT3, IGF1, ITGA1, ITGA11, KCND3, KCNE4, KCNQ5, LRP10, LRRC32, LTBR, MARCH3, MFI2, MGP, MORC4, MYH15, NFATC2, NFKBIZ, NIPAL3,…	2.38714e-06	1.8312	1.4516e-05	ECM Organization
hsa-miR-302b-5p	4241	98	ABCA9, ADAM12, AKAP6, ALDH1L2, BDKRB2, BMP10, C1QTNF1, C3, C7, CALCRL, CCDC80, CD82, CDH13, CHRM2, CHSY3, CKAP4, COL15A1, COL4A1, COL4A5, COL4A6, COLEC10, CPA4, CSRNP1, CTSA, CXCL14, DPP10, EHD3, ENDOD1, EVI5, F5, FAM46A, FKBP14, FKBP7, FNDC3B, FOSL2, FOXF1, GALNT1, GALNT5, GBP1, GGT5, GLIS3, HEG1, ICAM1, IFIT3, IGF1, IL1R1, IL33, IL6, IL6ST, ITGA1, KCNA3, KCNE4, LAYN, LINGO2, LMCD1, LOX, LRRC15,…	2.4354e-06	1.82629	1.47244e-05	ECM Organization
hsa-miR-105-5p	4425	101	ABCA8, ABCA9, ACVRL1, AKAP6, ALDH1L2, ART4, BDKRB2, BDNF, C10orf54, C3, C7, CCDC68, CCDC80, CD69, CD93, CDH13, CDKN2B, CHRM2, CHSY3, CKAP4, COL15A1, COL1A2, COLEC10, DCN, DPP10, EHD3, ENDOD1, ERG, EVI5, FAM114A1, FAM46A, FAP, FKBP14, FLT1, FMOD, FN1, FOSL2, FOXF1, GALNT1, GALNT5, GBP1, GBP2, GREM2, H2AFJ, HEATR5A, HRH1, HTRA1, HTRA3, ICAM1, IL1R1, IL33, ITGA11, KCNQ5, KCTD16, LMCD1, LOX, LRRC15, …	2.5385e-06	1.80868	1.526e-05	ECM Organization
hsa-miR-584-3p	3094	77	ADAM12, ADAM9, AKAP6, BDNF, C10orf54, C15orf41, C3, C7, CCDC80, CD55, CD93, CDH11, CDH5, CLEC2B, COL1A1, COL1A2, COPZ2, CSRNP1, CTBS, CTSB, DCN, DPP10, EHD3, EMCN, ENDOD1, F5, FAM163B, FKBP7, FOSL2, GBP1, H2AFJ, HEG1, HRH1, IGFBP3, IL6ST, IL7R, ITGA1, ITGA11, KCNQ5, KCTD16, LAYN, LRRC15, LRRN4, MASP1, MATN2, MSRB3, NFATC2, NID2, NIPAL3, NNMT, NOX5, PCDH12, PLA2R1, PLD1, PLN, RAB27B, SARM1, SBSPON…	2.61278e-06	1.91983	1.56173e-05	ECM Organization
hsa-miR-518a-5p	4599	135	ABCB1, ABHD14B, AGAP2, AKAP10, ALPK1, BARHL2, BMI1, BMP8B, BTNL9, C2orf88, C5orf63, CACNB4, CCDC117, CCSER1, CD207, CDKN2C, CNNM1, CNNM4, CNPY1, CXorf57, DCDC2, DMBX1, DMRTA2, DNAJC22, DUSP19, DUSP9, E2F2, EDC3, EML5, EPHA5, ERAP2, EYA4, FAM199X, FAM81A, FBXL3, FGF5, FOXA1, FOXE1, FRK, GALNTL6, GJA3, GNL1, GPRIN3, HAP1, HLA-DOA, HLA-DRB1, HLA-DRB5, HMX3, HOXC11, HPCAL4, HS6ST3, HSPA1B, HSPA4L, ID…	4.66099e-07	1.7312	1.63445e-05	Transcription Regulation
hsa-miR-548at-5p	4654	105	ACVRL1, ADAM12, ADAMTSL5, AKAP6, ALDH1L2, BDNF, BMP10, CCDC68, CDH11, CDKN2B, CHSY3, CLEC1B, COL1A1, COL3A1, COL4A5, COLEC10, CSRNP1, CXCL1, DPP10, DYNLT3, ENDOD1, ERG, EVI5, F5, FAM114A1, FAM46A, FBLN2, FBN1, FIBIN, FKBP7, FLT1, FNDC3B, FOSL2, FOXF1, GBP1, GBP2, GBP4, GBP5, GLIS3, H2AFJ, HEG1, HGF, HOPX, IFIT3, IGF1, IGFBP3, IL18R1, IL1RL1, ITGA1, KCNE4, KCNQ5, KCTD16, LAYN, LOX, LTBR, MATN2, ME…	2.76478e-06	1.79616	1.64325e-05	ECM Organization
hsa-miR-3182	4482	102	ABCA10, ADAM12, ADAMTSL5, AKAP6, ALDH1L2, ARHGEF3, BMP10, C15orf41, CALCRL, CDH11, CDH5, CHRM2, CKAP4, CLEC1B, COL1A1, COL1A2, COL3A1, COLEC10, CREB3L1, CTBS, DLL4, DPP10, EHD3, EMCN, ENDOD1, ERG, ERVV-1, FAM114A1, FIBIN, FLT1, FMOD, FNDC3B, FOSL2, FOXF1, GALNT5, GBP1, GBP5, GLIS3, HEATR5A, HEG1, HOPX, HRH1, ICAM1, IFNGR1, IGF1, IL18R1, IL6ST, IL7R, KCNE4, KCTD16, LAYN, LOXL4, LRP10, LRRC15, LRRC…	2.80883e-06	1.80546	1.66005e-05	ECM Organization
hsa-miR-516b-5p	3821	90	ACVRL1, ADAM12, AKAP6, ARHGEF3, BMP10, C15orf41, C1QTNF1, C3, CALCRL, CCDC80, CD55, CD69, CD93, CDH11, CEBPD, CHSY3, COL4A5, COL4A6, COL5A1, CXCL14, ECE1, ERVV-1, EVI5, FAM46A, FLT1, FMOD, GALNT1, GALNT5, GBP1, GBP2, GBP4, GFRA3, HEATR5A, HGF, HOPX, HRH1, HSPB6, IL1R1, IL33, ITGA1, KCND3, KCNQ5, KCTD16, LMCD1, LOX, LRP10, LRRC15, LRRC32, LTBR, MASP1, MEST, MFI2, NFATC2, NOX5, NUCB1, NXPE2, OLR1, …	2.91e-06	1.84138	1.71023e-05	ECM Organization
hsa-miR-9-3p	3540	85	ADAM12, ADAM9, ANO1, ART4, BDNF, C15orf41, C3, CALCRL, CCDC68, CCDC80, CD93, CDH11, CEBPD, CHSY3, CKAP4, CLEC1B, CLEC2B, COL3A1, COL4A6, COLEC10, CREB3L1, CTBS, CXCL14, ECE1, EGFL6, EMCN, ERG, ERP27, EVI5, FAM114A1, FN1, FNDC3B, FOSL2, GBP2, GBP4, GLIS3, H2AFJ, HEATR5A, HEG1, HRH1, HTR2B, HTRA1, IFNGR1, IGFBP3, IL18R1, IL1RL1, IL6ST, ITGA11, KCND3, KCTD16, LAYN, LMCD1, LRP10, MGP, MORC4, MYH15, N…	2.94688e-06	1.86719	1.71416e-05	ECM Organization
hsa-miR-636	3027	76	ADAM12, ANO1, ART4, BCO2, BDKRB2, BMP6, CALCRL, CD55, CDKN2B, CHPF, CHSY3, CKAP4, COL1A1, COL4A1, COL4A2, COL5A1, CPQ, CSRNP1, CTBS, DCN, ECE1, EGFL6, EGFLAM, ENDOD1, ENTPD3, ERG, ERP27, FIBIN, FLT1, FNDC3B, FOSL2, GALNT1, GBP1, GLIS3, GREM2, HEATR5A, HEG1, IGF1, IL1R1, ITGA11, KCNA3, KCNQ5, KCTD16, LOX, LOXL4, LRRC15, MAML2, MASP1, MSRB3, NFATC2, NID2, NIPAL3, NNMT, NOX5, PCDH12, POFUT2, PTGS2, …	2.94927e-06	1.93631	1.71416e-05	ECM Organization
hsa-miR-194-3p	3429	83	ACVRL1, ADAM12, AKAP6, ALDH1L2, ANO1, ART4, BMP1, BMP10, C1QTNF1, C3, C7, CHPF, CHSY3, CKAP4, COL4A2, COL4A6, COLEC10, CSRNP1, CTBS, DLL4, DPP10, ECE1, ENDOD1, EVI5, FKBP10, FLT1, FOSL2, FOXF1, FSTL3, GBP2, GLIS3, HEG1, HSPG2, IGF1, IGFBP3, IL1R1, IL33, ITGA11, KCND3, KCNE4, KCNQ5, KCTD16, LAYN, LMCD1, LOXL4, LRRN4, MEST, MFI2, MORC4, NFATC2, NIPAL3, NOX5, NUCB1, OLR1, P4HA3, PABPC4L, PDLIM5, PIT…	3.11511e-06	1.87826	1.8006e-05	ECM Organization
hsa-miR-302f	2821	72	ABCA10, ADAM9, AKAP6, ANO1, BDNF, C3, CCDC80, CD55, CD93, CDKN2B, CHRM2, CHSY3, COL4A1, COL4A5, COLEC10, CPA4, CSGALNACT1, EVI5, FAM114A1, FAM163B, FOSL2, FOXF1, GBP2, GBP4, GBP5, GREM2, HEG1, HOPX, HTRA1, IL1R1, IL33, IL7R, ITGA1, KCND3, KCNQ5, KCTD16, LAYN, MAML2, MGP, MSRB3, MYH15, NCOA7, NUCB1, OLR1, OSMR, PARM1, PPIC, PROK1, PVR, RAB27B, RASGRP3, RELN, RGS1, ROBO4, S1PR1, SCN3A, SGIP1, SLC22…	3.32416e-06	1.95898	1.9034e-05	ECM Organization
hsa-miR-1255a	2265	61	ABCA10, ADAM12, AKAP6, ANO1, ARHGEF3, C10orf54, CCDC80, CD55, CD93, CHPF, CKAP4, COL5A1, COLEC10, CSRNP1, DPP10, ECE1, EHD3, ERVV-1, FNDC3B, FOSL2, GALNT1, GALNT5, GBP1, GBP4, GGT5, HEATR5A, HEG1, ICAM1, IFIT3, IL1R1, IL1RL1, ITGA11, KCTD16, LAYN, LMCD1, LOX, LRP10, LTBR, LUM, MATN2, NCOA7, NIPAL3, PABPC4L, PARM1, PCDH12, PRELP, RCN1, ROBO4, S1PR3, SLC2A10, SLC46A3, SLC4A4, SLC6A17, SLC7A4, SLIT3…	3.32914e-06	2.04103	1.9034e-05	ECM Organization
hsa-miR-182-5p	3205	79	ADAM9, AKAP6, ART4, BCO2, BDKRB2, BDNF, C10orf54, C3, CALCRL, CCDC80, CD55, CD69, CDKN2B, CHPF2, COL1A1, COL4A1, COL5A1, COLEC10, CSGALNACT1, CTBS, DCN, DLL4, EHD3, ENDOD1, ERG, FBN1, FKBP7, FN1, FOSL2, GALNT1, GBP1, GBP5, HEATR5A, HGF, IGF1, IL33, IL6ST, IL7R, KCNE4, KCNQ5, KCTD16, LAYN, LOX, LRP10, MARCH3, MMRN2, NFATC2, NNMT, NOX5, OLR1, PAPPA, PLA2R1, PLD1, PLOD2, PTGS2, ROBO4, S1PR1, SARM1, …	3.46572e-06	1.90505	1.97078e-05	ECM Organization
hsa-miR-6772-3p	2839	72	ABCA10, ABCA9, ART4, ATP7B, BDKRB2, BIK, C10orf54, C15orf41, C3, C7, CCDC80, CD55, CD93, CDH11, CDH13, COL1A1, COL4A2, COL4A5, COLEC10, CSGALNACT1, CSRNP1, CTSB, CXCL14, EHD3, ENDOD1, ERG, FAM46A, FKBP14, FLT1, FMOD, FOSL2, GALNT5, GBP2, GREM2, HRH1, HSPG2, IGF1, IL18R1, IL1R1, ITGA1, ITGA11, KCNE4, LRP10, LRRC15, MAML2, NOX5, OSMR, P4HA2, PCOLCE2, PLA2R1, PLD1, PPIC, PROK1, PVR, RAB27B, ROBO4, S…	3.58204e-06	1.94441	2.02597e-05	ECM Organization
hsa-miR-379-3p	3338	81	ADAM12, AKAP6, ALDH1L2, ANO1, ARHGEF3, ART4, ASAH1, C3, CCDC68, CCL7, CD93, CHRM2, CHSY3, CKAP4, COL21A1, COL4A1, COL4A5, COLEC10, CTBS, EHD3, EMCN, ENDOD1, FAM114A1, FILIP1L, FKBP14, FKBP7, FLT1, FOXF1, GALNT5, GBP4, GLIS3, H2AFJ, HEATR5A, HEG1, IFIT3, IGF1, IL18R1, IL6ST, IL7R, ITGA1, KCND3, KCTD16, LAYN, LINGO2, LOX, MMRN2, MORC4, NCOA7, NNMT, PAPPA, PARM1, PCOLCE2, PLA2R1, PLD1, PLN, PPIC, PR…	3.64739e-06	1.87675	2.0519e-05	ECM Organization
hsa-miR-4502	3225	79	ABCA10, AKAP6, ALDH1L2, ARHGEF3, ATP7B, BDNF, BMP10, CALCRL, CCDC68, CCDC80, CDH5, CDKN2B, CHSY3, COL3A1, COL4A1, COLEC10, CREB3L1, CTSB, DLL4, ECE1, EHD3, ENDOD1, ERG, FAM114A1, FAM46A, FIBIN, FLT1, FN1, FOSL2, GBP2, GBP5, GLIS3, HEATR5A, HOPX, HTRA1, IFIT3, IGF1, IL1RL1, IL6ST, IL7R, ITGA11, KCND3, KCTD16, LAYN, LMCD1, LRRC15, LUM, MASP1, MATN2, MEST, MFAP5, MORC4, NCOA7, NOX5, PABPC4L, PAPPA, …	3.76133e-06	1.89092	2.10474e-05	ECM Organization
hsa-miR-3140-3p	4751	138	ABCB1, ABHD15, AKAP10, ALKBH5, ALPK1, ANKRD34B, ARAP2, ARL17A, ARL17B, BMI1, BMP8B, C15orf40, C17orf51, C5orf63, CACNB4, CARD6, CCDC117, CCNO, CDH20, CDKN2C, CNNM1, CNPY1, CORO6, DLX4, DMBX1, DNAJC12, E2F2, EML5, ENPP4, EPHA5, FAM199X, FAM81A, FBXL3, FEM1B, FGF9, FHL1, FOXD2, FOXE1, FOXG1, FRK, GALNTL6, GFI1, GJA3, GNL1, GOLGA8K, GPRIN3, GRID1, HAP1, HDAC8, HLA-DOB, HMG20A, HOXC11, HOXC13, HOXD10…	6.35131e-07	1.7148	2.11982e-05	Transcription Regulation
hsa-miR-576-5p	4897	141	ACSS1, ALKBH5, ALPK1, AMBN, ANKRD34B, ARAP2, BARX2, BMI1, C11orf70, C17orf51, C2orf88, C5orf63, C8orf33, CACNB4, CAT, CCDC117, CCSER1, CD302, CDADC1, CDKN2C, CNPY1, DCDC2, DCT, DLL1, DNAJC22, E2F2, EPHA5, EPHA6, ERAP2, EXOC8, EYA4, FAM199X, FAM50B, FBXL3, FEM1B, FGF5, FOXC1, FOXE1, FOXG1, FOXP2, FRK, GGPS1, GJA3, GNL1, GOLGA8K, GPM6A, GPR180, GPRASP2, GPRIN3, GRID1, HLA-DOA, HLA-DOB, HLA-DRB5, HM…	6.44813e-07	1.70232	2.11982e-05	Transcription Regulation
hsa-miR-873-3p	3658	87	ANO1, ARHGEF3, ART4, C10orf54, C1QTNF1, C3, C7, CALCRL, CHRM2, COL16A1, COL1A2, COL4A6, COL5A1, COLEC10, CSRNP1, CTSB, DPP4, DRAM1, ECE1, EGFLAM, EHD3, EMCN, ENDOD1, EVI5, F5, FAM114A1, FAM163B, FAM46A, FBLN5, FKBP7, FOSL2, GBP1, GBP2, GLIS3, HEATR5A, HEG1, HSPB6, IL1R1, IL6ST, IL7R, ITGA1, KCND3, KCNQ5, KCTD16, LAYN, LOX, LOXL4, LRP10, LRRC32, LTBR, MORC4, NCOA7, NFATC2, NIPAL3, NUCB1, OLR1, P4H…	3.85106e-06	1.85271	2.14068e-05	ECM Organization
hsa-miR-515-5p	3789	89	ABCA10, ABCA9, ADAM9, ADAMTSL5, AFAP1L2, AKAP6, ALDH1L2, ARHGEF3, ATP7B, BCO2, BDKRB2, BMP10, C3, C7, CALCRL, CCDC80, CD55, CD93, CDH13, CDH5, COL5A1, COLEC10, CSGALNACT1, CSRNP1, CTBS, DRAM1, EMCN, ERG, ERVV-1, EVI5, FAM46A, FN1, FNDC3B, HEATR5A, HGF, IL18R1, IL1R1, IL33, IL6, IL6ST, IL7R, ITGA1, KCND3, KCTD16, LMCD1, LOXL4, LRP10, LTBP1, MAML2, MASP1, MORC4, MYH15, NFATC2, NID2, NOX5, NUCB1, OL…	3.86625e-06	1.83158	2.14068e-05	ECM Organization
hsa-miR-1251-3p	3379	82	ADAMTSL5, AKAP6, ART4, BCO2, BMP6, C1S, C7, CALCRL, CD93, CDH5, COL1A1, COL21A1, COL4A6, COLEC10, CPQ, CRHBP, CSGALNACT1, CXCL14, DCN, ENDOD1, FAM114A1, FAM46A, FBN1, FKBP10, FOSL2, GBP2, GLIS3, HSPG2, IGFBP3, IL1RL1, IL6ST, IL7R, ITGA1, KCNQ5, KCTD16, LAYN, LOXL4, MAML2, MARCH3, MASP1, MEST, MFAP5, NFATC2, NFKBIZ, NNMT, OSMR, PAPPA, PARM1, PCDH12, PDLIM5, PLXNB3, PRCP, PRELP, PVR, ROBO4, RSPO2, …	3.89878e-06	1.88049	2.14198e-05	ECM Organization
hsa-miR-518c-5p	3956	92	AKAP6, ARHGEF3, ARSI, ART4, ATP7B, BDNF, BMP10, CCDC80, CDH5, CHRM2, CKAP4, COL4A1, COL4A6, COL5A1, CSRNP1, DLL4, DRAM1, ECE1, EHD3, FAM163B, FBLN2, FIBIN, FN1, GALNT5, GBP1, GBP2, GBP4, GJA4, GLIS3, HEG1, HRH1, HTRA1, IGF1, IGFBP3, IL18R1, IL1R1, ITGA11, KCND3, KCTD16, LOX, LRP10, LRRC32, MAML2, MASP1, MORC4, MYH15, NCOA7, NFATC2, NIPAL3, NNMT, NXPE2, OSMR, P4HA2, P4HA3, P4HB, PAPPA, PARM1, PLOD…	3.90932e-06	1.81953	2.14198e-05	ECM Organization
hsa-miR-3136-5p	2486	84	ABHD15, ACTN2, ARAP2, BRD2, C15orf40, C1orf115, C8orf33, CACNB4, CCNO, CNNM1, CNNM4, DNAJC22, EML5, EML6, ENPP4, EPHA5, FAM81A, FRK, GJA3, GNL1, GPR180, GPRIN3, HAP1, HCAR1, HES5, HLA-DOA, HLA-DOB, HOXC13, HOXD11, HPCAL4, HS6ST3, HSPA4L, INHBB, KCNC1, KLF12, KLHL11, KLHL41, LONRF2, LONRF3, MED9, MGAT4A, NCOR1, NKD2, NPTX1, NR2F2, NR3C2, ONECUT2, PAX6, PAX7, PDIK1L, PEX11A, PHF8, PI15, PIN4, PLD6,…	7.31376e-07	1.91654	2.21076e-05	Transcription Regulation
hsa-miR-149-5p	3602	111	ABHD14B, ACSS1, ACTN2, ADAM11, ADAP2, AGAP2, AKAP10, ARAP2, BARHL2, BMP8B, BTBD6, BTNL9, C15orf40, C17orf51, C1orf115, CCDC116, CCNO, CNNM1, CNNM4, CRHR1, DCT, DIS3, DLL1, DMBX1, DMRTA2, DNAJC22, EDC3, EXOC8, EYA4, FAM132B, FAM199X, FBXL3, FEM1B, FGF5, FLT3LG, FOXA1, FOXC1, FOXE1, FRK, GBX1, GFI1, GNL1, GPR180, GRID1, GRIN2C, HAP1, HES7, HLA-DOB, HOXD9, HS6ST3, INHBB, IRF8, ISL2, ITGAL, KAZALD1, …	7.48598e-07	1.78082	2.21076e-05	Transcription Regulation
hsa-miR-331-3p	3479	108	ABHD15, ACSS1, ALPK1, AQP6, ARAP2, BARHL2, BMP8B, C15orf40, C17orf51, C2orf88, C8orf34, CCSER1, CDADC1, CNNM1, CRHR1, DCT, DMBX1, DNAJC22, DUSP9, E2F2, EDC3, EN2, EPHA10, FAM132B, FGF5, FLT3LG, FOXE1, FOXG1, FOXP2, FRK, GJA3, GNL1, GPR180, H1F0, HAP1, HCAR1, HES7, HLA-DOA, HMX2, HMX3, HOXC12, HPCAL4, HS6ST3, ISL2, ITPKA, KAZALD1, KCNC1, KCNIP3, KIAA0907, KLHL11, LMX1B, LONRF2, MAN2A2, MED9, MNX1,…	7.48663e-07	1.78966	2.21076e-05	Transcription Regulation
hsa-miR-3613-3p	6826	183	ABCB1, ABHD15, ACSS1, ACTN2, ACYP1, ALDH8A1, ANKRD34B, AQP6, BARHL2, BARX2, BMI1, BMP8B, BTNL9, C15orf40, C8orf33, CACNB4, CCDC117, CCNO, CCSER1, CD302, CDH17, CDH20, CDKN2C, CNNM4, CNPY1, CSPG5, CXCL16, DCDC2, DLL1, DLX4, DNAJC22, E2F2, ELOVL3, EML5, EMX2, ENPP4, EPHA10, EPHA5, EPHA6, ERAP2, EXOC6, EYA4, FAM81A, FBXL3, FGF9, FOXA1, FOXC1, FOXD2, FOXG1, FOXP2, GALNTL6, GFI1, GGPS1, GJA3, GPM6A, G…	7.56535e-07	1.63916	2.21076e-05	Transcription Regulation
hsa-miR-2113	3834	90	ABCA10, ABCA9, ADAM12, ADAM9, AKAP6, ANO1, ASAH1, ATP7B, C7, CCDC80, CD55, CDH11, CDKN2B, CEBPD, CHSY3, CLEC1B, COL1A1, COL3A1, CRHBP, CTBS, DCN, DPP10, ENDOD1, F5, FBN1, FIBIN, FKBP14, FMOD, FOSL2, GBP2, GBP4, GLIS3, GREM2, H2AFJ, HEG1, HRH1, HTRA3, ICAM1, IGF1, IL6ST, IL7R, ITGA1, KCNA3, KCND3, KCNE4, KCNQ5, LMCD1, LRP10, LRRC15, MASP1, MORC4, MSRB3, NFKBIZ, NIPAL3, NOX5, OLR1, PAPPA, PCDH12, P…	4.10485e-06	1.83367	2.23746e-05	ECM Organization
hsa-miR-577	4180	96	ACVRL1, ADAM12, AKAP6, ALDH1L2, ATP7B, BDNF, C15orf41, CALCRL, CCDC68, CCDC80, CCL2, CD55, CDH11, CHRM2, CLEC1B, CLEC2B, COL1A1, COL4A5, COLEC10, CTBS, DPP10, DRAM1, DYNLT3, EGFL6, EHD3, EMCN, ENDOD1, ENTPD3, ERLEC1, EVI5, F5, FAM46A, FKBP14, FLT1, FNDC3B, FOXF1, GALNT1, GBP4, GLIS3, HRH1, HTRA1, IGF1, IL18R1, IL33, IL6ST, ITGA1, KCND3, KCNQ5, KCTD16, LMCD1, LOX, LOXL4, LRRC15, LTBP1, LUM, MATN2,…	4.33827e-06	1.80513	2.35251e-05	ECM Organization
hsa-miR-520f-5p	3563	85	ABCA9, ADAM9, AKAP6, ARHGEF3, ARSI, BDNF, C3, C7, CCDC80, CD55, CD69, CDH11, CDH5, CHRM2, CHSY3, COL4A6, COL5A1, COLEC10, CTBS, DPP10, EHD3, ENDOD1, ERG, EVI5, FAM114A1, FBLN5, FBN1, FIBIN, FLT1, FOSL2, FOXF1, GBP2, GLIS3, HEG1, HGF, HRH1, HTRA1, IFNGR1, IGFBP3, IL33, ITGA11, KCNE4, KCTD16, LRP10, LRRC15, LTBR, MAML2, MFAP5, MORC4, NCOA7, NUCB1, NXPE2, PARM1, PDLIM5, POFUT2, POSTN, PPIC, PVR, RAS…	4.40203e-06	1.85252	2.37484e-05	ECM Organization
hsa-miR-1306-5p	3432	107	ABCB1, ABHD15, ACSS1, ACTN2, ADAP2, AGAP2, ANKRD34B, BMP8B, C17orf51, CD302, CNNM1, CNPY1, CRHR1, DCT, DIS3, DMTN, DNAJC22, DUSP19, E2F2, EML6, ERAP2, FAM199X, FAM81A, FOXD2, FOXP2, FRK, GFI1, GJA3, GPR180, GRID1, HAP1, HLA-B, HLA-DOA, HLA-DOB, HLA-DQB1, HLA-F, HMG20A, HOXC11, HOXD11, HOXD9, HSPA1B, HSPA4L, ISL2, ITGAL, KCNC1, KCNJ11, KLF12, KLHL11, KLHL15, LAMA4, LHX4, LONRF2, LONRF3, LYSMD1, MA…	8.76275e-07	1.79665	2.49146e-05	Transcription Regulation
hsa-miR-3180-5p	4954	109	ABCA10, ABCA9, ACVRL1, AKAP6, ANO1, ARHGEF3, ARSI, ART4, ASAH1, BDNF, BMP10, C15orf41, C1S, CALCRL, CCDC80, CD55, CD93, CHRM2, CHSY3, CLUL1, COL15A1, COL5A1, COLEC10, CPA4, CXCL1, DCN, DLL4, DPP10, ECE1, EHD3, ENDOD1, F5, FAM114A1, FIBIN, FMOD, GALNT5, GLIS3, GREM2, HEG1, HGF, HOPX, HRH1, HSPB6, HSPG2, IFIT3, IGF1, IL18R1, IL6ST, IL7R, ITGA1, ITGA11, KCND3, KCNQ5, KCTD16, LOX, LRRC15, LRRC32, LTB…	4.72839e-06	1.75226	2.53789e-05	ECM Organization
hsa-miR-3662	7041	187	ABCB1, ACSS1, ACTN2, AKAP10, BMI1, BMP8B, BTNL9, C11orf70, C15orf40, C17orf51, C1orf115, C2orf88, C5orf63, C8orf34, CACNB4, CAT, CCSER1, CD302, CDADC1, CDH17, CDKN2C, CNNM4, CNPY1, CXCL16, CXorf57, DCDC2, DCT, DIS3, DMRT3, DNAJC22, DUSP19, EML5, EML6, EN2, EPHA5, EPHA6, EXOC8, FAM132B, FAM199X, FAM81A, FBXL3, FEM1B, FGF5, FGF9, FHL1, FLT3LG, FOXA1, FOXE1, FOXP2, FRK, GGPS1, GJA3, GLRB, GNL1, GOLG…	9.54125e-07	1.62642	2.64142e-05	Transcription Regulation
hsa-miR-103a-2-5p	3754	88	AKAP6, ALDH1L2, ARHGEF3, ART4, BDKRB1, BMP10, C1QTNF1, C1S, C3, CCDC68, CCDC80, CD55, CD69, CEBPD, CHRM2, CKAP4, COL1A1, COLEC10, CTBS, CXCL14, DLL4, DRAM1, EHD3, ERG, EVI5, F5, FAM46A, FIBIN, FKBP14, FLT1, FNDC3B, FOSL2, GALNT5, GBP2, GBP4, GBP5, HEATR5A, HEG1, HOPX, HTRA1, IGF1, IL18R1, IL6ST, ITGA1, KCNE4, KCTD16, LRP10, LRRC15, LRRC32, LUM, MAML2, MEST, MFAP5, MORC4, NCOA7, NFATC2, NIPAL3, NN…	5.05028e-06	1.82356	2.6969e-05	ECM Organization
hsa-miR-299-5p	2709	69	ACVRL1, AFAP1L2, AKAP6, ARSI, BMP10, C1QTNF1, CCDC80, CDH13, CHRM2, COL15A1, COL4A1, COL4A6, COLEC10, CSGALNACT1, EHD3, EMCN, F5, FAM46A, FKBP10, FKBP14, FKBP7, FOSL2, FOXF1, FSTL3, GALNT1, GALNT5, GBP1, GBP2, GBP5, GREM2, HEG1, HGF, HRH1, IGFBP3, IL1RL1, IL6ST, ITGA1, KCNA3, KCNE4, KCNQ5, KCTD16, LAMB2, LRP10, LRRC15, MAML2, MEST, MFAP5, MMRN2, PCDH12, PDIA5, PLOD1, PRELP, PTGS2, PVR, RAB27B, S1…	5.21601e-06	1.94315	2.75966e-05	ECM Organization
hsa-miR-186-3p	5927	125	ABCA10, ADAM12, AFAP1L2, AKAP6, ALDH1L2, ARHGEF3, ARSI, ART4, ATP7B, BDKRB2, BDNF, C15orf41, C1S, C3, C7, CALCRL, CCDC68, CCDC80, CD82, CDKN2B, CEBPD, CHSY3, COL1A1, COL21A1, COL3A1, COL5A1, COLEC10, CTSB, DLL4, DRAM1, ECE1, EHD3, ENDOD1, ENTPD3, ERVV-1, EVI5, FAM114A1, FILIP1L, FKBP14, FMOD, FN1, FOSL2, FOXF1, FSTL3, GALNT1, GALNT5, GBP4, GLIS3, GREM2, H2AFJ, HEG1, HGF, HOPX, HTRA1, HTRA3, IFIT3…	5.22028e-06	1.70902	2.75966e-05	ECM Organization
hsa-miR-548ah-5p	1794	51	ADAM12, ALDH1L2, ASAH1, CCDC80, CD69, CDH11, CHRM2, COL4A5, CPQ, CTSA, DPP10, EHD3, ERG, FAM114A1, FKBP14, FKBP7, FN1, FNDC3B, GBP1, GBP3, HGF, HOPX, HRH1, IFNGR1, IGFBP3, IGFBP7, KCNE4, KCTD16, MALL, MEST, MMRN2, NOX5, NUCB1, OLR1, PARM1, PDLIM5, PLD1, PLOD1, PLOD2, POFUT2, PRELP, SARM1, SELE, SNCAIP, SRPX2, TBC1D8B, TGFBR2, THBD, TIMP3, TNFRSF9, TXNDC5	5.41456e-06	2.12832	2.84598e-05	ECM Organization
hsa-miR-141-5p	3207	78	ABCA10, ACVRL1, AFAP1L2, AKAP6, BDKRB2, BMP6, C10orf54, C7, CALCRL, CD55, CDH11, CDKN2B, CHRM2, CHSY3, COL21A1, COL3A1, CSGALNACT1, DPP10, DPP4, ECE1, EHD3, FAM46A, FIBIN, FMOD, FNDC3B, FOSL2, GALNT1, GALNT5, GBP2, GBP3, H2AFJ, HEATR5A, HGF, ICAM1, IGFBP3, IL1R1, IL6ST, IL7R, ITGA1, KCND3, KCNQ5, KCTD16, LMCD1, LRP10, LRRC15, MALL, MAML2, MORC4, NIPAL3, PAPPA, PLA2R1, PLD1, PLOD1, PLOD2, PRCP, PT…	5.43766e-06	1.87129	2.84598e-05	ECM Organization
hsa-miR-556-3p	3043	97	ABHD15, ACSL1, ALDH8A1, ANKRD34B, BTBD6, BTNL9, C17orf51, C5orf63, CACNB4, CCDC117, CD302, DCDC2, DIS3, EMX2, ENPP4, EPHA5, EXOC6, EXOC8, EYA4, FAM199X, FEM1B, FGF5, FGF9, FLT4, FOXA1, FOXC1, FOXG1, GLRB, GOLGA8K, GPM6A, GPRIN3, HCAR1, HLA-DRB5, HNF4G, HOXD1, HSPA4L, IAH1, KDM5C, KLF12, KLF4, KLHL15, KLHL41, KPNA5, LAMA3, LAMA4, LHX2, LHX9, LMBRD2, LONRF2, LONRF3, LRRK2, LYSMD1, MAK, MANSC1, MFSD…	1.05896e-06	1.8208	2.85648e-05	Transcription Regulation
hsa-miR-4687-3p	2979	74	ABCA10, ACVRL1, ADAM12, AKAP6, ALDH1L2, ARHGEF3, ASAH1, ATP7B, BDKRB2, BDNF, BMP10, BMP6, C10orf54, C7, CCDC80, CD55, CDKN2B, CHRM2, COL4A5, COLEC10, CTBS, CTSB, DPP4, ECE1, EHD3, ENDOD1, ENTPD3, EVI5, F5, FAM46A, FBN1, FMOD, FOSL2, GBP1, GBP4, HGF, IL1R1, IL1RL1, ITGA1, KCND3, KCNQ5, KCTD16, LAYN, LMCD1, LRP10, LRRC15, MYH15, NFATC2, NNMT, NOX5, NUCB1, PABPC4L, PAPPA, PARM1, PLD1, POFUT2, PVR, R…	5.67687e-06	1.90446	2.95647e-05	ECM Organization
hsa-miR-122-5p	3817	89	AKAP6, ALDH1L2, ART4, ATP7B, BDNF, BMP10, C10orf54, C15orf41, C3, CCDC80, CD55, CD82, CDH11, CDH5, CDKN2B, COL5A1, CSRNP1, CTSB, DRAM1, ECE1, EGFLAM, EHD3, EMCN, ERVV-1, EVI5, FAM114A1, FAM46A, FIBIN, FKBP14, FMOD, FOSL2, FSTL3, GALNT1, GBP4, GREM2, H2AFJ, HEATR5A, HEG1, HOPX, HRH1, HSPB6, IFIT3, IL1R1, IL6ST, IL7R, ITGA1, ITGA11, KCND3, KCNE4, LAYN, LMCD1, LRP10, LRRC32, MALL, MAML2, MFAP5, MGP,…	5.74716e-06	1.81502	2.97833e-05	ECM Organization
hsa-miR-1273h-3p	3264	79	AKAP6, ALDH1L2, ANO1, BIK, BMP10, C3, CCDC68, CCDC80, CD55, CD93, CHRM2, CHSY3, COL4A1, COL4A6, CTBS, DRAM1, EHD3, ENDOD1, ERG, ERLEC1, ERVV-1, FIBIN, FLT1, FMOD, FOSL2, GBP2, GBP4, GBP5, GLIS3, H2AFJ, IFNGR1, IGF1, IL1R1, IL6ST, IL7R, ITGA1, KCNE4, KCNQ5, KCTD16, LMCD1, LOX, LRP10, MAML2, MFAP5, MMRN2, NCOA7, NIPAL3, NNMT, NUCB1, PAPPA, PARM1, PDLIM5, PLA2R1, PLD1, POFUT2, PPIC, PRCP, PRELP, PVR…	6.15989e-06	1.86388	3.17618e-05	ECM Organization
hsa-miR-1276	4000	92	ABCA10, ADAM12, ADAMTSL5, AFAP1L2, AKAP6, ART4, ATP7B, BDNF, C15orf41, C1QTNF1, C1S, CALCRL, CCDC80, CD55, CD93, CDH11, CDH13, CHRM2, CLEC1B, COL3A1, COL4A2, COL4A5, COL4A6, CPA4, CTSB, DPP10, ENDOD1, ENTPD3, ERP27, EVI5, F5, FAM114A1, FIBIN, FKBP14, FKBP7, FMOD, FN1, FOSL2, GALNT1, GBP1, GBP2, GBP4, H2AFJ, HGF, HRH1, HTR2B, IGF1, IGFBP3, IL18R1, IL1RL1, ITGA1, KCND3, KCTD16, LMCD1, LRRC15, LTBP3…	6.18933e-06	1.79463	3.17618e-05	ECM Organization
hsa-miR-3691-3p	3213	101	ABHD14B, ABHD15, ACSS1, AGAP2, ALDH8A1, C17orf51, CAMK2B, CARD6, CCDC117, CCNO, CDH17, CNNM1, CNPY1, CXCL16, DCDC2, DCT, DUSP19, E2F2, EML6, EPHA6, ERAP2, EXOC8, FAM199X, FAM50B, FBXL3, FOXE1, FRK, GFI1, GLRB, GNL1, HES7, HLA-DOA, HLA-DOB, HLA-DPA1, HNF4G, HOXD11, HS6ST3, HSPA4L, ICAM2, ITGAL, KLF12, LBX1, LHX2, LHX9, LMBRD2, LONRF2, MACROD2, MAK, MCIDAS, MED9, MFSD6, MGAT4A, MKX, MR1, NALCN, NCO…	1.26748e-06	1.80012	3.31953e-05	Transcription Regulation
hsa-miR-548b-3p	3217	101	ABCB1, ABHD14B, ABHD15, ACSL1, ACSS1, ALDH8A1, BMP8B, BTNL9, C5orf63, C8orf33, CCSER1, CD302, CNNM1, CNNM4, DCT, DIS3, DNAJC22, E2F2, EPHA5, EYA4, FAM132B, FAM199X, FBXL3, FEM1B, FGF9, FOXP2, FRK, GALNTL6, GFI1, GJA3, GNL1, GPM6A, GPR180, GPRIN3, HAP1, HES7, HLA-F, HOXD9, HPSE, HS6ST3, HSPA4L, IAH1, ISL2, KAZALD1, KLF12, LBX1, LHX4, LMBRD2, LMX1B, LONRF2, LONRF3, MAK, MCIDAS, MEGF11, MNX1, MOCOS,…	1.29373e-06	1.79743	3.31953e-05	Transcription Regulation
hsa-miR-320a	3882	90	ABCA10, ADAM12, ADAM9, AKAP6, ANO1, ATP7B, BDKRB2, BMP6, C1S, C7, CCDC80, CCL7, CD55, CD93, CDH13, CEBPD, CHSY3, COL4A6, COLEC10, CTSB, CXCL14, ECE1, EHD3, ENDOD1, ERG, EVI5, FAM163B, FN1, FOSL2, GBP2, GBP4, GBP5, GLIS3, HRH1, HSPB6, HTRA1, ICAM1, IGF1, IGFBP3, IL1RL1, IL6ST, ITGA1, ITGA11, KCND3, KCTD16, LAYN, LMCD1, LRP10, LUM, MFAP5, MORC4, MYH15, NCOA7, NFATC2, NIPAL3, OSMR, P4HA3, PARM1, PCD…	6.59703e-06	1.80565	3.36897e-05	ECM Organization
hsa-miR-19a-5p	2780	70	AKAP6, ALDH1L2, BDNF, BMP10, BMP6, C10orf54, C3, CCDC80, CD55, CD93, CHSY3, COL1A2, COL21A1, COL4A1, COL5A1, CSGALNACT1, CTSB, ECE1, EMCN, ENDOD1, ERLEC1, EVI5, FBN1, FIBIN, FLT1, FOSL2, FOXF1, GALNT1, GBP2, H2AFJ, HEATR5A, HEG1, HGF, ICAM1, IL1R1, IL1RL1, KCTD16, LAYN, LINGO2, LMCD1, LOX, MARCH3, MSRB3, MYH15, NFKBIZ, NIPAL3, NNMT, NOX5, NUCB1, OSMR, PABPC4L, PCDH12, PRCP, PRELP, RCN1, ROBO4, RS…	6.66249e-06	1.92085	3.38596e-05	ECM Organization
hsa-miR-10b-3p	3443	82	ADAM9, AKAP6, ALDH1L2, ANO1, ARHGEF3, ART4, BDKRB2, C10orf54, C7, CALCRL, CCDC80, CD55, CD93, CDH13, CHRM2, COL15A1, COL4A6, COLEC10, CTBS, CTSB, EHD3, EMCN, ENDOD1, EVI5, FKBP7, FLT1, FOSL2, GALNT5, GBP2, GBP5, GREM2, HGF, IGF1, IGFBP7, IL6ST, IL7R, ITGA1, KCNQ5, KCTD16, LOX, LRRC15, LUM, MFAP5, MGP, MORC4, NOX5, P4HA2, PABPC4L, PAPPA, PCDH12, PDLIM5, PLA2R1, PLD1, POFUT2, PPIC, PRCP, PRELP, PRO…	6.92013e-06	1.83833	3.49999e-05	ECM Organization
hsa-miR-34b-5p	1853	52	AKAP6, ARHGEF3, C10orf54, C3, CCDC68, CD82, COL1A1, COLEC10, CPA4, CSRNP1, CXCL1, EHD3, ENDOD1, FAM163B, FAM46A, FKBP7, FOSL2, FSTL3, GBP5, GFRA3, HEG1, HGF, HRH1, HSPB6, IFIT3, IL1R1, KCNA3, KCND3, LMCD1, LRP10, LTBR, MEST, NIPAL3, OSMR, P4HA3, PARM1, PLD1, PTGS2, RSPO2, SCN3A, SDPR, SGIP1, SLA, SLC46A3, SMCO3, SULF2, SYNPO2L, TBX4, TGM2, TSLP, TTR, VCAM1	7.00077e-06	2.10172	3.50823e-05	ECM Organization
hsa-miR-135b-3p	1601	47	ABCA10, ADAM12, ADAM9, ALDH1L2, BDNF, BMP10, C10orf54, CD93, CDH11, CTBS, DCN, EHD3, ERVV-1, EVI5, FAM114A1, FIBIN, GLIS3, H2AFJ, IGF1, IL1RL1, ITGA1, ITGA11, KCTD16, LRRC15, NOX5, OLR1, P4HB, PAPPA, PARM1, PLN, PPIC, PROK1, PTGS2, S1PR1, SARM1, SCN3A, SELE, SGIP1, SHE, SLC14A1, SLC46A3, SLC4A4, TGFBR2, THBD, TTR, TYRP1, WISP1	7.00312e-06	2.18875	3.50823e-05	ECM Organization
hsa-miR-4531	4067	93	ABCA9, ADAM12, ADAMTSL5, AFAP1L2, AKAP6, ALDH1L2, ARHGEF3, ATP7B, BDKRB2, C1S, C7, CD55, CD82, CD93, CDH11, CDH13, COL1A1, COL4A1, COLEC10, CPA4, CSRNP1, CTBS, CXCL1, DPP10, ECE1, EHD3, ENDOD1, ERG, ERVV-1, FBLN5, FBN1, FIBIN, FLT1, FN1, GALNT1, GBP1, GBP2, GBP3, GBP4, HEG1, HGF, HRH1, IGF1, IL1R1, IL6ST, IL7R, ITGA11, KCND3, KCNE4, KCNQ5, KCTD16, LOXL4, LRP10, LRRC15, LRRC32, LTBR, MAML2, MMRN2,…	7.05901e-06	1.78503	3.51947e-05	ECM Organization
hsa-miR-6516-5p	4416	129	ABHD14B, ABHD15, ACSL1, ALDH8A1, APOD, AQP6, ARAP2, BARHL2, BARX2, BMI1, C15orf40, C17orf51, C1orf115, CACNB4, CCSER1, CDH17, CDH20, CDKN2C, CNNM1, CNNM4, CORO6, CXCL16, CXorf57, DCDC2, DLX4, DNAJC22, DOC2A, E2F2, ECEL1, EMX2, EPHA5, EPHA6, EYA4, FAM132B, FBXL3, FEM1B, FGF5, FHL1, FOXC1, FOXE1, FOXG1, FOXP2, FRK, GFI1, GNL1, GPRIN3, GRID1, HCAR1, HLA-B, HLA-DOA, HLA-DOB, HMG20A, HOXC12, HOXD11, H…	1.49381e-06	1.70619	3.74165e-05	Transcription Regulation
hsa-miR-588	4116	94	ABCA9, ACVRL1, AKAP6, ARSI, ATP7B, BDNF, C10orf54, C1QTNF1, C1S, C3, CCDC80, CD55, CDH5, CHPF, COL16A1, COL4A2, COL4A6, COL5A1, CSRNP1, CTSB, CXCL1, DPP10, ECE1, EMCN, ERP27, F5, FBN1, FIBIN, FKBP14, FNDC3B, FOSL2, GALNT5, GBP1, GBP2, GBP3, GBP4, GFRA3, GJA4, HGF, HRH1, HTRA1, ICAM1, IGF1, IL1R1, ITGA1, KCND3, KCTD16, LAYN, LRP10, LRRC15, MATN2, MFAP5, MFI2, MGP, MMRN2, MYH15, NCOA7, NID2, NNMT, …	7.59907e-06	1.78554	3.77086e-05	ECM Organization
hsa-miR-760	3499	83	ACVRL1, ADAM12, AKAP6, ALDH1L2, ART4, ATP7B, BDKRB2, BIK, C1QTNF1, C3, CD93, CEBPD, CKAP4, COL5A1, COLEC10, CPA4, CSRNP1, CTBS, CTSA, EHD3, ENDOD1, ERG, ERVV-1, EVI5, FAM163B, FAM46A, FLT1, FOSL2, GALNT5, GGT5, GREM2, H2AFJ, HEG1, HSPG2, HTRA3, IGF1, IL18R1, IL7R, ITGA1, KCND3, KCTD16, LINGO2, LRP10, LRRC15, LTBR, MASP1, MATN2, MORC4, MSRB3, NFATC2, NOX5, PABPC4L, PAPPA, PCDH12, PDLIM5, PLD1, PLX…	7.81612e-06	1.83283	3.86036e-05	ECM Organization
hsa-miR-381-3p	4296	126	ABCB1, ABHD15, AKAP10, ARAP2, BMI1, BMP8B, BTNL9, C11orf70, C15orf40, C17orf51, C2orf88, CCDC117, CD207, CD302, CDH20, CNNM1, CNNM4, CNPY1, DIS3, DLL1, DUSP19, E2F2, EML5, ENPP4, EPHA10, EPHA5, EPHA6, EXOC8, FAM199X, FBXL3, FGF5, FLT3LG, FOXE1, FOXG1, FOXP2, FRK, GJA3, GLRB, GPR180, GPRIN3, HDAC8, HOXA4, HOXC11, HOXD11, HSPA1B, HSPA4L, IAH1, INHBB, ISL2, KDM5C, KLF12, KLF4, KLHL11, KLHL15, KPNA5,…	1.58245e-06	1.70807	3.87149e-05	Transcription Regulation
hsa-miR-876-5p	3504	83	ADAM12, AKAP6, ANO1, ART4, ATP7B, C10orf54, C3, CALCRL, CCDC80, CDH5, CDKN2B, CKAP4, CLUL1, COL21A1, COL3A1, COLEC10, CSRNP1, CTSB, DPP10, EGFLAM, EHD3, ENDOD1, ENTPD3, ERLEC1, F5, FAM46A, FKBP10, FLT1, FMOD, FOSL2, GALNT5, GBP1, GBP2, GLIS3, GREM2, HGF, HRH1, IGF1, IL33, ITGA1, KCTD16, LAYN, LRP10, LRRC15, MARCH3, MEST, MORC4, NCOA7, NIPAL3, NNMT, NOX5, P4HA2, PABPC4L, PLA2R1, PLD1, POFUT2, PREL…	7.94686e-06	1.82966	3.90659e-05	ECM Organization
hsa-miR-577	4180	123	ABHD15, ACSL1, ACTN2, AGAP2, ALPK1, BARHL2, BMI1, BMP8B, C17orf51, C5orf63, CACNB4, CCDC117, CCSER1, CD302, CDADC1, CDH20, CDKN2C, CNPY1, CRHR1, DCT, DUSP19, ELOVL3, EN2, ENPP4, EPHA5, EPHA6, EXOC8, EYA4, FAM132B, FAM199X, FAM81A, FBXL3, FEM1B, FGF5, FOXA1, FOXP2, GFI1, GNL1, GOLGA8K, GPR180, GPRIN3, HES7, HMG20A, HNF4G, HPSE, HS6ST3, HSPA4L, IDI1, IRF8, KAZALD1, KCNC1, KLF12, KLF4, KLHL11, KLHL1…	1.71359e-06	1.70835	3.96715e-05	Transcription Regulation
hsa-miR-515-5p	3789	114	ABHD15, ACSS1, AGAP2, ALDH8A1, ARAP2, ARL17B, BMP8B, BTNL9, C15orf40, C17orf51, C1orf115, CAMK2B, CARD6, DCDC2, DCT, DMBX1, E2F2, ELOVL3, EMX2, EPHA5, EYA4, FAM132B, FAM199X, FEM1B, FOXE1, GFI1, GJA3, GPRIN3, GRID1, H1F0, HAP1, HCAR1, HIRIP3, HLA-DOB, HLA-DQB1, HNF4G, HOXC12, HOXD10, HOXD11, HS6ST3, HSPA1L, HYKK, INHBB, ITGAL, KCTD19, KLF12, KLHL41, LHX4, LONRF2, LONRF3, MANSC1, MEGF11, MFSD6, MG…	1.73393e-06	1.73583	3.96715e-05	Transcription Regulation
hsa-miR-190a-3p	5139	145	ABHD15, ANKRD34B, C15orf40, C17orf51, C2orf88, C5orf63, C8orf33, CAT, CCDC117, CCSER1, CD302, DCDC2, DIS3, DLL1, DLX4, DMBX1, DMRTA2, DMTN, DNAJC22, DUSP19, EML5, EN2, ENPP4, EPHA5, EPHA6, ERAP2, EXOC8, FAM132B, FAM199X, FBXL3, FEM1B, FLT3LG, FOXC1, FOXG1, FOXP2, FRK, GALNTL6, GJA3, GOLGA8K, GPR180, GPRASP2, GPRIN3, GRID1, H1F0, HES7, HLA-DOB, HLA-DQB1, HLA-DRB5, HMX2, HNF4G, HOXD1, HOXD9, HPSE, …	1.73469e-06	1.66635	3.96715e-05	Transcription Regulation
hsa-miR-4682	3353	80	ACVRL1, ADAM12, ADAMTSL5, AFAP1L2, AKAP6, ART4, ATP7B, BDKRB2, BDNF, BMP10, C10orf54, CCDC68, CCDC80, CD55, CD69, CD82, CDKN2B, CHRM2, CHSY3, CKAP4, CLEC1B, COL15A1, COL4A2, CTSB, DPP10, DRAM1, EHD3, ERG, ERLEC1, ERP27, FAP, FBN1, FLT1, FNDC3B, FOSL2, GALNT1, GBP1, GBP3, GREM2, HRH1, IGF1, IL33, ITGA1, ITGA11, KCND3, KCNQ5, KCTD16, LAYN, LOX, LOXL4, LRP10, LRRC15, MARCH3, MASP1, NFATC2, NNMT, OLR…	8.18587e-06	1.83549	4.00536e-05	ECM Organization
hsa-miR-136-5p	3568	109	ABHD15, ACSS1, ADAP2, AGAP2, ALDH8A1, ARL17B, BTNL9, C15orf40, CCNO, CDKN2C, CNNM4, CNPY1, DCDC2, DIS3, DLX4, DMBX1, DNAJC22, DUSP19, EML5, ENPP4, EPHA5, EPHA6, ERAP2, EYA4, FAM132B, FAM199X, FEM1B, FLT3LG, FOXC1, FOXE1, FOXG1, FOXP2, FRK, GALNTL6, GFI1, GPRASP2, GPRIN3, GRID1, HAP1, HCAR1, HLA-DPA1, HLA-DRB5, HLA-F, HOXC11, HOXC12, HOXC13, HOXD11, HOXD9, HPSE, HS6ST3, HSPA1L, HSPA4L, ISL2, KCNC1…	1.83375e-06	1.75717	4.01718e-05	Transcription Regulation
hsa-miR-141-3p	3572	109	ABHD15, ACSS1, ALKBH5, BMP8B, C17orf51, CACNB4, CARD6, CDADC1, CDH17, CNNM4, DCDC2, DIS3, DNAJC22, DUSP19, E2F2, EML5, EPHA5, EPHA6, ERAP2, EXOC6, EXOC8, FAM199X, FAM81A, FBXL8, FGF9, FOXA1, FOXD2, FOXP2, FRK, GALNTL6, GFI1, GGPS1, GPR180, GPRASP2, GPRIN3, H1F0, HLA-DOB, HLA-DPA1, HOXC13, HOXD13, HOXD9, HPCAL4, HPSE, HS6ST3, HSPA4L, KCNJ11, KIAA0907, KLF12, KLHL15, KPNA5, LHX4, LONRF2, LONRF3, LR…	1.85511e-06	1.75476	4.01718e-05	Transcription Regulation
hsa-miR-4735-5p	4675	134	ABCB1, ABHD14B, ABHD15, ACTN2, ADAP2, ALDH8A1, ANKRD34B, ARAP2, ARL17B, BMP8B, C11orf70, C15orf40, C5orf63, C8orf33, C8orf34, CCNO, CD302, CDADC1, CSNK1E, DCDC2, DIS3, DLL1, DMBX1, DMRTA2, DNAJC22, E2F2, EPHA6, ERAP2, EXOC8, EYA4, FAM199X, FAM50B, FBXL3, FEM1B, FOXA1, FOXE1, FOXP2, FRK, GGPS1, GJA3, GOLGA8K, GPR180, GPRASP2, GPRIN3, GRID1, HAP1, HCAR1, HIRIP3, HLA-DOA, HLA-DOB, HLA-DRB1, HMG20A, …	1.91748e-06	1.67608	4.01718e-05	Transcription Regulation
hsa-miR-548g-3p	4232	124	ABCB1, ACSL1, ACTN2, ADAP2, ALPK1, ANKRD34B, ARAP2, BMI1, C15orf40, C5orf63, CACNB4, CD302, CDKN2C, CLK2, CNNM1, CXorf57, DCDC2, DCT, DIS3, DMRT3, DUSP19, EML5, EML6, EPHA10, EPHA5, ERAP2, EXOC8, EYA4, FAM199X, FBXL3, FOXA1, FOXC1, FOXD2, FOXE1, FOXG1, FOXP2, FRK, GFI1, GNL1, GOLGA8K, GPM6A, GPR180, GPRASP2, GPRIN3, HCAR1, HNF4G, HOXD11, HS6ST3, HSPA4L, INHBB, ISL2, KAZALD1, KDM5C, KIAA0907, KLF1…	1.91862e-06	1.70137	4.01718e-05	Transcription Regulation
hsa-miR-302a-5p	4703	135	ABCB1, ABHD15, ACTN2, AGAP2, ALPK1, BMI1, C15orf40, C17orf51, CACNB4, CARD6, CCSER1, CD302, CDADC1, CDH20, CDKN2C, CNPY1, CSNK1E, DCDC2, DUSP19, DUSP9, EDC3, EML5, EPHA5, EPHA6, ERAP2, EXOC8, EYA4, FAM199X, FAM81A, FBXL3, FEM1B, FGF5, FGF9, FLT4, FOXA1, FOXE1, FRK, GFI1, GJA3, GLRB, GOLGA8K, GPM6A, GPR180, GPRASP2, GPRIN3, HES7, HIRIP3, HLA-DOB, HLA-DQB1, HLA-DRA, HMG20A, HMX3, HNF4G, HOXA4, HOXC…	1.94749e-06	1.68154	4.01718e-05	Transcription Regulation
hsa-miR-3145-3p	3368	104	ACTN2, AMBN, C17orf51, C1orf115, C2orf88, C8orf33, CARD6, CCNO, CCSER1, CD302, CDKN2C, CNNM4, DCT, DUSP19, EML6, EN2, EPHA5, EPHA6, ERAP2, EXOC6, EYA4, FAM199X, FEM1B, FHL1, FOXA1, FOXD2, FOXP2, FRK, GALNTL6, GFI1, GGPS1, GNGT1, GOLGA8K, GPM6A, GPRASP2, HAP1, HLA-DPA1, HLA-DRB1, HMG20A, HNF4G, HOXC13, HOXD11, HOXD13, HOXD9, HS6ST3, HSPA4L, IAH1, IRF8, ISL2, KLF12, KLHL11, KLHL15, KPNA5, LHX2, LON…	2.03693e-06	1.76866	4.12086e-05	Transcription Regulation
hsa-miR-3909	2596	66	ABCA9, ADAM12, ANO1, ATP7B, C1QTNF1, CCDC80, CD55, CD93, CDH11, CDH13, CDKN2B, COL15A1, COL4A5, COL5A1, CTBS, EMCN, FAM114A1, FAM163B, FKBP7, FLT1, FMOD, FSTL3, GALNT1, GALNT5, GBP4, GLIS3, GREM2, H2AFJ, HRH1, HTRA3, IL1R1, ITGA11, KCNE4, KCTD16, LOXL4, LRRC15, MARCH3, NIPAL3, NOX5, P4HA3, PCDH12, PLA2R1, PLD1, PRELP, RASGRP3, RCN1, ROBO4, RRAD, SARM1, SHE, SIL1, SLA, SLC2A10, SLC4A4, SLC6A17, SP…	8.46418e-06	1.92814	4.12237e-05	ECM Organization
hsa-miR-576-3p	2856	71	ADAM12, AKAP6, ARSI, BDKRB2, CALCRL, CCDC80, CD55, CD93, CDH11, CDH5, CHRM2, COL1A1, COLEC10, CPA4, CTBS, CXCL1, FAM46A, FKBP14, FMOD, FOSL2, GALNT5, GBP2, GBP4, GLIS3, H2AFJ, HEG1, HTRA3, IGF1, IL1R1, IL33, IL6ST, ITGA1, KCND3, KCTD16, LOX, LTBR, MATN2, MSRB3, NCOA7, NFATC2, NIPAL3, NNMT, P4HA2, PABPC4L, PAPPA, PARM1, PDLIM5, POFUT2, PPIC, PRELP, PTGS2, RGS1, SDPR, SGIP1, SLC14A1, SLC2A10, SLC4A…	8.6162e-06	1.89557	4.17707e-05	ECM Organization
hsa-miR-146a-5p	2859	71	ABCA9, ACVRL1, ALDH1L2, BMP10, CCDC80, CD93, CDH11, CHRM2, CKAP4, CLEC1B, COL1A1, CREB3L1, CTSB, DPP10, EHD3, ENDOD1, ERG, EVI5, FAM163B, FAM46A, FKBP14, FKBP7, FN1, FOSL2, FSTL3, GBP2, GBP3, GLIS3, HEATR5A, HEG1, HOPX, HSPG2, HTRA3, IL6, IL7R, KCND3, KCNE4, KCNQ5, KCTD16, LAYN, LRP10, LRRC15, LTBR, MARCH3, MMRN2, NCOA7, NFATC2, NOX5, OLR1, OSMR, PABPC4L, PRCP, PRELP, S1PR3, SBSPON, SGIP1, SHE, S…	8.75331e-06	1.89323	4.22408e-05	ECM Organization
hsa-miR-188-5p	2496	64	ABCA9, ADAM12, ALDH1L2, ART4, BDKRB2, BDNF, BMP10, C1QTNF1, C1S, CD55, CDH11, CDH5, CDKN2B, CHSY3, COLEC10, CPA4, DPP10, DPP4, EHD3, ERG, EVI5, FAM163B, FBN1, FOSL2, GBP4, GLIS3, GREM2, H2AFJ, IGF1, IL1R1, KCNQ5, KCTD16, LRRN4, LTBR, MEST, MORC4, NOX5, P4HB, PAPPA, PARM1, PCDH12, PITX2, PLD1, PLN, PLVAP, PRELP, PTX3, PVR, RAB27B, ROBO4, S1PR3, SCN3A, SELE, SLA, SLC46A3, SLC7A4, SLIT3, SRPX2, SVEP…	9.01277e-06	1.94003	4.32942e-05	ECM Organization
hsa-miR-1305	5721	157	ABCB1, ADAP2, AKAP10, AMBN, ARAP2, ARL17A, BARHL2, BMI1, C11orf70, C17orf51, C1orf115, C5orf63, CACNB4, CAT, CCDC117, CCNO, CCSER1, CDADC1, CNPY1, CXorf57, DIS3, DLX4, DOC2A, DUSP19, E2F2, EML5, EN2, ENPP4, EPHA5, ERAP2, EXOC6, EXOC8, EYA4, F12, FAM199X, FAM81A, FBXL3, FEM1B, FGF5, FGF9, FOXC1, FOXP2, FRK, GFI1, GGPS1, GJA3, GLRB, GOLGA8K, GPM6A, GPR180, GPRIN3, H1F0, HAP1, HCAR1, HLA-DOA, HLA-DO…	2.36777e-06	1.63148	4.63867e-05	Transcription Regulation
hsa-miR-1179	3086	97	ABHD15, AQP6, ARAP2, BMI1, C2orf88, C5orf63, CACNB4, CAT, CCSER1, CORO6, DCT, DLL1, DUSP19, E2F2, ENPP4, EPHA5, EXOC8, EYA4, FAM199X, FAM81A, FEM1B, FGF5, FOXG1, FOXP2, FRK, GALNTL6, GFI1, GJA3, GPR180, GPRIN3, HDAC8, HLA-DOB, HMG20A, HOXD11, HPSE, HS6ST3, HSPA4L, KLF12, KLHL15, KPNA5, LAMA4, LONRF2, MED9, MGAT4A, MKX, MOCOS, MYOM2, NKX2-2, NOD2, OLIG2, ONECUT2, OPHN1, PAX1, PAX6, PAX7, PAX9, PCK…	2.40205e-06	1.79048	4.63867e-05	Transcription Regulation
hsa-miR-410-3p	4504	130	ACSL1, ACYP1, ANKRD34B, BARHL2, BMI1, C15orf40, C2orf88, C5orf63, CACNB4, CARD6, CCSER1, CD302, CDH17, DCDC2, DCT, DIS3, DLX4, DMRTA2, DNAJC22, EDC3, ENPP4, EPHA5, EPHA6, EXOC6, EXOC8, FAM132B, FAM199X, FAM81A, FBXL3, FEM1B, FGF9, FOXA1, FOXG1, FOXP2, GALNTL6, GJA3, GLRB, GOLGA8K, GPR180, GPRIN3, GRID1, HCAR1, HDAC8, HLA-DRB1, HNF4G, HOXC12, HOXD11, HSPA4L, IDI1, IL15RA, KAZALD1, KDM5C, KIAA0100,…	2.42516e-06	1.68226	4.63867e-05	Transcription Regulation
hsa-miR-6747-3p	4612	102	ABCA10, ADAM12, AFAP1L2, AKAP6, ALDH1L2, ANO1, ART4, BMP10, C10orf54, C1QTNF1, C1S, C3, C7, CCDC68, CCDC80, CD55, CD82, CD93, CDH11, CDH13, CDH5, COL4A6, COL5A1, CSRNP1, CTSB, CXCL1, DLL4, DPP10, DRAM1, ECE1, EHD3, EMCN, ENDOD1, ERG, EVI5, F5, FAM114A1, FBN1, FKBP14, FNDC3B, FOXF1, GALNT1, GBP1, GBP4, GGT5, GLIS3, H2AFJ, HEATR5A, HEG1, HRH1, HSPG2, HTRA3, IFIT3, IGF1, IGFBP3, IL1R1, IL1RL1, LAYN,…	9.80498e-06	1.7403	4.68856e-05	ECM Organization
hsa-miR-665	5004	141	ABHD15, ACSS1, ACTN2, ADAM11, AGAP2, AQP6, BMP8B, BTNL9, C15orf40, C1orf115, C2orf88, CCNO, CCSER1, CDADC1, CDH17, CLK2, CNNM1, CORO6, CSNK1E, DCDC2, DNAJC22, DOC2A, DUSP19, E2F2, EML5, EPHA10, EXOC8, EYA4, FAM132B, FBXL3, FBXL8, FEM1B, FGF5, FGF9, FOXE1, FOXP2, FRK, GBX1, GFI1, GJA3, GNL1, GPR180, GPRIN3, GRID1, HAP1, HCAR1, HIRIP3, HLA-B, HLA-DMB, HLA-DOB, HMX3, HOXC11, HOXC12, HOXD11, HPCAL4, …	2.51019e-06	1.65431	4.71557e-05	Transcription Regulation
hsa-miR-4668-5p	5458	116	ABCA10, ABCA9, ADAM12, ADAMTSL5, AKAP6, ALDH1L2, ARHGEF3, ASAH1, BDKRB2, BMP10, C15orf41, C3, C7, CCDC68, CCDC80, CD69, CD82, CD93, CDH11, CDH13, CDKN2B, CHRM2, CHSY3, CKAP4, CLEC1B, COL15A1, COL16A1, COL1A1, COL1A2, COL4A5, COL5A1, CSGALNACT1, CSRNP1, CTBS, CXCL14, DPP10, DRAM1, EGFLAM, ENDOD1, ERG, F5, FAM114A1, FAM46A, FBN1, FIBIN, FKBP14, FN1, FNDC3B, FOSL2, FOXF1, GALNT5, GBP2, GBP3, GGT5, H…	1.00347e-05	1.69629	4.76243e-05	ECM Organization
hsa-miR-501-3p	2120	57	ADAM12, ALDH1L2, BCO2, BMP10, C10orf54, C15orf41, C7, CCDC80, CD55, CDH5, CHRM2, CKAP4, COLEC10, CTBS, DPP10, EHD3, ENDOD1, ENTPD3, EVI5, FAM114A1, FAM46A, FBN1, FIBIN, FLT1, FOSL2, GLIS3, GREM2, HEG1, IGF1, IL18R1, ITGA1, ITGA11, KCNA3, KCND3, KCNQ5, LOX, LRRC15, NIPAL3, NOX5, OLR1, OSMR, PDLIM5, POFUT2, PRELP, PROK1, PTGS2, PTX3, PVR, RAB27B, SARM1, SCN3A, SELE, SLA, TFPI, TGFBR2, TGFBR3, TSPAN5	1.005e-05	2.02173	4.76243e-05	ECM Organization
hsa-miR-514a-3p	2915	72	ACVRL1, ADAM12, BDNF, BMP10, C10orf54, C15orf41, C3, C7, CALCRL, CD55, CDH11, CHSY3, CLEC2B, COL1A1, COL5A1, COLEC10, CTBS, EHD3, EMCN, ENDOD1, ERG, EVI5, FKBP7, FNDC3B, GALNT5, GBP3, GLIS3, HEATR5A, HEG1, HRH1, HTRA1, IL18R1, IL1RL1, IL6ST, IL7R, ITGA1, KCND3, KCTD16, LAYN, LOX, LUM, MAML2, MSRB3, NFATC2, NFKBIZ, NIPAL3, OSMR, PABPC4L, PAPPA, PCDH12, PITX2, PLOD2, PTGS2, RELN, RSPO2, SBSPON, SCN…	1.02211e-05	1.88469	4.82182e-05	ECM Organization
hsa-miR-145-5p	3600	84	ACVRL1, ADAM12, ADAMTSL5, AKAP6, ALDH1L2, ASAH1, BDKRB2, BIK, BMP10, C3, C7, CALCRL, CCDC80, CD55, CD93, CDH5, CHRM2, CHSY3, COLEC10, CPZ, CXCL1, DCN, DPP4, DRAM1, ECE1, EHD3, ENDOD1, F5, FKBP14, FLT1, FN1, FNDC3B, FOSL2, GALNT5, GLIS3, HEG1, HGF, HOPX, IGF1, IL18R1, IL33, KCND3, KCTD16, LMCD1, LRP10, LRRN4, MMRN2, NFATC2, NFKBIZ, NIPAL3, NUCB1, P4HA2, PABPC4L, PAPPA, PARM1, PLA2R1, PLOD1, PLOD2,…	1.05689e-05	1.79975	4.9636e-05	ECM Organization
hsa-miR-524-5p	6055	164	ABHD15, ACTN2, AKAP10, BARX2, BMI1, BMP8B, BOLA1, BRD2, BRINP3, BTNL9, C15orf40, C1orf115, CACNB4, CAT, CCDC117, CCSER1, CD19, CDADC1, CNPY1, CXCL16, DCDC2, DIS3, DLL1, DLX4, DMRT3, DUSP19, DUSP9, E2F2, EML5, EML6, ENPP4, EPHA5, EPHA6, EXOC8, EYA4, FAM132B, FAM199X, FAM50B, FAM81A, FBXL3, FEM1B, FGF5, FOXA1, FOXC1, FOXE1, FOXG1, FOXP2, GJA3, GLRB, GNL1, GOLGA8K, GPM6A, GPR180, GPRIN3, GRID1, HAP1…	2.75024e-06	1.61761	5.07587e-05	Transcription Regulation
hsa-miR-5683	4264	124	ACSS1, ADAM11, ADCK3, AGAP2, ALDH8A1, ALPK1, ARAP2, BMI1, BMP8B, C11orf70, C15orf40, C17orf51, CACNB4, CARD6, CAT, CCSER1, CD302, CNNM1, CNNM4, CXorf57, DCT, DIS3, DLL1, DMRTA2, DUSP19, EML5, EN2, EPHA5, EXOC8, FAM199X, FBXL3, FEM1B, FGF9, FOXD2, FOXE1, FOXP2, FRK, GBX1, GGPS1, GOLGA8K, GPR180, GPRIN3, GRID1, HCAR1, HDAC8, HLA-DOA, HLA-DOB, HLA-DQB1, HMG20A, HMX2, HNF4G, HOXC11, HOXC13, HOXD10, H…	2.81239e-06	1.68514	5.1011e-05	Transcription Regulation
hsa-miR-144-5p	1710	62	ABHD15, C15orf40, C5orf63, C8orf34, CCNO, CDADC1, DCDC2, DCT, DLL1, DMBX1, DMTN, DNAJC22, DUSP19, EPHA5, EXOC8, FAM199X, FRK, GALNTL6, GFI1, GJA3, GPR180, HLA-DOB, HMX3, HNF4G, HOXD13, HS6ST3, IAH1, KAZALD1, KCNC1, KLF12, KLF4, KLHL41, LAMA4, LONRF2, MACROD2, MAK, MCIDAS, MR1, NCR3LG1, NR2F2, NTN1, OPHN1, PAX6, PAX7, PAX9, PCSK6, PI15, PIN4, POU3F3, PPP1R14C, PRDM16, SIM1, SMDT1, SP9, TBC1D2B, TR…	2.92482e-06	2.01615	5.21511e-05	Transcription Regulation
hsa-miR-1248	3983	91	ABCA10, ACVRL1, ADAM9, ARHGEF3, ART4, BDKRB2, BDNF, BMP10, C10orf54, C15orf41, C3, C7, CALCRL, CCDC68, CCDC80, CD55, CLEC1B, COL4A6, CXCL14, EMCN, ENDOD1, ERG, EVI5, F5, FAM163B, FKBP10, FMOD, FN1, FOSL2, FSTL3, GALNT5, GFRA3, HEG1, HGF, HOPX, HRH1, ICAM1, IGF1, IGFBP3, IL1R1, IL1RL1, IL33, IL6ST, IL7R, ITGA11, KCND3, KCNQ5, KCTD16, LAYN, LMCD1, LRP10, LRRC15, LTBR, MFAP5, MFI2, MMRN2, MORC4, NFA…	1.14984e-05	1.77642	5.36895e-05	ECM Organization
hsa-miR-509-3p	1436	43	ART4, BDKRB2, C1QTNF1, CALCRL, CHRM2, CLEC1B, CTBS, EMCN, ENDOD1, ENTPD3, FBN1, FLT1, FOSL2, GBP1, GLIS3, IGF1, IL1RL1, ITGA1, KCNQ5, KCTD16, LOXL4, LRRC15, NNMT, NOX5, PAPPA, PCDH12, PROK1, PTX3, PVR, RAB27B, SARM1, SGIP1, SLC22A3, SLC2A10, SLC4A4, SPARC, SRPX2, STOM, SYT10, TBX20, TFPI2, TGFBR2, TIMP3	1.15341e-05	2.22	5.36895e-05	ECM Organization
hsa-miR-2278	3989	91	ABCA10, ADAMTSL5, AKAP6, ALDH1L2, ARHGEF3, ARSI, ATP7B, BMP10, C10orf54, C3, CD69, CD93, CDH11, CDH5, CHRM2, CHSY3, CKAP4, COL1A1, COL21A1, COLEC10, CREB3L1, CSRNP1, CTBS, CTSB, DLL4, ECE1, EHD3, EMCN, ENDOD1, ERLEC1, ERP27, EVI5, FKBP14, FOSL2, GALNT1, GBP5, GLIS3, HRH1, HTRA1, IFIT3, IGF1, IGFBP3, IL1R1, ITGA1, KCND3, KCTD16, LAYN, LOXL4, LRRC32, MAML2, MARCH3, MASP1, NCOA7, NNMT, NOX5, NUCB1, …	1.16684e-05	1.77309	5.40757e-05	ECM Organization
hsa-miR-152-5p	2945	72	ACVRL1, ADAM12, ADAM9, ARHGEF3, ATP7B, BDKRB2, BMP10, BMP6, C3, CALCRL, CCDC80, CD55, CDH11, CEBPD, CHSY3, CKAP4, COL4A6, CPA4, CSRNP1, CTSB, DPP10, DYNLT3, EGFLAM, EHD3, ENDOD1, F5, FKBP14, FOSL2, GBP2, GLIS3, HEG1, HRH1, IGF1, IL6ST, IL7R, ITGA1, ITGA11, KCTD16, LAYN, LMCD1, LRP10, MAML2, MYH15, NID2, P4HB, PABPC4L, PAPPA, PARM1, PCDH12, PLA2R1, PLD1, POFUT2, RAB27B, ROBO4, S1PR1, S1PR3, SARM1,…	1.18648e-05	1.86208	5.47445e-05	ECM Organization
hsa-miR-1267	2982	73	ABCA10, ADAM12, AKAP6, ALDH1L2, ART4, BMP10, C10orf54, C7, CALCRL, CCDC80, CD93, CDH5, CHSY3, CLEC1B, COLEC10, CSGALNACT1, CTSA, CXCL14, DPP4, DRAM1, EGFL6, EHD3, ERG, EVI5, FAM163B, FAM46A, FBN1, FNDC3B, FOSL2, GBP3, GBP5, GJA4, GLIS3, HEG1, HRH1, HSPG2, HTRA1, IFIT3, IL1R1, IL6ST, ITGA11, KCNA3, KCND3, KCNE4, KCNQ5, KCTD16, LAYN, LRP10, MAML2, NNMT, NOX5, P4HA3, PABPC4L, PAPPA, PLD1, POFUT2, PP…	1.25075e-05	1.86837	5.7458e-05	ECM Organization
hsa-miR-432-5p	3110	75	ABCA9, ACVRL1, ADAM12, AFAP1L2, ALDH1L2, ARSI, ATP7B, BDKRB2, BMP10, C1S, CCDC80, CD93, CDH5, CHRM2, CHSY3, COLEC10, CTSB, CXCL14, ECE1, EGFLAM, EHD3, ENTPD3, ERP27, EVI5, FKBP14, FLT1, FN1, FOSL2, GALNT1, GBP4, GGT5, GLIS3, HEATR5A, HEG1, HTRA1, IGF1, IL1RL1, IL6ST, ITGA1, ITGA11, KCND3, KCNE4, LRP10, LRRC15, LTBR, MALL, MAML2, MARCH3, MFAP5, MSRB3, NCOA7, NID2, NIPAL3, NNMT, NOX5, NUCB1, PABPC4…	1.26946e-05	1.84216	5.80642e-05	ECM Organization
hsa-miR-943	2465	81	ABCB1, ABHD15, ACSL1, ADAM11, BRINP3, C17orf51, C5orf63, CACNB4, CAT, CNNM1, CNNM4, DNAJC22, DUSP9, EML5, EPHA5, ERAP2, FGF5, FOXC1, FOXP2, FRK, GJA3, GNL1, GPRIN3, GRID1, HAP1, HCAR1, HLA-DOA, HOXA4, HOXC11, HOXC13, HOXD11, HOXD9, HPCAL4, HSPA4L, IDI1, INHBB, IRF8, KCNC1, KDM5C, KIAA0907, KLHL11, LONRF2, LONRF3, MACROD2, MEGF11, MFSD6, MGAT4A, MR1, MYOM2, NCOR1, NCR3LG1, NKD2, NR2F2, NR3C2, NTN1…	3.36842e-06	1.84786	5.90596e-05	Transcription Regulation
hsa-miR-494-3p	4860	137	ABHD15, ADAM11, ADCK3, AKAP10, BARX2, BMI1, BMP8B, BRD2, C11orf70, C15orf40, C17orf51, C2orf88, C5orf63, CACNB4, CDH17, DCDC2, DIS3, DUSP19, EDC3, ELOVL3, EML5, EML6, EMX2, EN2, EPHA5, EPHA6, ERAP2, EXOC6, EXOC8, EYA4, FAM50B, FBXL3, FGF5, FGF9, FHL1, FOXA1, FOXG1, FOXP2, FRK, GGPS1, GJA3, GOLGA8K, GPR180, GPRASP2, HLA-DMB, HLA-DOB, HLA-DQB1, HLA-DRB1, HLA-F, HMG20A, HMX3, HNF4G, HOXC11, HOXC13, …	3.56452e-06	1.64644	6.08501e-05	Transcription Regulation
hsa-miR-4761-3p	2585	84	ABHD14B, ABHD15, ADAM11, ADAP2, ALOX12B, BARX2, BRD2, C17orf51, C2orf88, C8orf33, CACNB4, CCDC117, CD302, CRHR1, DCDC2, DIS3, DMRT3, DMTN, E2F2, EML5, ERAP2, FEM1B, FGF5, FGF9, FHL1, FRK, GBX1, GFI1, GPR180, HAP1, HMG20A, HMX2, HOXD11, HSPA4L, INHBB, ITGAL, KAZALD1, KDM5C, KLHL15, LAMA4, LHX9, LMBRD2, LMX1B, LONRF2, LONRF3, MEGF11, MOCOS, MPI, MR1, MYOM2, NCR3LG1, NMUR1, NR2E1, ONECUT2, OPHN1, PA…	3.60636e-06	1.8311	6.08501e-05	Transcription Regulation
hsa-miR-5696	6072	164	ABHD15, ACTN2, ADAP2, ANKRD34B, AQP6, ARAP2, BMI1, BMP8B, BTNL9, C15orf40, C5orf63, C8orf34, CAT, CCNO, CD302, CDADC1, CDH20, CDKN2C, CNNM1, CXorf57, DCDC2, DCT, DMRT3, EML5, EML6, EMX2, EN2, EPHA10, EPHA5, ERAP2, EXOC6, EXOC8, FAM199X, FAM81A, FBXL3, FEM1B, FGF9, FHL1, FOXA1, FOXG1, FOXP2, FRK, GALNTL6, GBX1, GGPS1, GJA3, GLRB, GNGT1, GNL1, GOLGA8K, GPRASP2, GPRIN3, HCAR1, HDAC8, HLA-DOA, HLA-DO…	3.64406e-06	1.61121	6.08501e-05	Transcription Regulation
hsa-miR-146a-3p	4066	92	ABCA10, ABCA9, ADAM12, AFAP1L2, ALDH1L2, ART4, BDNF, BMP10, C10orf54, C1QTNF1, C3, C7, CALCRL, CCDC68, CCDC80, CD55, CD82, CD93, CEBPD, CHSY3, CKAP4, CLEC1B, COL1A1, COL21A1, CSGALNACT1, CTBS, DPP10, ECE1, EHD3, EMCN, ENDOD1, ENTPD3, ERP27, FIBIN, FLT1, FOSL2, GBP2, GBP4, GLIS3, GPBAR1, GREM2, HEATR5A, HEG1, HGF, HRH1, ICAM1, IL18R1, IL1R1, IL1RL1, IL6, IL6ST, IL7R, ITGA1, KCND3, KCTD16, LAYN, LO…	1.36756e-05	1.75829	6.228e-05	ECM Organization
hsa-miR-3690	3569	83	ABCA10, ACVRL1, ADAM12, AKAP6, ART4, BDKRB2, BMP10, C1QTNF1, C3, CCDC80, CD55, CD69, CDH11, CDH5, CHRM2, COL4A6, COL5A1, COLEC10, CREB3L1, CTBS, DCN, DRAM1, EHD3, ERVV-1, EVI5, FAM114A1, FKBP14, FMOD, FOSL2, GGT5, HEG1, HOPX, HRH1, IGFBP3, IL1R1, IL6ST, ITGA1, ITGA11, KCND3, KCTD16, LMCD1, LRP10, LTBR, MAML2, MARCH3, MSRB3, NCOA7, NFATC2, NOX5, NUCB1, OLR1, PAPPA, PARM1, PLA2R1, PLVAP, PPIC, PRCP…	1.39872e-05	1.78918	6.34248e-05	ECM Organization
hsa-miR-1252-5p	4284	124	ABHD14B, ADCK3, ALPK1, AQP6, BMP8B, BRD2, C15orf40, C17orf51, C2orf88, C5orf63, CD207, CD302, CORO6, CSNK1E, DCT, DMBX1, DMRT3, DNPH1, DUSP9, EML5, EMX2, EPHA6, EYA4, FAM199X, FGF5, FHL1, FOXC1, FOXE1, GFI1, GGPS1, GLRB, GPRIN3, GRID1, H1F0, HIRIP3, HLA-DOB, HLA-DPA1, HNF4G, HOXC12, HOXC13, HOXD11, HPCAL4, HPSE, IAH1, IDI1, ISL2, ITGAL, KDM5C, KLHL11, LAMA4, LHX4, LHX9, LMX1B, LONRF3, LRRK2, LTK,…	3.88643e-06	1.67512	6.38832e-05	Transcription Regulation
hsa-miR-1273d	2522	64	ABCA9, ADAM12, AKAP6, ANO1, BCO2, BDNF, C10orf54, C1S, C3, C7, CCDC80, CD55, CDH13, CDKN2B, CHSY3, CLEC1B, COLEC10, ENDOD1, FAM114A1, FAM46A, FBN1, FIBIN, FOSL2, GALNT5, H2AFJ, HEATR5A, HEG1, IL1RL1, ITGA1, KCNE4, KCTD16, LAYN, LOX, LRRC15, MAML2, MORC4, MYH15, NFKBIZ, NNMT, NOX5, PAPPA, PARM1, PLA2R1, PLD1, POFUT2, RAB27B, RASGRP3, SARM1, SCN3A, SGIP1, SLC2A10, SLC46A3, SLC6A17, SRPX2, SYNPO, SY…	1.41516e-05	1.91695	6.38947e-05	ECM Organization
hsa-miR-628-5p	3013	73	ABCA10, ABCA9, ART4, ASAH1, ATP7B, BDKRB2, BDNF, C15orf41, C3, C7, CDH13, CDKN2B, CEBPD, CHRM2, CHSY3, CLEC1B, COL4A5, COL4A6, COLEC10, CSRNP1, ECE1, EGFLAM, EHD3, EMCN, ENDOD1, EVI5, FAM114A1, FKBP14, FLT1, FN1, FOSL2, GBP2, GJA4, H2AFJ, HEG1, HRH1, IGF1, IL18R1, IL1R1, IL1RL1, IL7R, ITGA1, KCTD16, LAYN, LRP10, MASP1, MFI2, NOX5, PAPPA, PARM1, PITX2, PLD1, PLOD2, PRR16, PVR, RAB27B, RASGRP3, S1P…	1.42796e-05	1.84566	6.4197e-05	ECM Organization
hsa-miR-892a	3168	76	ABCA9, ADAM12, AKAP6, BDKRB2, BDNF, BMP10, CD55, CD93, CDH11, CDKN2B, CEBPD, CHSY3, CLUL1, COL4A1, COL5A1, COLEC10, CSGALNACT1, EMCN, ENDOD1, ERG, EVI5, F5, FAM114A1, FAP, FBLN5, FBN1, FIBIN, FKBP7, FLT1, FMOD, FN1, FNDC3B, GBP1, GBP2, GLIS3, HEG1, HOPX, IFIT3, IL1RL1, IL6ST, IL7R, ITGA1, KCNA3, KCNQ5, KCTD16, LINGO2, LOX, LRRC32, MARCH3, NOX5, OLR1, OSMR, PCDH12, PLD1, PLVAP, PRELP, PRSS35, PTGS…	1.45263e-05	1.83405	6.48327e-05	ECM Organization
hsa-miR-517-5p	2417	62	ABCA10, ACVRL1, ADAM12, AKAP6, BDKRB2, C10orf54, C7, CCDC68, CCDC80, CD55, CHRM2, CHSY3, CLEC1B, DRAM1, EGFLAM, EHD3, EMCN, ENDOD1, ERG, ERP27, FAM114A1, FNDC3B, FOSL2, GBP2, GLIS3, GREM2, IGF1, IL6ST, IL7R, ITGA1, KCNQ5, KCTD16, LMCD1, LOX, LRP10, LRRC15, MSRB3, NNMT, OSMR, PAPPA, PARM1, PDLIM5, POFUT2, ROBO4, S1PR1, SGIP1, SHE, SLA, SRPX2, STOM, SYNPO, SYNPO2L, TGFBR2, TMED10, TRIM8, TTR, TXNDC…	1.45442e-05	1.93384	6.48327e-05	ECM Organization
hsa-miR-876-5p	3504	106	ADAP2, ALDH8A1, BMI1, C15orf40, C17orf51, C1orf115, C5orf63, CACNB4, CCDC117, CCNO, CCSER1, CD207, CD302, CDH20, CDKN2C, DCDC2, EML6, EN2, EPHA5, EXOC6, EXOC8, FAM199X, FAM81A, FBXL3, FEM1B, FGF5, FOXC1, FOXG1, FOXP2, FRK, GFI1, GGPS1, GNL1, GOLGA8K, GPM6A, GPRIN3, GRIN2C, HLA-DOB, HLA-DRB5, HOXC13, HOXD1, HOXD11, HSPA4L, INHBB, ITGAL, KAZALD1, KCNC1, KLF12, KLHL11, KLHL15, KLHL41, KPNA5, KRTAP19…	4.14827e-06	1.72941	6.71381e-05	Transcription Regulation
hsa-miR-1264	3331	79	ABCA9, AFAP1L2, AKAP6, ASAH1, BDNF, C10orf54, CALCRL, CD55, CDH11, CDH5, CDKN2B, CHRM2, CHSY3, COL4A6, COLEC10, CSGALNACT1, CTBS, EGFLAM, EHD3, EMCN, ENDOD1, ENTPD3, EVI5, FAM114A1, FAM46A, FBN1, FIBIN, FKBP14, FKBP7, FMOD, FOSL2, GALNT1, GBP2, GLIS3, H2AFJ, HEG1, HTRA1, ICAM1, IGF1, IL33, IL6ST, ITGA1, KCNA3, KCTD16, LRP10, LRRC15, MAML2, MEST, MORC4, NFATC2, NID2, NOX5, OSMR, P4HA3, PAPPA, PDLI…	1.52887e-05	1.81894	6.78638e-05	ECM Organization
hsa-miR-548e-5p	5777	157	ABCB1, ABHD14B, ACTN2, AKAP10, AMBN, ANKRD34B, BMI1, BRD2, BRINP3, C17orf51, C8orf33, CACNB4, CCDC117, CCSER1, CDADC1, CDKN2C, CLK2, CORO6, DCDC2, DCT, DIS3, DLL1, DMBX1, DUSP19, E2F2, EML5, EML6, EMX2, EPHA5, EPHA6, EXOC6, EXOC8, FAM199X, FAM81A, FEM1B, FGF5, FGF9, FOXA1, FOXC1, FOXD2, FOXE1, FOXG1, FOXP2, FRK, GALNTL6, GBX1, GFI1, GGPS1, GNL1, GOLGA8K, GPM6A, GPR180, GPRIN3, HCAR1, HIRIP3, HLA-…	4.38371e-06	1.60959	6.98736e-05	Transcription Regulation
hsa-miR-301a-5p	3509	82	ABCA10, ACVRL1, ADAM12, ALDH1L2, ART4, BDNF, C7, CALCRL, CCDC68, CD55, CD93, CEBPD, CKAP4, COL1A1, COLEC10, CPA4, CSGALNACT1, DPP10, ECE1, EHD3, EMCN, ENDOD1, ENTPD3, ERP27, FAM46A, FN1, FNDC3B, FOSL2, GBP1, GLIS3, GPBAR1, GREM2, HEG1, HGF, HRH1, HTRA3, ICAM1, IGFBP3, IL1RL1, ITGA1, ITGA11, KCTD16, LAYN, LINGO2, LRRC15, LTBR, MARCH3, MATN2, NIPAL3, NOX5, P4HA3, PABPC4L, PAPPA, PARM1, PCOLCE2, POF…	1.64436e-05	1.79647	7.26835e-05	ECM Organization
hsa-miR-3074-5p	4699	133	ABCB1, ABHD15, ACTN2, AGAP2, ALPK1, AMBN, AQP6, BMI1, BMP8B, BRD2, CAMK2B, CCDC117, CD302, CDH17, DIS3, DMBX1, DMRTA2, DNAJC22, E2F2, ELOVL3, EML5, EN2, ENPP4, EPHA5, EPHA6, ERAP2, EXOC8, F12, FAM132B, FAM199X, FAM81A, FBXL3, FHL1, FOXE1, FOXG1, FRK, GFI1, GJA3, GNL1, GOLGA8K, GPR180, GPRIN3, H1F0, HAP1, HIRIP3, HLA-DOA, HLA-DQB1, HLA-F, HMX2, HMX3, HOXC12, HOXD11, HOXD9, HPCAL4, HSPA1L, HSPA4L, …	4.70829e-06	1.64657	7.30758e-05	Transcription Regulation
hsa-miR-302c-5p	4874	137	ABCB1, ADCK3, ALDH8A1, ANKRD34B, ARL17B, BMI1, BOLA1, C15orf40, C17orf51, C2orf88, C8orf34, CACNB4, CAT, CCDC117, CCSER1, CD207, CDADC1, CDKN2C, CNNM1, CNPY1, CSPG5, CXorf57, DCDC2, DCT, DIS3, DMRT3, DNAJC22, EDC3, EML5, EML6, EMX2, EPHA10, EPHA5, ERAP2, FAM81A, FBXL3, FEM1B, FOXA1, FOXC1, FOXG1, FOXP2, FRK, GFI1, GGPS1, GJA3, GLRB, GNGT1, GNL1, GPR180, GPRIN3, H1F0, HLA-DOB, HLA-DRB1, HMG20A, HN…	4.72353e-06	1.64022	7.30758e-05	Transcription Regulation
hsa-miR-326	2467	63	ARSI, ART4, ATP7B, BDNF, CD55, CDH11, CDH5, CHRM2, COLEC10, CSRNP1, DLL4, ENDOD1, FBLN2, FOSL2, GALNT5, GBP4, GJA4, GLIS3, HRH1, HTRA1, HTRA3, ICAM1, IGF1, IGFBP3, ITGA1, KCND3, KCTD16, LAYN, MASP1, MYH15, NCOA7, NFATC2, NIPAL3, NNMT, NUCB1, P4HA2, P4HA3, PAPPA, PCDH12, PRELP, PTGS2, PTX3, RAB27B, ROBO4, S1PR1, SCN3A, SGIP1, SLC22A2, SLC4A4, SLC7A4, SLIT3, ST3GAL1, SVEP1, SYNPO2L, TBX20, TGFBR3, …	1.72146e-05	1.92742	7.57731e-05	ECM Organization
hsa-miR-143-3p	3690	85	ACVRL1, ADAM12, AFAP1L2, AKAP6, ALDH1L2, ARHGDIB, C3, C7, CALCRL, CCDC68, CD55, CD93, CDH11, CDH5, CEBPD, CHRM2, CHSY3, CKAP4, COL1A1, COL21A1, COL4A5, COL5A1, COLEC10, CSRNP1, DPP10, DRAM1, EHD3, ENTPD3, FIBIN, FKBP14, FN1, FNDC3B, GBP2, GBP5, H2AFJ, HEG1, IL1RL1, IL6ST, IL7R, ITGA1, ITGA11, KCND3, KCTD16, LMCD1, LRP10, MALL, MAML2, MARCH3, MATN2, MSRB3, NCOA7, NFATC2, NIPAL3, NNMT, NXPE2, OLR1,…	1.75232e-05	1.77487	7.68098e-05	ECM Organization
hsa-miR-664a-5p	2475	63	ACVRL1, ADAM12, ARHGEF3, ART4, BDKRB2, BMP10, CCDC68, CDH11, CDH13, CEBPD, CHPF, CHRM2, COL21A1, COL4A6, CSGALNACT1, CSRNP1, DPP4, ENDOD1, FAM46A, FLT1, FOSL2, GALNT1, GBP4, HEG1, HRH1, IFIT3, IL1R1, IL1RL1, IL6, IL6ST, ITGA11, KCND3, KCNQ5, KCTD16, LOX, LRRC32, LRRN4, MAML2, MARCH3, MASP1, MFI2, NFATC2, NOX5, PCDH12, PRELP, PVR, RSPO2, S1PR3, SARM1, SLC22A3, SLC4A4, SLIT3, SNCAIP, SRPX2, ST3GAL1…	1.76688e-05	1.92024	7.71271e-05	ECM Organization
hsa-miR-486-3p	2968	72	ADAM12, AFAP1L2, AKAP6, ANO1, ATP7B, BDKRB2, BIK, C10orf54, C1QTNF1, C3, CALCRL, CDH5, COLEC10, COPZ2, CPA4, CTSA, CXCL14, ECE1, EGFLAM, EVI5, FBLN2, FMOD, GJA4, GLIS3, GREM2, HEG1, IFNGR1, IGF1, IL1R1, IL7R, ITGA1, KCTD16, LAYN, LINGO2, LMCD1, LOXL4, LRP10, LRRC15, LRRC32, LTBP3, MARCH3, MASP1, MORC4, NFATC2, NIPAL3, NUCB1, OSMR, P4HA2, PDLIM5, POFUT2, PPIC, PRELP, PROK1, PVR, RCN3, RRAD, S1PR1,…	1.77517e-05	1.84507	7.71684e-05	ECM Organization
hsa-miR-3133	5692	155	ABCB1, ABHD15, ACSL1, ACSS1, ACTN2, AKAP10, ALPK1, ANKRD34B, ARAP2, BMI1, BMP8B, C15orf40, C2orf88, C5orf63, CACNB4, CCDC117, CCSER1, CD302, CDH17, CGA, CLEC4F, CNNM1, CNNM4, CNPY1, CXCL16, CXorf57, DCT, DMBX1, DUSP19, DUSP9, E2F2, EDC3, EPHA6, ERAP2, EXOC8, EYA4, FAM199X, FAM81A, FBXL3, FEM1B, FGF5, FGF9, FHL1, FOXA1, FOXD2, FOXG1, FOXP2, FRK, GALNTL6, GJA3, GNL1, GOLGA8K, GPM6A, GPR180, GPRIN3,…	5.10898e-06	1.60969	7.78934e-05	Transcription Regulation
hsa-miR-106a-3p	3249	77	ADAM12, AKAP6, ALDH1L2, ART4, BDNF, C10orf54, C15orf41, C3, C7, CALCRL, CCDC80, CD55, CDKN2B, CHRM2, CLEC1B, COL5A1, CTSB, DLL4, EMCN, ENDOD1, ENTPD3, EVI5, FAM114A1, FAM46A, FIBIN, FKBP14, FOSL2, GREM2, H2AFJ, HEG1, IGF1, IL1RL1, IL6ST, IL7R, ITGA11, KCND3, KCTD16, LOX, LRP10, LRRC32, LTBP1, LUM, MARCH3, MYH15, NCOA7, NID2, NOX5, NUCB1, PAPPA, PARM1, PCDH12, PLN, PTGS2, PTX3, PVR, RAB27B, RCN1, …	1.81872e-05	1.81081	7.87364e-05	ECM Organization
hsa-miR-3190-3p	3407	80	ACVRL1, ADAM12, ANO1, ARHGDIB, ARHGEF3, BDKRB2, C10orf54, C1QTNF1, C1S, CCDC80, CD55, CD93, CDH11, CDH5, CDKN2B, CHSY3, CKAP4, COL4A1, COL4A6, CPA4, CSRNP1, CTSB, DYNLT3, EGFL6, EGFLAM, EHD3, FAM46A, FBN1, FKBP7, FN1, FOSL2, FOXF1, FSTL3, GALNT5, GBP4, GBP5, GREM2, HEG1, HRH1, HSPB6, IL33, IL7R, KCNA3, KCND3, KCNE4, KCTD16, LRRC15, LTBR, MAML2, MARCH3, MORC4, MYH15, OSMR, PABPC4L, PAPPA, PDIA5, P…	1.8428e-05	1.80043	7.94521e-05	ECM Organization
hsa-miR-767-5p	2859	70	ACVRL1, ADAMTSL5, ALDH1L2, ARSI, BCO2, BDKRB2, BMP10, C10orf54, C1S, C7, CCDC80, CD55, CD93, CDH5, COL1A2, COL4A1, COL4A5, COLEC10, CSRNP1, ECE1, EHD3, ENDOD1, FAM46A, FBN1, FKBP14, FN1, FNDC3B, FOSL2, FOXF1, GALNT1, GBP1, HEG1, ICAM1, IGF1, IL1RL1, ITGA1, KCNE4, KCTD16, MAML2, MEST, NIPAL3, NOX5, OSMR, P4HA2, PLD1, POFUT2, PPIC, PTX3, PVR, RAB27B, SARM1, SBSPON, SCN3A, SELE, SHE, SLA, SLC22A3, S…	1.87771e-05	1.85855	8.06267e-05	ECM Organization
hsa-miR-18b-3p	1576	45	ABCA9, ADAM12, AKAP6, ANO1, ARHGEF3, ART4, CALCRL, CCDC80, CD55, CHRM2, CLEC1B, COLEC10, DPP4, ENTPD3, EVI5, FAM114A1, FOSL2, FSTL3, GBP5, GLIS3, GREM2, H2AFJ, IGFBP3, IL33, IL7R, KCND3, KCTD16, LRP10, LRRC32, MALL, MYH15, NFATC2, OSMR, P4HA2, PPIC, SARM1, SBSPON, SLC4A4, SLC6A17, SLIT3, SRPX2, TGFBR2, THBD, TIMP3, WISP1	1.89695e-05	2.11449	8.11216e-05	ECM Organization
hsa-miR-124-5p	2603	65	ABCA9, AKAP6, ALDH1L2, BCO2, BMP10, C15orf41, CD55, CD93, CDH11, CKAP4, COL1A1, COLEC10, CSGALNACT1, DPP10, DPP4, EGFLAM, ENDOD1, F5, FAM46A, FMOD, FNDC3B, FOXF1, GALNT5, GBP1, GBP2, GBP5, GJA4, HEATR5A, HGF, HOPX, HTRA3, IGFBP7, IL1R1, KCNE4, LOX, LUM, MAML2, MASP1, P4HA2, PABPC4L, PLD1, PLOD1, POFUT2, PRELP, RAB27B, S1PR3, SARM1, SBSPON, SELE, SGIP1, SHE, SLC22A2, SLC22A3, SLC2A10, SLC4A4, ST3G…	1.90918e-05	1.88473	8.13141e-05	ECM Organization
hsa-miR-501-5p	3137	75	ABCA9, AKAP6, ARHGEF3, ART4, BDNF, BMP10, BMP6, C1S, C7, CALCRL, CCDC68, CD55, CD93, CHRM2, COL5A1, COLEC10, ENDOD1, ERLEC1, ERP27, F5, FAM114A1, FAM46A, FIBIN, FLT1, FMOD, GALNT1, GALNT5, GLIS3, H2AFJ, HGF, HRH1, IL1RL1, IL7R, KCND3, KCTD16, LAYN, LMCD1, LRRC15, LTBR, MORC4, NIPAL3, NNMT, NOX5, NUCB1, NXPE2, OSMR, PABPC4L, PAPPA, PARM1, PITX2, POFUT2, PPIC, RAB27B, RCN1, S1PR1, SARM1, SBSPON, SC…	1.93387e-05	1.82331	8.20333e-05	ECM Organization
hsa-miR-214-3p	2990	72	ADAM12, AKAP6, ART4, BIK, C15orf41, CALCRL, CCDC80, CD55, CD93, CDH11, CDKN2B, CEBPD, CHPF, COL1A1, COL4A5, COL4A6, COLEC10, CREB3L1, DPP4, EGFLAM, EHD3, ENDOD1, ERG, FAM46A, FKBP10, FOSL2, FSTL3, GALNT1, GALNT5, IGFBP3, IL1R1, IL6ST, ITGA11, KCNA3, LMCD1, LRRC15, MALL, MAML2, MASP1, NFATC2, NIPAL3, NNMT, NOX5, NUCB1, PCOLCE2, PDLIM5, PLD1, PLXNB3, POFUT2, PPIC, PRELP, PTGS2, PVR, RELN, S1PR3, SG…	1.99281e-05	1.82904	8.41942e-05	ECM Organization
hsa-miR-519d-5p	4320	124	ABHD15, ACSS1, AGAP2, ARAP2, BMP8B, BTNL9, C17orf51, C1orf115, C8orf33, CACNB4, CAMK2B, CARD6, CCDC117, CCSER1, CNNM1, DCDC2, DCT, DMTN, DUSP19, E2F2, ELOVL3, EMX2, ENPP4, EPHA6, ERAP2, EXOC8, FAM132B, FAM199X, FGF9, FOXC1, FOXE1, FOXP2, FRK, GJA3, GPM6A, GPRIN3, GRID1, HIRIP3, HNF4G, HOXD10, HPCAL4, HS6ST3, HSPA1A, HSPA4L, INHBB, IRF8, KCTD19, KLF12, KLHL11, KLHL15, LHX4, LONRF2, LONRF3, MANSC1,…	5.68895e-06	1.65733	8.54968e-05	Transcription Regulation
hsa-miR-146a-3p	4066	118	ABHD15, AGAP2, ALOX12B, APOA1BP, BTNL9, C2orf88, C8orf33, C8orf34, CCNO, CDADC1, CDH17, CNNM1, DCDC2, DCT, DIS3, DMBX1, DMRTA2, DOC2A, DUSP19, E2F2, EDC3, ENPP4, EPHA5, EPHA6, ERAP2, EXOC8, EYA4, FEM1B, FGF5, FHL1, FOXE1, FOXP2, GALNTL6, GFI1, GJA3, GNL1, GRID1, HAP1, HES5, HLA-DOA, HLA-DPA1, HMX2, HMX3, HOXD9, HPCAL4, HPSE, HS6ST3, INHBB, ISL2, KAZALD1, KCNC1, KCNIP3, KDM5C, KPNA5, LAMA4, LHX4, …	6.23647e-06	1.66786	9.12277e-05	Transcription Regulation
hsa-miR-1283	3801	112	ABCB1, ABHD15, ACTN2, ALKBH5, BMI1, BMP8B, BRD2, BRINP3, C15orf40, C1orf115, C2orf88, C5orf63, C8orf33, CACNB4, CCDC117, CCSER1, DCDC2, DCT, DUSP19, E2F2, EML6, EPHA5, EPHA6, EXOC8, EYA4, FAM199X, FAM81A, FBXL3, FGF9, FOXG1, GALNTL6, GFI1, GNL1, GOLGA8K, GPM6A, GPRIN3, GRID1, HAP1, HCAR1, HES5, HLA-DOB, HNF4G, HOXC11, HOXD13, HPSE, HS6ST3, HSPA4L, IAH1, KAZALD1, KCNJ11, KLF12, KLHL11, LHX4, LHX9,…	6.32362e-06	1.68707	9.12277e-05	Transcription Regulation
hsa-miR-767-3p	3541	106	ABHD15, AKAP10, ALKBH5, AQP6, BMP8B, C11orf70, C1QL4, C8orf33, CARD6, CCDC117, CCNO, CCSER1, CD19, CD302, CDH20, CNNM1, CXorf57, DIS3, DLX4, DMBX1, DUSP9, EDC3, EML6, ENPP4, EXOC8, EYA4, FAM199X, FHL1, FLT4, FOXC1, FOXE1, FRK, GPRIN3, GRID1, H1F0, HAP1, HES7, HIRIP3, HLA-DOA, HLA-F, HMX3, HOXD11, HS6ST3, HSPA4L, IDI1, IL15RA, INHBB, KAZALD1, KCNC1, KCNIP3, KLF12, KLHL41, LMBRD2, LMX1B, LONRF2, LO…	6.33044e-06	1.70731	9.12277e-05	Transcription Regulation
hsa-miR-3168	3043	73	ABCA10, AFAP1L2, ASAH1, C10orf54, C15orf41, C1S, CALCRL, CCDC80, CD55, CD69, CD93, CDH11, CDKN2B, CLEC1B, COLEC10, CSRNP1, CTBS, CXCL1, DPP10, DRAM1, EGFLAM, EHD3, EMCN, ENDOD1, ENTPD3, EVI5, F5, FBN1, FKBP7, FLT1, GALNT5, H2AFJ, HEATR5A, HTRA1, IGF1, IL6, IL7R, ITGA1, KCND3, KCNQ5, KCTD16, LAYN, LOXL4, LRRC15, MALL, MAML2, MFAP5, MSRB3, OSMR, PAPPA, PLA2R1, PLN, POFUT2, RAB27B, RCN1, S1PR3, SARM…	2.19663e-05	1.82413	9.20661e-05	ECM Organization
hsa-miR-4443	3043	73	ACVRL1, ADAM12, ADAMTSL5, ALDH1L2, ATP7B, BMP10, C10orf54, CCDC80, CD55, CD93, CDH5, CDKN2B, CHPF, COL21A1, COL4A1, CTBS, CTSB, ECE1, ERG, FAM46A, FIBIN, FKBP10, FSTL3, GBP5, GLIS3, HGF, HOPX, HSPG2, IGFBP3, IL1R1, IL6ST, IL7R, ITGA1, KCNE4, LAYN, LRRC15, MALL, MARCH3, MSRB3, NCOA7, NOX5, OSMR, PAPPA, PLA2R1, PLOD1, POFUT2, PRELP, PVR, RAB27B, ROBO4, SGIP1, SHE, SLA, SLC14A1, SLC22A2, SLC22A3, SL…	2.19663e-05	1.82413	9.20661e-05	ECM Organization
hsa-miR-486-5p	2193	57	ABCA10, AKAP6, ALDH1L2, CCDC80, CDH11, CDH13, CHRM2, CHSY3, CLEC1B, COL16A1, COL21A1, CSRNP1, CTBS, CTSB, DPP10, EMCN, ERG, EVI5, FAM46A, FBN1, FMOD, FN1, FOSL2, FSTL3, GALNT5, HEATR5A, ICAM1, IL6ST, ITGA1, LOXL4, LRP10, MALL, MAML2, NFKBIZ, NIPAL3, NNMT, NUCB1, NXPE2, OSMR, PAPPA, PLA2R1, PRCP, PRELP, PVR, RAB27B, SARM1, SHE, SRPX2, STXBP6, TBX20, TGFBR2, TIMP3, TMED10, TNFRSF9, TYRP1, WISP1, YI…	2.24921e-05	1.94544	9.38957e-05	ECM Organization
hsa-miR-106a-5p	2548	64	ACVRL1, AKAP6, ALDH1L2, C10orf54, C3, CD55, CD82, CDH11, CEBPD, COL4A5, CTSB, CXCL8, DPP10, DRAM1, ECE1, EHD3, FILIP1L, FKBP14, GBP1, GBP4, HEATR5A, HEG1, HRH1, IFIT3, IL1R1, IL6ST, KCND3, KCNE4, KCTD16, LAYN, LRP10, LRRC32, MFAP5, MMRN2, MSRB3, NCOA7, NIPAL3, NNMT, NOX5, NUCB1, PLD1, POFUT2, PPIC, PRCP, PRELP, PROK1, ROBO4, SGIP1, SLC14A1, SLC22A2, SRPX2, SYNPO2L, TFPI2, TGFBR2, TGFBR3, TIMP3, T…	2.27506e-05	1.89414	9.45993e-05	ECM Organization
hsa-miR-150-5p	5430	114	ABCA10, ADAM12, AKAP6, ARSI, ART4, ATP7B, BDKRB2, BDNF, BMP10, C10orf54, C1S, C3, CCDC68, CCDC80, CD55, CD82, CD93, CDKN2B, CHRM2, CHSY3, COL1A1, COL5A1, COLEC10, CPA4, CSGALNACT1, CTBS, CTSB, DPP10, DRAM1, DYNLT3, ECE1, EHD3, ENDOD1, ERG, ERVV-1, FAM114A1, FAM163B, FAM46A, FIBIN, FOSL2, GALNT1, GBP4, GLIS3, GREM2, H2AFJ, HEG1, HGF, HOPX, HRH1, HTRA1, IFIT3, IGF1, IL1R1, ITGA11, KCND3, KCNE4, KCT…	2.35618e-05	1.66202	9.7216e-05	ECM Organization
hsa-miR-6750-3p	2936	71	ADAM9, AFAP1L2, BDKRB2, CALCRL, CCDC68, CCDC80, CD55, CD93, CHSY3, CLEC1B, CLUL1, COL4A6, COL5A1, COLEC10, CPA4, CSGALNACT1, CTBS, EHD3, ENDOD1, ERG, EVI5, FIBIN, FKBP14, FOSL2, GALNT5, GBP2, GLIS3, GREM2, HEG1, HOPX, HRH1, HTRA1, ICAM1, IGF1, IL18R1, IL6, KCNA3, KCNQ5, KCTD16, LOX, LRRC15, MARCH3, NIPAL3, NOX5, PAPPA, PARM1, PDLIM5, POFUT2, PRCP, RAB27B, RCN1, ROBO4, SARM1, SGIP1, SLC22A3, SLC4A…	2.35647e-05	1.83494	9.7216e-05	ECM Organization
hsa-miR-6793-3p	4007	90	ABCA9, ADAM12, AFAP1L2, AKAP6, ART4, ASAH1, ATP7B, C10orf54, C3, CALCRL, CCDC80, CCL2, CD55, CD82, CDH11, CDKN2B, CHRM2, CKAP4, COL1A1, COL4A6, COL5A1, COLEC10, CTBS, DPP10, ECE1, EGFLAM, EHD3, ENDOD1, ENTPD3, ERG, EVI5, F5, FAM114A1, FAM163B, FBLN2, FLT1, FNDC3B, FSTL3, GALNT5, GBP5, GLIS3, H2AFJ, IGFBP3, ITGA1, KCNE4, KCNQ5, KCTD16, LRRC15, LTBR, MALL, MARCH3, MSRB3, NIPAL3, NNMT, NOX5, NUCB1, …	2.37932e-05	1.73586	9.7775e-05	ECM Organization
hsa-miR-423-5p	2561	64	ABCA9, ACVRL1, ARSI, ART4, BDKRB2, CCDC68, CD93, CDH5, CKAP4, COL1A1, COLEC10, CPA4, DLL4, EHD3, ENTPD3, FAM163B, FAP, FBN1, GBP2, GGT5, HEG1, HTRA1, IL1R1, IL6ST, KCNQ5, LRP10, LTBR, MALL, MASP1, MFI2, MMRN2, NFATC2, NOX5, OLR1, PDLIM5, PLA2R1, POFUT2, PPIC, PRELP, PVR, ROBO4, RSPO2, S1PR1, S1PR3, SDF4, SELE, SGIP1, SLC22A2, SLC22A3, SLC4A4, SLC6A17, SLIT3, SRPX2, ST3GAL1, STXBP6, SVEP1, SYNPO, …	2.40413e-05	1.88302	9.84104e-05	ECM Organization
hsa-miR-361-5p	2675	85	ABHD15, ANKRD34B, BARX2, C5orf63, C8orf33, CACNB4, CAT, CCDC117, CCSER1, CD302, CNNM1, CNPY1, DCDC2, DNAJC22, DUSP19, EDC3, EML6, ENPP4, EPHA6, EXOC6, FAM199X, FBXL3, FOXA1, FOXP2, FRK, GALNTL6, GGPS1, GJA3, GOLGA8K, GPM6A, GPRIN3, GRID1, HAP1, HIRIP3, HLA-DRB1, HLA-DRB5, HNF4G, HOXD11, HS6ST3, HSPA4L, KLF12, KLHL15, KPNA5, LAMA4, LHX9, LMBRD2, LONRF2, LONRF3, MACROD2, MAN2A2, MCIDAS, MFSD6, MGAT…	7.32246e-06	1.78602	0.000104098	Transcription Regulation
hsa-miR-32-3p	5059	108	ABCA9, ADAM12, ADAM9, AKAP6, ALDH1L2, ANO1, ARHGEF3, ART4, BDNF, C15orf41, CALCRL, CCDC68, CCDC80, CD55, CD93, CDKN2B, CEBPD, CHSY3, CLEC1B, COL5A1, COLEC10, CPA4, CSGALNACT1, CTBS, CTHRC1, DPP10, EMCN, ENDOD1, ERLEC1, EVI5, F5, FAM46A, FBLN2, FBN1, FIBIN, FNDC3B, FOSL2, GALNT1, GALNT5, GBP2, GLIS3, GREM2, H2AFJ, HEATR5A, HGF, HRH1, IGF1, IL1R1, IL1RL1, IL6ST, IL7R, ITGA1, KCND3, KCNQ5, KCTD16, L…	2.59051e-05	1.68061	0.000105629	ECM Organization
hsa-miR-548l	4434	97	ABCA8, ADAM12, ADAM9, ADAMTSL5, AKAP6, ALDH1L2, ARHGEF3, ART4, BCO2, C15orf41, C7, CALCRL, CCDC68, CCDC80, CD55, CDH11, CDKN2B, CHRM2, CLEC1B, COLEC10, CPQ, CSGALNACT1, CTBS, CTHRC1, EGFLAM, EHD3, ENDOD1, ERP27, F5, FAM114A1, FAM46A, FIBIN, FILIP1L, FLT1, FMOD, FNDC3B, FOSL2, FOXF1, GALNT1, GALNT5, GBP2, HEG1, HGF, IGF1, IGFBP7, IL1RL1, IL33, IL6ST, IL7R, ITGA1, KCND3, KCTD16, LAYN, LOX, LTBP1, M…	2.68997e-05	1.70033	0.000109098	ECM Organization
hsa-miR-5001-3p	4076	91	ABCA10, ADAM12, AKAP6, ALDH1L2, BDKRB2, BDNF, BMP6, C10orf54, C3, C7, CCDC80, CD55, CDH11, CDKN2B, CEBPD, COL4A1, COL4A2, COLEC10, CRHBP, CSGALNACT1, CSRNP1, CTSB, DLL4, ECE1, EHD3, ENDOD1, ERG, ERLEC1, ERVV-1, F5, FAM46A, FIBIN, FKBP14, FN1, FOXF1, GALNT1, GBP5, GLIS3, H2AFJ, HEATR5A, HEG1, HRH1, HSPG2, HTRA1, IL1RL1, KCND3, KCNE4, KCNQ5, KCTD16, LMCD1, LRP10, LRRC32, MARCH3, MASP1, MFAP5, MSRB3…	2.69634e-05	1.72593	0.000109098	ECM Organization
hsa-miR-628-5p	3013	93	ABHD15, ACTN2, ADAP2, AGAP2, AQP6, BMP8B, C17orf51, C2orf88, C5orf63, CACNB4, CDH17, CORO6, CXorf57, DCDC2, DIS3, DLX4, DMBX1, DUSP19, EPHA10, EXOC8, EYA4, FBXL3, FEM1B, FGF5, FLT4, FOXE1, FOXP2, FRK, GFI1, GNL1, GPM6A, GPR180, GPRIN3, H1F0, HLA-DRB5, HMG20A, HNF4G, HOXD1, HOXD9, HS6ST3, HSPA4L, IRF8, KCNC1, KCNIP3, KLF12, KLHL11, KPNA5, LHX4, LHX9, LONRF2, LONRF3, MACROD2, MEGF11, MFSD6, MGARP, …	7.8156e-06	1.74309	0.000109627	Transcription Regulation
hsa-miR-433-3p	3277	77	ABCA10, ADAMTSL5, AKAP6, ALDH1L2, ARHGEF3, BCO2, BDNF, BMP6, C10orf54, C1S, C3, CCDC68, CCDC80, CD55, CD93, CDH13, COL4A1, COLEC10, DRAM1, DYNLT3, EHD3, EMCN, ENDOD1, ERG, ERVV-1, EVI5, FOSL2, FSTL3, GALNT5, GBP2, GBP3, GBP4, GFRA3, GLIS3, HEG1, HOPX, IFNGR1, IGF1, IL6ST, ITGA1, KCND3, KCNE4, KCTD16, LMCD1, MORC4, NFATC2, NNMT, NOX5, NUCB1, NXPE2, OSMR, PDLIM5, PLD1, POFUT2, PRELP, PROK1, PSG4, R…	2.74711e-05	1.79226	0.000110726	ECM Organization
hsa-miR-708-3p	2476	62	ACVRL1, ADAM9, AKAP6, C3, C7, CALCRL, CD55, CHRM2, CHSY3, CKAP4, COL21A1, COLEC10, CRHBP, CSGALNACT1, DRAM1, DYNLT3, EMCN, ERG, EVI5, FAM114A1, FKBP14, FKBP7, FLT1, FOSL2, GBP2, GLIS3, GREM2, HEATR5A, HGF, HRH1, IL33, IL6ST, ITGA1, ITGA11, KCTD16, LMCD1, LUM, MFAP5, PABPC4L, PAPPA, PLA2R1, PPIC, RAB27B, RASGRP3, RGS1, RSPO2, S1PR1, SARM1, SGIP1, SHE, SLC14A1, SRPX2, ST3GAL1, SYNPO, SYT10, TGFBR2,…	2.81857e-05	1.88067	0.000113173	ECM Organization
hsa-miR-125a-5p	2153	56	ADAM9, AKAP6, ALDH1L2, ART4, BDKRB2, BMP10, C7, CCDC80, CD82, CHSY3, CLEC2B, COL4A2, COLEC10, DLL4, EHD3, ENDOD1, FAM163B, FLT1, GBP2, GBP5, H2AFJ, HSPG2, IGFBP3, IL1RL1, IL6ST, IL7R, KCND3, MAML2, NNMT, NOX5, NUCB1, P4HA2, PLA2R1, PLD1, PLN, PPIC, PRCP, PRELP, PSG4, RCN3, SGIP1, SLC22A3, SLC4A4, SLC6A17, SLIT3, SYNPO, SYT10, TFPI2, TGFBR3, TMEM87B, TNFAIP3, TSLP, TTR, TYRP1, WNT2, ZNF469	2.85398e-05	1.9435	0.000113948	ECM Organization
hsa-miR-488-3p	4093	91	AKAP6, ALDH1L2, ARHGEF3, BMP10, C7, CCDC80, CD55, CDH11, CHRM2, CKAP4, CLEC2B, COL4A1, COL5A1, COLEC10, CRHBP, CSRNP1, CTBS, DPP10, DRAM1, ECE1, EHD3, EMCN, F5, FAM114A1, FBN1, FIBIN, FKBP14, FKBP7, FLT1, FOSL2, GBP1, GBP2, GBP4, GBP5, GLIS3, GREM2, H2AFJ, HEG1, IL18R1, IL7R, KCND3, KCTD16, LRP10, LRRC15, LUM, MAML2, MARCH3, MORC4, NFATC2, NIPAL3, NUCB1, OSMR, PABPC4L, PDLIM5, PLA2R1, PLD1, PLVAP…	2.86615e-05	1.71696	0.000113948	ECM Organization
hsa-miR-454-5p	1651	46	ABCA10, ART4, BMP6, C1S, CCDC80, CD55, CHRM2, CLEC2B, COL5A1, COLEC10, CSGALNACT1, CTBS, EHD3, FIBIN, FKBP10, FLT1, FOSL2, GBP4, HEATR5A, HSPG2, IL1RL1, ITGA11, KCND3, LOXL4, LRP10, LTBR, MASP1, NOX5, NUCB1, PAPPA, PLD1, PLN, PPIC, PRSS35, RAB27B, SCN3A, SGIP1, SHE, SLA, SLC14A1, SLC22A2, ST3GAL1, SYNPO, TBX20, TGFBI, TNFAIP3	2.87035e-05	2.06162	0.000113948	ECM Organization
hsa-miR-4677-3p	3752	85	ABCA10, ABCA8, ABCA9, ADAM12, ALDH1L2, ANO1, ATP7B, C15orf41, C3, CCDC80, CD55, CD93, CDH5, CDKN2B, CHRM2, CHSY3, CKAP4, COL4A1, COL4A5, CSGALNACT1, CSRNP1, CTBS, CTSB, DPP10, ENDOD1, EVI5, FIBIN, FKBP14, FN1, FOSL2, GALNT5, GBP2, GBP4, GBP5, GJA4, GREM2, HEG1, IGF1, IGFBP3, IL1RL1, IL33, IL6ST, IL7R, KCND3, KCTD16, LOXL4, LRP10, LUM, MASP1, MSRB3, NCOA7, NFATC2, NNMT, OSMR, PAPPA, PCDH12, PDLIM5…	2.91993e-05	1.7389	0.00011548	ECM Organization
hsa-miR-6842-3p	3456	80	ART4, ATP7B, BDKRB2, BDNF, BMP10, BMP6, C10orf54, C15orf41, C1QTNF1, C7, CCDC80, CD55, CD93, CDH11, CDH13, CKAP4, COL4A2, COL4A6, COLEC10, COPZ2, CPA4, CSRNP1, CTSB, CXCL1, DLL4, DRAM1, ECE1, EHD3, ERG, EVI5, F5, FAM114A1, FAM163B, FBN1, FKBP7, FLT1, FMOD, FN1, GBP2, HGF, IL18R1, IL1R1, IL6ST, IL7R, ITGA11, KCND3, KCNQ5, KCTD16, LAYN, LRP10, LRRC15, LUM, MMRN2, NCOA7, NFATC2, NIPAL3, P4HA3, PAPPA…	2.94712e-05	1.76958	0.000116119	ECM Organization
hsa-miR-493-3p	2520	81	ABHD15, ACSS1, ACTN2, BARX2, BMP8B, C17orf51, CLEC4F, CSNK1E, DCT, DIS3, DLX4, ERAP2, EXOC8, FAM199X, FBXL3, FOXE1, FRK, GNL1, GOLGA8K, GPM6A, GPR180, GPRIN3, HAP1, HCAR1, HOXC11, HOXC13, HOXD10, HOXD11, HOXD13, ITPKA, KIAA0907, KLHL15, LAMA3, LHX4, LMX1B, LONRF2, LONRF3, MAK, MCIDAS, MED9, MFSD6, MOCOS, MPI, MR1, MYOM2, MYOM3, NCOR1, NCR3LG1, NMUR1, NPTX1, NR2F2, OTUD1, PAX6, PDIK1L, PEX11A, PHF…	8.54287e-06	1.80108	0.000118251	Transcription Regulation
hsa-miR-5001-5p	1588	45	ALDH1L2, ART4, BDNF, BMP6, C3, C7, CCDC68, CD93, COL1A1, CTSA, DRAM1, EMCN, EVI5, FAM46A, FBN1, FOSL2, GBP2, GBP4, GFRA3, H2AFJ, HTRA3, IL18R1, IL1RL1, IL6ST, ITGA11, KCNQ5, KCTD16, LAYN, LOXL4, LRRC32, MORC4, NXPE2, P4HA3, P4HB, PDLIM5, PLA2R1, PLD1, PLOD1, RASGRP3, SIL1, SOD3, SRPX2, SUSD2, SYT10, TNFAIP3	3.02592e-05	2.0968	0.000118779	ECM Organization
hsa-miR-186-3p	5927	159	ABHD15, ACSL1, ACTN2, ADAP2, ALDH8A1, ALKBH5, ALPK1, ARL17B, BMP8B, C11orf70, C15orf40, C1orf115, C2orf88, C5orf63, CACNB4, CCNO, CCSER1, CDADC1, CLEC4F, CNNM1, CNNM4, CRHR1, CSNK1E, DIS3, DMBX1, DMRTA2, DNAJC22, DUSP19, DUSP9, ECEL1, ELOVL3, ENPP4, EPHA10, EPHA5, EPHA6, ERAP2, EXOC8, EYA4, FAM132B, FAM199X, FBXL8, FEM1B, FGF5, FHL1, FOXC1, FOXE1, FOXP2, GBX1, GGPS1, GJA3, GLRB, GNL1, GPR180, GPR…	8.79381e-06	1.585	0.000120144	Transcription Regulation
hsa-miR-330-3p	4544	99	ABCA10, AFAP1L2, AKAP6, ALDH1L2, ANO1, ART4, BDNF, BMP10, C10orf54, C3, C7, CCDC80, CD55, CD93, CDH5, CDKN2B, CLUL1, COL4A5, COLEC10, CTBS, CTSB, DPP10, EHD3, ENDOD1, ERG, EVI5, F5, FAM114A1, FAM46A, FAP, FBLN5, FIBIN, FKBP14, FLT1, FMOD, FN1, FNDC3B, FOSL2, GBP1, GLIS3, H2AFJ, HEATR5A, HEG1, HGF, HRH1, IL1RL1, IL33, IL6ST, IL7R, ITGA1, KCND3, KCNE4, KCNQ5, KCTD16, LOXL4, LRRC15, MORC4, NFATC2, N…	3.09444e-05	1.69754	0.000121017	ECM Organization
hsa-miR-6894-3p	3028	72	ADAM12, ADAMTSL5, ATP7B, BMP10, C15orf41, C3, C7, CCDC80, CD55, CD93, CDH11, CDKN2B, CHSY3, CKAP4, COL1A1, COL4A6, COLEC10, CPA1, CSRNP1, CTBS, ECE1, EHD3, ENDOD1, ENTPD3, FBLN2, FIBIN, FOSL2, FOXF1, GALNT1, GALNT5, H2AFJ, HEATR5A, HEG1, HRH1, HTRA3, IL1R1, IL6ST, ITGA11, LMCD1, LOXL4, LRP10, LRRC32, LTBP1, MAML2, MASP1, MFI2, MORC4, NFATC2, NOX5, NUCB1, OLR1, P4HA2, POFUT2, PPIC, PRCP, SARM1, SG…	3.15182e-05	1.8019	0.000122804	ECM Organization
hsa-miR-211-5p	749	27	ADAM12, BDNF, CDH5, CHRM2, CHSY3, CXCL14, DPP4, EMCN, ENDOD1, EVI5, FAP, FLT1, GBP3, GLIS3, H2AFJ, KCNA3, KCTD16, LTBP1, LTBR, P4HA2, PVR, S1PR1, SLC6A17, SLIT3, SPARC, TBX20, TSPAN5	3.21331e-05	2.62943	0.000124738	ECM Organization
hsa-miR-486-3p	2968	92	ABHD15, ACSS1, AGAP2, ALKBH5, AQP6, BARX2, BMP8B, C17orf51, C1orf115, CCSER1, CLK2, CORO6, DLL1, DMRTA2, DOC2A, DUSP19, DUSP9, EDC3, ELOVL3, EML6, EPHA10, EPHA6, ERAP2, EYA4, FAM132B, FBXL8, FOXE1, GFI1, GGPS1, GJA3, GPR180, HCAR1, HES5, HLA-DOA, HLA-DRA, HNF4G, HOXC11, HOXD11, HS6ST3, IL15RA, KCNIP3, KCNJ11, KCTD19, KDM5C, KLHL11, LHX4, LHX9, LONRF2, LONRF3, MACROD2, MAP3K13, MED9, MEGF11, MPI, …	9.26514e-06	1.74973	0.000124961	Transcription Regulation
hsa-miR-1343-3p	4567	99	ABCA10, ADAM12, ADAMTSL5, AKAP6, ART4, ATP7B, BDKRB2, BMP10, C10orf54, C1QTNF1, C1S, C3, CCDC80, CD55, CD69, CDH11, CDH5, COL4A6, COL5A1, COLEC10, CPA1, CPA4, CPQ, CREB3L1, CSRNP1, CTBS, DCN, DRAM1, ECE1, EMCN, ENDOD1, ERG, FAM114A1, FAM46A, FBN1, FKBP14, FLT1, FNDC3B, GALNT1, GBP4, GGTLC2, GLIS3, GREM2, H2AFJ, HEATR5A, HEG1, HGF, IGF1, IGFBP3, IL1RL1, IL6ST, IL7R, ITGA1, KCND3, KCNE4, KCNQ5, LAY…	3.26238e-05	1.68656	0.000126177	ECM Organization
hsa-miR-532-3p	4450	126	ABHD14B, ABHD15, ADCK3, AKAP10, ALDH8A1, ALPK1, AQP6, BARX2, BRD2, C2orf88, C5orf63, CACNB4, CCDC117, CD207, CDH20, CNNM1, CORO6, DCDC2, DCT, DMBX1, DNAJC22, ELOVL3, EN2, EPHA10, EPHA6, EYA4, FAM132B, FGF5, FGF9, FOXG1, FRK, GALNTL6, GFI1, GJA3, GNL1, GOLGA8K, GPRIN3, H1F0, HAP1, HCAR1, HDAC8, HIRIP3, HOXC13, HOXD11, HOXD9, HPCAL4, HSPA1B, HSPA4L, IRF8, ISL2, KAZALD1, KCNC1, KCNIP3, KCNJ11, KIAA0…	9.57592e-06	1.63272	0.000127517	Transcription Regulation
hsa-miR-561-3p	5169	142	ABCB1, ABHD15, ACTN2, ALDH8A1, AMBN, ARAP2, ARL17B, BTNL9, C15orf40, C17orf51, C2orf88, C5orf63, CACNB4, CDKN2C, CNNM4, CSPG5, DCDC2, DIS3, DUSP19, ELOVL3, EML5, EML6, EMX2, EPHA5, EPHA6, EXOC8, EYA4, FAM199X, FAM81A, FBXL3, FGF9, FOXC1, FOXE1, FOXG1, FOXP2, FRK, GGPS1, GJA3, GLRB, GNGT1, GNL1, GOLGA8K, GPR180, GPRIN3, HDAC8, HLA-B, HLA-DMB, HLA-DOA, HLA-DOB, HLA-DRB5, HMG20A, HNF4G, HOXD11, HOXD…	9.80972e-06	1.60139	0.000128998	Transcription Regulation
hsa-miR-524-5p	6055	124	ABCA8, AKAP6, ALDH1L2, ARHGEF3, BDNF, BMP10, BMP6, C10orf54, C15orf41, C7, CALCRL, CCDC68, CCDC80, CCL2, CD55, CD69, CDH11, CDKN2B, CEBPD, CHSY3, CLEC1B, COL1A2, COL21A1, COL3A1, COL4A1, COL4A5, COLEC10, CREB3L1, CRHBP, CSGALNACT1, CTBS, CXCL1, DPP10, DRAM1, EHD3, EMCN, ENDOD1, FAM46A, FBLN2, FBN1, FIBIN, FKBP10, FKBP14, FKBP7, FNDC3B, GALNT1, GALNT5, GBP2, GBP4, HEG1, HGF, HRH1, HSPG2, IFNGR1, I…	3.35091e-05	1.63692	0.000129127	ECM Organization
hsa-miR-3942-3p	4814	134	ABHD15, ACSS1, ACTN2, ADAP2, ADCK3, AQP6, ARAP2, BMI1, BMP8B, C11orf70, C5orf63, CACNB4, CD19, CD302, CNNM1, DCT, DMBX1, DUSP19, EN2, EPHA6, ERAP2, EXOC8, EYA4, FAM199X, FBXL3, FEM1B, FOXC1, FOXG1, FOXP2, FRK, GALNTL6, GFI1, GLRB, GNL1, GOLGA8K, GPR180, GPRIN3, HAP1, HCAR1, HDAC8, HLA-B, HLA-DPA1, HMG20A, HOXD1, HOXD11, HOXD13, HOXD9, HS6ST3, HSPA1B, INHBB, IRF8, KAZALD1, KCNC1, KDM5C, KLF12, KLH…	1.0078e-05	1.61308	0.000130889	Transcription Regulation
hsa-miR-1304-5p	3080	73	ABCA10, ACVRL1, ADAM12, AKAP6, ALDH1L2, C10orf54, C3, CCDC80, CD93, CDKN2B, CHRM2, CKAP4, CLEC1B, CLEC2B, COL1A1, COL1A2, COLEC10, DLL4, ECE1, EHD3, ERG, EVI5, F5, FAM114A1, FAM163B, FKBP7, FMOD, FNDC3B, GBP2, GBP4, GJA4, GLIS3, GRIA3, H2AFJ, HGF, HRH1, HTRA1, IGF1, IL6, KCND3, KCNQ5, KCTD16, LAYN, LMCD1, LRP10, LRRC15, LUM, MYH15, NFATC2, NNMT, NXPE2, OLR1, OSMR, PAPPA, PLA2R1, PRELP, PSG4, PVR,…	3.46391e-05	1.79814	0.000132994	ECM Organization
hsa-miR-103a-2-5p	3754	110	ABCB1, ACSS1, ACTN2, AKAP10, ALKBH5, AQP6, ARAP2, BMP8B, BTNL9, C11orf70, C17orf51, C2orf88, CACNB4, CCDC117, CDADC1, CLEC4F, CNNM4, CSNK1E, DIS3, DLL1, DMBX1, DNAJC22, DUSP19, E2F2, EDC3, EML5, EPHA5, FGF5, FGF9, FHL1, FLT4, FOXG1, FOXP2, GALNTL6, GFI1, GJA3, GLRB, GPRIN3, GRID1, HAP1, HIRIP3, HLA-DOB, HLA-DQB1, HMG20A, HOXC12, HOXC13, HOXD11, HPCAL4, HS6ST3, HSPA1B, ISL2, KAZALD1, KCNC1, KIAA09…	1.04681e-05	1.67127	0.000134298	Transcription Regulation
hsa-miR-6837-3p	3377	78	ACVRL1, ARHGEF3, ARSI, ART4, BDNF, C15orf41, C7, CALCRL, CCDC80, CDH11, CLEC2B, COL15A1, COL5A1, CPA4, CSRNP1, CTBS, DRAM1, ECE1, EHD3, EMCN, ENDOD1, ERG, EVI5, F5, FAM114A1, FIBIN, FKBP7, FLT1, FMOD, FOSL2, GALNT1, GALNT5, GBP1, GBP4, GFRA3, GREM2, HSPG2, IL33, IL6ST, IL7R, KCND3, KCTD16, LOX, LRP10, MALL, MARCH3, MEST, MMRN2, NFATC2, NUCB1, NXPE2, OLR1, PAPPA, PCOLCE2, PLA2R1, PLD1, PLN, PPIC, …	3.64581e-05	1.75872	0.000139469	ECM Organization
hsa-miR-4531	4067	117	ABHD15, ACSL1, ACSS1, ADAM11, ALKBH5, AQP6, BMI1, BMP8B, C15orf40, C2orf88, C5orf63, CARD6, CCSER1, CD302, CDH20, CNNM1, DCDC2, DCT, DIS3, DMBX1, DNAJC22, DUSP19, DUSP9, ELOVL3, EML6, ENPP4, EPHA10, EPHA6, ERAP2, EXOC8, EYA4, FAM199X, FAM81A, FOXC1, FOXE1, FOXG1, FRK, GFI1, GGPS1, GJA3, GNL1, GOLGA8K, GPR180, GPRIN3, GRID1, HAP1, HCAR1, HLA-DRB1, HLA-DRB5, HOXC12, HOXD11, HOXD13, HOXD9, HPSE, HS6…	1.11639e-05	1.64751	0.000140003	Transcription Regulation
hsa-miR-17-3p	4548	128	AGAP2, ALKBH5, ALPK1, ARAP2, BRD2, C11orf70, C15orf40, C17orf51, C1orf115, C5orf63, C8orf34, CD302, CDADC1, CGA, CORO6, CXorf57, DIS3, DMRTA2, DMTN, DNAJC22, DUSP19, DUSP9, E2F2, EML5, EML6, EXOC8, FAM132B, FAM199X, FBXL8, FEM1B, FOXD2, FOXE1, FRK, GALNTL6, GFI1, GNL1, GOLGA8K, GPRIN3, H1F0, HAP1, HIRIP3, HLA-DOA, HLA-DOB, HLA-DPA1, HLA-DRB5, HMG20A, HOXC12, HOXD1, HOXD11, HPCAL4, HPSE, HSPA4L, I…	1.12328e-05	1.62413	0.000140003	Transcription Regulation
hsa-miR-4517	3639	107	ABCB1, ABHD15, AKAP10, ALKBH5, ALPK1, ANKRD34B, AQP6, BARHL2, C15orf40, C5orf63, C8orf33, CACNB4, CCNO, CCSER1, CD302, CDKN2C, CXorf57, DIS3, DNAJC22, EML5, ENPP4, ERAP2, EXOC8, EYA4, FAM199X, FGF5, FGF9, FHL1, FOXC1, FOXG1, FOXP2, FRK, GLRB, GPM6A, GPR180, GPRIN3, HDAC8, HLA-DRB5, HMG20A, HNF4G, HOXC12, HOXD9, HSPA1B, IAH1, IDI1, KIAA0907, KLF12, KLHL11, KLHL15, KRTAP19-1, LHX9, LMBRD2, LONRF2, …	1.1312e-05	1.67224	0.000140003	Transcription Regulation
hsa-miR-485-5p	4642	100	ABCA10, ABCA8, ABCA9, ACVRL1, ADAM9, AKAP6, ARSI, ATP7B, BMP10, C1QTNF1, C1S, C3, CCDC68, CCDC80, CD55, CD93, CDH5, CHPF, CHRM2, CHSY3, CKAP4, COL21A1, CPA4, CTSA, CTSB, CXCL14, DCN, ECE1, EHD3, ENDOD1, ERG, EVI5, FAM114A1, FAM163B, FBN1, FIBIN, FLT1, FNDC3B, FOXF1, GBP2, GBP4, GGT5, GJA4, GLIS3, HRH1, HTRA3, ICAM1, IGF1, IGFBP3, IL18R1, KCND3, KCNE4, KCNQ5, LAYN, LRP10, LRRC32, LRRN4, LTBR, MALL…	3.67635e-05	1.67605	0.000140128	ECM Organization
hsa-miR-155-3p	2225	57	ADAM12, C1QTNF1, CCDC68, CCDC80, CDH13, COL4A5, COLEC10, CSRNP1, CTBS, DPP10, DRAM1, EGFLAM, F5, FKBP14, FKBP7, FLT1, GALNT1, GALNT5, GBP1, GBP2, GBP3, HEG1, IGF1, ITGA1, KCNE4, KCTD16, LAYN, LRRN4, MMRN2, MSRB3, NCOA7, NFKBIZ, NXPE2, PABPC4L, PAPPA, PDLIM5, POFUT2, PPIC, PSG4, PVR, RAB27B, SLC14A1, SLC22A2, SLC2A10, SLC46A3, SLC4A4, SLIT3, SRPX2, ST3GAL1, TGFBR2, TIMP3, TMEM87B, TSLP, TXNDC5, UA…	3.75679e-05	1.91362	0.000142677	ECM Organization
hsa-miR-24-3p	4883	104	ACVRL1, ADAM12, ALDH1L2, ANO1, ART4, ATP7B, BDKRB2, C10orf54, C1QTNF1, C3, CCDC80, CD55, CD93, CDH13, COL16A1, COL1A1, COL4A6, CPA4, CSRNP1, CTSB, DPP10, DRAM1, EGFLAM, EHD3, ENDOD1, ERG, ERVV-1, EVI5, FAM114A1, FAM46A, FBN1, FKBP14, FLT1, FNDC3B, GBP2, GBP4, GFRA3, GGT5, GREM2, H2AFJ, HEATR5A, HRH1, HTRA3, IFIT3, IGF1, IL1R1, IL7R, ITGA1, ITGA11, KCND3, KCNE4, LMCD1, LRP10, LRRC15, LRRC32, LTBP3…	3.81268e-05	1.66327	0.000144099	ECM Organization
hsa-miR-378g	4099	91	ACVRL1, ADAM12, AKAP6, BDKRB2, BMP10, BMP6, C1S, C3, CALCRL, CCDC80, CD55, CD93, CDH11, CDH5, CHRM2, COL16A1, COL1A1, COL4A6, COL5A1, COLEC10, CSRNP1, CTBS, DRAM1, ECE1, EHD3, EMCN, ENDOD1, ERVV-1, EVI5, FBLN2, FKBP14, FLT1, FOSL2, GBP2, GBP4, GREM2, HEG1, HRH1, HSPG2, HTRA1, HTRA3, ICAM1, IGFBP3, IL18R1, IL1R1, IL1RL1, IL6ST, KCND3, LMCD1, LRP10, LRRC15, LRRC32, LTBP3, MAML2, MASP1, MSRB3, MYH15…	3.83808e-05	1.71381	0.000144099	ECM Organization
hsa-miR-1252-5p	4284	94	ABCA10, ACVRL1, AKAP6, ALDH1L2, ANO1, ARSI, ASAH1, BMP10, C1QTNF1, C3, C7, CCDC80, CDH11, CHSY3, CKAP4, CLEC1B, COL15A1, COL1A1, COL3A1, COL4A6, COL5A1, COLEC10, CPA4, CTBS, DLL4, DPP10, EGFLAM, EHD3, ENDOD1, ENTPD3, ERG, FBLN5, FBN1, FIBIN, FLT1, FN1, FNDC3B, GBP2, GBP4, GLIS3, HOPX, IL6, IL6ST, IL7R, ITGA1, ITGA11, KCND3, KCNE4, LMCD1, LRP10, LRRC15, LRRN4, LTBP1, MAML2, MARCH3, MASP1, MATN2, M…	3.83875e-05	1.69771	0.000144099	ECM Organization
hsa-miR-3074-3p	2980	71	ABCA8, AKAP6, ALDH1L2, BMP10, C3, CALCRL, CD82, CDKN2B, CHSY3, COL21A1, COL4A5, COLEC10, CTBS, DRAM1, DYNLT3, ERG, EVI5, FAM114A1, FAM46A, FIBIN, FILIP1L, FKBP14, FN1, FNDC3B, FOSL2, GALNT1, GALNT5, GREM2, IL1RL1, IL33, IL6ST, IL7R, ITGA1, KCNQ5, KCTD16, LOX, LRP10, MATN2, MFAP5, MYH15, NNMT, NOX5, PABPC4L, PARM1, PLA2R1, PLD1, PROK1, RELN, S1PR1, SCN3A, SDPR, SGIP1, SHE, SLA, SLC22A2, SLC46A3, S…	3.84903e-05	1.803	0.000144099	ECM Organization
hsa-miR-421	3930	88	ABCA9, ADAM12, AKAP6, ART4, ASAH1, ATP7B, BMP10, C15orf41, C7, CD55, CD93, CDH11, CEBPD, CHSY3, CLUL1, COL15A1, COL4A1, COLEC10, CTBS, CXCL1, CXCL14, DPP10, EHD3, ENDOD1, ENTPD3, ERG, FAM46A, FKBP14, FNDC3B, FOSL2, FOXF1, GBP2, GBP4, H2AFJ, HGF, HTRA1, IGF1, IGFBP3, IL1R1, IL6ST, ITGA1, ITGA11, KCNE4, KCTD16, LMCD1, LRP10, MALL, MAML2, MATN2, NCOA7, NNMT, NOX5, P4HA2, PCDH12, PLA2R1, PLD1, PLN, P…	3.914e-05	1.7231	0.000146012	ECM Organization
hsa-miR-345-5p	2995	71	ACVRL1, ALDH1L2, ART4, BMP10, C3, CD55, CDH5, CKAP4, COL1A1, COLEC10, CPA4, CSGALNACT1, CTBS, CTSB, DPP10, EHD3, EMCN, ENDOD1, ENTPD3, ERG, ERVV-1, FAP, FBLN5, FIBIN, FKBP14, FLT1, FMOD, FNDC3B, FOSL2, GBP4, GJA4, GREM2, HEG1, HRH1, HTRA1, ICAM1, IGFBP3, IL7R, ITGA1, ITGA11, KCTD16, LOX, LRRC15, MAML2, NOX5, P4HA3, PABPC4L, PCDH12, PPIC, RAB27B, RSPO2, SARM1, SBSPON, SDPR, SGIP1, SHE, SLA, SLC22A…	4.11983e-05	1.79232	0.000153147	ECM Organization
hsa-miR-185-5p	3779	85	ABCA10, ABCA9, ACVRL1, ADAM12, AFAP1L2, ALDH1L2, ART4, ATP7B, BMP10, C15orf41, C1QTNF1, C1S, CALCRL, CCDC80, CD55, CD82, CD93, CDH11, CDH13, CDH5, CEBPD, CHRM2, CKAP4, COL1A1, COL5A1, COLEC10, CPA4, EGFLAM, EMCN, ENDOD1, ERG, EVI5, FAM114A1, FAM46A, FBLN5, FLT1, FNDC3B, GJA4, GLIS3, GREM2, HEATR5A, ICAM1, IL18R1, IL1R1, IL7R, ITGA1, KCND3, KCNQ5, KCTD16, LINGO2, LRP10, LRRC15, MALL, MASP1, NFATC2…	4.15682e-05	1.72362	0.000153978	ECM Organization
hsa-miR-548p	5154	141	ABHD15, ACSL1, ACTN2, AKAP10, ALKBH5, AMBN, ANKRD34B, ARL17A, BARX2, BMI1, BRD2, BTNL9, C11orf70, C17orf51, C2orf88, CACNB4, CAMK2B, CCDC117, CCSER1, CD302, CDH17, CDH20, CDKN2C, CNNM4, CXCL16, CXorf57, DIS3, DMTN, DUSP19, DUSP9, EML5, EML6, ENPP4, EPHA5, EPHA6, ERAP2, EXOC8, EYA4, FAM199X, FAM81A, FBXL3, FGF5, FGF9, FOXD2, FOXE1, FOXG1, FOXP2, FRK, GALNTL6, GGPS1, GJA3, GNL1, GPM6A, GPR180, GPRI…	1.27545e-05	1.59047	0.00015602	Transcription Regulation
hsa-miR-3659	2138	55	ADAM12, ALDH1L2, BDKRB2, BDNF, C3, CD55, CD82, CDH11, CDKN2B, COL15A1, COL1A2, COL3A1, COL4A6, DPP4, ECE1, ENDOD1, EVI5, FKBP10, FOSL2, GBP2, GLIS3, HOPX, HRH1, HTRA1, ICAM1, IL33, ITGA1, ITGA11, KCNE4, KCTD16, LINGO2, LOX, LRRC32, NFKBIZ, NIPAL3, NNMT, OLR1, OSMR, PARM1, PLA2R1, PPIC, PVR, ROBO4, SARM1, SCN3A, SHE, SLA, SLC14A1, TBX20, TGFBR2, TGM2, TMEM87B, TXNDC5, VCAM1, WISP1	4.27841e-05	1.91592	0.000157926	ECM Organization
hsa-miR-525-5p	4365	95	AKAP6, ALDH1L2, ARHGEF3, ARSI, ART4, ATP7B, BCO2, BDNF, C10orf54, C1QTNF1, C1S, CALCRL, CCDC80, CD55, CD93, CDH11, CDH5, CHPF, CKAP4, CLEC1B, COL5A1, COLEC10, DPP10, EHD3, EMCN, ENDOD1, F5, FAM114A1, FBLN2, FKBP14, FN1, GBP2, GLIS3, GPBAR1, GREM2, GRIA3, H2AFJ, HEG1, HRH1, HSPG2, IFIT3, IGF1, IL18R1, IL33, IL6ST, ITGA11, KCND3, KCNE4, KCNQ5, LRP10, LRRC15, LRRC32, MAML2, MFAP5, MORC4, MSRB3, NCOA…	4.42508e-05	1.68321	0.000162769	ECM Organization
hsa-miR-512-5p	3330	77	ABCA8, ALDH1L2, ART4, BDKRB2, BMP10, BMP6, C10orf54, C1S, C3, C7, CALCRL, CCDC80, CD55, CD93, CDH11, CDKN2B, COL4A6, EHD3, ERVV-1, FAM114A1, FMOD, FNDC3B, FOXF1, GBP2, GBP4, GLIS3, HEG1, ICAM1, IGF1, IL18R1, IL1R1, IL7R, ITGA1, KCND3, KCNE4, KCNQ5, KCTD16, LOX, LRRC15, LTBR, MAML2, MARCH3, MEST, MFI2, MORC4, NFATC2, NOX5, NUCB1, OSMR, PLA2R1, PLN, POFUT2, PPIC, PVR, S1PR1, SARM1, SLC14A1, SLC22A3…	4.45818e-05	1.75802	0.000163415	ECM Organization
hsa-miR-508-3p	1936	51	ADAM9, AKAP6, ARHGDIB, ART4, BDNF, BMP10, BMP6, C10orf54, CALCRL, CD55, COL15A1, CSRNP1, DPP10, EGFLAM, ENDOD1, FAM114A1, FAM46A, FBN1, FIBIN, FNDC3B, FOXF1, GBP1, GBP2, GBP5, GLIS3, GREM2, HRH1, IL1RL1, IL7R, KCND3, KCTD16, LMCD1, LRRC15, MAML2, MATN2, MFAP5, MORC4, PABPC4L, PCOLCE2, PRELP, S1PR1, SLC22A3, SLC4A4, SPARC, STXBP6, SYT10, TGFBR2, TGFBR3, TNFRSF9, TYRP1, VCAM1	4.51746e-05	1.95408	0.000165013	ECM Organization
hsa-miR-498	4605	99	ADAM12, ADAM9, AKAP6, ARHGEF3, ATP7B, BCO2, BMP10, C3, C7, CCDC80, CD55, CD93, CDH11, CDKN2B, CHSY3, CLEC1B, COL1A1, COL21A1, COL4A1, COL4A6, COLEC10, CSRNP1, CTSB, DPP10, DPP4, DRAM1, EHD3, EMCN, ERVV-1, EVI5, F5, FBN1, FIBIN, FKBP14, FKBP7, FNDC3B, FOSL2, GALNT1, GBP1, GBP3, HEATR5A, HEG1, HGF, HRH1, IGF1, IGFBP3, IL18R1, IL1R1, IL6, ITGA1, KCND3, KCNQ5, LAYN, LMCD1, LRP10, LUM, MALL, MASP1, MO…	4.66494e-05	1.66866	0.00016981	ECM Organization
hsa-miR-7977	5436	147	ABHD14B, ABHD15, ADAP2, ADCK3, AGAP2, AKAP10, ALKBH5, AQP6, C17orf51, C1orf115, C8orf33, CARD6, CCDC116, CCDC117, CCNO, CD302, CKLF, CRHR1, CSNK1E, DCDC2, DLX4, DMBX1, DMRTA2, DNAJC22, DUSP19, E2F2, EML5, EMX2, EN2, EPHA10, EPHA5, EXOC8, FAM132B, FAM81A, FBXL3, FHL1, FOXA1, FRK, GALNTL6, GFI1, GPR180, GPRIN3, H1F0, HAP1, HCAR1, HES5, HLA-DOA, HLA-DOB, HMG20A, HMX2, HMX3, HOXC12, HOXD10, HOXD13, H…	1.4138e-05	1.57773	0.000170957	Transcription Regulation
hsa-miR-181a-5p	2784	67	ACVRL1, AKAP6, ALDH1L2, ART4, C7, CALCRL, CD69, CDH13, CHRM2, CKAP4, COL4A1, COL5A1, COLEC10, CSGALNACT1, CSRNP1, DPP10, DRAM1, ENDOD1, ERG, EVI5, F5, FBN1, FKBP14, FOSL2, GALNT5, GLIS3, H2AFJ, HEG1, HOPX, IGF1, IL1R1, IL6ST, IL7R, KCTD16, LAYN, LRRC32, MSRB3, MYH15, NCOA7, NFATC2, NFKBIZ, NIPAL3, NOX5, P4HA2, P4HA3, PDLIM5, PLA2R1, PLN, POFUT2, PRCP, PTGS2, RAB27B, RSPO2, SARM1, SLC22A3, SLC4A4,…	4.77799e-05	1.8118	0.000173326	ECM Organization
hsa-miR-200b-3p	2785	67	ABCA10, ADAM12, AKAP6, BMP10, C15orf41, CCDC80, CD55, CDH11, CHSY3, COL21A1, COL4A1, CRHBP, CTSB, DPP10, EHD3, ENDOD1, ENTPD3, FAM114A1, FBLN5, FIBIN, FKBP14, FLT1, FN1, FNDC3B, FOSL2, GREM2, HEG1, HGF, HTR2B, IGF1, IL33, IL6ST, KCNA3, KCND3, KCNQ5, KCTD16, LAYN, LRRC15, MGP, NCOA7, NFKBIZ, NOX5, NXPE2, P4HA2, PABPC4L, PAPPA, PARM1, RAB27B, S1PR3, SARM1, SCN3A, SHE, SLC2A10, SLC4A4, SLC6A17, TBC1…	4.80098e-05	1.81103	0.000173561	ECM Organization
hsa-miR-1251-5p	2410	60	ABCA10, ACVRL1, AKAP6, ALDH1L2, C10orf54, C1S, C7, CCDC80, CD55, CHRM2, COLEC10, DRAM1, EGFLAM, EHD3, EMCN, ERP27, FAM114A1, FAM46A, FLT1, FNDC3B, FOSL2, FOXF1, GBP2, GLIS3, GREM2, IL7R, KCNQ5, KCTD16, LAYN, LOX, LRP10, LRRC15, MSRB3, NIPAL3, NNMT, OSMR, PAPPA, PARM1, PDLIM5, POFUT2, ROBO4, RSPO2, S1PR1, SBSPON, SGIP1, SHE, SLA, ST3GAL1, STOM, SYNPO, SYNPO2L, TBX20, TGFBR2, TMED10, TMEM87B, TSLP,…	4.89566e-05	1.86168	0.000176378	ECM Organization
hsa-miR-151a-3p	1872	50	ABCA9, ACVRL1, C3, CCDC68, CD69, EHD3, ENDOD1, FBN1, FKBP14, FN1, FOSL2, FSTL3, H2AFJ, HEATR5A, HSPB6, IL6ST, IL7R, KCNA3, KCND3, KCNE4, KCNQ5, KCTD16, LOX, LRP10, MASP1, MGP, NNMT, OSMR, PDLIM5, PLA2R1, PLD1, PLN, PPIC, RCN1, RSPO2, S1PR1, SBSPON, SGIP1, SHE, SLC22A3, SLC2A10, SLC6A17, STOM, STXBP6, SULF2, SYT10, TGFBR2, TNFRSF9, TTR, TYRP1	4.91811e-05	1.98107	0.000176582	ECM Organization
hsa-miR-142-5p	4567	128	ABHD15, ACSL1, AMBN, ARAP2, BMI1, C15orf40, C17orf51, C2orf88, CACNB4, CCDC117, CCSER1, CD302, CDADC1, CDH20, CNNM1, CNNM4, CXorf57, DUSP19, ELOVL3, EML5, ENPP4, EPHA5, EPHA6, EXOC6, EXOC8, EYA4, FAM199X, FAM81A, FEM1B, FGF9, FOXA1, FOXC1, FOXD2, FOXE1, FOXP2, FRK, GGPS1, GOLGA8K, GPR180, GPRASP2, GPRIN3, H1F0, HIRIP3, HOXC12, HOXD11, HOXD13, HPCAL4, HS6ST3, HSPA1B, HSPA4L, KIAA0907, KLF12, KLHL1…	1.52286e-05	1.61539	0.000182051	Transcription Regulation
hsa-miR-582-5p	3664	107	ABCB1, ARAP2, C15orf40, C17orf51, CCDC117, CCSER1, CD302, CDKN2C, CKLF, CNNM1, CNNM4, DCDC2, DCT, DIS3, DUSP19, E2F2, EDC3, EML5, EPHA5, ERAP2, EXOC8, FAM199X, FAM81A, FBXL3, FEM1B, FGF5, FOXC1, FOXP2, GFI1, GGPS1, GLRB, GNL1, GOLGA8K, GPR180, GPRIN3, GRID1, HCAR1, HDAC8, HMX2, HNF4G, HOXA4, HOXD10, HSPA1B, HSPA4L, IAH1, ITGAL, KAZALD1, KLF12, KLHL11, KPNA5, LHX4, LHX9, LMBRD2, LONRF2, LONRF3, MA…	1.59686e-05	1.6582	0.000188752	Transcription Regulation
hsa-miR-92a-2-5p	4097	90	ADAM12, AKAP6, ANO1, ARSI, BDKRB2, BDNF, BIK, BMP6, C10orf54, C1QTNF1, C1S, C3, C7, CCDC80, CD55, CD93, CDH11, CDH5, CDKN2B, CEBPD, CHPF, CHRM2, CLEC2B, COL15A1, COL1A1, COL4A5, CPQ, CSRNP1, DLL4, EHD3, ENDOD1, EVI5, FAM114A1, FKBP10, FOXF1, FSTL3, GALNT1, GBP4, GBP5, GJA4, GLIS3, GREM2, H2AFJ, HEG1, HGF, IGF1, IL1R1, IL1RL1, ITGA11, KCNA3, KCND3, KCNE4, LMCD1, LRP10, LRRC15, LRRC32, MARCH3, MASP…	5.37899e-05	1.68831	0.000192221	ECM Organization
hsa-miR-1263	1429	41	ADAMTSL5, ALDH1L2, BMP6, CCDC80, CDH11, CDH13, CHSY3, COL5A1, COLEC10, EGFL6, FAM114A1, FBN1, FIBIN, FOSL2, GBP1, GBP3, GBP5, IGF1, IL18R1, IL1RL1, KCND3, LRRC15, NCOA7, NIPAL3, NOX5, PABPC4L, PLD1, PPIC, PTGS2, RAB27B, SARM1, SHE, SLC2A10, SLC46A3, SLIT3, SVEP1, TGM2, TMED10, TNFRSF9, TTR, ZNF469	5.39023e-05	2.11002	0.000192221	ECM Organization
hsa-miR-3065-5p	4454	125	ACTN2, ALKBH5, AMBN, BMI1, BRD2, C11orf70, C1orf115, C2orf88, C5orf63, CACNB4, CAT, CDADC1, CDH17, CNNM4, DCDC2, DIS3, DMRTA2, E2F2, EN2, ENPP4, EPHA6, EXOC6, EXOC8, EYA4, FEM1B, FGF5, FGF9, FOXC1, FOXG1, FOXP2, GFI1, GGPS1, GLRB, GNL1, GPM6A, GPRIN3, H1F0, HAP1, HCAR1, HES7, HLA-DOA, HMX2, HNF4G, HOXA4, HOXC11, HOXD9, HS6ST3, IAH1, IRF8, ISL2, KCNC1, KLHL11, KLHL15, KPNA5, KRTAP19-1, LHX2, LHX4,…	1.68467e-05	1.61221	0.000196919	Transcription Regulation
hsa-miR-676-3p	2470	61	ABCA10, ANO1, ARHGEF3, ART4, BDKRB2, C10orf54, C1QTNF1, CD55, CD93, CDH11, CHSY3, CLEC1B, DPP10, EHD3, ENDOD1, ERG, FLT1, FOSL2, FSTL3, GALNT5, GBP1, GBP5, GLIS3, HTRA1, IL1RL1, IL6, IL6ST, ITGA11, KCND3, KCNE4, KCTD16, LAYN, LMCD1, LOXL4, MATN2, MSRB3, MYH15, NFATC2, NID2, PABPC4L, PAPPA, PDLIM5, POFUT2, PRELP, PTGS2, PVR, RCN1, S1PR1, SARM1, SHE, SLA, SLC22A2, SMCO3, SULF2, TBC1D8B, TBX20, TGFB…	5.79448e-05	1.84771	0.000205939	ECM Organization
hsa-miR-670-3p	4563	98	ACVRL1, AKAP6, ANO1, ARHGEF3, ART4, BDNF, BMP10, C15orf41, C7, CCDC68, CD69, CD93, CDH11, CDKN2B, CEBPD, CHRM2, COLEC10, CSGALNACT1, CSRNP1, CTSB, CXCL1, CXCL14, DPP10, EHD3, EMCN, ENDOD1, FAM114A1, FAM46A, FBLN2, FBLN5, FBN1, FKBP14, FLT1, FMOD, FOSL2, FSTL3, GALNT5, GBP3, GBP4, GFRA3, GLIS3, HEG1, HGF, HRH1, IGF1, IGFBP3, IL1R1, IL33, IL6ST, ITGA1, KCNA3, KCND3, KCNE4, KCNQ5, KCTD16, LOXL4, LRP…	5.85399e-05	1.66361	0.000207354	ECM Organization
hsa-miR-374a-3p	3592	105	ARAP2, BARX2, C17orf51, C8orf33, CACNB4, CAT, CCDC117, CCSER1, CD302, CNPY1, DCT, DIS3, DNAJC22, DUSP19, EDC3, EML6, EMX2, ENPP4, EPHA5, EPHA6, ERAP2, EXOC8, FAM199X, FEM1B, FGF5, FGF9, FOXE1, FOXP2, GGPS1, GOLGA8K, GPR180, GPRIN3, GRID1, HAP1, HIRIP3, HLA-DOA, HLA-DPA1, HLA-DRB1, HLA-DRB5, HMX3, HOXD11, HOXD13, HOXD9, HS6ST3, HSPA4L, IDI1, ISL2, KIAA0100, KLF12, KPNA5, LAMA4, LHX9, LMBRD2, LONRF…	1.85788e-05	1.65619	0.000212508	Transcription Regulation
hsa-miR-4668-5p	5458	147	ABHD15, ACSL1, AGAP2, AKAP10, AQP6, ATP6V1B1, BMP8B, BRD2, BTNL9, C15orf40, C17orf51, C2orf88, C5orf63, CACNB4, CCDC117, CCNO, CCSER1, CDH17, CNNM1, CNNM4, CNPY1, CXCL16, DIS3, DLX4, DMTN, E2F2, EDC3, ELOVL3, EML5, EN2, EPHA6, EXOC8, FAM132B, FBXL3, FEM1B, FOXA1, FOXD2, FOXE1, FOXG1, FOXP2, GGPS1, GJA3, GNL1, GOLGA8K, GPM6A, GPR180, GPRIN3, HAP1, HCAR1, HDAC8, HES7, HLA-DMB, HLA-DOA, HLA-DPA1, HM…	1.85844e-05	1.56908	0.000212508	Transcription Regulation
hsa-miR-1298-5p	3118	94	ACSS1, ADAP2, ADCK3, AKAP10, ALG1L, ANKRD34B, BMI1, BMP8B, C11orf70, C17orf51, C1orf115, C2orf88, C8orf34, CACNB4, CD302, CDH20, CGA, CNPY1, CORO6, CRHR1, DCDC2, DCT, DMBX1, EML5, EN2, EPHA5, ERAP2, EXOC8, EYA4, FAM132B, FAM199X, FEM1B, FOXG1, FRK, GFI1, GNL1, GOLGA8K, GPR180, GPRIN3, H1F0, HCAR1, HLA-DQB1, HLA-DRB1, HLA-F, HNF4G, HOXC12, HOXD11, HOXD9, HS6ST3, HSPA4L, HYKK, INHBB, IRF8, KAZALD1,…	1.97793e-05	1.69675	0.00022374	Transcription Regulation
hsa-miR-200c-5p	1543	43	ABCA9, ADAMTSL5, ART4, C3, C7, CALCRL, CD55, CDH11, CDH13, CDKN2B, COLEC10, CXCL14, EHD3, EVI5, FLT1, FN1, GALNT1, GBP2, HEG1, HGF, IGF1, IL1RL1, IL6ST, KCND3, KCNQ5, KCTD16, LRP10, LRRN4, MFAP5, MORC4, NFATC2, NIPAL3, NNMT, NOX5, PLN, PRELP, RAB27B, S1PR1, SLIT3, SRPX2, SYNPO, TGFBR2, TYRP1	6.34285e-05	2.05085	0.000223916	ECM Organization
hsa-miR-34c-3p	2566	81	ABHD14B, BMI1, C2orf88, C5orf63, CACNB4, CNPY1, DCDC2, DCT, DNAJC12, DUSP19, EML6, EPHA5, EXOC8, FAM81A, FEM1B, FHL1, FRK, GALNTL6, GJA3, GNL1, GOLGA8K, GPM6A, GPR180, GPRIN3, GRID1, HLA-DOB, HLA-DQB1, HMG20A, HMX3, HOXD10, HOXD11, HOXD13, HOXD9, IDI1, ISL2, KCNC1, KLF12, KLHL11, KPNA5, LAMA4, LMBRD2, LONRF3, LRRK2, MAK, MANSC1, MAP3K13, MCIDAS, MEGF11, MFSD6, MOCOS, MYOM2, NR2F2, ONECUT2, OPHN1,…	2.00689e-05	1.76351	0.000224601	Transcription Regulation
hsa-miR-378a-5p	4599	128	ABHD14B, ACTN2, ADAM11, ALPK1, AMBN, BMP8B, BOLA1, C15orf40, C17orf51, C5orf63, C8orf34, CCNO, CDH17, CNNM1, CNPY1, CRHR1, CSNK1E, DCDC2, DIS3, DMBX1, DNAJC22, DUSP9, E2F2, EML5, EML6, ENPP4, ERAP2, FAM81A, FBXL3, FOXA1, FOXE1, FRK, GALNTL6, GGPS1, GJA3, GNL1, GOLGA8K, GPR180, GPRIN3, HAP1, HCAR1, HLA-DOA, HLA-DOB, HLA-F, HMG20A, HMX2, HMX3, HOXC12, HOXC13, HPSE, HS6ST3, HSPA1B, HSPA1L, HSPA4L, I…	2.10528e-05	1.60085	0.000228671	Transcription Regulation
hsa-miR-629-3p	4962	136	ABHD15, ADAM11, AGAP2, AQP6, ARAP2, ARL17B, BARX2, BMP8B, BTNL9, C11orf70, C15orf40, C1orf115, C5orf63, CACNB4, CCDC117, CNNM1, DCT, DLX4, DNAJC22, DUSP19, EML5, EMX2, EPHA5, EPHA6, EXOC8, EYA4, FBXL3, FEM1B, FGF5, FGF9, FOXC1, FOXE1, FOXP2, FRK, GLRB, GNL1, GPRIN3, GRID1, HAP1, HCAR1, HES7, HLA-F, HMG20A, HMX2, HOXC11, HOXC12, HOXD1, HOXD11, HOXD9, HPCAL4, HSPA1B, HSPA4L, HYKK, ITGAL, KAZALD1, K…	2.10794e-05	1.58449	0.000228671	Transcription Regulation
hsa-miR-5010-3p	4255	120	ABHD15, ACSL1, ACSS1, ACYP1, AGAP2, ALPK1, ANKRD34B, APOA1BP, ARAP2, ATP6V1B1, BMP8B, C15orf40, C17orf51, C2orf88, C5orf63, CACNB4, CCDC117, CCSER1, CD302, CDKN2C, CNNM4, DIS3, DLL1, DUSP19, EML5, EML6, EMX2, ENPP4, EPHA5, EYA4, FAM132B, FBXL3, FEM1B, FOXA1, FOXG1, FOXP2, FRK, GFI1, GJA3, GLRB, GNL1, GOLGA8K, GPR180, GPRASP2, GPRIN3, HDAC8, HLA-DOA, HMG20A, HMX3, HNF4G, HOXC11, HOXD10, HOXD11, HS…	2.10847e-05	1.61249	0.000228671	Transcription Regulation
hsa-miR-328-3p	2492	61	ADAM12, AKAP6, ALDH1L2, ARHGDIB, ARHGEF3, BDNF, CCDC68, CCDC80, CD93, CDH11, CDH5, COL1A1, COL4A2, COLEC10, CSRNP1, DLL4, EHD3, EMCN, F5, FIBIN, FKBP10, FKBP14, FMOD, FNDC3B, GALNT5, H2AFJ, HTRA3, ICAM1, IL1RL1, IL7R, ITGA11, KCND3, KCNQ5, KCTD16, LMCD1, LRP10, LRRC15, LRRC32, LTBP3, MSRB3, NIPAL3, NOX5, NUCB1, OSMR, PAPPA, PDLIM5, PLOD2, PLVAP, PRELP, S1PR3, SLA, SLC22A3, SLIT3, SRPX2, SYNPO2L, …	6.52713e-05	1.82893	0.00022965	ECM Organization
hsa-miR-514a-3p	2915	89	AKAP10, ANKRD34B, BMI1, C17orf51, C1orf115, C2orf88, C5orf63, C8orf33, CACNB4, CARD6, CCDC117, DUSP19, EMX2, EPHA5, EPHA6, EYA4, FAM199X, FEM1B, FOXC1, FOXE1, FOXP2, FRK, GALNTL6, GLRB, GPM6A, GPRASP2, GPRIN3, GRID1, HCAR1, HLA-DOB, HLA-DRB1, HLA-DRB5, HS6ST3, HSPA4L, IRF8, ISL2, KLF12, KLHL15, LAMA4, LHX9, LMBRD2, LONRF2, LONRF3, LRRK2, MCOLN2, MFSD6, MGAT4A, MPI, MYOM3, NCOR1, NDFIP2, NEUROG2, …	2.16729e-05	1.71223	0.000232652	Transcription Regulation
hsa-miR-376a-5p	2800	86	ABCB1, ABHD15, ACYP1, ADAP2, ALKBH5, AQP6, BTBD6, BTNL9, CDKN2C, CNNM4, DCDC2, DIS3, EML5, EPHA5, FAM199X, FBXL3, FEM1B, FGF9, FOXP2, FRK, GFI1, GGPS1, GJA3, GPM6A, H1F0, HLA-DRB1, HLA-DRB5, HNF4G, HOXA4, HOXC12, HOXD11, HPCAL4, HSPA1B, HSPA1L, HSPA4L, KAZALD1, KLF12, KLHL15, LAMA3, LAMA4, LDHC, LHX2, LHX9, LONRF2, LONRF3, LYSMD1, MACROD2, MAK, MEGF11, MFSD6, MGAT4A, MKX, MR1, NCR3LG1, NKD2, NMUR…	2.24145e-05	1.71815	0.000234432	Transcription Regulation
hsa-miR-2278	3989	114	ABHD14B, ABHD15, ACSL1, ADAP2, ALKBH5, AQP6, ARHGDIG, BARHL2, BOLA1, BTBD6, C17orf51, C5orf63, C8orf34, CCDC116, CD302, CNNM1, CNNM4, CSNK1E, DMTN, E2F2, EDC3, EN2, ENPP4, EPHA10, EPHA5, ERAP2, FAM199X, FBXL8, FEM1B, FHL1, FOXD2, FOXE1, FRK, GALNTL6, GBX1, GFI1, GLRB, GPR180, GPRIN3, GRIN2C, HAP1, HCAR1, HDAC8, HES7, HLA-DOA, HMX3, HOXC13, HOXD1, HOXD11, HOXD9, HPSE, HS6ST3, HSPA4L, IL15RA, INHBB…	2.25519e-05	1.62792	0.000234432	Transcription Regulation
hsa-miR-629-5p	2924	89	ABCB1, ABHD15, ACTN2, ADCK3, BMI1, BMP8B, C2orf88, C5orf63, CCDC117, CCSER1, CD302, CDH20, CSNK1E, DCT, DMBX1, DMRT3, DOC2A, DUSP19, EML6, ERAP2, FAM50B, FAM81A, FBXL3, FEM1B, FGF5, FRK, GALNTL6, GLRB, GOLGA8K, GPR180, GPRIN3, H1F0, HLA-DOB, HMG20A, HMX3, HOXA4, HOXC13, HOXD10, HOXD11, HS6ST3, HSPA1B, HYKK, ISL2, KCNC1, KLHL11, LMX1B, MACROD2, MAN2A2, MCOLN2, MFSD6, MNX1, MR1, NCR3LG1, NPTX1, NRN…	2.27131e-05	1.70598	0.000234432	Transcription Regulation
hsa-miR-148a-3p	2499	79	AGAP2, ANKRD34B, ARAP2, BMP8B, C17orf51, C5orf63, CAT, CCNO, CDH20, CRHR1, DCDC2, DCT, DLL1, DMTN, DNAJC22, DUSP9, E2F2, EDC3, EML5, EML6, EPHA5, EPHA6, FAM199X, FGF5, FRK, GJA3, GNL1, GPM6A, GPRIN3, HLA-DOA, HLA-DOB, HLA-F, HOXC12, HOXD13, HOXD9, HSPA4L, ITGAL, KCNC1, KLF12, LAMA3, LMBRD2, LMX1B, LONRF2, LTK, MFSD6, MOCOS, MR1, MYOM3, NALCN, NCOR1, NCR3LG1, NKX2-4, NR3C2, NTN1, OPHN1, OTX1, PAX1…	2.27301e-05	1.7622	0.000234432	Transcription Regulation
hsa-miR-3675-5p	1745	47	ADAM12, AKAP6, ALDH1L2, ATP7B, C1QTNF1, C7, CD55, CDH5, CHSY3, COL4A2, ECE1, EMCN, ENDOD1, F5, FAM114A1, FIBIN, FKBP7, FMOD, GBP2, HSPG2, IGF1, IL7R, ITGA1, ITGA11, KCND3, KCTD16, LRP10, MAML2, MARCH3, NIPAL3, NOX5, PARM1, PDLIM5, PPIC, PRELP, SBSPON, SLC14A1, SLC22A3, SLC6A17, SLIT3, SNCAIP, SOD3, SRPX2, SULF2, SYNPO, TSPAN5, UACA	6.78971e-05	1.989	0.000238092	ECM Organization
hsa-miR-589-5p	2929	89	ACSL1, ACTN2, ADCK3, ALPK1, AQP6, C1QL4, CCDC117, CNNM1, DIS3, DLL1, DMBX1, DNAJC12, DNAJC22, DUSP19, E2F2, ENPP4, EPHA5, EXOC8, FAM132B, FAM199X, FAM81A, FBXL3, FOXE1, FRK, GPR180, GPRIN3, GRID1, HDAC8, HLA-DOB, HLA-DRB5, HLA-F, HMG20A, HNF4G, HOXC12, HOXD11, HSPA1A, IL15RA, KCNC1, KCNIP3, KLF12, KLHL11, KLHL15, LAMA4, LMBRD2, LONRF2, LYSMD1, MAK, MANSC1, MEGF11, MFSD6, MOCOS, MR1, MYT1, NCR3LG1…	2.34127e-05	1.70253	0.000239128	Transcription Regulation
hsa-miR-181a-2-3p	3438	101	ABHD15, ACTN2, ADAM11, AGAP2, ARAP2, BARX2, BMI1, C17orf51, C2orf88, C5orf63, C8orf33, CCNO, CD207, CLEC4F, CNNM1, CNNM4, CXorf57, DCT, DIS3, DMRTA2, DOC2A, E2F2, EMX2, EPHA5, EXOC8, FAM132B, FEM1B, FOXP2, FRK, GALNTL6, GJA3, GNL1, GPM6A, GPRIN3, HAP1, HIRIP3, HLA-DOA, HOXC12, HOXD9, HS6ST3, KCNC1, KCNIP3, KDM5C, KLF12, KLHL11, LHX9, LMX1B, LONRF2, LONRF3, MAN2A2, MCIDAS, MCOLN2, MED9, MKX, MR1, …	2.3816e-05	1.65837	0.000240908	Transcription Regulation
hsa-miR-335-5p	3545	80	ABCA10, ACVRL1, ADAM12, ALDH1L2, BMP10, BMP6, C10orf54, CCDC68, CCDC80, CCL2, CD55, CDH11, CHRM2, COL1A1, COL4A6, COL5A1, COLEC10, CPA4, CSRNP1, CTBS, DPP10, DRAM1, ECE1, EHD3, ENDOD1, ENTPD3, ERVV-1, ERVV-2, EVI5, F5, FAM46A, FBLN2, FNDC3B, FOSL2, GALNT1, GBP2, GBP4, GFRA3, GJA4, GREM2, HGF, HRH1, IL1R1, IL6ST, IL7R, ITGA1, LAMB2, LOXL4, LRP10, LRRC32, MARCH3, MEST, NCOA7, NIPAL3, OLR1, OSMR, P4…	7.01668e-05	1.71578	0.000245234	ECM Organization
hsa-miR-339-5p	3340	99	ADCK3, AGAP2, ARHGDIG, BMP8B, C17orf51, C1orf115, C8orf33, CCNO, CDADC1, CNNM1, CORO6, DIS3, DMRT3, DOC2A, E2F2, EML5, EML6, EPHA10, EPHA5, EPHA6, EXOC8, FAM132B, FAM199X, FBXL3, FEM1B, FGF5, FGF9, FHL1, FLT4, FRK, GJA3, GPRIN3, HAP1, HCAR1, HES7, HLA-DOA, HLA-DOB, HOXC11, HOXD11, HPSE, HS6ST3, HSPA1B, IAH1, KCNC1, KCNJ11, KLHL11, KPNA5, LHX4, LMX1B, LONRF2, LYSMD1, MAK, MAN2A2, MED9, MFSD6, MGAT…	2.49657e-05	1.67244	0.000250133	Transcription Regulation
hsa-miR-4682	3353	99	ABHD15, ACSL1, ACSS1, ACTN2, AGAP2, ALKBH5, C15orf40, C1QL4, C2orf88, C5orf63, C8orf33, CAMK2B, CAT, CCSER1, CNNM1, DCT, DNAJC22, DUSP19, E2F2, EDC3, EN2, EXOC6, EYA4, FAM199X, FEM1B, FGF5, FOXD2, FOXE1, FOXP2, GNL1, GPR180, GPRIN3, GRID1, HAP1, HES5, HIRIP3, HOXD9, HPCAL4, HS6ST3, HSPA1A, HSPA1B, HSPA4L, ICAM2, IL15RA, ISL2, KAZALD1, KCNJ11, KLF12, KLHL11, KPNA5, LAMA4, LDHC, LHX4, LMBRD2, LONRF…	2.59825e-05	1.66458	0.000257864	Transcription Regulation
hsa-miR-374a-3p	3592	81	ALDH1L2, ART4, ATP7B, BDKRB2, BDNF, CALCRL, CCDC68, CCDC80, CD93, CDH13, CKAP4, COL3A1, COL4A2, COLEC10, CTBS, DPP10, EHD3, ENDOD1, ERLEC1, EVI5, FAM114A1, FIBIN, FKBP14, FKBP7, FLT1, FNDC3B, FOSL2, GALNT1, GALNT5, GBP1, GBP2, GLIS3, HEATR5A, HGF, IGF1, IL1R1, IL1RL1, IL33, IL6ST, KCNE4, KCNQ5, LAYN, LMCD1, LOX, LTBP3, LUM, MARCH3, MATN2, MFAP5, NCOA7, NNMT, NUCB1, OLR1, P4HA2, PABPC4L, PARM1, PD…	7.57036e-05	1.71713	0.000263709	ECM Organization
hsa-miR-16-1-3p	3267	75	ABCA10, ABCA8, ADAM12, AKAP6, ALDH1L2, ANO1, C7, CCDC68, CD55, CD69, CDH11, CEBPD, CHRM2, CHSY3, COL21A1, COLEC10, DPP4, ENDOD1, ENTPD3, ERG, ERVV-1, FAM46A, FBN1, FIBIN, FILIP1L, FKBP14, FN1, GALNT1, GBP1, GBP2, GBP3, GLIS3, HEATR5A, HEG1, HGF, ICAM1, IGF1, IL1RL1, IL6ST, ITGA1, KCNA3, KCNQ5, MAML2, MSRB3, NIPAL3, PDLIM5, POFUT2, PPIC, PVR, RAB27B, RASGRP3, SHE, SLC14A1, SLC22A2, SLC22A3, SLC46A…	7.62623e-05	1.73689	0.000264779	ECM Organization
hsa-miR-6761-5p	4092	116	ABHD14B, ABHD15, ACSL1, ADAP2, ALKBH5, AQP6, C11orf70, C17orf51, C2orf88, CACNB4, CCDC117, CCNO, CDADC1, CDH20, CNNM1, CSNK1E, DCT, DIS3, DMBX1, DMRTA2, DNAJC22, DNPH1, DUSP9, E2F2, EDC3, EPHA5, ERAP2, EXOC8, EYA4, FAM132B, FAM199X, FBXL3, FEM1B, FRK, GJA3, GPRIN3, HAP1, HCAR1, HES7, HLA-DMB, HLA-DOA, HOXC13, HOXD11, HOXD13, HPCAL4, HPSE, HS6ST3, HSPA4L, IDI1, ISL2, ITGAL, KCNC1, KIAA0907, KLHL11…	2.7203e-05	1.61528	0.000265044	Transcription Regulation
hsa-miR-625-3p	2553	80	ABCB1, ABHD15, ACSL1, BMI1, C15orf40, CACNB4, CARD6, CCSER1, CNPY1, CXorf57, DCT, DIS3, DUSP19, ENPP4, EPHA5, EPHA6, ERAP2, EXOC8, FAM199X, FBXL3, FEM1B, FOXG1, FOXP2, FRK, GGPS1, GJA3, GPM6A, GPR180, GPRIN3, HLA-DRB5, HNF4G, HOXC11, HOXC13, HOXD11, HPSE, HSPA4L, KAZALD1, KLF12, KLHL11, KLHL15, LHX9, LMBRD2, MFSD6, MKX, MOCOS, MR1, NCR3LG1, NR2F2, OPHN1, PAX6, PAX9, PI15, POU3F3, POU4F1, PRDM13, …	2.72098e-05	1.74635	0.000265044	Transcription Regulation
hsa-miR-1306-5p	3432	78	ACVRL1, AKAP6, ALDH1L2, ANO1, ARHGEF3, BCO2, BDNF, BIK, BMP6, C10orf54, C1QTNF1, C3, CCDC80, CD55, CD93, CDH13, COL4A1, COL4A2, COLEC10, CSRNP1, CTSA, DLL4, DPP10, DRAM1, ECE1, EHD3, EMCN, ENDOD1, ERG, FAM114A1, FKBP14, FNDC3B, FOSL2, GBP5, GFRA3, GLIS3, H2AFJ, HEG1, HRH1, HSPG2, ICAM1, IL6ST, IL7R, KCND3, KCNE4, LAYN, LRP10, LRRC15, MFI2, NFATC2, NOX5, NUCB1, NXPE2, P4HB, PCDH12, PLD1, PLN, PLVA…	7.67032e-05	1.72472	0.000265433	ECM Organization
hsa-miR-92a-2-5p	4097	116	ABHD14B, ACSS1, ADAM11, ADAP2, AKAP10, BARHL2, BMI1, BMP8B, BRD2, C15orf40, C17orf51, C1orf115, C1QL4, CCDC116, CCDC117, CCSER1, CDH17, CNNM1, CNNM4, CNPY1, CXCL16, DIS3, DMBX1, DOC2A, DUSP9, ECEL1, EDC3, EML6, EPHA5, ERAP2, FAM132B, FBXL8, FGF5, FLT4, FRK, GBX1, GJA3, GNL1, GPRIN3, H1F0, HCAR1, HLA-DQB1, HMG20A, HNF4G, HOXD13, HOXD9, HPCAL4, HS6ST3, HSPA4L, INHBB, IRF8, ISL2, ITGAL, KAZALD1, KCN…	2.75804e-05	1.6128	0.000266189	Transcription Regulation
hsa-miR-501-5p	3137	94	ABHD15, ADAP2, BTNL9, C15orf40, C17orf51, C2orf88, C5orf63, C8orf34, CACNB4, CCSER1, CGA, CNNM4, DIS3, DLL1, DUSP19, EDC3, EML5, ENPP4, EPHA6, FAM199X, FAM81A, FBXL3, FGF5, FOXC1, FOXE1, FRK, GPR180, GPRIN3, HAP1, HES5, HLA-DOB, HOXC13, HPCAL4, HPSE, HS6ST3, HSPA4L, ISL2, KCNC1, KLHL11, KLHL15, KPNA5, LAMA3, LDHC, LHX9, LMBRD2, LMX1B, LONRF2, MACROD2, MAN2A2, MCOLN2, MFSD6, MGAT4A, MPI, MR1, NALC…	2.81984e-05	1.68444	0.00026968	Transcription Regulation
hsa-miR-4791	1767	47	ABCA8, ADAM12, ATP7B, BMP10, CALCRL, CCDC80, CDH11, CDH5, CLUL1, COLEC10, CSGALNACT1, EGFL6, EMCN, F5, FILIP1L, FNDC3B, FOSL2, FSTL3, GALNT1, GBP4, GLIS3, IL18R1, IL1RL1, ITGA1, ITGA11, KCNQ5, LRP10, MAML2, NCOA7, P4HA3, PAPPA, PARM1, PLN, PRELP, PVR, RSPO2, SGIP1, SLC22A3, SLIT3, SRPX2, ST3GAL1, STOM, TBC1D8B, TBX20, TFPI, TMEM87B, YIPF5	7.85404e-05	1.96142	0.0002709	ECM Organization
hsa-miR-1266-5p	3795	84	ACVRL1, ADAM12, AFAP1L2, ANO1, ATP7B, BDKRB2, BMP10, C10orf54, C1QTNF1, C3, CCDC80, CD82, CDH11, CDH5, CDKN2B, CHSY3, COLEC10, DPP4, ECE1, EHD3, EMCN, ENDOD1, ERG, EVI5, FAM114A1, FBN1, FIBIN, FKBP10, FOSL2, FOXF1, GBP3, GJA4, GLIS3, HSPG2, ICAM1, IL1R1, IL7R, ITGA11, KCND3, KCNQ5, KCTD16, LAYN, LRP10, LRRC15, LTBP1, MARCH3, MYH15, NFATC2, NIPAL3, NNMT, NOX5, P4HA3, PAPPA, PCDH12, PCOLCE2, PLA2R1…	8.21811e-05	1.68694	0.000282531	ECM Organization
hsa-miR-664a-3p	4612	98	ABCA10, ADAM12, ALDH1L2, ARHGEF3, BDKRB2, BMP10, CALCRL, CCDC80, CD55, CDH11, CDH13, CHSY3, CLEC1B, COL4A1, COLEC10, CRHBP, CTBS, CXCL14, EGFLAM, EHD3, EMCN, ERVV-1, EVI5, F5, FAM114A1, FAM46A, FIBIN, FKBP7, FNDC3B, FOSL2, GALNT5, GBP2, GLIS3, GREM2, H2AFJ, HEATR5A, IGF1, IL18R1, IL1RL1, IL6ST, ITGA1, KCNA3, KCND3, KCNQ5, LOX, LUM, MAML2, MARCH3, MATN2, MEST, MYH15, NCOA7, NIPAL3, NNMT, NUCB1, P4…	8.48954e-05	1.64089	0.000290587	ECM Organization
hsa-miR-30c-1-3p	1417	40	ABCA10, ADAM12, ANO1, ATP7B, C3, CD55, CDH13, CHPF, CHRM2, COL3A1, COLEC10, CPA4, DPP4, ECE1, EHD3, ENDOD1, ENTPD3, GALNT5, GBP4, GLIS3, HTRA1, IL7R, KCTD16, LAYN, LMCD1, LRRC32, LTBR, MAML2, MORC4, PLD1, RAB27B, RCN3, SCN3A, SLIT3, SULF2, SYNPO, TBX4, TGFBR2, TTR, VCAM1	8.50768e-05	2.06886	0.000290587	ECM Organization
hsa-let-7f-2-3p	1999	66	ABHD15, ACSS1, BMI1, C11orf70, CACNB4, CARD6, CCSER1, CD302, CDKN2C, CXorf57, DCT, DIS3, EML6, ENPP4, EPHA5, FAM199X, FAM81A, FEM1B, GJA3, GNL1, GPM6A, GPRIN3, HLA-DOB, HMG20A, HMX2, HMX3, HS6ST3, HSPA4L, IL15RA, INHBB, KCNIP3, KLF12, LDHC, LHX9, LMBRD2, LONRF2, LONRF3, MAP3K13, MFSD6, MGAT4A, NALCN, NR2F2, NR3C2, ONECUT2, OPHN1, PAX6, PEX11A, PHF8, RNF150, RTN1, RWDD2B, SDHA, SFTA3, SIDT1, SIM1,…	3.06822e-05	1.82322	0.00029079	Transcription Regulation
hsa-miR-20a-3p	3496	79	ABCA9, ADAM12, ADAM9, AKAP6, ART4, C7, CALCRL, CCDC68, CCDC80, CD93, CHRM2, CHSY3, CKAP4, COL1A2, COL5A1, CTBS, EHD3, EMCN, ENDOD1, ENTPD3, ERVV-1, EVI5, F5, FBLN5, FIBIN, FLT1, FOSL2, FSTL3, GBP2, GBP4, IGF1, IGFBP3, IL6ST, IL7R, ITGA1, KCTD16, LMCD1, LUM, MARCH3, MASP1, MATN2, MEST, MFI2, MSRB3, MYH15, NCOA7, NID2, NIPAL3, NOX5, PAPPA, PCDH12, PDLIM5, PLD1, PLN, POFUT2, PPIC, PRCP, PRELP, PSG4,…	8.68786e-05	1.71567	0.000295781	ECM Organization
hsa-miR-4448	3315	98	ACSL1, ADAM11, ADAP2, ARAP2, ARL17B, BMP8B, C11orf70, C15orf40, C1orf115, C1QL4, C2orf88, C5orf63, C8orf33, CDKN2C, CNNM4, CRHR1, CSNK1E, DCDC2, DIS3, DMBX1, DMRTA2, DNPH1, E2F2, EDC3, EPHA5, EPHA6, FAM199X, FBXL3, FEM1B, FHL1, FLT4, FOXC1, FOXE1, FOXG1, FRK, GRID1, HAP1, HMG20A, HMX2, HOXC12, HOXD11, HPSE, HSPA4L, IL15RA, KAZALD1, KCNIP3, KDM5C, KLF12, KLF4, KPNA5, LAMA4, LHX4, LMBRD2, LMX1B, LO…	3.19124e-05	1.66512	0.000299748	Transcription Regulation
hsa-miR-30a-3p	4191	118	AMBN, BMI1, C17orf51, C2orf88, C5orf63, CACNB4, CD302, CDADC1, CNNM1, CNPY1, DCT, DIS3, DMBX1, E2F2, EDC3, ELOVL3, EML5, EML6, EPHA10, EPHA6, EXOC8, FEM1B, FGF9, FOXG1, FOXP2, GGPS1, GJA3, GNL1, GOLGA8K, GPR180, GPRIN3, HDAC8, HIRIP3, HLA-DOB, HLA-DQB1, HLA-DRB1, HLA-DRB5, HOXD11, HOXD9, HS6ST3, HSPA1B, HSPA4L, INHBB, IRF8, ISL2, KAZALD1, KCNJ11, KLHL11, KLHL15, LHX4, LMBRD2, LONRF2, LONRF3, LYSM…	3.22415e-05	1.60526	0.00030016	Transcription Regulation
hsa-miR-1246	2466	60	AKAP6, C10orf54, C1S, C3, C7, CALCRL, CCDC68, CCDC80, CD55, CDH11, CDH5, COL15A1, COLEC10, CSGALNACT1, DRAM1, EHD3, F5, FAM46A, FKBP7, FOSL2, GBP4, GLIS3, IL6ST, ITGA1, KCND3, KCTD16, LRRC15, LUM, MAML2, MARCH3, MATN2, NCOA7, NIPAL3, NNMT, NOX5, NXPE2, PABPC4L, PARM1, PLD1, POSTN, PRELP, RAB27B, RASGRP3, RCN1, SCN3A, SGIP1, SHE, SLA, SLC4A4, SLC7A4, SLIT3, SULF2, TGFBR2, TGFBR3, TMED10, TNFAIP3, …	8.91848e-05	1.81317	0.000302653	ECM Organization
hsa-miR-4423-3p	2021	52	ABCA9, ACVRL1, ADAMTSL5, AKAP6, ALDH1L2, ART4, BMP10, CALCRL, CCDC80, CD55, CDH5, CHSY3, COL5A1, CSRNP1, EGFL6, EMCN, ENDOD1, FAM114A1, FOSL2, GALNT5, GLIS3, H2AFJ, HRH1, IFIT3, IGFBP7, IL6ST, IL7R, LINGO2, MFAP5, MSRB3, NIPAL3, NNMT, PABPC4L, PARM1, PLA2R1, PLD1, PPIC, PRR16, RSPO2, S1PR3, SCN3A, SDPR, SHE, SLC2A10, SRPX2, ST3GAL1, TFPI, TGFBR2, TGFBR3, TMED10, TMEM87B, WISP1	9.05638e-05	1.9063	0.000306345	ECM Organization
hsa-miR-222-5p	3075	92	ABHD15, ARAP2, BMP8B, BRD2, BTNL9, C15orf40, C17orf51, CACNB4, CCDC117, CCNO, CCSER1, CD302, CDADC1, CORO6, DMBX1, DNAJC22, E2F2, EPHA5, EXOC8, EYA4, FAM199X, FAM81A, FHL1, GJA3, GOLGA8K, GPR180, GPRIN3, HCAR1, HDAC8, HLA-DOA, HLA-DOB, HNF4G, HOXC13, HS6ST3, HSPA1A, HSPA4L, ISL2, KCNC1, KIAA0907, KLF12, KLHL11, KLHL15, LHX9, LMBRD2, LONRF2, MAK, MEGF11, MGAT4A, MOCOS, MR1, NCOR1, NCR3LG1, NDFIP2,…	3.33235e-05	1.67734	0.000307512	Transcription Regulation
hsa-miR-548az-5p	5328	143	ABCB1, ABHD15, ACSS1, ACTN2, AKAP10, AMBN, BARX2, BMI1, BMP8B, BTNL9, C2orf88, C5orf63, C8orf33, CACNB4, CD302, CDH20, CDKN2C, CNNM4, CNPY1, DCDC2, DCT, DIS3, DLX4, DMRTA2, DUSP19, DUSP9, E2F2, EML5, EML6, EMX2, EN2, ENPP4, EPHA10, EPHA5, EPHA6, EXOC6, EXOC8, FAM199X, FEM1B, FGF5, FOXA1, FOXG1, FRK, GFI1, GGPS1, GNGT1, GOLGA8K, GPM6A, GPR180, GPRIN3, HAP1, HMG20A, HMX3, HNF4G, HOXD11, HOXD13, HPC…	3.3718e-05	1.55396	0.000308446	Transcription Regulation
hsa-miR-10a-3p	3080	92	ACTN2, AKAP10, ARAP2, BARX2, BMI1, BMP8B, C17orf51, C5orf63, CACNB4, CCSER1, CD302, CDADC1, CDH17, CNNM4, CXorf57, DUSP19, EML6, ENPP4, EPHA5, EPHA6, EXOC8, FAM199X, FBXL3, FEM1B, FGF9, FRK, GFI1, GJA3, GLRB, GOLGA8K, GPR180, GPRIN3, HLA-DOA, HLA-DOB, HNF4G, HOXC11, HOXD10, HSPA1A, HSPA1B, KIAA0907, KLF12, KPNA5, LHX4, LONRF2, MAN2A2, MAP3K13, MGARP, MGAT4A, MOCOS, NALCN, NCOR1, NDFIP2, NKX2-4, N…	3.41023e-05	1.67409	0.000309272	Transcription Regulation
hsa-miR-3609	2620	81	ABCB1, ACSL1, ADAP2, AKAP10, ALPK1, AMBN, C17orf51, CACNB4, CD302, CDH20, CNNM4, DCT, DNAJC22, DUSP9, E2F2, EML5, EPHA5, EPHA6, EXOC6, EXOC8, EYA4, FAM132B, FEM1B, FOXE1, FRK, GFI1, GGPS1, GPR180, H1F0, HLA-DOB, HMG20A, HOXD13, HPCAL4, HS6ST3, ISL2, KCNJ11, KDM5C, KLHL11, KPNA5, LAMA3, LMBRD2, LMX1B, LONRF2, MAK, MFSD6, MGAT4A, MOCOS, MR1, NCOR1, NMUR1, NOD2, NPTX1, NTN1, OTX1, PAX1, PDIK1L, PI15…	3.45674e-05	1.72114	0.000310811	Transcription Regulation
hsa-miR-1290	3771	108	ADAP2, BMI1, BMP8B, C17orf51, C1orf115, C5orf63, CACNB4, CCDC117, CCSER1, CD302, CDADC1, CDH20, CDKN2C, CNNM1, DCDC2, DCT, DMRT3, DNAJC12, EML5, EML6, EPHA5, EXOC6, EXOC8, EYA4, FAM199X, FBXL3, FEM1B, FOXA1, FOXD2, FOXG1, FOXP2, FRK, GFI1, GLRB, GNL1, GPR180, GPRIN3, GRID1, HOXC11, HOXC13, HOXD1, HOXD11, HOXD9, HS6ST3, HSPA4L, ITGAL, KAZALD1, KCNC1, KLF12, KLHL11, KLHL15, KPNA5, LAMA3, LBX1, LHX9…	3.53379e-05	1.62067	0.000313346	Transcription Regulation
hsa-miR-20a-3p	3496	102	ABHD15, ACSL1, AKAP10, C11orf70, C15orf40, C17orf51, C5orf63, C8orf33, C8orf34, CCNO, CCSER1, CD302, CNNM1, CNNM4, DIS3, DLX4, E2F2, EDC3, EML6, EN2, EPHA5, ERAP2, EXOC8, EYA4, FGF5, FHL1, FOXA1, FOXP2, FRK, GLRB, GPR180, GPRASP2, HLA-DOA, HLA-DOB, HOXD10, HOXD11, HOXD13, HOXD9, HSPA1A, HSPA4L, INHBB, ISL2, KAZALD1, KCNIP3, KLF4, KLHL15, KPNA5, LAMA3, LAMA4, LBX1, LHX2, LHX4, LHX9, LMBRD2, LONRF2…	3.5445e-05	1.64646	0.000313346	Transcription Regulation
hsa-miR-545-3p	4453	95	ABCA10, ACVRL1, ASAH1, ATP7B, BDKRB2, C10orf54, C15orf41, C7, CALCRL, CCDC68, CCDC80, CD69, CD93, CDKN2B, CHRM2, CHSY3, CKAP4, CLEC1B, COL1A1, COL3A1, COL4A1, COLEC10, CREB3L1, CSRNP1, EMCN, ENDOD1, ERG, EVI5, F5, FAM46A, FKBP14, FMOD, FNDC3B, FOSL2, GALNT5, GBP2, GBP4, GLIS3, GREM2, H2AFJ, HEATR5A, HEG1, HGF, HSPG2, HTRA3, IFIT3, IGF1, IGFBP3, IL1RL1, ITGA1, ITGA11, KCNA3, KCND3, KCNE4, KCNQ5, K…	9.33709e-05	1.64092	0.000314827	ECM Organization
hsa-miR-6505-3p	2774	66	ABCA10, ADAM12, ANO1, ART4, BCO2, BDKRB2, BDNF, BMP10, BMP6, C10orf54, C3, C7, CALCRL, CCDC68, CCDC80, CD55, CD93, CDH11, CHSY3, COL4A6, CXCL1, DPP10, EMCN, ENDOD1, EVI5, FAM163B, FIBIN, FLT1, FMOD, GJA4, GLIS3, IGF1, IL1R1, IL1RL1, IL6ST, ITGA1, KCND3, KCNE4, KCNQ5, KCTD16, LMCD1, LRP10, MASP1, MSRB3, MYH15, NIPAL3, NOX5, OSMR, P4HA3, PARM1, PLD1, PPIC, PTGS2, SARM1, SHE, SLA, SLC14A1, SLC4A4, S…	9.43231e-05	1.78464	0.000317022	ECM Organization
hsa-miR-504-3p	3697	82	AKAP6, ART4, ASAH1, ATP7B, BDNF, C10orf54, C1S, C3, CCDC80, CD55, CD82, CDH11, CDH5, CDKN2B, CTBS, DRAM1, ECE1, EGFLAM, EHD3, EMCN, ERVV-1, EVI5, FAM114A1, FAM46A, FIBIN, FMOD, FOSL2, GALNT1, GBP4, GREM2, HEATR5A, HEG1, HOPX, HRH1, HSPB6, IFIT3, IL18R1, IL1R1, IL7R, ITGA1, ITGA11, KCND3, KCNE4, KCTD16, LAYN, LMCD1, LRP10, MALL, MAML2, MARCH3, MFAP5, NFATC2, NFKBIZ, NIPAL3, NNMT, NUCB1, NXPE2, PAP…	9.51849e-05	1.68558	0.0003189	ECM Organization
hsa-miR-3928-3p	4090	89	ABCA10, ADAM12, ADAM9, AKAP6, ALDH1L2, ARSI, C3, C7, CCDC80, CD69, CD82, CD93, CDH11, CEBPD, CHRM2, CHSY3, COL16A1, COL3A1, COL4A1, COLEC10, CSRNP1, CTBS, ECE1, EHD3, ENDOD1, FAM163B, FAM46A, FBN1, FIBIN, FKBP14, FKBP7, FOSL2, FOXF1, GALNT1, GBP2, GBP4, GLIS3, GREM2, GRIA3, HEATR5A, HRH1, IGF1, IL18R1, IL1RL1, IL6ST, ITGA1, ITGA11, KCTD16, LAYN, LMCD1, LOX, LRP10, MFAP5, MFI2, MMRN2, NCOA7, NFATC…	9.61631e-05	1.66556	0.000321154	ECM Organization
hsa-miR-5094	2649	82	ABHD15, ADAP2, AKAP10, ALKBH5, ALPK1, BARHL2, BARX2, BMP8B, C11orf70, C17orf51, CACNB4, CAT, CCSER1, CD302, DCDC2, DNAJC22, DUSP9, EDC3, EPHA5, EXOC8, FAM199X, FBXL3, FRK, GNL1, GOLGA8K, GPM6A, GPR180, HOXC12, HOXD13, HOXD9, HS6ST3, HSPA4L, INHBB, KIAA0100, KLF12, KPNA5, LAMA3, LAMA4, LHX4, LHX9, LMBRD2, LMX1B, LONRF2, LONRF3, LYSMD1, MFSD6, MGAT4A, MOCOS, MYOM3, NALCN, NCR3LG1, NEIL1, NR2F2, NR3…	3.66411e-05	1.72573	0.00032122	Transcription Regulation
hsa-miR-6761-5p	4092	89	ABCA10, ADAM12, ALDH1L2, ARHGDIB, ATP7B, BMP10, C10orf54, C1QTNF1, C7, CCDC80, CCL7, CD55, CDKN2B, CHSY3, CKAP4, COL1A1, COL4A6, COLEC10, CREB3L1, CSRNP1, CTSB, DLL4, DPP10, ECE1, EHD3, ENDOD1, ERP27, F5, FAM163B, FBN1, FN1, FOXF1, FSTL3, GALNT5, GLIS3, HEATR5A, HRH1, IFNGR1, IL6ST, IL7R, ITGA1, ITGA11, KCNA3, KCTD16, LOXL4, LRRC32, MARCH3, MFI2, MMRN2, MORC4, MSRB3, NCOA7, NFATC2, NNMT, NOX5, NU…	9.66281e-05	1.66454	0.000321686	ECM Organization
hsa-miR-4652-3p	5396	144	ABCB1, ACTN2, AKAP10, ALPK1, BMP8B, C11orf70, C15orf40, C17orf51, C1orf115, C1QL4, C5orf63, CACNB4, CCSER1, CDH17, CDH20, CDKN2C, CNNM1, CSPG5, DCT, DIS3, DMBX1, DOC2A, DUSP19, EDC3, EML5, EMX2, ENPP4, EPHA5, ERAP2, EYA4, FAM50B, FBXL3, FEM1B, FGF5, FGF9, FHL1, FOXC1, FOXE1, FOXG1, FOXP2, FRK, GFI1, GPM6A, GPR180, GPRASP2, GPRIN3, HCAR1, HIRIP3, HLA-DOA, HLA-DOB, HLA-DPA1, HLA-DRB1, HNF4G, HOXD11…	3.739e-05	1.54386	0.000325077	Transcription Regulation
hsa-miR-6514-5p	2788	66	ALDH1L2, ART4, BMP10, C10orf54, C3, CALCRL, CCDC80, CD93, CDH11, CDH5, CHSY3, CLEC1B, COL1A1, COL4A1, COL5A1, COLEC10, CSRNP1, DRAM1, EHD3, ERG, ERVV-1, FILIP1L, FLT1, FOSL2, GBP2, GREM2, HEATR5A, HEG1, HGF, HOPX, ICAM1, IFIT3, IL6ST, IL7R, ITGA1, KCTD16, LAYN, LRP10, MAML2, MFI2, MSRB3, NIPAL3, NUCB1, NXPE2, OSMR, PAPPA, PLA2R1, RAB27B, S1PR3, SBSPON, SGIP1, SHE, SLC14A1, SLC22A2, SLC22A3, STOM,…	9.83942e-05	1.77416	0.000326437	ECM Organization
hsa-miR-6511a-3p	2636	63	ADAM12, ADAMTSL5, ATP7B, BDNF, BMP10, C3, CALCRL, CCDC80, CD93, CDH11, CDH5, CSRNP1, CTBS, DPP10, ECE1, ENDOD1, FAM46A, FBN1, FKBP14, FOSL2, GALNT1, GBP1, GREM2, HEG1, HRH1, HTRA1, IL1R1, IL6ST, ITGA1, KCTD16, LAYN, LMCD1, LRP10, LRRC32, LTBR, MATN2, MFAP5, MFI2, MORC4, NFATC2, PAPPA, PDLIM5, PLA2R1, PLD1, PLOD1, PLVAP, POFUT2, PVR, SCN3A, SHE, SLC6A17, STOM, STXBP6, SYT10, TGM2, TIMP3, TMEM87B, …	9.86757e-05	1.78502	0.000326437	ECM Organization
hsa-miR-3934-5p	4104	89	ADAM12, AKAP6, ALDH1L2, ANO1, ARSI, BDKRB2, BDNF, C10orf54, C1S, C3, CCDC80, CDH13, CHSY3, CKAP4, COL1A1, COL1A2, COL5A1, COLEC10, CREB3L1, CTSB, DRAM1, ECE1, EHD3, EMCN, ENDOD1, ERVV-1, EVI5, FAM114A1, FKBP14, FOSL2, GALNT1, GBP3, H2AFJ, HEATR5A, HEG1, HTRA3, ICAM1, IL1R1, IL33, IL6ST, IL7R, KCND3, KCNQ5, KCTD16, LMCD1, LRP10, LRRC15, LRRC32, MASP1, NOX5, NUCB1, OSMR, P4HA3, PLA2R1, PLD1, PLN, P…	0.000100016	1.65845	0.000329835	ECM Organization
hsa-miR-26b-3p	3404	77	ABCA9, AFAP1L2, AKAP6, ALDH1L2, ARHGEF3, ATP7B, BMP6, C10orf54, C7, CALCRL, CCDC80, CD93, CDKN2B, CEBPD, CHSY3, COL5A1, COLEC10, CPA1, CXCL1, DLL4, DRAM1, EHD3, ENDOD1, ENTPD3, ERG, F5, FAM46A, FN1, GBP4, HEG1, HGF, HRH1, ICAM1, IGF1, IGFBP3, ITGA11, KCNA3, KCNQ5, LAYN, LMCD1, LRP10, LRRC15, MSRB3, NFATC2, NID2, NNMT, NOX5, OSMR, P4HA2, PAPPA, PCDH12, PLD1, PLOD1, PLVAP, POFUT2, PPIC, PRELP, PTX3…	0.000100723	1.71204	0.000331127	ECM Organization
hsa-miR-342-3p	3960	112	ABHD15, ACSL1, ACTN2, ADAP2, ALPK1, ARAP2, C15orf40, C17orf51, C1orf115, CACNB4, CDH20, CGA, CNNM1, CRHR1, CXCL16, DCDC2, DCT, DMBX1, E2F2, EDC3, EML5, ENPP4, EPHA5, EXOC8, FBXL3, FEM1B, FGF5, FOXE1, FOXG1, FRK, GFI1, GJA3, GLRB, GOLGA8K, GRID1, H1F0, HLA-DRB1, HMX2, HOXC12, HOXD11, HOXD9, HPSE, HS6ST3, IDI1, IL15RA, IRF8, ISL2, KAZALD1, KCNC1, KCNIP3, KCNJ11, KIAA0907, KLF12, KLHL11, KLHL15, LHX…	3.87051e-05	1.60304	0.000332235	Transcription Regulation
hsa-miR-548at-5p	4654	128	AKAP10, ALDH8A1, AMBN, ARAP2, BARX2, BTBD6, C17orf51, C8orf34, CCDC117, CD302, CDKN2C, CNNM1, CNNM4, CXorf57, DUSP19, ELOVL3, EML5, EMX2, ENPP4, EPHA5, ERAP2, EXOC8, EYA4, FAM199X, FBXL3, FGF9, FOXC1, FOXE1, FOXG1, FOXP2, FRK, GALNTL6, GFI1, GGPS1, GJA3, GLRB, GNL1, GOLGA8K, GPM6A, GPR180, GPRASP2, GPRIN3, H1F0, HLA-B, HLA-DRB5, HMX2, HNF4G, HPSE, HS6ST3, HSPA1A, HSPA4L, HYKK, IDI1, IL15RA, IL2RG…	3.8845e-05	1.57633	0.000332235	Transcription Regulation
hsa-miR-6864-5p	3083	71	ABCA10, AKAP6, BDNF, C10orf54, C3, CALCRL, CCDC80, CD55, CD69, COL1A1, CSRNP1, CXCL14, DPP10, ECE1, EHD3, ERG, ERVV-1, FLT1, FOXF1, FSTL3, GALNT5, GBP2, GBP4, HGF, HSPB6, IL6ST, IL7R, KCND3, KCNQ5, KCTD16, LAYN, LINGO2, LMCD1, LOXL4, LRP10, LRRC15, MGP, MYH15, NCOA7, NFATC2, NFKBIZ, NUCB1, PAPPA, PARM1, PCDH12, PCOLCE2, PLA2R1, PLVAP, POFUT2, PROK1, PRSS35, RAB27B, SARM1, SBSPON, SELE, SGIP1, SHE…	0.000103613	1.73182	0.000339567	ECM Organization
hsa-miR-218-5p	2957	69	BDKRB2, BMP6, CALCRL, CD93, CDKN2B, CHSY3, CKAP4, CLEC1B, COL1A1, COL4A1, COL5A1, COLEC10, CSGALNACT1, CSRNP1, ECE1, EGFL6, EGFLAM, ENTPD3, ERG, ERLEC1, ERP27, FKBP14, FLT1, FNDC3B, FOSL2, GALNT1, GBP4, GBP5, GGTLC2, GLIS3, GREM2, HEG1, HTRA3, IGF1, IGFBP3, IL1R1, ITGA11, KCNA3, KCNQ5, LMCD1, LOXL4, LRP10, MASP1, NFATC2, NID2, NIPAL3, NNMT, NOX5, PARM1, PCDH12, PLD1, POFUT2, POSTN, S1PR1, S1PR3, …	0.000104564	1.75317	0.00034162	ECM Organization
hsa-miR-504-3p	3697	106	ABHD15, ACTN2, AKAP10, APOD, C1orf115, C5orf63, CCNO, CCSER1, CDKN2C, CORO6, CRHR1, DIS3, DLX4, DMBX1, DNAJC22, E2F2, EDC3, EML5, EPHA6, EXOC8, FBXL3, FOXD2, FOXE1, FOXP2, FRK, GALNTL6, GBX1, GGPS1, GJA3, GNL1, GPR180, GPRIN3, HAP1, HLA-DMB, HLA-DOA, HLA-DRB1, HMG20A, HOXC11, HOXC12, HOXC13, HOXD9, HPCAL4, HPSE, HSPA4L, ITGAL, KAZALD1, KCNC1, KIAA0100, KIAA0907, KLF12, KLHL11, LAMA4, LHX4, LONRF2…	4.07868e-05	1.61915	0.000344761	Transcription Regulation
hsa-miR-7703	3857	110	ABHD15, ADCK3, AQP6, BTNL9, C5orf63, CARD6, CD207, CDKN2C, CNNM1, CNNM4, CXCL16, DCT, DUSP19, DUSP9, E2F2, EML5, EXOC8, EYA4, FAM132B, FBXL3, FGF5, FGF9, FOXA1, FOXE1, FOXP2, FRK, GALNTL6, GJA3, GNL1, GOLGA8K, HAP1, HCAR1, HES7, HLA-DOA, HMG20A, HMX3, HOXC12, HOXD11, HPSE, HS6ST3, HSPA1B, HSPA4L, ISL2, KCNC1, KIAA0907, KLHL11, KLHL15, KPNA5, LAMA4, LHX4, LMX1B, LONRF2, LONRF3, MACROD2, MAK, MANSC…	4.09649e-05	1.61602	0.000344761	Transcription Regulation
hsa-miR-6793-3p	4007	113	ACSS1, AGAP2, ANKRD34B, BOLA1, BRD2, C15orf40, C1QL4, C5orf63, CACNB4, CAMK2B, CCDC117, CCNO, CCSER1, CD302, CNNM1, CNNM4, DCT, DMRT3, DNAJC22, E2F2, ELOVL3, EN2, EPHA10, EPHA6, EXOC8, EYA4, FEM1B, FGF9, FOXC1, FOXE1, FRK, GFI1, GNL1, GPRASP2, GPRIN3, GRID1, HAP1, HCAR1, HLA-DOB, HOXA4, HOXD11, HOXD9, HPCAL4, INHBB, KAZALD1, KCNC1, KLF12, KLF4, LHX9, LMX1B, LONRF2, LONRF3, MACROD2, MAN2A2, MED9, …	4.15468e-05	1.59907	0.000346883	Transcription Regulation
hsa-miR-4728-3p	2963	69	ABCA10, ADAMTSL5, AKAP6, ART4, ATP7B, BDKRB2, BMP10, BMP6, C7, CCDC80, CD55, CDH13, CHRM2, CKAP4, COL1A2, COL5A1, CPA4, CSRNP1, CTSB, EMCN, ENDOD1, ENTPD3, EVI5, FBN1, FMOD, FOSL2, GJA4, HEATR5A, HRH1, HTRA1, IGF1, IL1R1, IL1RL1, IL6ST, ITGA1, KCND3, KCTD16, LAYN, LINGO2, LRP10, LRRC15, MARCH3, MEST, MYH15, NFATC2, OSMR, P4HA2, POFUT2, PRCP, RAB27B, RSPO2, SARM1, SCN3A, SHE, SLA, SLC22A2, SLC6A17…	0.00010668	1.74898	0.000347452	ECM Organization
hsa-miR-210-5p	2811	66	ABCA10, ACVRL1, AKAP6, ATP7B, BCO2, BDKRB2, C1QTNF1, C3, C7, CCDC80, CD55, CD93, CDH11, CDH5, CEBPD, COL21A1, COL5A1, COLEC10, CSRNP1, ECE1, EGFLAM, EHD3, EMCN, F5, FAM114A1, FIBIN, GLIS3, HEG1, HSPG2, HTRA1, HTRA3, IGF1, IL1R1, IL1RL1, KCND3, LMCD1, LOXL4, LRP10, LRRC15, LRRC32, LTBP3, LTBR, NNMT, NUCB1, P4HA2, PARM1, PDLIM5, PLOD1, PRELP, PVR, RASGRP3, RRAD, S1PR3, SARM1, SELE, SLA, SLC4A4, SLC…	0.000109367	1.75717	0.000355105	ECM Organization
hsa-miR-624-3p	2971	69	AKAP6, ARHGEF3, ART4, BMP6, C15orf41, C3, CALCRL, CCDC80, CD82, CDH11, CDKN2B, CHRM2, COL4A6, CSRNP1, CTBS, DPP10, DRAM1, ERLEC1, EVI5, FBN1, FIBIN, FKBP14, FKBP7, FOSL2, GBP2, GBP4, HGF, HRH1, HTRA3, IGF1, IL6ST, IL7R, KCNQ5, LRP10, LRRC32, MALL, MMRN2, MSRB3, OLR1, P4HA2, PCDH12, PLD1, POFUT2, POSTN, PRELP, PSG4, RAB27B, S1PR1, SGIP1, SHE, SLA, SLC22A3, SLC2A10, SLC4A4, ST3GAL1, SYNPO, SYT10, T…	0.000110068	1.74341	0.000356282	ECM Organization
hsa-miR-1237-3p	4220	118	ABHD15, ACSS1, ADCK3, AKAP10, ALDH8A1, ALPK1, BTNL9, C1orf115, C2orf88, C8orf33, CACNB4, CCDC117, CCSER1, CDH17, CDH20, CNNM1, CNNM4, CORO6, DNAJC22, EDC3, EML5, EMX2, EN2, EPHA10, EPHA5, EPHA6, EXOC8, FAM132B, FAM199X, FAM81A, FBXL3, FEM1B, FOXC1, FOXG1, FOXP2, FRK, GJA3, GNL1, GPRIN3, GRID1, HAP1, HLA-DMB, HLA-DOB, HLA-DQB1, HMG20A, HMX2, HMX3, HOXA4, HOXC12, HOXD11, HOXD9, HPCAL4, HS6ST3, HSPA…	4.43823e-05	1.59128	0.000360645	Transcription Regulation
hsa-miR-1304-3p	4941	134	ABCB1, ABHD15, ACSS1, ADCK3, AKAP10, ALDH8A1, BMP8B, BTNL9, C11orf70, C15orf40, C17orf51, C1orf115, C2orf88, C5orf63, C8orf34, CACNB4, CCNO, CDH20, CNNM1, CXCL16, DCT, DIS3, DMBX1, DMTN, DNAJC22, DUSP19, E2F2, EDC3, EMX2, ERAP2, EXOC8, FAM81A, FGF5, FRK, GFI1, GGPS1, GLRB, GNL1, GOLGA8K, GPR180, GPRIN3, HAP1, HLA-DMB, HLA-DOA, HLA-DOB, HMG20A, HMX2, HNF4G, HOXC11, HOXC12, HOXD11, HOXD9, HPSE, HS6…	4.43942e-05	1.55871	0.000360645	Transcription Regulation
hsa-miR-1229-3p	3060	91	ABHD15, ACSS1, AKAP10, ALPK1, BRD2, BTNL9, C11orf70, C8orf34, CDH20, CNPY1, CRHR1, DIS3, DMBX1, EDC3, EML5, EPHA5, ERAP2, EXOC8, FBXL3, FEM1B, FGF5, FOXE1, FOXP2, FRK, GJA3, GLRB, GPM6A, GPR180, GRID1, HAP1, HES7, HLA-DMB, HOXC11, HOXC12, HOXD10, HOXD11, HOXD9, HPSE, ISL2, KLC3, KLF12, KLHL11, KLHL15, LAMA4, LHX4, LONRF2, LONRF3, LYSMD1, MAN2A2, MFSD6, MGAT4A, MNX1, MOCOS, MR1, NMUR1, NPTX1, ONEC…	4.44765e-05	1.66334	0.000360645	Transcription Regulation
hsa-miR-3909	2596	80	ABHD15, ACTN2, AGAP2, BARHL2, BMP8B, CCNO, CDKN2C, DIS3, DLX4, DMBX1, EN2, EPHA10, EPHA6, FAM199X, FLT4, FOXG1, FOXP2, GFI1, GNL1, HAP1, HCAR1, HES5, HES7, HLA-DRB5, HMG20A, HNF4G, HOXC11, HPSE, HS6ST3, IDI1, IRF8, ISL2, KAZALD1, LAMA4, LHX4, LMBRD2, LONRF2, MAN2A2, MCOLN2, MOCOS, MR1, MYOM2, MYT1, NCR3LG1, NKD2, NPTX1, NR2F2, NTN1, OLIG1, ONECUT2, OPHN1, PAX9, PHF8, POU4F1, PRDM13, RIMS4, RNASEH…	4.45664e-05	1.71266	0.000360645	Transcription Regulation
hsa-miR-188-3p	3348	98	AGAP2, BARX2, BTNL9, C11orf70, C15orf40, CACNB4, CAMK2B, CCDC117, CDADC1, CNNM4, CNPY1, CXorf57, DMBX1, DMTN, DNPH1, EML5, EPHA10, EXOC8, EYA4, FBXL3, FEM1B, FGF5, FOXE1, FRK, GNL1, GOLGA8K, GPR180, GPRIN3, HAP1, HDAC8, HES7, HIRIP3, HLA-DOA, HLA-DOB, HMX2, HMX3, HNF4G, HOXC11, HOXC12, HOXD13, HOXD9, HS6ST3, HSPA1B, INHBB, ISL2, ITGAL, KCNIP3, KLF12, KPNA5, LAMA4, LBX1, LHX4, LHX9, LMBRD2, LMX1B,…	4.63073e-05	1.64526	0.000371631	Transcription Regulation
hsa-miR-103a-3p	3219	95	ACSL1, ADAM11, BMP8B, C2orf88, CCDC116, CD207, CDADC1, CDH17, CLEC4F, CNNM4, CNPY1, CORO6, DMBX1, DMRTA2, ECEL1, ELOVL3, EML6, EN2, ENPP4, EPHA5, EPHA6, EXOC8, EYA4, FAM50B, FOXC1, FOXE1, GALNTL6, GFI1, HMG20A, HOXC11, HOXC13, HOXD10, HOXD13, HPCAL4, HPSE, HS6ST3, HSPA4L, ISL2, KAZALD1, KCNC1, KCNIP3, KLF12, KLF4, KLHL11, KLHL15, KPNA5, LHX4, LRRK2, MACROD2, MAK, MAN2A2, MOCOS, MR1, MYOM2, NCOR1,…	4.66304e-05	1.65585	0.000371631	Transcription Regulation
hsa-miR-380-3p	3659	81	ABCA10, ADAM12, AKAP6, ALDH1L2, ARHGEF3, ART4, ASAH1, ATP7B, BDNF, BMP6, C15orf41, C3, CALCRL, CD55, CHRM2, CHSY3, CLUL1, COL4A1, COL4A5, CTBS, EHD3, EMCN, FAM114A1, FBN1, FILIP1L, FKBP14, FKBP7, FLT1, GALNT5, GBP4, GLIS3, H2AFJ, HEATR5A, HEG1, HGF, IFIT3, IGF1, IL18R1, IL1RL1, IL6ST, IL7R, ITGA1, KCTD16, LINGO2, LUM, MALL, MMRN2, MORC4, NCOA7, PABPC4L, PAPPA, PLA2R1, PLD1, PPIC, PRR16, RAB27B, S…	0.000119915	1.67879	0.000386965	ECM Organization
hsa-miR-3943	1987	51	ABCA9, ACVRL1, BDKRB2, BMP1, C1QTNF1, C3, CD55, CD93, CDH11, CHPF, COL5A1, COLEC10, DLL4, ENDOD1, ERG, FAM163B, FIBIN, FOSL2, GBP5, HRH1, IL1R1, IL7R, KCND3, LOX, LRP10, LRRC15, LTBP3, LTBR, MEST, MFAP5, NFATC2, NOX5, P4HA3, P4HB, PAPPA, PCDH12, PLD1, PPIC, RELN, SARM1, SLA, SLC6A17, SRPX2, SYNPO, TBX20, TGFBR2, TGM2, TNFAIP3, TSLP, TYRP1, VCAM1	0.000120591	1.89777	0.000387957	ECM Organization
hsa-miR-5581-3p	3156	72	ABCA9, AKAP6, ARSI, ART4, ATP7B, BDNF, BMP10, C3, CCDC68, CD55, CD93, CDH11, CHRM2, CKAP4, COL4A1, COL5A1, CSRNP1, CTBS, DPP10, EHD3, ENDOD1, F5, FBN1, FIBIN, FMOD, FOSL2, GBP2, GBP4, GBP5, GREM2, HEG1, HRH1, HTRA3, IGF1, IL1R1, IL1RL1, IL6ST, ITGA1, KCNE4, KCNQ5, KCTD16, LOXL4, LRP10, LRRN4, MARCH3, MSRB3, NCOA7, NFATC2, NFKBIZ, P4HA2, PAPPA, POFUT2, PSG4, PVR, RASGRP3, RCN1, ROBO4, SARM1, SBSPO…	0.000122071	1.71535	0.000389709	ECM Organization
hsa-miR-345-3p	3840	84	ADAM12, ADAM9, ANO1, ARSI, ART4, BDKRB2, C10orf54, C3, C7, CCDC80, CD55, CD69, CDH5, CDKN2B, CHRM2, CHSY3, COL4A1, COLEC10, DLL4, DRAM1, DYNLT3, ECE1, EHD3, ENTPD3, ERG, ERVV-1, ERVV-2, EVI5, F5, FAM163B, FAM46A, FLT1, FMOD, FN1, FNDC3B, FOSL2, GBP2, GBP4, H2AFJ, IGFBP3, IL6ST, IL7R, ITGA1, KCNE4, KCNQ5, LRP10, LRRC32, LTBP3, MALL, MORC4, NOX5, NUCB1, PARM1, PCDH12, PLD1, PLN, POFUT2, PPIC, PRCP,…	0.000122247	1.66257	0.000389709	ECM Organization
hsa-miR-6742-3p	4897	102	ABCA10, ACVRL1, AKAP6, ART4, ATP7B, BDKRB2, BIK, C10orf54, C1S, C3, CCDC80, CD55, CDH11, CHPF2, CKAP4, COL16A1, COL4A1, CPA4, CREB3L1, CSRNP1, CTSA, DRAM1, ECE1, EMCN, ENDOD1, ERG, EVI5, FAM114A1, FAM46A, FKBP14, FLT1, FOSL2, FSTL3, GALNT1, GALNT5, GBP2, GBP4, GFRA3, GLIS3, GREM2, HEG1, ICAM1, IGF1, IGFBP3, IL1RL1, IL6ST, IL7R, ITGA1, KCND3, KCNE4, KCTD16, LAYN, LMCD1, LRRC15, LTBP3, MALL, MASP1,…	0.000122247	1.60981	0.000389709	ECM Organization
hsa-miR-219b-3p	2596	62	ABCA10, ADAM12, AKAP6, ART4, C10orf54, C3, C7, CCDC80, CD55, CDH11, CHRM2, CHSY3, COL3A1, COLEC10, CPA4, CPQ, DPP10, DYNLT3, EHD3, EVI5, FIBIN, FLT1, FN1, FNDC3B, FOSL2, GBP2, GBP3, GBP4, GLIS3, GREM2, H2AFJ, IGF1, KCND3, KCNQ5, KCTD16, LAYN, LTBP1, LTBR, MMRN2, NCOA7, NIPAL3, NXPE2, OLR1, OSMR, PABPC4L, PLD1, POFUT2, POSTN, PTGS2, PVR, RCN1, S1PR1, SCN3A, SLA, SLC6A17, STXBP6, TBX20, TGM2, TMED1…	0.000123842	1.78058	0.0003936	ECM Organization
hsa-miR-3187-3p	3880	85	ABCA10, ACVRL1, ADAM12, AKAP6, ARSI, BCO2, BDKRB2, C10orf54, C1QTNF1, C1S, C3, CD55, CD93, CDH5, CHPF, COL4A6, COL5A1, COLEC10, CSRNP1, CTSB, DPP10, DRAM1, ECE1, EMCN, ENDOD1, EVI5, F5, FAM114A1, FAM163B, FKBP14, FN1, FNDC3B, FOSL2, GALNT5, GBP1, GBP2, GBP3, GBP4, GBP5, HRH1, HTRA1, ICAM1, IGF1, ITGA1, ITGA11, KCND3, KCTD16, LMCD1, LOXL4, LRP10, MFAP5, MMRN2, MORC4, MSRB3, MYH15, NCOA7, NFATC2, N…	0.000125644	1.66836	0.000397463	ECM Organization
hsa-miR-1304-3p	4941	103	ABCA9, ADAM12, AFAP1L2, AKAP6, ALDH1L2, ART4, C10orf54, C1QTNF1, C1S, C3, CCDC68, CCDC80, CD55, CD69, CD82, CDH11, CDKN2B, COL4A1, COL4A5, CTBS, CTSB, DRAM1, ECE1, EHD3, EMCN, ENDOD1, EVI5, FAM114A1, FAM163B, FKBP14, FOSL2, GALNT1, GALNT5, GBP2, GBP4, GREM2, HEATR5A, HEG1, HRH1, HTRA1, ICAM1, IFIT3, IL18R1, IL1R1, IL1RL1, IL7R, ITGA1, ITGA11, KCND3, KCNQ5, KCTD16, LAYN, LOX, LRP10, LTBR, MAML2, M…	0.000125813	1.61426	0.000397463	ECM Organization
hsa-miR-5583-3p	3408	99	ABCB1, ABHD15, AKAP10, ALPK1, ANKRD34B, BMI1, C11orf70, C5orf63, CACNB4, CCSER1, CD302, CDKN2C, CNPY1, CXorf57, DIS3, DNAJC22, EML6, EPHA6, ERAP2, EYA4, FAM81A, FBXL3, FGF5, FGF9, FHL1, FOXC1, FOXG1, FOXP2, FRK, GJA3, GLRB, GPM6A, GPR180, GPRIN3, HDAC8, HLA-DRB5, HOXC12, HOXD9, HPSE, HSPA1B, HYKK, IAH1, IDI1, KIAA0907, KLF12, KLHL11, KLHL15, LHX9, LMBRD2, LONRF2, LONRF3, LRRK2, MACROD2, MAK, MAP3…	5.28943e-05	1.63202	0.000418382	Transcription Regulation
hsa-miR-4482-3p	4513	124	ABHD15, ACTN2, ALKBH5, BMI1, BMP8B, C15orf40, C17orf51, C2orf88, C5orf63, C8orf34, CACNB4, CCDC117, CCNO, CCSER1, CD302, CDH20, CDKN2C, CNPY1, DCDC2, DCT, DIS3, DMBX1, DNAJC12, DUSP19, EML5, EML6, ENPP4, EPHA5, EPHA6, EXOC8, EYA4, FAM199X, FBXL3, FGF9, FOXG1, FOXP2, FRK, GFI1, GGPS1, GJA3, GNL1, GOLGA8K, GPR180, GPRIN3, H1F0, HAP1, HDAC8, HLA-DPA1, HLA-DRB1, HLA-DRB5, HNF4G, HOXA4, HOXD11, HOXD9,…	5.36555e-05	1.56693	0.000421236	Transcription Regulation
hsa-miR-197-3p	3908	85	ADAM12, AKAP6, ARHGEF3, ART4, ASAH1, BDKRB2, BMP10, C1S, C3, CCDC68, CCDC80, CD55, CD82, CDKN2B, CFI, CHSY3, COL21A1, COLEC10, CPA4, CSRNP1, ECE1, EHD3, EMCN, FBLN5, FBN1, FILIP1L, FOSL2, GBP2, GFRA3, GREM2, H2AFJ, HEATR5A, HOPX, HRH1, IGF1, IL1R1, ITGA1, ITGA11, KCND3, KCTD16, LAYN, LOX, MAML2, MEST, MFAP5, MSRB3, MYH15, NCOA7, NFATC2, NOX5, NUCB1, PAPPA, PARM1, PDLIM5, PLA2R1, PLVAP, POFUT2, PR…	0.000135792	1.65356	0.000427705	ECM Organization
hsa-miR-3144-3p	1876	62	ABHD15, AMBN, ARAP2, BMP8B, C1QL4, C5orf63, CACNB4, CCDC117, CRHR1, DCT, DIS3, E2F2, EML5, EN2, EXOC8, FAM199X, FBXL3, FGF5, FGF9, FOXG1, GALNTL6, GPR180, GPRIN3, GRID1, HMX2, HOXD11, HS6ST3, HSPA4L, KAZALD1, KCNJ11, KLF12, KLF4, KPNA5, LHX4, LONRF2, LRRK2, LYSMD1, MACROD2, MAP3K13, MGAT4A, MPI, NALCN, NCR3LG1, NR3C2, ONECUT2, OPHN1, OTUD1, PEX11A, PROX1, PRRG4, SCARA5, SIM1, SNAP91, SPATA6L, STA…	5.60979e-05	1.81642	0.000434085	Transcription Regulation
hsa-miR-4741	2908	87	ABHD14B, AGAP2, ALPK1, BARX2, BMP8B, C15orf40, C17orf51, C1orf115, CNNM1, CNNM4, CRHR1, DIS3, DMBX1, DUSP9, E2F2, EDC3, EN2, ENPP4, FAM132B, FAM199X, FEM1B, FOXG1, FOXP2, GJA3, GNL1, GRID1, HAP1, HCAR1, HES7, HLA-DOA, HLA-DPA1, HLA-F, HNF4G, HOXD1, HOXD11, HPCAL4, HPSE, HS6ST3, IAH1, KLF12, LHX4, LHX9, LMX1B, LONRF3, LTK, MACROD2, MAN2A2, MEGF11, MFSD6, MGAT4A, MKX, MOCOS, MYOM2, MYT1, NCR3LG1, N…	5.61174e-05	1.66753	0.000434085	Transcription Regulation
hsa-miR-7706	465	23	AKAP10, ALKBH5, C5orf63, DMBX1, DUSP9, EN2, ERAP2, EXOC8, HMX2, HMX3, HOXD11, ISL2, LONRF3, MFSD6, MNX1, NEUROG2, NTN1, OLIG1, ONECUT2, PAX6, PHF8, PI4KB, SPEN	5.6552e-05	2.67675	0.000434253	Transcription Regulation
hsa-miR-519d-5p	4320	92	ADAMTSL5, AFAP1L2, ALDH1L2, ARHGEF3, BDKRB2, C10orf54, C3, C7, CALCRL, CCDC80, CD55, CD93, CDH11, CDH5, CHRM2, CLEC1B, COL1A1, COL21A1, COL5A1, COLEC10, CTBS, CTSB, DCN, DLL4, DPP10, EHD3, EVI5, FAM46A, FIBIN, FN1, FNDC3B, FOSL2, GBP2, GLIS3, HEATR5A, HGF, IGFBP3, IL1R1, IL6ST, IL7R, KCND3, KCNE4, KCTD16, LMCD1, LRP10, LRRC15, LTBP1, MAML2, NID2, NIPAL3, NUCB1, PABPC4L, PAPPA, PARM1, PCDH12, PDLI…	0.00013859	1.62905	0.000435214	ECM Organization
hsa-miR-570-3p	5614	148	ABHD15, ACSL1, ACSS1, ADCK3, AKAP10, ALDH8A1, ALKBH5, ALPK1, ANKRD34B, BRD2, C17orf51, C2orf88, C5orf63, C8orf33, CACNB4, CCSER1, CD302, CDH17, CDKN2C, CSNK1E, CXorf57, DCDC2, DCT, DMRT3, DNAJC12, DUSP19, EML5, EML6, EMX2, EN2, ENPP4, EPHA5, ERAP2, EYA4, FBXL3, FGF5, FHL1, FOXC1, FOXP2, GGPS1, GJA3, GPM6A, GRID1, HLA-B, HLA-DOA, HLA-DOB, HMG20A, HMX2, HMX3, HNF4G, HOXD10, HOXD11, HOXD9, HS6ST3, H…	5.88387e-05	1.52568	0.000448538	Transcription Regulation
hsa-miR-4646-3p	2371	74	ABHD15, AQP6, ARAP2, BARHL2, BRD2, C17orf51, C1orf115, CAMK2B, CNNM4, CRHR1, CXCL16, DCT, DOC2A, E2F2, EMX2, ENPP4, FAM199X, FAM81A, FOXC1, FOXE1, FOXP2, GALNTL6, GFI1, GGPS1, GJA3, GNL1, HAP1, HLA-DOB, HLA-F, HOXC12, HOXC13, HS6ST3, KAZALD1, KCNC1, KLF12, LAMA4, LBX1, LHX4, LHX9, LONRF2, MCOLN2, MEGF11, MFSD6, NCOR1, NCR3LG1, NDFIP2, NMUR1, NPTX1, NR2E1, NTN1, OAS3, ONECUT2, OPHN1, PAX6, PHF8, P…	6.0486e-05	1.72595	0.000455842	Transcription Regulation
hsa-miR-374a-5p	2487	77	ACSL1, ACYP1, BARHL2, BARX2, BMP8B, BRINP3, C17orf51, C8orf33, CAT, CDH17, CDH20, DIS3, DNAJC12, EML6, ENPP4, EPHA6, EXOC8, EYA4, FEM1B, FGF9, FHL1, FOXE1, FOXP2, GALNTL6, GGPS1, GLRB, GOLGA8K, GPM6A, GPR180, HAP1, HLA-DOB, HLA-DRB5, HOXD11, HOXD9, IDI1, IL15RA, INHBB, KAZALD1, KIAA0100, KIAA0907, KLHL11, KPNA5, LHX4, LMBRD2, LONRF2, LONRF3, MFSD6, MGAT4A, NCR3LG1, NDFIP2, NTN1, ONECUT2, OPHN1, P…	6.06633e-05	1.71597	0.000455842	Transcription Regulation
hsa-miR-6782-3p	3106	71	ABCA10, ADAM12, AKAP6, ANO1, BDNF, BMP10, BMP6, C15orf41, C3, CALCRL, CCDC80, CD55, CDH11, CDKN2B, CHRM2, CHSY3, COL1A1, COL1A2, COL4A6, COLEC10, COPZ2, CTSB, EMCN, ENDOD1, EVI5, FAM114A1, FBN1, FMOD, GALNT1, GALNT5, GBP1, GBP2, GLIS3, GREM2, H2AFJ, HTRA1, IL1R1, ITGA1, KCTD16, LRP10, LTBR, LUM, MAML2, NFKBIZ, NID2, OLR1, PLA2R1, POFUT2, PRSS35, RAB27B, S1PR1, SARM1, SCN3A, SDPR, SGIP1, SHE, SLC1…	0.000146854	1.71659	0.000459793	ECM Organization
hsa-miR-144-5p	1710	45	ABCA10, ABCA8, ALDH1L2, C3, CD55, CDH11, CHRM2, CKAP4, COL3A1, CPA4, CSGALNACT1, ENDOD1, FIBIN, FKBP7, FOSL2, GBP2, H2AFJ, IGF1, IL1RL1, ITGA1, KCND3, KCTD16, LRP10, MEST, NCOA7, PCDH12, PLD1, PTGS2, RELN, SGIP1, SHE, SLA, SLC22A2, SLC2A10, SNCAIP, TGFBI, TGFBR2, TGM2, TMED10, TNFAIP3, TNFRSF9, TSPAN5, TYRP1, UACA, WISP1	0.000147509	1.93149	0.000460474	ECM Organization
hsa-miR-323a-3p	3642	104	ABCB1, ARAP2, BTNL9, C15orf40, C2orf88, C5orf63, CACNB4, CARD6, CCDC117, CCSER1, CDADC1, CDKN2C, CNNM1, CNPY1, CXorf57, DCDC2, DMRT3, DUSP19, EML5, EML6, EPHA5, EPHA6, EXOC8, FAM199X, FBXL3, FEM1B, FGF9, FOXG1, FOXP2, GALNTL6, GLRB, GOLGA8K, GPR180, GPRIN3, HDAC8, HOXD9, HPSE, HS6ST3, HSPA4L, IDI1, IFIH1, KAZALD1, KDM5C, KLF12, KLHL11, KPNA5, LHX9, LMBRD2, LONRF2, LRRK2, LYSMD1, MAP3K13, MFSD6, M…	6.36554e-05	1.60736	0.000474932	Transcription Regulation
hsa-miR-194-5p	3118	71	ABCA10, AKAP6, ALDH1L2, ANO1, BDKRB2, BMP10, C3, CALCRL, CCDC68, CD55, CD93, COL21A1, COL4A5, CRHBP, DPP10, DRAM1, EHD3, ENDOD1, ERG, FAM114A1, FAM46A, FBN1, FNDC3B, GALNT5, GBP4, GLIS3, IGF1, IL1RL1, IL6ST, IL7R, KCTD16, LAYN, LINGO2, LRP10, LTBP1, MEST, MSRB3, NNMT, OLR1, PABPC4L, PCOLCE2, PLN, POFUT2, PPIC, PVR, RAB27B, S1PR1, S1PR3, SBSPON, SCN3A, SELE, SGIP1, SHE, SLC22A3, SLC2A10, SLC4A4, S…	0.000153707	1.70873	0.000478403	ECM Organization
hsa-miR-6806-3p	1023	31	AFAP1L2, ART4, BDKRB2, CALCRL, CHSY3, CKAP4, CSGALNACT1, HOPX, HRH1, HTRA1, IL1RL1, KCTD16, LTBR, LUM, NIPAL3, OLR1, PARM1, PLA2R1, PLOD1, RAB27B, ROBO4, SGIP1, SHE, SLA, SLC14A1, STXBP6, SYNPO, TBC1D8B, TFPI, TMEM87B, TSLP	0.000155113	2.19841	0.000481355	ECM Organization
hsa-miR-1251-5p	2410	75	ABHD15, ACSL1, ACTN2, ALKBH5, ANKRD34B, C17orf51, CACNB4, CCSER1, CNNM1, DCDC2, DNAJC22, DUSP19, EML5, EPHA5, FAM132B, FAM199X, FLT3LG, FOXG1, FOXP2, FRK, GPR180, GPRIN3, GRID1, GRIN2C, HLA-DOA, HOXC13, HOXD9, HS6ST3, IAH1, ISL2, KCNC1, KLF12, LAMA4, LHX2, LHX4, LONRF2, MAN2A2, MCOLN2, MED9, NCR3LG1, NMUR1, NTN1, ONECUT2, OSR2, PAX1, PDIK1L, PEX11A, PHF8, PLEKHH2, POU3F3, POU4F1, PPP1R14C, PPP1R3…	6.64955e-05	1.7222	0.000492629	Transcription Regulation
hsa-miR-33a-5p	3384	98	ABCB1, ABHD15, ACTN2, AKAP10, ALPK1, AMBN, ARL17A, BARX2, BMP8B, C17orf51, CACNB4, CAT, CCDC117, CD302, CNNM1, CXorf57, DCT, DMRT3, DUSP19, EPHA5, EPHA6, ERAP2, EXOC6, EXOC8, EYA4, FAM81A, FGF5, FOXP2, FRK, GBX1, GFI1, GJA3, GPM6A, HLA-DOB, HLA-DRB1, HMX3, HOXC13, HOXD10, HOXD11, HOXD13, HS6ST3, KLF12, KLHL15, KPNA5, LAMA3, LBX1, LHX9, LONRF2, LONRF3, MACROD2, MANSC1, MAP3K13, MOCOS, MYOM2, NEURO…	6.70997e-05	1.62405	0.000493629	Transcription Regulation
hsa-miR-2110	3829	108	ABHD14B, ADAM11, AGAP2, AQP6, BARHL2, C15orf40, C17orf51, C1orf115, C2orf88, C5orf63, CACNB4, CAT, CD19, CD207, CNNM1, CNNM4, DIS3, DMBX1, DMRTA2, DMTN, E2F2, EDC3, ELOVL3, FEM1B, FGF5, FGF9, FOXD2, FOXP2, FRK, GGPS1, GNL1, GPR180, GPRIN3, HAP1, HLA-DOA, HOXC13, HOXD11, HOXD9, HPCAL4, HS6ST3, IL2RG, INHBB, ISL2, ITGAL, KCNC1, KIAA0907, KLF12, LHX4, LMBRD2, LMX1B, LONRF2, LONRF3, LYSMD1, MAN2A2, M…	6.8633e-05	1.59027	0.000501402	Transcription Regulation
hsa-miR-205-3p	5778	151	ABHD14B, ABHD15, ACTN2, ADAP2, ADCK3, AKAP10, ALG1L, AMBN, ARAP2, BMP8B, C17orf51, C1orf115, C2orf88, C5orf63, CACNB4, CCDC117, CCNO, CCSER1, CD19, CDH17, CDKN2C, CLK2, CORO6, CSPG5, DMRT3, EDC3, EML5, EML6, EN2, EPHA5, EPHA6, ERAP2, EXOC6, EXOC8, EYA4, FAM199X, FAM81A, FBXL3, FBXL8, FEM1B, FGF5, FHL1, FOXA1, FOXG1, FOXP2, FRK, GLRB, GNL1, GOLGA8K, GPM6A, GPR180, GPRIN3, HAP1, HES7, HIRIP3, HLA-D…	6.97822e-05	1.51283	0.000506282	Transcription Regulation
hsa-miR-4423-5p	2569	61	ADAM12, AKAP6, ARSI, ART4, BDNF, C15orf41, CCDC80, CDH5, CHRM2, CHSY3, CLEC1B, CPA1, CTSB, DRAM1, ENDOD1, ERG, EVI5, FAM163B, FKBP14, FLT1, FN1, FNDC3B, FOSL2, FSTL3, GALNT1, HRH1, IFIT3, IGF1, IL1R1, IL7R, KCND3, KCTD16, LAYN, LMCD1, MAML2, MMRN2, MSRB3, MYH15, NCOA7, NIPAL3, NOX5, NUCB1, POFUT2, PRELP, PROK1, RAB27B, S1PR1, SARM1, SELE, SGIP1, SHE, SLC14A1, SLC6A17, SLIT3, ST3GAL1, STXBP6, SULF…	0.000165938	1.76573	0.000513432	ECM Organization
hsa-miR-5002-5p	3686	81	ABCA9, AKAP6, ANO1, ART4, ATP7B, BCO2, BMP10, C7, CALCRL, CCDC80, CD55, CD93, CDH13, CEBPD, CHSY3, CKAP4, CLEC1B, COL15A1, COL4A1, COL4A2, COL4A5, CTBS, DPP10, ERG, F5, FAM114A1, FKBP10, GALNT5, GBP1, GBP5, H2AFJ, HEG1, HSPB6, IFNGR1, IGFBP3, IL1R1, IL1RL1, ITGA1, KCND3, KCNE4, KCTD16, LAYN, LOX, LTBP1, LUM, NCOA7, NFATC2, NNMT, NOX5, NUCB1, NXPE2, P4HB, PABPC4L, PAPPA, PLA2R1, PPIC, PRR16, PTGS2…	0.000168298	1.66374	0.000519208	ECM Organization
hsa-miR-218-2-3p	2305	56	ADAM12, AKAP6, ALDH1L2, ASAH1, C7, CALCRL, CCDC80, CDH13, CHRM2, COL1A1, COL1A2, COLEC10, CSGALNACT1, CSRNP1, CTBS, EHD3, ENDOD1, EVI5, FBLN5, FBN1, FKBP7, FMOD, FNDC3B, FOSL2, FOXF1, GALNT5, GBP5, H2AFJ, IL1R1, IL1RL1, IL33, IL6ST, ITGA1, KCND3, KCTD16, MAML2, MFAP5, NCOA7, PABPC4L, PAPPA, PLA2R1, PLD1, PLN, POFUT2, PTGS2, SLC2A10, SNCAIP, SRPX2, STXBP6, SYT10, TBC1D8B, TBX20, THBD, TNFAIP3, TYR…	0.000169793	1.79808	0.000522287	ECM Organization
hsa-miR-212-5p	3694	81	ABCA9, ADAM12, AKAP6, ARSI, BMP10, C10orf54, C3, C7, CCDC80, CD55, CDH13, CKAP4, COL5A1, COLEC10, CSGALNACT1, CSRNP1, DLL4, DRAM1, ECE1, EGFLAM, EHD3, ENDOD1, ERG, F5, FAM163B, FAM46A, FKBP14, FOSL2, FSTL3, GBP2, GJA4, GREM2, HEATR5A, HEG1, ICAM1, IFIT3, IGF1, ITGA1, ITGA11, KCNE4, KCTD16, LOX, LRP10, LRRC32, LRRN4, MAML2, MMRN2, MSRB3, NFATC2, NIPAL3, PAPPA, PDLIM5, PLD1, POFUT2, PPIC, PRELP, PR…	0.000171969	1.65933	0.000527437	ECM Organization
hsa-miR-323b-3p	2459	59	ABCA9, ACVRL1, ADAM12, ADAM9, AFAP1L2, ALDH1L2, ARHGEF3, BCO2, BDKRB2, BDNF, CCDC68, CD55, CD69, CFI, COL21A1, COL3A1, COLEC10, EVI5, FAM46A, FIBIN, FNDC3B, FOSL2, GBP5, GLIS3, HGF, HRH1, ICAM1, IGFBP3, IL33, IL6ST, KCNQ5, KCTD16, LOXL4, MAML2, PAPPA, PDLIM5, PLA2R1, RAB27B, S1PR1, SDPR, SGIP1, SHE, SNCAIP, SPARC, SULF2, TBC1D8B, TGFBR2, TGFBR3, TGM2, THBD, TIMP3, TMEM87B, TNFAIP3, TTR, TYRP1, UA…	0.000173852	1.78126	0.000531663	ECM Organization
hsa-miR-3919	5244	107	ABCA10, ABCA9, ACVRL1, ADAM12, AFAP1L2, ALDH1L2, ANO1, BMP10, BMP6, C10orf54, C3, C7, CCDC68, CCDC80, CD93, CDH11, CDH13, CDH5, CKAP4, COLEC10, CSGALNACT1, CSRNP1, CTBS, CTSA, CTSB, CXCL14, DPP10, ECE1, EGFLAM, EMCN, ENDOD1, ERP27, EVI5, F5, FAM114A1, FAM46A, FIBIN, FKBP14, FMOD, FNDC3B, FOXF1, FSTL3, GALNT1, GBP2, GBP4, GLIS3, GPBAR1, GREM2, HEATR5A, HEG1, HGF, HOPX, HRH1, IFNGR1, IGF1, IL1R1, I…	0.000177733	1.57975	0.000541958	ECM Organization
hsa-miR-491-3p	2345	57	ABCA10, ABCA8, AKAP6, ART4, BCO2, BDNF, C7, CCDC80, CD55, CDH13, CDH5, CKAP4, DRAM1, EMCN, ERP27, F5, FAM46A, FKBP7, FLT1, GBP2, H2AFJ, HEATR5A, IL6ST, ITGA1, ITGA11, LRP10, LRRN4, LUM, MFAP5, MORC4, OLR1, PAPPA, PLA2R1, PLN, PRR16, PTX3, RAB27B, RCN1, S1PR1, SARM1, SELE, SGIP1, SHE, SLIT3, SNCAIP, SRPX2, SYT10, TFPI, TGFBR2, TGFBR3, THBD, TIMP3, TMED10, TNFAIP3, TSLP, TYRP1, YIPF5	0.000179296	1.80207	0.000545142	ECM Organization
hsa-miR-4301	2744	64	ABCA9, BDKRB2, C10orf54, CALCRL, CCDC80, CD55, CD82, CD93, CDKN2B, CHRM2, CLEC1B, COLEC10, CSGALNACT1, CTBS, DRAM1, ECE1, EHD3, FKBP14, FLT1, FOSL2, GALNT1, GBP5, GLIS3, HGF, IL6ST, ITGA11, KCND3, KCNQ5, KCTD16, LINGO2, LRRC15, MAML2, MARCH3, NCOA7, NFATC2, NFKBIZ, NIPAL3, NNMT, NOX5, NUCB1, OSMR, P4HA2, PAPPA, POFUT2, PPIC, PRELP, PVR, ROBO4, SARM1, SGIP1, SHE, SLA, SPARC, SRPX2, SYNPO2L, TFPI, …	0.000182362	1.73785	0.000552868	ECM Organization
hsa-miR-34a-3p	2750	64	ABCA10, ADAM12, ANO1, ARHGEF3, ART4, ASAH1, BMP6, C7, CALCRL, CD55, CD93, CDH11, CHPF, CHRM2, CKAP4, COL5A1, COLEC10, CSGALNACT1, DRAM1, EMCN, ENDOD1, EVI5, FBLN5, FIBIN, FKBP14, FOSL2, GALNT1, GREM2, HEATR5A, IL7R, ITGA1, KCNE4, LTBP3, MALL, MAML2, MASP1, MSRB3, OSMR, PAPPA, PARM1, PDLIM5, PLD1, PLN, PPIC, PRSS35, PTGS2, RCN1, RELN, RGS1, RSPO2, S1PR1, SARM1, SELE, SHE, SLA, SMCO3, ST3GAL1, STXB…	0.00018785	1.73342	0.000567867	ECM Organization
hsa-miR-6885-3p	4787	129	ABCB1, ABHD15, ACSL1, ACTN2, AKAP10, AMBN, ARL17B, BMP8B, C11orf70, C15orf40, C17orf51, C5orf63, C8orf34, CCNO, CD302, CDH20, CNNM1, CNNM4, CORO6, CSPG5, DCT, DLX4, DMRTA2, EML5, EMX2, EN2, ENPP4, EPHA5, EPHA6, EYA4, FAM199X, FEM1B, FGF5, FGF9, FHL1, FOXC1, FOXE1, FOXG1, FOXP2, FRK, GALNTL6, GNL1, GPM6A, GPR180, GPRIN3, HDAC8, HIRIP3, HLA-DOB, HMG20A, HNF4G, HOXC12, HOXD11, HOXD9, HS6ST3, HSPA4L,…	7.94876e-05	1.53673	0.000572746	Transcription Regulation
hsa-miR-3155a	2478	59	ART4, BDNF, BMP10, C1QTNF1, C3, COL1A1, COL4A6, COL5A1, DLL4, ECE1, EGFLAM, EMCN, ENDOD1, ERG, ERVV-1, GBP5, H2AFJ, HEATR5A, HSPG2, HTRA3, ICAM1, IL18R1, IL6ST, ITGA1, KCND3, KCTD16, LRP10, MARCH3, MFI2, MMRN2, MSRB3, NFATC2, NIPAL3, NNMT, NOX5, OLR1, PCDH12, PLD1, POFUT2, PTGS2, RAB27B, RSPO2, SARM1, SBSPON, SCN3A, SGIP1, SHE, SLC4A4, STXBP6, SYNPO, TBX20, TGFBR2, TGFBR3, TIMP3, TMEM87B, TTR, TY…	0.000191606	1.76554	0.000577564	ECM Organization
hsa-miR-3128	3195	93	ABCB1, ABHD15, ADCK3, AKAP10, ALKBH5, ALPK1, ARL17B, BMP8B, C2orf88, C5orf63, CACNB4, CCNO, CDADC1, CXorf57, DMBX1, E2F2, EDC3, EEF1A2, EML5, EPHA5, EPHA6, EXOC8, FAM81A, FBXL3, FEM1B, FOXE1, FOXP2, GFI1, GJA3, GNL1, GPR180, GPRIN3, HAP1, HLA-DOB, HMG20A, HOXC11, HOXC13, HS6ST3, HSPA4L, INHBB, IRF8, ITPKA, KAZALD1, KLF4, KLHL15, LHX4, LMX1B, LONRF2, LONRF3, MAN2A2, MCOLN2, MGAT4A, MR1, MYOM2, NCR…	8.19388e-05	1.62487	0.000586392	Transcription Regulation
hsa-miR-205-5p	3629	103	ABHD15, BRD2, BRINP3, C17orf51, C1orf115, C5orf63, CAT, CCDC117, CDADC1, CDH20, CDKN2C, CLEC4F, CNNM1, DCDC2, DCT, DMBX1, DNAJC22, DUSP19, ELOVL3, EML5, EMX2, ERAP2, EXOC8, FAM199X, FEM1B, FGF5, FGF9, FOXE1, FOXG1, FOXP2, GFI1, GNL1, GOLGA8K, GPM6A, GPR180, GRID1, H1F0, HAP1, HDAC8, HLA-DOB, HMG20A, HMX3, HOXC12, HOXD9, HPCAL4, HS6ST3, ICAM2, IL15RA, KCNC1, KLHL15, LAMA4, LHX4, LONRF2, LONRF3, MC…	8.32821e-05	1.59357	0.00058931	Transcription Regulation
hsa-miR-6858-3p	3793	107	ABHD15, ACSS1, AGAP2, ATP6V1B1, BRD2, C11orf70, C15orf40, C17orf51, C1orf115, C2orf88, C5orf63, CACNB4, CAMK2B, CCNO, CD207, CDH20, CNNM4, DCDC2, DIS3, DMBX1, DMTN, DUSP19, E2F2, ECEL1, EDC3, EML5, EML6, ERAP2, EXOC8, EYA4, FAM199X, FAM81A, FOXD2, FOXE1, FRK, GNL1, GPRIN3, GRID1, GRIN2C, H1F0, HAP1, HIRIP3, HLA-DOB, HLA-DQB1, HNF4G, HOXA4, HPCAL4, HPSE, HS6ST3, HSPA4L, IAH1, KAZALD1, KCNC1, KCNIP…	8.34669e-05	1.58875	0.00058931	Transcription Regulation
hsa-miR-1261	2382	74	ACTN2, ADAP2, AGAP2, ALPK1, ANKRD34B, C8orf33, CCNO, CCSER1, CNNM4, DLX4, ENPP4, FAM132B, FAM199X, FBXL3, FEM1B, FGF5, FRK, GGPS1, GLRB, GPR180, GPRIN3, HLA-DPA1, HMX3, HNF4G, HPCAL4, HPSE, ISL2, ITGAL, KIAA0100, KLF12, KLHL11, KLHL15, LHX9, LMBRD2, LONRF2, LONRF3, MACROD2, MCIDAS, MCOLN2, MFSD6, MGAT4A, MOCOS, MYT1, NCR3LG1, NDFIP2, NEUROG2, NRN1, OLIG2, ONECUT2, OPHN1, PAX6, PEX11A, PI15, PROX1…	8.46885e-05	1.71675	0.000593948	Transcription Regulation
hsa-miR-379-5p	1893	48	ABCA9, ACVRL1, AKAP6, ATP7B, C15orf41, C3, C7, CD55, CDKN2B, COL5A1, COLEC10, DLL4, EHD3, FNDC3B, FOSL2, GALNT1, GBP4, HGF, IGF1, IL6ST, IL7R, KCND3, LINGO2, LRP10, LRRC15, MSRB3, NCOA7, NFATC2, NIPAL3, OLR1, PARM1, PLA2R1, PTGS2, RAB27B, SBSPON, SCN3A, SGIP1, SLC14A1, SMCO3, TBX4, TGFBR2, TGM2, THBD, TIMP3, TMED10, TTR, TYRP1, WISP1	0.000204301	1.86235	0.000614072	ECM Organization
hsa-miR-885-5p	2607	79	ACSS1, ADAM11, BMI1, C2orf88, C5orf63, CCDC117, CDKN2C, DCDC2, DIS3, DLX4, E2F2, EML5, EPHA5, EPHA6, ERAP2, EYA4, FBXL3, FGF9, FOXG1, FRK, GFI1, GNL1, GPM6A, HLA-DOB, HMX3, HOXD9, HSPA1B, HSPA4L, ISL2, KCNIP3, KIAA0907, KLF12, LHX4, LMBRD2, LONRF2, LONRF3, LRRK2, LYSMD1, MAK, MANSC1, MEGF11, MFSD6, MOCOS, MR1, MYOM3, MYT1, NDFIP2, NKX2-4, NR2F2, NTN1, OPHN1, OTUD1, PAX1, PAX6, PLEKHH2, PRDM16, RA…	8.85098e-05	1.67744	0.000616638	Transcription Regulation
hsa-miR-6748-3p	2855	85	ABHD15, AQP6, BMP8B, BTNL9, C17orf51, C1orf115, C2orf88, C5orf63, C8orf33, CCNO, CNNM1, CNNM4, CSNK1E, DIS3, DUSP19, E2F2, EML5, EML6, EPHA10, FAM132B, FOXE1, FRK, GFI1, GGPS1, GJA3, H1F0, HAP1, HMG20A, HOXC11, HPCAL4, HS6ST3, IL15RA, KLHL11, KLHL41, LAMA4, LHX4, LMX1B, LONRF2, LRRK2, MAN2A2, MANSC1, MFSD6, MR1, MYOM2, NCR3LG1, NKD2, NMUR1, NR2E1, NTN1, OLIG1, ONECUT2, PAX1, PAX6, PAX9, PCK1, PI1…	8.9299e-05	1.65418	0.000617069	Transcription Regulation
hsa-miR-1270	3376	97	ACSS1, ADAM11, ALDH8A1, ANKRD34B, BMP8B, C2orf88, C8orf33, CACNB4, CCSER1, CD302, CNNM1, DCDC2, DCT, DIS3, DNAJC22, DUSP19, E2F2, EML6, EPHA6, EXOC8, FAM132B, FBXL3, FGF5, FGF9, FOXD2, FOXG1, GFI1, GJA3, GNL1, GOLGA8K, GPR180, GPRIN3, GRID1, HAP1, HLA-DMB, HMG20A, HOXC12, HOXD13, HOXD9, HPSE, HS6ST3, HSPA4L, IAH1, INHBB, ISL2, KAZALD1, KCNC1, KLF12, KLHL11, LBX1, LHX2, LHX4, LMX1B, LONRF2, LONRF3…	8.99231e-05	1.60676	0.000617069	Transcription Regulation
hsa-miR-519a-3p	2611	79	ACTN2, AKAP10, ARAP2, BMP8B, C17orf51, C2orf88, CAMK2B, CCNO, CCSER1, CDADC1, CNNM1, CXorf57, DCDC2, DIS3, DMRTA2, DUSP19, E2F2, ELOVL3, EML5, EMX2, ENPP4, EPHA5, EYA4, FAM199X, FAM50B, FAM81A, FEM1B, FGF5, FGF9, FOXG1, GJA3, GOLGA8K, GPM6A, GPR180, GPRASP2, GPRIN3, HAP1, HOXD11, KPNA5, LHX4, LHX9, LMBRD2, LMX1B, LONRF2, LTK, MACROD2, MCIDAS, MED9, MFSD6, MR1, MYOM2, MYT1, NCR3LG1, NTN1, OPHN1, P…	9.06016e-05	1.67444	0.000617069	Transcription Regulation
hsa-miR-4803	4341	119	ABHD15, ACSS1, ALDH8A1, BRINP3, C17orf51, C2orf88, C5orf63, C8orf33, C8orf34, CACNB4, CCDC117, CCSER1, CDH17, CDKN2C, CNPY1, CSNK1E, CXorf57, DCDC2, DCT, DNAJC22, DUSP19, EDC3, EML5, EML6, ENPP4, EXOC8, EYA4, FOXP2, FRK, GFI1, GGPS1, GPM6A, GPR180, GPRASP2, GPRIN3, GRID1, HLA-DOB, HLA-DRB1, HMG20A, HNF4G, HOXD10, HOXD11, HOXD13, HPSE, HS6ST3, HSPA1B, HSPA4L, INHBB, KLF12, KLHL11, KRTAP19-1, LAMA3…	9.09179e-05	1.55339	0.000617069	Transcription Regulation
hsa-miR-181a-2-3p	3438	76	ABCA10, ACVRL1, AKAP6, ATP7B, BDKRB2, BDNF, BMP10, C10orf54, C3, CCDC80, CD55, CDH11, CDH5, CHRM2, CHSY3, CKAP4, CLEC1B, COL21A1, COLEC10, CTBS, CTSB, CXCL14, DPP10, DRAM1, EGFLAM, ENDOD1, EVI5, FAM114A1, FBN1, FKBP10, FKBP14, FLT1, FOXF1, GALNT1, GBP3, GREM2, H2AFJ, HEG1, HRH1, HTRA3, IL7R, ITGA11, KCTD16, LRP10, LRRC32, MAML2, MEST, MFAP5, MYH15, NIPAL3, NNMT, NOX5, OLR1, P4HA3, PAPPA, PDLIM5, …	0.000210522	1.66237	0.000630966	ECM Organization
hsa-miR-134-5p	2842	18	ASIC2, CNR1, CRISPLD2, DCX, HAND2, HOXB2, KIF26B, MCHR1, MEIS2, NTRK2, PBX1, PCDH17, SLC5A7, SORCS1, ST6GAL2, TBX2, TSHZ2, UNC5C	6.01858e-07	5.56463	0.000633155	Limb Development
hsa-miR-1273g-3p	4557	124	ACTN2, ADAM11, AGAP2, ALG1L, ALKBH5, ARAP2, BMP8B, BRD2, C15orf40, C17orf51, C8orf33, CCNO, CCSER1, CD302, CLK2, CNNM4, CNPY1, CXCL16, CXorf57, DCDC2, DIS3, DMBX1, DMRTA2, DUSP9, E2F2, EEF1A2, EML5, EPHA10, EXOC8, FAM132B, FBXL3, FEM1B, FGF5, FGF9, FOXP2, FRK, GNL1, GPRASP2, GPRIN3, HAP1, HCAR1, HES7, HLA-DOA, HMG20A, HMX3, HNF4G, HOXC12, HOXD9, HPSE, HS6ST3, HSPA1B, HSPA4L, ITGAL, KCNC1, KCNIP3,…	9.44443e-05	1.54742	0.000636894	Transcription Regulation
hsa-miR-6721-5p	3834	83	ACVRL1, ADAM12, AKAP6, ALDH1L2, ANO1, ART4, BDNF, BMP10, C1QTNF1, C3, C7, CD82, CD93, CDH5, CEBPD, CHPF, CHSY3, CKAP4, COL4A2, COL4A6, COLEC10, COPZ2, CPA4, CXCL1, DLL4, DPP10, DYNLT3, ECE1, ERVV-2, FAM163B, FMOD, FNDC3B, FSTL3, GBP2, GFRA3, GGTLC2, GJA4, GLIS3, GREM2, HEATR5A, HSPG2, HTRA3, IFIT3, IGF1, IL1R1, IL1RL1, IL6ST, IL7R, KCTD16, LMCD1, LOX, LOXL4, LRP10, LRRC15, LRRC32, MALL, MORC4, NI…	0.000215037	1.63866	0.000641683	ECM Organization
hsa-miR-206	671	23	C10orf54, CCL2, CPA4, CREB3L1, DYNLT3, FIBIN, FMOD, FOXF1, GBP2, GLIS3, H2AFJ, LOX, PCDH12, PPIC, PRCP, PROK1, S1PR1, SARM1, SLA, TGFBR2, TGFBR3, TGM2, TRIM8	0.000215318	2.47132	0.000641683	ECM Organization
hsa-miR-129-5p	6141	158	ABCB1, ABHD15, ACSL1, ADAP2, AKAP10, ALKBH5, ANKRD34B, ARL17B, BARX2, BTBD6, BTNL9, C11orf70, C15orf40, C2orf88, CACNB4, CCDC117, CCNO, CD302, CDH20, CDKN2C, CNNM1, CSPG5, DCDC2, DCT, DIS3, DMBX1, DMRTA2, DNAJC12, DNAJC22, DOC2A, DUSP19, E2F2, EML5, ENPP4, EPHA5, EPHA6, ERAP2, EXOC8, EYA4, FAM199X, FBXL3, FGF5, FGF9, FHL1, FOXA1, FOXE1, FOXG1, FOXP2, FRK, GALNTL6, GGPS1, GJA3, GNL1, GPR180, GPRIN…	9.63105e-05	1.49246	0.000645342	Transcription Regulation
hsa-miR-431-5p	2689	63	ABCA10, ASAH1, BDKRB2, C3, CD93, COL4A6, COLEC10, CTBS, EGFLAM, ERG, EVI5, FAM46A, FOSL2, GBP2, GLIS3, H2AFJ, HRH1, IFIT3, IGFBP3, IGFBP7, IL1R1, IL1RL1, IL7R, ITGA1, ITGA11, KCND3, KCTD16, LRP10, LRRC15, LTBR, MSRB3, NFATC2, NNMT, NOX5, OLR1, PAPPA, PARM1, PCDH12, PDLIM5, PLD1, PSG4, PVR, RASGRP3, S1PR3, SARM1, SCN3A, SDPR, SLA, SLC22A2, SLC22A3, SLC4A4, SLIT3, SPARC, ST3GAL1, SYT10, TFPI, TGFBR…	0.000218123	1.74416	0.000648208	ECM Organization
hsa-miR-3938	2652	80	ADCK3, ANKRD34B, ARAP2, C15orf40, C2orf88, CACNB4, CARD6, CD302, CDADC1, CXorf57, EMX2, EXOC8, EYA4, FAM199X, FGF5, FGF9, FOXG1, FOXP2, FRK, GFI1, GPR180, GPRASP2, GPRIN3, HDAC8, HLA-DOB, HMG20A, HNF4G, HSPA4L, KAZALD1, KIAA0100, KLF12, KLHL15, LAMA4, LMBRD2, LONRF2, LONRF3, LYSMD1, MACROD2, MFSD6, MGAT4A, MOCOS, MPI, NCR3LG1, NDFIP2, NMUR1, NOD2, NR2F2, ONECUT2, OPHN1, OTUD1, PAX1, PAX6, PAX7, P…	9.82065e-05	1.67046	0.000653583	Transcription Regulation
hsa-miR-4512	2532	77	ABHD14B, ACSS1, ALKBH5, AQP6, C17orf51, C1QL4, C2orf88, C8orf33, CNNM4, CSNK1E, CXCL16, DNPH1, DUSP9, E2F2, EDC3, EEF1A2, ELOVL3, FAM132B, FAM199X, FOXD2, FOXG1, GPM6A, HLA-DRB5, HOXC12, HOXD11, HOXD9, HS6ST3, HSPA4L, IAH1, KAZALD1, KCNIP3, LAMA4, LDHC, LHX4, LMBRD2, LMX1B, LONRF2, MAN2A2, MPI, MYT1, NKD2, NKX2-1, NPTX1, NTN1, OPHN1, PAX1, PAX6, PAX7, PCK1, POU3F3, PPP1R14C, PPP1R3E, PRDM16, PROX…	9.87829e-05	1.68058	0.000653583	Transcription Regulation
hsa-miR-346	2228	70	ABHD15, C15orf40, C17orf51, C8orf33, CCSER1, CD302, CLEC4F, CNNM1, CORO6, DCDC2, DUSP9, E2F2, EDC3, EML5, ENPP4, FAM81A, FEM1B, FGF5, FRK, GNL1, GPRIN3, GRID1, HES7, HLA-DOB, HOXD1, HOXD13, HOXD9, HSPA4L, KAZALD1, KCNC1, KLF12, KLF4, LMBRD2, LMX1B, LONRF2, LONRF3, LTK, MCOLN2, MFSD6, MGAT4A, MOCOS, NCR3LG1, NEUROG2, NMUR1, NPTX1, NTN1, OLIG1, ONECUT2, OPHN1, PAX6, PAX7, PAX9, PHF8, PI15, PRDM16, …	0.000101149	1.73112	0.000665054	Transcription Regulation
hsa-miR-4768-5p	4076	113	ABHD14B, ABHD15, ADAP2, AKAP10, ALPK1, ANKRD34B, BARHL2, C11orf70, CCSER1, CD207, CD302, CNNM1, DCT, DUSP9, EML6, EPHA6, FAM132B, FAM199X, FBXL3, FEM1B, FGF9, FOXE1, FRK, GJA3, GNL1, GOLGA8K, GRID1, HAP1, HLA-DMB, HLA-DOA, HLA-DOB, HLA-DPA1, HLA-DRA, HLA-DRB1, HMG20A, HMX3, HNF4G, HOXD9, HPCAL4, HPSE, HS6ST3, HSPA1B, IL15RA, INHBB, ISL2, KCNC1, KIAA0100, LAMA4, LBX1, LHX4, LHX9, LMBRD2, LMX1B, LO…	0.000101841	1.56512	0.000665446	Transcription Regulation
hsa-miR-4455	2547	60	ABCA9, ACVRL1, ADAMTSL5, BIK, C3, CCDC80, CD93, CDH5, CHPF, CHSY3, CKAP4, COL1A1, COL3A1, COL4A1, COL5A1, CTBS, EHD3, ENDOD1, EVI5, FOSL2, FSTL3, GBP4, GLIS3, HEATR5A, HEG1, HOPX, HRH1, HTRA3, ITGA1, KCNQ5, KCTD16, LRP10, LRRC15, LRRC32, MARCH3, MMRN2, NFATC2, NUCB1, OSMR, P4HB, PABPC4L, PAPPA, PLVAP, PVR, RAB27B, RCN3, S1PR1, SARM1, SELE, SGIP1, SLC22A2, SLC22A3, SMCO3, SYT10, TBX20, TGFBR3, THB…	0.000227603	1.74677	0.000674104	ECM Organization
hsa-miR-125a-3p	3497	77	ABCA9, ADAM12, AKAP6, ALDH1L2, ASAH1, ATP7B, BDKRB2, BDNF, BMP10, C15orf41, CDH11, CDH13, CDH5, CEBPD, CHRM2, CHSY3, CKAP4, COL21A1, COL5A1, CREB3L1, CTSB, DRAM1, ECE1, EHD3, EMCN, ERVV-1, FAM163B, FAM46A, FBLN5, FIBIN, FKBP14, FMOD, FNDC3B, GBP2, GBP3, HEG1, HTRA3, IL1R1, IL1RL1, IL6, KCND3, KCTD16, LMCD1, LRP10, LTBR, MAML2, NFATC2, NIPAL3, NUCB1, PLD1, PLN, PLVAP, PLXNB3, PRELP, PRR16, PTGS2, …	0.000228119	1.65708	0.000674104	ECM Organization
hsa-miR-30a-5p	1333	37	ABCA9, AFAP1L2, AKAP6, ARHGEF3, ATP7B, BDNF, CCDC80, CD55, CSGALNACT1, DLL4, EHD3, ENDOD1, GBP1, HGF, IGF1, ITGA1, KCND3, LOX, LRRC15, MORC4, NID2, PLA2R1, PLN, POFUT2, PRELP, S1PR3, SARM1, SDPR, SGIP1, SHE, STXBP6, SULF2, TGFBR2, TGFBR3, TIMP3, UACA, WISP1	0.000230258	2.02021	0.000678518	ECM Organization
hsa-miR-1247-3p	1834	47	C10orf54, C3, CD82, CDKN2B, CHSY3, CKAP4, COL5A1, CTSB, CXCL14, ECE1, ERVV-1, EVI5, FBLN5, FKBP14, FNDC3B, FOSL2, GBP2, HRH1, HSPB6, HSPG2, ITGA1, ITGA11, KCND3, KCNE4, LAYN, LRP10, LRRC32, MALL, MAML2, NNMT, P4HA2, P4HB, PDLIM5, PRELP, PVR, S1PR3, SARM1, SBSPON, SDF4, SRPX2, SYNPO, TBX20, TBX4, TGFBR2, TNFAIP3, VCAM1, WIPI1	0.000232666	1.88164	0.0006837	ECM Organization
hsa-miR-6868-3p	4269	117	ABHD15, ACSL1, ACTN2, AKAP10, BTNL9, C2orf88, C5orf63, CACNB4, CCDC117, CCSER1, CD302, CDH20, CNNM1, CNNM4, CORO6, CSNK1E, DCDC2, DNAJC22, EML6, EN2, EPHA10, EPHA5, EPHA6, EXOC8, FAM199X, FAM81A, FBXL3, FGF5, FOXP2, FRK, GFI1, GNL1, GOLGA8K, GPRIN3, GRID1, HAP1, HLA-DMB, HLA-DOB, HLA-DQB1, HMG20A, HMX2, HMX3, HOXA4, HOXD11, HOXD13, HOXD9, HPCAL4, HS6ST3, HSPA1L, ISL2, KAZALD1, KCNC1, KCNIP3, KIAA…	0.000106295	1.54946	0.00068807	Transcription Regulation
hsa-miR-1224-3p	4270	117	ABCB1, ABHD14B, ADAP2, ADCK3, ALDH8A1, BMP8B, BRD2, C15orf40, C1orf115, CACNB4, CCDC117, CDH20, CNNM4, CNPY1, CORO6, DCDC2, DCT, DLX4, DMBX1, DMTN, DNAJC22, EDC3, ELOVL3, EN2, EPHA6, FAM81A, FEM1B, FOXD2, FOXE1, FRK, GALNTL6, GJA3, GNL1, GOLGA8K, GPR180, GPRIN3, GRID1, HAP1, HCAR1, HDAC8, HES7, HLA-B, HMX2, HNF4G, HOXC11, HOXC13, HOXD13, HOXD9, HPCAL4, HSPA1B, HSPA4L, INHBB, IRF8, ISL2, ITGAL, KC…	0.000106612	1.549	0.00068807	Transcription Regulation
hsa-miR-28-3p	1953	63	ADAM11, ALPK1, C11orf70, C15orf40, CACNB4, CD302, CDADC1, DIS3, DNAJC22, DNPH1, E2F2, ENPP4, EPHA5, EPHA6, EXOC8, FEM1B, FOXE1, FOXP2, FRK, GJA3, GPR180, GPRASP2, HOXC13, HOXD11, HPCAL4, HSPA4L, ITGAL, KLF12, LDHC, LONRF3, MEGF11, MFSD6, MGAT4A, MR1, NDFIP2, NEUROG2, NR2E1, NR3C2, ONECUT2, PAX1, PAX6, PEX11A, PHF8, PI15, POM121L2, POU4F1, RASEF, RNF40, RPL3L, SIM1, SIX2, SUZ12, SYTL4, TLE4, TMEM1…	0.000108992	1.76947	0.000699143	Transcription Regulation
hsa-miR-17-3p	4548	95	ABCA10, ACVRL1, ADAMTSL5, ARHGEF3, ASAH1, ATP7B, BMP10, BMP6, C15orf41, C1QTNF1, C3, CCDC80, CD55, CD93, CDKN2B, COL3A1, COL4A5, COLEC10, CSRNP1, CTSB, CXCL1, ECE1, EGFLAM, EHD3, EMCN, ENDOD1, FIBIN, FKBP14, FNDC3B, FOSL2, FOXF1, FSTL3, GALNT1, GALNT5, GJA4, GLIS3, GREM2, H2AFJ, HEG1, HGF, HTRA3, ICAM1, IGF1, IL1R1, IL6ST, ITGA1, ITGA11, KCND3, KCTD16, LAYN, LRP10, LRRC15, LRRC32, MALL, MAML2, MA…	0.000239756	1.59714	0.000702571	ECM Organization
hsa-miR-493-5p	3644	103	ADCK3, AGAP2, ALDH8A1, ANKRD34B, BARHL2, BMI1, BMP8B, C2orf88, C5orf63, CACNB4, CAMK2B, CARD6, CCSER1, CDADC1, CDH20, CNNM1, DCT, DLX4, EML5, EML6, EPHA5, EPHA6, EXOC8, EYA4, FBXL3, FEM1B, FGF5, FGF9, FLT3LG, FOXP2, FRK, GFI1, GLRB, GOLGA8K, GPM6A, GPR180, GPRASP2, GPRIN3, H1F0, HDAC8, HLA-DOB, HLA-DRB1, HMX2, HMX3, HOXA4, HOXC12, HPSE, HS6ST3, HSPA4L, ISL2, KAZALD1, KCNC1, KDM5C, KLF12, KLF4, KL…	0.00011048	1.58551	0.000704393	Transcription Regulation
hsa-miR-6864-5p	3083	90	ABCB1, ABHD15, ACSS1, ACTN2, ADAM11, ADAP2, AKAP10, C17orf51, CACNB4, CD302, CDH17, DCT, DIS3, DUSP19, DUSP9, E2F2, EDC3, EML5, EPHA5, EXOC8, FAM199X, FLT4, FOXG1, FOXP2, GFI1, GPM6A, GPR180, GPRIN3, HAP1, HLA-DOB, HOXC11, HPSE, HS6ST3, IDI1, INHBB, KAZALD1, KCNC1, KCNJ11, KLF12, KLHL11, KLHL15, LAMA3, LHX4, LONRF2, LRRK2, MEGF11, MKX, MOCOS, MPI, MYOM2, NCR3LG1, NDFIP2, NKX2-1, NOD2, ONECUT2, OT…	0.000112181	1.62505	0.000710933	Transcription Regulation
hsa-miR-758-3p	3039	69	ABCA10, ABCA8, ADAM12, AKAP6, BDNF, CALCRL, CCDC80, CD55, CDH11, CEBPD, CHSY3, CLEC1B, COL4A1, COL4A6, COLEC10, CTBS, CTSB, DPP4, ERG, F5, FAM163B, FIBIN, FNDC3B, FOSL2, GALNT1, GALNT5, GBP2, GBP4, HTRA3, IL1RL1, IL33, IL6ST, IL7R, KCND3, KCTD16, LRP10, LRRC15, MEST, NCOA7, PAPPA, PDLIM5, PLA2R1, PLD1, PLN, PRSS35, RAB27B, RELN, RSPO2, S1PR1, SARM1, SBSPON, SGIP1, SLC22A2, SLC2A10, SLIT3, SPARC, …	0.000243933	1.69735	0.000712176	ECM Organization
hsa-miR-6733-5p	2064	51	ALDH1L2, ARHGDIB, BDNF, BMP10, C7, CD82, CDH11, CEBPD, CHSY3, CKAP4, COL16A1, COL1A1, COL1A2, COLEC10, CSRNP1, DRAM1, DYNLT3, EGFLAM, EHD3, ERG, FAM163B, FKBP10, FKBP14, FNDC3B, GALNT5, GBP2, H2AFJ, IGF1, KCNA3, KCNE4, LOX, LRRC15, MARCH3, MASP1, NFATC2, NID2, NOX5, OLR1, PARM1, PCDH12, PLD1, PLN, RAB27B, RELN, SLC22A3, SLC4A4, SNCAIP, SRPX2, TBX20, TIMP3, TNFAIP3	0.000244387	1.81799	0.000712176	ECM Organization
hsa-miR-4504	3046	69	ABCA8, ADAMTSL5, ARSI, BDKRB2, BDNF, BIK, C1S, CCDC68, CCDC80, CD55, CDH5, CKAP4, CLEC2B, COL3A1, COL4A1, CTBS, DPP10, EHD3, EMCN, ENTPD3, EVI5, FAM46A, FBN1, FIBIN, FKBP7, FLT1, FN1, FNDC3B, FOSL2, GBP5, GLIS3, GREM2, ICAM1, IGF1, IL33, KCND3, KCNE4, KCTD16, LRRC32, MAML2, MARCH3, NFATC2, NOX5, PAPPA, PDLIM5, PLD1, PLVAP, POFUT2, POSTN, PROK1, RCN3, ROBO4, S1PR1, SARM1, SCN3A, SLC6A17, SLIT3, SP…	0.000249068	1.69273	0.00072381	ECM Organization
hsa-miR-7705	2069	51	C7, CALCRL, CCDC68, CCDC80, CDH11, CLUL1, COLEC10, DPP10, EHD3, ENDOD1, ERVV-1, FIBIN, FOSL2, GALNT1, GALNT5, GLIS3, GREM2, HEATR5A, IGF1, IL18R1, IL1RL1, ITGA1, KCNQ5, KCTD16, LOX, LRP10, LRRC15, MAML2, MFAP5, MYH15, NNMT, NUCB1, P4HA2, PITX2, PLA2R1, PPIC, PRR16, RAB27B, RASGRP3, RELN, SGIP1, SHE, SLC14A1, SLC22A3, SLIT3, SPARC, SRPX2, TGFBR3, TIMP3, TNFRSF9, TYRP1	0.000252179	1.81303	0.000730832	ECM Organization
hsa-miR-561-5p	3219	72	ADAM12, AKAP6, ART4, ATP7B, BMP10, C7, CCDC80, CD55, CHSY3, CLEC1B, COL21A1, COL5A1, COLEC10, DRAM1, EGFLAM, EHD3, ENDOD1, ERG, FLT1, GBP1, GLIS3, GREM2, HEG1, HRH1, HTRA1, IGF1, IGFBP3, IL6ST, IL7R, ITGA1, KCND3, KCNE4, KCTD16, LMCD1, LOX, LRRC15, LTBR, MALL, MASP1, MFAP5, MORC4, NCOA7, NFATC2, NIPAL3, NNMT, OSMR, PITX2, PLD1, PLN, PLOD2, PLVAP, PRELP, PRSS35, PVR, RAB27B, S1PR1, S1PR3, SARM1, S…	0.000254613	1.67533	0.000735565	ECM Organization
hsa-miR-499a-5p	2756	64	ABCA9, ADAM9, AKAP6, ANO1, ARHGEF3, BMP10, CCDC68, CCDC80, CD55, CDH11, CHSY3, CKAP4, COLEC10, DPP4, ERP27, EVI5, FBN1, FIBIN, FLT1, GALNT5, GBP1, GBP2, GBP3, GBP4, GLIS3, HEATR5A, HEG1, HRH1, HTRA1, IL18R1, IL1RL1, IL33, IL6ST, KCND3, KCNQ5, KCTD16, LAYN, LMCD1, LOX, MARCH3, MATN2, NCOA7, NIPAL3, NNMT, NUCB1, P4HA2, PABPC4L, PLD1, RASGRP3, S1PR3, SBSPON, SCN3A, SGIP1, SHE, SLC22A2, SPARC, STXBP6…	0.00025521	1.72901	0.000735565	ECM Organization
hsa-miR-136-5p	3568	78	ABCA10, ABCA9, AFAP1L2, ALDH1L2, ARHGEF3, ART4, ASAH1, ATP7B, BCO2, BDKRB2, BDNF, C3, C7, CCDC80, CD55, CD93, CDH11, CDKN2B, CHSY3, COL4A5, COLEC10, CTBS, ECE1, EHD3, ERVV-1, F5, FBN1, FKBP14, FKBP7, FLT1, FN1, FOSL2, GBP2, GLIS3, HEATR5A, HGF, HRH1, IFNGR1, IGF1, IL18R1, IL1R1, IL1RL1, IL6, ITGA1, KCND3, KCTD16, LINGO2, LRP10, LRRC15, LTBR, MALL, MASP1, MMRN2, NIPAL3, NOX5, NUCB1, OLR1, PDLIM5, …	0.000257406	1.64526	0.000739867	ECM Organization
hsa-miR-6772-3p	2839	84	ADAM11, ARAP2, BMP8B, C1QL4, C5orf63, CCNO, CD19, CDADC1, CNNM4, CRHR1, CSNK1E, DCDC2, DIS3, DMBX1, E2F2, EDC3, EML5, EPHA5, ERAP2, FAM132B, FAM199X, FGF5, FOXC1, FOXE1, FOXG1, FRK, HMG20A, HMX2, HOXD11, HOXD9, HPCAL4, HSPA4L, IAH1, IDI1, IL15RA, KAZALD1, KCNIP3, KDM5C, KLF12, KPNA5, LAMA4, LHX4, LMBRD2, LONRF2, MED9, MEGF11, MFSD6, MGAT4A, MOCOS, MR1, MYOM2, MYOM3, NKX2-4, NPTX1, NR3C2, NTN1, OP…	0.000117733	1.64024	0.000741646	Transcription Regulation
hsa-miR-141-3p	3572	78	ABCA10, ADAM9, AKAP6, ALDH1L2, BMP10, C3, CALCRL, CCDC80, CD93, CHRM2, CHSY3, CLEC1B, COL15A1, COL4A6, CXCL1, CXCL14, DPP10, EGFLAM, EHD3, EMCN, ERLEC1, EVI5, F5, FAP, FBLN5, FOSL2, GBP2, HEATR5A, HEG1, HGF, HTRA1, HTRA3, ICAM1, IL18R1, IL1RL1, ITGA1, ITGA11, KCNQ5, KCTD16, LAYN, LOX, LOXL4, LRP10, LRRC15, LTBP1, LTBR, MAML2, MORC4, NNMT, NOX5, NUCB1, PAPPA, PCOLCE2, PITX2, PPIC, PRCP, PTGS2, RAB…	0.000260924	1.64301	0.000747541	ECM Organization
hsa-miR-519a-3p	2611	61	AKAP6, ATP7B, BCO2, BMP10, CALCRL, CCDC80, CD69, CD93, CDH13, CHSY3, CLEC2B, COL1A1, COL4A2, COL5A1, COLEC10, CRHBP, CSRNP1, DRAM1, EHD3, ERG, FAM114A1, FKBP14, FMOD, FOSL2, GBP2, GBP3, GLIS3, ITGA1, ITGA11, KCTD16, LAYN, LRRC15, LRRC32, MARCH3, NCOA7, NFATC2, NOX5, PABPC4L, PAPPA, PARM1, PLD1, PLVAP, POFUT2, PVR, S1PR1, SARM1, SCN3A, SGIP1, SLC14A1, SLC22A3, SLC46A3, SLC4A4, ST3GAL1, STXBP6, SYT…	0.000261884	1.73286	0.000747541	ECM Organization
hsa-miR-597-5p	2484	59	ABCA9, ADAM12, AKAP6, ALDH1L2, C10orf54, C7, CALCRL, CCDC80, CD55, CD93, CDKN2B, CHRM2, COL5A1, COLEC10, EHD3, EMCN, ENDOD1, FAM46A, FBLN5, FKBP10, FKBP14, FLT1, FOSL2, GALNT5, GBP3, GBP4, GBP5, GLIS3, HEG1, IGF1, IL18R1, IL1R1, IL1RL1, IL6ST, ITGA1, ITGA11, KCND3, KCTD16, LRP10, MARCH3, MSRB3, NOX5, OSMR, P4HB, PAPPA, PARM1, PDLIM5, S1PR1, SARM1, SLC22A3, SLC4A4, SLIT3, SPARC, SRPX2, STXBP6, SYT…	0.000262208	1.76062	0.000747541	ECM Organization
hsa-miR-3136-5p	2486	59	ADAM12, ADAM9, ADAMTSL5, ART4, BMP6, CCDC80, CD55, CDH5, CHRM2, CKAP4, COL21A1, COL4A6, COLEC10, CSRNP1, CTBS, DPP10, EGFL6, EHD3, ERG, FAM114A1, FBN1, FLT1, FNDC3B, GALNT1, GBP2, H2AFJ, ICAM1, ITGA11, KCNQ5, LOX, MFAP5, MMRN2, MSRB3, NFKBIZ, NOX5, OSMR, PAPPA, PLA2R1, PLD1, POFUT2, PPIC, S1PR1, S1PR3, SDF4, SELE, SHE, SLC4A4, SMCO3, SPARC, SRPX2, ST3GAL1, TBC1D8B, TBX20, TFPI2, TNFAIP3, TNFRSF9,…	0.000263594	1.75899	0.000749461	ECM Organization
hsa-miR-181d-5p	632	22	ADAM12, ANO1, BCO2, CCDC80, CTBS, EHD3, GREM2, HGF, HRH1, IL18R1, ITGA1, ITGA11, KCND3, KCNQ5, NUCB1, PABPC4L, PVR, RCN1, SELE, SHE, SMCO3, TGFBR2	0.000267756	2.50729	0.000757359	ECM Organization
hsa-miR-1294	2773	64	ADAM12, ALDH1L2, ATP7B, BMP1, C1QTNF1, C3, CCDC80, CDH5, CHSY3, COL4A1, CTSB, ECE1, EHD3, ENTPD3, EVI5, FAM114A1, FIBIN, FKBP14, FMOD, FNDC3B, FOSL2, GBP2, GLIS3, H2AFJ, HEG1, HGF, HSPG2, IL1R1, IL6ST, IL7R, ITGA1, KCND3, LMCD1, LRP10, LRRC15, MALL, MASP1, MFAP5, MORC4, NFATC2, OLR1, P4HB, PAPPA, PCDH12, POFUT2, RAB27B, ROBO4, S1PR1, SARM1, SGIP1, SLC4A4, SLIT3, SPARC, SULF2, SUSD2, SVEP1, TBX20,…	0.000267811	1.71663	0.000757359	ECM Organization
hsa-miR-6819-3p	1861	47	ABCA9, ACVRL1, AKAP6, ATP7B, BCO2, BMP6, C3, C7, CCDC80, CD55, CHRM2, CHSY3, CKAP4, COL4A2, COL4A6, CTBS, ENDOD1, ERLEC1, EVI5, GBP2, GGT5, GREM2, IL18R1, ITGA1, ITGA11, LOX, LRP10, LRRC15, NFATC2, NIPAL3, NNMT, PARM1, POFUT2, PTGS2, PVR, SARM1, SLC2A10, SLC6A17, SPARC, ST3GAL1, SULF2, TBC1D8B, TIMP3, TNFRSF9, TTR, TXNDC5, WNT2	0.000269502	1.85096	0.000760097	ECM Organization
hsa-miR-4661-5p	1353	37	AKAP6, BDNF, BMP6, C7, CALCRL, CD93, CDH11, CHSY3, COL4A1, ENDOD1, ERG, EVI5, F5, FAP, FBLN5, FBN1, FLT1, GLIS3, HGF, HRH1, HSPG2, IL6ST, KCNQ5, KCTD16, MORC4, NCOA7, PAPPA, S1PR1, SARM1, SRPX2, ST3GAL1, SYNPO, TGFBR3, TGM2, TNFRSF9, TTR, WISP1	0.00027579	1.98757	0.000775751	ECM Organization
hsa-miR-205-5p	3629	79	ACVRL1, ADAM9, BDKRB2, BDNF, BMP6, C10orf54, C15orf41, C7, CCDC68, CCDC80, CD55, CD93, CDKN2B, CHRM2, COL1A1, COL4A1, CTSB, CXCL1, DCN, DPP10, DPP4, EHD3, ENDOD1, FAM46A, FBN1, FSTL3, GALNT1, GALNT5, GLIS3, GREM2, HEG1, HOPX, HRH1, IL1R1, IL6ST, ITGA11, KCND3, KCNE4, KCTD16, LAYN, LOX, MALL, MAML2, NID2, NOX5, NUCB1, P4HA2, P4HB, PDLIM5, PLD1, PLN, POFUT2, PPIC, PRR16, PTX3, PVR, RELN, ROBO4, S1P…	0.000280787	1.63941	0.000787701	ECM Organization
hsa-miR-4793-3p	4227	116	ABHD15, AGAP2, ALKBH5, AQP6, BMI1, BTNL9, C17orf51, C1QL4, CCNO, CD302, CXCL16, DLX4, DUSP19, DUSP9, E2F2, ELOVL3, EML5, EPHA10, ERAP2, EXOC8, EYA4, FAM132B, FAM81A, FBXL3, FEM1B, FGF5, FOXE1, FRK, GFI1, GNL1, HAP1, HCAR1, HES5, HES7, HLA-DOA, HMX3, HOXC13, HOXD11, HPCAL4, HPSE, HS6ST3, HSPA1B, ISL2, ITGAL, KAZALD1, KCNC1, KIAA0907, KLC3, KLF12, KLHL11, KPNA5, LHX4, LMX1B, LONRF2, LONRF3, MACROD2…	0.000127448	1.5503	0.000798068	Transcription Regulation
hsa-let-7d-5p	1200	34	ACVRL1, ATP7B, C1QTNF1, C7, CCDC68, CCDC80, CHSY3, COL4A1, COL4A5, CTBS, FKBP10, GLIS3, H2AFJ, IL6, ITGA11, LRP10, MEST, MORC4, NOX5, PABPC4L, PDLIM5, PVR, RAB27B, ROBO4, SGIP1, SLC4A4, ST3GAL1, SULF2, SUSD2, TGM2, TMED10, TNFAIP3, TXNDC15, VCAM1	0.000289412	2.05516	0.000809739	ECM Organization
hsa-miR-302b-5p	4241	116	ABHD15, ADAM11, AGAP2, AKAP10, BMI1, C15orf40, C5orf63, CACNB4, CD207, CNNM1, DCT, DIS3, DMBX1, DMRT3, DOC2A, DUSP19, ELOVL3, EMX2, ENPP4, EPHA5, EPHA6, EXOC8, EYA4, FAM199X, FBXL3, FEM1B, FGF9, FOXC1, FOXD2, FOXG1, FOXP2, FRK, GBX1, GFI1, GNL1, GOLGA8K, GPRIN3, HLA-DOB, HMG20A, HMX2, HOXD11, HOXD9, HS6ST3, HSPA4L, INHBB, IRF8, KCNJ11, KIAA0100, KLF12, KLHL11, KLHL15, KPNA5, LAMA3, LAMA4, LHX4, L…	0.000130846	1.54381	0.000814418	Transcription Regulation
hsa-miR-128-3p	4608	124	ABHD15, ANKRD34B, BMI1, C17orf51, C1orf115, C5orf63, CD302, CDADC1, CDH20, CNNM4, CRHR1, CSNK1E, CXCL16, DCDC2, DCT, DIS3, DMBX1, DMTN, DNAJC12, E2F2, EML5, EN2, EPHA6, EXOC8, EYA4, FAM199X, FAM81A, FBXL3, FBXL8, FEM1B, FGF9, FOXD2, FOXE1, FOXP2, FRK, GBX1, GJA3, GOLGA8K, GPR180, GPRIN3, GRID1, HCAR1, HLA-B, HLA-DOA, HLA-DOB, HLA-DRA, HNF4G, HOXD11, HOXD13, HOXD9, HPCAL4, HPSE, HS6ST3, HSPA1B, HS…	0.000131607	1.52529	0.000814418	Transcription Regulation
hsa-miR-323a-3p	3642	79	ABCA10, ADAM9, ALDH1L2, ART4, C3, C7, CALCRL, CCDC68, CCDC80, CD55, CD93, CDH11, CHRM2, CLEC1B, COL3A1, COL5A1, COLEC10, CSRNP1, CTBS, EGFLAM, ENDOD1, EVI5, F5, FAM46A, FLT1, FMOD, FNDC3B, GALNT1, GBP2, GBP3, GBP4, GLIS3, GREM2, H2AFJ, HGF, HRH1, HTRA1, IGF1, IL18R1, IL6, IL6ST, IL7R, KCND3, KCNQ5, KCTD16, LMCD1, LRRC32, LTBP1, LUM, MORC4, NFATC2, P4HA2, PABPC4L, PDLIM5, PLA2R1, PLOD2, RAB27B, S1…	0.000291958	1.63227	0.000814695	ECM Organization
hsa-miR-4766-3p	2828	65	ABCA8, ADAM12, AKAP6, ALDH1L2, ANO1, ART4, ASAH1, C10orf54, C3, CD93, CEBPD, COLEC10, CSRNP1, DPP10, EMCN, ENTPD3, EVI5, FAM114A1, FAM46A, FKBP14, FN1, FOSL2, FSTL3, GBP1, GBP2, GBP4, IGF1, IL18R1, IL33, IL6ST, ITGA11, KCNA3, KCNQ5, KCTD16, LAYN, LMCD1, MAML2, MARCH3, MSRB3, P4HA2, PABPC4L, PAPPA, PLN, PPIC, PRELP, PSG4, PTGS2, RGS1, RSPO2, S1PR1, S1PR3, SBSPON, SCN3A, SHE, SLA, SLC22A3, SLC4A4, …	0.000299536	1.71106	0.000833629	ECM Organization
hsa-miR-369-3p	4107	113	ACSL1, ACTN2, ACYP1, AKAP10, AMBN, ANKRD34B, BARHL2, BMP8B, BRINP3, C17orf51, C2orf88, C5orf63, C8orf33, CACNB4, CARD6, CAT, CCSER1, CD302, CDH17, CDH20, DCDC2, DIS3, DNAJC22, DUSP19, EN2, ENPP4, EPHA5, EPHA6, EXOC8, EYA4, FAM199X, FGF5, FGF9, FHL1, FOXC1, FOXD2, FOXG1, FRK, GALNTL6, GGPS1, GJA3, GLRB, GOLGA8K, GPR180, GPRIN3, H1F0, HAP1, HLA-DOB, HNF4G, HOXD11, HOXD9, IL15RA, INHBB, KAZALD1, KCN…	0.000138203	1.55025	0.000850234	Transcription Regulation
hsa-miR-134-5p	2842	65	ADAM12, AKAP6, ARHGDIB, C15orf41, C1QTNF1, CCDC80, CD93, CDH11, CDKN2B, CEBPD, CHRM2, CKAP4, CLEC1B, COL4A5, COL4A6, COLEC10, CTBS, CTHRC1, DPP10, FAM163B, FKBP10, FLT1, FNDC3B, FOSL2, FOXF1, GBP2, GBP3, GBP4, GJA4, HEG1, ICAM1, IGF1, IL33, IL6ST, ITGA1, ITGA11, LRP10, LRRC15, MYH15, NOX5, NUCB1, PDLIM5, PLA2R1, PLD1, PLN, PROK1, RAB27B, RASGRP3, RSPO2, SARM1, SDF4, SGIP1, SLA, SLC22A3, SLC4A4, S…	0.000310927	1.70118	0.000863049	ECM Organization
hsa-miR-1910-5p	3011	68	ABCA10, ACVRL1, ANO1, BMP10, C7, CDH11, CDKN2B, CHSY3, COL15A1, COL5A1, CSGALNACT1, CSRNP1, CTSA, CTSB, DPP10, DYNLT3, ECE1, F5, FAM114A1, FIBIN, FKBP10, FMOD, FNDC3B, FOSL2, FOXF1, GALNT1, GALNT5, GFRA3, GLIS3, H2AFJ, HEG1, HSPB6, HTRA3, IL18R1, IL1RL1, ITGA11, KCNE4, KCNQ5, LAYN, LOX, LRP10, LRRC32, LTBR, MALL, MMRN2, MORC4, NFATC2, NOX5, NXPE2, P4HA2, PLD1, PPIC, PTGS2, RAB27B, RASGRP3, RCN1, …	0.000318282	1.68397	0.000879404	ECM Organization
hsa-miR-370-3p	4111	87	ABCA10, ABCA9, ADAM12, ADAM9, ANO1, ATP7B, BDNF, BIK, C10orf54, C3, C7, CDH13, CKAP4, COL4A1, CSGALNACT1, CSRNP1, CXCL14, DPP4, DRAM1, ECE1, EHD3, ENDOD1, ERG, FAM114A1, FAM163B, FIBIN, FKBP14, FMOD, FOSL2, GBP5, GLIS3, GREM2, HEATR5A, HEG1, HTRA1, HTRA3, IL1RL1, ITGA1, ITGA11, KCNQ5, KCTD16, LAYN, LINGO2, LOXL4, LRP10, LRRC15, LRRC32, MFI2, NIPAL3, NOX5, OLR1, P4HA2, PABPC4L, PARM1, PCDH12, PLA2…	0.000318491	1.60321	0.000879404	ECM Organization
hsa-miR-5100	3351	74	ABCA10, AKAP6, ART4, BDNF, C3, C7, CCDC80, CD55, CDH13, CEBPD, CHRM2, CLIC3, COL15A1, COL4A6, CTBS, CTHRC1, EHD3, ENDOD1, EVI5, FAM114A1, FAM163B, FAM46A, FAP, FILIP1L, FLT1, FMOD, FNDC3B, FOSL2, FOXF1, GALNT5, H2AFJ, HSPB6, IGFBP7, IL33, IL6ST, ITGA11, KCNA3, KCND3, KCNQ5, LOX, LRRN4, MAML2, MASP1, MMRN2, MSRB3, NFATC2, NFKBIZ, PAPPA, PARM1, PCDH12, PDLIM5, PLA2R1, PLN, PPIC, RAB27B, S1PR1, S1PR…	0.000320691	1.65504	0.00088316	ECM Organization
hsa-miR-125b-2-3p	3354	74	AKAP6, ARSI, ASAH1, BMP10, C7, CD55, CDH13, CDH5, CDKN2B, CKAP4, COL1A1, COL1A2, COL5A1, COLEC10, CSGALNACT1, CTBS, CXCL14, DPP10, EHD3, EMCN, ENDOD1, ERG, EVI5, FAM46A, FBN1, FIBIN, FKBP7, FOSL2, GBP4, GLIS3, GREM2, H2AFJ, IGF1, KCND3, KCTD16, LAYN, LRRC15, LRRC32, LTBP3, LUM, MARCH3, MATN2, MMRN2, MSRB3, NIPAL3, NNMT, P4HA2, PABPC4L, PCDH12, PLD1, PPIC, PRELP, PTGS2, RAB27B, RASGRP3, RSPO2, SGI…	0.000323046	1.65326	0.000887323	ECM Organization
hsa-miR-5585-3p	3185	71	ABCA10, ADAM12, AKAP6, ALDH1L2, ANO1, ATP7B, BDKRB2, BMP10, C15orf41, C3, C7, CCDC80, CD55, CD93, CHRM2, CLEC2B, COL16A1, COL4A6, COLEC10, CPA4, DPP10, DPP4, DYNLT3, EHD3, ENDOD1, ERG, EVI5, F5, FAM114A1, FAM46A, FBN1, FKBP14, FLT1, FN1, FOSL2, GALNT1, GBP1, GBP4, GLIS3, GREM2, HEG1, IL18R1, IL1R1, KCND3, KCNQ5, KCTD16, LMCD1, LOX, LRRN4, MAML2, MEST, PAPPA, PDLIM5, PLA2R1, PLD1, PPIC, RELN, S1PR…	0.000325186	1.66598	0.000890875	ECM Organization
hsa-miR-548ao-3p	1268	45	ABCB1, ADAM11, C15orf40, C5orf63, CCDC117, CNNM1, DMBX1, E2F2, FAM199X, FOXC1, FOXP2, FRK, GFI1, GJA3, HOXA4, HOXC12, HOXD10, HOXD11, HOXD9, HS6ST3, KCNC1, MAN2A2, MOCOS, NCOR1, NCR3LG1, NR3C2, NTN1, ONECUT2, OPHN1, OTUD1, PAX9, PI15, PLIN4, PPP1R13B, RAET1L, RASEF, RNF150, SIM1, SPOCK3, STARD5, SYK, ULBP2, UQCR10, ZNF248, ZNF736	0.000148767	1.92602	0.000909898	Transcription Regulation
hsa-miR-767-3p	3541	77	ABCA10, ANO1, ART4, ATP7B, BDKRB2, BMP10, C7, CCDC68, CCDC80, CDH11, CDH13, CDH5, CHSY3, COL4A6, CPA4, CSRNP1, DCN, DPP4, DRAM1, EHD3, EMCN, ENDOD1, ERVV-2, FAM163B, FAM46A, FLT1, FMOD, FNDC3B, FOSL2, GBP2, GBP5, GGTLC2, GREM2, HTRA1, IFIT3, IFNGR1, IGF1, IL33, ITGA1, KCNQ5, KCTD16, LRRC15, LRRC32, MALL, MASP1, MSRB3, NFATC2, NIPAL3, OSMR, P4HA2, PAPPA, PLOD1, POFUT2, PRELP, RAB27B, S1PR3, SARM1,…	0.000333968	1.63211	0.000912557	ECM Organization
hsa-miR-3200-3p	1825	46	ADAM12, ARHGEF3, BMP10, C10orf54, C7, CD55, CD93, CHRM2, COL5A1, CTSB, ENDOD1, ERVV-1, EVI5, FBN1, FKBP14, FMOD, FNDC3B, FOSL2, GLIS3, GREM2, HRH1, ICAM1, IGF1, IL6ST, ITGA1, KCTD16, MSRB3, NFATC2, NIPAL3, NUCB1, P4HA2, PAPPA, PARM1, PDLIM5, PLA2R1, PLVAP, PRELP, PVR, S1PR1, SRPX2, ST3GAL1, TBC1D8B, THBD, TIMP3, TNFAIP3, TYRP1	0.000346638	1.84386	0.000940761	ECM Organization
hsa-miR-1226-5p	2741	63	ABCA10, AKAP6, BCO2, C10orf54, C1QTNF1, C7, CCDC68, CCDC80, CD55, CD82, CKAP4, COL1A1, CSRNP1, DLL4, DRAM1, ECE1, EGFLAM, ERG, FKBP7, FOSL2, GALNT5, GBP4, GLIS3, GREM2, IGFBP3, IL1RL1, KCNQ5, KCTD16, LAYN, LMCD1, LRRC15, LRRC32, MALL, MASP1, NFATC2, NNMT, NOX5, NUCB1, OLR1, OSMR, P4HB, PAPPA, PLD1, PRCP, PRELP, RAB27B, ROBO4, S1PR3, SARM1, SGIP1, SLC22A2, SLC22A3, SLIT3, ST3GAL1, SYNPO2L, TBX20, …	0.000346802	1.70564	0.000940761	ECM Organization
hsa-miR-4654	2457	58	ABCA10, ADAMTSL5, AFAP1L2, ALDH1L2, ASAH1, ATP7B, BDNF, BMP10, C1QTNF1, CD93, CLEC1B, COL4A6, COL5A1, DPP10, DRAM1, ENDOD1, ENTPD3, ERG, GALNT1, GLIS3, H2AFJ, HEG1, IL1RL1, IL6ST, IL7R, ITGA1, ITGA11, KCND3, KCNQ5, KCTD16, LAYN, LRP10, LRRC15, LTBP1, MORC4, NIPAL3, PAPPA, PARM1, PLA2R1, PROK1, RELN, RSPO2, S1PR1, SARM1, SLC22A2, SLC22A3, SLC46A3, SLC6A17, SLC7A4, SLIT3, SRPX2, SUSD2, SVEP1, TGFBR…	0.000347229	1.74536	0.000940761	ECM Organization
hsa-miR-338-3p	3769	81	ABCA10, ABCA9, ACVRL1, ADAM12, ARHGEF3, ART4, BCO2, BIK, BMP10, BMP6, C10orf54, CCDC68, CD55, CDH13, CDH5, CDKN2B, CEBPD, CHRM2, COL15A1, COL1A1, COLEC10, CSRNP1, CTSB, DRAM1, DYNLT3, ECE1, EHD3, EMCN, ENDOD1, FAM114A1, FKBP10, FMOD, GBP2, GBP5, GLIS3, H2AFJ, HGF, HRH1, HTRA1, IGF1, IL6ST, KCNQ5, LAYN, LOX, LRP10, LRRC15, LRRC32, MFI2, MORC4, NFKBIZ, NNMT, NOX5, OSMR, P4HB, PAPPA, PDLIM5, PLD1, P…	0.000348003	1.61886	0.000940761	ECM Organization
hsa-miR-374b-5p	1935	48	ABCA10, ABCA8, ADAM12, BDNF, C15orf41, CCDC68, CCDC80, CCL7, CD55, COL15A1, COL4A5, CXCL1, EGFL6, EMCN, FIBIN, FILIP1L, GBP1, GBP3, GBP5, GLIS3, HGF, IGF1, IL6ST, PABPC4L, PAPPA, PARM1, PITX2, PLD1, PLOD2, PRCP, PRSS35, PTGS2, PTX3, RCN1, SDPR, SELE, SLC2A10, SLC4A4, SMCO3, TBC1D8B, TBX20, TBX4, TGFBI, TNFRSF9, TXNDC15, TXNDC5, VCAM1, YIPF5	0.000348761	1.81713	0.000940761	ECM Organization
hsa-miR-500a-5p	3238	93	ACTN2, BMI1, C17orf51, C8orf34, CCDC117, CCNO, CCSER1, CD302, CDKN2C, CNNM4, CXCL16, DNAJC22, DUSP19, EDC3, ENPP4, EPHA5, EPHA6, FAM81A, FBXL3, FGF5, FGF9, FOXC1, FOXG1, FOXP2, FRK, GNL1, GPR180, GPRIN3, HDAC8, HES5, HLA-DOB, HPCAL4, HPSE, HS6ST3, IL15RA, ISL2, KAZALD1, KIAA0907, KLHL11, KLHL15, LMBRD2, LONRF2, LONRF3, MACROD2, MAN2A2, MCIDAS, MCOLN2, MEGF11, MGAT4A, MOCOS, NALCN, NCR3LG1, NDFIP2…	0.000154796	1.59894	0.000941076	Transcription Regulation
hsa-miR-219b-3p	2596	78	C5orf63, CCDC117, CD207, CD302, CNNM1, DCT, DIS3, DNAJC22, ENPP4, EPHA6, EXOC8, FAM199X, FAM81A, FBXL3, FGF5, FRK, GOLGA8K, GPRASP2, GPRIN3, HCAR1, HMX3, HOXD1, HPCAL4, HPSE, HSPA4L, IRF8, KCNJ11, KDM5C, KLF12, KLHL11, KPNA5, LAMA4, LBX1, LMBRD2, LONRF2, LONRF3, LRRK2, MACROD2, MANSC1, MEGF11, MFSD6, MOCOS, MR1, MYOM2, MYOM3, MYT1, NCOR1, NCR3LG1, NPTX1, ONECUT2, OTUD1, PAX1, PAX9, PCSK6, PEX11A,…	0.000155653	1.65899	0.000941076	Transcription Regulation
hsa-miR-6877-3p	1317	36	ABCA10, ADAM12, ARHGEF3, ART4, BDNF, C10orf54, CEBPD, CXCL1, DPP10, EHD3, FBN1, FKBP14, HEG1, HGF, HRH1, IL1R1, IL33, IL7R, KCND3, KCNQ5, MAML2, MARCH3, MASP1, MEST, MFAP5, MFI2, NOX5, NUCB1, OSMR, PAPPA, PDLIM5, PPIC, PRELP, TGFBR2, TGM2, TYRP1	0.000353599	1.98323	0.000951372	ECM Organization
hsa-miR-4802-3p	3069	69	ABCA9, ACVRL1, AKAP6, ART4, ASAH1, BDNF, BMP10, C15orf41, C1QTNF1, C3, CCDC80, CD55, CDKN2B, CHRM2, COL21A1, COL4A2, COLEC10, CPA4, CXCL14, DRAM1, EHD3, ENDOD1, ERLEC1, EVI5, FAM163B, FBN1, FLT1, FNDC3B, FOSL2, GALNT1, GBP1, GBP2, GBP4, GLIS3, HEG1, HGF, IL1RL1, ITGA1, MAML2, NCOA7, NIPAL3, NUCB1, PDLIM5, PLD1, PLVAP, POFUT2, RAB27B, RASGRP3, RCN1, S1PR1, S1PR3, SDPR, SELE, SGIP1, SLC46A3, SLC4A4…	0.000354871	1.67769	0.000952357	ECM Organization
hsa-miR-363-3p	702	23	BDNF, CD55, CD93, CLUL1, COL4A6, COL5A1, FAM46A, HGF, ICAM1, IGF1, IL1RL1, KCTD16, LUM, MARCH3, NCOA7, OLR1, OSMR, RASGRP3, SCN3A, STOM, UACA, WIPI1, WISP1	0.000358921	2.35511	0.000960775	ECM Organization
hsa-miR-3918	3245	72	ACVRL1, ADAM12, AFAP1L2, ARHGEF3, ATP7B, BDKRB2, BMP10, C15orf41, C3, C7, CDH11, CDH5, CHPF, CKAP4, COL1A1, COL4A2, COPZ2, CSRNP1, CTSB, DLL4, ECE1, EHD3, ERG, FAM163B, FOSL2, FSTL3, GLIS3, HSPB6, ICAM1, IL18R1, IL6ST, ITGA1, KCNE4, KCNQ5, KCTD16, LMCD1, LRP10, LRRC15, LRRC32, MFI2, MSRB3, NCOA7, NFATC2, NUCB1, PAPPA, PCDH12, PCOLCE2, PLOD1, PLVAP, POFUT2, PRELP, RELN, SARM1, SGIP1, SLA, SLC22A3,…	0.000360308	1.65928	0.000962039	ECM Organization
hsa-miR-660-5p	2084	51	ADAM12, AKAP6, ART4, BCO2, C3, CALCRL, CCDC80, CD93, CEBPD, CLEC1B, CSRNP1, DPP10, EMCN, ENDOD1, FBN1, FOSL2, GALNT1, GALNT5, GBP3, IL18R1, IL7R, ITGA1, KCTD16, LAYN, LMCD1, MAML2, MARCH3, MFAP5, MYH15, NIPAL3, PAPPA, PARM1, PLA2R1, POFUT2, PPIC, S1PR1, SCN3A, SGIP1, SLC22A2, SLC4A4, SLIT3, TGFBR2, TGM2, TIMP3, TMEM87B, TNFRSF9, TYRP1, VCAM1, VTN, WISP1, YIPF5	0.000365548	1.79829	0.000973561	ECM Organization
hsa-miR-3611	3554	100	ADAM11, AKAP10, ARL17A, C17orf51, CACNB4, CAT, CCSER1, CDADC1, CDKN2C, CNNM1, CNNM4, CNPY1, DCDC2, DIS3, DLX4, DNAJC22, DUSP19, E2F2, EPHA6, EXOC8, FAM132B, FGF9, FHL1, FOXG1, GJA3, GPRIN3, HAP1, HDAC8, HLA-F, HMG20A, HNF4G, HOXD1, HOXD10, HOXD11, HOXD9, HS6ST3, HSPA4L, IAH1, ISL2, KCNC1, KDM5C, KIAA0907, KLF12, KLHL15, LDHC, LHX4, LMBRD2, LONRF2, LYSMD1, MACROD2, MAK, MAP3K13, MCIDAS, MED9, MFSD…	0.000162858	1.57149	0.000978683	Transcription Regulation
hsa-miR-660-3p	4586	123	ABHD14B, ABHD15, ACSS1, ACTN2, ADAM11, ADAP2, AQP6, BMP8B, C11orf70, C1orf115, C5orf63, C8orf34, CCNO, CCSER1, CD207, CNNM1, CNNM4, CSNK1E, DIS3, DMBX1, DMTN, DOC2A, DUSP9, ECEL1, ELOVL3, EML5, EN2, ENPP4, EXOC8, EYA4, FAM132B, FEM1B, FOXE1, FRK, GFI1, GGPS1, GJA3, GNL1, GPRIN3, GRID1, GRIN2C, HES7, HIRIP3, HLA-F, HMG20A, HOXC11, HOXC12, HOXC13, HOXD13, HPSE, HS6ST3, HSPA4L, IAH1, INHBB, ISL2, IT…	0.000163734	1.51709	0.000978683	Transcription Regulation
hsa-miR-6749-3p	3727	104	ABHD15, ADAM11, ALDH8A1, ALPK1, AQP6, BMP8B, BTBD6, BTNL9, C15orf40, C17orf51, C1QL4, CCNO, CCSER1, CNNM4, DCDC2, DIS3, DLX4, DMTN, DOC2A, ELOVL3, EML5, EMX2, EPHA6, EXOC8, FGF5, FOXE1, FOXG1, FRK, GFI1, GNL1, GPR180, GPRIN3, GRID1, HAP1, HLA-DOA, HLA-F, HMX2, HOXC12, HOXD11, HOXD9, HPCAL4, HS6ST3, HSPA4L, INHBB, ISL2, KCNC1, KCNIP3, KDM5C, KIAA0100, KLF12, KLHL11, KPNA5, LAMA4, LHX4, LONRF2, LON…	0.0001664	1.56229	0.000988998	Transcription Regulation
hsa-miR-219a-1-3p	2070	65	ACSL1, ACTN2, ADAM11, ALPK1, BMP8B, C17orf51, C2orf88, CD302, ENPP4, EPHA5, FAM199X, FHL1, GFI1, GPRIN3, GRID1, HCAR1, HOXC11, HOXD11, HPSE, HS6ST3, ISL2, KCNC1, KCNJ11, KLF12, KLHL15, LAMA4, LDHC, LHX4, LMBRD2, LMX1B, LONRF2, LRRK2, MEGF11, MFSD6, MYT1, NCR3LG1, NR2F2, OPHN1, PAX1, PAX7, PI15, PI4KB, POU3F3, PROX1, PRRG4, RNF150, RPRD1A, RPS4X, SIDT1, SLFN11, SNAP47, SNX22, SP9, SYT11, TCHH, TLE…	0.000167841	1.72016	0.000991957	Transcription Regulation
hsa-miR-374c-3p	1972	49	AKAP6, ALDH1L2, ARHGEF3, ART4, CCDC80, CDH11, CPA4, CTBS, DPP4, DRAM1, FKBP14, FKBP7, FLT1, FOSL2, GALNT1, HEG1, HGF, HRH1, IL6ST, KCND3, KCTD16, LOX, LRRC15, MALL, NIPAL3, NNMT, NOX5, OLR1, PLOD2, PTGS2, PVR, RAB27B, RASGRP3, RELN, S1PR1, S1PR3, SARM1, SGIP1, SHE, SULF2, TBX20, TGFBR2, TNFRSF9, TSPAN5, TXNDC5, TYRP1, VCAM1, WISP1, YIPF5	0.000376156	1.82351	0.000999284	ECM Organization
hsa-miR-187-5p	2762	63	ABCA8, ADAM12, AKAP6, ALDH1L2, BMP6, C3, CD55, CD93, CDKN2B, CEBPD, CHRM2, CHSY3, COL21A1, CTSB, DPP10, EGFLAM, EHD3, ENTPD3, EVI5, FAM46A, FKBP7, FLT1, FNDC3B, FOSL2, GBP4, GREM2, HEG1, HGF, HRH1, ICAM1, IFNGR1, IGF1, IL1RL1, ITGA1, KCND3, KCTD16, LRRC15, MGP, MSRB3, NFATC2, NNMT, NOX5, PLOD2, RAB27B, RSPO2, SGIP1, SHE, SLC14A1, SLC2A10, SLC4A4, SLC6A17, SPARC, SRPX2, ST3GAL1, SVEP1, SYNPO, SYNP…	0.000377467	1.69051	0.00100024	ECM Organization
hsa-miR-876-3p	2935	66	BDKRB2, C3, CCDC68, CCDC80, CD55, CD93, CDH13, CLEC1B, COL5A1, COLEC10, CTBS, DRAM1, DYNLT3, EHD3, ENDOD1, EVI5, F5, FAM114A1, FAM46A, FIBIN, FLT1, FNDC3B, FSTL3, GBP4, GREM2, HGF, HRH1, IGF1, IL6ST, ITGA1, KCNQ5, LAYN, LRP10, LRRC15, MARCH3, MFAP5, NIPAL3, NXPE2, OSMR, PAPPA, PARM1, PDLIM5, PLVAP, POFUT2, PRCP, PRELP, RASGRP3, ROBO4, RSPO2, SARM1, SBSPON, SCN3A, SGIP1, SHE, SLC14A1, SLIT3, SMCO3…	0.000392438	1.67025	0.0010373	ECM Organization
hsa-miR-6500-3p	3667	79	ADAM12, AKAP6, ALDH1L2, ARHGEF3, ART4, BDKRB2, BDNF, C1QTNF1, C3, C7, CCDC80, CHRM2, CKAP4, COL3A1, DPP10, DRAM1, DYNLT3, ECE1, EHD3, ENDOD1, EVI5, FAM114A1, FLT1, FNDC3B, FOSL2, GBP3, GBP4, GLIS3, HEATR5A, HEG1, HRH1, ICAM1, IGFBP3, IL18R1, IL6ST, ITGA11, KCND3, KCNQ5, KCTD16, LAYN, LMCD1, LRP10, LRRC15, MATN2, MFAP5, MORC4, NNMT, NOX5, OLR1, PAPPA, PLD1, PRELP, PVR, RELN, S1PR1, S1PR3, SARM1, S…	0.000398512	1.61867	0.00105071	ECM Organization
hsa-miR-221-5p	2372	56	ADAM12, AKAP6, ANO1, ART4, ATP7B, BDKRB2, BMP10, CHSY3, CKAP4, COL5A1, CPQ, CPZ, CTBS, DLL4, DRAM1, DYNLT3, ENDOD1, FIBIN, FLT1, GGTLC2, HEG1, IGF1, IL18R1, IL7R, ITGA11, KCTD16, LRP10, LRRC15, LTBR, MALL, MASP1, NOX5, NUCB1, PARM1, PLA2R1, PLD1, POFUT2, PPIC, PRELP, S1PR1, SDF4, SHE, SLC22A2, SLC4A4, ST3GAL1, SULF2, SYNPO, SYNPO2L, TBX20, TGFBR2, TGFBR3, TIMP3, TNFAIP3, TNFRSF9, TTR, VCAM1	0.00040221	1.74007	0.00105781	ECM Organization
hsa-miR-758-3p	3039	88	ANKRD34B, BMI1, C17orf51, C1QL4, C5orf63, CACNB4, CCDC117, CCSER1, CD302, CDKN2C, CORO6, DCDC2, DIS3, DUSP19, ENPP4, EPHA6, FAM132B, FAM81A, FGF9, FHL1, FOXG1, GFI1, GJA3, GPM6A, GPRIN3, HDAC8, HLA-F, HMG20A, HNF4G, HOXD10, HS6ST3, HSPA1B, HSPA4L, KIAA0907, KLF12, KLHL11, KLHL15, LDHC, LHX9, LMX1B, LONRF2, MACROD2, MAP3K13, MEGF11, MFSD6, MOCOS, MR1, NALCN, NCR3LG1, NEUROG2, NKX2-1, NOD2, NR3C2, …	0.000181601	1.60587	0.00106475	Transcription Regulation
hsa-miR-1301-3p	3040	88	ABHD15, ACSL1, ADAM11, AGAP2, ALDH8A1, BMP8B, C15orf40, C17orf51, C2orf88, C5orf63, CACNB4, CAMK2B, CCNO, CNNM4, CXorf57, DMBX1, DUSP9, ECEL1, EDC3, EPHA10, EPHA5, FAM132B, FGF5, FHL1, FOXC1, FOXG1, FOXP2, FRK, GBX1, GNL1, GOLGA8K, GPRIN3, GRID1, HAP1, HOXD10, HOXD11, HOXD13, HPCAL4, HPSE, HSPA1B, ISL2, ITGAL, KAZALD1, KCNC1, KCNIP3, KLF12, KLHL11, LHX4, LMX1B, MED9, MEGF11, MPI, MR1, NALCN, NDFI…	0.000182181	1.60524	0.00106475	Transcription Regulation
hsa-miR-2355-5p	4313	90	ABCA10, ACVRL1, AFAP1L2, ARHGEF3, ART4, ATP7B, BDNF, BMP10, BMP6, CALCRL, CCDC80, CCL2, CD82, CD93, CDH5, CEBPD, CHPF, CKAP4, COL5A1, COLEC10, CSRNP1, CTSB, DPP10, DRAM1, EHD3, ENDOD1, ERG, F5, FAM46A, FKBP7, FMOD, FNDC3B, GALNT1, GBP2, GJA4, HEG1, HTRA1, HTRA3, ICAM1, IGFBP3, IL18R1, IL1R1, IL1RL1, ITGA1, KCND3, KCNQ5, LINGO2, LRP10, LRRC32, MAML2, MARCH3, MFI2, NFATC2, NIPAL3, NOX5, PARM1, PLA2…	0.000408688	1.58246	0.00107217	ECM Organization
hsa-miR-5011-3p	2658	61	ABCA9, ADAM12, AKAP6, ALDH1L2, ANO1, ART4, ATP7B, BMP10, C3, C7, CD55, CDH5, CDKN2B, COL21A1, CSRNP1, CTBS, ECE1, ENDOD1, FKBP7, FNDC3B, FOSL2, GALNT1, GALNT5, GBP2, GBP3, GBP5, HGF, HTRA1, ICAM1, IGF1, IL7R, KCNE4, LRRC32, LTBR, MALL, MARCH3, MFI2, NOX5, P4HA2, PAPPA, PARM1, PLN, PLVAP, PPIC, PRELP, PVR, RCN1, SGIP1, SLC14A1, SLC2A10, SLC46A3, SLC4A4, SLIT3, SPARC, ST3GAL1, SYT10, TBX20, TGFBR2,…	0.000414377	1.69733	0.00108439	ECM Organization
hsa-miR-380-3p	3659	102	ABHD14B, ACTN2, ALDH8A1, ALPK1, ARL17A, BMI1, BRINP3, C15orf40, C2orf88, C5orf63, CACNB4, CAT, CCSER1, CD302, CDH20, CXorf57, DIS3, DNAJC22, DUSP19, E2F2, EML5, EPHA5, EPHA6, ERAP2, EXOC8, EYA4, FBXL3, FOXA1, FOXC1, FOXG1, FOXP2, FRK, GALNTL6, GJA3, GPM6A, GPR180, GPRIN3, HCAR1, HLA-DOB, HLA-DQB1, HLA-DRB1, HOXD13, HS6ST3, HSPA4L, HYKK, KDM5C, KLF12, KLHL15, KLHL41, KPNA5, LAMA4, LDHC, LHX4, LMBR…	0.000194817	1.55698	0.00113231	Transcription Regulation
hsa-miR-5587-3p	1098	40	ACTN2, BTNL9, C8orf33, CNNM1, CNNM4, CORO6, DNPH1, EMX2, FOXD2, FOXE1, HAP1, HES5, HES7, HLA-DOA, HOXD11, HPCAL4, KCNIP3, LONRF2, LONRF3, MFSD6, MR1, NKD2, NKX2-2, NKX2-8, NR2E1, NTN1, PLIN4, POU4F1, RPL3L, SIM2, SYK, SYT11, TBC1D2B, TLX3, TMEM178B, TMEM38A, TMEM80, TRAPPC13, ULBP1, ZNF768	0.000196766	1.96973	0.00113735	Transcription Regulation
hsa-miR-29a-5p	4013	110	ABHD15, ADAP2, ALDH8A1, ANKRD34B, BMI1, C15orf40, C5orf63, C8orf34, CACNB4, CCDC117, CD302, CDADC1, CDH20, CNPY1, DIS3, DLX4, DUSP19, EML5, EPHA5, EPHA6, ERAP2, EXOC8, FAM199X, FAM81A, FBXL3, FEM1B, FGF9, FOXC1, FOXE1, FOXG1, FRK, GLRB, GNL1, GOLGA8K, GPM6A, GPRIN3, GRID1, HLA-DOB, HLA-DRB1, HLA-DRB5, HMX2, HMX3, HOXD11, HPCAL4, HS6ST3, HSPA4L, IAH1, ISL2, KAZALD1, KDM5C, KLF12, KLHL11, KLHL15, K…	0.00020053	1.53791	0.00115277	Transcription Regulation
hsa-miR-330-5p	1678	43	ADAM12, ALDH1L2, BDKRB2, C10orf54, C1QTNF1, C7, CALCRL, CCDC80, CHPF, COL4A1, COL4A6, CPA4, CTSA, EHD3, ENTPD3, FAM114A1, GBP2, GGT5, HEG1, HGF, IL1R1, ITGA11, LRP10, LRRC32, LTBP3, MAML2, MFI2, OLR1, PLD1, PLOD1, PLVAP, PPIC, PROK1, RCN3, SARM1, SLC2A10, SLC6A17, SOD3, STOM, SUSD2, SYNPO, TGFBI, THBD	0.000442059	1.86908	0.00115396	ECM Organization
hsa-miR-766-3p	5120	103	ABCA10, ABCA9, ACVRL1, ADAM12, AKAP6, ART4, ATP7B, BCO2, BMP10, BMP6, C10orf54, C1QTNF1, C3, C7, CALCRL, CD55, CD82, CDH13, CDH5, CDKN2B, CEBPD, CHSY3, CKAP4, CLEC1B, COLEC10, CPA4, CSRNP1, CTSB, ENDOD1, ERG, EVI5, FAM114A1, FKBP10, FLT1, FNDC3B, GALNT1, GBP2, GBP4, GFRA3, GRIA3, HEG1, HGF, HRH1, ICAM1, IL18R1, IL33, IL6ST, ITGA1, ITGA11, KCND3, KCTD16, LRP10, LRRC15, MALL, MASP1, MMRN2, MORC4, M…	0.000444843	1.54019	0.00115835	ECM Organization
hsa-miR-877-5p	2420	57	ADAM12, ALDH1L2, ART4, ASAH1, BCO2, C3, C7, CCDC80, CKAP4, COLEC10, CSRNP1, CTBS, ECE1, FAM46A, FKBP10, FLT1, FOXF1, GALNT5, HEG1, HGF, ITGA1, KCTD16, LMCD1, LRRC32, LTBR, MAML2, MASP1, NFATC2, NOX5, P4HA2, PABPC4L, PAPPA, PCDH12, PLA2R1, PLD1, PLN, PRCP, PRELP, PVR, ROBO4, SARM1, SBSPON, SCN3A, SGIP1, SLC14A1, SLC2A10, SLIT3, SRPX2, STXBP6, SYNPO, TBX20, TGFBR2, TRIM8, TTR, TXNDC5, TYRP1, WISP1	0.000447565	1.73815	0.00116256	ECM Organization
hsa-miR-939-5p	2034	64	ABHD15, BARHL2, BRD2, CACNB4, CNNM1, CNPY1, DMRTA2, E2F2, EDC3, EPHA10, FGF5, HLA-B, HOXC12, HOXD11, KCNC1, KCNJ11, KDM5C, KIAA0907, LAMA3, LBX1, LHX4, LMX1B, MGAT4A, MR1, NCR3LG1, NMUR1, NTN1, ONECUT2, PAX7, PCK1, PHF8, PLD6, PLEKHH2, PLIN4, PLP2, POU3F3, POU4F1, PPP1R13B, PPP4C, PRDM16, PROX1, RCCD1, REEP1, RPRD1A, SLC17A7, SLC6A11, SLFN11, SNX22, SOWAHA, SP9, SPEN, SPOCK3, SPTB, SUV39H1, SYP, …	0.000205603	1.72221	0.00117551	Transcription Regulation
hsa-miR-455-5p	2279	54	ABCA9, ACVRL1, ALDH1L2, BDKRB2, C7, CD55, COL15A1, CPA4, CTSB, DPP10, DRAM1, EGFLAM, ENDOD1, ERLEC1, ERVV-1, EVI5, FKBP14, FKBP7, FNDC3B, FOXF1, GBP2, GLIS3, HRH1, IGFBP3, ITGA1, LOX, LRRC15, LTBR, MEST, MORC4, NOX5, NUCB1, P4HA2, PARM1, PDLIM5, PLA2R1, PLD1, PLN, POFUT2, PPIC, PROK1, S1PR1, SARM1, SLC2A10, SLC46A3, SLC6A17, SPARC, SRPX2, ST3GAL1, TGFBR2, TGFBR3, TGM2, TXNDC5, TYRP1	0.000455725	1.74183	0.00118084	ECM Organization
hsa-miR-556-3p	3043	68	AKAP6, ALDH1L2, ANO1, ASAH1, CCDC68, CCL7, CD55, CDKN2B, CEBPD, CHRM2, CHSY3, COL4A1, COL4A6, CRHBP, CTBS, CXCL14, DPP10, DYNLT3, EGFL6, EMCN, ENDOD1, ERG, FKBP14, FLT1, FOSL2, GALNT5, HGF, IGF1, IL7R, ITGA1, KCTD16, LRP10, LTBR, LUM, MAML2, MSRB3, MYH15, NFKBIZ, P4HA2, PAPPA, PDLIM5, PLN, PRELP, PRR16, RAB27B, RRAD, S1PR3, SDPR, SGIP1, SLC22A2, SLC4A4, SRPX2, STXBP6, SVEP1, TBC1D8B, TBX4, TFPI, …	0.000461428	1.66303	0.00118986	ECM Organization
hsa-miR-3691-3p	3213	71	ABCA10, ABCA9, ADAM9, AKAP6, ALDH1L2, BCO2, BDNF, BMP10, C10orf54, CALCRL, CCDC68, CCDC80, CCL2, CD55, CD93, CDH11, CDKN2B, CHSY3, COLEC10, EHD3, ENDOD1, ERG, F5, FAM163B, GALNT5, GREM2, HOPX, HSPG2, IGF1, IL7R, ITGA1, KCND3, KCNQ5, KCTD16, LMCD1, LRP10, MEST, MFAP5, NCOA7, NFATC2, NFKBIZ, NOX5, P4HA2, PABPC4L, PARM1, PCDH12, PLA2R1, PLD1, POFUT2, POSTN, PRELP, PVR, RELN, RSPO2, S1PR3, SLC22A3, S…	0.000461468	1.64865	0.00118986	ECM Organization
hsa-miR-4797-3p	3046	68	ABCA10, ABCA8, ACVRL1, ART4, BCO2, BMP10, C7, CCDC68, CD55, CD93, CDH5, COL4A5, COLEC10, CSGALNACT1, CTBS, DPP10, DPP4, DRAM1, EGFLAM, EHD3, ERG, FAM163B, FOXF1, GBP1, GBP3, GBP4, GLIS3, HEG1, HSPG2, IGF1, IL33, IL6ST, ITGA1, ITGA11, KCND3, KCNQ5, KCTD16, LOX, LOXL4, LRP10, MATN2, MSRB3, NCOA7, NFATC2, NIPAL3, NNMT, OLR1, OSMR, P4HA3, PABPC4L, PAPPA, PLA2R1, PLD1, PLN, PRCP, PRELP, RGS1, SGIP1, S…	0.000464426	1.66109	0.00119354	ECM Organization
hsa-miR-548b-3p	3217	71	ABCA10, ABCA9, ADAM12, BDKRB2, BDNF, BMP6, C3, C7, CCDC80, CD93, CDH11, CKAP4, CPA4, CSRNP1, EHD3, EMCN, ERG, FBN1, FKBP14, FLT1, FNDC3B, FOSL2, FOXF1, GALNT5, GBP2, GBP4, H2AFJ, HEATR5A, HEG1, HRH1, IGF1, IL18R1, IL6ST, ITGA1, KCND3, KCNQ5, KCTD16, LRP10, LTBP1, LUM, MATN2, MYH15, NNMT, OLR1, OSMR, P4HA2, PABPC4L, PDLIM5, PLA2R1, PLN, POFUT2, PPIC, PRCP, PRELP, RAB27B, S1PR3, SELE, SHE, SLC14A1,…	0.000465163	1.6462	0.00119354	ECM Organization
hsa-miR-1972	3397	74	ACVRL1, AFAP1L2, AKAP6, ALDH1L2, ATP7B, BIK, BMP10, C10orf54, C3, CCDC80, CD82, CDH11, CDH5, CEBPD, CKAP4, COL4A1, COL4A6, CSRNP1, CTSA, ECE1, EHD3, ENDOD1, FKBP10, FLT1, GBP2, H2AFJ, HEG1, HSPG2, IL1R1, IL1RL1, IL6ST, ITGA1, KCND3, KCTD16, LAYN, LMCD1, LRRC15, LRRC32, LTBP3, LTBR, LUM, MALL, MAML2, MFI2, NFATC2, NNMT, NUCB1, P4HA3, PABPC4L, PCDH12, PDLIM5, PLA2R1, PLD1, POFUT2, PPIC, RCN1, RCN3,…	0.000469639	1.62807	0.00120209	ECM Organization
hsa-miR-105-5p	4425	119	ABHD15, ACSL1, AKAP10, ALKBH5, ALPK1, AMBN, BARHL2, BARX2, BMP8B, C17orf51, C1orf115, C5orf63, C8orf33, CACNB4, CARD6, CCDC117, CCSER1, CLK2, CNNM1, CXorf57, DCT, DIS3, DMBX1, DUSP19, EML5, EML6, ENPP4, EPHA5, ERAP2, EXOC6, EXOC8, EYA4, FAM199X, FBXL3, FEM1B, FGF9, FRK, GJA3, GLRB, GNL1, GOLGA8K, GPM6A, GPRIN3, GRID1, HAP1, HDAC8, HLA-DOB, HLA-DRB1, HLA-DRB5, HOXC12, HOXD9, HPCAL4, HPSE, HS6ST3, …	0.000214075	1.51574	0.00121733	Transcription Regulation
hsa-miR-4521	2596	60	ADAM12, ADAMTSL5, AKAP6, CALCRL, CCDC80, CEBPD, CSRNP1, DPP10, EHD3, ENDOD1, ERG, EVI5, FAM114A1, FIBIN, FOSL2, FSTL3, GALNT5, HEATR5A, IGFBP3, IL1RL1, IL6ST, ITGA11, KCND3, KCNE4, KCNQ5, KCTD16, LOX, LRP10, LRRC15, LRRC32, LUM, MFAP5, MSRB3, MYH15, NFATC2, NIPAL3, PAPPA, PLD1, POSTN, PPIC, PROK1, PTGS2, RAB27B, S1PR1, S1PR3, SARM1, SLC22A3, SPARC, SRPX2, SYNPO, SYNPO2L, SYT10, TBX4, TFPI, TMED10…	0.000483015	1.70866	0.00122947	ECM Organization
hsa-miR-20b-3p	3407	74	AKAP6, ALDH1L2, ART4, C10orf54, C3, C7, CALCRL, CCDC80, CDH11, CDH5, CDKN2B, CHSY3, CKAP4, COL21A1, COLEC10, CPA4, CTBS, CXCL14, EHD3, ENDOD1, EVI5, FAM114A1, FIBIN, FLT1, FNDC3B, FOSL2, GBP2, GBP4, GBP5, GLIS3, HEATR5A, HEG1, HGF, IGF1, IL18R1, IL1R1, IL1RL1, IL6ST, IL7R, ITGA1, KCND3, LOX, LOXL4, MALL, MGP, NFATC2, NFKBIZ, NNMT, OSMR, P4HA2, PLD1, PLN, POFUT2, PPIC, PVR, RSPO2, SBSPON, SCN3A, S…	0.000483483	1.6223	0.00122947	ECM Organization
hsa-miR-4660	3232	71	ACVRL1, ADAM12, BMP10, C7, CD55, CD82, CD93, CDKN2B, CHRM2, COL1A1, COL4A6, COL5A1, CSRNP1, CTBS, CXCL1, DLL4, DPP10, EGFLAM, EHD3, ENTPD3, ERG, FAM114A1, FLT1, FNDC3B, GALNT5, GBP2, GBP5, GLIS3, GREM2, HEG1, HRH1, HSPG2, HTRA3, IL1R1, IL33, IL6ST, IL7R, ITGA1, ITGA11, KCND3, KCTD16, LOX, LRP10, LRRC32, LTBR, MARCH3, MSRB3, NNMT, NOX5, NUCB1, PAPPA, PCDH12, PPIC, PRELP, PVR, RAB27B, RRAD, S1PR1, …	0.000483842	1.63707	0.00122947	ECM Organization
hsa-miR-548l	4434	119	ABCB1, ACSL1, ACSS1, AKAP10, AQP6, ARAP2, C11orf70, C2orf88, C5orf63, C8orf34, CACNB4, CCDC117, CCSER1, CD302, CNNM1, DCT, DUSP19, ELOVL3, ENPP4, EPHA6, EXOC6, FAM199X, FAM50B, FAM81A, FBXL3, FEM1B, FGF5, FGF9, FHL1, FOXA1, FOXC1, FOXG1, FOXP2, FRK, GFI1, GGPS1, GJA3, GOLGA8K, GPM6A, GPR180, GPRIN3, HDAC8, HNF4G, HOXA4, HOXC13, HOXD1, HOXD10, HOXD11, HOXD13, HS6ST3, HSPA4L, IGIP, INHBB, KLF12, KL…	0.00021914	1.51179	0.00123944	Transcription Regulation
hsa-miR-4645-3p	2605	60	ANO1, ATP7B, BMP6, CALCRL, CCDC80, CD55, CHSY3, CLEC2B, COL4A2, COL5A1, COLEC10, CTBS, CXCL14, DPP10, DPP4, EGFLAM, EHD3, EMCN, ENDOD1, FAM114A1, FAM46A, FOSL2, GBP2, GBP5, GREM2, HEG1, HTRA1, ITGA1, ITGA11, KCTD16, LINGO2, MGP, MORC4, NFATC2, NFKBIZ, OLR1, OSMR, PARM1, PLA2R1, POFUT2, PTGS2, RAB27B, RCN1, SHE, SLC14A1, SLC22A3, SLC2A10, SPARC, ST3GAL1, STOM, SVEP1, TGFBR2, THBD, TMEM87B, TNFAIP3…	0.000494136	1.70182	0.0012526	ECM Organization
hsa-miR-580-3p	4258	115	ABCB1, ABHD15, ACTN2, ALKBH5, ANKRD34B, ARAP2, C15orf40, C5orf63, CACNB4, CCNO, CLEC4F, CNNM1, CNNM4, DCT, DMBX1, DNAJC22, DNPH1, E2F2, ENPP4, EPHA10, EXOC8, EYA4, FAM132B, FBXL3, FEM1B, FGF5, FOXA1, FOXG1, FRK, GJA3, GPM6A, GPR180, GPRIN3, HAP1, HCAR1, HDAC8, HES5, HIRIP3, HLA-B, HLA-DOB, HLA-DRB1, HMG20A, HNF4G, HOXC11, HPCAL4, HPSE, HSPA1A, KCNC1, KLF12, KLHL11, KLHL15, KPNA5, LAMA4, LHX9, LMB…	0.000224076	1.51753	0.00126058	Transcription Regulation
hsa-miR-6789-5p	1595	41	AKAP6, ALDH1L2, BMP10, C3, CCDC68, COLEC10, CREB3L1, FBN1, GBP1, HGF, HSPB6, IGF1, IL6ST, ITGA11, KCND3, LOXL4, LRP10, LRRC32, LTBP3, MYH15, NCOA7, NOX5, PARM1, PRELP, RAB27B, RCN1, S1PR3, SLC14A1, SLC2A10, SLIT3, STOM, SULF2, SYNPO, TGFBI, TNFAIP3, TNFRSF9, TSLP, TTR, TXNDC5, TYRP1, YIPF5	0.000502308	1.86937	0.00127026	ECM Organization
hsa-miR-3944-5p	2880	84	ADAM11, AGAP2, ALPK1, APOD, BMP8B, C17orf51, C2orf88, CCNO, CORO6, CSNK1E, DMTN, DOC2A, E2F2, EDC3, EML6, EXOC6, EXOC8, FAM81A, FEM1B, FGF5, FOXE1, GJA3, GPR180, GPRIN3, HAP1, HCAR1, HMG20A, HMX2, HOXD11, HS6ST3, IL15RA, KCNC1, KCNIP3, KLHL15, KPNA5, LHX9, LMX1B, LONRF2, LONRF3, LTK, MCIDAS, MFSD6, MOCOS, MYOM2, NCR3LG1, NEIL1, NKX2-8, NOD2, NPTX1, NR3C2, NRN1, OPHN1, OTX1, PAX6, PCK1, POLE4, POU…	0.000227444	1.61268	0.00127272	Transcription Regulation
hsa-miR-6844	4297	116	ABCB1, ABHD15, ADAP2, AQP6, BARX2, BMI1, BMP8B, BTNL9, C15orf40, C17orf51, C2orf88, C5orf63, C8orf33, CACNB4, CARD6, CCDC117, CCNO, CCSER1, CD302, CNNM1, CNNM4, CSPG5, DCDC2, DLX4, EML6, EPHA5, EXOC8, EYA4, FGF5, FOXA1, FOXP2, FRK, GALNTL6, GBX1, GJA3, GLRB, GNL1, GOLGA8K, GPM6A, GPR180, GPRIN3, HCAR1, HDAC8, HIRIP3, HLA-DOA, HLA-DOB, HMG20A, HMX2, HNF4G, HOXC11, HOXC12, HOXC13, HS6ST3, HSPA4L, I…	0.000231413	1.51826	0.00128808	Transcription Regulation
hsa-miR-7641	2891	84	ABHD15, ALDH8A1, ALPK1, ARL17B, BMP8B, C17orf51, C5orf63, CAT, CCSER1, CNNM1, CNNM4, CSNK1E, DCDC2, DCT, DIS3, DMBX1, DNAJC22, DUSP19, E2F2, EPHA10, ERAP2, EXOC8, FBXL3, FGF5, FLT4, FOXG1, FRK, GJA3, GPR180, GPRIN3, HAP1, HDAC8, HLA-DOB, HPCAL4, HPSE, HS6ST3, HSPA4L, ISL2, KLF12, KLHL15, LAMA3, LHX4, LMBRD2, LONRF2, LONRF3, MACROD2, MAN2A2, MFSD6, MGARP, MGAT4A, MOCOS, MR1, NCOR1, NCR3LG1, NMUR1,…	0.000234819	1.60543	0.00130016	Transcription Regulation
hsa-miR-365a-3p	2186	52	ACVRL1, ADAM12, AKAP6, BDNF, C10orf54, CD93, CDH11, CHRM2, COLEC10, CTBS, ECE1, EHD3, EMCN, ERG, FAM114A1, FAM46A, FKBP7, FNDC3B, FOSL2, FSTL3, GBP1, GBP2, GREM2, HEG1, HTRA3, ICAM1, ITGA1, ITGA11, LMCD1, LOX, MAML2, MFAP5, NFATC2, NOX5, NUCB1, PAPPA, RAB27B, S1PR3, SARM1, SGIP1, SHE, SLIT3, ST3GAL1, SUSD2, SVEP1, SYT10, TBX20, THBD, TSPAN5, TYRP1, VCAM1, WISP1	0.000517582	1.74417	0.00130575	ECM Organization
hsa-miR-3609	2620	60	ABCA10, ADAM9, AKAP6, ATP7B, BMP10, C7, CCDC68, CD55, CDH13, CDKN2B, CHSY3, COL1A1, COL3A1, COL5A1, COLEC10, CPA4, EMCN, FAM46A, FBN1, FIBIN, FLT1, GALNT1, GBP2, GBP4, GLIS3, GREM2, H2AFJ, HEG1, IGF1, IL18R1, ITGA11, LAYN, LOX, MAML2, MFAP5, NCOA7, NNMT, PABPC4L, PAPPA, PLA2R1, PRCP, PROK1, PRSS35, PTGS2, PVR, RAB27B, S1PR1, SBSPON, SGIP1, SLC22A2, SLC22A3, SLC46A3, SLC6A17, SVEP1, TBX20, TFPI, T…	0.000520372	1.69053	0.00130965	ECM Organization
hsa-miR-1298-5p	3118	69	ABCA10, ADAM9, ALDH1L2, ARHGEF3, ART4, BDKRB2, BDNF, C1S, CCDC68, CD55, CDH11, CHSY3, COLEC10, CTHRC1, EHD3, ENDOD1, ENTPD3, ERG, EVI5, FLT1, FOSL2, GALNT1, GBP4, GLIS3, IL18R1, IL7R, ITGA1, ITGA11, KCND3, LMCD1, LRRC15, LRRC32, LUM, MALL, MAML2, MARCH3, MATN2, MEST, MSRB3, NNMT, NOX5, PAPPA, PCDH12, PLA2R1, POSTN, RAB27B, RCN1, SARM1, SBSPON, SCN3A, SDPR, SGIP1, SLC14A1, SLC2A10, SLC46A3, SLC4A4…	0.000529594	1.64642	0.00132967	ECM Organization
hsa-miR-425-5p	2902	84	BMP8B, C15orf40, C17orf51, C5orf63, C8orf33, CAT, CCNO, CCSER1, CD302, CDADC1, CDH17, CRHR1, DNAJC22, DUSP19, EML6, EPHA6, EXOC8, EYA4, FGF9, FOXE1, FRK, GGPS1, GJA3, GNL1, GOLGA8K, GPR180, GPRIN3, HAP1, HCAR1, HNF4G, HOXD1, HOXD11, HOXD9, HPCAL4, HS6ST3, KCNJ11, KLHL11, KPNA5, LHX4, LHX9, LMX1B, LONRF2, MAK, MAN2A2, MCOLN2, MEGF11, MGAT4A, MR1, MYOM2, NALCN, NCOR1, NMUR1, NR3C2, ONECUT2, OPHN1, …	0.000245522	1.59822	0.0013523	Transcription Regulation
hsa-miR-4725-3p	1849	46	ADAM12, ALDH1L2, BMP1, BMP10, CCDC80, CD55, CD69, CD82, CDKN2B, COL15A1, COL1A2, CSGALNACT1, CSRNP1, CTSB, CXCL14, DPP10, DYNLT3, ENDOD1, ERVV-1, F5, FOXF1, FSTL3, GALNT1, GBP1, GBP2, GBP4, GGTLC2, KCNQ5, KCTD16, LAYN, MALL, MARCH3, MASP1, MMRN2, NIPAL3, NOX5, NXPE2, P4HB, PDLIM5, PLN, SBSPON, SLA, STOM, SVEP1, SYNPO2L, TBX4	0.00054219	1.81718	0.00135806	ECM Organization
hsa-miR-760	3499	98	ABHD14B, ABHD15, ACSS1, ADAM11, AGAP2, AKAP10, ALPK1, BRD2, C1orf115, C8orf33, CCNO, CNNM4, CORO6, CRHR1, DIS3, DLX4, DMBX1, ENPP4, EYA4, FAM132B, FGF9, FOXE1, FOXG1, FOXP2, FRK, GJA3, GNL1, GPRIN3, HES7, HLA-DPA1, HLA-DQB1, HMG20A, HMX2, HOXC11, HOXC13, HOXD11, HOXD9, HS6ST3, IAH1, INHBB, ISL2, ITGAL, KCNC1, KIAA0100, KLHL11, KLHL15, KPNA5, LAMA4, LHX4, LONRF2, MACROD2, MAP3K13, MEGF11, MFSD6, M…	0.000249643	1.55931	0.00136569	Transcription Regulation
hsa-miR-106a-5p	2548	76	ADAP2, ARL17A, ARL17B, C11orf70, C15orf40, CCNO, CD302, CSNK1E, DCT, DMBX1, EML5, EPHA6, ERAP2, EXOC8, FBXL3, FOXC1, FOXE1, FOXP2, GGPS1, GOLGA8K, GPR180, GPRIN3, HAP1, HCAR1, HLA-DOA, HLA-DOB, HOXD9, HPCAL4, HPSE, HS6ST3, HSPA1B, HSPA4L, ISL2, ITGAL, LMBRD2, LMX1B, LONRF2, LONRF3, MAP3K13, MCIDAS, MGAT4A, MOCOS, MR1, MYOM2, NMUR1, NPTX1, NR2E1, NTN1, ONECUT2, OPHN1, PAX7, PCK1, PEX11A, PPP1R13B,…	0.000252879	1.6413	0.00136569	Transcription Regulation
hsa-miR-3688-3p	4358	117	ABHD15, ACSS1, ACTN2, AKAP10, ANKRD34B, ARAP2, BMI1, C11orf70, C17orf51, C2orf88, CACNB4, CCSER1, CD207, CDADC1, CDH17, CDKN2C, CNPY1, CXorf57, DCDC2, DIS3, DNAJC22, EML5, EML6, EMX2, ENPP4, EPHA6, ERAP2, EYA4, FBXL3, FGF5, FOXC1, FOXE1, FOXG1, FOXP2, GFI1, GJA3, GLRB, GNL1, GPR180, GPRIN3, GRID1, HLA-DOB, HMG20A, HMX3, HOXC11, HOXC12, HOXC13, HOXD11, HPSE, HS6ST3, HSPA4L, IAH1, IL2RG, INHBB, IRF…	0.000253094	1.50923	0.00136569	Transcription Regulation
hsa-miR-362-5p	1893	60	ABHD15, ADAM11, ALDH8A1, BMP8B, BTNL9, C17orf51, C8orf33, CCNO, CDKN2C, CNNM4, EPHA6, ERAP2, FBXL3, FEM1B, FOXE1, FOXP2, GNL1, GPR180, GPRIN3, HLA-DOB, HLA-DPA1, HOXC13, KDM5C, KLF12, KLHL11, KLHL15, KPNA5, LHX4, LHX9, LMX1B, MEGF11, MFSD6, MOCOS, MPI, MR1, NCOR1, NCR3LG1, NKD2, NR2F2, OPHN1, OTUD1, PAX9, PCK1, PDIK1L, PRDM16, RASEF, RIMS4, RUNDC3B, SP9, SPATA6L, SPEN, SYTL4, TLE4, TMEM132E, TMEM…	0.000253145	1.72869	0.00136569	Transcription Regulation
hsa-miR-4802-3p	3069	88	ABHD15, ACSS1, ANKRD34B, BMP8B, CACNB4, CARD6, CCSER1, CD207, CDH20, CNNM4, DUSP19, E2F2, EML6, EPHA5, EPHA6, EXOC8, EYA4, FAM81A, FHL1, FOXC1, FOXE1, FOXG1, FOXP2, FRK, GFI1, GPR180, GPRASP2, GPRIN3, HAP1, HLA-DOB, HMG20A, HOXC12, IAH1, IL2RG, IRF8, KCNC1, KLF12, KLHL11, LAMA4, LHX4, LHX9, LMX1B, LONRF3, LRRK2, MAN2A2, MCOLN2, MEGF11, MOCOS, MR1, NCR3LG1, NKD2, NKX2-2, NR2F2, NR3C2, ONECUT2, OPH…	0.000255723	1.58716	0.00137255	Transcription Regulation
hsa-miR-4326	2807	82	ABCB1, ABHD14B, ACSS1, AQP6, BRD2, BTNL9, C17orf51, C1QL4, C2orf88, CCSER1, CNNM1, CNPY1, DIS3, DMRTA2, DNAJC22, E2F2, EDC3, ELOVL3, EML5, FAM199X, FBXL3, FEM1B, FHL1, FLT4, FOXP2, GPR180, GPRIN3, GRID1, HAP1, HLA-DOA, HLA-DOB, HLA-DQB1, HMX3, HNF4G, HOXD11, HPCAL4, HSPA4L, KCNC1, KCNIP3, KLF12, LHX2, LHX4, LMBRD2, LONRF2, MAN2A2, MCIDAS, MCOLN2, MEGF11, MGAT4A, MOCOS, MR1, MST1R, MYOM2, NKD2, NK…	0.000258301	1.6122	0.00137935	Transcription Regulation
hsa-miR-5002-5p	3686	102	ABHD14B, ACSS1, AKAP10, ALKBH5, BMP8B, C15orf40, C2orf88, CACNB4, CCNO, CCSER1, CDH20, CNNM4, DCT, DLX4, DMRT3, DUSP19, E2F2, EML5, EML6, ENPP4, ERAP2, EXOC6, EXOC8, EYA4, FAM199X, FBXL3, FEM1B, FOXP2, FRK, GALNTL6, GOLGA8K, GPM6A, GPR180, GPRIN3, HES7, HLA-DMB, HNF4G, HPSE, HS6ST3, HSPA4L, ISL2, ITGAL, KIAA0907, KLF12, KLHL11, KPNA5, LAMA4, LHX4, LMBRD2, LONRF2, LRRK2, MACROD2, MANSC1, MFSD6, MK…	0.000262883	1.54295	0.00139673	Transcription Regulation
hsa-miR-654-5p	3137	69	ACVRL1, ADAM12, AKAP6, ANO1, BDKRB2, BMP6, C3, C7, CCDC80, CD93, CDH5, CEBPD, CHRM2, CLEC2B, COL4A5, COL4A6, CPQ, CSRNP1, DLL4, FAM163B, FKBP10, FSTL3, GBP2, GBP4, GGT5, GLIS3, H2AFJ, HEG1, HGF, HTRA3, ICAM1, IGF1, IL1R1, IL1RL1, IL6ST, ITGA11, KCNA3, KCND3, KCNE4, LMCD1, LRP10, LTBR, MARCH3, MASP1, MEST, MFAP5, MFI2, NCOA7, NIPAL3, NNMT, NUCB1, P4HA2, P4HB, PAPPA, PLD1, PROK1, RAB27B, ROBO4, SLC…	0.000559608	1.63456	0.00139835	ECM Organization
hsa-miR-193b-5p	3138	69	ACVRL1, ADAM12, AKAP6, ART4, BCO2, BDKRB2, C10orf54, C1QTNF1, C3, CD55, CD82, CDH5, CHRM2, COL15A1, CTSB, CXCL1, DPP10, ECE1, EHD3, EMCN, ENDOD1, ERVV-1, FAM163B, FKBP14, FLT1, FMOD, FOSL2, GBP2, GBP4, H2AFJ, HEATR5A, HEG1, HOPX, HRH1, HTRA1, IGFBP3, IL1R1, IL6ST, ITGA1, KCND3, KCNE4, KCNQ5, LRP10, MAML2, MFAP5, MSRB3, MYH15, NCOA7, NIPAL3, NNMT, NOX5, NUCB1, PARM1, PCDH12, PDLIM5, PLD1, PLVAP, P…	0.000561585	1.63394	0.00139981	ECM Organization
hsa-miR-193a-5p	2666	61	ACVRL1, ART4, C15orf41, CCDC80, CD55, CD82, COL1A1, CSRNP1, CXCL14, EHD3, ENDOD1, EVI5, FAM114A1, FAM163B, FAM46A, FBLN5, FIBIN, FN1, FOSL2, FOXF1, FSTL3, GALNT1, GBP5, HOPX, IL1RL1, IL6ST, ITGA11, KCTD16, LRP10, LRRC15, LRRC32, MALL, MARCH3, MASP1, MSRB3, MYH15, NCOA7, NIPAL3, NUCB1, PAPPA, PLA2R1, PPIC, PRELP, RAB27B, RCN3, RELN, SARM1, SLC14A1, SLC22A3, SLC6A17, SLIT3, SOD3, SPARC, SRPX2, SYNP…	0.000562852	1.69141	0.00139981	ECM Organization
hsa-miR-26a-1-3p	2236	53	AKAP6, ALDH1L2, ARHGEF3, ART4, ATP7B, BIK, BMP10, C7, CALCRL, CCDC68, CD69, CHRM2, CLEC2B, COLEC10, CTBS, DPP10, EHD3, ENDOD1, FIBIN, FKBP14, FOSL2, GBP2, IGF1, IL18R1, ITGA1, KCND3, LMCD1, LRP10, LRRC15, LRRN4, LUM, MASP1, MFAP5, NNMT, NOX5, P4HA2, PAPPA, PITX2, PLA2R1, PRSS35, RAB27B, S1PR1, SCN3A, SGIP1, SLA, SMCO3, ST3GAL1, SYNPO2L, TBC1D8B, TGM2, TTR, TXNDC15, VCAM1	0.000564747	1.73981	0.00140028	ECM Organization
hsa-miR-378a-5p	4599	94	ABCA10, ABCA9, AKAP6, ARHGEF3, ART4, BMP1, BMP10, C10orf54, C1QTNF1, C3, CCDC80, CD55, CD82, CD93, CDH11, CHRM2, CHSY3, CLEC1B, COL1A1, COL21A1, COLEC10, COPZ2, DPP4, ECE1, EGFLAM, EHD3, ENDOD1, ENTPD3, ERG, FAM114A1, FAM163B, FKBP14, FMOD, FOSL2, GALNT5, GBP1, GBP4, GREM2, HRH1, HSPG2, HTRA1, IGFBP3, IL1R1, IL6ST, ITGA1, KCND3, KCTD16, LOX, LOXL4, LRP10, LRRC15, MALL, MATN2, MSRB3, NCOA7, NFATC2…	0.000566053	1.55068	0.00140028	ECM Organization
hsa-miR-7704	1860	46	ACVRL1, ART4, C10orf54, C1QTNF1, CDH11, CHPF, EGFLAM, FAM163B, FMOD, FN1, FOSL2, GBP4, GLIS3, GREM2, H2AFJ, ICAM1, IGF1, IGFBP7, IL18R1, IL1RL1, ITGA1, KCND3, LOXL4, LRRC32, LTBP3, MALL, MARCH3, MORC4, MSRB3, NCOA7, NOX5, NXPE2, PLA2R1, POFUT2, PPIC, RAB27B, SARM1, SDF4, SLC22A3, SLC4A4, SRPX2, ST3GAL1, TGFBR2, TGM2, TTR, ZNF469	0.000567034	1.80518	0.00140028	ECM Organization
hsa-miR-7977	5436	108	ABCA10, ACVRL1, AKAP6, ALDH1L2, ART4, BDKRB2, BMP6, C15orf41, C3, C7, CCDC80, CD55, CHRM2, CKAP4, COL4A5, COLEC10, CPA4, CTBS, CTSB, DPP4, DRAM1, DYNLT3, EHD3, ENDOD1, ERVV-1, EVI5, FAM114A1, FAM163B, FIBIN, FKBP10, FKBP14, FNDC3B, FSTL3, GALNT1, GALNT5, GBP2, GBP4, GBP5, GLIS3, GREM2, H2AFJ, HEG1, HRH1, IGF1, IGFBP3, IL1RL1, IL7R, ITGA1, KCNA3, KCND3, KCNE4, KCTD16, LOXL4, LRRC15, LRRC32, LTBR, …	0.000570778	1.52665	0.00140623	ECM Organization
hsa-miR-493-3p	2520	58	ADAM12, AKAP6, ALDH1L2, ARSI, ATP7B, BMP10, C1QTNF1, CALCRL, CCDC80, CD55, CD93, CKAP4, COL5A1, CXCL14, DLL4, DPP10, ECE1, EHD3, FAM163B, FNDC3B, FOSL2, GBP2, GBP4, HEG1, ICAM1, KCNA3, KCNQ5, KCTD16, LAYN, LRRC15, LRRC32, LTBP3, MASP1, MFI2, NUCB1, P4HA2, PCOLCE2, PDLIM5, PROK1, PRSS35, RAB27B, RSPO2, S1PR1, SBSPON, SHE, SLC22A3, SLC6A17, SLIT3, STXBP6, SYNPO, TFPI, TGFBR2, TGM2, TMED10, TMEM87B,…	0.000579794	1.69516	0.0014251	ECM Organization
hsa-miR-93-3p	3723	79	ABCA10, ABCA9, ADAM12, AKAP6, ASAH1, ATP7B, BCO2, BDKRB2, C10orf54, C3, C7, CCDC80, CD93, CDKN2B, CHRM2, CKAP4, COL21A1, COL4A1, CSGALNACT1, CSRNP1, ECE1, EGFLAM, EHD3, EMCN, ENDOD1, ERG, ERVV-1, ERVV-2, FAM114A1, FAM163B, FAM46A, FKBP14, FNDC3B, FOSL2, FSTL3, GBP2, GBP5, GGTLC2, GLIS3, HEG1, HTRA1, HTRA3, IGF1, IL1R1, IL7R, ITGA1, KCTD16, LRP10, LRRN4, MARCH3, MFI2, MYH15, NIPAL3, NOX5, P4HA2, P…	0.000586977	1.58888	0.00143721	ECM Organization
hsa-miR-744-3p	2843	64	ABCA10, ADAM12, AKAP6, ARHGEF3, ART4, C15orf41, CALCRL, CCDC68, CCDC80, CDH5, CHSY3, COL4A1, COL4A6, COLEC10, CTSB, DRAM1, EHD3, EMCN, ENDOD1, EVI5, FAM114A1, FIBIN, FKBP14, FLT1, FNDC3B, FOSL2, GALNT1, GBP1, GBP3, HRH1, IFIT3, IGF1, IL1R1, IL33, ITGA1, LAYN, LMCD1, LRP10, MAML2, MARCH3, MMRN2, MSRB3, NIPAL3, NOX5, NUCB1, POFUT2, PRELP, S1PR1, SARM1, SELE, SGIP1, SHE, SLC14A1, SLC2A10, SLC6A17, S…	0.000587453	1.66724	0.00143721	ECM Organization
hsa-miR-491-3p	2345	71	ABCB1, AKAP10, ALKBH5, ANKRD34B, BARX2, C2orf88, C5orf63, CACNB4, CCSER1, CDKN2C, CNNM4, FAM199X, FBXL3, FGF9, FOXP2, GFI1, GJA3, GPR180, GPRIN3, HAP1, HLA-DOB, HOXD11, HOXD13, HOXD9, HS6ST3, ISL2, KAZALD1, KDM5C, KLF4, KLHL11, KLHL15, LAMA3, LMBRD2, LONRF2, LONRF3, MACROD2, MAP3K13, MED9, MEGF11, MYOM2, NCR3LG1, NDFIP2, NKX2-1, NR3C2, ONECUT2, OPHN1, OTUD1, PCSK6, PI15, PIN4, PLD6, POLE4, PPP1R3…	0.000274558	1.66092	0.00145143	Transcription Regulation
hsa-miR-942-3p	3015	67	ABCA8, ADAM12, AKAP6, ALDH1L2, ART4, BDKRB2, BDNF, C10orf54, C15orf41, C1S, C3, CCDC80, CD55, CDH5, CHRM2, COL15A1, COL4A2, COLEC10, CSRNP1, CXCL14, DRAM1, EHD3, ENDOD1, ERLEC1, FAM163B, FAM46A, FLT1, FOSL2, FOXF1, GALNT1, GBP1, GBP2, GFRA3, GLIS3, HEG1, HGF, IL1R1, IL1RL1, IL7R, ITGA1, KCTD16, LINGO2, MMRN2, PDLIM5, PLVAP, POFUT2, RAB27B, S1PR1, S1PR3, SELE, SGIP1, SLC22A2, SLC4A4, SLC6A17, SLC7…	0.000596231	1.64956	0.0014553	ECM Organization
hsa-miR-4717-3p	3561	99	ABCB1, ABHD15, BMI1, BMP8B, C15orf40, C2orf88, C5orf63, C8orf33, CACNB4, CCNO, CDH20, CNNM4, DMBX1, E2F2, EML6, EN2, EPHA10, EPHA5, EYA4, FAM199X, FAM81A, FBXL3, FEM1B, FGF9, FHL1, FOXG1, FOXP2, FRK, GFI1, GJA3, GPM6A, GPR180, GPRIN3, HAP1, HCAR1, HMG20A, HMX2, HNF4G, HOXA4, HOXC11, HPCAL4, HS6ST3, HSPA4L, IDI1, IGIP, INHBB, KCNC1, KCNJ11, KIAA0907, KLF12, KLHL11, LAMA4, LBX1, LHX4, LMBRD2, LONRF…	0.000279299	1.54688	0.00146911	Transcription Regulation
hsa-miR-372-5p	5823	114	AFAP1L2, AKAP6, ALDH1L2, ART4, BDNF, BMP10, C10orf54, C3, C7, CALCRL, CCDC80, CD55, CD93, CDH11, CDH5, CDKN2B, CHSY3, CKAP4, CLEC2B, COL16A1, COL1A1, COL1A2, COL21A1, COLEC10, CPA4, CSGALNACT1, CSRNP1, CTBS, CTSB, DCN, DPP10, ECE1, EHD3, EMCN, ENDOD1, EVI5, FAM114A1, FIBIN, FLT1, FNDC3B, FOSL2, FOXF1, GBP2, GLIS3, H2AFJ, HEATR5A, HEG1, HRH1, IFIT3, IGFBP3, IL18R1, IL6ST, IL7R, ITGA1, ITGA11, KCNQ…	0.000603497	1.5106	0.00146963	ECM Organization
hsa-miR-676-5p	3913	107	ABHD15, ADAP2, BARX2, C17orf51, C1orf115, C2orf88, CAMK2B, CCSER1, CD302, CNNM1, CXorf57, DCT, DIS3, DUSP19, EDC3, EPHA5, EXOC8, FAM199X, FBXL3, FEM1B, FOXC1, FOXE1, FRK, GALNTL6, GFI1, GGPS1, GOLGA8K, GPM6A, GPR180, GPRASP2, H1F0, HIRIP3, HLA-DPA1, HNF4G, HOXC11, HOXD9, HPCAL4, IAH1, ITGAL, KCNC1, KLF12, KLHL11, KLHL15, LAMA3, LHX9, LMBRD2, LONRF2, LYSMD1, MANSC1, MCOLN2, MFSD6, MGARP, MGAT4A, M…	0.000285895	1.52838	0.00149633	Transcription Regulation
hsa-miR-3126-3p	2239	68	ABHD14B, ABHD15, ADAP2, ALDH8A1, ALPK1, BMP8B, CDH17, CNNM4, DCDC2, EPHA5, FAM199X, FBXL3, FOXG1, FOXP2, FRK, GFI1, GPR180, GRID1, HES7, HLA-DOB, HMG20A, HOXC11, HOXD1, HPCAL4, HS6ST3, HSPA4L, IDI1, KAZALD1, KLF12, KLHL15, LAMA4, LHX9, LONRF2, LONRF3, MACROD2, MANSC1, MCOLN2, MFSD6, MGAT4A, NCR3LG1, NDFIP2, NTN1, ONECUT2, PAX7, PEX11A, PI15, PLIN4, POU3F3, PRDM13, PRDM16, RNF150, RUNDC3B, RWDD2B,…	0.00028955	1.66138	0.00150241	Transcription Regulation
hsa-miR-4645-3p	2605	77	ABHD15, ACSL1, ALDH8A1, ARAP2, CACNB4, CARD6, CCSER1, CNNM1, CNNM4, DIS3, DMBX1, E2F2, EML5, ENPP4, EPHA10, EPHA5, FAM199X, FAM50B, FEM1B, FGF9, GBX1, GNL1, GRIN2C, HLA-DPA1, HLA-DRB1, HMG20A, HPSE, HS6ST3, ISL2, KIAA0100, KLF12, LAMA4, LMX1B, LONRF2, LRRK2, MED9, MFSD6, MGARP, MGAT4A, MR1, NCR3LG1, NMUR1, NOD2, NR2F2, ONECUT2, PAX1, PAX7, PAX9, PCK1, PHF8, PI15, POU4F1, PRC1, PROX1, REEP1, RNF15…	0.000290954	1.62584	0.00150241	Transcription Regulation
hsa-miR-378g	4099	111	ABHD15, ACSS1, ADAP2, AGAP2, ALDH8A1, AQP6, BARX2, BMP8B, C15orf40, C17orf51, C1QL4, C2orf88, C5orf63, C8orf33, CD302, CNNM1, DCT, DIS3, DLX4, DMBX1, DMTN, DNAJC22, DUSP9, EDC3, EML5, EN2, ENPP4, EPHA10, EXOC8, FAM132B, FGF9, FOXE1, FRK, GJA3, GPRIN3, GRID1, HAP1, HES7, HLA-DQB1, HLA-F, HMX2, HNF4G, HOXC11, HOXC12, HOXC13, HOXD1, HOXD11, HPCAL4, ISL2, ITGAL, KAZALD1, KCNC1, KLF12, KLF4, LAMA4, LD…	0.000291341	1.5162	0.00150241	Transcription Regulation
hsa-miR-5095	2562	59	ADAM12, AKAP6, BMP10, C3, CD82, CSRNP1, DRAM1, ECE1, EHD3, EMCN, F5, FAM114A1, FAP, FNDC3B, GALNT1, GBP2, HEATR5A, HEG1, HRH1, IFIT3, IGFBP7, IL1R1, KCND3, KCTD16, LAYN, LMCD1, LRP10, LRRC15, MALL, MAML2, MGP, MMRN2, NCOA7, NNMT, NUCB1, PAPPA, PDLIM5, POFUT2, PRELP, PTGS2, PVR, ROBO4, S1PR1, S1PR3, SARM1, SGIP1, SLA, SLC14A1, SLC2A10, SLC6A17, SPARC, ST3GAL1, SYNPO, SYNPO2L, TBX20, TNFRSF9, TXNDC…	0.00062286	1.69887	0.00151256	ECM Organization
hsa-miR-2355-3p	2563	59	ADAM12, ANO1, BDKRB2, BDNF, BMP10, C10orf54, C1QTNF1, CCDC80, CD55, CD69, CD93, CDH11, CEBPD, CHSY3, CLEC1B, COL4A5, COL5A1, COLEC10, CTBS, EGFLAM, EHD3, FBN1, FLT1, FMOD, FOSL2, FSTL3, GALNT5, GBP1, GBP5, GLIS3, H2AFJ, IL1RL1, ITGA1, ITGA11, KCTD16, LMCD1, LRP10, MGP, MSRB3, MYH15, NFATC2, NID2, NNMT, NOX5, PAPPA, PARM1, PDLIM5, PRELP, RCN1, SARM1, SGIP1, SHE, SLC4A4, TBC1D8B, TBX20, TGFBR2, THB…	0.000624002	1.69811	0.00151256	ECM Organization
hsa-let-7a-3p	1941	61	ABHD15, ACSS1, BMI1, BMP8B, C17orf51, CCSER1, CD302, CDH20, CDKN2C, DCT, DIS3, DLL1, DUSP19, EPHA10, FEM1B, FLT3LG, FOXE1, FRK, GPM6A, HLA-DOB, HMX3, HOXD10, HSPA1B, HSPA4L, IGIP, INHBB, KLHL11, KRTAP19-1, LHX4, LMBRD2, LONRF2, LRRK2, MAK, MAP3K13, MFSD6, MYOM2, NCR3LG1, NR3C2, ONECUT2, OPHN1, PEX11A, PHF8, POU3F3, PPP1R14C, PRDM16, PROX1, RNF40, RWDD2B, SFTA3, SIM1, SIM2, SPATA6L, SPEN, TBC1D2B,…	0.000296517	1.71407	0.00151818	Transcription Regulation
hsa-miR-548n	5650	145	ABCB1, ACSS1, ACTN2, AKAP10, ALDH8A1, ARAP2, BARX2, BMI1, BMP8B, BRINP3, C15orf40, C17orf51, C2orf88, C5orf63, CACNB4, CCDC117, CCSER1, CD302, CDH17, CDKN2C, CNNM4, DCDC2, DCT, DIS3, DMRTA2, DUSP19, DUSP9, EML5, EML6, ENPP4, EPHA5, EPHA6, EXOC6, EXOC8, FAM199X, FAM81A, FBXL3, FEM1B, FGF9, FOXG1, FOXP2, FRK, GALNTL6, GFI1, GGPS1, GJA3, GNGT1, GOLGA8K, GPM6A, GPR180, GPRIN3, HLA-DOA, HLA-DOB, HMG20…	0.000298165	1.46528	0.00151818	Transcription Regulation
hsa-miR-16-2-3p	3136	89	ABCB1, ACTN2, AKAP10, ARAP2, BMI1, C17orf51, C8orf33, C8orf34, CCDC117, CCNO, CDADC1, CNNM4, CXorf57, DCT, DIS3, DLL1, DUSP19, EML5, EN2, EPHA6, ERAP2, EXOC6, EYA4, FAM199X, FBXL3, FGF9, FOXG1, FOXP2, FRK, GNGT1, GOLGA8K, GRID1, HAP1, HDAC8, HLA-DMB, HLA-DOB, HLA-DPA1, HNF4G, HOXD11, HOXD13, HS6ST3, HSPA4L, IDI1, IRF8, ISL2, KLF12, KLHL11, LONRF2, LYSMD1, MACROD2, MFSD6, MGAT4A, NALCN, NCR3LG1, N…	0.00029873	1.5694	0.00151818	Transcription Regulation
hsa-miR-22-3p	2570	59	ACVRL1, ADAM12, AKAP6, ALDH1L2, BDNF, C3, C7, CCL2, CD55, CDH11, CDH5, CEBPD, COLEC10, CSRNP1, DLL4, DPP10, DPP4, ECE1, EHD3, EMCN, ENDOD1, F5, FAM163B, FKBP14, FMOD, FOSL2, FSTL3, GALNT1, GBP1, GBP4, GBP5, HEG1, HRH1, HSPG2, ICAM1, IL1R1, IL1RL1, IL6ST, LRRC15, LRRC32, MMRN2, MYH15, NOX5, PAPPA, PCOLCE2, PLD1, PRELP, S1PR1, SGIP1, SLC14A1, SLC22A3, SMCO3, SPARC, TGFBI, TGFBR3, TIMP3, TNFRSF9, TS…	0.000633461	1.69276	0.00153196	ECM Organization
hsa-miR-409-5p	1456	38	ABCA9, CCDC68, COL4A2, COL4A5, COLEC10, CSRNP1, CTBS, FNDC3B, FOSL2, GALNT1, GALNT5, GBP2, GLIS3, HEG1, IL6ST, ITGA11, KCND3, LRRC15, LTBR, MAML2, MFAP5, MMRN2, MYH15, NXPE2, PLD1, PTGS2, SCN3A, SGIP1, SLC14A1, ST3GAL1, TBX20, TDO2, TFPI, THBD, TNFAIP3, TNFRSF9, TXNDC15, UACA	0.000650042	1.89161	0.00156845	ECM Organization
hsa-miR-6852-5p	4545	121	ABHD15, ACSS1, ADAM11, ALKBH5, BMP8B, C15orf40, C17orf51, C5orf63, C8orf33, CACNB4, CAT, CCSER1, CNNM1, CNNM4, CORO6, CRHR1, CSNK1E, DIS3, DLX4, DMBX1, DNAJC22, DOC2A, EDC3, EEF1A2, EN2, EPHA5, EXOC8, FAM132B, FAM81A, FEM1B, FOXC1, FOXE1, GFI1, GGPS1, GJA3, GPRIN3, GRID1, H1F0, HCAR1, HLA-DOA, HLA-DOB, HLA-F, HOXC13, HOXD9, HPSE, HS6ST3, HSPA4L, IL15RA, IL2RG, ISL2, ITGAL, KDM5C, KLF12, LDHC, LON…	0.000311492	1.49938	0.00157543	Transcription Regulation
hsa-miR-2116-3p	4026	84	ADAM12, AKAP6, ART4, C10orf54, C7, CCDC68, CD55, CD82, CD93, CDKN2B, CHRM2, CHSY3, COL5A1, CPA4, CSGALNACT1, CTBS, DPP10, DRAM1, EHD3, ENDOD1, ERLEC1, FAM114A1, FAM163B, FAM46A, FIBIN, FLT1, FOSL2, GREM2, H2AFJ, HEG1, HRH1, HSPG2, IGF1, IL1R1, IL7R, ITGA11, KCND3, KCNQ5, KCTD16, LAYN, LRRC15, MASP1, MFI2, MORC4, NIPAL3, NOX5, NUCB1, OSMR, PABPC4L, PAPPA, PARM1, PITX2, PLOD1, POFUT2, PRCP, PRELP, …	0.000656119	1.56776	0.00157949	ECM Organization
hsa-miR-138-5p	2584	59	ADAM12, ALDH1L2, ARHGEF3, BDKRB2, BDNF, BMP10, BMP6, CCDC80, CD93, COL1A1, COLEC10, CSRNP1, CTSB, DLL4, ECE1, EHD3, ENDOD1, ERG, FAM163B, FKBP7, FSTL3, GBP1, GBP2, GBP4, GBP5, GLIS3, HSPB6, HSPG2, ICAM1, IGFBP3, IL1R1, IL7R, ITGA11, KCNE4, KCTD16, MARCH3, MASP1, MEST, MORC4, NIPAL3, NNMT, NOX5, OLR1, PAPPA, PARM1, PCDH12, S1PR3, SGIP1, SHE, SLA, SLC22A3, SLC6A17, SLIT3, SRPX2, SYNPO2L, TFPI, TGFB…	0.000660214	1.68215	0.00158572	ECM Organization
hsa-miR-520g-3p	5466	141	ABHD15, ACTN2, AKAP10, ALDH8A1, ALKBH5, ARAP2, ARL17A, ARL17B, BMP8B, BTNL9, C11orf70, C15orf40, C17orf51, C5orf63, CACNB4, CCDC117, CCNO, CCSER1, CSNK1E, CSPG5, DCDC2, DIS3, DMBX1, DMRTA2, DNAJC22, DUSP19, ELOVL3, EML5, EN2, ENPP4, EPHA5, EPHA6, ERAP2, EXOC8, EYA4, FAM132B, FEM1B, FGF9, FOXC1, FOXG1, FOXP2, GGPS1, GLRB, GNL1, GPM6A, GPR180, GPRIN3, H1F0, HAP1, HCAR1, HIRIP3, HLA-DOA, HLA-DOB, HL…	0.00031681	1.46919	0.00158957	Transcription Regulation
hsa-miR-3168	3043	87	ABHD15, AKAP10, ANKRD34B, C5orf63, CACNB4, CCSER1, CD302, CDH17, CNNM1, CNNM4, CNPY1, DIS3, EML5, EPHA5, ERAP2, EYA4, FAM199X, FBXL3, FEM1B, FOXA1, FRK, GALNTL6, GFI1, GNGT1, GNL1, GPR180, GPRIN3, HMG20A, HMX3, HOXD11, HS6ST3, HSPA1B, IRF8, KCNJ11, KIAA0907, KLF12, KPNA5, LHX4, LHX9, LMBRD2, LONRF2, LRRK2, MACROD2, MGAT4A, MOCOS, NCOR1, NCR3LG1, NKX2-4, NPTX1, NTN1, OLIG1, OLIG2, ONECUT2, PAX7, P…	0.000319129	1.57996	0.00158957	Transcription Regulation
hsa-miR-873-3p	3658	101	ABHD15, ACSS1, BTNL9, C17orf51, C8orf33, CACNB4, CCNO, CD302, CSNK1E, DCT, DMBX1, DUSP19, E2F2, ERAP2, EYA4, FBXL3, FGF5, FOXE1, FOXG1, FOXP2, GJA3, GLRB, GNL1, GPR180, GPRIN3, HCAR1, HES7, HLA-DMB, HLA-DOB, HOXC12, HOXD11, HS6ST3, HSPA1B, HSPA1L, HSPA4L, IAH1, IRF8, ITGAL, KCNC1, KCTD19, KIAA0100, KLF12, KLHL11, KLHL15, LMBRD2, LONRF2, LONRF3, LYSMD1, MAP3K13, MED9, MGAT4A, MR1, MYOM2, NCOR1, NC…	0.000323186	1.5371	0.00158957	Transcription Regulation
hsa-miR-27a-5p	2285	69	ACSS1, AGAP2, ALKBH5, BMI1, C15orf40, C17orf51, CCSER1, CLEC4F, DCT, DLX4, DMBX1, EML6, EN2, FGF9, GJA3, GPR180, GPRIN3, GRID1, HIRIP3, HLA-DOA, HLA-DRB5, HMG20A, HNF4G, HOXD11, ISL2, ITPKA, KAZALD1, KCNC1, KCNIP3, KDM5C, KLHL15, LAMA4, LHX4, LHX9, LONRF3, MAK, MANSC1, MED9, MOCOS, MPI, MR1, NALCN, NCOR1, NCR3LG1, NR3C2, NTN1, OPHN1, OSR2, PAX6, PAX7, PHF8, PLEKHH2, PRDM16, PROX1, RASEF, RBP5, RI…	0.000323402	1.65226	0.00158957	Transcription Regulation
hsa-miR-6758-3p	3829	105	ABHD15, ANKRD34B, ARAP2, ARL17A, BMP8B, C2orf88, C5orf63, CCDC117, CCNO, CCSER1, CD302, DCT, DIS3, DMTN, E2F2, EML5, EML6, ENPP4, EPHA10, EXOC8, EYA4, FAM199X, FAM81A, FBXL3, FEM1B, FHL1, FOXC1, FOXD2, FRK, GFI1, GJA3, GNL1, GPR180, GPRIN3, GRID1, HCAR1, HDAC8, HLA-DOA, HMG20A, HSPA4L, IDI1, ISL2, ITGAL, KAZALD1, KIAA0907, KLF12, LAMA4, LHX4, LHX9, LMX1B, LONRF2, MACROD2, MAN2A2, MCIDAS, MEGF11, …	0.000323669	1.53055	0.00158957	Transcription Regulation
hsa-miR-1284	2166	66	ABCB1, ABHD15, ADAP2, AKAP10, BTNL9, C11orf70, CCDC117, CD302, CDADC1, CDKN2C, DLX4, DUSP19, EML5, ENPP4, EPHA10, EYA4, FAM199X, FAM81A, FBXL3, FEM1B, FRK, GLRB, HLA-DRB1, HOXD11, HPCAL4, HS6ST3, IAH1, KCNJ11, KLF12, KLHL11, KPNA5, LAMA4, LHX9, LMBRD2, MAK, MCIDAS, MGAT4A, MR1, NCR3LG1, NDFIP2, ONECUT2, PAX6, PHF8, PLEKHH2, POU4F1, PRDM16, PROX1, RNF150, RNF40, RTN1, SHISA2, SIM1, SLC17A7, SLC25A…	0.000324782	1.66404	0.00158957	Transcription Regulation
hsa-miR-5585-3p	3185	90	ABHD15, BOLA1, BRD2, C15orf40, C5orf63, C8orf34, CACNB4, CCDC117, CCSER1, CDKN2C, CSPG5, DIS3, DNAJC22, E2F2, EN2, EPHA6, EXOC8, FAM199X, FGF5, FOXA1, FRK, GPM6A, GPR180, GPRIN3, GRID1, HDAC8, HMG20A, HNF4G, HOXD1, HOXD9, HPCAL4, HS6ST3, HSPA4L, IAH1, KCNC1, KLF12, KLHL11, KLHL41, KPNA5, LAMA3, LDHC, LHX9, LMBRD2, LONRF2, LONRF3, LRRK2, MACROD2, MCOLN2, MEGF11, MEI1, MKX, MOCOS, MYOM3, NCOR1, NCR…	0.000324864	1.5629	0.00158957	Transcription Regulation
hsa-miR-1296-3p	2917	84	ADCK3, AGAP2, ALDH8A1, ALKBH5, C15orf40, C17orf51, C1orf115, C5orf63, C8orf33, CARD6, CCNO, CCSER1, CRHR1, DCT, DIS3, DLX4, DMBX1, E2F2, ECEL1, EPHA5, EPHA6, EXOC8, FHL1, FRK, GNL1, GPR180, GPRIN3, GRID1, HES7, HOXC11, HOXC13, HOXD11, HPCAL4, HS6ST3, IAH1, ISL2, ITPKA, KCNIP3, KDM5C, KLF12, LAMA4, LHX9, LMBRD2, LMX1B, LONRF2, LONRF3, MFSD6, MOCOS, NMUR1, NPTX1, NR2F2, NTN1, ONECUT2, OPHN1, PAX6, …	0.000327509	1.5885	0.00159509	Transcription Regulation
hsa-miR-125b-2-3p	3354	94	AKAP10, ALPK1, C17orf51, CACNB4, CCSER1, CDH17, CNNM4, CXCL16, CXorf57, DCDC2, DIS3, DUSP19, E2F2, EDC3, EML5, FAM199X, FGF5, FOXE1, FOXP2, GFI1, GJA3, GNL1, GOLGA8K, GPM6A, GPRIN3, GRIN2C, H1F0, HAP1, HCAR1, HLA-B, HLA-DOA, HLA-DRB1, HLA-DRB5, HNF4G, HPCAL4, IDI1, ISL2, KCNC1, KIAA0100, KLF12, KLF4, KLHL11, LHX9, LMBRD2, LMX1B, MACROD2, MCOLN2, MFSD6, MGAT4A, MOCOS, MPI, MR1, NCOR1, NDFIP2, NEUR…	0.000330878	1.55397	0.00160407	Transcription Regulation
hsa-miR-1179	3086	68	ABCA9, AKAP6, ALDH1L2, ANO1, BDKRB1, BDNF, BMP10, C15orf41, C7, CALCRL, CD55, CD93, CDH13, CHRM2, CSGALNACT1, CSRNP1, CTBS, EHD3, ENDOD1, F5, FAP, FNDC3B, GBP2, GJA4, IFIT3, IGF1, IGFBP3, IL1R1, IL33, IL6ST, IL7R, ITGA1, ITGA11, KCNE4, KCNQ5, KCTD16, LRP10, LRRC32, MARCH3, MFAP5, MMRN2, NFATC2, NOX5, P4HA2, PARM1, PDLIM5, PLD1, RELN, S1PR1, SCN3A, SDPR, SELE, SGIP1, SHE, SLC22A2, SLC22A3, SMCO3, …	0.000676234	1.63558	0.0016205	ECM Organization
hsa-miR-522-3p	4031	109	ABHD15, ACTN2, ADAM11, AGAP2, AKAP10, BMP8B, BTNL9, C15orf40, C1QL4, CACNB4, CCDC117, CCNO, CD302, CDH17, CDH20, CSNK1E, CSPG5, DIS3, DMBX1, DNAJC22, E2F2, ENPP4, ERAP2, EXOC6, EXOC8, FAM199X, FAM81A, FEM1B, FLT3LG, FOXA1, FOXC1, FOXG1, FOXP2, FRK, GALNTL6, GFI1, GJA3, GLRB, GNL1, GPM6A, GPR180, GPRASP2, GPRIN3, HLA-DOB, HMG20A, HMX2, HOXA4, HOXD11, HOXD9, KCNC1, KLF12, KLHL11, KLHL15, KLHL41, KP…	0.00034304	1.51028	0.0016554	Transcription Regulation
hsa-miR-3065-5p	4454	21	CNGA1, CNR1, CNTN5, CRISPLD2, DCX, EN1, EPHA3, GOLIM4, KIF26B, MAB21L2, MECOM, MEIS1, NELL1, NTRK2, PCDH17, PRRX1, SLC5A7, SORCS1, TSHZ2, TXK, UNC5C	5.69377e-06	4.38774	0.00166686	Limb Development
hsa-miR-3143	4474	21	CNR1, CNTN5, DCX, EPHA3, HOXB2, ISM1, KIF26B, MAB21L2, MECOM, MEIS2, NEFM, NTRK2, PBX1, PCDH17, PRRX1, SLC5A7, ST6GAL2, TLX2, TSHZ2, TXK, UNC5C	6.13223e-06	4.36307	0.00166686	Limb Development
hsa-miR-450b-5p	4560	21	CHODL, CNTN5, CRISPLD2, DCX, EPHA3, GOLIM4, ISM1, KIF26B, MEIS1, MEIS2, NELL1, NTRK2, PBX1, PCDH17, SAMD11, SLC5A7, SORCS1, ST6GAL2, TSHZ2, TXK, UNC5C	8.39455e-06	4.25948	0.00166686	Limb Development
hsa-miR-548u	2716	16	CNR1, CNTN5, DCX, HOXB2, KIF26B, MEIS1, MEIS2, NEFM, PBX1, PCDH17, SLC5A7, SORCS1, ST6GAL2, TSHZ2, TXK, UNC5C	8.99182e-06	4.77319	0.00166686	Limb Development
hsa-miR-6758-3p	3829	19	ALX3, CHODL, CNTN5, CRISPLD2, DCX, EPHA3, GOLIM4, KIF26B, MEIS2, PBX1, PCDH17, PRRX1, SLC5A7, SORCS1, ST6GAL2, TBX2, TSHZ2, TXK, UNC5C	1.05079e-05	4.32703	0.00166686	Limb Development
hsa-miR-574-5p	2435	15	APC2, ASIC2, CNR1, CRISPLD2, EPHA3, KIF26B, MECOM, PBX1, PCDH17, RARB, SLC5A7, SORCS1, TSHZ2, TXK, UNC5C	1.13685e-05	4.86224	0.00166686	Limb Development
hsa-miR-130b-5p	4694	21	CNR1, CNTN5, CRISPLD2, DCX, EN1, GOLIM4, HAND2, KIF26B, MAB21L2, MECOM, MEIS1, MEIS2, NELL1, NTRK2, PBX1, PCDH17, SLC5A7, TLX2, TSHZ2, TXK, UNC5C	1.34812e-05	4.10566	0.00166686	Limb Development
hsa-miR-4803	4341	20	ASIC2, CNR1, CNTN5, CRISPLD2, DCX, EN1, EPHA3, HOXB2, ISM1, KIF26B, MECOM, MEIS2, NEFM, NTRK2, PBX1, PCDH17, PRRX1, ST6GAL2, TSHZ2, UNC5C	1.64054e-05	4.09869	0.00166686	Limb Development
hsa-miR-767-5p	2859	16	APC2, ASIC2, CNGA1, CRISPLD2, DCX, EPHA3, KIF26B, NEFM, NTRK2, SAMD11, SLC5A7, ST6GAL2, TLX2, TSHZ2, TXK, UNC5C	1.73865e-05	4.49972	0.00166686	Limb Development
hsa-miR-3688-3p	4358	20	ALX3, ASIC2, CNGA1, CNR1, CNTN5, CRISPLD2, EPHA3, HAND2, KIF26B, MEIS1, MEIS2, PBX1, PCDH17, PRRX1, RARB, SLC5A7, SORCS1, ST6GAL2, TSHZ2, UNC5C	1.74292e-05	4.07872	0.00166686	Limb Development
hsa-miR-3171	1917	13	CNGA1, CNR1, DCX, HOXB2, KIF26B, PCDH17, PRRX1, SLC5A7, SORCS1, ST6GAL2, TSHZ2, TXK, UNC5C	1.96988e-05	5.08951	0.00172693	Limb Development
hsa-miR-3182	4482	119	ABHD15, ACTN2, AGAP2, AKAP10, ARAP2, BMP8B, C11orf70, C1orf115, C5orf63, C8orf33, CACNB4, CARD6, CAT, CCNO, CCSER1, CD302, CDH17, CNNM1, CNNM4, CRHR1, DCT, DMBX1, DNAJC12, DUSP19, EDC3, EML5, EML6, ENPP4, EPHA6, EXOC6, EXOC8, EYA4, FBXL3, FEM1B, FGF5, FGF9, FOXE1, FOXP2, GALNTL6, GFI1, GOLGA8K, GPR180, GPRIN3, HIRIP3, HLA-DOA, HLA-DOB, HOXA4, HOXC11, HOXC13, HOXD1, HOXD9, HSPA4L, ISL2, KAZALD1, K…	0.000367969	1.49102	0.0017676	Transcription Regulation
hsa-miR-4677-3p	3752	103	ABHD15, ACSL1, ADCK3, ALKBH5, ALPK1, C17orf51, C1orf115, C5orf63, CACNB4, CDADC1, CNNM4, DCT, DIS3, E2F2, EML5, ENPP4, EPHA5, ERAP2, EXOC8, FAM199X, FBXL3, FEM1B, FGF5, FOXP2, FRK, GALNTL6, GLRB, GPM6A, GPR180, GPRIN3, HLA-DOB, HLA-DRB1, HMG20A, HOXC12, HPCAL4, HPSE, HS6ST3, IL15RA, KCNC1, KDM5C, KLF12, KPNA5, LHX4, LMBRD2, LMX1B, LONRF2, LONRF3, LRRK2, MAN2A2, MAP3K13, MCOLN2, MED9, MEGF11, MFSD…	0.000371024	1.5294	0.00177171	Transcription Regulation
hsa-miR-101-5p	2460	73	ABCB1, ACTN2, ALDH8A1, ALPK1, ANKRD34B, BARX2, C11orf70, C2orf88, C5orf63, CAT, CCDC117, CD302, CNNM1, DCT, ENPP4, EPHA5, EXOC8, FAM199X, FBXL3, FGF9, FHL1, FOXP2, FRK, GJA3, GLRB, GNL1, GOLGA8K, GPM6A, GPR180, GPRIN3, GRID1, HNF4G, HPSE, HSPA1B, IAH1, ISL2, KLF12, KLHL11, KPNA5, KRTAP19-1, LAMA4, LDHC, LMBRD2, LMX1B, LONRF2, LONRF3, MFSD6, MGAT4A, MYT1, NR2F2, ONECUT2, OPHN1, PAX9, PEX11A, PLEKH…	0.000372194	1.6263	0.00177171	Transcription Regulation
hsa-miR-548u	2716	79	ABHD15, ACSL1, ALDH8A1, ALKBH5, AQP6, C2orf88, CCSER1, CXorf57, DCT, DMRTA2, DUSP19, DUSP9, E2F2, EDC3, EML5, EPHA5, EXOC6, EYA4, FAM81A, FBXL3, FGF5, FOXA1, FOXD2, FRK, GGPS1, GNL1, GOLGA8K, GPR180, HOXC12, HOXD11, HPSE, HS6ST3, HSPA4L, IRF8, KCNC1, KDM5C, KLF12, KLHL15, LBX1, LHX9, LONRF2, LONRF3, MAK, MGAT4A, MNX1, MYOM2, NCOR1, NCR3LG1, NPTX1, NR3C2, NTN1, OAS3, OPHN1, PAX6, PAX9, PEX11A, PIN…	0.000376741	1.59893	0.00178528	Transcription Regulation
hsa-miR-224-5p	3456	96	ABCB1, ABHD15, ACSS1, AKAP10, BMI1, C15orf40, CACNB4, CCDC117, CCSER1, CNPY1, CSNK1E, CXorf57, DCT, DNAJC12, DNPH1, DUSP19, E2F2, EML5, EML6, EPHA6, ERAP2, EXOC8, EYA4, FAM199X, FBXL3, FEM1B, FGF5, FGF9, FRK, GFI1, GJA3, GOLGA8K, GPM6A, GPRIN3, HCAR1, HES5, HLA-B, HMG20A, HOXD11, HS6ST3, HSPA4L, INHBB, KAZALD1, KLF12, KLHL15, LAMA4, LHX9, LONRF2, LONRF3, MAK, MCIDAS, MEGF11, MFSD6, MNX1, MOCOS, M…	0.000391298	1.54046	0.00183814	Transcription Regulation
hsa-miR-6817-3p	4341	116	ABHD15, ACTN2, AKAP10, ALPK1, AQP6, C15orf40, C1orf115, C2orf88, C8orf33, CACNB4, CDH17, CNNM1, DLX4, DMBX1, DMRT3, DNAJC22, DUSP9, E2F2, ENPP4, FAM199X, FGF9, FOXA1, FOXE1, FOXG1, FOXP2, FRK, GFI1, GJA3, GNL1, GPR180, GRID1, HAP1, HDAC8, HES7, HLA-B, HLA-DOA, HLA-DRA, HLA-F, HMX2, HMX3, HOXA4, HOXC12, HOXC13, HPCAL4, HPSE, HS6ST3, INHBB, ISL2, KAZALD1, KCNC1, KCNIP3, KIAA0100, KLF12, KLHL11, LAM…	0.000391391	1.49867	0.00183814	Transcription Regulation
hsa-miR-6801-3p	2134	65	ABHD14B, ABHD15, ALKBH5, CAT, CCDC117, CNNM1, DCT, DUSP9, E2F2, FGF5, FLT3LG, FOXE1, FOXG1, FOXP2, FRK, GNL1, H1F0, HAP1, HIRIP3, HLA-DOA, HOXC12, HOXD11, HS6ST3, IRF8, ISL2, KDM5C, KLHL11, LONRF2, MAN2A2, MOCOS, MPI, MR1, NCR3LG1, NMUR1, NPTX1, NRN1, NTN1, OLIG2, ONECUT2, OTX1, PAX1, PAX6, PAX7, PI4KB, PIN4, PLIN4, POU3F3, PROX1, REEP1, RNF150, RNF40, RPL3L, SIM2, STAC2, SYP, SYT11, TBC1D2B, TCH…	0.000395997	1.66152	0.0018515	Transcription Regulation
hsa-miR-3177-5p	1839	45	ADAM12, AKAP6, ARHGDIB, BMP10, C10orf54, C7, CCDC68, CDH11, COL15A1, COLEC10, CTBS, EGFLAM, ENDOD1, FBLN5, FBN1, FKBP14, GALNT1, H2AFJ, ICAM1, ITGA1, LAYN, LTBP3, MEST, MORC4, MSRB3, NUCB1, OSMR, P4HA2, PAPPA, PCDH12, PDLIM5, PLD1, PPIC, RAB27B, RELN, SGIP1, SLC22A2, SPARC, SVEP1, SYNPO, SYT10, TBC1D8B, TFPI, THBD, TYRP1	0.000785281	1.78105	0.00187328	ECM Organization
hsa-miR-219a-5p	1839	45	ADAM9, ADAMTSL5, AKAP6, ARHGDIB, ART4, BMP10, BMP6, CALCRL, CCDC68, CLEC1B, COL15A1, COLEC10, CSRNP1, EGFLAM, ENDOD1, FAM46A, FIBIN, FNDC3B, GBP2, GREM2, HEATR5A, HRH1, IL1RL1, IL7R, ITGA1, KCND3, LMCD1, LOX, LRRC15, LTBR, MATN2, MORC4, NID2, NNMT, PTGS2, S1PR1, SLC4A4, SPARC, STXBP6, SYT10, TGFBR3, TIMP3, TNFRSF9, TYRP1, VCAM1	0.000785281	1.78105	0.00187328	ECM Organization
hsa-miR-302a-3p	1620	41	ADAM9, ART4, BMP10, C10orf54, C3, CCDC68, CD82, COLEC10, CTSB, ECE1, ERVV-2, FAM46A, GALNT1, GBP4, HEATR5A, IFIT3, KCND3, KCTD16, LRP10, MAML2, MSRB3, NIPAL3, NOX5, NUCB1, P4HA2, PABPC4L, PDLIM5, POFUT2, RAB27B, ROBO4, S1PR3, SARM1, SLC22A3, SPARC, SYNPO2L, TBX20, THBD, TMEM87B, TNFRSF9, TYRP1, UACA	0.000799731	1.83734	0.00190343	ECM Organization
hsa-miR-3161	2833	63	ABCA10, ADAM12, AKAP6, ALDH1L2, BMP10, CCDC68, CCDC80, CD93, CDH11, CHRM2, COL4A5, COLEC10, CXCL14, DPP10, ENDOD1, ERVV-1, EVI5, F5, FBLN5, FIBIN, FKBP14, FN1, FNDC3B, FOSL2, FOXF1, GALNT1, GBP4, GLIS3, HEATR5A, HGF, HRH1, IGF1, ITGA11, KCND3, KCNQ5, KCTD16, LOX, MAML2, NOX5, PABPC4L, PLA2R1, PLN, PLOD2, POFUT2, PPIC, PVR, RAB27B, S1PR1, SBSPON, SGIP1, SLC22A3, SLC2A10, SLC4A4, SLIT3, STXBP6, TBX…	0.00080175	1.64104	0.00190393	ECM Organization
hsa-miR-148b-5p	2106	50	ABCA9, AFAP1L2, AKAP6, BMP1, C10orf54, C3, C7, CALCRL, CD55, CDH11, CDKN2B, CLEC2B, COL4A5, CSRNP1, CTBS, DRAM1, EHD3, EVI5, F5, GALNT5, GBP1, H2AFJ, HEATR5A, HSPG2, HTRA1, IL6ST, ITGA1, ITGA11, KCTD16, LAYN, LRRC15, LRRC32, MAML2, MFI2, MSRB3, NFATC2, OLR1, OSMR, P4HA3, PCDH12, PLN, POFUT2, PSG4, RASGRP3, STOM, SULF2, SYT10, TBX20, TFPI, TMED10	0.000808754	1.73497	0.00191573	ECM Organization
hsa-miR-532-5p	2534	58	ABCA10, ABCA8, AKAP6, ALDH1L2, C1S, CCDC80, CDH13, CHSY3, CKAP4, COLEC10, CTBS, CXCL14, EHD3, EMCN, FLT1, FMOD, FOSL2, GBP2, GLIS3, HEG1, HRH1, HTRA1, IGF1, IGFBP7, IL1R1, IL33, ITGA11, KCNA3, KCNQ5, KCTD16, LMCD1, LRRC15, MORC4, NCOA7, NIPAL3, NXPE2, PAPPA, PDLIM5, PRELP, PVR, ROBO4, SBSPON, SELE, SGIP1, SLC6A17, SLIT3, STXBP6, SULF2, SYNPO2L, TBX20, TGFBR2, TMED10, TMEM87B, TXNDC15, VCAM1, WISP…	0.000810363	1.68435	0.00191573	ECM Organization
hsa-miR-1264	3331	93	ABHD15, ANKRD34B, ARL17B, BARX2, BMI1, C15orf40, CACNB4, CCSER1, CDKN2C, CNNM1, DCT, DMBX1, DUSP19, EMX2, EPHA5, ERAP2, EXOC8, EYA4, FAM199X, FAM81A, FBXL3, FGF9, FOXP2, GALNTL6, GGPS1, GPM6A, GPR180, GPRIN3, H1F0, HMG20A, HMX2, HOXA4, HOXC11, HOXD1, HOXD13, HPCAL4, HSPA1A, IRF8, ISL2, KCNC1, KIAA0907, KLF12, KLHL15, KPNA5, LAMA4, LHX4, LHX9, LMBRD2, LONRF2, LONRF3, MAN2A2, MCOLN2, MEGF11, MGAT4A…	0.000412973	1.54521	0.00191785	Transcription Regulation
hsa-miR-100-3p	2632	77	ABHD14B, ACTN2, AMBN, ANKRD34B, C17orf51, C5orf63, CACNB4, CAT, CCNO, CD302, CNNM4, CNPY1, DIS3, DMBX1, E2F2, EDC3, EML5, EPHA5, EXOC8, FAM50B, FBXL3, FEM1B, FHL1, FOXE1, FOXG1, FRK, GALNTL6, GLRB, GNL1, GPRIN3, HMX3, HOXA4, HOXD11, HS6ST3, ISL2, KCNC1, KLF12, KLHL15, KPNA5, LAMA4, LMBRD2, LMX1B, MEGF11, MPI, NCOR1, NDFIP2, NR3C2, ONECUT2, OTX1, PAX6, PEX11A, PI15, PPP1R14C, PRC1, PROX1, RCCD1, R…	0.000413833	1.60639	0.00191785	Transcription Regulation
hsa-miR-139-5p	2838	63	ADAM12, AFAP1L2, ART4, ATP7B, BDKRB2, BMP6, CCDC80, CD55, CD69, CD93, CHPF, CHSY3, COLEC10, CPA4, CTSB, DPP10, ECE1, ENDOD1, EVI5, F5, FAM163B, FBN1, FKBP7, FLT1, FN1, FOSL2, GALNT5, GBP4, GBP5, HEG1, HTRA1, IL1R1, IL7R, ITGA1, ITGA11, KCNA3, KCND3, KCNQ5, KCTD16, LMCD1, LRRC15, MAML2, MATN2, NOX5, PLN, RAB27B, SCN3A, SDPR, SGIP1, SLC22A2, SLIT3, SPARC, ST3GAL1, TBX20, TGFBR2, TGFBR3, THBD, TIMP3…	0.000816673	1.63765	0.00192632	ECM Organization
hsa-miR-379-3p	3338	93	ACTN2, ALDH8A1, ALPK1, ARL17A, BMI1, C11orf70, CAT, CCSER1, CD302, CDH20, CDKN2C, CNPY1, DIS3, DNAJC22, DUSP19, EN2, EPHA5, EPHA6, EXOC8, FAM199X, FBXL3, FGF5, FOXA1, FOXC1, FOXG1, FOXP2, FRK, GALNTL6, GJA3, GLRB, GPM6A, GPR180, GPRIN3, HCAR1, HLA-DOB, HLA-DQB1, HOXD13, HPCAL4, HSPA4L, ISL2, KDM5C, KLF12, KLHL11, KPNA5, LAMA4, LHX9, LMBRD2, LONRF2, LRRK2, MAP3K13, MFSD6, MGAT4A, MR1, NCOR1, NPTX1…	0.000421726	1.54129	0.00194586	Transcription Regulation
hsa-miR-3130-3p	3340	93	ABHD15, BMI1, C17orf51, C8orf33, CDH20, CNNM4, DCDC2, DLX4, E2F2, EPHA10, EXOC6, EXOC8, EYA4, FEM1B, FGF5, FGF9, FOXE1, FRK, GJA3, GNL1, GPR180, GPRIN3, HAP1, HES5, HES7, HLA-DOA, HLA-DOB, HMG20A, HOXC13, HOXD11, HPCAL4, HS6ST3, IRF8, ITGAL, ITPKA, KAZALD1, KCNC1, KIAA0907, KLF12, KPNA5, LAMA4, LDHC, LHX4, LMX1B, LONRF2, MACROD2, MEGF11, MKX, MR1, MYOM2, MYT1, NCOR1, NEUROG2, NKD2, NPTX1, NR2E1, …	0.000424587	1.54017	0.0019505	Transcription Regulation
hsa-miR-382-3p	3342	93	ABHD15, ACSS1, C15orf40, C2orf88, C5orf63, CACNB4, CCSER1, CNNM4, DCT, DMTN, DUSP19, ELOVL3, EML5, EPHA5, ERAP2, EXOC6, EXOC8, EYA4, FAM132B, FAM199X, FEM1B, FGF5, FOXE1, FOXG1, FRK, GGPS1, GJA3, GLRB, GNL1, GOLGA8K, GPM6A, GPRASP2, GPRIN3, HCAR1, HOXD11, HOXD13, HS6ST3, HSPA1L, HSPA4L, IDI1, INHBB, KLF12, KPNA5, LAMA4, LDHC, LMBRD2, LONRF3, MACROD2, MAK, MAN2A2, MEI1, MFSD6, MGAT4A, MYOM2, NALCN…	0.000427611	1.53906	0.00195585	Transcription Regulation
hsa-miR-7975	2392	55	ABCA10, AKAP6, BMP10, C15orf41, C7, CCDC68, CD55, CD93, CDH11, CLEC2B, COL4A1, COPZ2, CSGALNACT1, CSRNP1, CXCL14, EHD3, EMCN, ENDOD1, EVI5, FOSL2, FOXF1, GALNT5, GBP1, GBP2, GREM2, HEG1, IGF1, IL1R1, IL7R, ITGA11, KCND3, KCTD16, LRP10, MARCH3, MATN2, MMRN2, NXPE2, OLR1, PAPPA, PRCP, PRELP, RASGRP3, S1PR3, SARM1, SGIP1, SHE, SLC6A17, SPARC, STOM, STXBP6, SULF2, SYT10, TGFBR2, THBD, TYRP1	0.000844028	1.68557	0.00198639	ECM Organization
hsa-miR-3929	2877	64	ADAM12, AKAP6, C3, CALCRL, CCDC68, CCDC80, CD93, CDH11, CKAP4, CTBS, CTSB, EHD3, ENDOD1, ENTPD3, ERG, ERLEC1, EVI5, FAM114A1, FNDC3B, FOSL2, GBP2, GBP4, GJA4, GLIS3, GRIA3, HEATR5A, HEG1, ICAM1, IGF1, IL18R1, ITGA1, KCTD16, LTBR, MALL, MAML2, MARCH3, MSRB3, NFKBIZ, NNMT, OSMR, PAPPA, PARM1, PDLIM5, PLA2R1, POFUT2, PPIC, PRELP, ROBO4, S1PR1, S1PR3, SBSPON, SGIP1, SLC2A10, SLC4A4, SLC6A17, SLIT3, S…	0.000852025	1.64414	0.00200074	ECM Organization
hsa-miR-548u	2716	61	ADAM12, AFAP1L2, AKAP6, BDNF, CCDC68, CCDC80, CD55, CD93, CDH5, CLEC1B, COL21A1, COLEC10, CPA4, CTBS, EMCN, ENDOD1, ENTPD3, FOSL2, FOXF1, GBP3, GBP4, GLIS3, HEG1, HGF, HSPG2, HTRA1, IGF1, IL6ST, KCTD16, LAYN, MAML2, NFKBIZ, NNMT, NOX5, NXPE2, OLR1, PABPC4L, PCDH12, PPIC, PRSS35, RAB27B, RCN1, S1PR1, S1PR3, SDPR, SGIP1, SHE, SLC22A2, SLC22A3, SLC2A10, SLIT3, TBC1D8B, TBX20, TFPI2, TGFBR3, TGM2, TN…	0.000857421	1.65523	0.00200612	ECM Organization
hsa-miR-3942-5p	3052	67	ABCA8, ADAM12, AKAP6, BDNF, BMP10, C10orf54, CCDC68, CD55, CD69, CDH11, CEBPD, COLEC10, DCN, DPP10, DYNLT3, EMCN, ENDOD1, ENTPD3, EVI5, F5, FIBIN, FKBP14, FN1, FNDC3B, FOSL2, GBP1, GBP2, GBP4, GBP5, GREM2, H2AFJ, HOPX, IGF1, IL18R1, IL1RL1, IL6ST, ITGA1, KCND3, KCNQ5, KCTD16, LAYN, LMCD1, LOXL4, LTBP1, MAML2, MFAP5, MSRB3, NFATC2, P4HA2, PLA2R1, PLN, PPIC, S1PR1, SARM1, SCN3A, SDPR, SLC14A1, SLC2…	0.000858129	1.62591	0.00200612	ECM Organization
hsa-miR-3176	2177	66	ABHD14B, ADAM11, BTNL9, C17orf51, C1QL4, C5orf63, C8orf33, CDH17, CLEC4F, DMBX1, ECEL1, EDC3, EXOC8, FAM132B, FOXC1, FRK, GJA3, GNL1, GPR180, HAP1, HMX2, HOXD10, HOXD11, HOXD9, KAZALD1, KCNC1, KCNIP3, KIAA0100, LBX1, LHX4, LMBRD2, LONRF3, LTK, MACROD2, MAN2A2, MCIDAS, MR1, MST1R, MYOM2, NKD2, NKX2-1, NKX2-8, NMUR1, NOD2, NPTX1, NRN1, NTN1, OLIG2, ONECUT2, OTX1, PAX1, PAX7, PCSK6, PEX11A, PRDM16, …	0.000440735	1.65444	0.00200716	Transcription Regulation
hsa-miR-519e-5p	741	23	BDNF, CDKN2B, CHRM2, CHSY3, CTSB, DPP10, EHD3, GLIS3, HRH1, IGF1, KCNE4, LRRC15, MALL, SARM1, SGIP1, SLA, SPARC, SRPX2, TGFBR3, TIMP3, TTR, WNT2, ZNF469	0.000871528	2.22312	0.00203292	ECM Organization
hsa-miR-642a-3p	3079	87	ABHD15, AGAP2, AKAP10, C17orf51, C1orf115, C2orf88, CDH17, DCDC2, DIS3, DOC2A, EML5, EPHA5, FAM199X, FGF5, FGF9, FOXG1, FOXP2, GNL1, GOLGA8K, GPR180, GPRASP2, GPRIN3, GRID1, HAP1, HCAR1, HLA-B, HLA-DQB1, HMX2, HNF4G, HOXD13, HOXD9, HS6ST3, INHBB, ITGAL, KCNC1, KLHL15, KPNA5, LDHC, LHX2, LHX4, LMX1B, MEGF11, MGAT4A, MYOM2, NALCN, NCOR1, NCR3LG1, NPTX1, NR2F2, ONECUT2, OPHN1, PAX1, PAX7, PCK1, PEX1…	0.000450525	1.55795	0.0020429	Transcription Regulation
hsa-miR-210-5p	2811	81	ABHD15, ACSS1, ADAP2, AGAP2, ALKBH5, ARAP2, BMP8B, C15orf40, C17orf51, C1QL4, CACNB4, CAMK2B, CCDC117, CCNO, CNNM4, CORO6, DNAJC22, DUSP19, EPHA10, EPHA5, EXOC8, FHL1, FRK, GNL1, GPR180, GPRIN3, GRID1, HES7, HLA-DOB, HMX2, HOXD11, HPCAL4, INHBB, ISL2, KAZALD1, KCNC1, KLF12, LONRF2, LONRF3, MACROD2, MAN2A2, MED9, MOCOS, MR1, MYT1, NEUROG2, NMUR1, NPTX1, ONECUT2, OTX1, PAX1, PAX7, PHF8, POLG, PPP1R…	0.000457755	1.58472	0.00206598	Transcription Regulation
hsa-miR-3928-3p	4090	110	ABCB1, ABHD15, ACSL1, AGAP2, AKAP10, AQP6, C17orf51, C1orf115, C2orf88, C5orf63, CACNB4, CCSER1, CD207, CD302, CDH17, CNNM4, CSNK1E, CXCL16, DMBX1, DMRT3, DMTN, E2F2, EPHA10, EPHA6, EXOC8, EYA4, FAM199X, FBXL3, FEM1B, FHL1, FOXA1, FOXE1, FRK, GBX1, GNL1, GOLGA8K, GPRIN3, GRID1, H1F0, HAP1, HCAR1, HLA-DOA, HLA-DQB1, HLA-DRA, HLA-DRB1, HLA-DRB5, HMG20A, HOXD9, IAH1, ISL2, ITPKA, KAZALD1, KLF12, KLH…	0.00046067	1.50161	0.00206598	Transcription Regulation
hsa-miR-197-3p	3908	106	ABHD15, ADCK3, AGAP2, ALDH8A1, ALG1L, ALKBH5, ARAP2, BARHL2, BMI1, BTNL9, C11orf70, C17orf51, C2orf88, C5orf63, CCDC117, CDH17, CNNM1, CNNM4, CSNK1E, DCT, DNAJC22, E2F2, EDC3, ELOVL3, EML5, EPHA6, EXOC8, FAM199X, FAM81A, FGF9, FOXA1, FOXG1, FOXP2, FRK, GNL1, GPRASP2, GPRIN3, H1F0, HAP1, HLA-DOB, HMG20A, HOXA4, HOXD11, HPCAL4, HPSE, HSPA1A, HSPA1B, HSPA4L, ISL2, KCNIP3, KLF12, KLHL41, KPNA5, LAMA4…	0.000461506	1.51142	0.00206598	Transcription Regulation
hsa-miR-204-5p	3567	98	ABHD14B, ABHD15, ADAM11, AGAP2, ANKRD34B, ARAP2, BARX2, C17orf51, C1orf115, C2orf88, CCDC117, CCSER1, CDADC1, CLEC4F, CNNM4, CXorf57, DNAJC22, ELOVL3, EML5, EMX2, EXOC8, FBXL3, FEM1B, FLT4, FOXA1, FOXC1, GFI1, GNL1, GPM6A, GPRIN3, GRID1, H1F0, HLA-DOA, HLA-DOB, HMX2, HOXC12, HOXD11, HOXD13, HOXD9, HPCAL4, HSPA1B, HSPA4L, IDI1, KDM5C, KLF12, LHX9, LMX1B, MAN2A2, MCOLN2, MED9, MEGF11, MGAT4A, MR1, …	0.000468768	1.52304	0.00208098	Transcription Regulation
hsa-miR-452-5p	2191	66	ABCB1, ABHD15, ACSS1, AGAP2, ALKBH5, ANKRD34B, C17orf51, CACNB4, CCSER1, CLEC4F, CNNM1, CSNK1E, DIS3, DUSP9, EML5, EML6, ENPP4, EPHA10, EXOC8, FAM199X, FBXL3, FOXG1, FOXP2, FRK, GJA3, GPR180, HES5, HPCAL4, HSPA4L, IDI1, IGIP, ISL2, KCNC1, KLF12, KPNA5, LHX4, LONRF2, LONRF3, LRRK2, MCIDAS, MED9, MGAT4A, MKX, MYOM2, MYOM3, NCOR1, NDFIP2, NKX2-1, NR3C2, OLIG2, PAX1, PAX9, PDIK1L, PI4KB, PRDM16, RIMS…	0.000468815	1.64236	0.00208098	Transcription Regulation
hsa-miR-150-5p	5430	139	ABHD15, ADAM11, ADCK3, AGAP2, AKAP10, ALDH8A1, ALPK1, ARL17B, BMP8B, C11orf70, C15orf40, C1orf115, C5orf63, CACNB4, CCDC117, CCNO, CNNM4, CORO6, CSNK1E, DIS3, DMBX1, DMTN, DUSP19, EN2, ERAP2, EXOC8, EYA4, FAM132B, FGF9, FRK, GFI1, GGPS1, GNL1, GPRIN3, H1F0, HAP1, HCAR1, HIRIP3, HLA-DOA, HLA-DOB, HMG20A, HOXD1, HOXD11, HOXD9, HPSE, HSPA1B, HSPA4L, IL15RA, IRF8, ITGAL, KAZALD1, KCNC1, KIAA0100, KLH…	0.000475355	1.45083	0.00209391	Transcription Regulation
hsa-miR-3175	3259	91	ADAM11, AGAP2, AKAP10, ARAP2, ATP6V1B1, BMP8B, C15orf40, C17orf51, CACNB4, CCNO, CNNM1, CNNM4, CNPY1, CRHR1, DMBX1, EPHA10, FAM132B, FAM199X, FLT3LG, FRK, GNL1, GPRIN3, GRID1, HAP1, HES7, HLA-DMB, HOXA4, HOXD11, HS6ST3, KCNJ11, KIAA0100, KIAA0907, KLHL11, LAMA3, LAMA4, LBX1, LHX4, LONRF2, LONRF3, LYSMD1, MCOLN2, MEGF11, MGAT4A, MNX1, MOCOS, MPI, MR1, NCR3LG1, NKX2-2, NPTX1, NTN1, ONECUT2, OSR2, P…	0.000475708	1.54225	0.00209391	Transcription Regulation
hsa-miR-6873-3p	4108	110	ABCB1, ABHD15, AKAP10, ALPK1, C15orf40, C2orf88, C8orf33, CACNB4, CCDC117, CDH17, CNNM1, CNNM4, CORO6, DCDC2, DCT, DLX4, DMBX1, DMRT3, DNAJC22, DUSP19, E2F2, EDC3, ENPP4, EXOC8, FAM132B, FAM199X, FGF9, FOXE1, FOXP2, FRK, GFI1, GJA3, GNL1, GPR180, GPRIN3, HES7, HLA-DOA, HMX2, HMX3, HNF4G, HPCAL4, HPSE, HS6ST3, INHBB, ISL2, KAZALD1, KCNC1, KCNIP3, KLF12, KLHL11, LAMA4, LBX1, LHX4, LONRF2, LONRF3, L…	0.000478507	1.49333	0.00209746	Transcription Regulation
hsa-miR-4699-5p	3120	88	ABHD15, ACSL1, ACTN2, AGAP2, ALDH8A1, ALKBH5, ARAP2, BMI1, C15orf40, CACNB4, CDADC1, CDKN2C, DCT, EML5, EPHA6, EXOC6, EXOC8, FAM132B, FAM81A, FBXL3, FEM1B, FGF9, FOXP2, FRK, GJA3, GPRIN3, GRID1, HAP1, HLA-DMB, HLA-DRA, HLA-DRB1, HLA-DRB5, HMG20A, HOXD1, HOXD13, HPCAL4, HS6ST3, HSPA1L, IDI1, IL15RA, IRF8, KLF12, KLHL11, KLHL15, LHX4, LONRF2, MACROD2, MCOLN2, MFSD6, MGAT4A, MKX, MYOM2, NALCN, NTN1,…	0.000480916	1.5562	0.00209818	Transcription Regulation
hsa-miR-370-3p	4111	110	ABHD15, ACTN2, AGAP2, AKAP10, ALPK1, BARHL2, BMI1, BTBD6, C15orf40, C5orf63, C8orf33, CCDC116, CCDC117, CLEC4F, CNNM4, DIS3, DMBX1, DMRTA2, DNAJC22, DOC2A, EMX2, EN2, EPHA5, EPHA6, ERAP2, EXOC8, FBXL3, FGF5, FHL1, FOXC1, FOXE1, FRK, GALNTL6, GJA3, GNL1, GPR180, H1F0, HAP1, HLA-DOA, HMX3, HOXC13, HOXD11, HOXD9, HPCAL4, HPSE, HS6ST3, ISL2, KCNC1, KCNJ11, KLF12, LAMA4, LHX4, LHX9, LMBRD2, LMX1B, LON…	0.000482661	1.49196	0.00209818	Transcription Regulation
hsa-miR-574-5p	2435	56	ADAM12, ART4, ASAH1, ATP7B, BDKRB2, BDNF, BMP10, C15orf41, C1QTNF1, C3, CD55, CDKN2B, COL15A1, COL1A1, COL4A6, COL5A1, CSRNP1, ECE1, ENDOD1, EVI5, FAM114A1, FIBIN, FKBP10, FOSL2, GBP1, GLIS3, GREM2, HOPX, HTRA1, ICAM1, IGFBP7, IL1R1, IL33, IL6ST, ITGA1, KCNE4, KCTD16, MARCH3, NFKBIZ, NIPAL3, NOX5, NXPE2, PAPPA, PARM1, PLN, PVR, ROBO4, SARM1, SCN3A, SHE, SLA, SLC14A1, SLC6A17, SRPX2, SYNPO, TGFBR2	0.000903553	1.6885	0.00210296	ECM Organization
hsa-miR-1185-1-3p	1890	59	AKAP10, CDADC1, CNNM4, DMRTA2, DNAJC22, DUSP19, EML5, EN2, EPHA6, EXOC8, EYA4, FBXL3, FOXA1, FOXE1, FOXG1, GLRB, HDAC8, HNF4G, HOXC13, HOXD10, HOXD11, HPCAL4, HPSE, KLHL15, KPNA5, KRTAP19-1, LHX2, LRRK2, MOCOS, NCR3LG1, NDFIP2, NEUROG2, NPTX1, NR2E1, PCK1, PI15, PRC1, PRDM16, PROX1, RASEF, RCCD1, SLC25A27, SLFN11, SNAP91, SPEN, SPTB, SYCP2, SYTL4, TBC1D2B, TLE4, TLL1, TM2D3, TMEM38A, TTC32, UBB, …	0.000487943	1.69738	0.0021049	Transcription Regulation
hsa-miR-376c-3p	2572	75	ACSL1, AKAP10, BARX2, BMI1, BMP8B, BTNL9, C17orf51, C2orf88, CCDC117, CCSER1, DLL1, EPHA5, EPHA6, EXOC8, FAM199X, FGF9, FOXP2, FRK, GJA3, GPM6A, GPR180, GPRIN3, HLA-DMB, HNF4G, HOXD1, HOXD10, HOXD11, HS6ST3, HSPA4L, IRF8, ISL2, KLF12, KPNA5, LAMA4, LHX9, LMBRD2, LONRF3, LRRK2, MAN2A2, MEGF11, MKX, MOCOS, MR1, NR2F2, NTN1, OLIG1, ONECUT2, PAX1, PAX6, PAX9, PDIK1L, PLD6, POU4F1, PROX1, RHOT1, RNF15…	0.000489423	1.59695	0.0021049	Transcription Regulation
hsa-miR-3943	1987	61	ACSS1, ACTN2, ADAM11, C17orf51, C1QL4, CAMK2B, CCNO, CORO6, DMBX1, E2F2, EML5, EMX2, EXOC6, FAM132B, FAM81A, FOXC1, FOXD2, FOXE1, GBX1, GFI1, GNL1, GPR180, GRIN2C, HAP1, HES7, HOXC12, HSPA1B, KIAA0100, KIAA0907, LMX1B, LONRF3, MCIDAS, MCOLN2, MR1, MYOM2, MYOM3, NKX2-1, NKX2-4, NKX2-8, NPTX1, OPHN1, PAX1, PHF8, PIN4, POU4F1, PPP4C, RBP5, REEP1, RNF150, RNF40, SDHA, SIM2, SLITRK5, SPEN, SYK, TBC1D2…	0.000490211	1.66924	0.0021049	Transcription Regulation
hsa-miR-376c-3p	2572	58	ADAM12, ADAM9, AKAP6, ALDH1L2, ART4, BCO2, CALCRL, CD55, CDH11, CDH13, CLEC1B, CLUL1, COL1A1, COLEC10, CSRNP1, CXCL14, DRAM1, EHD3, ENDOD1, ERP27, FAM46A, FKBP10, FLT1, FOSL2, GALNT5, GBP2, HRH1, HTRA1, IGF1, IGFBP3, IL33, IL6ST, ITGA1, KCNQ5, KCTD16, LRP10, MALL, NCOA7, NUCB1, PAPPA, PCOLCE2, PITX2, PLD1, PLOD2, RASGRP3, S1PR3, SBSPON, SCN3A, SELE, SGIP1, TGFBR3, TMED10, TNFAIP3, TSLP, TYRP1, VC…	0.000917842	1.65562	0.0021315	ECM Organization
hsa-miR-4435	3974	107	ALDH8A1, ALKBH5, ARL17B, BMP8B, C11orf70, C15orf40, C5orf63, CD207, CDH17, CNNM1, CNNM4, DIS3, DMBX1, DUSP19, DUSP9, E2F2, EDC3, EML5, EMX2, EXOC8, FAM132B, FAM199X, FAM81A, FOXD2, FOXE1, FOXP2, FRK, GALNTL6, GFI1, GNL1, GPRIN3, GRIN2C, HAP1, HES5, HLA-DOB, HLA-DRB5, HMG20A, HOXD11, HPCAL4, HPSE, HS6ST3, HSPA1B, HSPA4L, ISL2, ITGAL, KAZALD1, KCNC1, KCNJ11, KDM5C, KIAA0100, KIAA0907, KLF12, LHX4, …	0.000506827	1.49913	0.00216741	Transcription Regulation
hsa-miR-3613-5p	1785	44	ABCA10, ADAM9, AFAP1L2, BMP10, C7, CCDC80, CDH13, CLEC1B, COL15A1, COLEC10, CSGALNACT1, DRAM1, EGFL6, ENDOD1, FKBP14, GALNT1, GBP2, HGF, HRH1, ICAM1, IGFBP3, IL1RL1, KCTD16, MATN2, MFAP5, NFATC2, PARM1, PDLIM5, PLA2R1, PPIC, PRSS35, RELN, RGS1, S1PR1, S1PR3, SBSPON, SCN3A, SGIP1, SLC4A4, STXBP6, SYT10, TGFBR2, TYRP1, UACA	0.000943958	1.79287	0.00218732	ECM Organization
hsa-miR-1292-5p	2173	51	ACVRL1, ADAM12, AKAP6, ALDH1L2, BDNF, C10orf54, C3, CD55, CDH5, CDKN2B, COLEC10, CSRNP1, CXCL14, DPP4, EGFLAM, ENDOD1, ERVV-1, FBLN2, FKBP10, FOSL2, H2AFJ, HEG1, HSPB6, IL1RL1, ITGA11, KCND3, KCNE4, KCTD16, LRRN4, MAML2, P4HA2, PAPPA, PLN, PLVAP, PVR, RELN, RSPO2, SLC6A17, STOM, SYNPO, TBX20, TGFBR2, TMED10, TMEM87B, TNFAIP3, TTR, TXNDC15, TXNDC5, TYRP1, WISP1, ZNF469	0.000956368	1.71509	0.00221121	ECM Organization
hsa-miR-338-5p	4191	112	ABCB1, ACSS1, ACTN2, ARAP2, BMI1, BMP8B, C17orf51, C2orf88, CACNB4, CCNO, CD207, CD302, CDADC1, CNNM1, CNNM4, CNPY1, DCDC2, DLL1, DMRT3, EN2, ENPP4, EPHA5, EPHA6, ERAP2, EXOC8, EYA4, FAM199X, FGF9, FOXA1, FOXG1, FOXP2, FRK, GJA3, GLRB, GOLGA8K, GPR180, GPRIN3, HLA-DMB, HLA-DOB, HLA-DPA1, HMG20A, HMX3, HSPA1B, HSPA4L, IDI1, INHBB, ISL2, KLF12, KLHL11, LHX9, LMBRD2, LONRF2, MACROD2, MAK, MCIDAS, MC…	0.000521428	1.49263	0.00222082	Transcription Regulation
hsa-miR-1910-5p	3011	85	ABHD15, ADAP2, AKAP10, BTNL9, C2orf88, C5orf63, CDADC1, CRHR1, DCDC2, DCT, DIS3, DMBX1, ELOVL3, EML5, EMX2, EN2, EPHA6, FAM132B, FAM199X, FGF9, FHL1, GBX1, GNL1, GPR180, GPRIN3, HAP1, HLA-B, HLA-DOA, HLA-F, HOXC12, HOXD10, HOXD11, HPCAL4, HS6ST3, ICAM2, INHBB, ISL2, KCNJ11, KLF12, LAMA4, LBX1, LHX2, LONRF2, MFSD6, MGAT4A, MKX, MR1, NCR3LG1, NDFIP2, NEUROG2, NPTX1, NR3C2, NTN1, OLIG2, ONECUT2, OPH…	0.000525175	1.55305	0.00222123	Transcription Regulation
hsa-miR-498	4605	121	ABHD15, ADAP2, ARAP2, BMI1, BMP8B, C15orf40, C17orf51, CARD6, CCDC117, CCSER1, CDADC1, CNNM1, CSNK1E, CSPG5, DCDC2, DIS3, DLX4, DUSP19, E2F2, EML5, EMX2, EPHA5, EPHA6, EXOC8, EYA4, FAM199X, FAM81A, FBXL3, FEM1B, FGF5, FOXG1, FOXP2, FRK, GFI1, GGPS1, GJA3, GOLGA8K, GPM6A, GPR180, GPRASP2, GPRIN3, HAP1, HLA-DOB, HLA-DQB1, HMG20A, HNF4G, HOXD13, HPCAL4, HS6ST3, HSPA4L, INHBB, IRF8, ISL2, ITGAL, KAZA…	0.000525747	1.47417	0.00222123	Transcription Regulation
hsa-miR-7851-3p	2878	82	ABHD15, ADAM11, AGAP2, ALDH8A1, AQP6, ARL17A, BARX2, BMP8B, C17orf51, C2orf88, C5orf63, C8orf33, CNNM1, CNNM4, DIS3, DMTN, ELOVL3, EPHA6, EXOC8, FBXL3, FEM1B, FOXE1, FOXG1, FRK, GFI1, GPRIN3, GRID1, HES7, HLA-DOB, HMX2, HNF4G, HOXC13, HOXD9, HPCAL4, HS6ST3, HSPA1B, INHBB, ISL2, KAZALD1, KIAA0907, KLF12, KLHL11, KLHL15, LONRF3, LTK, MCOLN2, MED9, MEGF11, MOCOS, MR1, MYOM2, NKD2, NR3C2, NTN1, ONECU…	0.000529285	1.56537	0.00222723	Transcription Regulation
hsa-miR-877-3p	3936	82	ABCA9, ADAM12, AFAP1L2, AKAP6, ALDH1L2, BDNF, BMP10, C10orf54, C1QTNF1, C7, CD82, CD93, CDH11, CEBPD, CHRM2, COLEC10, CREB3L1, CSGALNACT1, DRAM1, ECE1, EGFLAM, EHD3, EMCN, ERG, EVI5, FBN1, FMOD, FN1, FOXF1, GALNT5, GBP2, GGT5, HEG1, HGF, HTRA1, ICAM1, IFIT3, IFNGR1, IGF1, IL18R1, IL6ST, IL7R, ITGA1, KCND3, KCNQ5, LAYN, LRP10, LRRC32, MALL, MFI2, NFATC2, NIPAL3, NUCB1, P4HB, PAPPA, PCOLCE2, PLA2R1…	0.000984872	1.56022	0.00227212	ECM Organization
hsa-miR-369-5p	170	9	BDNF, CSGALNACT1, HEG1, KCNA3, NCOA7, P4HA3, S1PR1, SLIT3, TGFBR3	0.000988883	3.80617	0.00227638	ECM Organization
hsa-miR-125a-3p	3497	96	ABHD15, AGAP2, ALKBH5, BMP8B, C1orf115, C5orf63, C8orf33, C8orf34, CCSER1, CLK2, CNNM1, CNNM4, DCDC2, DMTN, E2F2, EXOC8, FAM50B, FBXL3, FLT4, FOXC1, FOXE1, FOXG1, FOXP2, FRK, GFI1, GPRIN3, HAP1, HCAR1, HLA-B, HOXC12, HOXD9, HPCAL4, HPSE, HS6ST3, INHBB, ISL2, ITGAL, ITPKA, KAZALD1, KCNC1, KDM5C, LHX9, LMBRD2, LMX1B, MACROD2, MCOLN2, MED9, MNX1, MOCOS, MPI, MR1, NCOR1, NCR3LG1, NEUROG2, NMUR1, NPTX…	0.000545468	1.51848	0.00228619	Transcription Regulation
hsa-miR-188-5p	2496	73	ABHD15, AGAP2, AQP6, C17orf51, CACNB4, CAMK2B, CDH20, CLEC4F, DCDC2, DIS3, EXOC8, FAM199X, FEM1B, FGF5, FRK, GPM6A, GPR180, GPRIN3, HCAR1, HES7, HIRIP3, HLA-DOA, HLA-DOB, HNF4G, HS6ST3, HSPA1B, HSPA4L, IAH1, ISL2, KDM5C, KLF12, LAMA4, LHX9, LONRF2, LONRF3, MACROD2, MAN2A2, MCOLN2, MEGF11, MGAT4A, MYOM2, MYT1, NCR3LG1, NR2F2, NTN1, OPHN1, PAX1, PAX7, PDIK1L, PHF8, PLP2, PRDM16, PRRG4, RASEF, REEP1…	0.000548246	1.59914	0.00228805	Transcription Regulation
hsa-miR-499a-5p	2756	79	ABHD15, AKAP10, AMBN, BMI1, BRD2, BTBD6, C15orf40, C2orf88, CACNB4, CDKN2C, CNNM1, CXorf57, DCT, DNAJC12, E2F2, EDC3, ENPP4, EPHA5, EYA4, FBXL3, FOXG1, FOXP2, FRK, GPM6A, GPRIN3, HLA-DOB, HNF4G, HOXC12, HOXD10, HOXD11, HOXD9, HSPA4L, IAH1, KLF12, KLHL11, KLHL15, KPNA5, LAMA4, LHX9, LMBRD2, LONRF2, LONRF3, MAN2A2, MANSC1, MEGF11, MYOM2, NCOR1, NOD2, OAS3, ONECUT2, OTUD1, PAX6, PAX9, PCK1, PDIK1L, …	0.000551539	1.57173	0.00228805	Transcription Regulation
hsa-miR-3661	850	32	ABHD15, AGAP2, ALPK1, C1orf115, C5orf63, DMTN, EDC3, EN2, FGF9, GFI1, GPR180, HAP1, HNF4G, HOXC12, HYKK, ISL2, KAZALD1, KCNC1, MED9, MR1, MYOM2, OLIG1, OPHN1, PAX9, PLIN4, RNF40, SLC30A3, SNAP47, STARD5, SYK, SYTL4, TMEM106C	0.000552437	2.02094	0.00228805	Transcription Regulation
hsa-miR-6516-5p	4416	90	ABCA10, ADAM12, AKAP6, ALDH1L2, ANO1, BCO2, BMP10, C15orf41, C3, CCDC80, CD55, CD93, CDH11, CDH5, CEBPD, CHRM2, CKAP4, COLEC10, CSGALNACT1, CTSB, DPP10, ECE1, EHD3, ENDOD1, EVI5, FAM114A1, FAM46A, FIBIN, FILIP1L, FKBP7, FNDC3B, FOSL2, GBP2, GLIS3, GREM2, HEG1, IGF1, IL1RL1, ITGA1, ITGA11, KCNE4, KCNQ5, KCTD16, LAYN, LOX, LRRC15, LTBR, MAML2, MARCH3, MMRN2, NID2, NNMT, NOX5, NUCB1, OLR1, OSMR, P4H…	0.000997189	1.5357	0.00229049	ECM Organization
hsa-miR-33a-3p	5119	132	ABCB1, ACSS1, AKAP10, ANKRD34B, ARAP2, BARX2, BMI1, C2orf88, C5orf63, C8orf34, CACNB4, CCDC117, CCSER1, CD302, CDADC1, CDH17, CNPY1, CSPG5, DCDC2, DCT, DIS3, DLX4, DMRTA2, DUSP19, E2F2, EML5, EML6, ENPP4, EPHA5, EPHA6, FAM199X, FBXL3, FEM1B, FGF9, FOXG1, FOXP2, FRK, GJA3, GLRB, GOLGA8K, GPR180, GPRASP2, GPRIN3, HCAR1, HDAC8, HLA-DOB, HMG20A, HMX2, HNF4G, HOXD9, HPCAL4, HS6ST3, HSPA4L, IDI1, IFIH1…	0.000556659	1.45453	0.00229649	Transcription Regulation
hsa-miR-409-5p	1456	48	ALDH8A1, ALPK1, APOD, BMI1, CCDC117, CCNO, CORO6, CSPG5, EML6, EPHA5, EXOC8, FBXL3, FGF9, GGPS1, GOLGA8K, GPRIN3, HAP1, HLA-DMB, HOXC11, HSPA4L, IRF8, KLF12, KLHL15, MAK, MANSC1, MCIDAS, MEGF11, MYOM3, NCR3LG1, NR3C2, ONECUT2, PAX7, PDIK1L, PHF8, PPP1R3E, PRDM16, SIDT1, SIM1, SLC6A11, SPEN, SPOCK3, SYK, SYT11, TDRD6, TMEM178B, UQCR10, YY1AP1, ZIC1	0.0005677	1.782	0.00233289	Transcription Regulation
hsa-miR-4532	1547	50	ABHD15, ARHGDIG, ARL17B, BTNL9, C11orf70, C17orf51, C2orf88, C8orf33, CCNO, CNNM1, CNNM4, DMRTA2, ERAP2, FGF5, FOXD2, H1F0, HAP1, HES7, HLA-DOA, HMX2, HOXD11, HSPA4L, KAZALD1, KCNC1, KCNIP3, LONRF2, LONRF3, LYSMD1, MACROD2, MED9, MOCOS, NCR3LG1, NKX2-2, NPTX1, OLIG1, ONECUT2, PLIN4, POU4F1, PRDM13, PRDM16, RNF40, RWDD2B, SIX2, STAC2, SYK, SYT11, TMEM132E, ULK3, ZIC1, ZNF768	0.000577713	1.74725	0.0023648	Transcription Regulation
hsa-miR-3151-3p	2043	62	ACSL1, ALPK1, BTNL9, C17orf51, CDH20, DCDC2, DIS3, EML5, EPHA10, EPHA5, ERAP2, FAM199X, FBXL3, FEM1B, FRK, GPR180, HAP1, HDAC8, HNF4G, HOXD11, HPCAL4, KCNIP3, KLHL11, KLHL41, LHX4, LMBRD2, LONRF2, MAN2A2, MED9, MGARP, MGAT4A, MKX, MR1, NCOR1, NEUROG2, NKD2, NR2F2, NR3C2, ONECUT2, PAX6, PLIN4, POU4F1, PPP1R3E, RNASEH2C, RNF150, RNF40, RPL3L, SIDT1, SNX22, SP9, STAC2, STARD5, SYT11, TDRD6, TMEM178B…	0.000582542	1.64931	0.00237143	Transcription Regulation
hsa-miR-4660	3232	90	AGAP2, APOD, BARX2, BMP8B, C15orf40, C1orf115, C5orf63, CACNB4, CAMK2B, CCNO, CXorf57, DCT, DMBX1, DUSP9, E2F2, EDC3, EPHA10, EYA4, FAM132B, FAM199X, FOXE1, FOXP2, FRK, GFI1, GNL1, GPRIN3, GRID1, HAP1, HIRIP3, HLA-DOA, HOXC13, HOXD11, HS6ST3, HSPA1B, IL15RA, KAZALD1, KCNC1, KLF12, LHX4, LMBRD2, LMX1B, LONRF2, MACROD2, MED9, MEGF11, MPI, MR1, NALCN, NDFIP2, NKX2-8, NPTX1, NR3C2, NTN1, ONECUT2, OPH…	0.000585656	1.53562	0.00237143	Transcription Regulation
hsa-miR-6777-3p	2931	83	ADAM11, ALPK1, BMP8B, BTBD6, C1orf115, C5orf63, CACNB4, CAMK2B, CCSER1, CDH17, CRHR1, DCDC2, DMTN, DUSP19, EDC3, EML6, ENPP4, EXOC8, EYA4, F12, FGF5, FGF9, FHL1, FOXG1, FRK, GJA3, GOLGA8K, GPRIN3, GRID1, HCAR1, HES7, HOXC13, HOXD1, HOXD11, HS6ST3, HSPA1B, ISL2, KCNC1, KLF12, KLF4, KLHL15, LHX4, LHX9, LMBRD2, LONRF2, MACROD2, MAN2A2, MED9, MEGF11, MOCOS, MYOM2, NDFIP2, NKD2, NTN1, ONECUT2, OPHN1, …	0.000586094	1.55565	0.00237143	Transcription Regulation
hsa-miR-193a-5p	2666	77	ABHD15, ADAP2, AGAP2, BOLA1, C15orf40, C5orf63, CACNB4, CD207, CDH17, CNNM1, CORO6, CRHR1, DUSP19, ELOVL3, EPHA6, FEM1B, FGF9, FOXE1, FOXP2, FRK, GOLGA8K, GPRIN3, HAP1, HLA-DMB, HLA-DOA, HMG20A, HS6ST3, IAH1, INHBB, IRF8, KCNC1, KCNJ11, KIAA0100, KLHL15, LHX4, LMX1B, LONRF2, MAN2A2, MED9, MEGF11, MNX1, MYOM2, NCOR1, NCR3LG1, NEUROG2, NOD2, NTN1, ONECUT2, PAX1, PI15, PLIN4, POU4F1, PRDM16, PROX1, …	0.000591953	1.58247	0.0023847	Transcription Regulation
hsa-miR-450a-2-3p	3238	90	ADAM11, AGAP2, ALDH8A1, BARHL2, C15orf40, C1orf115, C2orf88, C5orf63, CACNB4, CD19, CNNM1, CNNM4, CRHR1, DIS3, DLX4, DMBX1, DMRTA2, E2F2, FAM199X, FAM50B, FEM1B, FGF5, FGF9, FOXC1, FOXD2, FOXP2, GGPS1, GPR180, GPRIN3, GRID1, HAP1, HLA-DOA, HLA-DOB, HMX3, HOXC13, HOXD11, HPCAL4, ISL2, KCNIP3, KIAA0907, KLF12, LMBRD2, LONRF2, MAN2A2, MCOLN2, MEGF11, MFSD6, MGAT4A, MOCOS, MYOM2, NCOR1, NDFIP2, NKX2-…	0.000595739	1.5322	0.0023847	Transcription Regulation
hsa-miR-26b-3p	3404	94	ABCB1, ABHD15, ACSS1, ADAP2, ADCK3, AGAP2, AKAP10, ALPK1, BTNL9, C1orf115, C2orf88, C5orf63, CACNB4, CAMK2B, CCSER1, CDH17, CDH20, CSPG5, DCDC2, DMRTA2, EDC3, EML5, ENPP4, EYA4, FAM199X, FBXL3, FEM1B, FOXC1, FRK, GJA3, GNL1, GPRASP2, GPRIN3, HDAC8, HIRIP3, HLA-DOA, HLA-DOB, HLA-DPA1, HOXA4, HOXC12, HOXD11, HSPA1B, HSPA4L, ISL2, KAZALD1, KCNC1, KCNIP3, KLF12, KLHL11, KPNA5, LHX4, LMX1B, LONRF2, LO…	0.000596176	1.52634	0.0023847	Transcription Regulation
hsa-miR-135a-5p	2508	57	ABCA9, ALDH1L2, ARHGEF3, BMP10, C7, CD93, CEBPD, CLEC1B, COL4A1, COL5A1, COLEC10, DPP10, ECE1, EHD3, ENDOD1, EVI5, FIBIN, FMOD, FOSL2, GALNT1, GALNT5, GBP1, GBP2, GBP4, HEATR5A, HRH1, IL33, IL6ST, ITGA11, KCNQ5, LAYN, LMCD1, LOX, LRRC15, MFAP5, MGP, MORC4, MSRB3, NFATC2, PABPC4L, PCDH12, PLOD1, PLVAP, POSTN, PPIC, PRELP, RAB27B, RASGRP3, SGIP1, SLIT3, SYNPO, TGFBR2, TIMP3, TMED10, TYRP1, UACA, WI…	0.00105583	1.66814	0.00241991	ECM Organization
hsa-miR-4435	3974	82	ACVRL1, ADAM12, AFAP1L2, AKAP6, ART4, BMP10, C10orf54, CD55, CD82, CD93, CDH11, CDH5, CKAP4, COL16A1, COL4A6, COL5A1, COLEC10, CPQ, CTSB, CXCL1, DPP10, DRAM1, EMCN, ENDOD1, ERP27, F5, FAM114A1, FKBP14, FN1, FNDC3B, GALNT5, GBP1, GBP2, GBP3, GBP4, GLIS3, HRH1, HSPG2, ICAM1, IL18R1, ITGA1, KCND3, KCTD16, LRP10, LRRC15, MEST, MFAP5, MSRB3, MYH15, NCOA7, NIPAL3, NUCB1, PDLIM5, POFUT2, PRCP, PVR, RAB2…	0.00106217	1.5417	0.00242914	ECM Organization
hsa-miR-495-3p	5753	23	CHODL, CNR1, CNTN5, CRISPLD2, DCX, EPHA3, HOXB2, KIF26B, MCHR1, MECOM, MEIS2, NELL1, NTRK2, PBX1, PCDH17, PRRX1, RARB, SLC5A7, SORCS1, ST6GAL2, TSHZ2, TXK, UNC5C	3.07405e-05	3.84906	0.00243325	Limb Development
hsa-miR-205-3p	5778	23	CHODL, CNR1, CNTN5, CRISPLD2, DCX, EN1, EPHA3, HOXB2, KIF26B, MAB21L2, MCHR1, MECOM, MEIS1, NTRK2, PBX1, PCDH17, PRRX1, RARB, SORCS1, ST6GAL2, TBX2, TSHZ2, UNC5C	3.23817e-05	3.82647	0.00243325	Limb Development
hsa-miR-361-5p	2675	60	ABCA10, ABCA8, ADAM12, ALDH1L2, ANO1, ART4, ATP7B, BDKRB2, BDNF, CALCRL, CCDC68, CCDC80, CKAP4, COL4A2, CTBS, DPP10, EHD3, EMCN, ENDOD1, ERG, EVI5, FAM46A, FLT1, FOSL2, GALNT1, GALNT5, GLIS3, HEATR5A, IGF1, IL33, IL6ST, IL7R, ITGA1, LOX, LTBP3, MATN2, NCOA7, NNMT, P4HA2, PABPC4L, PLN, PRCP, PROK1, RELN, RSPO2, SCN3A, SGIP1, SHE, SLA, SLC4A4, SPARC, STXBP6, SULF2, TBX20, TFPI, TGFBR2, TYRP1, WISP1…	0.00107727	1.65023	0.00245833	ECM Organization
hsa-miR-371a-5p	5661	110	ADAM12, AFAP1L2, AKAP6, ALDH1L2, ART4, BDNF, BMP10, C1S, C3, C7, CALCRL, CCDC80, CD55, CD93, CDH11, CDH5, CDKN2B, CHSY3, CKAP4, CLEC1B, COL16A1, COL1A1, COL1A2, COLEC10, CPA4, CSGALNACT1, CTBS, CTSB, CXCL1, DCN, ECE1, EHD3, EMCN, ENDOD1, EVI5, FAM114A1, FIBIN, FLT1, FNDC3B, FOSL2, GALNT1, GBP2, GBP4, GLIS3, H2AFJ, HEATR5A, HEG1, HOPX, HRH1, HTRA1, IFIT3, IGFBP3, IL6ST, IL7R, ITGA1, KCTD16, LINGO2…	0.00108335	1.48582	0.00246684	ECM Organization
hsa-miR-342-5p	2230	52	ACVRL1, AKAP6, BMP10, C3, CD55, CHPF, CHSY3, COL15A1, COL4A2, COL4A6, COL5A1, CSGALNACT1, ECE1, EHD3, ENDOD1, F5, FKBP7, FOSL2, FSTL3, GALNT1, GBP2, GBP5, GFRA3, GLIS3, HRH1, IL1RL1, LRP10, LRRC32, MFI2, MORC4, MSRB3, NCOA7, NUCB1, PROK1, PVR, RRAD, S1PR1, SDF4, SHE, SLC22A3, SLC6A17, SLIT3, SRPX2, SST, ST3GAL1, TBX20, TGFBR2, TGFBR3, TGM2, THBD, TIMP3, TMED10	0.00109515	1.7051	0.00248834	ECM Organization
hsa-miR-5000-3p	3424	94	ACSL1, ALKBH5, ARAP2, BMP8B, C1orf115, C5orf63, DMBX1, DMTN, DNAJC22, E2F2, EML5, EML6, ENPP4, EPHA5, FEM1B, FGF5, FHL1, FOXP2, FRK, GFI1, GJA3, GRID1, HAP1, HLA-DOB, HMG20A, HOXC12, HPCAL4, HSPA4L, KAZALD1, KCNC1, KCNJ11, KIAA0100, KLF12, LAMA4, LBX1, LHX4, LMX1B, LONRF2, MAN2A2, MCIDAS, MGAT4A, MR1, MYOM2, MYOM3, MYT1, NCOR1, NCR3LG1, NEUROG2, NKD2, NKX2-1, NMUR1, NOD2, NR3C2, NTN1, ONECUT2, PA…	0.000628687	1.51551	0.00249624	Transcription Regulation
hsa-miR-1257	3114	87	ABCB1, ACSL1, ADAM11, ALPK1, ARAP2, C17orf51, C5orf63, CACNB4, CD19, CNNM1, CXorf57, DNAJC22, DOC2A, DUSP19, EML5, EMX2, EPHA5, EXOC8, EYA4, FAM199X, FAM50B, FOXE1, FOXP2, FRK, GFI1, GGPS1, GLRB, GNL1, GOLGA8K, GPR180, GPRIN3, HCAR1, HDAC8, HLA-DPA1, HMG20A, HOXD9, HS6ST3, HSPA4L, ITGAL, KCNC1, KCNIP3, KLF12, KLHL11, LONRF2, LONRF3, MAN2A2, MFSD6, MKX, MYT1, NCR3LG1, NKD2, NPTX1, NR2F2, NR3C2, OS…	0.000628805	1.53704	0.00249624	Transcription Regulation
hsa-miR-196a-5p	1288	34	ABCA9, AKAP6, ART4, ASAH1, BCO2, CDH11, CLEC2B, COL15A1, COL1A1, CREB3L1, CSRNP1, EHD3, EMCN, FAM46A, FKBP14, FOSL2, GALNT5, GBP1, IGF1, IGFBP3, IL6ST, KCNQ5, MYH15, OSMR, PAPPA, S1PR1, SARM1, SCN3A, SLC2A10, STXBP6, TBX20, TGFBR2, TGFBR3, TIMP3	0.00113294	1.90283	0.00256865	ECM Organization
hsa-miR-6516-3p	3034	16	ASIC2, CRISPLD2, DCX, EPHA3, GOLIM4, KIF26B, MEIS1, MEIS2, NTRK2, PBX1, PCDH17, PRRX1, SLC5A7, ST6GAL2, TSHZ2, UNC5C	3.68509e-05	4.20029	0.00258448	Limb Development
hsa-miR-221-3p	1392	36	ADAM12, ADAM9, AKAP6, ALDH1L2, CD55, CD93, CEBPD, CHRM2, CRHBP, DPP10, EGFLAM, EHD3, ENTPD3, GREM2, HEG1, HRH1, ICAM1, IGF1, ITGA1, KCND3, KCTD16, MEST, NNMT, NXPE2, SELE, SGIP1, SLC22A3, SRPX2, SVEP1, SYNPO, SYNPO2L, TGFBR2, TGFBR3, TIMP3, TYRP1, VCAM1	0.00114776	1.86676	0.00259495	ECM Organization
hsa-miR-103a-3p	3219	69	ADAM12, ARHGEF3, ARSI, BMP10, BMP6, C7, CCDC80, CD69, CDH13, CDH5, CDKN2B, CHRM2, COL16A1, COL1A1, COL5A1, CTBS, DPP10, EHD3, ENDOD1, ERG, ERVV-2, F5, FAM46A, FBN1, FOSL2, GBP4, GFRA3, GLIS3, HEATR5A, IGFBP3, IL18R1, IL1R1, IL6ST, IL7R, ITGA1, ITGA11, KCND3, KCNQ5, KCTD16, LRRC15, LRRC32, MYH15, NFATC2, NOX5, OLR1, P4HA2, P4HA3, PLD1, POFUT2, PRELP, PVR, RAB27B, S1PR1, SARM1, SCN3A, SLC6A17, ST3G…	0.00114947	1.58502	0.00259495	ECM Organization
hsa-miR-6775-3p	1717	42	ACVRL1, ADAM12, ALDH1L2, ARHGEF3, BDNF, CCDC80, CDH11, CDH5, COL1A1, CSRNP1, CTSB, DLL4, FKBP10, GALNT5, GBP4, HTRA1, HTRA3, IL18R1, IL1R1, IL1RL1, KCND3, KCTD16, LRRC15, LTBP3, MARCH3, NUCB1, OSMR, PAPPA, PDLIM5, PLVAP, PRCP, PVR, SDF4, SLA, SLC2A10, SLIT3, SYNPO2L, TBX20, TBX4, TGM2, TNFRSF9, TRIM8	0.00115867	1.77211	0.00261012	ECM Organization
hsa-miR-122-5p	3817	103	ABHD15, AKAP10, APOD, ARL17B, C15orf40, C5orf63, CACNB4, CCNO, CCSER1, CDKN2C, CRHR1, DIS3, DLX4, DMBX1, DNAJC22, E2F2, EDC3, EML5, EPHA6, EXOC8, FAM199X, FGF5, FOXD2, FOXE1, FOXP2, FRK, GGPS1, GJA3, GNL1, GPR180, GPRIN3, H1F0, HAP1, HLA-DMB, HLA-DOA, HLA-DRB1, HMG20A, HMX2, HOXC11, HOXC12, HOXD1, HOXD9, HPCAL4, HPSE, HSPA1L, HSPA4L, ITGAL, KIAA0100, KIAA0907, KLF12, KLHL11, LAMA4, LDHC, LMBRD2, …	0.00066061	1.49721	0.00261264	Transcription Regulation
hsa-miR-7-5p	3823	103	ABCB1, ABHD14B, ABHD15, ACSS1, ADAM11, APOA1BP, BMP8B, C17orf51, C5orf63, C8orf33, CCNO, CD19, CD302, CDH20, CNNM4, DCDC2, DCT, DMBX1, DMRTA2, DNAJC12, DNAJC22, EN2, EXOC8, FAM132B, FEM1B, FOXA1, FOXE1, FOXP2, FRK, GNL1, GOLGA8K, GPR180, GPRIN3, GRIN2C, HAP1, HDAC8, HLA-DOA, HLA-DRB1, HLA-DRB5, HOXC11, HOXC12, HOXC13, HOXD11, HSPA4L, INHBB, ISL2, ITGAL, KAZALD1, KCNJ11, KDM5C, KLF12, KLHL15, LAMA…	0.000668807	1.49429	0.00263515	Transcription Regulation
hsa-miR-888-5p	3473	95	ABHD15, ACSL1, ACTN2, AKAP10, ALKBH5, ARAP2, BRD2, C17orf51, C5orf63, C8orf33, CACNB4, CCDC117, CDADC1, CXorf57, DIS3, DLX4, DUSP19, E2F2, EML5, EN2, ENPP4, EPHA10, EPHA5, ERAP2, EYA4, FAM199X, FAM81A, FEM1B, FOXG1, FRK, GJA3, GOLGA8K, GPR180, GPRASP2, GPRIN3, H1F0, HLA-DOA, HPSE, HSPA4L, KLF12, KLHL11, KLHL15, KLHL41, KPNA5, LHX4, LHX9, LMBRD2, LONRF2, LONRF3, MED9, MFSD6, MGARP, MR1, MYOM2, NDF…	0.000672997	1.51034	0.00264176	Transcription Regulation
hsa-miR-1236-3p	4232	112	ABHD15, ALDH8A1, ALPK1, BARX2, BMP8B, C17orf51, C1QL4, C5orf63, C8orf33, CCSER1, CD302, CLEC4F, CNNM1, CNNM4, DLX4, DMBX1, DNAJC12, E2F2, EDC3, ELOVL3, FAM132B, FAM199X, FAM81A, FEM1B, FHL1, FOXD2, GPRASP2, GPRIN3, GRID1, HAP1, HCAR1, HDAC8, HES7, HLA-DOB, HLA-F, HOXC12, HOXD9, HPCAL4, HS6ST3, ISL2, ITGAL, KCNC1, KCNIP3, KLF12, KLF4, KLHL11, KPNA5, LAMA4, LBX1, LHX4, LHX9, LMX1B, LONRF2, MACROD2,…	0.000691999	1.47433	0.00270626	Transcription Regulation
hsa-miR-582-3p	2603	75	ABHD15, ACSS1, ADCK3, AKAP10, ARL17A, BMP8B, C15orf40, C17orf51, CACNB4, CCDC117, CD302, CDADC1, CNPY1, CXCL16, CXorf57, DCDC2, DCT, DIS3, ENPP4, EPHA5, ERAP2, EXOC6, EXOC8, FLT4, FOXC1, FRK, GALNTL6, GGPS1, GNL1, GOLGA8K, GPRIN3, GRIN2C, H1F0, HLA-DOB, HOXD9, ISL2, KCNJ11, KLF12, KLHL15, LHX4, LONRF2, LYSMD1, MAN2A2, MED9, MEGF11, MGAT4A, MPI, NCOR1, NCR3LG1, NDFIP2, NR2F2, OAS3, OLIG1, ONECUT2,…	0.000695596	1.57481	0.00271025	Transcription Regulation
hsa-miR-3159	2736	78	ABHD14B, ABHD15, AGAP2, AKAP10, BMP8B, BOLA1, C17orf51, C5orf63, C8orf33, C8orf34, CACNB4, CD19, CD302, CDKN2C, DCT, DIS3, DNAJC22, EDC3, ELOVL3, EML6, ENPP4, EXOC8, EYA4, FAM199X, FBXL3, FGF5, FOXA1, FOXP2, FRK, GPRIN3, HAP1, HLA-DRB5, HOXD9, HPSE, HSPA4L, KLF12, KLHL15, KLHL41, LAMA4, LHX4, LMBRD2, LONRF2, LONRF3, MAN2A2, MEGF11, MFSD6, MKX, MOCOS, MR1, NCR3LG1, NR2F2, ONECUT2, PAX6, PAX9, PHF8…	0.000700798	1.56011	0.00272044	Transcription Regulation
hsa-miR-3591-5p	2576	58	AKAP6, C7, CD93, CEBPD, CHRM2, COL4A1, DCN, DPP10, EGFLAM, EHD3, ENDOD1, EVI5, FAM114A1, FIBIN, FKBP14, FLT1, FN1, FNDC3B, FOSL2, GBP2, GREM2, H2AFJ, IGF1, IL1R1, IL33, IL6ST, ITGA1, KCNQ5, KCTD16, LTBR, LUM, MAML2, MATN2, NFKBIZ, NNMT, PAPPA, PITX2, PLN, PRCP, RAB27B, SCN3A, SGIP1, SHE, SLA, SLIT3, SRPX2, ST3GAL1, SYNPO2L, TBC1D8B, TBX4, TFPI2, TGFBR2, TGM2, TIMP3, TMED10, TTR, UACA, WIPI1	0.00121088	1.65265	0.00272188	ECM Organization
hsa-miR-5587-5p	2745	61	ABCA10, AKAP6, BCO2, BDKRB2, C3, CD55, CD69, CD93, CKAP4, COL1A1, COL5A1, CPA4, CSRNP1, DRAM1, EHD3, ENDOD1, ERVV-1, EVI5, FAM163B, FKBP14, FKBP7, FMOD, FN1, FNDC3B, GBP5, GFRA3, GLIS3, HEATR5A, HEG1, HOPX, IGF1, IL1R1, IL6ST, ITGA1, ITGA11, KCND3, KCNE4, KCNQ5, NFATC2, NOX5, NUCB1, P4HB, PARM1, PCDH12, PPIC, PVR, RAB27B, S1PR1, S1PR3, SLA, SLIT3, SMCO3, SYNPO2L, TFPI, TGFBI, TGFBR3, TIMP3, TMEM8…	0.00122716	1.63485	0.0027526	ECM Organization
hsa-miR-135a-3p	1512	49	ACTN2, BARX2, BMP8B, C5orf63, CNNM1, CXorf57, DMBX1, DUSP19, EML6, FHL1, FOXE1, FRK, GPM6A, GPR180, H1F0, HLA-DOB, HLA-DRA, HOXC13, HOXD1, HS6ST3, IAH1, ITGAL, KLHL15, LBX1, LHX4, LHX9, LONRF3, MOCOS, MYOM2, NCOR1, NCR3LG1, OAS3, ONECUT2, PDIK1L, PLEKHH2, PRDM16, SLFN11, SPATA6L, SUZ12, SYK, SYP, TDRD6, TLL1, TMEM106C, TMEM178B, TRAPPC8, ULBP1, YPEL3, ZNF736	0.000712182	1.7505	0.00275447	Transcription Regulation
hsa-miR-4461	2749	61	ABCA10, ADAM12, ADCY4, AKAP6, ASAH1, ATP7B, BIK, C7, CD55, CDH11, CDKN2B, CHSY3, CKAP4, CLEC1B, COL15A1, COL3A1, COL5A1, COLEC10, CSRNP1, CTBS, CTSB, EHD3, EMCN, ENDOD1, EVI5, FAM114A1, FAM163B, FIBIN, GBP5, IL6ST, ITGA11, KCND3, LAYN, LMCD1, LOX, LTBR, MAML2, NFATC2, NFKBIZ, PABPC4L, PDLIM5, PLN, PPIC, PRCP, RAB27B, RASGRP3, SCN3A, SGIP1, SHE, SLC22A3, SLC46A3, SRPX2, SYNPO, TBX20, TGFBR2, TGM2,…	0.00123563	1.63208	0.00276572	ECM Organization
hsa-miR-1285-3p	1755	43	ALDH1L2, ART4, ATP7B, C3, C7, CCDC68, CD93, CKAP4, COL1A1, COL4A5, COL5A1, CPA4, ERVV-1, FAM163B, FIBIN, FKBP14, FOSL2, HEATR5A, IL6ST, ITGA1, KCND3, KCNE4, LRRC32, LTBR, MFI2, MYH15, NIPAL3, PDLIM5, PLN, PLXNB3, RSPO2, S1PR1, SARM1, SBSPON, SHE, SLC2A10, ST3GAL1, TGFBR2, TGM2, TNFRSF9, TTR, TXNDC15, TXNDC5	0.00124894	1.77809	0.00278957	ECM Organization
hsa-miR-320a	3882	104	ABHD14B, ACSS1, ACTN2, ADAM11, AGAP2, AKAP10, AMBN, BMI1, C15orf40, C17orf51, C2orf88, CACNB4, CCDC117, CCSER1, CDH20, CNNM1, CNPY1, DMTN, DNAJC22, E2F2, EML5, ENPP4, EPHA5, ERAP2, EXOC8, EYA4, FAM199X, FBXL3, FGF9, FOXC1, FOXE1, FOXG1, FOXP2, FRK, GFI1, GOLGA8K, HAP1, HLA-DOA, HLA-DOB, HLA-DPA1, HOXC13, HOXD1, HOXD11, HPSE, HSPA4L, ISL2, ITPKA, KCNIP3, KLF12, KLHL11, KLHL15, LHX9, LONRF2, LRRK2,…	0.000727885	1.4853	0.00280489	Transcription Regulation
hsa-miR-589-5p	2929	64	ABCA8, ABCA9, AKAP6, ARSI, ASAH1, ATP7B, BDNF, BMP6, C10orf54, CD55, CD82, CD93, CDH11, CHRM2, CLEC1B, COL1A1, COLEC10, CREB3L1, CTBS, DCN, EHD3, ENDOD1, ERLEC1, EVI5, FAM163B, FAM46A, FKBP14, FKBP7, FOSL2, GBP2, HEATR5A, HEG1, HSPG2, IFIT3, IL6ST, KCTD16, LRP10, LRRC15, LRRC32, LTBR, MARCH3, MASP1, MMRN2, NCOA7, NFATC2, NOX5, NUCB1, OLR1, PABPC4L, PAPPA, PPIC, PROK1, PTGS2, SBSPON, SGIP1, SLC46A…	0.00125995	1.60986	0.0028082	ECM Organization
hsa-miR-3177-3p	542	23	ADAM11, C17orf51, DMBX1, DOC2A, EYA4, FEM1B, GPR180, HLA-DRB1, HOXD11, HSPA4L, KAZALD1, MR1, MYOM2, NPTX1, OLIG2, RCCD1, SLC17A7, SMOC1, SNAP47, STAC2, TMEM106C, TPPP, VGLL2	0.000738009	2.27139	0.00283352	Transcription Regulation
hsa-miR-3691-5p	2153	50	ABCA10, ABCA8, AKAP6, ANO1, BDKRB2, BDNF, CD55, CDH13, CDH5, CHSY3, COL1A1, COL1A2, COLEC10, DPP10, ECE1, EHD3, ENDOD1, F5, FAM46A, FKBP10, FN1, GBP1, GREM2, HTRA1, HTRA3, IGF1, IL1R1, IL6ST, IL7R, ITGA1, ITGA11, LMCD1, LRP10, NNMT, NUCB1, OLR1, PLD1, PVR, S1PR3, SARM1, SGIP1, SLA, SOD3, SRPX2, SYNPO, TGFBR2, TIMP3, TSPAN5, TYRP1, WNT2	0.00129147	1.69214	0.00287237	ECM Organization
hsa-miR-153-3p	2517	73	ADAM11, ADAP2, ALDH8A1, ARAP2, C17orf51, C5orf63, C8orf33, CACNB4, CCNO, CCSER1, CNNM4, CNPY1, DCT, EML6, ENPP4, EPHA6, EXOC8, FAM199X, FAM81A, FGF5, FOXG1, GNL1, GOLGA8K, GPRIN3, HIRIP3, HOXC11, HOXC12, HSPA1B, HSPA4L, ISL2, KDM5C, KIAA0907, KLF12, KLHL11, LHX4, LHX9, LMBRD2, MAK, MANSC1, MEGF11, MFSD6, MKX, MYOM2, NCR3LG1, NR3C2, ONECUT2, OPHN1, PAX9, PI15, POU4F1, PPP1R3E, PRDM16, RAD51C, RAET…	0.000754587	1.58367	0.00288664	Transcription Regulation
hsa-miR-1237-3p	4220	19	APC2, CRISPLD2, DCX, EPHA3, HAND2, HOXB2, ISM1, KIF26B, NTRK2, PBX1, PCDH17, PRRX1, RARB, SLC5A7, SORCS1, ST6GAL2, TBX2, TXK, UNC5C	4.39236e-05	3.84013	0.00288798	Limb Development
hsa-miR-1243	2391	70	ABHD15, ACSL1, ACSS1, ALPK1, BMI1, C15orf40, C8orf33, CDKN2C, CNNM1, CNPY1, DCDC2, DIS3, DOC2A, E2F2, EN2, ENPP4, EPHA5, EXOC6, FBXL3, FGF9, FOXA1, FOXP2, FRK, GLRB, GNL1, GPR180, GPRIN3, HPCAL4, HS6ST3, ISL2, KCNC1, KIAA0907, KLF12, KLHL11, LHX4, LMBRD2, MFSD6, MGAT4A, MOCOS, NCR3LG1, NDFIP2, NR2E1, NR2F2, OLIG1, OLIG2, OPHN1, OTX1, PAX6, PAX7, PAX9, PHF8, PLEKHH2, PRC1, PROX1, REEP1, RNF150, RT…	0.000758228	1.59609	0.00289006	Transcription Regulation
hsa-miR-421	3930	105	ACTN2, AKAP10, AMBN, AQP6, BMI1, C17orf51, C1orf115, CACNB4, CAT, CCDC117, CCSER1, CNNM1, DIS3, EN2, EPHA5, EXOC8, FAM199X, FAM81A, FEM1B, FGF5, FOXC1, FOXP2, GALNTL6, GFI1, GNL1, GPR180, GPRIN3, H1F0, HCAR1, HLA-DOB, HOXA4, HOXD9, HS6ST3, HSPA1A, HSPA4L, IDI1, ITGAL, KCNC1, KLF12, KLHL11, KLHL15, KPNA5, LAMA4, LHX9, LMBRD2, LONRF3, MAK, MEI1, MFSD6, MGAT4A, MOCOS, MR1, NKX2-1, NOD2, NPTX1, NR3C2…	0.000768903	1.48174	0.00292017	Transcription Regulation
hsa-miR-586	3250	90	ABCB1, ABHD14B, ALDH8A1, C17orf51, C5orf63, C8orf34, CACNB4, CCSER1, CD302, CDH17, CNNM1, DCT, DUSP19, E2F2, EML5, EMX2, ERAP2, FAM199X, FEM1B, FGF5, FGF9, FLT3LG, FOXG1, FOXP2, FRK, GJA3, GNGT1, GPR180, GPRIN3, HDAC8, HLA-DOB, HMG20A, HMX2, HMX3, HS6ST3, HSPA4L, KCTD19, KLHL11, KPNA5, LHX9, LMBRD2, LMX1B, LONRF2, LONRF3, MAK, MAP3K13, MCOLN2, MED9, MEGF11, MGAT4A, MKX, MOCOS, MYOM2, NCOR1, NDFIP…	0.000772959	1.52539	0.00292501	Transcription Regulation
hsa-miR-126-5p	4756	123	ABHD15, ACTN2, ALKBH5, ANKRD34B, ARAP2, C15orf40, C17orf51, C8orf33, C8orf34, CACNB4, CAT, CCDC117, CDH20, CNPY1, CRHR1, DCDC2, DCT, DIS3, DMBX1, DMRT3, DUSP19, ENPP4, EPHA5, EPHA6, EXOC8, EYA4, FAM199X, FAM81A, FBXL3, FEM1B, FGF5, FGF9, FOXA1, FRK, GALNTL6, GJA3, GLRB, GNL1, GOLGA8K, GPM6A, GPR180, GRID1, HDAC8, HLA-DOB, HLA-DRB1, HLA-DRB5, HOXC12, HOXD1, HOXD13, HPSE, HS6ST3, HSPA4L, INHBB, ISL…	0.000775859	1.44696	0.00292546	Transcription Regulation
hsa-miR-665	5004	99	ABCA9, ACVRL1, ADAMTSL5, AFAP1L2, ALDH1L2, ATP7B, BMP10, C1QTNF1, C3, C7, CCDC68, CCDC80, CD55, CD82, CDH11, CDH13, CDKN2B, CEBPD, CHRM2, CKAP4, COL5A1, COLEC10, CPZ, CREB3L1, CSGALNACT1, CSRNP1, CTBS, CXCL14, DLL4, DRAM1, ECE1, EHD3, ENTPD3, EVI5, FAM114A1, FAM46A, FIBIN, FKBP10, FKBP14, FLT1, FOXF1, FSTL3, GBP4, GJA4, HEG1, HGF, HRH1, HSPG2, HTRA3, IGFBP3, IL1R1, IL7R, ITGA1, KCNQ5, KCTD16, LOX…	0.0013289	1.49746	0.00294638	ECM Organization
hsa-miR-96-5p	1042	29	ACVRL1, ADAM9, ART4, BDNF, C7, CHPF2, COL4A1, COL4A2, COL5A1, CSGALNACT1, ENDOD1, GBP1, ITGA1, KCND3, KCNE4, KCTD16, LOXL4, MASP1, MMRN2, NNMT, PRCP, PTGS2, PVR, RASGRP3, SCN3A, SELE, TBX20, TGFBI, TXNDC15	0.00133035	1.99847	0.00294638	ECM Organization
hsa-miR-670-3p	4563	119	ABHD15, ACSS1, AKAP10, ALDH8A1, ARAP2, C1orf115, C8orf33, CCNO, CCSER1, CD207, DCT, DIS3, DLX4, DUSP19, E2F2, EEF1A2, EML5, EMX2, ENPP4, EPHA5, EXOC8, FAM132B, FBXL3, FEM1B, FGF5, FHL1, FOXD2, FOXG1, FRK, GFI1, GJA3, GOLGA8K, GPR180, GPRASP2, GPRIN3, HCAR1, HLA-DMB, HLA-DRB1, HLA-DRB5, HOXC13, HOXD9, HPSE, HS6ST3, HSPA1B, INHBB, ISL2, KAZALD1, KCNC1, KCNIP3, KCNJ11, KDM5C, KLF4, KLHL15, KPNA5, LA…	0.000785957	1.45698	0.00295295	Transcription Regulation
hsa-miR-1185-1-3p	1890	45	ABCA10, ALDH1L2, ANO1, BDNF, CCDC68, CCDC80, CFI, CLEC1B, COL15A1, COL4A1, DRAM1, ERG, FAM114A1, FBLN5, FKBP14, FKBP7, FNDC3B, FOSL2, GBP2, GBP5, GGT5, IGF1, IL6, KCTD16, LRRC32, LTBP1, MGP, MORC4, NCOA7, NFKBIZ, NIPAL3, PDLIM5, PITX2, RSPO2, SHE, SLC2A10, SLC4A4, STXBP6, TFPI, TMED10, TNFRSF9, TSLP, TSPAN5, WNT2, ZNF804A	0.00133731	1.7274	0.00295556	ECM Organization
hsa-miR-5701	3156	68	ABCA10, ADAM9, AFAP1L2, AKAP6, ARHGDIB, ASAH1, BMP10, C1S, CALCRL, CCDC80, CDH11, CHSY3, CLEC1B, COL3A1, COLEC10, CTBS, ENDOD1, FAM114A1, FAM46A, FBN1, FKBP14, FNDC3B, GALNT1, GBP4, GGTLC2, GREM2, H2AFJ, HGF, IFIT3, IGF1, IL1RL1, IL33, IL7R, KCNA3, LOX, LRRC15, LTBP3, LTBR, LUM, MARCH3, MSRB3, NCOA7, NXPE2, PABPC4L, PARM1, PDLIM5, PLN, PTGS2, RELN, S1PR1, SARM1, SDPR, SGIP1, SHE, SLC22A2, SLC22A3…	0.0013509	1.59253	0.00297935	ECM Organization
hsa-miR-455-5p	2279	67	ABHD15, ADAM11, AGAP2, ARL17A, BMP8B, C15orf40, C17orf51, C2orf88, C5orf63, CCNO, CNNM1, CNPY1, CSNK1E, DCDC2, DIS3, DMBX1, DMTN, E2F2, EDC3, EML6, EPHA5, FGF5, FGF9, FRK, GPR180, GPRIN3, HCAR1, HES5, HLA-DOA, HLA-DRB5, HOXC11, HS6ST3, IRF8, KCNC1, KLF12, KLHL15, LMX1B, MACROD2, MAN2A2, MGAT4A, MOCOS, MYOM2, NDFIP2, NR3C2, ONECUT2, OPHN1, OTX1, PAX7, PI15, RASEF, RCCD1, RIMS4, RWDD2B, SIM1, SLITR…	0.00080242	1.59886	0.00300408	Transcription Regulation
hsa-miR-4728-3p	2963	83	AKAP10, AMBN, AQP6, ARL17B, C15orf40, C17orf51, C1orf115, C8orf33, CCNO, CCSER1, CNNM1, CNNM4, DNAJC22, DUSP19, EML6, FAM199X, FEM1B, FGF5, FHL1, FOXA1, FOXE1, FOXG1, FOXP2, FRK, GLRB, GNL1, GPR180, GPRIN3, GRID1, HLA-DRA, HMG20A, HPCAL4, HS6ST3, KCNIP3, KIAA0907, KLF12, KLHL11, KRTAP19-1, LDHC, LHX9, LONRF2, MACROD2, MCOLN2, MEGF11, MGAT4A, MPI, MYOM2, NCOR1, NCR3LG1, NR2F2, NTN1, ONECUT2, PAX1,…	0.000811602	1.53574	0.00302768	Transcription Regulation
hsa-miR-2276-3p	3796	102	ABHD15, ACSL1, AQP6, BARHL2, BMI1, C17orf51, C5orf63, CACNB4, CCNO, CD302, CNNM1, CNNM4, CNPY1, DCDC2, DCT, DIS3, DLX4, DMBX1, DNAJC22, E2F2, EDC3, EML5, EML6, EPHA10, EPHA6, ERAP2, EXOC8, FAM81A, FGF5, FOXA1, FOXC1, FOXG1, FRK, GGPS1, GPM6A, GPR180, GPRIN3, HLA-DOB, HMX2, HOXC11, HOXD1, HOXD9, HSPA4L, INHBB, ISL2, KCNC1, KLF12, LHX4, LHX9, LMBRD2, LMX1B, LONRF2, MACROD2, MEGF11, MGAT4A, MPI, NCO…	0.000814719	1.48788	0.00302857	Transcription Regulation
hsa-miR-432-5p	3110	16	ALX3, ASIC2, CNR1, CRISPLD2, DCX, EN1, HAND2, HOXB2, MCHR1, NTRK2, PCDH17, RARB, SLC5A7, ST6GAL2, TLX2, UNC5C	5.01798e-05	4.08088	0.00303212	Limb Development
hsa-miR-6868-3p	4269	19	APC2, CHODL, CRISPLD2, DCX, EPHA3, HAND2, HOXB2, ISM1, KIF26B, NTRK2, PBX1, PRRX1, RARB, SLC5A7, SORCS1, ST6GAL2, TLX2, TXK, UNC5C	5.18804e-05	3.78543	0.00303212	Limb Development
hsa-miR-5094	2649	59	ADAM12, ART4, BDKRB2, C3, CCDC68, CCDC80, CDKN2B, COL4A1, CTBS, CTSA, CTSB, ECE1, EGFLAM, EHD3, EVI5, FILIP1L, FLT1, FNDC3B, FOSL2, GALNT1, GBP1, GBP3, GBP5, GLIS3, HEATR5A, HSPG2, IL18R1, IL6ST, KCNQ5, KCTD16, LOX, LTBP3, MALL, MARCH3, MATN2, NIPAL3, OLR1, P4HA2, PABPC4L, PLA2R1, PLN, POFUT2, PROK1, RAB27B, RCN1, S1PR3, SBSPON, SGIP1, SHE, ST3GAL1, SULF2, SYNPO2L, SYT10, TFPI, TRIM8, TSLP, TTR, …	0.00139148	1.63439	0.00306241	ECM Organization
hsa-miR-365a-3p	2186	65	ABHD15, ADAP2, AKAP10, ALPK1, AMBN, AQP6, BMI1, BMP8B, C11orf70, C5orf63, CARD6, CCSER1, CD302, CDH20, CDKN2C, DMTN, DUSP19, EDC3, EML5, EXOC8, EYA4, FBXL3, FEM1B, FGF9, FRK, GFI1, GPM6A, HLA-DOA, HLA-DOB, HOXC12, HS6ST3, IRF8, KCNJ11, LMBRD2, LONRF2, LONRF3, MACROD2, MOCOS, MR1, MYOM3, NCOR1, NCR3LG1, NR2F2, NTN1, PAX1, PLD6, PLIN4, POLG, POU4F1, PPP1R3E, PRDM16, RHOV, RWDD2B, SIM2, SIX1, SLC25A…	0.000829784	1.61648	0.00307371	Transcription Regulation
hsa-miR-668-3p	2700	77	ABHD15, BMI1, BMP8B, C15orf40, C1orf115, CCDC117, CD19, CD302, CLEC4F, CNNM1, DIS3, DMBX1, DNAJC22, E2F2, EPHA5, EXOC6, EXOC8, FGF9, FRK, GGPS1, GJA3, GPRIN3, GRID1, GRIN2C, H1F0, HOXD1, HOXD13, HPCAL4, IL15RA, KAZALD1, KIAA0907, KLF12, LHX4, LMX1B, LYSMD1, MAN2A2, MGAT4A, MKX, NALCN, NCOR1, NCR3LG1, NKX2-8, NMUR1, NTN1, PAX6, PAX7, PAX9, PEX11A, PLIN4, POU3F3, PPP1R13B, PROX1, RAET1L, RASEF, RCC…	0.000837073	1.55917	0.00308983	Transcription Regulation
hsa-miR-1273h-5p	1674	41	BMP1, BMP10, C1QTNF1, CD82, CDH13, CHPF, CKAP4, COL4A2, CTSA, DLL4, FAM114A1, FNDC3B, GBP2, GBP4, HEATR5A, HTRA1, IGF1, ITGA1, KCNA3, KCNQ5, KCTD16, LMCD1, LTBP3, NFATC2, NFKBIZ, OSMR, PCDH12, PLA2R1, PLVAP, POFUT2, ROBO4, SBSPON, SDF4, SLC4A4, SLC7A4, SLIT3, SULF2, SYNPO, TPST1, TXNDC15, VCAM1	0.00142684	1.77189	0.00313369	ECM Organization
hsa-miR-2392	3316	91	ABHD14B, ABHD15, ACSL1, ALDH8A1, AQP6, ARL17A, C11orf70, C15orf40, C8orf33, CAMK2B, CCNO, CCSER1, CLEC4F, CNNM1, CXorf57, DMRTA2, E2F2, EML5, EPHA6, ERAP2, FAM199X, FGF9, FHL1, FOXP2, GFI1, GGPS1, GPR180, GPRIN3, HAP1, HLA-DOA, HLA-DOB, HMG20A, HOXC13, HOXD11, HS6ST3, HSPA1L, HSPA4L, IL15RA, INHBB, KCNIP3, KLHL11, LMX1B, LONRF2, LONRF3, LYSMD1, MAN2A2, MEGF11, MGAT4A, MKX, MOCOS, MR1, MYOM2, NCOR…	0.00086255	1.51031	0.00317274	Transcription Regulation
hsa-miR-138-1-3p	3011	65	ABCA10, ADAM12, ALDH1L2, BMP6, C1S, C7, CD55, CD69, CDH13, CDKN2B, CEBPD, CHSY3, CLUL1, COL4A6, CPA4, CSGALNACT1, CTSB, DRAM1, ECE1, EHD3, EMCN, ENDOD1, ERG, ERVV-1, ERVV-2, EVI5, GBP2, GBP4, GREM2, HGF, IL1R1, IL6ST, IL7R, ITGA1, ITGA11, LRP10, MAML2, MORC4, PABPC4L, PDLIM5, PLD1, PLN, POFUT2, PRCP, RAB27B, RASGRP3, S1PR1, SARM1, SBSPON, SGIP1, SHE, SLC22A2, SLC4A4, SPARC, SRPX2, STOM, SULF2, SY…	0.00145606	1.58931	0.0031912	ECM Organization
hsa-miR-491-5p	2838	62	ADAM12, ANO1, BMP10, CCDC80, CD55, CDH11, CEBPD, CKAP4, COL1A1, COL4A2, COL4A6, COL5A1, COLEC10, CSRNP1, ENDOD1, EVI5, F5, FAM114A1, FAM163B, FIBIN, FKBP10, FOXF1, GBP4, GLIS3, GREM2, H2AFJ, HEG1, HRH1, IL1R1, IL1RL1, KCND3, KCTD16, LAMB2, LAYN, LRP10, LRRC15, LRRN4, LTBP1, MARCH3, MEST, MORC4, MYH15, ODF3B, P4HA3, PCDH12, PDLIM5, PRELP, PVR, RAB27B, S1PR3, SLC14A1, SLC2A10, SLIT3, SRPX2, STXBP6,…	0.00146157	1.60489	0.0031936	ECM Organization
hsa-miR-3907	2212	51	ACVRL1, ALDH1L2, ANO1, ARSI, BCO2, BDKRB2, BMP10, C3, CD55, CDKN2B, CEBPD, CHRM2, CHSY3, CLEC1B, COLEC10, CSGALNACT1, CSRNP1, ECE1, FAM114A1, FKBP7, FOSL2, GBP2, GBP4, GREM2, IGF1, IL1R1, ITGA11, KCND3, KCTD16, LRRC15, LRRC32, MASP1, NOX5, OSMR, P4HA2, PAPPA, PARM1, PLA2R1, PPIC, PRELP, PROK1, RSPO2, SARM1, SLA, SLC2A10, SPARC, SUSD2, TDO2, TGFBI, TMED10, TNFRSF9	0.00146323	1.68079	0.0031936	ECM Organization
hsa-miR-296-5p	2062	48	ADAM12, ALDH1L2, BDKRB2, C10orf54, C1QTNF1, C3, CD93, CDH5, CEBPD, COLEC10, CTSA, DLL4, FAM163B, FLT1, FOSL2, FSTL3, GBP4, GJA4, HEG1, HSPG2, HTRA1, HTRA3, IFIT3, IL1RL1, LRRC32, MARCH3, MASP1, MFI2, NIPAL3, NOX5, P4HA2, P4HB, PLVAP, POFUT2, PVR, RRAD, SARM1, SIL1, SRPX2, SYNPO, TGFBR3, TGM2, TIMP3, TRIM8, TSLP, TTR, WISP1, WNT2	0.00147749	1.69167	0.00321806	ECM Organization
hsa-miR-1269a	1462	47	ABHD15, ARAP2, BTNL9, C1orf115, CACNB4, CD302, CDH20, CLK2, DLX4, DMTN, E2F2, EN2, EPHA10, EYA4, FAM81A, FOXC1, FOXG1, GRID1, HES7, HLA-DOB, HMG20A, HOXD9, HS6ST3, KDM5C, KLHL11, KLHL15, LMBRD2, MCOLN2, MFSD6, MGAT4A, MYOM2, MYOM3, NCR3LG1, NMUR1, NR3C2, OLIG1, OPHN1, PCSK6, PLIN4, PROX1, SDHA, SIM1, SLC17A7, SLC30A3, SOWAHA, SYK, VGLL2	0.000879091	1.73117	0.00322231	Transcription Regulation
hsa-miR-652-5p	1942	46	AKAP6, BDKRB2, BMP10, BMP6, CCDC80, CD93, CHSY3, EHD3, ENDOD1, FBLN2, FBN1, FNDC3B, FOSL2, HRH1, HTRA1, IL6ST, ITGA1, KCND3, KCNE4, KCNQ5, LRP10, LRRC15, LRRN4, LTBP1, MFAP5, NFATC2, NIPAL3, PABPC4L, PLD1, PLOD2, PPIC, PRELP, RAB27B, RSPO2, SELE, SGIP1, SLC22A3, SLIT3, STXBP6, SYNPO, TBX20, TGFBR3, TIMP3, TSLP, TTR, WISP1	0.00148723	1.72	0.00323257	ECM Organization
hsa-miR-138-5p	2584	74	ADAM11, AMBN, BTNL9, C17orf51, C2orf88, C5orf63, C8orf33, CAMK2B, CCDC116, CD302, DMBX1, DNAJC22, E2F2, EML6, FAM132B, FAM81A, FEM1B, FLT3LG, FOXC1, FOXE1, GALNTL6, GFI1, GJA3, HCAR1, HOXC12, HOXD11, HPCAL4, IL15RA, KCNC1, KCNIP3, KDM5C, LAMA4, LBX1, LDHC, LHX4, LONRF2, LONRF3, MACROD2, MEGF11, MGAT4A, MR1, NCOR1, NCR3LG1, NKX2-1, NMUR1, NPTX1, NTN1, OPHN1, PAX1, PAX7, POU3F3, PRDM16, PROX1, RBP5…	0.000887804	1.56209	0.00324295	Transcription Regulation
hsa-miR-543	4730	20	CNR1, CNTN5, DCX, EPHA3, GOLIM4, HAND2, ISM1, KIF26B, MAB21L2, MEIS2, NTRK2, PBX1, PCDH17, PRRX1, SLC5A7, ST6GAL2, TLX2, TSHZ2, TXK, UNC5C	6.07384e-05	3.67795	0.00327452	Limb Development
hsa-miR-4326	2807	15	APC2, ASIC2, CNR1, CRISPLD2, DCX, KIF26B, MECOM, MEIS1, NTRK2, PCDH17, SAMD11, SORCS1, ST6GAL2, TSHZ2, UNC5C	6.22533e-05	4.13488	0.00327452	Limb Development
hsa-miR-1226-5p	2741	78	ACSS1, ADAM11, BMP8B, C17orf51, CDKN2C, CNNM1, CRHR1, DMRTA2, E2F2, EDC3, EPHA10, ERAP2, FLT4, FOXG1, GNL1, HAP1, HMG20A, HMX2, HOXC13, HOXD11, HPCAL4, INHBB, KAZALD1, KCNC1, KCNIP3, KDM5C, KLF12, KLHL11, KLHL15, LBX1, LHX4, LHX9, LMBRD2, MAN2A2, MED9, MEGF11, MFSD6, MGAT4A, MR1, MYOM2, NCR3LG1, NKX2-8, NPTX1, NTN1, OPHN1, PAX7, PAX9, PI15, POLE4, PPP1R13B, PPP1R3E, PRDM16, PROX1, RASEF, RCCD1, R…	0.00090081	1.55677	0.00327907	Transcription Regulation
hsa-miR-200c-5p	1543	11	ALX3, CNR1, CNTN5, EPHA3, MEIS1, MEIS2, NTRK2, PCDH17, PRRX1, SORCS1, TXK	6.55264e-05	5.07484	0.00328256	Limb Development
hsa-miR-8061	1302	43	ABCB1, ABHD15, ADAP2, ALKBH5, CD302, DIS3, ELOVL3, EML5, ENPP4, FEM1B, FOXP2, FRK, GPR180, HLA-DRB5, HPSE, HSPA4L, KLF12, KPNA5, LHX9, LONRF2, MACROD2, MAP3K13, MFSD6, MKX, NDFIP2, NEUROG2, NMUR1, NR3C2, PAX9, PDIK1L, PIN4, POM121L2, POU3F3, RHOT1, SIM1, SIX1, SLFN11, SOWAHA, SP9, TLE4, TRMT2B, VGLL2, ZIC1	0.000916604	1.77552	0.00332506	Transcription Regulation
hsa-miR-193a-3p	1832	44	ACVRL1, AKAP6, ARSI, CDH5, CEBPD, CHRM2, COLEC10, CSRNP1, DLL4, DRAM1, F5, FAM46A, FIBIN, FLT1, FN1, FSTL3, GALNT1, GBP4, HSPB6, ITGA11, KCND3, KCNQ5, KCTD16, LOXL4, NFATC2, NOX5, PCDH12, PDLIM5, RAB27B, RGS1, RRAD, SARM1, SLC6A17, ST3GAL1, SULF2, SYNPO2L, TGFBI, TGFBR2, TIMP3, TNFAIP3, TNFRSF9, TYRP1, UACA, WISP1	0.0015619	1.74165	0.00338787	ECM Organization
hsa-miR-625-3p	2553	57	ADAM12, AKAP6, ALDH1L2, ART4, CALCRL, CCDC68, CD55, CDH11, CHRM2, CHSY3, CTBS, ENDOD1, ENTPD3, ERLEC1, EVI5, FAM114A1, FAM46A, FIBIN, FKBP7, FOSL2, GALNT1, GALNT5, GBP2, GBP4, HGF, IGFBP3, ITGA1, KCTD16, LAYN, LMCD1, LOX, MEST, MYH15, NOX5, OLR1, OSMR, P4HA2, PABPC4L, PARM1, PDLIM5, PPIC, PRCP, PSG4, PVR, RAB27B, SGIP1, SHE, SLC4A4, SNCAIP, TFPI, TMEM87B, TSLP, TYRP1, UACA, VCAM1, WIPI1, ZNF804A	0.00157674	1.63425	0.00341302	ECM Organization
hsa-miR-888-5p	3473	73	ADAM12, ALDH1L2, ASAH1, C1S, CCDC68, CD55, CD93, CKAP4, COL21A1, COL4A5, COLEC10, CPA1, CPA4, CSGALNACT1, CTBS, DPP10, DPP4, EHD3, ENDOD1, ERG, EVI5, FBN1, FKBP14, FLT1, FNDC3B, FOXF1, H2AFJ, HRH1, IL33, IL6ST, ITGA1, ITGA11, KCNQ5, KCTD16, LAYN, LOX, LUM, MARCH3, NFKBIZ, NIPAL3, OLR1, PARM1, PLA2R1, PLD1, PLN, POSTN, RAB27B, RASGRP3, RELN, RSPO2, S1PR1, SELE, SGIP1, SLC22A3, SLC2A10, SLC46A3, SL…	0.00159853	1.55696	0.00345309	ECM Organization
hsa-miR-140-5p	2243	66	ABHD15, ACSL1, ACSS1, ARAP2, CCSER1, CDH17, CDKN2C, CRHR1, DCDC2, DLX4, DNAJC22, DNPH1, EPHA10, EPHA6, EXOC6, FAM199X, FBXL3, FOXE1, FRK, GFI1, GPM6A, HLA-F, HNF4G, HOXD11, HPCAL4, HYKK, KCNC1, KLHL11, LHX4, LHX9, LMBRD2, LRRK2, MACROD2, MAN2A2, MCOLN2, MFSD6, MPI, MR1, MYOM2, NCOR1, NCR3LG1, NKX2-1, OLIG2, ONECUT2, PAX6, PAX9, PCK1, PPP1R3E, PROX1, RASEF, RNF150, SIDT1, SIM1, SIX1, SLC25A27, SLC…	0.000958268	1.59886	0.00346425	Transcription Regulation
hsa-miR-671-5p	3079	66	ADAM9, AKAP6, ANO1, ARSI, ATP7B, BMP10, C10orf54, C15orf41, C1QTNF1, CCDC80, CD55, CD93, CDKN2B, COLEC10, DLL4, ENDOD1, EVI5, FAM163B, FIBIN, FLT1, FOSL2, GBP5, GGTLC2, GJA4, GLIS3, HEG1, HTRA3, IL1R1, IL33, ITGA1, KCND3, KCNE4, KCTD16, LRP10, LRRC15, MAML2, MFI2, MMRN2, MYH15, NOX5, NUCB1, P4HA2, PLA2R1, PLD1, PLOD1, PRELP, PVR, S1PR1, S1PR3, SARM1, SCN3A, SHE, SLC22A2, SLC22A3, SLC46A3, SLIT3, …	0.00161228	1.5783	0.00346854	ECM Organization
hsa-miR-642a-3p	3079	66	ADAM12, ART4, BDKRB2, BDNF, BMP10, C7, CALCRL, CCDC80, CD69, CD93, CDH13, CDH5, CHSY3, CKAP4, COL1A1, COL5A1, CPA4, CTBS, ECE1, ENDOD1, EVI5, FAM163B, FKBP7, FNDC3B, FOSL2, GBP5, HEATR5A, HGF, HOPX, IL1R1, IL1RL1, IL6ST, ITGA1, LINGO2, LMCD1, MALL, MARCH3, MFI2, NIPAL3, NOX5, NUCB1, OLR1, P4HA2, PAPPA, PDLIM5, PRELP, PTGS2, RELN, SGIP1, SHE, SLC22A3, SLC46A3, SLC4A4, SLC6A17, SLIT3, ST3GAL1, SYNP…	0.00161228	1.5783	0.00346854	ECM Organization
hsa-miR-584-5p	2113	49	AKAP6, ALDH1L2, ATP7B, BDNF, BMP6, CALCRL, CCDC68, CCDC80, CDH13, CHRM2, CSGALNACT1, CTSB, DYNLT3, EHD3, F5, FKBP10, FLT1, FMOD, FNDC3B, FOXF1, GALNT5, GBP2, IFIT3, IGF1, IL1RL1, IL33, IL6ST, ITGA1, KCND3, KCTD16, LOX, MAML2, MFAP5, NCOA7, P4HA2, PAPPA, PDLIM5, PLA2R1, PSG4, PVR, ROBO4, SGIP1, SLC2A10, SLIT3, TBC1D8B, TBX20, TGFBI, TYRP1, WIPI1	0.00161964	1.68688	0.00347726	ECM Organization
hsa-miR-4511	3943	105	ACSL1, ACTN2, ADAM11, AKAP10, ALDH8A1, ALPK1, BTNL9, C2orf88, C5orf63, C8orf33, CACNB4, CD302, CGA, CNNM1, CSPG5, CXCL16, DIS3, DMBX1, DNAJC22, EDC3, EEF1A2, EPHA5, ERAP2, EYA4, FAM132B, FAM199X, FBXL3, FGF5, FGF9, FOXG1, FRK, GFI1, GJA3, GPM6A, GPR180, GPRIN3, HLA-DOA, HLA-DOB, HOXD11, HS6ST3, HSPA4L, IAH1, ISL2, KCNC1, KLF12, KPNA5, LAMA4, LHX4, LMX1B, LONRF2, LONRF3, LYSMD1, MAK, MAN2A2, MAP3K…	0.000973158	1.47564	0.00350604	Transcription Regulation
hsa-miR-214-5p	3720	77	ABCA10, ACVRL1, ADAM12, ADAMTSL5, AKAP6, ALDH1L2, ATP7B, C3, C7, CCDC80, CD55, CDH11, CDH13, CKAP4, CLEC1B, CLEC2B, COL1A1, COL4A2, COLEC10, CTBS, CXCL14, DLL4, ECE1, EHD3, ENDOD1, ENTPD3, FAM163B, FAM46A, FMOD, FNDC3B, FOSL2, FOXF1, GBP2, GBP4, HEG1, HSPG2, IGF1, KCNE4, LRP10, MARCH3, MFI2, NFATC2, NFKBIZ, NNMT, NOX5, OSMR, P4HA2, PCDH12, PLA2R1, PLD1, POFUT2, PRCP, PROK1, PVR, RAB27B, RGS1, S1P…	0.00167288	1.53673	0.00358426	ECM Organization
hsa-miR-1287-5p	2916	63	ABCA10, ADAM12, ASAH1, BDKRB2, BDNF, BIK, BMP10, C1S, C3, C7, CEBPD, CHRM2, CLEC1B, COL4A2, COLEC10, ECE1, EHD3, ENTPD3, EVI5, F5, FBN1, FOSL2, GALNT1, GBP4, HEATR5A, HSPG2, ICAM1, IL1RL1, IL7R, KCND3, KCNQ5, KCTD16, LAYN, LRP10, LRRC32, MALL, MORC4, NFATC2, NIPAL3, NNMT, NOX5, PABPC4L, PAPPA, PLA2R1, POFUT2, PRSS35, PVR, SARM1, SDPR, SELE, SLA, SLC2A10, SLC6A17, SLIT3, STOM, SULF2, TBX20, TGFBR2…	0.00168004	1.58633	0.00359228	ECM Organization
hsa-miR-365a-5p	2576	57	ACVRL1, BCO2, BMP10, C1QTNF1, C1S, C3, C7, CD55, CDKN2B, COL16A1, COL1A1, COL3A1, COL5A1, CSRNP1, EGFLAM, EVI5, FAM114A1, FKBP14, GBP4, GLIS3, GREM2, HGF, HRH1, IGF1, IL7R, KCND3, LAYN, LOX, LOXL4, LRP10, MAML2, NNMT, P4HA2, PAPPA, PDLIM5, PRCP, PRELP, PROK1, RCN3, S1PR1, S1PR3, SARM1, SBSPON, SPARC, ST3GAL1, SYNPO2L, TFPI2, TGFBI, TNFAIP3, TNFRSF9, TRIM8, TTR, TXNDC5, TYRP1, UACA, WIPI1, YIPF5	0.00169057	1.61739	0.00360747	ECM Organization
hsa-miR-653-3p	3959	81	ACVRL1, ADAM12, AFAP1L2, AKAP6, ALDH1L2, ART4, C7, CCDC80, CD55, CDH11, CHRM2, COL5A1, COLEC10, CPA4, DPP10, DRAM1, EHD3, EMCN, ENDOD1, ENTPD3, ERG, FAM163B, FAM46A, FIBIN, GALNT5, GBP2, GLIS3, HEG1, HGF, ICAM1, IFIT3, IGF1, IL1RL1, IL6ST, IL7R, ITGA1, ITGA11, KCND3, KCNQ5, KCTD16, LRP10, LRRC15, MARCH3, MASP1, MFAP5, MSRB3, NIPAL3, NOX5, OLR1, OSMR, P4HA2, PARM1, PCDH12, PDLIM5, PLA2R1, PLD1, PO…	0.00169626	1.52336	0.00361228	ECM Organization
hsa-miR-153-3p	2517	14	ASIC2, CNGA1, CNTN5, DCX, EPHA3, GOLIM4, KIF26B, MEIS2, NEFM, PRRX1, SLC5A7, SORCS1, TBX2, TSHZ2	7.8546e-05	4.20137	0.00363505	Limb Development
hsa-miR-1276	4000	18	CHODL, CNR1, CRISPLD2, DCX, EPHA3, GOLIM4, KIF26B, MCHR1, MECOM, NTRK2, PBX1, PCDH17, PRRX1, RARB, SLC5A7, TSHZ2, TXK, UNC5C	8.10562e-05	3.70864	0.00363505	Limb Development
hsa-miR-548p	5154	21	ASIC2, CHODL, CNR1, CNTN5, CRISPLD2, DCX, HOXB2, KIF26B, MAB21L2, MCHR1, MEIS1, MEIS2, NTRK2, PBX1, PCDH17, PRRX1, SLC5A7, SORCS1, ST6GAL2, TSHZ2, UNC5C	8.38268e-05	3.63859	0.00363505	Limb Development
hsa-miR-586	3250	16	APC2, CNTN5, CRISPLD2, DCX, EPHA3, KIF26B, MEIS1, MEIS2, NEFM, NTRK2, PBX1, PCDH17, SLC5A7, TSHZ2, TXK, UNC5C	8.63843e-05	3.87503	0.00363505	Limb Development
hsa-miR-3691-5p	2153	64	ADAM11, ADAP2, AKAP10, BMP8B, C15orf40, C2orf88, C8orf34, CAMK2B, CCSER1, CD302, DUSP19, E2F2, EXOC8, FAM132B, FAM81A, FGF5, FOXA1, FOXE1, GFI1, GPR180, GPRIN3, GRID1, HAP1, HLA-DOA, HOXA4, HOXD1, HOXD11, HS6ST3, HSPA4L, KCNIP3, KLF12, KLHL15, LHX4, LHX9, LONRF2, MKX, MOCOS, MYT1, NEUROG2, NKX2-1, NTN1, OLIG2, OPHN1, PAX7, PAX9, PCSK6, PI4KB, POLE4, PPP1R14C, PPP1R3E, PRDM16, PROX1, REEP1, RIMS4,…	0.00102452	1.61428	0.00367654	Transcription Regulation
hsa-miR-152-5p	2945	82	ABCB1, ABHD15, ACSS1, ADAM11, ANKRD34B, BTBD6, C5orf63, CACNB4, CCNO, CNNM1, CRHR1, DCT, DLX4, DMRTA2, DUSP19, E2F2, EDC3, ENPP4, EPHA5, EPHA6, EXOC8, FAM199X, FAM81A, FBXL3, FGF5, GBX1, GFI1, GNL1, GPRASP2, GRID1, H1F0, HDAC8, HLA-DRB1, HOXC12, HOXD11, HOXD13, HPCAL4, HS6ST3, IRF8, ISL2, ITGAL, KCNC1, KDM5C, KLF12, KLHL15, LHX4, LHX9, LMX1B, LONRF2, LONRF3, MCIDAS, MOCOS, MR1, NCR3LG1, NPTX1, NR…	0.00102747	1.5233	0.00367654	Transcription Regulation
hsa-miR-1224-5p	3289	90	ABHD15, AKAP10, AQP6, C11orf70, C1orf115, C1QL4, C5orf63, CACNB4, CD19, CD207, CD302, CNNM1, CNPY1, DMBX1, DMRTA2, E2F2, EXOC8, EYA4, FAM132B, FHL1, GBX1, GFI1, GNL1, GPR180, GPRIN3, HAP1, HLA-DRA, HNF4G, HOXC13, HOXD13, HOXD9, HPSE, HS6ST3, ITGAL, KAZALD1, KCNC1, KDM5C, KIAA0907, KLF12, KLHL11, KLHL15, LAMA4, LONRF2, LRRK2, MFSD6, MGAT4A, MOCOS, MR1, NALCN, NCR3LG1, NMUR1, NPTX1, NRN1, NTN1, ONE…	0.00105436	1.50361	0.00375996	Transcription Regulation
hsa-miR-654-3p	2965	64	ABCA10, AKAP6, ASAH1, C7, CCDC68, CCDC80, CD55, CD69, CDH13, CDH5, COL15A1, COLEC10, CPZ, CSGALNACT1, EHD3, ENDOD1, ENTPD3, ERLEC1, FAM114A1, FIBIN, FKBP14, FKBP7, FLT1, FN1, FOSL2, GBP4, HEG1, HGF, HRH1, ICAM1, IGFBP7, IL1R1, ITGA1, KCND3, KCNQ5, KCTD16, MAML2, MMRN2, MORC4, MYH15, NCOA7, NFATC2, NIPAL3, NNMT, NOX5, OSMR, PAPPA, PARM1, PCDH12, PDLIM5, PLA2R1, PLN, PLVAP, PRELP, RCN1, S1PR1, SLC2…	0.00177545	1.58685	0.00377328	ECM Organization
hsa-miR-943	2465	55	ADAM12, ADAMTSL5, AKAP6, ART4, CCDC68, CD55, CDH5, COL4A6, COLEC10, CSRNP1, CTBS, EHD3, ENDOD1, ERG, ERVV-2, F5, FIBIN, FKBP10, FKBP14, FOSL2, GALNT1, GBP2, GJA4, H2AFJ, HEG1, HTRA1, IL6ST, ITGA1, LOX, LOXL4, LRRC15, LTBR, NOX5, NUCB1, P4HA3, PABPC4L, PAPPA, PLA2R1, POFUT2, PROK1, RAB27B, SHE, SLC14A1, SLC22A3, SLC46A3, SLC4A4, SLIT3, SRPX2, STXBP6, SULF2, TBC1D8B, TBX20, TIMP3, TSPAN5, TYRP1	0.00182747	1.62836	0.00387601	ECM Organization
hsa-miR-22-5p	3481	94	ABHD15, ACSL1, ACSS1, ADAP2, ALPK1, ARL17B, ATP6V1B1, C17orf51, C2orf88, CAMK2B, CAT, CD302, CDH17, CDH20, CNNM4, DIS3, DUSP19, E2F2, EML5, EML6, ERAP2, FAM132B, FGF5, GLRB, GPR180, GPRIN3, HCAR1, HLA-DOA, HLA-DOB, HLA-DPA1, HLA-DRB1, HOXC13, HOXD11, HOXD13, HOXD9, HSPA1B, IL2RG, ISL2, KCNJ11, KLF12, KLF4, LHX9, LMBRD2, LONRF2, LONRF3, LYSMD1, MAP3K13, MFSD6, MNX1, MOCOS, MPI, MR1, MYOM2, NALCN, …	0.0011076	1.48537	0.00393646	Transcription Regulation
hsa-miR-585-5p	2175	50	ADAM12, ARHGEF3, CCDC80, CD55, COL1A2, COL21A1, COL3A1, COL5A1, CRHBP, CSRNP1, CTSB, DPP10, EHD3, ERG, EVI5, FAM46A, FNDC3B, GBP5, HEATR5A, HEG1, HRH1, HSPB6, IL1R1, LAYN, LRRC15, MAML2, MATN2, MFI2, MSRB3, NCOA7, NID2, NIPAL3, NNMT, NOX5, PDLIM5, PLA2R1, PLD1, PPIC, PTGS2, PVR, RELN, RGS1, SGIP1, TBC1D8B, TFPI, TNFRSF9, TYRP1, UACA, VCAM1, WISP1	0.00186044	1.67275	0.003938	ECM Organization
hsa-miR-219a-5p	1839	56	ABCB1, AKAP10, ALPK1, C2orf88, C8orf33, CACNB4, CGA, DCT, DIS3, DNAJC22, DUSP19, EML5, EML6, EXOC8, FGF9, FOXC1, FOXP2, FRK, GFI1, GGPS1, GJA3, GNL1, GOLGA8K, HS6ST3, HSPA4L, KCNC1, KLF4, KLHL11, LMBRD2, MAK, MCIDAS, MR1, NCR3LG1, NKX2-4, NTN1, OPHN1, PAX1, PDIK1L, PI15, PLEKHH2, POU3F3, PROX1, RAET1L, REEP1, RNASEH2C, RNF150, SDHA, SIM1, SLC6A11, SLFN11, SYK, SYTL4, TCHH, UBB, ZSCAN30, ZXDA	0.00111293	1.64533	0.00394208	Transcription Regulation
hsa-miR-3916	1955	59	ABHD15, ACSS1, ADCK3, BRINP3, C17orf51, CCDC117, CDH17, DCDC2, DUSP9, EDC3, ENPP4, FAM199X, FGF5, FOXE1, GFI1, GNL1, H1F0, HAP1, HCAR1, HMX2, HOXC12, HOXD9, KCNC1, KDM5C, LDHC, LHX9, LMBRD2, LONRF2, MACROD2, MCIDAS, MGAT4A, MYOM2, NCOR1, NDFIP2, NR2F2, NR3C2, OTUD1, PAX9, PCSK6, PDIK1L, PHF8, PLEKHH2, PRRG4, RBP5, RNF150, SIX1, SLC17A7, SLC6A11, SLITRK5, STARD5, SUZ12, SYK, SYT11, TIGD3, TMEM178B…	0.00111691	1.63381	0.00394293	Transcription Regulation
hsa-miR-3065-3p	3334	91	ABHD15, ACSS1, ADAM11, ADCK3, AGAP2, ATP6V1B1, BARHL2, CAMK2B, CD302, CDKN2C, CNNM1, CORO6, CSNK1E, DMRT3, DUSP9, E2F2, EDC3, EXOC8, FAM132B, FAM199X, FHL1, FOXE1, FOXG1, FRK, GFI1, GGPS1, GNL1, GPRIN3, HCAR1, HLA-DOA, HNF4G, HOXC12, HOXC13, HOXD9, HPSE, HS6ST3, HSPA4L, KAZALD1, KCNC1, KCNJ11, KDM5C, LAMA4, LHX4, LMBRD2, LONRF2, MACROD2, MEGF11, MFSD6, MGAT4A, MOCOS, MYOM2, NCOR1, NCR3LG1, NDFIP2…	0.00112177	1.50046	0.00394681	Transcription Regulation
hsa-miR-26a-1-3p	2236	13	CNTN5, CRISPLD2, EPHA3, KIF26B, MECOM, MEIS1, PBX1, PCDH17, SORCS1, TBX2, TSHZ2, TXK, UNC5C	9.91398e-05	4.2905	0.00394713	Limb Development
hsa-miR-29b-1-5p	3677	17	CNTN5, CRISPLD2, DCX, EPHA3, KIF26B, MECOM, MEIS1, NTRK2, PCDH17, PRRX1, RARB, SORCS1, ST6GAL2, TLX2, TSHZ2, TXK, UNC5C	0.000102858	3.71009	0.00394713	Limb Development
hsa-miR-5696	6072	23	CHODL, CNGA1, CNR1, CNTN5, CRISPLD2, DCX, EPHA3, KIF26B, MAB21L2, MECOM, MEIS1, MEIS2, NELL1, NTRK2, PBX1, PCDH17, PRRX1, SLC5A7, SORCS1, ST6GAL2, TSHZ2, TXK, UNC5C	0.000105057	3.57488	0.00394713	Limb Development
hsa-miR-26a-5p	3196	68	ADAM12, AKAP6, ANO1, BCO2, BMP10, C3, C7, CCDC80, CD55, CD93, CDH11, CDKN2B, COL1A2, COL4A2, COL5A1, CTSB, DPP4, DRAM1, EGFLAM, EHD3, ENTPD3, F5, FN1, FNDC3B, FOSL2, GALNT1, GLIS3, GREM2, HEATR5A, HEG1, IGF1, IL1R1, IL6, IL6ST, KCNE4, KCTD16, LAYN, LOX, LRP10, LTBP1, LUM, MAML2, MFAP5, NOX5, NUCB1, PABPC4L, PAPPA, PDLIM5, PLOD2, POFUT2, PRSS35, PTGS2, PVR, RAB27B, RASGRP3, S1PR1, SGIP1, SLA, STOM…	0.00188689	1.5688	0.00398596	ECM Organization
hsa-miR-524-3p	388	18	ACSS1, DUSP19, GFI1, GNL1, GRID1, HAP1, HES5, INHBB, LTK, NTN1, OLIG1, PCK1, PRDM13, RIMS4, RNF40, RWDD2B, SYT11, TMEM132E	0.00116768	2.48118	0.00409468	Transcription Regulation
hsa-miR-512-3p	4098	83	ABCA9, AFAP1L2, AKAP6, ALDH1L2, ARHGEF3, ART4, ATP7B, BDKRB2, C10orf54, C1QTNF1, C3, CCDC80, CD82, CD93, CHRM2, CKAP4, COL4A2, COLEC10, CRHBP, CTBS, CTSB, DRAM1, ECE1, EHD3, ENDOD1, FAM114A1, FBN1, FMOD, FNDC3B, FOSL2, GALNT5, GBP4, GREM2, HEATR5A, HEG1, HOPX, HSPG2, HTR2B, ICAM1, IFIT3, IGF1, IL18R1, IL1R1, IL6ST, ITGA1, KCND3, KCNQ5, LAYN, LOX, LRP10, LRRC32, LUM, MAML2, MASP1, MMRN2, NCOA7, NI…	0.00196001	1.50846	0.00413212	ECM Organization
hsa-miR-141-5p	3207	88	AGAP2, ANKRD34B, BARHL2, BOLA1, BTBD6, C15orf40, C17orf51, C8orf33, CAT, CCDC117, CCSER1, DCT, DMRT3, DMTN, DNAJC22, DUSP19, EPHA5, EXOC6, FBXL3, FOXA1, GNL1, GOLGA8K, GPR180, GPRIN3, HDAC8, HIRIP3, HLA-DRB1, HSPA1B, HSPA4L, IAH1, IRF8, ITGAL, KCNC1, KLF12, KLHL11, KPNA5, LAMA3, LAMA4, LHX2, LHX4, MACROD2, MAN2A2, MFSD6, MGAT4A, MOCOS, MR1, NCR3LG1, NKD2, NKX2-8, NPTX1, NR2E1, NRN1, ONECUT2, OPHN…	0.00118645	1.50572	0.00414667	Transcription Regulation
hsa-miR-885-5p	2607	14	CHODL, CNR1, DCX, EPHA3, ISM1, MEIS1, NTRK2, PBX1, PCDH17, PRRX1, SORCS1, TSHZ2, TXK, UNC5C	0.000115323	4.03697	0.00418342	Limb Development
hsa-miR-3607-5p	3048	65	ABCA8, ALDH1L2, ARSI, BDNF, C10orf54, C7, CALCRL, CCDC68, CCDC80, CD55, CDH11, CDKN2B, CHSY3, COL1A1, COL5A1, COLEC10, DCN, DPP10, EGFLAM, EHD3, ENDOD1, ERLEC1, ERP27, EVI5, F5, FBN1, FKBP14, FOSL2, GBP1, GBP3, HEATR5A, HEG1, ICAM1, IFIT3, IGF1, IL1R1, ITGA1, ITGA11, KCND3, KCNE4, KCTD16, LAYN, LOX, LRRC15, LTBP3, LTBR, MSRB3, MYH15, NIPAL3, PABPC4L, PDLIM5, PLN, PLVAP, PRELP, PSG4, SARM1, SCN3A,…	0.00203193	1.56651	0.00427518	ECM Organization
hsa-miR-1303	3270	69	ADAM9, AFAP1L2, AKAP6, ART4, ASAH1, ATP7B, C7, CALCRL, CCDC80, CDKN2B, COL21A1, COL4A6, COLEC10, CSRNP1, CTBS, EHD3, EMCN, ENDOD1, EVI5, FBN1, FIBIN, FLT1, FNDC3B, FOSL2, FOXF1, GALNT1, GLIS3, H2AFJ, HEATR5A, HEG1, HGF, IGF1, IL18R1, IL6ST, IL7R, ITGA1, KCTD16, LOX, LTBR, MMRN2, MSRB3, NFATC2, NFKBIZ, NID2, NIPAL3, NXPE2, PAPPA, PARM1, PLD1, PLOD2, PPIC, PTGS2, RAB27B, S1PR1, SARM1, SBSPON, SHE, …	0.00208702	1.5555	0.00438233	ECM Organization
hsa-miR-4484	2084	48	AKAP6, ANO1, ARHGEF3, C10orf54, CCDC80, CD69, CD93, CDH11, CDH5, CEBPD, CHPF, CHSY3, COL5A1, CSRNP1, DRAM1, ENDOD1, FMOD, FN1, FNDC3B, FOSL2, FOXF1, GALNT1, GALNT5, GBP4, GLIS3, H2AFJ, HEG1, HGF, HRH1, ITGA1, MASP1, NNMT, PAPPA, PDLIM5, POFUT2, PRCP, PVR, RCN1, SDPR, SELE, SGIP1, SHE, STXBP6, TGM2, TIMP3, TNFAIP3, TNFRSF9, WNT2	0.00210503	1.67153	0.00441134	ECM Organization
hsa-miR-23b-5p	2089	48	ABCA10, ADAM12, ARHGEF3, ASAH1, BMP10, C1QTNF1, CD93, CDH5, CDKN2B, COL1A1, COL4A6, COL5A1, DPP10, DPP4, ECE1, EMCN, ENDOD1, FBLN5, GALNT5, GRIA3, ITGA11, KCNE4, KCNQ5, LAYN, MARCH3, MFAP5, NNMT, NUCB1, P4HA2, PAPPA, PDLIM5, PLOD1, POFUT2, PPIC, PRELP, SARM1, SLC14A1, SLC22A2, SLC22A3, SLC4A4, SLIT3, SRPX2, SYNPO, TGFBR2, TGM2, TMED10, TNFRSF9, YIPF5	0.00213902	1.66701	0.00447367	ECM Organization
hsa-miR-409-3p	3803	101	ABCB1, ACSS1, ACTN2, ANKRD34B, ARAP2, BMP8B, BRD2, C2orf88, C5orf63, CACNB4, CCDC117, CCSER1, CDKN2C, CSPG5, DCDC2, DIS3, DUSP19, E2F2, EML5, ENPP4, EPHA5, EPHA6, EYA4, FAM199X, FBXL3, FEM1B, FGF5, FGF9, FOXP2, GJA3, GLRB, GOLGA8K, GPM6A, GPR180, GPRASP2, GPRIN3, HLA-DOB, HLA-DQB1, HNF4G, HOXA4, HOXC12, HS6ST3, HSPA4L, ISL2, KCNIP3, KIAA0907, KLF12, KLF4, KLHL11, LAMA4, LHX2, LHX9, LMX1B, LONRF2,…	0.001303	1.46506	0.00453892	Transcription Regulation
hsa-miR-6798-3p	1139	30	AKAP6, ART4, BMP10, CDKN2B, COL1A1, CSRNP1, F5, FKBP7, FOSL2, IL18R1, ITGA11, KCND3, KCNE4, KCTD16, LRRC15, MORC4, PARM1, PLA2R1, PLOD1, S1PR1, SLC22A3, SLC2A10, SMCO3, SRPX2, SUSD2, SYNPO, TGFBR2, TIMP3, WNT2, ZNF469	0.00220218	1.88609	0.00459662	ECM Organization
hsa-miR-18a-3p	4022	106	ACSL1, ADAM11, AGAP2, BMP8B, BOLA1, C17orf51, C1orf115, C1QL4, CACNB4, CLEC4F, CORO6, CRHR1, CSNK1E, DIS3, DMBX1, DMTN, DNAJC22, DNPH1, DUSP9, E2F2, EDC3, EN2, EPHA6, EXOC8, FBXL3, FOXP2, FRK, GFI1, GGPS1, GJA3, GNL1, GPR180, GRID1, HES7, HIRIP3, HLA-DQB1, HMG20A, HMX2, HOXC11, HOXC12, HOXD9, HS6ST3, HSPA4L, IAH1, INHBB, IRF8, ITPKA, KAZALD1, KCNC1, KCNIP3, KCNJ11, KIAA0100, KLHL11, LAMA4, LMBRD2…	0.00133143	1.45805	0.00462267	Transcription Regulation
hsa-miR-4786-5p	3634	97	ABHD15, ADAM11, AMBN, AQP6, ARAP2, BMP8B, BTNL9, C17orf51, C8orf33, CCDC117, CDH17, CNNM1, CNNM4, CRHR1, CXCL16, DCDC2, DNAJC22, DUSP19, DUSP9, E2F2, EN2, ERAP2, EXOC8, FAM132B, FBXL3, FEM1B, FGF5, GNL1, GPRIN3, GRID1, HAP1, HCAR1, HLA-DOA, HMX2, HOXC11, HOXD11, HOXD9, HPCAL4, HPSE, HS6ST3, HSPA1B, KCNC1, KCNIP3, KLF12, KLHL11, LAMA4, LHX4, LMX1B, LONRF2, LONRF3, MACROD2, MAK, MANSC1, MCOLN2, MED…	0.00134668	1.46863	0.0046501	Transcription Regulation
hsa-miR-1286	3130	86	AGAP2, ARAP2, C17orf51, C1orf115, C5orf63, CCNO, CORO6, CXCL16, DLX4, DMTN, EML6, EPHA5, EXOC6, FBXL8, FEM1B, FHL1, FOXC1, FOXG1, FRK, GALNTL6, GFI1, GNL1, GPRIN3, GRID1, HAP1, HES7, HLA-DQB1, HMG20A, HSPA4L, IRF8, ISL2, ITGAL, ITPKA, KAZALD1, KCNC1, KLHL11, LHX4, LMBRD2, LMX1B, MCIDAS, MEGF11, MOCOS, MR1, MYOM2, NCOR1, NCR3LG1, NDFIP2, NKD2, NMUR1, NOD2, NPTX1, NR3C2, NTN1, ONECUT2, OSR2, PAX1, …	0.00134818	1.50519	0.0046501	Transcription Regulation
hsa-miR-6789-5p	1595	50	ACTN2, C17orf51, CAMK2B, CNNM1, DIS3, DLX4, E2F2, EMX2, EN2, EYA4, FAM132B, FRK, GFI1, GPM6A, GPRIN3, HNF4G, HOXC12, HOXC13, HS6ST3, IDI1, KAZALD1, KLF12, LHX9, LMBRD2, MAP3K13, MCOLN2, MEGF11, MOCOS, NKX2-1, NKX2-4, ONECUT2, PDIK1L, PHF8, PPP1R13B, PPP1R3E, PROX1, RASEF, RNF40, SIM2, SLC17A7, SLC6A11, STAC2, SUV39H1, SYT11, TMEM132E, TMEM178B, TMEM38A, YPEL4, YY1AP1, ZNF736	0.00135573	1.68893	0.00466088	Transcription Regulation
hsa-miR-532-5p	2534	72	ACSS1, ADAM11, AKAP10, ALPK1, AMBN, BMI1, C1orf115, CACNB4, CCSER1, CNNM4, CXorf57, DCDC2, DMBX1, EML5, EXOC8, FBXL3, FEM1B, FGF9, GOLGA8K, GPRIN3, HLA-DRB5, HMX2, HMX3, HOXD11, HOXD9, HS6ST3, HSPA4L, KLF12, KLHL11, KLHL15, LHX4, LHX9, MACROD2, MEGF11, MFSD6, MGAT4A, MOCOS, NALCN, NCOR1, NCR3LG1, NTN1, OPHN1, PDIK1L, PHF8, PPP1R3E, PROX1, PRRG4, REEP1, RNF150, RWDD2B, SIM1, SLC27A2, SLITRK5, SNAP…	0.00136814	1.54484	0.00466914	Transcription Regulation
hsa-miR-193b-5p	3138	86	ABHD15, ACTN2, ALDH8A1, ALPK1, AQP6, ARL17B, C11orf70, C17orf51, C1orf115, C2orf88, CARD6, CCNO, CD207, CNNM1, DMBX1, DMRTA2, DMTN, DNAJC22, DOC2A, E2F2, ERAP2, EXOC8, FAM132B, FAM50B, FBXL3, FEM1B, FHL1, FOXA1, FOXE1, FOXP2, GNL1, GPR180, GPRIN3, GRID1, HAP1, HLA-DOB, HMG20A, HNF4G, HOXD9, HPCAL4, HPSE, HS6ST3, HSPA4L, IDI1, IL2RG, ITGAL, KAZALD1, KCNIP3, LHX2, LHX4, LHX9, LMX1B, LONRF2, LONRF3,…	0.0013691	1.5006	0.00466914	Transcription Regulation
hsa-miR-3145-5p	2829	79	AGAP2, BTBD6, C17orf51, C5orf63, CACNB4, CCNO, CCSER1, CDH17, CDH20, CNNM1, CSNK1E, DMTN, ELOVL3, EML5, EML6, EN2, EPHA6, EXOC8, FAM199X, FGF9, FOXC1, FOXG1, FOXP2, GFI1, GNL1, GPR180, GPRIN3, HNF4G, HOXC11, HOXC12, HOXC13, HOXD11, IRF8, KLHL11, KLHL15, LBX1, LHX4, MED9, MFSD6, MYOM3, MYT1, NALCN, NCR3LG1, NKX2-2, NPTX1, NR2F2, NR3C2, NTN1, ONECUT2, PAX6, PAX7, POU4F1, PRRG4, RASEF, RCCD1, RIMS4,…	0.00137145	1.52412	0.00466914	Transcription Regulation
hsa-miR-545-5p	3758	77	ADAM12, AFAP1L2, AKAP6, BDNF, C1S, CALCRL, CCDC80, CD55, CHRM2, CHSY3, CKAP4, CLEC1B, COLEC10, CSGALNACT1, CTBS, CTSB, CXCL1, DPP10, EGFLAM, EHD3, ENDOD1, ENTPD3, ERG, EVI5, GALNT5, GLIS3, H2AFJ, HEATR5A, IL18R1, IL33, IL6ST, ITGA1, ITGA11, KCND3, KCNQ5, KCTD16, LOX, MARCH3, MFAP5, NCOA7, NFKBIZ, NIPAL3, NNMT, NUCB1, OSMR, P4HA2, PABPC4L, PARM1, PLA2R1, PLN, PLOD1, POSTN, PRCP, PRSS35, PVR, RAB27…	0.00225124	1.51767	0.00468972	ECM Organization
hsa-miR-4699-5p	3120	66	ADAM12, ADAM9, AKAP6, ALDH1L2, BMP10, C10orf54, C3, CCDC80, CD55, CDH13, CDKN2B, CHRM2, CHSY3, CKAP4, COL1A2, CPQ, CTBS, ECE1, EMCN, ENDOD1, ERVV-1, EVI5, FLT1, FNDC3B, FOSL2, GBP4, GLIS3, GREM2, HEG1, HGF, IGF1, IGFBP3, IL33, ITGA1, KCNQ5, KCTD16, LRP10, LRRC32, MAML2, MFAP5, MSRB3, NNMT, NXPE2, PAPPA, PDLIM5, PLA2R1, PLD1, PLOD2, PRCP, PTGS2, RCN1, S1PR1, SELE, SLC14A1, SLC22A3, SLC6A17, STXBP6…	0.00225712	1.55371	0.00469257	ECM Organization
hsa-miR-3194-5p	2939	63	ALDH1L2, BIK, BMP10, C10orf54, C3, C7, CCDC80, CD82, CDH5, CHPF, CHSY3, COL5A1, COLEC10, CTSB, CXCL1, ECE1, EHD3, ERG, FAM114A1, FAM163B, FLT1, FN1, FOSL2, FSTL3, GBP4, H2AFJ, HEG1, HGF, HSPG2, IFIT3, IL18R1, ITGA11, LAYN, LMCD1, LRP10, MASP1, NFATC2, NFKBIZ, NNMT, NOX5, NUCB1, OSMR, PLA2R1, PLN, PLXNB3, POFUT2, PROK1, PVR, RRAD, S1PR1, S1PR3, SHE, SLA, SLC2A10, SLIT3, ST3GAL1, TBX4, TGFBR2, TGM2…	0.00226333	1.57173	0.00469257	ECM Organization
hsa-miR-29a-3p	1976	46	ABCA10, ADAM12, BCO2, BMP1, BMP10, C3, C7, CD55, CDKN2B, COL16A1, COL1A2, COL4A1, COL4A2, COLEC10, DPP4, EHD3, FKBP14, FNDC3B, FOSL2, GBP1, GLIS3, HSPG2, HTRA1, IL18R1, ITGA11, LOXL4, LRP10, LRRC32, LTBR, NFATC2, NID2, PARM1, PLA2R1, POFUT2, PRELP, PRSS35, SARM1, SLC6A17, SLC7A4, SPARC, SVEP1, TGFBR2, TNFAIP3, TSPAN5, TYRP1, UACA	0.00226599	1.68681	0.00469257	ECM Organization
hsa-miR-3161	2833	79	ALKBH5, ALPK1, C17orf51, C2orf88, C5orf63, CACNB4, CCDC117, CD302, CDADC1, CDH17, DCDC2, DCT, DMRTA2, E2F2, EMX2, EPHA5, EPHA6, ERAP2, FGF5, FGF9, FOXA1, FOXG1, FOXP2, FRK, GPM6A, GPR180, GPRIN3, HAP1, HLA-DOB, HLA-DRB1, HNF4G, HOXD1, HPSE, HS6ST3, HSPA4L, LAMA4, LMBRD2, LONRF2, MACROD2, MAN2A2, MCOLN2, MEGF11, NCOR1, NMUR1, NR2E1, NR2F2, OLIG2, ONECUT2, OPHN1, PAX6, PAX7, PAX9, PDIK1L, PEX11A, P…	0.00138481	1.52158	0.00469942	Transcription Regulation
hsa-miR-6889-3p	3340	70	ABCA10, ACVRL1, ALDH1L2, ARSI, C10orf54, C15orf41, C3, CCDC80, CD82, CD93, CDH11, CKAP4, CLEC1B, COL4A2, COL4A6, CSRNP1, CTSB, CXCL14, DPP4, ECE1, EGFL6, EGFLAM, EHD3, ENTPD3, ERG, EVI5, FAM114A1, FIBIN, FKBP10, GBP2, GBP4, GFRA3, GJA4, HEATR5A, HEG1, HGF, HRH1, HSPB6, HTRA1, IL7R, KCTD16, LMCD1, LOXL4, LRRC15, LRRC32, MALL, MGP, MSRB3, NOX5, P4HB, PAPPA, PLA2R1, PLOD1, PLXNB3, PPIC, PROK1, PVR, …	0.00228621	1.54501	0.00472513	ECM Organization
hsa-miR-6733-3p	3348	70	ABCA10, ARHGEF3, ART4, BCO2, BDKRB2, BMP10, BMP6, C10orf54, CCDC68, CD55, CDH11, CDH5, CDKN2B, CHSY3, CLEC1B, COL4A2, CSGALNACT1, CSRNP1, ECE1, EGFLAM, EHD3, ENDOD1, FIBIN, FLT1, FOSL2, FSTL3, GALNT1, GALNT5, HSPB6, ICAM1, IGFBP3, IL1RL1, KCND3, KCNE4, KCNQ5, KCTD16, LMCD1, LRRN4, MASP1, MEST, NFATC2, NIPAL3, NOX5, NUCB1, P4HA3, PABPC4L, PAPPA, PCDH12, PLD1, PRCP, PROK1, RAB27B, S1PR1, SARM1, SCN…	0.00231638	1.54057	0.00476112	ECM Organization
hsa-miR-363-5p	1460	36	ABCA9, ART4, BDKRB2, CD93, CDKN2B, COL4A6, COL5A1, CSGALNACT1, FAM163B, FSTL3, GALNT5, GFRA3, HOPX, IL7R, ITGA1, LRRC15, LTBR, MARCH3, PAPPA, PDLIM5, PLA2R1, PLN, PLVAP, PVR, SBSPON, SDF4, SGIP1, SLC2A10, SLIT3, ST3GAL1, STOM, TGM2, TMEM87B, TNFRSF9, TTR, VCAM1	0.00232061	1.77161	0.00476112	ECM Organization
hsa-miR-4685-3p	1716	41	CCDC80, CDH13, CDH5, DPP4, EHD3, ENDOD1, FAM114A1, FLT1, FSTL3, GREM2, HEATR5A, HEG1, IGFBP3, IL18R1, IL1R1, IL7R, KCND3, KCNQ5, LRRC32, LTBR, MMRN2, NIPAL3, NUCB1, P4HA2, P4HA3, PPIC, PTGS2, RAB27B, SARM1, SLC22A3, SLC4A4, SLC6A17, SLIT3, SPARC, ST3GAL1, TIMP3, TNFRSF9, TSLP, TXNDC15, UACA, VCAM1	0.00232218	1.72385	0.00476112	ECM Organization
hsa-miR-1286	3130	66	ABCA9, AKAP6, ALDH1L2, ARHGEF3, ARSI, ATP7B, BMP1, BMP10, C10orf54, C15orf41, C3, CCDC68, CCDC80, COL1A1, COL5A1, COLEC10, CTBS, EHD3, ERG, FAM46A, FIBIN, FN1, FNDC3B, FOSL2, GBP5, GLIS3, H2AFJ, HEG1, HGF, ICAM1, IL1R1, ITGA1, KCNE4, KCTD16, LAYN, LRP10, LRRC15, LRRC32, MAML2, NCOA7, NFATC2, NIPAL3, PAPPA, PLOD1, PRELP, PRR16, PVR, RAB27B, RSPO2, SARM1, SLC14A1, SLC22A2, SLC22A3, SLC4A4, SLC6A17,…	0.0023225	1.54781	0.00476112	ECM Organization
hsa-miR-1271-5p	1985	46	AKAP6, ARHGEF3, BCO2, BDKRB2, C10orf54, CCDC80, CDKN2B, COL1A1, COLEC10, CREB3L1, CTBS, DCN, EVI5, FNDC3B, FOSL2, HEATR5A, HGF, IGF1, IL33, IL6ST, IL7R, LAYN, LMCD1, LOX, LRP10, LRRC15, MARCH3, NOX5, NUCB1, PAPPA, PARM1, PLA2R1, PLD1, ROBO4, S1PR1, SBSPON, SLC22A2, SLC4A4, SLC6A17, SLIT3, ST3GAL1, TGFBR2, TMED10, TNFRSF9, TSPAN5, WISP1	0.00232625	1.67822	0.00476112	ECM Organization
hsa-miR-582-3p	2603	57	ABCA10, ADAM12, AKAP6, ANO1, BMP10, C10orf54, C15orf41, C3, CD55, CEBPD, CHRM2, CKAP4, COL3A1, COL4A5, COL4A6, COLEC10, CXCL14, DPP10, DPP4, ECE1, ENDOD1, ERVV-1, EVI5, FAM46A, FIBIN, FLT1, FOSL2, GBP2, GBP4, GLIS3, IGF1, IL33, KCNQ5, LMCD1, LRRC15, MAML2, NOX5, NXPE2, PAPPA, PLD1, PPIC, RAB27B, RELN, RSPO2, SHE, SLA, SLC22A3, SLC4A4, ST3GAL1, STXBP6, TBC1D8B, TBX20, TIMP3, TYRP1, VCAM1, WISP1, Y…	0.00234174	1.59799	0.00478352	ECM Organization
hsa-miR-628-3p	1836	43	ACVRL1, AKAP6, BMP10, CCDC68, CD69, CD93, CLEC1B, CLEC2B, COLEC10, DCN, EGFL6, ERVV-1, EVI5, FNDC3B, GALNT1, GBP1, IGFBP3, ITGA1, KCND3, KCNQ5, KCTD16, LAYN, LOX, LRRC15, MATN2, MSRB3, PABPC4L, PARM1, PLD1, PLN, PRR16, PTGS2, PVR, RAB27B, SHE, SLC4A4, STOM, TBC1D8B, TFPI, TGFBR2, TMEM87B, TYRP1, UACA	0.00235228	1.6909	0.00479573	ECM Organization
hsa-miR-302c-5p	4874	20	APC2, CNR1, CNTN5, CRISPLD2, DCX, HOXB2, KIF26B, MAB21L2, MECOM, MEIS2, NEFM, NELL1, NTRK2, PBX1, PCDH17, PRRX1, SORCS1, ST6GAL2, TSHZ2, UNC5C	0.000140807	3.53866	0.00483126	Limb Development
hsa-miR-942-3p	3015	15	ALX3, CNGA1, CRISPLD2, DCX, MCHR1, MEIS2, NTRK2, PBX1, RARB, SLC5A7, SORCS1, ST6GAL2, TSHZ2, TXK, UNC5C	0.000142366	3.80592	0.00483126	Limb Development
hsa-miR-27a-3p	3901	103	ABCB1, ABHD15, ACSS1, ADAP2, ADCK3, ANKRD34B, AQP6, C17orf51, C1orf115, C1QL4, CD302, CDADC1, CLK2, CXCL16, DMRT3, EPHA6, EXOC8, FAM199X, FAM81A, FBXL8, FGF5, FOXD2, FOXP2, FRK, GBX1, GFI1, GJA3, GOLGA8K, GPR180, GPRIN3, HAP1, HCAR1, HLA-B, HLA-DOA, HLA-DOB, HNF4G, HOXD11, HOXD13, HPCAL4, HSPA4L, ICAM2, IRF8, ITGAL, KLF12, KRTAP19-1, LHX4, LHX9, LMBRD2, LONRF2, LRRK2, MAN2A2, MFSD6, MGAT4A, MOCOS…	0.00145397	1.45724	0.00491826	Transcription Regulation
hsa-miR-338-5p	4191	18	CHODL, CNR1, CNTN5, CRISPLD2, DCX, GOLIM4, HOXB2, MECOM, MEIS1, MEIS2, NEFM, NTRK2, PCDH17, RARB, SLC5A7, ST6GAL2, TBX2, UNC5C	0.00015165	3.50146	0.00493645	Limb Development
hsa-miR-145-3p	2682	14	ASIC2, CNR1, CNTN5, CRISPLD2, DCX, HAND2, KIF26B, MAB21L2, NELL1, NTRK2, SORCS1, ST6GAL2, TXK, UNC5C	0.000156746	3.9075	0.00493645	Limb Development
hsa-miR-551b-5p	5475	21	CNR1, CNTN5, CRISPLD2, DCX, EPHA3, GOLIM4, HOXB2, KIF26B, MECOM, MEIS2, NELL1, NTRK2, PBX1, PCDH17, RARB, SLC5A7, SORCS1, ST6GAL2, TSHZ2, TXK, UNC5C	0.000163976	3.35953	0.00493645	Limb Development
hsa-miR-324-5p	2021	12	APC2, CHODL, CNTN5, CRISPLD2, DCX, MCHR1, MEIS2, PCDH17, SAMD11, ST6GAL2, TBX2, UNC5C	0.000164235	4.27144	0.00493645	Limb Development
hsa-miR-3591-5p	2576	73	ABHD15, ACSL1, C2orf88, C8orf34, DUSP19, EPHA5, EYA4, FGF5, FOXE1, FOXP2, FRK, GGPS1, GJA3, GPM6A, GPRIN3, HAP1, HLA-DOA, HLA-DOB, HMX3, HNF4G, HOXD11, HOXD13, HPCAL4, ITPKA, KAZALD1, KDM5C, KLHL11, LAMA3, LBX1, LHX4, LHX9, LMBRD2, LONRF3, MACROD2, MAN2A2, MFSD6, NCR3LG1, NDFIP2, ONECUT2, PAX1, PAX6, PDIK1L, PHF8, PI15, PLEKHH2, POM121L2, POU4F1, PROX1, PRRG4, RASEF, RNF150, RPRD1A, RTN1, RUNDC3B…	0.00146442	1.54159	0.00493772	Transcription Regulation
hsa-miR-641	1255	32	AFAP1L2, ARHGDIB, BMP6, CALCRL, CDH11, CDH13, CHPF2, CHSY3, COL21A1, DPP4, FLT1, GLIS3, H2AFJ, HEG1, IL6ST, KCTD16, LAYN, MSRB3, OLR1, PABPC4L, PLA2R1, PLXNB3, PRCP, PTGS2, RCN1, S1PR1, SELE, SGIP1, SLA, TIMP3, TMED10, TNFRSF9	0.00243868	1.82645	0.00496226	ECM Organization
hsa-miR-296-3p	2313	67	ABHD15, AGAP2, APOA1BP, ARL17A, BARX2, CORO6, DLX4, DNAJC22, E2F2, EDC3, EML5, EMX2, FAM199X, FHL1, FOXD2, FOXE1, FRK, GFI1, GPRIN3, HLA-DOA, HLA-DRB5, HOXD11, HPCAL4, IAH1, KAZALD1, KLF12, LHX4, LHX9, LMX1B, LONRF3, MAK, MED9, MFSD6, MKX, MR1, NCOR1, NCR3LG1, NKD2, NKX2-4, NKX2-8, NOD2, NTN1, ONECUT2, PAX1, PAX7, PAX9, PCSK6, PLIN4, PLP2, POU3F3, POU4F1, PPP4C, PROX1, RASEF, RIMS4, RNF40, SHISA2…	0.00147866	1.5719	0.0049698	Transcription Regulation
hsa-miR-6857-3p	3022	83	ABHD15, ACTN2, ADAM11, ARAP2, BRD2, BRINP3, C15orf40, CACNB4, CCNO, CNNM1, CNNM4, CXCL16, DUSP19, EML5, EML6, EN2, ENPP4, EPHA5, FAM81A, FOXC1, GFI1, GJA3, GNL1, GPR180, HAP1, HCAR1, HES7, HLA-DOA, HLA-DOB, HPCAL4, HS6ST3, IL2RG, KAZALD1, KCNC1, KDM5C, KLHL11, LHX4, LHX9, LONRF2, MCOLN2, MR1, MYOM3, NCOR1, NCR3LG1, NPTX1, NR2F2, NTN1, ONECUT2, PAX1, PAX6, PAX7, PDIK1L, PHF8, PI15, PLD6, PLEKHH2, …	0.00148415	1.50018	0.00497238	Transcription Regulation
hsa-miR-149-5p	3602	74	ACVRL1, AKAP6, ALDH1L2, ARHGEF3, BDKRB2, BMP10, C3, C7, CALCRL, CCDC68, CCDC80, CD93, CDH11, CEBPD, CHPF, CHRM2, COL16A1, COL4A6, COLEC10, CSRNP1, CTSB, DPP4, ENDOD1, ERVV-1, FAM163B, FIBIN, FSTL3, GBP2, HSPB6, HTRA1, IGF1, IL1R1, IL1RL1, IL6ST, ITGA1, ITGA11, KCND3, KCNQ5, KCTD16, LOX, LRP10, LRRC15, LRRC32, LRRN4, MAML2, MARCH3, MASP1, MFI2, MYH15, NFATC2, NOX5, PCDH12, PLN, PLXNB3, PRELP, PVR,…	0.00246303	1.51641	0.00500213	ECM Organization
hsa-let-7g-5p	124	7	COL1A1, COL1A2, FKBP14, FN1, HGF, SLC22A3, SYNPO2L	0.00248003	4.05622	0.00502695	ECM Organization
hsa-miR-302b-5p	4241	18	CHODL, CNR1, CNTN5, CRISPLD2, GOLIM4, HAND2, KIF26B, MECOM, MEIS1, NELL1, NTRK2, PBX1, PCDH17, PRRX1, SLC5A7, ST6GAL2, TSHZ2, UNC5C	0.00017749	3.45032	0.0051684	Limb Development
hsa-miR-6842-3p	3456	16	ALX3, APC2, DCX, EPHA3, GOLIM4, ISM1, KIF26B, MEIS1, MEIS2, NTRK2, PBX1, PCSK1N, SORCS1, ST6GAL2, TSHZ2, UNC5C	0.000181778	3.60301	0.0051684	Limb Development
hsa-miR-6716-3p	273	11	C3, CD93, COL1A1, COLEC10, DRAM1, EGFLAM, EVI5, FOSL2, IL6ST, P4HB, TBX4	0.00258488	2.86336	0.00522941	ECM Organization
hsa-miR-187-5p	2762	77	BMI1, BMP8B, BRINP3, C11orf70, C17orf51, C1orf115, C8orf33, CACNB4, CRHR1, CXorf57, DMRT3, DUSP19, E2F2, EMX2, EPHA5, EXOC8, EYA4, FAM199X, FEM1B, FGF5, FGF9, FOXP2, GNL1, GOLGA8K, GPM6A, GPRIN3, GRID1, H1F0, HAP1, HCAR1, HDAC8, HES7, HNF4G, HOXD10, HS6ST3, KAZALD1, KLF12, KLHL11, KPNA5, LAMA4, LHX4, LHX9, LONRF2, LYSMD1, MCOLN2, MGAT4A, MR1, MYOM2, NDFIP2, NKX2-1, OLIG2, ONECUT2, OPHN1, PAX1, PA…	0.00158881	1.5182	0.00530612	Transcription Regulation
hsa-miR-326	2467	70	ABHD15, ACTN2, AQP6, C1orf115, C5orf63, CCNO, CNNM4, DCT, DMBX1, DMTN, DNAJC22, DUSP19, DUSP9, E2F2, EPHA5, ERAP2, EXOC8, FAM132B, FBXL3, FOXE1, FRK, GBX1, GJA3, GPRIN3, HAP1, HLA-B, HLA-DOA, HLA-DRB1, HMX3, HSPA4L, KAZALD1, KCNIP3, KCNJ11, KIAA0100, KLHL11, LAMA4, LHX9, LONRF2, MAN2A2, MFSD6, MGAT4A, MOCOS, MPI, MYOM2, MYT1, NKX2-1, NOD2, NPTX1, NTN1, OTUD1, PAX1, PHF8, PLIN4, POU3F3, POU4F1, PR…	0.00159446	1.5394	0.00530813	Transcription Regulation
hsa-miR-16-5p	662	20	ART4, BCO2, C10orf54, C15orf41, CCDC68, DLL4, EVI5, FOXF1, HGF, IGF1, KCNE4, LUM, NFATC2, P4HA2, PABPC4L, PDLIM5, PTGS2, RSPO2, TBC1D8B, TBX20	0.00262987	2.14842	0.00531022	ECM Organization
hsa-miR-139-3p	2505	55	ADAM12, AKAP6, ALDH1L2, BDKRB2, C1QTNF1, C7, CD93, CDH5, CFI, CKAP4, COL4A1, COPZ2, CTBS, CTSB, ECE1, ERP27, ERVV-1, ERVV-2, FAM114A1, FBLN5, FLT1, FSTL3, GFRA3, GREM2, HEATR5A, HEG1, HGF, IL6ST, KCNE4, KCTD16, LAYN, LRRC15, LRRC32, MFI2, NUCB1, NXPE2, OLR1, PCDH12, PDLIM5, PRELP, RAB27B, SARM1, SDPR, SLC2A10, SRPX2, ST3GAL1, STOM, TBX20, TFPI, TGFBR2, TGFBR3, THBD, TIMP3, TTR, WNT2	0.00265314	1.59847	0.00534305	ECM Organization
hsa-miR-6769b-3p	1089	29	ANO1, ART4, BDKRB2, C1QTNF1, COL4A5, DPP10, ERP27, FIBIN, FKBP14, FSTL3, GALNT5, HEG1, HRH1, KCTD16, LRRC15, MAML2, MFAP5, NUCB1, PLA2R1, POFUT2, RRAD, S1PR3, SARM1, SELE, SLC4A4, SRPX2, TNFAIP3, VTN, WNT2	0.00265629	1.90557	0.00534305	ECM Organization
[truncated: 5,436 more rows]
