# Supplementary material for: The Transcription Factor-microRNA Regulatory Network during hESC-chondrogenesis
Source: Sci Rep. 2020 Mar 16;10:4744. doi: 10.1038/s41598-020-61734-4 (PMC7075910; doi:10.1038/s41598-020-61734-4)
Supplement: Supplementary file 11 — Supplementary information11 [file 41598_2020_61734_MOESM11_ESM.xlsx]

## Sheet: DE miRs and Fishers Enrichment
	ECM Target Enrichment						hESC vs Chon DE
miRNA	Number_miRNA_Targets	Intersection	Shared_Targets	P_val	Odd_Ratio	FDR	logFC	FDR
hsa-miR-29c-3p	39	10	ADAM12, COL15A1, COL1A1, COL1A2, COL21A1, COL3A1, COL4A1, COL4A2, FBN1, SPARC	1.87193e-10	23.6721	8.20531e-09	1.40757	0.0403535
hsa-miR-3130-5p	1042	41	ABCA8, ADAMTSL5, C3, C7, CD82, CDKN2B, CLEC1B, COL1A1, COL5A1, COLEC10, CTSB, DLL4, EHD3, FBLN2, FNDC3B, GALNT1, GALNT5, GBP5, HEG1, IGF1, IL1RL1, KCND3, KCNE4, LMCD1, LOX, LRRC15, LTBR, OSMR, P4HA2, PCDH12, PLOD1, RASGRP3, SARM1, SLC4A4, SLC6A17, SYNPO, TIMP3, TNFRSF9, TXNDC5, TYRP1, VTN	1.13999e-08	2.98128	2.14155e-07	0.345046	0.684866
hsa-let-7f-1-3p	1082	40	ABCA9, ADAM12, ALDH1L2, ARHGEF3, BDNF, CCDC68, CD55, CD82, COL4A1, CTBS, DCN, DRAM1, ERP27, FAM114A1, FBLN5, FLT1, FNDC3B, FOXF1, GBP4, GLIS3, H2AFJ, HRH1, IGFBP3, IL1R1, LRRC32, LTBP1, MAML2, MASP1, NFKBIZ, PDLIM5, PITX2, PTGS2, SHE, SLC22A3, SLC2A10, SLC4A4, STXBP6, TMED10, TYRP1, WISP1	9.39484e-08	2.77888	1.04036e-06	2.13399	0.145993
hsa-miR-211-5p	749	27	ADAM12, BDNF, CDH5, CHRM2, CHSY3, CXCL14, DPP4, EMCN, ENDOD1, EVI5, FAP, FLT1, GBP3, GLIS3, H2AFJ, KCNA3, KCTD16, LTBP1, LTBR, P4HA2, PVR, S1PR1, SLC6A17, SLIT3, SPARC, TBX20, TSPAN5	3.21331e-05	2.62943	0.000124738	-3.20321	1.54692e-05
hsa-miR-5696	6072	161	ABCA10, ABCA8, ADAM9, ALDH1L2, ANO1, ARHGEF3, BCO2, BDKRB2, BDNF, BMP10, BMP6, C3, C7, CALCRL, CCDC68, CCDC80, CCL2, CD55, CD93, CDH11, CDH13, CDKN2B, CEBPD, CFI, CHRM2, CHSY3, CKAP4, CLEC1B, CLUL1, COL1A2, COL4A6, COLEC10, CRHBP, CSRNP1, CTHRC1, DPP10, DRAM1, ECE1, EHD3, EMCN, ENDOD1, ERG, ERLEC1, EVI5, F5, FAM114A1, FAM46A, FBN1, FIBIN, FKBP14, FN1, FOSL2, FOXF1, GALNT1, GALNT5, GBP2, GBP5, GGT…	3.60613e-17	2.614	3.79365e-14	1.93557	0.115846
hsa-miR-1272	2934	90	ABCA10, AKAP6, ART4, BCO2, C15orf41, C1S, C7, CALCRL, CCDC68, CCDC80, CD55, CDH11, CDH13, CHRM2, COL21A1, COLEC10, CSRNP1, CTBS, DPP10, DRAM1, EGFL6, EHD3, ENDOD1, ENTPD3, ERG, F5, FAM114A1, FAM46A, FBN1, FKBP14, FOSL2, GALNT5, GBP1, GBP3, GBP4, GLIS3, H2AFJ, HEG1, HTRA1, IGF1, IGFBP7, IL1RL1, IL6ST, KCTD16, LINGO2, LMCD1, LOX, LRP10, LRRC15, LRRC32, LUM, MORC4, NCOA7, NNMT, NOX5, NXPE2, OSMR, P4…	5.27334e-12	2.5345	5.04323e-10	-3.39598	5.49323e-05
hsa-miR-543	4730	131	ABCA10, ADAM12, ADAM9, AKAP6, ALDH1L2, ARHGEF3, ATP7B, BDNF, BMP10, C15orf41, C3, C7, CALCRL, CCDC80, CCL2, CD55, CDH11, CDH13, CDKN2B, CEBPD, CHPF2, CHRM2, CHSY3, CLEC2B, COL15A1, COL16A1, COL1A2, COL21A1, COL4A2, COL5A1, COLEC10, CRHBP, CSRNP1, CTBS, CTHRC1, CXCL1, CXCL14, DPP10, DPP4, DRAM1, EHD3, EMCN, ENDOD1, ERG, EVI5, F5, FBN1, FIBIN, FKBP7, FN1, FNDC3B, FOSL2, FOXF1, GALNT1, GBP1, GBP4, G…	1.28989e-14	2.50475	6.78483e-12	0.416816	0.820292
hsa-miR-144-3p	3624	105	ADAM12, AFAP1L2, ALDH1L2, ARHGEF3, ART4, ASAH1, BDNF, C10orf54, C15orf41, C3, C7, CALCRL, CCDC68, CCDC80, CD55, CD93, CDH11, CDH5, CDKN2B, CHSY3, COL4A1, DLL4, DPP10, ECE1, EMCN, ENDOD1, ERLEC1, ERVV-1, EVI5, FAM114A1, FAM46A, FBN1, FIBIN, FILIP1L, FKBP14, FKBP7, FMOD, FN1, FOSL2, FOXF1, GALNT1, GALNT5, GBP2, GBP4, HEATR5A, HEG1, HGF, HTRA3, IGF1, IGFBP7, IL7R, ITGA1, KCND3, KCNQ5, MAML2, MARCH3,…	1.4973e-12	2.46089	2.25023e-10	-1.13711	0.31796
hsa-miR-219a-1-3p	2070	65	AFAP1L2, AKAP6, ARHGEF3, ATP7B, BCO2, BMP10, C10orf54, C3, C7, CALCRL, CD55, CD82, CKAP4, CLEC1B, COL4A2, COLEC10, CTBS, EHD3, ENDOD1, ERG, FKBP14, FLT1, FN1, FNDC3B, FOSL2, GALNT5, GBP2, GLIS3, HGF, HTRA1, IGFBP3, ITGA1, ITGA11, KCND3, LINGO2, LOXL4, LRRC32, LTBR, MALL, MASP1, MORC4, NNMT, NOX5, OLR1, PABPC4L, PAPPA, PPIC, PRCP, ROBO4, SLC14A1, SLC22A2, SLC4A4, SLIT3, ST3GAL1, STXBP6, SULF2, SVE…	4.36566e-09	2.45202	1.02059e-07	0.995292	0.195238
hsa-miR-6844	4297	120	ABCA10, ADAM12, AKAP6, ART4, BDKRB2, BDNF, BIK, C15orf41, C1QTNF1, C7, CALCRL, CCDC80, CDH11, CDH13, CEBPD, CHRM2, CLEC2B, COL15A1, COL1A1, COL21A1, COL3A1, COL5A1, COLEC10, CPA4, CRHBP, CTBS, DPP10, DPP4, EHD3, EMCN, ENDOD1, ERG, F5, FAM46A, FBLN5, FBN1, FKBP7, FLT1, FMOD, FNDC3B, FOSL2, FOXF1, GALNT1, GALNT5, GBP1, GBP3, GBP4, GLIS3, GREM2, HRH1, HSPB6, HTRA1, IGFBP7, IL6ST, IL7R, ITGA1, ITGA11…	2.18892e-13	2.45019	6.18097e-11	0.567834	0.578327
hsa-miR-130b-5p	4694	127	ABCA10, ADCY4, AKAP6, ARSI, ART4, ASAH1, BDKRB2, BMP10, C10orf54, C15orf41, C3, C7, CD55, CD82, CD93, CDKN2B, CHRM2, CHSY3, CLEC2B, COL1A2, COL21A1, COLEC10, CREB3L1, CTBS, DPP10, DPP4, DRAM1, ECE1, EGFLAM, EHD3, ENDOD1, ERG, ERP27, ERVV-1, F5, FAM114A1, FAM163B, FAM46A, FIBIN, FLT1, FN1, FNDC3B, FOSL2, GALNT1, GALNT5, GBP2, GLIS3, GREM2, HEG1, HGF, HOPX, HRH1, HTRA1, IGFBP3, IL1RL1, IL6ST, ITGA1…	2.93772e-13	2.40061	6.18097e-11	-0.336025	0.69261
hsa-miR-31-3p	1857	58	ALDH1L2, ART4, BDKRB2, BMP10, C7, CALCRL, CCDC80, CD55, CD93, CDH13, CHRM2, CHSY3, CLEC2B, COL4A5, COL4A6, COL5A1, CTSB, EHD3, EVI5, FAM114A1, FNDC3B, FOSL2, GALNT1, GALNT5, GBP2, GLIS3, HOPX, IGF1, IL1RL1, ITGA1, KCNA3, KCNQ5, LMCD1, LUM, MALL, MFAP5, MORC4, NFATC2, NIPAL3, OSMR, P4HA2, PABPC4L, PAPPA, PLA2R1, PPIC, PRELP, PVR, RAB27B, SLC14A1, SLC6A17, SLIT3, TFPI2, TNFRSF9, TTR, TXNDC15, VCAM1…	4.95545e-08	2.39959	6.08597e-07	0.548076	0.541911
hsa-miR-1270	3376	97	ABCA9, ADAM12, ADAMTSL5, AFAP1L2, AKAP6, ALDH1L2, ARSI, ASAH1, ATP7B, BDKRB2, BMP10, C1QTNF1, C1S, C7, CCDC80, CD55, CDH11, COL4A1, COL4A5, COLEC10, CSRNP1, CTBS, CTSB, DLL4, DPP10, ECE1, EHD3, EMCN, ERVV-1, FAM46A, FBLN5, FBN1, FKBP7, FN1, FOSL2, GALNT1, GBP2, GBP4, GFRA3, GREM2, HEATR5A, HEG1, HGF, IGF1, IL6ST, IL7R, ITGA1, KCNA3, KCNE4, KCTD16, LMCD1, LRP10, LRRC15, LRRC32, LTBR, MALL, MARCH3,…	3.04054e-11	2.38544	1.99915e-09	-0.854956	0.469056
hsa-miR-324-5p	2021	62	ACVRL1, ADAM12, ARHGEF3, ARSI, C3, C7, CALCRL, CCDC68, CCDC80, CD69, CD93, CDKN2B, CHRM2, COL1A1, COL4A5, COL4A6, COLEC10, CTSB, EHD3, ENDOD1, EVI5, FAM163B, GALNT1, GBP2, GBP4, GJA4, HEG1, HRH1, HTRA1, IGF1, IL18R1, ITGA1, LMCD1, LRRC15, MAML2, MARCH3, MFI2, NFATC2, NIPAL3, NUCB1, P4HA3, PAPPA, PITX2, PLD1, PLVAP, POFUT2, PRELP, PTGS2, PVR, S1PR1, SHE, SLA, SLC4A4, SMCO3, SYNPO, TBX20, TGFBR2, T…	3.03472e-08	2.37195	4.25669e-07	2.03101	0.00341765
hsa-miR-27b-5p	2097	64	ABCA10, ACVRL1, ADAMTSL5, BMP10, C1QTNF1, C1S, CCDC80, CD55, CDH11, CDH13, CDH5, CDKN2B, CKAP4, CLEC1B, CTSB, CXCL1, DPP10, DRAM1, EHD3, ENDOD1, F5, FAM114A1, FKBP14, FLT1, FMOD, FOSL2, GLIS3, HEG1, IGFBP3, ITGA1, KCND3, KCTD16, LMCD1, LRP10, LRRC15, MAML2, MATN2, MFAP5, MSRB3, NFATC2, NOX5, NUCB1, PARM1, POFUT2, PRCP, PVR, RCN3, SLA, SLC22A3, SLIT3, SPARC, SRPX2, SULF2, SYNPO2L, SYT10, TBX20, TG…	1.81487e-08	2.36851	3.07942e-07	0.703246	0.40291
hsa-miR-889-3p	4149	114	ABCA9, ADAM12, ADAM9, AKAP6, ALDH1L2, ARHGEF3, ART4, BDNF, BMP10, C15orf41, CALCRL, CCDC68, CCDC80, CD55, CD82, CDH5, CDKN2B, CEBPD, CHRM2, CLEC1B, COL3A1, COLEC10, CTBS, DCN, DPP10, DRAM1, EMCN, ENTPD3, EVI5, F5, FAM114A1, FAM46A, FIBIN, FKBP14, FKBP7, FLT1, FN1, FOSL2, GALNT1, GALNT5, GBP4, GREM2, HGF, HOPX, IGF1, IL18R1, IL1R1, IL33, IL6ST, ITGA1, KCNA3, KCNQ5, KCTD16, LINGO2, LOX, LUM, MARCH3…	4.75295e-12	2.36033	5.00011e-10	-1.02217	0.401219
hsa-miR-4652-3p	5396	139	ABCA10, ABCA8, ABCA9, ACVRL1, ADAM12, ADAM9, AKAP6, ALDH1L2, ARHGEF3, ART4, BCO2, BDNF, BMP10, BMP6, C1QTNF1, C7, CALCRL, CCDC80, CD55, CD69, CD82, CDKN2B, CHRM2, CHSY3, CKAP4, COL15A1, COL21A1, COL4A2, COL4A5, COLEC10, CPA1, CREB3L1, CSRNP1, CTSB, CXCL1, CXCL14, DLL4, DRAM1, EGFL6, EHD3, ERG, EVI5, F5, FAM114A1, FBN1, FKBP14, FLT1, FOSL2, FOXF1, GALNT1, GALNT5, GBP1, GBP2, GBP4, GBP5, GLIS3, H2A…	4.02046e-13	2.33152	7.04921e-11	-4.35919	0.00045202
hsa-miR-425-5p	2902	84	ABCA10, ABCA8, ADAM9, AKAP6, ART4, BCO2, BMP10, CALCRL, CCDC80, CD55, CDH11, CHSY3, CLEC2B, COL5A1, COLEC10, CSGALNACT1, CTBS, ENDOD1, ENTPD3, ERG, ERLEC1, EVI5, FAM114A1, FBN1, FIBIN, FKBP7, FOSL2, GALNT1, GBP2, GBP4, GBP5, GLIS3, H2AFJ, HEG1, HGF, HTR2B, IGFBP3, IL6ST, ITGA1, KCTD16, LAYN, LMCD1, LOX, MEST, NCOA7, NNMT, NUCB1, OLR1, PABPC4L, PAPPA, PDLIM5, PLD1, POSTN, PPIC, PRR16, PTGS2, RCN1,…	7.91589e-10	2.33145	2.37929e-08	0.175754	0.847481
hsa-miR-586	3250	92	ABCA10, ABCA9, ADAM12, ADAM9, AKAP6, ALDH1L2, ARHGEF3, ART4, C1S, CALCRL, CCDC68, CCDC80, CD93, CDH11, CDH13, CHRM2, CKAP4, CLEC1B, COLEC10, CSGALNACT1, CTSB, DCN, DPP10, DRAM1, EHD3, ENDOD1, FAM46A, FLT1, FOSL2, GALNT5, GBP1, GBP2, GBP4, GREM2, HEATR5A, IFNGR1, IGF1, IGFBP7, IL1R1, IL6ST, IL7R, KCNA3, KCND3, KCNQ5, KCTD16, LAYN, LMCD1, LOX, LRP10, MALL, MATN2, MSRB3, NCOA7, NFATC2, NIPAL3, NOX5,…	2.46439e-10	2.31417	9.60198e-09	-0.452626	0.764576
hsa-miR-186-5p	6067	151	ABCA10, ABCA9, ACVRL1, ADAM12, AKAP6, ALDH1L2, ARHGDIB, ARHGEF3, ART4, ASAH1, BDKRB1, BDKRB2, BDNF, BMP10, BMP6, C15orf41, C1QTNF1, C1S, C3, C7, CCDC80, CD55, CD93, CDH11, CDH13, CEBPD, CFI, CHRM2, CHSY3, CKAP4, CLEC1B, COL15A1, COL3A1, COL4A1, COL4A2, COL4A5, COL4A6, COL5A1, CPQ, CRHBP, CSRNP1, CTBS, CXCL1, CXCL14, DPP10, DPP4, DRAM1, EGFL6, EHD3, EMCN, ENDOD1, EVI5, FAM46A, FBLN2, FBLN5, FBN1, …	2.93698e-13	2.3089	6.18097e-11	0.540374	0.419745
hsa-miR-6764-3p	2571	75	ABCA10, ACVRL1, ADAM12, ARHGEF3, ARSI, ART4, BCO2, BDKRB2, BDNF, BMP10, C10orf54, C1QTNF1, C1S, C3, CD55, CDH5, CHRM2, COL4A1, COL4A6, COLEC10, CSRNP1, CTBS, EHD3, ENDOD1, F5, FAM163B, FAM46A, FBLN2, FIBIN, FKBP14, GALNT5, GBP2, GBP4, GLIS3, HRH1, ICAM1, IGFBP3, IL33, IL6ST, ITGA11, KCTD16, LRP10, LRRC15, MAML2, MASP1, MEST, MYH15, NCOA7, NFATC2, NIPAL3, NNMT, NOX5, NUCB1, OLR1, PAPPA, PPIC, RAB2…	5.35791e-09	2.30447	1.17427e-07	1.54102	0.172792
hsa-miR-215-5p	1653	50	ADAM12, C3, CCDC68, CCDC80, CD93, CHRM2, COL3A1, COL4A2, COL5A1, DPP10, DYNLT3, EGFLAM, EMCN, ENTPD3, FAM46A, FNDC3B, FOSL2, GALNT5, GBP2, GREM2, HEATR5A, HTRA1, IL1R1, IL6ST, KCND3, KCNE4, KCTD16, LAYN, LRP10, LRRC32, MAML2, MYH15, NIPAL3, NOX5, PAPPA, PCDH12, PDLIM5, PLN, PRELP, RAB27B, RCN1, ROBO4, S1PR1, SARM1, SHE, SLC46A3, SPARC, SYNPO2L, SYT10, TMED10	1.18715e-06	2.27635	8.38178e-06	3.09443	1.40619e-05
hsa-miR-33a-5p	3384	94	ADAM12, ADAM9, AKAP6, ALDH1L2, C10orf54, C1S, CALCRL, CCDC80, CD55, CD93, CDH11, CHRM2, CHSY3, CLUL1, COL4A1, COL5A1, COLEC10, CTBS, DPP10, DRAM1, EGFLAM, ENDOD1, ENTPD3, ERG, EVI5, FAM114A1, FAM46A, FIBIN, FLT1, FNDC3B, FOXF1, FSTL3, GALNT1, GBP2, GREM2, HEATR5A, HEG1, HGF, HTRA1, IGF1, IL1R1, IL1RL1, IL6ST, ITGA1, ITGA11, KCND3, KCNQ5, KCTD16, LAYN, LOX, MAML2, MASP1, MATN2, MGP, MSRB3, MYH15, …	4.75226e-10	2.27292	1.56231e-08	0.452077	0.596692
hsa-miR-3171	1917	57	ADAM12, ADAMTSL5, ALDH1L2, BDNF, CALCRL, CCDC80, CD55, CHSY3, CLEC1B, COL4A5, CTBS, CXCL14, EHD3, ENDOD1, ERG, EVI5, FAM46A, FIBIN, FILIP1L, FKBP14, FOSL2, FOXF1, GBP2, IL6ST, ITGA1, KCND3, KCTD16, LRP10, LTBP3, MSRB3, NFATC2, NIPAL3, NOX5, OSMR, PABPC4L, PAPPA, PCOLCE2, POFUT2, PPIC, PTGS2, PVR, RAB27B, RSPO2, S1PR1, SARM1, SLC22A3, SLIT3, STOM, TBC1D8B, TBX20, TGFBR2, TMED10, TMEM87B, TSLP, TTR…	4.38016e-07	2.26545	3.82352e-06	-1.87214	0.0361932
hsa-miR-374b-3p	2981	84	ABCA8, ADAM12, AKAP6, ALDH1L2, ANO1, C15orf41, C3, C7, CCDC68, CCL2, CD55, CD93, CDKN2B, CHRM2, CLEC1B, CLEC2B, COL4A1, CSGALNACT1, CTBS, CTSB, DRAM1, EHD3, EMCN, ERG, F5, FAM114A1, FAM163B, FAM46A, FIBIN, FKBP14, FLT1, FOSL2, GBP5, GREM2, HEATR5A, HEG1, HOPX, HRH1, IGF1, IL1RL1, ITGA1, ITGA11, KCND3, KCNQ5, LAYN, LRP10, MFAP5, NFATC2, NID2, NOX5, OSMR, PAPPA, PLA2R1, PLN, PPIC, PVR, RCN1, RELN, …	2.44876e-09	2.25843	6.28317e-08	-0.458135	0.498579
hsa-miR-92a-1-5p	2194	64	ABCA9, ADAM12, AKAP6, ATP7B, BDKRB2, CCDC68, CD55, CD82, CD93, CDH11, CDH5, CHSY3, COL15A1, COLEC10, CPA4, CTBS, CXCL14, DLL4, EHD3, ERG, ERP27, FLT1, FN1, FOSL2, GBP2, GBP5, H2AFJ, IFIT3, IGF1, IL6ST, ITGA1, KCND3, KCTD16, LRP10, MARCH3, MFAP5, MMRN2, NOX5, PAPPA, PRELP, PVR, RAB27B, RASGRP3, ROBO4, RRAD, S1PR3, SARM1, SLA, SLC22A3, SLC4A4, SLC6A17, SLIT3, SMCO3, SOD3, SPARC, SYNPO, SYNPO2L, SYT…	1.06533e-07	2.24961	1.16743e-06	-1.35435	0.0463318
hsa-miR-518a-5p	4599	120	ADAM12, ADAM9, AKAP6, ANO1, ARHGEF3, BDNF, BMP10, C10orf54, C3, C7, CALCRL, CCDC68, CCDC80, CD55, CD69, CD93, CDH11, CDH13, CDKN2B, CEBPD, CLEC1B, COL15A1, COL1A1, COL4A1, COLEC10, CPZ, CSGALNACT1, CSRNP1, CTBS, CTSB, CXCL14, DPP10, DPP4, EHD3, ENDOD1, F5, FAM114A1, FBLN5, FBN1, FIBIN, FILIP1L, FKBP10, FKBP14, FKBP7, FOSL2, GALNT5, GBP1, GBP2, GBP4, GLIS3, HEG1, HGF, HRH1, IFIT3, IL1R1, IL6ST, IL…	2.25058e-11	2.24574	1.70208e-09	-5.07979	1.88722e-05
hsa-miR-6895-3p	3592	98	ACVRL1, ADAMTSL5, ALDH1L2, ARHGEF3, ART4, BDNF, C10orf54, CALCRL, CCDC68, CCDC80, CD55, CD93, CDH11, CDH13, CEBPD, CHRM2, CHSY3, CKAP4, COL1A1, COL4A6, COLEC10, COPZ2, CPA4, CTBS, CTSB, DPP10, EGFLAM, EHD3, ENTPD3, ERLEC1, ERP27, EVI5, F5, FAM114A1, FAM163B, FBLN2, FIBIN, FKBP7, FMOD, FNDC3B, FOSL2, GALNT5, GBP4, GLIS3, GREM2, GRIA3, IL18R1, IL33, IL6ST, ITGA1, KCNE4, KCTD16, LOXL4, LRRC15, MSRB3…	4.75221e-10	2.24535	1.56231e-08	2.37633	0.0488026
hsa-miR-100-3p	2632	75	ABCA10, ALDH1L2, ART4, BCO2, BDKRB2, BDNF, C3, CCDC80, CD55, CHRM2, COL16A1, COL4A1, COL4A5, COLEC10, CXCL8, DPP10, DPP4, EHD3, ENDOD1, EVI5, FAM46A, FIBIN, FKBP7, FNDC3B, FOSL2, GALNT1, GBP1, GBP2, GJA4, HOPX, HRH1, HTRA3, IFNGR1, IGFBP3, IL6ST, KCNE4, KCTD16, LOX, LRRC32, LTBP1, LTBR, MFAP5, MFI2, NCOA7, NFATC2, NIPAL3, NOX5, NUCB1, OSMR, P4HA2, PLA2R1, PLN, POFUT2, PRCP, PRELP, PVR, RAB27B, RC…	2.02459e-08	2.24239	3.19093e-07	3.41292	0.00476503
hsa-miR-1305	5721	142	ABCA10, ACVRL1, ADAM12, ADAM9, AFAP1L2, AKAP6, ARHGEF3, BDNF, BMP10, C15orf41, CALCRL, CCDC80, CD55, CD93, CDH11, CDKN2B, CHSY3, CKAP4, COL15A1, COL1A2, COL21A1, COL3A1, COL4A1, COL5A1, COLEC10, CSRNP1, CTBS, CTSB, CXCL1, DCN, DPP4, EHD3, EMCN, ENDOD1, ERG, ERP27, EVI5, F5, FAM114A1, FAM163B, FAM46A, FBN1, FIBIN, FKBP14, FKBP7, FN1, FNDC3B, FOSL2, GALNT1, GALNT5, GBP1, GBP2, GREM2, H2AFJ, HEATR5A…	4.64039e-12	2.23644	5.00011e-10	0.0437969	0.964134
hsa-miR-19a-3p	2643	75	ACVRL1, ADAM12, AKAP6, BDKRB2, BMP10, BMP6, C7, CCDC80, CD55, CD69, CD93, CDH13, CDKN2B, CLUL1, COL1A2, CSGALNACT1, EGFLAM, ENDOD1, ERG, EVI5, F5, FAM46A, FBN1, FLT1, FNDC3B, FOSL2, GALNT1, GBP2, GLIS3, HEG1, HGF, HTRA1, IL18R1, IL33, IL6ST, ITGA1, ITGA11, KCND3, KCNQ5, LRP10, LRRC32, LTBR, MARCH3, MATN2, MSRB3, NFATC2, NOX5, OLR1, PARM1, PCDH12, PLN, POSTN, PRCP, RELN, SARM1, SCN3A, SDPR, SGIP1,…	2.17048e-08	2.2315	3.30594e-07	0.381848	0.690262
hsa-miR-302c-5p	4874	125	ABCA10, ADAM12, ADAM9, AFAP1L2, AKAP6, ALDH1L2, ART4, ASAH1, BCO2, BDNF, BMP10, C15orf41, CALCRL, CCDC68, CCDC80, CCL2, CD55, CDKN2B, CEBPD, CHRM2, CHSY3, COL21A1, COL4A1, COL4A6, COL5A1, COLEC10, CPA4, CSGALNACT1, CTBS, CXCL14, DCN, DPP10, DPP4, DRAM1, EHD3, EMCN, ENDOD1, EVI5, F5, FAM114A1, FAM46A, FAP, FBN1, FIBIN, FKBP7, FLT1, FN1, FOSL2, GALNT1, GBP1, GBP2, GLIS3, GREM2, HEG1, HRH1, ICAM1, I…	2.26513e-11	2.22585	1.70208e-09	-5.75296	5.70045e-08
hsa-miR-3938	2652	75	ABCA10, ACVRL1, ADAM9, ALDH1L2, ANO1, ARSI, BDKRB2, C1S, C7, CALCRL, CCDC68, CCDC80, CDH11, CDKN2B, CHSY3, COL16A1, COL1A1, COLEC10, CTBS, DLL4, DPP10, DYNLT3, ECE1, EHD3, ENDOD1, ERVV-1, FIBIN, FKBP14, FLT1, FNDC3B, FOSL2, GALNT1, GBP2, GBP4, HEG1, ICAM1, IL6ST, IL7R, ITGA1, KCND3, KCNQ5, KCTD16, LMCD1, LRP10, LRRC15, MALL, MASP1, MORC4, NFATC2, NFKBIZ, NIPAL3, NUCB1, P4HA2, POFUT2, PRELP, RAB27…	2.33285e-08	2.22267	3.45657e-07	-0.270946	0.780562
hsa-miR-509-3p	1436	43	ART4, BDKRB2, C1QTNF1, CALCRL, CHRM2, CLEC1B, CTBS, EMCN, ENDOD1, ENTPD3, FBN1, FLT1, FOSL2, GBP1, GLIS3, IGF1, IL1RL1, ITGA1, KCNQ5, KCTD16, LOXL4, LRRC15, NNMT, NOX5, PAPPA, PCDH12, PROK1, PTX3, PVR, RAB27B, SARM1, SGIP1, SLC22A3, SLC2A10, SLC4A4, SPARC, SRPX2, STOM, SYT10, TBX20, TFPI2, TGFBR2, TIMP3	1.15341e-05	2.22	5.36895e-05	0.551958	0.622174
hsa-miR-6818-5p	2983	83	ACVRL1, ADAM12, ADAMTSL5, AKAP6, ALDH1L2, ATP7B, BCO2, BDKRB2, BDNF, BMP10, C10orf54, C1QTNF1, C3, CALCRL, CCDC68, CCDC80, CD93, CDH11, CHSY3, COL5A1, CTBS, EGFLAM, EMCN, ERVV-1, EVI5, F5, FAM163B, FNDC3B, FOSL2, GALNT1, GBP2, GBP4, GLIS3, GREM2, H2AFJ, HEG1, HRH1, HSPG2, IL1RL1, IL6ST, IL7R, ITGA1, KCND3, KCTD16, LINGO2, LRP10, LRRC32, MARCH3, MATN2, MORC4, MYH15, NFATC2, NNMT, NOX5, PAPPA, PLA2…	6.42402e-09	2.21971	1.36299e-07	1.91607	0.0463318
hsa-miR-3662	7041	165	ABCA10, ABCA9, ADAM12, ADAM9, AKAP6, ALDH1L2, ANO1, ARHGEF3, ASAH1, ATP7B, BDNF, C15orf41, C7, CALCRL, CCDC68, CCDC80, CD55, CD93, CDH11, CDH13, CHRM2, CHSY3, CKAP4, COL1A1, COL1A2, COL21A1, COL5A1, COLEC10, CPA4, CPZ, CSGALNACT1, CTBS, CTHRC1, CTSB, CXCL1, CXCL14, DCN, DLL4, DPP10, DPP4, DRAM1, EGFL6, EGFLAM, EHD3, EMCN, ENDOD1, ENTPD3, ERG, ERLEC1, EVI5, FAM114A1, FAM46A, FBLN2, FBLN5, FIBIN, F…	1.95711e-12	2.21642	2.5736e-10	0.358353	0.813036
hsa-miR-490-5p	2631	74	ACVRL1, AKAP6, ART4, BDNF, BMP10, C10orf54, C1QTNF1, C1S, C3, C7, CCDC68, CCDC80, CDH11, CDH5, CKAP4, CLEC1B, COL5A1, COLEC10, EHD3, ENDOD1, F5, FAM114A1, FIBIN, FLT1, FNDC3B, GALNT1, GBP4, GLIS3, H2AFJ, HEG1, HOPX, HRH1, HTR2B, HTRA1, IL1RL1, IL7R, ITGA1, KCTD16, LUM, MALL, MMRN2, MSRB3, NCOA7, NIPAL3, NOX5, OLR1, PARM1, PDLIM5, PLA2R1, PRELP, PTGS2, RAB27B, RASGRP3, RCN1, S1PR1, SBSPON, SELE, S…	3.58175e-08	2.20371	4.83077e-07	5.77173	0.000261885
hsa-miR-29a-5p	4013	106	ABCA10, ADAM12, ALDH1L2, ARHGEF3, ART4, BDNF, BMP10, C15orf41, C1QTNF1, C3, CCDC80, CD55, CD93, CDKN2B, CHSY3, CKAP4, CLEC1B, CLEC2B, COL4A5, COLEC10, CSRNP1, CTBS, CTSB, DLL4, DPP10, DRAM1, ECE1, EMCN, ENDOD1, ENTPD3, ERG, EVI5, FBN1, FIBIN, FKBP14, FLT1, FN1, GALNT1, GALNT5, GLIS3, GREM2, H2AFJ, HEATR5A, HGF, HOPX, HRH1, IGF1, IL1R1, IL6ST, IL7R, ITGA1, ITGA11, KCND3, KCNQ5, KCTD16, LAYN, LMCD1…	4.22422e-10	2.19998	1.56231e-08	1.06291	0.42635
hsa-miR-21-5p	1969	57	ACVRL1, ADAM9, AKAP6, ART4, CD55, CEBPD, COL4A1, COLEC10, CTBS, CTSB, DPP10, EHD3, EMCN, ENDOD1, ERG, FAM46A, FBN1, FKBP14, FOSL2, GBP1, GBP5, GREM2, HGF, ICAM1, IGFBP3, IL6ST, ITGA1, KCNA3, KCTD16, LRP10, LTBP1, MORC4, NOX5, NUCB1, PLA2R1, PLD1, PLN, POFUT2, PSG4, PTX3, PVR, RAB27B, RASGRP3, SBSPON, SGIP1, SHE, SNCAIP, SOD3, TBX20, TGFBI, TGFBR2, TGFBR3, THBD, TIMP3, TMED10, TNFAIP3, TYRP1	1.04669e-06	2.19807	7.5939e-06	1.36057	0.103225
hsa-miR-3617-5p	2803	78	ADAM12, ADAM9, AKAP6, BDKRB2, BDNF, C10orf54, CD55, CD69, CD93, CEBPD, COL4A6, COLEC10, CXCL1, DPP10, DYNLT3, ENDOD1, ERLEC1, ERP27, FBN1, FIBIN, FN1, FNDC3B, FOSL2, FOXF1, GBP1, GBP2, GBP4, GREM2, HEATR5A, HRH1, IGF1, IGFBP3, IL1R1, IL33, ITGA1, ITGA11, KCNE4, KCNQ5, LMCD1, LOX, LOXL4, LRRC15, MAML2, MARCH3, MEST, MFAP5, MMRN2, MORC4, NCOA7, NFKBIZ, NIPAL3, NXPE2, P4HA2, PLN, POFUT2, RAB27B, REL…	2.03097e-08	2.19539	3.19093e-07	-0.489115	0.75354
hsa-miR-335-3p	6292	151	ABCA10, ADAM9, AKAP6, ALDH1L2, ARHGEF3, ASAH1, BDKRB2, BDNF, BMP10, C3, CALCRL, CCDC68, CCDC80, CD69, CD82, CD93, CDH13, CDKN2B, CEBPD, CHPF2, CHRM2, CHSY3, CKAP4, CLUL1, COL1A2, COL3A1, COL4A1, COL4A5, COL5A1, COLEC10, CTBS, CTHRC1, CTSB, DCN, DPP4, EGFL6, EHD3, ENDOD1, ERG, EVI5, FAM114A1, FAM46A, FBN1, FIBIN, FKBP10, FKBP14, FLT1, FNDC3B, FOSL2, GALNT5, GBP1, GBP2, GBP4, GBP5, GLIS3, GREM2, HE…	8.44792e-12	2.19271	7.40601e-10	0.982709	0.514752
hsa-miR-4326	2807	78	ABCA10, ABCA9, AKAP6, ALDH1L2, ARHGEF3, ART4, BMP10, C10orf54, C7, CALCRL, CDH11, CDH13, CDH5, CDKN2B, CKAP4, COL16A1, COL4A6, COL5A1, COLEC10, CPA1, CSRNP1, CTBS, CXCL1, DLL4, EGFLAM, EHD3, EMCN, ENDOD1, FAM114A1, FN1, FOSL2, FOXF1, GBP2, GJA4, GRIA3, H2AFJ, HEG1, HSPG2, IGF1, IL1R1, IL1RL1, IL6ST, ITGA1, LAYN, LOX, LRP10, MARCH3, MATN2, MYH15, NOX5, PCDH12, PLD1, PPIC, PRELP, PTX3, PVR, RAB27B,…	2.11976e-08	2.19172	3.27939e-07	0.949844	0.195908
hsa-miR-155-5p	2603	73	ABCA10, ABCA9, ACVRL1, BDKRB2, BDNF, C7, CD55, CDKN2B, CEBPD, CLEC1B, COL21A1, COL4A1, COLEC10, CRHBP, CTBS, CTHRC1, DPP10, EMCN, ENDOD1, ENTPD3, ERG, F5, FAM114A1, FKBP14, FLT1, FNDC3B, GBP4, GBP5, GLIS3, HEATR5A, HGF, ICAM1, IGF1, IL18R1, IL6ST, KCNA3, KCND3, KCTD16, LOX, MALL, MAML2, MEST, MGP, MORC4, MYH15, NFATC2, NIPAL3, NNMT, OSMR, PDLIM5, PLA2R1, POFUT2, PPIC, PRR16, PRSS35, RAB27B, RASGR…	5.14572e-08	2.19153	6.22218e-07	0.262324	0.865632
hsa-miR-6885-3p	4787	122	ABCA9, ADAM12, ADAM9, AFAP1L2, AKAP6, ALDH1L2, ART4, BDKRB2, BDNF, BMP10, C10orf54, C3, CALCRL, CCDC68, CCDC80, CD69, CD93, CDH11, CDH5, CDKN2B, CEBPD, CFI, CHRM2, CHSY3, CLEC1B, COL1A1, COL5A1, COLEC10, CREB3L1, CSRNP1, CTHRC1, CTSA, CXCL1, CXCL14, DPP10, EHD3, EMCN, ENDOD1, ERVV-1, EVI5, F5, FAM114A1, FAM46A, FNDC3B, FOSL2, FOXF1, GALNT1, GALNT5, GBP1, GBP2, GBP3, GBP4, GBP5, GLIS3, HEG1, HGF, …	7.10497e-11	2.1898	4.15246e-09	0.260951	0.905913
hsa-miR-135b-3p	1601	47	ABCA10, ADAM12, ADAM9, ALDH1L2, BDNF, BMP10, C10orf54, CD93, CDH11, CTBS, DCN, EHD3, ERVV-1, EVI5, FAM114A1, FIBIN, GLIS3, H2AFJ, IGF1, IL1RL1, ITGA1, ITGA11, KCTD16, LRRC15, NOX5, OLR1, P4HB, PAPPA, PARM1, PLN, PPIC, PROK1, PTGS2, S1PR1, SARM1, SCN3A, SELE, SGIP1, SHE, SLC14A1, SLC46A3, SLC4A4, TGFBR2, THBD, TTR, TYRP1, WISP1	7.00312e-06	2.18875	3.50823e-05	-0.691397	0.447344
hsa-miR-944	5144	129	ABCA10, ABCA9, ADAM12, AKAP6, ALDH1L2, ART4, ASAH1, BCO2, BDNF, BMP10, BMP6, C1QTNF1, C7, CCDC68, CCDC80, CCL7, CD55, CD93, CDH11, CDKN2B, CEBPD, CFI, CHSY3, CKAP4, CLEC1B, COL15A1, COL1A1, COL4A1, COL5A1, COLEC10, CSRNP1, CTBS, CTSB, CXCL1, DLL4, EGFLAM, EMCN, ENDOD1, ERG, ERVV-1, EVI5, F5, FAM114A1, FBN1, FILIP1L, FKBP14, FKBP7, FLT1, FN1, FNDC3B, FOSL2, GALNT1, GBP1, GBP2, GBP3, GBP4, GBP5, GL…	5.32187e-11	2.18468	3.2933e-09	2.1169	0.127129
hsa-miR-3145-3p	3368	91	ADAM12, AKAP6, ALDH1L2, ANO1, ART4, C7, CCDC68, CD55, CDH5, CDKN2B, CEBPD, CHRM2, COL4A1, COLEC10, CSGALNACT1, CTBS, CXCL1, DPP10, DYNLT3, EHD3, ENDOD1, ERP27, F5, FAM114A1, FAM46A, FBN1, FKBP7, FLT1, FN1, FNDC3B, GBP1, GBP3, GBP4, GLIS3, HEATR5A, HEG1, IL6ST, IL7R, ITGA1, ITGA11, KCND3, KCNQ5, LAYN, LOX, LRRC15, MALL, MARCH3, MFAP5, MGP, MMRN2, MORC4, MYH15, NCOA7, NFKBIZ, NIPAL3, NOX5, OLR1, P4…	3.6274e-09	2.18246	9.08577e-08	-0.38537	0.702152
hsa-miR-382-5p	2736	76	ABCA10, ADAM12, AKAP6, BDKRB2, BDNF, C10orf54, C15orf41, C3, CCDC80, CD55, CD82, CDKN2B, COL1A1, COLEC10, CRHBP, CTBS, DRAM1, EMCN, ENDOD1, F5, FAM46A, FBN1, FN1, FOSL2, FOXF1, GBP5, GJA4, GREM2, HEG1, HGF, HTRA1, IL33, IL6ST, KCNA3, KCTD16, LAYN, LMCD1, LOX, LOXL4, LUM, MAML2, MATN2, MEST, MMRN2, NNMT, NXPE2, P4HA2, P4HA3, PAPPA, PARM1, PLA2R1, PLN, PLOD2, PTGS2, RAB27B, ROBO4, RSPO2, SARM1, SCN…	3.76831e-08	2.18127	4.95533e-07	1.48658	0.309119
hsa-miR-128-3p	4608	118	ABCA10, ADAM12, ADAMTSL5, AFAP1L2, ALDH1L2, ART4, ASAH1, BMP1, BMP10, C10orf54, C3, C7, CALCRL, CCDC68, CCDC80, CD55, CD69, CD93, CDH11, CDH5, CHRM2, CHSY3, CKAP4, CLEC2B, COL3A1, COL4A6, COL5A1, COLEC10, CPA4, CSRNP1, CXCL1, DLL4, DPP10, EGFLAM, EHD3, EMCN, ENDOD1, ERG, EVI5, FAM46A, FBLN5, FKBP14, FMOD, FN1, FNDC3B, FOSL2, FSTL3, GALNT1, GALNT5, GBP3, GGTLC2, GREM2, HEATR5A, HEG1, HGF, IGF1, IL…	1.48396e-10	2.18034	6.78751e-09	0.0652145	0.935954
hsa-miR-494-3p	4860	123	ABCA10, ABCA9, ADAM12, AKAP6, ALDH1L2, ANO1, ARHGEF3, ASAH1, ATP7B, BCO2, BDNF, BMP10, C15orf41, C1QTNF1, C1S, C3, C7, CALCRL, CCDC80, CD93, CDH11, CDH13, CDKN2B, CHSY3, CLEC1B, COL21A1, COL4A1, COL4A5, COLEC10, CPA4, CSRNP1, CTBS, CXCL14, DCN, EHD3, ENDOD1, ERG, EVI5, F5, FAM114A1, FAM46A, FBLN5, FBN1, FMOD, FNDC3B, FOSL2, GALNT1, GBP1, GBP2, GBP4, GBP5, GLIS3, GREM2, HEATR5A, HEG1, HGF, HTRA1, …	9.07937e-11	2.17569	4.77575e-09	0.749652	0.679344
hsa-miR-615-5p	2378	67	ABCA10, ACVRL1, ADAM12, ARSI, ART4, ATP7B, C10orf54, C1QTNF1, CCDC80, CDH11, CHPF, CHRM2, COLEC10, CREB3L1, EGFLAM, ERG, FBLN2, FBLN5, FKBP10, FMOD, FOSL2, GBP4, GGT5, GLIS3, H2AFJ, ICAM1, IGF1, IGFBP7, IL1RL1, ITGA1, KCND3, KCNQ5, LAYN, LOXL4, LRP10, LRRC32, LRRN4, LTBP3, MALL, MFI2, MORC4, MSRB3, NCOA7, NOX5, NUCB1, NXPE2, PLA2R1, PLVAP, POFUT2, PPIC, PVR, RAB27B, RCN3, SARM1, SLC22A3, SLC4A4, …	1.8807e-07	2.17551	1.9589e-06	6.31646	1.39278e-05
hsa-miR-5096	5010	126	ABCA10, ACVRL1, ADAM9, AFAP1L2, AKAP6, ANO1, ART4, ATP7B, BDKRB2, BDNF, BMP10, BMP6, C7, CALCRL, CCDC68, CCDC80, CD55, CD69, CD82, CD93, CEBPD, CHSY3, CKAP4, COL1A2, COL5A1, COLEC10, CPA4, CSGALNACT1, CTBS, CTSB, DRAM1, ECE1, EGFLAM, EHD3, EMCN, ERG, ERP27, FAM114A1, FAM46A, FBN1, FIBIN, FILIP1L, FKBP14, FKBP7, FMOD, FOSL2, GALNT5, GBP1, GBP2, GBP4, GLIS3, GREM2, HEATR5A, HOPX, HRH1, ICAM1, IGF1,…	8.76071e-11	2.17514	4.77575e-09	0.0990914	0.927494
hsa-miR-526b-5p	3336	90	ACVRL1, ADAM12, AKAP6, ANO1, ASAH1, BDNF, CALCRL, CCDC80, CD55, CD82, CDH11, COLEC10, CSGALNACT1, CSRNP1, CTBS, DPP10, DPP4, DYNLT3, EGFLAM, EMCN, ENDOD1, ERG, EVI5, F5, FAM46A, FIBIN, FKBP14, GBP2, GBP4, HEG1, HGF, HTRA1, ICAM1, IGFBP3, IL18R1, IL6ST, IL7R, KCND3, KCNE4, KCNQ5, KCTD16, LOX, LRP10, LRRC15, LRRC32, LRRN4, LUM, MARCH3, MFAP5, MSRB3, NFATC2, NOX5, NUCB1, NXPE2, OLR1, OSMR, PAPPA, PC…	5.05308e-09	2.1735	1.15562e-07	-4.47877	0.00124736
hsa-miR-548a-3p	2835	78	ADAM12, AKAP6, ALDH1L2, ART4, BMP10, C3, C7, CCDC80, CD55, CD93, CDH13, CDH5, CHSY3, COL1A1, COL4A5, COL5A1, COLEC10, CSGALNACT1, CSRNP1, CTSB, CXCL1, DPP4, EGFLAM, ENDOD1, EVI5, FAM114A1, FAM46A, FBN1, FNDC3B, FOSL2, GALNT5, GBP1, GBP2, GBP4, GBP5, H2AFJ, HEATR5A, HRH1, IL18R1, IL6ST, KCND3, KCNE4, LAYN, LOX, LRRC15, MORC4, NFATC2, NIPAL3, NNMT, NOX5, OSMR, PABPC4L, PAPPA, PLD1, POFUT2, PPIC, PR…	3.71004e-08	2.16627	4.94045e-07	1.49275	0.0657539
hsa-miR-3074-5p	4699	119	ABCA10, ABCA9, ACVRL1, ADAM12, ADAMTSL5, ALDH1L2, ANO1, ARHGEF3, ART4, BDNF, BMP10, C1QTNF1, C3, C7, CCDC68, CCDC80, CD55, CD69, CD93, CDH13, CHSY3, COL15A1, COL1A1, COL5A1, COLEC10, CREB3L1, CSRNP1, CTBS, CTSB, DCN, DLL4, DPP4, DRAM1, EHD3, ENTPD3, ERVV-1, ERVV-2, FAM46A, FBN1, FIBIN, FLT1, FMOD, FOSL2, GALNT1, GALNT5, GBP1, GFRA3, GJA4, GLIS3, H2AFJ, HEATR5A, HEG1, HTRA1, IGF1, IL1RL1, IL6ST, I…	2.16651e-10	2.15474	9.11669e-09	0.184966	0.872388
hsa-miR-3140-3p	4751	120	ABCA9, ACVRL1, ADAM12, AFAP1L2, ALDH1L2, ANO1, ARHGEF3, ART4, BDKRB2, BMP10, C15orf41, C3, C7, CALCRL, CCDC80, CDKN2B, CHRM2, CHSY3, COL1A1, COL4A1, COL5A1, COLEC10, COPZ2, CTBS, CTSB, DPP10, DRAM1, EGFL6, EHD3, EMCN, FIBIN, FKBP14, FLT1, FMOD, FNDC3B, FOSL2, FOXF1, GALNT1, GALNT5, GBP1, GBP2, GBP4, GLIS3, GREM2, H2AFJ, HOPX, HRH1, ICAM1, IFNGR1, IGFBP7, IL1R1, IL1RL1, IL33, IL6ST, ITGA1, KCNA3, …	2.40118e-10	2.15293	9.60198e-09	0.524886	0.632764
hsa-miR-27a-3p	3901	102	ABCA10, ADAM12, ADAM9, AFAP1L2, ALDH1L2, ARSI, ART4, ATP7B, BDNF, BMP10, BMP6, C10orf54, C3, C7, CALCRL, CCDC68, CCDC80, CD55, CD93, CDH5, CLEC2B, COL5A1, COLEC10, CSGALNACT1, CXCL1, DPP10, ECE1, EHD3, EMCN, ENDOD1, ERLEC1, ERP27, EVI5, FAM114A1, FAM163B, FAP, FBLN2, FBLN5, FKBP14, FN1, FNDC3B, FOSL2, FSTL3, GALNT1, GBP2, GBP4, H2AFJ, HEATR5A, HEG1, HGF, HTRA3, IGF1, IL18R1, IL6ST, IL7R, ITGA1, K…	1.84174e-09	2.15122	4.96797e-08	1.11453	0.145941
hsa-miR-6857-3p	3022	82	ADAM9, AFAP1L2, ARSI, ART4, BMP6, C1QTNF1, C7, CCDC80, CDH5, CEBPD, CHRM2, CLEC2B, COL16A1, COL21A1, COL4A6, COL5A1, COLEC10, CTBS, DPP10, ECE1, EHD3, ENDOD1, ERG, FAM114A1, FAM163B, FAM46A, FBN1, FLT1, FNDC3B, GBP2, GBP5, H2AFJ, HEG1, IGF1, ITGA11, KCNQ5, LMCD1, LOX, LRP10, LTBR, MALL, MMRN2, MSRB3, NFATC2, NFKBIZ, NOX5, NUCB1, OLR1, OSMR, PAPPA, PLA2R1, PLD1, POFUT2, PPIC, PTGS2, RAB27B, RASGRP…	3.35316e-08	2.1497	4.64147e-07	0.876562	0.292437
hsa-miR-33a-3p	5119	127	ABCA10, AFAP1L2, AKAP6, ALDH1L2, ATP7B, BDNF, C1QTNF1, CALCRL, CCDC68, CCDC80, CD55, CD93, CDKN2B, CHRM2, CHSY3, CKAP4, CLEC2B, COL1A2, COL21A1, COL4A1, COLEC10, CPQ, CTBS, CXCL14, DLL4, DPP10, DRAM1, DYNLT3, EHD3, ENDOD1, ERG, EVI5, F5, FAM46A, FBN1, FIBIN, FILIP1L, FKBP14, FKBP7, FN1, FNDC3B, FOSL2, GBP1, GBP2, GBP5, GREM2, GRIA3, H2AFJ, HEATR5A, HEG1, HGF, ICAM1, IFIT3, IFNGR1, IGF1, IL18R1, I…	1.35697e-10	2.14196	6.48879e-09	0.323018	0.686152
hsa-miR-7-1-3p	5222	129	ABCA10, ADAM9, AFAP1L2, AKAP6, ALDH1L2, ART4, BDKRB2, BDNF, BMP10, BMP6, C15orf41, C3, C7, CALCRL, CCDC80, CD55, CD69, CD93, CDH13, CHRM2, CHSY3, CKAP4, CLEC1B, COL1A2, COL21A1, COL4A1, COL4A6, COLEC10, CPA4, CSRNP1, CTBS, CTSB, DPP10, DRAM1, EGFLAM, EHD3, ERG, EVI5, F5, FAM114A1, FAM46A, FIBIN, FKBP14, FMOD, FNDC3B, GALNT1, GALNT5, GBP1, GBP2, GBP4, GLIS3, H2AFJ, HEG1, HGF, ICAM1, IGF1, IGFBP3, …	1.16955e-10	2.14121	5.85888e-09	-0.10158	0.912847
hsa-miR-367-5p	2912	79	ABCA10, ABCA8, AKAP6, ALDH1L2, ART4, BMP10, C7, CALCRL, CCDC80, CD55, CDH13, CDH5, CHRM2, CHSY3, COL1A1, COLEC10, CTBS, CTSA, CXCL14, DPP4, DRAM1, EGFL6, EHD3, ENDOD1, ERG, ERLEC1, FAM46A, FBN1, FIBIN, FLT1, FOSL2, GALNT5, GBP3, GBP5, GJA4, GLIS3, HEG1, HRH1, HSPG2, HTRA1, IFIT3, IL1R1, IL6ST, KCNA3, KCND3, KCTD16, LAYN, LRP10, MAML2, MASP1, NOX5, PABPC4L, PAPPA, PLA2R1, PLD1, PLOD2, POFUT2, PPIC…	5.41154e-08	2.13525	6.46925e-07	-6.95854	1.03326e-10
hsa-miR-382-3p	3342	89	ABCA10, ABCA9, AKAP6, ALDH1L2, ANO1, ARHGEF3, ART4, BDNF, C10orf54, C15orf41, C1S, C7, CALCRL, CCDC68, CCDC80, CDH5, CDKN2B, CHRM2, CHSY3, CKAP4, COL3A1, COLEC10, CSRNP1, CTBS, ENDOD1, EVI5, FAM46A, FIBIN, FKBP14, FKBP7, FN1, FOSL2, GALNT1, GALNT5, GBP2, GREM2, H2AFJ, HEATR5A, HGF, HOPX, HRH1, HTRA1, IL18R1, IL1RL1, IL6ST, IL7R, KCTD16, LAYN, LOX, LRP10, LRRC15, LUM, MARCH3, MASP1, MEST, NOX5, PA…	1.31267e-08	2.13488	2.34055e-07	-0.830638	0.56937
hsa-miR-548ah-5p	1794	51	ADAM12, ALDH1L2, ASAH1, CCDC80, CD69, CDH11, CHRM2, COL4A5, CPQ, CTSA, DPP10, EHD3, ERG, FAM114A1, FKBP14, FKBP7, FN1, FNDC3B, GBP1, GBP3, HGF, HOPX, HRH1, IFNGR1, IGFBP3, IGFBP7, KCNE4, KCTD16, MALL, MEST, MMRN2, NOX5, NUCB1, OLR1, PARM1, PDLIM5, PLD1, PLOD1, PLOD2, POFUT2, PRELP, SARM1, SELE, SNCAIP, SRPX2, TBC1D8B, TGFBR2, THBD, TIMP3, TNFRSF9, TXNDC5	5.41456e-06	2.12832	2.84598e-05	-1.08212	0.335007
hsa-miR-489-3p	3139	84	ABCA9, ADAM9, AFAP1L2, AKAP6, ALDH1L2, ARHGEF3, ART4, BCO2, BDNF, BMP10, C3, CALCRL, CCDC80, CD55, CD93, CDKN2B, CHRM2, COL1A2, COL4A1, COL5A1, COLEC10, CXCL1, DPP10, DPP4, DRAM1, ENDOD1, FAM46A, FBN1, FIBIN, FKBP7, FNDC3B, FOSL2, GALNT1, GLIS3, HEG1, IL1R1, IL6ST, IL7R, KCND3, KCNQ5, KCTD16, LAYN, LRRC15, MARCH3, MSRB3, NFATC2, NOX5, NUCB1, OLR1, OSMR, P4HA2, PABPC4L, PAPPA, PCDH12, PDLIM5, PITX…	3.5396e-08	2.1237	4.83077e-07	-2.89272	0.000351615
hsa-miR-7974	3226	86	ABCA8, ACVRL1, ADAM12, AKAP6, BDKRB2, BDNF, BMP10, BMP6, C10orf54, C15orf41, C3, C7, CCDC68, CCDC80, CD93, CDH5, CDKN2B, CHRM2, CSRNP1, CTBS, CXCL14, DPP4, ECE1, EHD3, F5, FAM114A1, FIBIN, FMOD, FSTL3, GBP2, GBP4, HGF, HSPB6, HSPG2, HTRA1, ICAM1, IGFBP3, IL1R1, IL1RL1, ITGA11, KCNE4, KCNQ5, LAYN, LMCD1, LRP10, LRRC15, MALL, MAML2, MSRB3, NFATC2, NOX5, PABPC4L, PARM1, PLD1, PLVAP, POFUT2, PRELP, P…	2.19977e-08	2.12333	3.30594e-07	-1.3867	0.0395096
hsa-miR-126-5p	4756	119	ABCA10, ADAM12, ADAM9, AFAP1L2, AKAP6, ALDH1L2, ART4, BCO2, BDNF, BMP10, BMP6, C15orf41, C3, C7, CALCRL, CCDC68, CCDC80, CCL7, CD55, CD69, CDKN2B, CFI, CHRM2, CHSY3, CLEC1B, COL16A1, COL1A1, COL4A1, COLEC10, DLL4, EGFL6, EMCN, ERG, ERLEC1, ERVV-1, EVI5, F5, FAM46A, FAP, FBN1, FKBP14, FKBP7, FLT1, FNDC3B, FOXF1, GALNT1, GALNT5, GBP1, GBP3, GBP4, HGF, HOPX, HRH1, IGFBP3, IL18R1, IL1R1, IL6, IL6ST, …	6.00105e-10	2.12119	1.91306e-08	1.7867	0.0423315
hsa-miR-590-3p	7310	166	ABCA10, ADAM12, ADAM9, AFAP1L2, AKAP6, ALDH1L2, ANO1, ARHGEF3, ART4, ASAH1, BDNF, BMP10, BMP6, C15orf41, C1S, C3, C7, CALCRL, CCDC68, CCDC80, CD93, CDH11, CDKN2B, CEBPD, CHSY3, CKAP4, CLEC1B, CLEC2B, COL16A1, COL1A2, COL21A1, COL3A1, COL4A1, COL4A5, COL5A1, COLEC10, CSGALNACT1, CTHRC1, CTSB, DCN, DRAM1, ECE1, EHD3, EMCN, ENDOD1, ERG, ERVV-1, EVI5, F5, FAM114A1, FAM46A, FBN1, FIBIN, FKBP14, FN1, F…	2.77979e-11	2.12071	1.94956e-09	0.752805	0.269267
hsa-miR-629-3p	4962	123	ABCA10, ABCA9, ADAM12, ADAM9, AKAP6, ALDH1L2, ARSI, ART4, BCO2, BDKRB2, C3, C7, CALCRL, CCDC80, CD55, CD82, CD93, CDKN2B, CHSY3, CKAP4, COL5A1, CREB3L1, CSGALNACT1, CSRNP1, CTBS, CTSB, CXCL14, DCN, DPP10, DRAM1, ECE1, EHD3, EMCN, ENDOD1, ENTPD3, ERG, ERP27, ERVV-1, EVI5, FAM46A, FBN1, FKBP14, FLT1, FN1, FNDC3B, FOSL2, GLIS3, GREM2, H2AFJ, HEATR5A, HEG1, HGF, HOPX, HRH1, IGF1, IGFBP3, IL1RL1, IL6S…	4.62894e-10	2.11708	1.56231e-08	0.334079	0.744821
hsa-miR-153-3p	2517	69	ABCA10, ABCA9, ADAM9, AKAP6, ASAH1, BDKRB2, BMP10, CCDC68, CD93, CDH11, CDH13, CHRM2, CHSY3, CLEC2B, COL4A6, COLEC10, CTBS, DLL4, DPP4, EGFLAM, EMCN, ENDOD1, ERG, ERP27, FKBP14, FLT1, FOSL2, H2AFJ, HRH1, ICAM1, IL6, IL6ST, KCTD16, LAMB2, LAYN, LRP10, LTBP1, MAML2, MSRB3, NFATC2, NID2, OLR1, OSMR, P4HA2, PABPC4L, PAPPA, PDLIM5, PLOD2, S1PR1, S1PR3, SCN3A, SELE, SGIP1, SHE, SLC22A3, SLIT3, SRPX2, S…	3.77113e-07	2.11651	3.51082e-06	1.08975	0.170745
hsa-miR-18b-3p	1576	45	ABCA9, ADAM12, AKAP6, ANO1, ARHGEF3, ART4, CALCRL, CCDC80, CD55, CHRM2, CLEC1B, COLEC10, DPP4, ENTPD3, EVI5, FAM114A1, FOSL2, FSTL3, GBP5, GLIS3, GREM2, H2AFJ, IGFBP3, IL33, IL7R, KCND3, KCTD16, LRP10, LRRC32, MALL, MYH15, NFATC2, OSMR, P4HA2, PPIC, SARM1, SBSPON, SLC4A4, SLC6A17, SLIT3, SRPX2, TGFBR2, THBD, TIMP3, WISP1	1.89695e-05	2.11449	8.11216e-05	-1.8163	0.14259
hsa-miR-18a-5p	2117	59	ABCA9, ADAM12, AKAP6, CDKN2B, COL1A1, COLEC10, DPP10, DRAM1, EHD3, ENDOD1, EVI5, FAM46A, FIBIN, FKBP7, FLT1, FMOD, FNDC3B, FOSL2, FOXF1, GALNT5, GBP1, GBP2, H2AFJ, HEG1, HTRA1, IL7R, ITGA1, ITGA11, KCTD16, LAYN, LRP10, LRRC15, LTBR, MASP1, MFI2, MGP, NCOA7, NIPAL3, NOX5, NUCB1, PAPPA, PCDH12, POSTN, PVR, SARM1, SHE, SLC22A3, SPARC, SRPX2, STXBP6, TBX4, TGFBR2, TGFBR3, THBD, TNFAIP3, TNFRSF9, TPST…	1.62353e-06	2.11397	1.08787e-05	0.786143	0.31796
hsa-miR-4735-5p	4675	117	ABCA9, ADAM12, ADAM9, AKAP6, ALDH1L2, ANO1, ARHGEF3, ART4, BMP6, C1S, C3, C7, CALCRL, CCDC68, CCDC80, CD55, CD93, CDH11, CLEC1B, COL21A1, COL3A1, COLEC10, CTBS, CTSB, DPP10, DRAM1, ECE1, EHD3, EMCN, ENDOD1, ERG, ERVV-1, F5, FAM114A1, FAM46A, FBN1, FIBIN, FKBP14, FOSL2, GALNT1, GBP1, GBP2, GBP3, GBP4, GREM2, HEATR5A, HEG1, HOPX, HRH1, IFIT3, IGF1, IL18R1, IL1R1, IL6ST, IL7R, ITGA1, KCND3, KCNQ5, L…	7.64339e-10	2.11109	2.36496e-08	-1.80366	0.0254295
hsa-miR-1263	1429	41	ADAMTSL5, ALDH1L2, BMP6, CCDC80, CDH11, CDH13, CHSY3, COL5A1, COLEC10, EGFL6, FAM114A1, FBN1, FIBIN, FOSL2, GBP1, GBP3, GBP5, IGF1, IL18R1, IL1RL1, KCND3, LRRC15, NCOA7, NIPAL3, NOX5, PABPC4L, PLD1, PPIC, PTGS2, RAB27B, SARM1, SHE, SLC2A10, SLC46A3, SLIT3, SVEP1, TGM2, TMED10, TNFRSF9, TTR, ZNF469	5.39023e-05	2.11002	0.000192221	-1.34822	0.312713
hsa-miR-219a-2-3p	2402	66	ABCA10, AKAP6, ALDH1L2, C10orf54, C7, CCDC80, CD55, CD93, CDH5, CDKN2B, CHRM2, CHSY3, CLEC1B, COL4A5, CPQ, CSRNP1, CTBS, DPP10, EHD3, ENDOD1, FLT1, FN1, FNDC3B, FOSL2, GALNT5, GBP2, GBP3, GREM2, HGF, IGF1, IGFBP3, KCND3, KCNQ5, KCTD16, LMCD1, LOX, LTBR, LUM, MARCH3, NFKBIZ, NIPAL3, OSMR, PABPC4L, PAPPA, PARM1, PLN, POFUT2, POSTN, PPIC, PTGS2, PVR, RAB27B, S1PR1, SCN3A, SELE, SGIP1, SLC22A3, SLC6A…	5.86871e-07	2.10925	4.71288e-06	-3.66521	0.000388457
hsa-miR-369-3p	4107	105	ABCA8, ABCA9, ADAM12, AFAP1L2, AKAP6, ALDH1L2, BDNF, C7, CALCRL, CCDC68, CCDC80, CCL2, CCL7, CD55, CD69, CDKN2B, CHRM2, CHSY3, CKAP4, COL4A1, COL4A6, COLEC10, CTBS, CXCL1, DPP4, ECE1, EGFL6, EMCN, ENDOD1, ERG, EVI5, FAM46A, FBLN5, FKBP14, FLT1, FNDC3B, FOSL2, GALNT1, GALNT5, GBP2, GBP4, GREM2, HEATR5A, HEG1, HGF, HTR2B, IGF1, IGFBP3, IGFBP7, IL18R1, IL6ST, IL7R, ITGA1, KCTD16, LOX, LRRC15, LTBP1,…	3.94619e-09	2.10662	9.65441e-08	-0.690068	0.633332
hsa-miR-34b-5p	1853	52	AKAP6, ARHGEF3, C10orf54, C3, CCDC68, CD82, COL1A1, COLEC10, CPA4, CSRNP1, CXCL1, EHD3, ENDOD1, FAM163B, FAM46A, FKBP7, FOSL2, FSTL3, GBP5, GFRA3, HEG1, HGF, HRH1, HSPB6, IFIT3, IL1R1, KCNA3, KCND3, LMCD1, LRP10, LTBR, MEST, NIPAL3, OSMR, P4HA3, PARM1, PLD1, PTGS2, RSPO2, SCN3A, SDPR, SGIP1, SLA, SLC46A3, SMCO3, SULF2, SYNPO2L, TBX4, TGM2, TSLP, TTR, VCAM1	7.00077e-06	2.10172	3.50823e-05	1.44168	0.181612
hsa-miR-204-5p	3567	93	AFAP1L2, AKAP6, ART4, BMP10, C7, CALCRL, CCDC80, CD55, CD93, CDH11, CDKN2B, CEBPD, COLEC10, CRHBP, CSRNP1, DPP10, ECE1, EGFLAM, EHD3, ERVV-1, F5, FAM114A1, FAM46A, FBN1, FKBP14, FMOD, FN1, FOSL2, GALNT1, GALNT5, GBP4, GREM2, HEATR5A, HGF, HOPX, HSPG2, HTRA1, IL18R1, IL1R1, IL33, IL6ST, ITGA1, ITGA11, KCND3, KCNE4, KCNQ5, LAYN, MALL, MFI2, MMRN2, MORC4, NNMT, NOX5, P4HB, PAPPA, PARM1, PCDH12, PDLI…	1.38962e-08	2.0994	2.43647e-07	-1.67336	0.16504
hsa-miR-5001-5p	1588	45	ALDH1L2, ART4, BDNF, BMP6, C3, C7, CCDC68, CD93, COL1A1, CTSA, DRAM1, EMCN, EVI5, FAM46A, FBN1, FOSL2, GBP2, GBP4, GFRA3, H2AFJ, HTRA3, IL18R1, IL1RL1, IL6ST, ITGA11, KCNQ5, KCTD16, LAYN, LOXL4, LRRC32, MORC4, NXPE2, P4HA3, P4HB, PDLIM5, PLA2R1, PLD1, PLOD1, RASGRP3, SIL1, SOD3, SRPX2, SUSD2, SYT10, TNFAIP3	3.02592e-05	2.0968	0.000118779	-0.0709377	0.945724
hsa-miR-6505-5p	3402	89	ADAM12, AKAP6, ALDH1L2, BDNF, BIK, C1S, CALCRL, CCDC68, CCDC80, CCL2, CD55, CD93, CHRM2, CHSY3, CLEC1B, COL3A1, COL4A6, COLEC10, CSRNP1, CTBS, DPP10, DRAM1, EHD3, EMCN, ENDOD1, ERG, ERLEC1, EVI5, FLT1, FMOD, FNDC3B, FOSL2, FOXF1, GBP2, GBP4, GBP5, GLIS3, HTR2B, IGF1, IL1R1, IL1RL1, IL33, ITGA11, KCND3, KCNE4, KCNQ5, KCTD16, LMCD1, LRP10, LTBR, MAML2, MEST, NFATC2, NIPAL3, NNMT, NXPE2, OLR1, P4HA2…	2.84212e-08	2.08943	4.12129e-07	2.60406	0.052143
hsa-miR-4448	3315	87	ABCA9, ACVRL1, ADAM12, ADAM9, BDKRB2, BIK, C10orf54, C3, C7, CCDC80, CD55, CD93, CDH11, CDH13, CHRM2, CHSY3, CKAP4, COL1A1, COL4A2, COL5A1, COLEC10, CPA4, CSGALNACT1, CSRNP1, CXCL14, EGFLAM, EHD3, EMCN, ENDOD1, ERG, FAM114A1, FAM46A, FKBP14, FLT1, FMOD, FNDC3B, FOSL2, FOXF1, GALNT5, GBP2, GBP4, GREM2, HRH1, ICAM1, IGF1, IGFBP3, IL1R1, IL6ST, ITGA1, KCTD16, LMCD1, LRP10, LRRC15, MAML2, MARCH3, NFA…	4.6587e-08	2.0883	5.90309e-07	0.0383389	0.979379
hsa-miR-1323	4944	121	ABCA10, ADAM12, ADAM9, AFAP1L2, AKAP6, ALDH1L2, ARHGEF3, ASAH1, BMP10, BMP6, C1QTNF1, C3, C7, CALCRL, CCDC80, CCL2, CCL7, CD93, CDH13, CDH5, CHSY3, CKAP4, CLEC2B, COL21A1, COL4A5, COL4A6, COLEC10, CPA4, CPZ, CSGALNACT1, CTBS, CTSB, DPP10, DRAM1, ECE1, EHD3, ENDOD1, ERG, EVI5, FAM114A1, FAM46A, FBN1, FIBIN, FKBP14, FLT1, FN1, FOSL2, GBP2, GBP4, GLIS3, GREM2, H2AFJ, HEG1, HRH1, IL18R1, IL1R1, IL6ST…	1.63289e-09	2.07116	4.52053e-08	-4.65142	1.1966e-05
hsa-miR-205-3p	5778	137	ABCA10, ABCA8, ADAM12, ADAM9, ADAMTSL5, AKAP6, ALDH1L2, ANO1, ARHGEF3, BCO2, BDNF, BMP10, C10orf54, C15orf41, C1S, C3, C7, CALCRL, CCDC68, CCDC80, CD55, CD69, CD93, CDH11, CDH5, CDKN2B, CHSY3, CLEC2B, CLUL1, COL15A1, COL1A2, COL21A1, COL3A1, COL4A1, COL5A1, COLEC10, CSGALNACT1, CSRNP1, DPP10, EGFLAM, EHD3, ENDOD1, ERLEC1, EVI5, F5, FAM114A1, FAM46A, FBN1, FIBIN, FILIP1L, FKBP14, FMOD, GALNT1, GAL…	4.6647e-10	2.0696	1.56231e-08	-2.73862	0.0294624
hsa-miR-576-5p	4897	120	ABCA10, ABCA8, ADAM12, ADAM9, AKAP6, ALDH1L2, ARHGEF3, ART4, ATP7B, BDKRB2, BMP6, C15orf41, C7, CALCRL, CCDC68, CCDC80, CD55, CD93, CDH11, CDKN2B, CHRM2, CHSY3, CKAP4, COL15A1, COL3A1, COL5A1, COLEC10, CTBS, CTSB, DPP10, DRAM1, EHD3, EMCN, ENDOD1, ERVV-1, ERVV-2, EVI5, F5, FAM114A1, FAM46A, FBN1, FKBP14, FLT1, FOSL2, GALNT1, GALNT5, GBP2, GBP3, GBP4, GLIS3, GREM2, IGF1, IGFBP3, IL18R1, IL33, IL6S…	1.51241e-09	2.06936	4.30014e-08	-0.0882943	0.927403
hsa-miR-30c-1-3p	1417	40	ABCA10, ADAM12, ANO1, ATP7B, C3, CD55, CDH13, CHPF, CHRM2, COL3A1, COLEC10, CPA4, DPP4, ECE1, EHD3, ENDOD1, ENTPD3, GALNT5, GBP4, GLIS3, HTRA1, IL7R, KCTD16, LAYN, LMCD1, LRRC32, LTBR, MAML2, MORC4, PLD1, RAB27B, RCN3, SCN3A, SLIT3, SULF2, SYNPO, TBX4, TGFBR2, TTR, VCAM1	8.50768e-05	2.06886	0.000290587	-0.74211	0.417654
hsa-miR-4768-5p	4076	103	ABCA10, ACVRL1, ADAM12, ADAM9, AKAP6, ARHGEF3, ARSI, ART4, BDKRB2, BMP10, C7, CCDC68, CCDC80, CD55, CD69, CD82, CD93, CDH13, CDKN2B, CHRM2, CKAP4, CLEC1B, COL1A2, COL5A1, CSGALNACT1, DPP10, DPP4, DRAM1, ECE1, EGFLAM, EHD3, ERG, ERP27, EVI5, F5, FAM163B, FAM46A, FAP, FIBIN, FLT1, FOSL2, GBP2, GBP5, GLIS3, HEG1, HOPX, IGFBP7, IL1R1, IL33, ITGA1, ITGA11, KCNA3, KCND3, KCTD16, LAYN, LOX, LRRC15, MFAP…	9.01972e-09	2.06629	1.7834e-07	-0.369247	0.760158
hsa-miR-1180-5p	2488	67	ABCA8, ADAM9, AFAP1L2, ANO1, BMP10, C3, CCDC68, CDH11, CDH5, CDKN2B, CHPF, CPA4, CSGALNACT1, DPP10, EHD3, ENDOD1, FAM114A1, FAM163B, FAM46A, FBLN2, FOXF1, FSTL3, GALNT1, GBP4, GJA4, GLIS3, HEG1, HRH1, IGF1, IL1RL1, KCNQ5, KCTD16, LAYN, LMCD1, LRP10, LRRC15, LRRC32, MALL, MARCH3, NOX5, OSMR, P4HA3, PARM1, PCDH12, PDLIM5, PLA2R1, PLOD1, POFUT2, RAB27B, ROBO4, RSPO2, S1PR3, SARM1, SLC22A2, SLC6A17, …	9.27579e-07	2.06494	6.9701e-06	-1.20926	0.0888109
hsa-miR-2116-5p	3663	94	ABCA9, ADAM12, ADAM9, ADCY4, AFAP1L2, AKAP6, ALDH1L2, ARHGEF3, ART4, ATP7B, BDKRB2, BMP10, C10orf54, C3, C7, CALCRL, CCDC68, CCDC80, CD55, CDH11, CEBPD, CHSY3, COL1A2, COLEC10, CPA4, CREB3L1, CSGALNACT1, CTBS, CTSB, CXCL1, CXCL14, EHD3, ENDOD1, EVI5, FAM114A1, FAM46A, FIBIN, FKBP14, FLT1, FOSL2, GBP2, GBP3, GBP4, GREM2, H2AFJ, HEATR5A, HEG1, HGF, HRH1, HTRA1, IGF1, IL6ST, IL7R, KCNA3, KCND3, KCNQ…	2.93054e-08	2.06362	4.16612e-07	0.553203	0.730384
hsa-miR-935	2998	79	ACVRL1, ADAM12, ADAM9, AKAP6, ALDH1L2, ARHGEF3, BDKRB2, BMP10, BMP6, C3, C7, CCDC68, CCDC80, CD55, CDH5, CHSY3, COL1A1, COL1A2, CSGALNACT1, CTBS, CXCL1, DCN, DPP10, EHD3, EMCN, EVI5, FAM114A1, FIBIN, FKBP14, FKBP7, FOSL2, GALNT1, GALNT5, GBP2, GBP3, GBP4, GLIS3, H2AFJ, HEG1, HRH1, HTRA1, IL18R1, IL33, ITGA1, KCNA3, KCTD16, LAYN, LOX, LRP10, MALL, MAML2, MARCH3, MASP1, NCOA7, NFKBIZ, NIPAL3, OLR1,…	1.99997e-07	2.06294	2.06272e-06	0.919191	0.191447
hsa-miR-409-3p	3803	97	ABCA10, ADAM9, AKAP6, ALDH1L2, ART4, C15orf41, C1QTNF1, CCDC80, CCL2, CD55, CD93, CDKN2B, CHRM2, CLEC1B, CLEC2B, COL21A1, COLEC10, CPQ, CTBS, CXCL1, DLL4, DRAM1, EGFL6, ENDOD1, F5, FILIP1L, FKBP14, FKBP7, FNDC3B, FOSL2, GALNT1, GALNT5, GBP2, GBP4, GBP5, GREM2, GRIA3, H2AFJ, HGF, ICAM1, IFNGR1, IGF1, IL33, ITGA1, KCNQ5, KCTD16, LRRC15, MALL, MARCH3, MFAP5, MMRN2, MSRB3, NCOA7, NFKBIZ, NIPAL3, NNMT…	2.02077e-08	2.06197	3.19093e-07	0.34095	0.816033
hsa-miR-454-5p	1651	46	ABCA10, ART4, BMP6, C1S, CCDC80, CD55, CHRM2, CLEC2B, COL5A1, COLEC10, CSGALNACT1, CTBS, EHD3, FIBIN, FKBP10, FLT1, FOSL2, GBP4, HEATR5A, HSPG2, IL1RL1, ITGA11, KCND3, LOXL4, LRP10, LTBR, MASP1, NOX5, NUCB1, PAPPA, PLD1, PLN, PPIC, PRSS35, RAB27B, SCN3A, SGIP1, SHE, SLA, SLC14A1, SLC22A2, ST3GAL1, SYNPO, TBX20, TGFBI, TNFAIP3	2.87035e-05	2.06162	0.000113948	0.237091	0.775048
hsa-miR-1285-5p	3088	81	ADAM12, ALDH1L2, ART4, BDNF, CALCRL, CCDC80, CD55, CD93, CDH11, CHSY3, CKAP4, COL1A2, COLEC10, CSGALNACT1, CTBS, CTSB, DCN, DRAM1, EGFLAM, EHD3, EMCN, ENDOD1, EVI5, F5, FAM46A, FIBIN, FLT1, FNDC3B, FOSL2, GALNT5, GBP2, GBP4, GBP5, HEG1, HRH1, IGF1, IL18R1, KCND3, KCNQ5, KCTD16, LMCD1, LOX, LRP10, LRRC15, LRRC32, LTBP3, MARCH3, MGP, MORC4, MSRB3, NCOA7, OLR1, P4HA2, PAPPA, PCDH12, PLA2R1, PLD1, PL…	1.8146e-07	2.06036	1.92824e-06	-0.444809	0.660444
hsa-miR-627-3p	5219	126	ABCA10, ABCA9, AKAP6, ANO1, ARHGEF3, ART4, ATP7B, BDKRB2, BDNF, BMP10, C1QTNF1, C1S, C3, C7, CALCRL, CCDC68, CCDC80, CD69, CD93, CDH13, CEBPD, CHSY3, CLEC1B, CLEC2B, COL15A1, COL21A1, COL3A1, COL5A1, CREB3L1, CRHBP, CSGALNACT1, CTBS, DPP10, DPP4, DYNLT3, ECE1, EHD3, EMCN, ENDOD1, ENTPD3, ERG, ERLEC1, EVI5, F5, FAM46A, FAP, FIBIN, FLT1, FNDC3B, FOXF1, FSTL3, GBP2, GBP5, GLIS3, GREM2, HGF, HRH1, IF…	1.46498e-09	2.06007	4.281e-08	1.2479	0.0965735
hsa-miR-4642	2832	75	ADAM12, ADAM9, ALDH1L2, ARSI, ART4, BDKRB2, C7, CALCRL, CCDC80, CDH11, CHRM2, CHSY3, COL5A1, CSGALNACT1, DCN, DLL4, DRAM1, EGFL6, EHD3, EMCN, ENDOD1, ERVV-1, FBN1, FMOD, FNDC3B, FOSL2, GBP1, GBP2, GBP4, GBP5, HEATR5A, HEG1, HRH1, HSPG2, HTRA1, ICAM1, IGF1, ITGA11, KCNE4, KCTD16, LMCD1, LOX, LOXL4, LRP10, MALL, MMRN2, NOX5, PCDH12, PDLIM5, PLA2R1, PLD1, PRSS35, PTGS2, RCN1, ROBO4, RSPO2, S1PR1, SA…	3.89672e-07	2.05808	3.59592e-06	0.161156	0.933119
hsa-miR-548g-3p	4232	106	ABCA10, ADAM12, AKAP6, ATP7B, BMP10, C10orf54, CCDC80, CDH11, CEBPD, CHRM2, COL15A1, COL1A2, COL5A1, COLEC10, CTBS, DCN, DPP10, DPP4, EGFL6, EGFLAM, EMCN, ENDOD1, ENTPD3, ERG, EVI5, F5, FAM114A1, FAM46A, FAP, FBLN5, FBN1, FIBIN, FMOD, FN1, FNDC3B, FOSL2, GALNT1, GALNT5, GBP2, GLIS3, HEG1, HGF, IFNGR1, IGF1, IL1R1, IL1RL1, ITGA1, KCNA3, KCNE4, KCNQ5, KCTD16, LMCD1, LOX, LOXL4, LRRC15, LUM, MALL, M…	9.36283e-09	2.05768	1.79085e-07	-2.36155	5.53939e-05
hsa-miR-4792	2498	67	ACVRL1, AKAP6, ART4, ATP7B, BMP6, CCDC68, CCDC80, CD82, CDH11, CDH5, CDKN2B, CHRM2, COL1A1, COLEC10, CPA4, CSRNP1, CTBS, CTSB, CXCL14, EGFLAM, EMCN, ENDOD1, ENTPD3, EVI5, FOSL2, GALNT5, GBP5, GGTLC2, H2AFJ, HEG1, HGF, HSPG2, IGF1, KCNQ5, LAYN, LINGO2, LMCD1, LRP10, LRRC15, MARCH3, MASP1, NIPAL3, NOX5, OSMR, P4HA2, PLA2R1, PLD1, POFUT2, PSG4, ROBO4, S1PR3, SARM1, SELE, SGIP1, SLC22A3, SLIT3, SNCAI…	1.41741e-06	2.05538	9.62012e-06	-2.62159	0.00294878
hsa-miR-629-5p	2924	77	ABCA8, AKAP6, ANO1, ART4, BIK, BMP10, BMP6, C15orf41, CD55, CD93, CDH5, CDKN2B, CHPF, COL1A2, COL4A1, COL5A1, CSRNP1, DRAM1, ENDOD1, ERG, FBLN5, FIBIN, FKBP14, FLT1, FNDC3B, FOSL2, GBP2, GBP4, GRIA3, HEG1, IGF1, IL1RL1, IL6ST, IL7R, ITGA1, ITGA11, KCNA3, KCND3, KCNE4, KCNQ5, KCTD16, LOXL4, LRP10, MARCH3, MGP, NFATC2, NUCB1, NXPE2, P4HB, PCDH12, POFUT2, PPIC, PRELP, PROK1, RAB27B, S1PR1, S1PR3, SA…	3.61452e-07	2.05283	3.39507e-06	1.42782	0.04058
hsa-miR-200c-5p	1543	43	ABCA9, ADAMTSL5, ART4, C3, C7, CALCRL, CD55, CDH11, CDH13, CDKN2B, COLEC10, CXCL14, EHD3, EVI5, FLT1, FN1, GALNT1, GBP2, HEG1, HGF, IGF1, IL1RL1, IL6ST, KCND3, KCNQ5, KCTD16, LRP10, LRRN4, MFAP5, MORC4, NFATC2, NIPAL3, NNMT, NOX5, PLN, PRELP, RAB27B, S1PR1, SLIT3, SRPX2, SYNPO, TGFBR2, TYRP1	6.34285e-05	2.05085	0.000223916	-2.85613	0.141325
hsa-miR-642a-5p	4103	103	ABCA10, ADAM12, ARHGDIB, ASAH1, BCO2, BDKRB2, BMP1, BMP10, C1QTNF1, C3, CALCRL, CCDC80, CD55, CD82, CD93, CDH11, CDH13, CDH5, CDKN2B, CHRM2, COL1A1, COL1A2, COL5A1, COLEC10, CREB3L1, DLL4, DPP4, ECE1, EHD3, EMCN, ENDOD1, ERVV-1, ERVV-2, FAM114A1, FAM163B, FAM46A, FKBP10, FNDC3B, GBP2, GBP4, GBP5, GLIS3, GREM2, HEG1, HGF, HTRA3, IL6ST, IL7R, ITGA1, KCND3, KCNQ5, LRP10, LUM, MALL, MAML2, MARCH3, MA…	1.47595e-08	2.04924	2.54541e-07	2.45567	0.00409334
hsa-miR-7641	2891	76	AKAP6, ART4, BMP6, C10orf54, CDH11, CDH5, CLEC2B, COL15A1, COL4A1, COL5A1, COLEC10, CSGALNACT1, CTBS, CTSB, CXCL1, DRAM1, EMCN, ENDOD1, ERP27, ERVV-1, EVI5, FKBP14, FLT1, FMOD, FNDC3B, FOSL2, GALNT1, GBP1, GBP2, GLIS3, H2AFJ, HEATR5A, HGF, HTRA3, ICAM1, IGF1, IL18R1, IL6ST, ITGA1, KCTD16, LMCD1, LRP10, LRRC15, LRRC32, LTBR, MARCH3, MMRN2, MORC4, MYH15, NCOA7, NID2, NOX5, NUCB1, PCDH12, PDLIM5, PR…	4.96871e-07	2.04447	4.24966e-06	-2.2645	0.0603364
hsa-miR-1255a	2265	61	ABCA10, ADAM12, AKAP6, ANO1, ARHGEF3, C10orf54, CCDC80, CD55, CD93, CHPF, CKAP4, COL5A1, COLEC10, CSRNP1, DPP10, ECE1, EHD3, ERVV-1, FNDC3B, FOSL2, GALNT1, GALNT5, GBP1, GBP4, GGT5, HEATR5A, HEG1, ICAM1, IFIT3, IL1R1, IL1RL1, ITGA11, KCTD16, LAYN, LMCD1, LOX, LRP10, LTBR, LUM, MATN2, NCOA7, NIPAL3, PABPC4L, PARM1, PCDH12, PRELP, RCN1, ROBO4, S1PR3, SLC2A10, SLC46A3, SLC4A4, SLC6A17, SLC7A4, SLIT3…	3.32914e-06	2.04103	1.9034e-05	1.18554	0.292669
hsa-miR-410-3p	4504	111	ABCA10, ADAM9, AFAP1L2, AKAP6, ATP7B, BDNF, C15orf41, C3, CALCRL, CCDC80, CCL7, CD55, CD69, CDH11, CHRM2, CHSY3, CLEC1B, CLEC2B, COL15A1, COL3A1, COL4A1, COL4A5, COL4A6, COLEC10, CTBS, CXCL14, DPP10, EHD3, EMCN, ENDOD1, ERG, ERLEC1, EVI5, FAM46A, FAP, FBLN2, FBN1, FIBIN, FKBP14, FNDC3B, FOSL2, FOXF1, GALNT5, GBP1, GBP4, GBP5, GLIS3, GREM2, H2AFJ, HEATR5A, HGF, HTR2B, IGF1, IGFBP3, IL1R1, IL1RL1, …	9.15432e-09	2.03948	1.7834e-07	0.8958	0.464121
hsa-miR-6516-3p	3034	79	ABCA8, ADAM9, AKAP6, ASAH1, BDKRB2, BDNF, BMP10, C7, CCDC68, CD55, CDH11, CDKN2B, CHSY3, COL1A1, COLEC10, CRHBP, CTBS, EHD3, EMCN, ENDOD1, ERG, EVI5, F5, FBN1, FKBP7, FLT1, FNDC3B, GBP2, GLIS3, H2AFJ, HEG1, HGF, IGF1, IL18R1, IL1R1, IL1RL1, IL6ST, ITGA11, KCND3, KCNQ5, KCTD16, LMCD1, MAML2, NFATC2, NNMT, NOX5, P4HA2, P4HB, PAPPA, PCDH12, PDLIM5, PLN, PLOD2, PRCP, RAB27B, RGS1, S1PR1, SBSPON, SCN3…	3.59064e-07	2.03393	3.39507e-06	2.49798	0.0185881
hsa-miR-1283	3801	96	ADAM12, ADAMTSL5, AKAP6, ALDH1L2, ARHGEF3, BMP6, C1S, C3, CALCRL, CCDC68, CCDC80, CD55, CD93, CDH11, CDH5, CHSY3, COL5A1, COLEC10, CRHBP, CTBS, DLL4, DPP10, DRAM1, EGFLAM, EMCN, ENDOD1, ERG, EVI5, FBN1, FIBIN, FLT1, FNDC3B, FOSL2, FOXF1, GALNT1, GBP4, HEATR5A, HEG1, HGF, IFNGR1, IGF1, IGFBP3, IL18R1, IL1RL1, IL33, IL6ST, IL7R, ITGA11, KCND3, KCNQ5, KCTD16, LOX, LRRC15, LTBP1, MAML2, MARCH3, MATN2…	4.71349e-08	2.03252	5.90309e-07	-3.41356	0.00057843
hsa-miR-22-5p	3481	89	ABCA10, ABCA9, ADAM12, ADAM9, AFAP1L2, AKAP6, ARHGEF3, ART4, ATP7B, BDKRB2, C3, C7, CALCRL, CCDC68, CCDC80, CD55, CDH11, CDKN2B, CEBPD, CHRM2, CHSY3, COL1A2, COLEC10, CPA4, CREB3L1, CSGALNACT1, CTBS, CTSB, DRAM1, EHD3, ENDOD1, FAM46A, FBN1, FIBIN, FKBP14, FLT1, FOSL2, FOXF1, GBP2, GBP3, GBP4, GLIS3, HEATR5A, HEG1, HGF, HRH1, IGF1, IL6ST, KCNA3, KCND3, KCNQ5, KCTD16, LINGO2, LMCD1, LOX, LOXL4, LRP…	9.09332e-08	2.03205	1.02507e-06	1.43058	0.0656591
hsa-miR-3159	2736	72	ABCA9, ACVRL1, ADAM12, AKAP6, ALDH1L2, ATP7B, C1QTNF1, CALCRL, CCDC68, CCDC80, CHRM2, CHSY3, COL16A1, COL21A1, COL3A1, COL4A5, COLEC10, CSRNP1, DRAM1, EHD3, ENDOD1, FAM114A1, FAM46A, FBN1, FIBIN, FKBP14, FKBP7, FNDC3B, FOSL2, GBP1, GBP2, GBP4, GBP5, GLIS3, HEG1, HGF, IL1RL1, IL7R, KCNE4, KCTD16, LAYN, LRP10, LUM, MALL, MASP1, MFAP5, MSRB3, NIPAL3, NOX5, NUCB1, P4HA2, PABPC4L, PAPPA, PDLIM5, POFUT…	1.00757e-06	2.03049	7.46452e-06	1.47769	0.181753
hsa-miR-374a-5p	2487	66	ABCA9, AFAP1L2, AKAP6, ALDH1L2, C7, CALCRL, CD69, CHRM2, CHSY3, CKAP4, COL4A1, COL4A6, COLEC10, CSGALNACT1, ENDOD1, EVI5, F5, FAM46A, FBN1, FKBP14, FKBP7, FNDC3B, FOSL2, GALNT1, GALNT5, GBP4, GREM2, HEATR5A, HEG1, HTR2B, IGFBP7, IL18R1, IL1RL1, IL7R, ITGA1, KCTD16, LOX, LRRC15, LTBP1, MAML2, MFAP5, NCOA7, NFATC2, NFKBIZ, NNMT, NOX5, OSMR, P4HA2, PDLIM5, PLA2R1, RELN, RGS1, S1PR3, SLC22A2, SLC46A3…	2.17289e-06	2.02631	1.35259e-05	0.993669	0.138636
hsa-miR-1228-3p	3813	96	ACVRL1, ADAM9, ADAMTSL5, ALDH1L2, ART4, ATP7B, BDKRB2, BMP6, C3, CALCRL, CCDC80, CD55, CD82, CD93, CDC42EP5, CDH11, CEBPD, CKAP4, COL4A1, COL5A1, CPA4, CSRNP1, CXCL14, DPP10, ECE1, EGFLAM, EHD3, ENDOD1, ERVV-1, EVI5, FAM114A1, FIBIN, FKBP14, FN1, FNDC3B, FOSL2, GALNT5, GBP1, GBP4, GREM2, HEATR5A, HGF, HOPX, HTRA3, IL6ST, IL7R, ITGA1, KCNE4, KCTD16, LMCD1, LRP10, LRRC32, LTBP1, LTBP3, LTBR, MAML2,…	4.97523e-08	2.02462	6.08597e-07	1.24853	0.15657
hsa-miR-1296-3p	2917	76	ABCA9, ACVRL1, ADAM12, AFAP1L2, ANO1, ARSI, ATP7B, BMP1, BMP10, C10orf54, C1QTNF1, C3, CALCRL, CD82, CD93, CDH11, CHPF, CKAP4, COL4A2, DPP10, ECE1, ENDOD1, ERG, F5, FKBP10, FLT1, FNDC3B, FSTL3, GBP4, GPBAR1, H2AFJ, HRH1, HSPG2, IGF1, IGFBP3, IGFBP7, IL1R1, IL1RL1, ITGA1, ITGA11, KCND3, KCNQ5, KCTD16, LRRC32, LRRN4, LTBP1, LTBR, MEST, MFI2, MSRB3, NFATC2, NIPAL3, NOX5, NUCB1, P4HA3, PARM1, POFUT2,…	5.64013e-07	2.02299	4.56464e-06	-0.829458	0.535079
hsa-miR-501-3p	2120	57	ADAM12, ALDH1L2, BCO2, BMP10, C10orf54, C15orf41, C7, CCDC80, CD55, CDH5, CHRM2, CKAP4, COLEC10, CTBS, DPP10, EHD3, ENDOD1, ENTPD3, EVI5, FAM114A1, FAM46A, FBN1, FIBIN, FLT1, FOSL2, GLIS3, GREM2, HEG1, IGF1, IL18R1, ITGA1, ITGA11, KCNA3, KCND3, KCNQ5, LOX, LRRC15, NIPAL3, NOX5, OLR1, OSMR, PDLIM5, POFUT2, PRELP, PROK1, PTGS2, PTX3, PVR, RAB27B, SARM1, SCN3A, SELE, SLA, TFPI, TGFBR2, TGFBR3, TSPAN5	1.005e-05	2.02173	4.76243e-05	2.0045	0.00575954
hsa-miR-190a-3p	5139	123	ABCA10, ABCA8, ABCA9, ADAM12, ADAM9, AFAP1L2, AKAP6, ANO1, ATP7B, BDNF, CALCRL, CCDC68, CCDC80, CCL7, CDH11, CDH13, CDKN2B, CHRM2, CHSY3, CLEC1B, CLUL1, COL4A1, COL4A5, COL4A6, COL5A1, COLEC10, CSGALNACT1, CTBS, DCN, DLL4, DPP10, DRAM1, DYNLT3, EMCN, ENDOD1, ERG, ERLEC1, EVI5, F5, FAM114A1, FAM46A, FAP, FBLN2, FBN1, FIBIN, FKBP7, FLT1, FMOD, FNDC3B, FOSL2, GALNT5, GBP1, GBP4, GBP5, GLIS3, HEATR5A…	4.22281e-09	2.02103	1.00964e-07	1.08032	0.363374
hsa-miR-299-3p	2494	66	AKAP6, ALDH1L2, ARSI, C15orf41, C3, CDH11, CDH13, CDH5, CHSY3, COL4A6, COLEC10, CPQ, CTBS, DRAM1, ECE1, EGFLAM, ENTPD3, F5, FAM163B, FAM46A, FKBP7, FOSL2, GALNT1, GALNT5, GBP4, HEG1, HGF, IFIT3, IL33, ITGA1, KCTD16, LAMB2, LMCD1, LRRC32, MARCH3, MMRN2, MORC4, NCOA7, NOX5, PAPPA, PRELP, PROK1, PVR, RAB27B, RCN3, RSPO2, S1PR1, SGIP1, SLC22A2, SLC46A3, SLC4A4, SLC6A17, SLIT3, SPARC, ST3GAL1, SVEP1, …	2.28249e-06	2.01974	1.39604e-05	-0.204645	0.905913
hsa-miR-3611	3554	90	ABCA8, ABCA9, ADAM12, ADAM9, AKAP6, ALDH1L2, ARSI, BMP6, C10orf54, C3, C7, CALCRL, CCDC68, CCDC80, CD55, CD82, CDH11, CDH13, CEBPD, CHSY3, CKAP4, COL1A1, CTBS, DPP10, DPP4, DYNLT3, EGFLAM, ERG, F5, FAM114A1, FKBP14, GALNT5, GBP1, GBP2, H2AFJ, HEG1, HRH1, HTRA3, ICAM1, IFIT3, IGF1, IL18R1, IL1RL1, IL33, ITGA1, ITGA11, KCNE4, KCTD16, LAYN, LINGO2, LOX, LOXL4, LRP10, LRRC15, LUM, MFAP5, MYH15, NIPAL…	1.17528e-07	2.01278	1.26162e-06	0.704478	0.479225
hsa-miR-6881-3p	4164	103	ABCA9, ADAM12, AFAP1L2, AKAP6, ARHGEF3, ART4, BCO2, BDKRB2, BDNF, BMP10, C10orf54, C1QTNF1, C7, CD93, CDH11, CDH5, CHRM2, CKAP4, COLEC10, CREB3L1, CSGALNACT1, CSRNP1, DLL4, DRAM1, ECE1, EGFLAM, ENDOD1, ENTPD3, ERG, EVI5, FAM114A1, FBLN2, FBLN5, FBN1, FIBIN, FKBP10, FKBP14, FMOD, FN1, FOSL2, FOXF1, GALNT5, GBP1, GBP2, GJA4, HEG1, HGF, HTRA1, ICAM1, IFNGR1, IGF1, ITGA1, ITGA11, KCND3, KCNE4, KCNQ5,…	2.85983e-08	2.01154	4.12129e-07	-2.25456	0.0367316
hsa-miR-3664-3p	4461	109	ABCA9, ACVRL1, AFAP1L2, ATP7B, BMP10, C10orf54, C1QTNF1, C3, CCDC68, CCDC80, CD55, CDH13, CDH5, CHRM2, COL4A2, CSRNP1, ECE1, EHD3, EMCN, ENDOD1, EVI5, FAM114A1, FIBIN, FKBP10, FKBP7, FLT1, FMOD, FN1, FOXF1, GBP2, GBP3, GJA4, GLIS3, HEATR5A, HEG1, HSPG2, ICAM1, IGF1, IL18R1, IL1R1, IL1RL1, IL7R, ITGA11, KCND3, KCNE4, KCNQ5, KCTD16, LINGO2, LRP10, LRRC15, LTBP1, MASP1, MMRN2, MSRB3, MYH15, NFATC2, …	1.89577e-08	2.00772	3.16564e-07	0.0964578	0.949416
hsa-miR-561-3p	5169	123	ABCA10, ACVRL1, ADAM12, AKAP6, ALDH1L2, ARHGEF3, ATP7B, BCO2, BDNF, C10orf54, CCDC68, CCDC80, CD55, CDH11, CDH5, CHRM2, CHSY3, CLEC1B, COL1A2, COL4A5, COLEC10, CRHBP, CSRNP1, CTBS, CXCL1, DPP10, DYNLT3, ENDOD1, ERG, EVI5, FAM114A1, FAM46A, FBN1, FIBIN, FKBP10, FKBP14, FKBP7, FLT1, FNDC3B, FOXF1, GALNT5, GBP1, GBP2, GBP5, GLIS3, GREM2, H2AFJ, HEATR5A, HEG1, HGF, IGF1, IL1R1, IL1RL1, IL33, IL6ST, I…	6.78564e-09	2.00542	1.37279e-07	-1.18156	0.173731
hsa-miR-522-3p	4031	100	ADAM12, AKAP6, ALDH1L2, ANO1, BDKRB2, BMP10, BMP6, C10orf54, C1S, C7, CALCRL, CCDC80, CD93, CDH11, CFI, CHRM2, CHSY3, CKAP4, CLEC1B, COL21A1, COL5A1, COLEC10, CSGALNACT1, CTBS, DPP4, EHD3, EMCN, ENDOD1, EVI5, FAM114A1, FAM46A, FBN1, FLT1, FNDC3B, FOSL2, FOXF1, GBP4, GLIS3, GREM2, H2AFJ, HGF, HOPX, IGF1, IL6ST, ITGA1, ITGA11, KCNA3, KCNQ5, KCTD16, LAYN, LOXL4, LRP10, LRRC15, LTBP1, LTBR, MATN2, MS…	4.41682e-08	2.00539	5.73641e-07	-2.91171	0.00111396
hsa-miR-31-5p	2896	75	ACVRL1, ARHGDIB, ARSI, ATP7B, BCO2, BDKRB2, C3, C7, CCDC68, CD82, CD93, CDKN2B, CHRM2, CLEC2B, COL1A1, COL5A1, CSRNP1, DLL4, ECE1, EHD3, ENDOD1, ERG, FAM163B, FBLN5, FOSL2, GBP2, GBP4, GGT5, GLIS3, HEATR5A, ICAM1, IL1R1, IL1RL1, IL7R, KCND3, KCNE4, KCNQ5, LMCD1, LOXL4, LRP10, LRRC15, LRRN4, MARCH3, MFI2, MORC4, NCOA7, NFATC2, NFKBIZ, NNMT, OSMR, PAPPA, PLA2R1, PLN, PVR, RAB27B, RASGRP3, S1PR1, SA…	8.28246e-07	2.00464	6.35996e-06	0.487555	0.565538
hsa-miR-1976	4719	114	ABCA10, ABCA9, ACVRL1, ADAM12, ADAM9, AKAP6, ALDH1L2, ARHGEF3, ART4, ATP7B, BDKRB2, BIK, BMP10, C10orf54, C1QTNF1, C7, CCDC68, CCDC80, CD55, CEBPD, COL1A1, COL4A1, COL5A1, COLEC10, COPZ2, CREB3L1, CTSB, CXCL14, DRAM1, ECE1, EHD3, ENDOD1, ERG, ERVV-1, EVI5, FAM114A1, FAM46A, FBLN2, FBLN5, FKBP14, FMOD, GALNT1, GALNT5, GBP1, GBP4, GBP5, GFRA3, HOPX, HSPG2, HTRA1, HTRA3, ICAM1, IFIT3, IGF1, IL1R1, I…	1.1904e-08	2.00172	2.19702e-07	-0.413457	0.684865
hsa-miR-3143	4474	109	ABCA10, AKAP6, ALDH1L2, ART4, BDNF, BMP10, C3, C7, CCDC68, CCDC80, CDH11, CDKN2B, CEBPD, CHPF2, CHRM2, CHSY3, CLEC2B, COL15A1, COL21A1, COL4A2, COL4A6, COL5A1, COLEC10, CTBS, CXCL14, DCN, DPP10, DPP4, DRAM1, EHD3, EMCN, ENDOD1, EVI5, F5, FAM114A1, FBN1, FIBIN, FKBP7, FLT1, FN1, FNDC3B, FOSL2, FOXF1, GALNT1, GBP1, GBP2, GBP4, GBP5, HEG1, HGF, HRH1, ICAM1, IGF1, IGFBP3, IL6ST, ITGA1, KCNA3, KCND3, …	2.03225e-08	2.00025	3.19093e-07	0.740334	0.466572
hsa-miR-448	3123	80	ABCA10, ABCA9, AKAP6, ASAH1, BDKRB2, C15orf41, CALCRL, CCDC68, CD55, CD69, CD93, CDH13, CHRM2, CHSY3, CKAP4, CLEC2B, COLEC10, CTBS, DLL4, DPP4, EGFLAM, EHD3, EMCN, ENDOD1, ERG, ERP27, FIBIN, FKBP14, FLT1, FN1, GBP2, GBP4, GLIS3, GREM2, H2AFJ, HOPX, IGFBP3, KCTD16, LOX, LRP10, LTBP1, MATN2, MSRB3, NFATC2, NID2, NNMT, OLR1, OSMR, PAPPA, PDLIM5, PLA2R1, PLD1, PLOD2, PPIC, PROK1, RASGRP3, RCN1, S1PR1…	5.14662e-07	1.99886	4.33139e-06	-3.66604	0.000102142
hsa-miR-1273e	3169	81	AKAP6, ALDH1L2, ANO1, ART4, BDNF, BMP10, C1QTNF1, C3, C7, CCDC80, CDH11, CKAP4, COL1A1, COL5A1, COLEC10, CPA4, CTBS, CTSB, CXCL1, DRAM1, EMCN, ENDOD1, ERG, ERLEC1, EVI5, FAM114A1, FAM46A, FIBIN, FOXF1, GALNT1, GBP4, GBP5, GGTLC2, GLIS3, HEATR5A, IGF1, KCND3, KCTD16, LRP10, LRRC15, MAML2, MARCH3, MORC4, MSRB3, NFATC2, NIPAL3, NNMT, NOX5, NUCB1, OLR1, OSMR, PABPC4L, PARM1, PCDH12, PDLIM5, PLVAP, PO…	4.17962e-07	1.99768	3.72624e-06	-0.683113	0.614106
hsa-miR-338-5p	4191	103	ABCA8, ADAM9, AKAP6, ARHGEF3, BDNF, BMP10, C1S, CCDC80, CCL7, CD55, CD82, CDH11, CDH13, CEBPD, CHRM2, CHSY3, CLEC1B, COL4A5, COL5A1, COLEC10, CREB3L1, CSGALNACT1, CTHRC1, CXCL14, DCN, DPP10, ECE1, EGFL6, ENDOD1, ENTPD3, EVI5, FAM114A1, FAM46A, FAP, FKBP14, FKBP7, FNDC3B, FOSL2, GALNT5, GBP2, GBP4, GLIS3, GREM2, H2AFJ, HEATR5A, HGF, HRH1, IL6ST, KCTD16, LINGO2, LRRC15, LTBP1, LTBR, MAML2, MGP, MOR…	4.55151e-08	1.99521	5.83925e-07	2.2646	0.140828
hsa-miR-4741	2908	75	ACVRL1, AKAP6, ART4, BDNF, BMP10, BMP6, C3, C7, CD55, COL1A1, COLEC10, CSRNP1, DRAM1, ECE1, EHD3, EMCN, ENDOD1, ERG, ERVV-2, EVI5, FAM114A1, FBLN2, FBN1, FIBIN, FLT1, GBP2, GBP4, GFRA3, GLIS3, H2AFJ, HRH1, HTRA1, IL1RL1, ITGA11, KCND3, KCNE4, KCTD16, LRP10, MAML2, MASP1, MATN2, MORC4, MSRB3, NCOA7, NIPAL3, NNMT, NOX5, NXPE2, P4HA2, P4HA3, P4HB, PARM1, PDLIM5, PLVAP, PLXNB3, PRELP, RASGRP3, RCN3, …	1.2773e-06	1.99489	8.84027e-06	0.419157	0.683171
hsa-miR-3607-3p	4001	99	ABCA10, ADAM12, AFAP1L2, AKAP6, ARHGEF3, ART4, ASAH1, ATP7B, BMP6, C7, CCDC68, CCDC80, CD55, CD69, CD93, CDH11, CDH13, CHRM2, CKAP4, CLEC1B, COL3A1, COL4A1, COL4A5, COLEC10, CSGALNACT1, CSRNP1, CTSB, CXCL1, DPP10, DPP4, EHD3, EMCN, ENDOD1, ERG, ERLEC1, ERVV-1, ERVV-2, EVI5, FAM114A1, FAM46A, FIBIN, FKBP14, FNDC3B, FOSL2, GALNT1, GBP1, GBP3, GLIS3, GREM2, HEG1, ICAM1, IL1R1, ITGA1, KCND3, LRRC15, …	6.13105e-08	1.99452	7.16651e-07	-0.708965	0.668381
hsa-miR-3675-5p	1745	47	ADAM12, AKAP6, ALDH1L2, ATP7B, C1QTNF1, C7, CD55, CDH5, CHSY3, COL4A2, ECE1, EMCN, ENDOD1, F5, FAM114A1, FIBIN, FKBP7, FMOD, GBP2, HSPG2, IGF1, IL7R, ITGA1, ITGA11, KCND3, KCTD16, LRP10, MAML2, MARCH3, NIPAL3, NOX5, PARM1, PDLIM5, PPIC, PRELP, SBSPON, SLC14A1, SLC22A3, SLC6A17, SLIT3, SNCAIP, SOD3, SRPX2, SULF2, SYNPO, TSPAN5, UACA	6.78971e-05	1.989	0.000238092	-2.45684	0.0668209
hsa-miR-551b-5p	5475	128	ADAM12, AKAP6, ALDH1L2, ARHGEF3, ARSI, ART4, ASAH1, ATP7B, BMP10, BMP6, C15orf41, C1S, CCDC68, CCDC80, CD55, CDH11, CDKN2B, CEBPD, CHSY3, CLEC1B, COL1A2, COL4A5, COL4A6, COL5A1, COLEC10, CPZ, CRHBP, CSGALNACT1, CSRNP1, CTBS, CXCL1, ECE1, EMCN, ENDOD1, ENTPD3, EVI5, F5, FAM114A1, FAM46A, FBN1, FIBIN, FKBP7, FLT1, FN1, FNDC3B, FOSL2, FSTL3, GALNT1, GALNT5, GBP2, GBP4, HEATR5A, HRH1, HSPG2, ICAM1, I…	6.48621e-09	1.98282	1.36299e-07	-0.0290142	0.983576
hsa-miR-151a-3p	1872	50	ABCA9, ACVRL1, C3, CCDC68, CD69, EHD3, ENDOD1, FBN1, FKBP14, FN1, FOSL2, FSTL3, H2AFJ, HEATR5A, HSPB6, IL6ST, IL7R, KCNA3, KCND3, KCNE4, KCNQ5, KCTD16, LOX, LRP10, MASP1, MGP, NNMT, OSMR, PDLIM5, PLA2R1, PLD1, PLN, PPIC, RCN1, RSPO2, S1PR1, SBSPON, SGIP1, SHE, SLC22A3, SLC2A10, SLC6A17, STOM, STXBP6, SULF2, SYT10, TGFBR2, TNFRSF9, TTR, TYRP1	4.91811e-05	1.98107	0.000176582	0.627865	0.498579
hsa-miR-3133	5692	132	ABCA10, ABCA9, ACVRL1, ADAM12, ADAM9, AKAP6, ALDH1L2, ART4, ASAH1, ATP7B, BDKRB2, BMP10, BMP6, C15orf41, C1S, C3, C7, CCDC80, CD55, CD93, CDH11, CDH13, CHSY3, CKAP4, CLUL1, COL15A1, COL1A2, COL4A1, COL4A6, COL5A1, COLEC10, CPQ, CSRNP1, CTSB, DPP10, DPP4, DRAM1, EHD3, EMCN, ENDOD1, EVI5, FAM114A1, FAM46A, FBLN5, FBN1, FIBIN, FKBP14, FKBP7, FLT1, FNDC3B, FOSL2, GALNT1, GBP2, GBP4, GLIS3, H2AFJ, HEG…	6.60765e-09	1.98092	1.36299e-07	0.294378	0.841261
hsa-miR-1227-3p	3061	78	ABCA10, ABCA9, ACVRL1, AKAP6, ALDH1L2, ART4, BDKRB2, BMP10, C3, CD82, CD93, CPA4, CTSB, DPP4, DRAM1, ECE1, ENDOD1, ENTPD3, ERG, ERVV-1, EVI5, F5, FAM114A1, FAM163B, FBN1, FKBP14, FLT1, FNDC3B, FOSL2, FSTL3, GBP4, GBP5, H2AFJ, HEATR5A, HEG1, IGFBP3, IL1R1, IL1RL1, IL7R, KCND3, LAYN, LINGO2, LMCD1, LRRC15, LTBR, MARCH3, MASP1, MFAP5, NXPE2, P4HA2, PABPC4L, PAPPA, PDLIM5, PLA2R1, PLD1, PPIC, PVR, S1…	9.62631e-07	1.97839	7.18218e-06	0.847852	0.407358
hsa-miR-15b-3p	2973	76	ADAM12, ADAM9, ARHGEF3, ART4, ATP7B, BMP10, C3, CALCRL, CD55, CD93, CDH11, CLEC1B, CPA4, CTBS, CTSB, EGFLAM, EHD3, EVI5, F5, FAM114A1, FAM163B, FIBIN, FN1, FOSL2, GALNT1, GBP2, GFRA3, GREM2, HEG1, HTRA1, IGF1, IL7R, ITGA1, KCND3, KCNQ5, LAYN, LOX, LOXL4, LRP10, LTBR, MARCH3, MFAP5, MSRB3, MYH15, NCOA7, NID2, OLR1, P4HA2, PABPC4L, PARM1, PCDH12, PDLIM5, PLA2R1, PLD1, PROK1, PRR16, RASGRP3, RSPO2, …	1.11955e-06	1.97803	8.01201e-06	0.0937303	0.910156
hsa-miR-6868-3p	4269	104	ABCA10, ADAM9, ART4, BDNF, BMP6, C10orf54, C3, C7, CALCRL, CCDC80, CD93, CDH11, CDKN2B, CHSY3, COL1A1, COL1A2, COL4A6, COLEC10, CSGALNACT1, CTBS, DPP10, DRAM1, EHD3, EMCN, ENDOD1, ERG, EVI5, F5, FAM163B, FAM46A, FIBIN, FMOD, FN1, FOSL2, GBP5, GREM2, H2AFJ, HEG1, HGF, HRH1, HTRA1, ICAM1, IFIT3, IL1R1, IL1RL1, IL33, IL6ST, ITGA1, ITGA11, KCND3, KCNE4, KCNQ5, KCTD16, LAYN, LMCD1, LRP10, LRRC15, MAML…	5.75208e-08	1.9776	6.79908e-07	1.54887	0.0788345
hsa-miR-495-3p	5753	133	ABCA10, ADAM12, ADAM9, AFAP1L2, AKAP6, ALDH1L2, ART4, ASAH1, BDKRB2, BDNF, BMP10, BMP6, C3, C7, CALCRL, CCDC80, CCL2, CD55, CD69, CDH11, CDH13, CDH5, CHRM2, CHSY3, CKAP4, COL21A1, COL4A1, COL4A5, COL4A6, COL5A1, COLEC10, CPA4, CTBS, CTSB, DCN, DPP10, EHD3, EMCN, ENDOD1, EVI5, F5, FAM114A1, FAM46A, FIBIN, FILIP1L, FNDC3B, FOSL2, GALNT1, GBP1, GBP2, GBP4, GLIS3, HEATR5A, HEG1, HGF, HTRA1, ICAM1, IG…	5.32049e-09	1.9775	1.17427e-07	-0.619704	0.652332
hsa-miR-4717-3p	3561	89	ABCA10, ACVRL1, ADAM12, ADAM9, AKAP6, ALDH1L2, ATP7B, BDKRB2, BMP10, C1QTNF1, CCDC80, CD55, CDH5, CHSY3, CKAP4, COL21A1, COL4A6, COL5A1, COLEC10, CSGALNACT1, CSRNP1, CTSB, CXCL14, DCN, DPP10, DRAM1, EMCN, EVI5, FAM114A1, FAM163B, FAM46A, FBN1, FIBIN, FLT1, FNDC3B, FOSL2, FOXF1, GBP4, GREM2, HOPX, HRH1, IGF1, IL1RL1, IL33, IL7R, KCNQ5, KCTD16, LINGO2, LOX, LRP10, LRRC15, MMRN2, MSRB3, NCOA7, NFKBI…	2.76798e-07	1.97661	2.74709e-06	-0.350618	0.726899
hsa-miR-3613-3p	6826	152	ABCA8, ABCA9, ACVRL1, ADAM12, ADAM9, ADAMTSL5, AFAP1L2, AKAP6, ALDH1L2, ARHGEF3, ATP7B, BIK, BMP10, BMP6, C3, C7, CALCRL, CCDC68, CD55, CD93, CDH11, CDKN2B, CHRM2, CKAP4, CLUL1, COL16A1, COL1A1, COL3A1, COL4A1, COL5A1, COLEC10, CPA4, CSRNP1, CTSB, CXCL1, CXCL14, DLL4, DPP10, ECE1, EGFL6, EHD3, EMCN, ENDOD1, EVI5, FAM114A1, FAM46A, FBLN2, FBN1, FKBP14, FKBP7, FLT1, FNDC3B, GALNT1, GALNT5, GBP1, GB…	2.37444e-09	1.97292	6.24479e-08	2.51514	0.0115776
hsa-miR-1257	3114	79	ABCA10, AKAP6, ART4, ASAH1, BDKRB2, BIK, BMP10, C10orf54, C3, C7, CALCRL, CCDC80, CD55, CDH13, CHRM2, CHSY3, CKAP4, CLEC1B, COLEC10, CTBS, EGFLAM, EHD3, EMCN, ERG, FAM114A1, GALNT5, GBP1, GBP2, GREM2, H2AFJ, HTRA3, IGFBP3, IL6ST, IL7R, ITGA11, LOX, LRP10, LRRC15, LTBR, LUM, MARCH3, MFAP5, MORC4, MYH15, PABPC4L, PDLIM5, PLA2R1, PLD1, PLOD1, PLVAP, PPIC, PRCP, PRELP, PVR, RAB27B, S1PR1, S1PR3, SARM…	1.1446e-06	1.97193	8.13591e-06	-1.19245	0.166343
hsa-miR-3685	3710	92	ABCA10, ADAM12, AFAP1L2, ALDH1L2, ART4, BDNF, C15orf41, C1QTNF1, CALCRL, CCDC80, CD55, CD69, CD93, CDH13, CHRM2, CLEC1B, COL4A5, COLEC10, CSRNP1, CTBS, CTSB, CXCL14, DPP10, EGFLAM, EHD3, EMCN, ENDOD1, F5, FAM46A, FKBP7, FLT1, FN1, FNDC3B, FOSL2, GALNT1, GALNT5, GBP1, GBP2, GBP3, GREM2, HEATR5A, HEG1, HGF, IGF1, IGFBP3, IL7R, ITGA1, KCNQ5, KCTD16, LAYN, LRP10, LRRN4, MATN2, MEST, NCOA7, NFKBIZ, NX…	2.027e-07	1.97006	2.07029e-06	0.684924	0.519797
hsa-miR-23a-3p	2810	72	ABCA10, ADAM12, AKAP6, ALDH1L2, BMP10, C1S, C3, CCDC80, CCL2, CD69, CD93, CDH11, CEBPD, CKAP4, COL15A1, COL4A1, COL4A2, CPA4, EGFLAM, EHD3, ENDOD1, ERG, ERP27, FAM114A1, FAM46A, FKBP7, FMOD, FNDC3B, FOSL2, GBP1, GBP2, GBP3, GBP4, HEG1, IL7R, ITGA1, KCND3, KCTD16, LRRC15, LUM, MORC4, MSRB3, NCOA7, NIPAL3, NXPE2, OLR1, P4HA2, PLA2R1, POFUT2, PPIC, PRCP, RASGRP3, RSPO2, S1PR1, SARM1, SGIP1, SHE, SLA…	2.20238e-06	1.96799	1.35492e-05	1.2087	0.109561
hsa-miR-375	2810	72	ABCA10, ACVRL1, AFAP1L2, AKAP6, ALDH1L2, ART4, ATP7B, BCO2, BDNF, C10orf54, C1S, C7, CCDC68, CCDC80, CD55, CDKN2B, CEBPD, CLEC2B, COL16A1, COL4A6, COL5A1, COLEC10, CTBS, CXCL1, DRAM1, F5, FN1, FNDC3B, FOSL2, FOXF1, GALNT1, GALNT5, GBP2, GLIS3, H2AFJ, IGF1, IL1R1, IL1RL1, ITGA1, KCTD16, LOX, LRP10, MATN2, MEST, NCOA7, NFATC2, NIPAL3, NOX5, NUCB1, OLR1, POFUT2, RAB27B, RCN1, RGS1, SCN3A, SDPR, SGIP…	2.20238e-06	1.96799	1.35492e-05	1.23424	0.593852
hsa-miR-148a-5p	3214	81	ABCA9, ADAM12, AKAP6, ART4, ASAH1, BDKRB2, BDNF, BMP10, C1QTNF1, C1S, CALCRL, CCDC68, CCDC80, CD55, CD93, CDH11, CHSY3, CLEC2B, CSGALNACT1, DRAM1, EHD3, ENDOD1, ERLEC1, ERVV-1, FAM46A, FBN1, FIBIN, FLT1, GALNT5, GREM2, H2AFJ, HOPX, IGF1, IGFBP3, IL1R1, IL33, IL6ST, IL7R, ITGA1, KCNA3, KCND3, KCNQ5, KCTD16, LRRC15, MAML2, MFAP5, NFKBIZ, NXPE2, OLR1, OSMR, P4HA3, PABPC4L, PCDH12, PDLIM5, PLA2R1, PP…	7.53107e-07	1.96426	5.82551e-06	0.578033	0.415831
hsa-miR-7111-3p	4344	105	ACVRL1, ARHGEF3, ART4, ATP7B, BCO2, BDKRB2, BMP10, C10orf54, C1QTNF1, C3, CD93, CDH5, CDKN2B, CEBPD, CHRM2, CKAP4, COL4A5, CSGALNACT1, CSRNP1, CXCL1, DLL4, DRAM1, ECE1, EMCN, ENDOD1, ENTPD3, ERG, FAM114A1, FBLN2, FBN1, FIBIN, FKBP14, FLT1, FMOD, FN1, FOXF1, FSTL3, GALNT5, GBP1, GBP4, GJA4, GLIS3, GREM2, HEG1, HGF, HSPG2, ICAM1, IGF1, IL1R1, IL6ST, ITGA1, ITGA11, KCND3, KCNQ5, KCTD16, LAYN, LMCD1,…	7.1197e-08	1.96235	8.23068e-07	1.20792	0.189446
hsa-miR-381-3p	4296	104	ABCA10, ACVRL1, ADAM12, AKAP6, ALDH1L2, ANO1, ARHGEF3, ART4, ASAH1, BDNF, BMP10, C15orf41, CCDC68, CCDC80, CD55, CD82, CDH11, CDH13, CFI, CLEC1B, CLUL1, COL15A1, COL1A2, COL3A1, COL4A1, COL4A6, COLEC10, CTBS, DCN, DLL4, EMCN, ERG, ERP27, FAM46A, FBLN5, FBN1, FKBP7, FLT1, FNDC3B, FOSL2, GALNT1, GBP2, GBP4, GBP5, GLIS3, HEATR5A, HGF, HRH1, IGF1, IGFBP3, IL1R1, IL6ST, ITGA1, KCNE4, KCNQ5, KCTD16, LO…	9.1594e-08	1.96185	1.02507e-06	0.430385	0.755715
hsa-miR-4791	1767	47	ABCA8, ADAM12, ATP7B, BMP10, CALCRL, CCDC80, CDH11, CDH5, CLUL1, COLEC10, CSGALNACT1, EGFL6, EMCN, F5, FILIP1L, FNDC3B, FOSL2, FSTL3, GALNT1, GBP4, GLIS3, IL18R1, IL1RL1, ITGA1, ITGA11, KCNQ5, LRP10, MAML2, NCOA7, P4HA3, PAPPA, PARM1, PLN, PRELP, PVR, RSPO2, SGIP1, SLC22A3, SLIT3, SRPX2, ST3GAL1, STOM, TBC1D8B, TBX20, TFPI, TMEM87B, YIPF5	7.85404e-05	1.96142	0.0002709	-0.617197	0.603391
hsa-miR-302f	2821	72	ABCA10, ADAM9, AKAP6, ANO1, BDNF, C3, CCDC80, CD55, CD93, CDKN2B, CHRM2, CHSY3, COL4A1, COL4A5, COLEC10, CPA4, CSGALNACT1, EVI5, FAM114A1, FAM163B, FOSL2, FOXF1, GBP2, GBP4, GBP5, GREM2, HEG1, HOPX, HTRA1, IL1R1, IL33, IL7R, ITGA1, KCND3, KCNQ5, KCTD16, LAYN, MAML2, MGP, MSRB3, MYH15, NCOA7, NUCB1, OLR1, OSMR, PARM1, PPIC, PROK1, PVR, RAB27B, RASGRP3, RELN, RGS1, ROBO4, S1PR1, SCN3A, SGIP1, SLC22…	3.32416e-06	1.95898	1.9034e-05	-1.25519	0.365006
hsa-miR-5583-3p	3408	85	ABCA10, ADAM9, AKAP6, ALDH1L2, ASAH1, BMP10, CALCRL, CD55, CDKN2B, CFI, CHRM2, CHSY3, COL3A1, COLEC10, CTBS, DPP10, EHD3, EMCN, ENDOD1, ERG, EVI5, FIBIN, FKBP14, FKBP7, FLT1, FOSL2, GALNT1, GBP2, GBP4, H2AFJ, HGF, HRH1, ICAM1, IGF1, IL18R1, IL33, IL6ST, IL7R, KCTD16, LAYN, LINGO2, LOX, LUM, MAML2, MARCH3, MFAP5, MYH15, NOX5, NUCB1, NXPE2, OSMR, PABPC4L, PAPPA, PDLIM5, PITX2, PLVAP, PPIC, PROK1, R…	5.99398e-07	1.95551	4.77702e-06	-1.45188	0.178344
hsa-miR-4517	3639	90	ABCA10, ABCA8, ABCA9, ADAM12, ADAM9, AKAP6, ALDH1L2, BMP10, CALCRL, CCDC80, CD55, CDKN2B, CHRM2, CHSY3, CLEC1B, COL15A1, COL1A2, CSGALNACT1, CSRNP1, CTBS, CXCL1, CXCL14, DPP10, ENDOD1, ENTPD3, ERG, EVI5, FIBIN, FKBP14, FKBP7, FLT1, FOSL2, GALNT1, GBP2, GBP4, GLIS3, HEATR5A, HGF, IGF1, IL18R1, IL33, IL6, IL6ST, IL7R, ITGA11, KCTD16, LAYN, LINGO2, LOX, MARCH3, MFAP5, NFKBIZ, NOX5, OSMR, PAPPA, PARM…	3.5825e-07	1.95548	3.39507e-06	-0.414428	0.68258
hsa-miR-16-2-3p	3136	79	ABCA10, ADAM9, AKAP6, ALDH1L2, BDKRB2, BDNF, BMP10, C1S, CALCRL, CCDC68, CCDC80, CDH11, CHSY3, CKAP4, CLEC1B, CLUL1, COL4A1, COLEC10, CTHRC1, DPP10, DYNLT3, ENDOD1, EVI5, FAP, FBN1, FNDC3B, GALNT1, GBP2, GREM2, H2AFJ, HEATR5A, IL33, IL6ST, IL7R, KCTD16, LINGO2, LTBP1, LUM, MAML2, MGP, NCOA7, NFATC2, NFKBIZ, NNMT, NOX5, NXPE2, OSMR, PARM1, PDLIM5, PLA2R1, PLD1, PPIC, PROK1, PRR16, PRSS35, PTGS2, P…	1.25478e-06	1.95545	8.74189e-06	-0.690132	0.312863
hsa-miR-508-3p	1936	51	ADAM9, AKAP6, ARHGDIB, ART4, BDNF, BMP10, BMP6, C10orf54, CALCRL, CD55, COL15A1, CSRNP1, DPP10, EGFLAM, ENDOD1, FAM114A1, FAM46A, FBN1, FIBIN, FNDC3B, FOXF1, GBP1, GBP2, GBP5, GLIS3, GREM2, HRH1, IL1RL1, IL7R, KCND3, KCTD16, LMCD1, LRRC15, MAML2, MATN2, MFAP5, MORC4, PABPC4L, PCOLCE2, PRELP, S1PR1, SLC22A3, SLC4A4, SPARC, STXBP6, SYT10, TGFBR2, TGFBR3, TNFRSF9, TYRP1, VCAM1	4.51746e-05	1.95408	0.000165013	1.47804	0.132195
hsa-miR-4742-3p	3418	85	ABCA10, ACVRL1, ADAM12, AKAP6, ALDH1L2, BMP10, C7, CCDC68, CCDC80, CCL2, CDH11, CDKN2B, CHSY3, CLEC1B, COL15A1, COL1A2, COL4A5, COL4A6, CSGALNACT1, DCN, DPP10, DRAM1, EHD3, ENDOD1, EVI5, F5, FAM114A1, FAM46A, FKBP14, FNDC3B, FOSL2, GALNT5, GBP1, GBP3, HEG1, HGF, HRH1, ITGA11, KCNQ5, KCTD16, LAYN, LINGO2, LMCD1, LOX, LRRC32, LTBP1, LTBR, MAML2, MGP, NFKBIZ, NOX5, P4HA2, PABPC4L, PAPPA, PCDH12, PIT…	6.40383e-07	1.94859	5.02748e-06	0.388996	0.692863
hsa-miR-486-5p	2193	57	ABCA10, AKAP6, ALDH1L2, CCDC80, CDH11, CDH13, CHRM2, CHSY3, CLEC1B, COL16A1, COL21A1, CSRNP1, CTBS, CTSB, DPP10, EMCN, ERG, EVI5, FAM46A, FBN1, FMOD, FN1, FOSL2, FSTL3, GALNT5, HEATR5A, ICAM1, IL6ST, ITGA1, LOXL4, LRP10, MALL, MAML2, NFKBIZ, NIPAL3, NNMT, NUCB1, NXPE2, OSMR, PAPPA, PLA2R1, PRCP, PRELP, PVR, RAB27B, SARM1, SHE, SRPX2, STXBP6, TBX20, TGFBR2, TIMP3, TMED10, TNFRSF9, TYRP1, WISP1, YI…	2.24921e-05	1.94544	9.38957e-05	-0.21115	0.868249
hsa-miR-6772-3p	2839	72	ABCA10, ABCA9, ART4, ATP7B, BDKRB2, BIK, C10orf54, C15orf41, C3, C7, CCDC80, CD55, CD93, CDH11, CDH13, COL1A1, COL4A2, COL4A5, COLEC10, CSGALNACT1, CSRNP1, CTSB, CXCL14, EHD3, ENDOD1, ERG, FAM46A, FKBP14, FLT1, FMOD, FOSL2, GALNT5, GBP2, GREM2, HRH1, HSPG2, IGF1, IL18R1, IL1R1, ITGA1, ITGA11, KCNE4, LRP10, LRRC15, MAML2, NOX5, OSMR, P4HA2, PCOLCE2, PLA2R1, PLD1, PPIC, PROK1, PVR, RAB27B, ROBO4, S…	3.58204e-06	1.94441	2.02597e-05	0.983767	0.41662
hsa-miR-125a-5p	2153	56	ADAM9, AKAP6, ALDH1L2, ART4, BDKRB2, BMP10, C7, CCDC80, CD82, CHSY3, CLEC2B, COL4A2, COLEC10, DLL4, EHD3, ENDOD1, FAM163B, FLT1, GBP2, GBP5, H2AFJ, HSPG2, IGFBP3, IL1RL1, IL6ST, IL7R, KCND3, MAML2, NNMT, NOX5, NUCB1, P4HA2, PLA2R1, PLD1, PLN, PPIC, PRCP, PRELP, PSG4, RCN3, SGIP1, SLC22A3, SLC4A4, SLC6A17, SLIT3, SYNPO, SYT10, TFPI2, TGFBR3, TMEM87B, TNFAIP3, TSLP, TTR, TYRP1, WNT2, ZNF469	2.85398e-05	1.9435	0.000113948	1.77088	0.0214447
hsa-miR-299-5p	2709	69	ACVRL1, AFAP1L2, AKAP6, ARSI, BMP10, C1QTNF1, CCDC80, CDH13, CHRM2, COL15A1, COL4A1, COL4A6, COLEC10, CSGALNACT1, EHD3, EMCN, F5, FAM46A, FKBP10, FKBP14, FKBP7, FOSL2, FOXF1, FSTL3, GALNT1, GALNT5, GBP1, GBP2, GBP5, GREM2, HEG1, HGF, HRH1, IGFBP3, IL1RL1, IL6ST, ITGA1, KCNA3, KCNE4, KCNQ5, KCTD16, LAMB2, LRP10, LRRC15, MAML2, MEST, MFAP5, MMRN2, PCDH12, PDIA5, PLOD1, PRELP, PTGS2, PVR, RAB27B, S1…	5.21601e-06	1.94315	2.75966e-05	1.02611	0.466403
hsa-miR-188-5p	2496	64	ABCA9, ADAM12, ALDH1L2, ART4, BDKRB2, BDNF, BMP10, C1QTNF1, C1S, CD55, CDH11, CDH5, CDKN2B, CHSY3, COLEC10, CPA4, DPP10, DPP4, EHD3, ERG, EVI5, FAM163B, FBN1, FOSL2, GBP4, GLIS3, GREM2, H2AFJ, IGF1, IL1R1, KCNQ5, KCTD16, LRRN4, LTBR, MEST, MORC4, NOX5, P4HB, PAPPA, PARM1, PCDH12, PITX2, PLD1, PLN, PLVAP, PRELP, PTX3, PVR, RAB27B, ROBO4, S1PR3, SCN3A, SELE, SLA, SLC46A3, SLC7A4, SLIT3, SRPX2, SVEP…	9.01277e-06	1.94003	4.32942e-05	1.55101	0.0286461
hsa-miR-636	3027	76	ADAM12, ANO1, ART4, BCO2, BDKRB2, BMP6, CALCRL, CD55, CDKN2B, CHPF, CHSY3, CKAP4, COL1A1, COL4A1, COL4A2, COL5A1, CPQ, CSRNP1, CTBS, DCN, ECE1, EGFL6, EGFLAM, ENDOD1, ENTPD3, ERG, ERP27, FIBIN, FLT1, FNDC3B, FOSL2, GALNT1, GBP1, GLIS3, GREM2, HEATR5A, HEG1, IGF1, IL1R1, ITGA11, KCNA3, KCNQ5, KCTD16, LOX, LOXL4, LRRC15, MAML2, MASP1, MSRB3, NFATC2, NID2, NIPAL3, NNMT, NOX5, PCDH12, POFUT2, PTGS2, …	2.94927e-06	1.93631	1.71416e-05	-0.015108	0.98841
hsa-miR-517-5p	2417	62	ABCA10, ACVRL1, ADAM12, AKAP6, BDKRB2, C10orf54, C7, CCDC68, CCDC80, CD55, CHRM2, CHSY3, CLEC1B, DRAM1, EGFLAM, EHD3, EMCN, ENDOD1, ERG, ERP27, FAM114A1, FNDC3B, FOSL2, GBP2, GLIS3, GREM2, IGF1, IL6ST, IL7R, ITGA1, KCNQ5, KCTD16, LMCD1, LOX, LRP10, LRRC15, MSRB3, NNMT, OSMR, PAPPA, PARM1, PDLIM5, POFUT2, ROBO4, S1PR1, SGIP1, SHE, SLA, SRPX2, STOM, SYNPO, SYNPO2L, TGFBR2, TMED10, TRIM8, TTR, TXNDC…	1.45442e-05	1.93384	6.48327e-05	-4.8661	8.7419e-05
hsa-miR-1290	3771	92	ACVRL1, ADAM12, AFAP1L2, AKAP6, ART4, ATP7B, C10orf54, C15orf41, C1S, CD93, CDH5, CDKN2B, COL21A1, COL5A1, CSRNP1, CTSB, DPP10, DRAM1, EHD3, ENDOD1, ENTPD3, EVI5, FAM46A, FKBP10, FKBP7, FLT1, FMOD, FOSL2, GALNT1, GBP1, GBP2, GLIS3, HGF, IFIT3, IGF1, IGFBP3, IL18R1, IL1RL1, IL33, IL7R, ITGA1, KCTD16, LOX, LRP10, LRRC15, MARCH3, MATN2, MEST, MFAP5, MMRN2, MORC4, NCOA7, NFATC2, NIPAL3, NNMT, NOX5, P…	5.19859e-07	1.93091	4.34041e-06	-2.25758	0.0243505
hsa-miR-302a-5p	4703	111	ADAM9, AKAP6, ART4, BDNF, BMP10, C10orf54, C1S, C3, C7, CCDC68, CCDC80, CD55, CDH11, CEBPD, CHRM2, CHSY3, CLEC2B, COLEC10, CREB3L1, CSGALNACT1, CTBS, CXCL1, DCN, DLL4, DRAM1, EGFLAM, ENDOD1, ERG, ERP27, EVI5, F5, FAM114A1, FAM46A, FIBIN, FNDC3B, FOXF1, GALNT5, GBP2, GBP4, GBP5, GREM2, HEATR5A, HEG1, HGF, HOPX, IGF1, IL18R1, IL1R1, IL33, IL6, IL6ST, IL7R, ITGA1, KCND3, KCNE4, KCTD16, LAYN, MAML2, …	8.2665e-08	1.92856	9.45256e-07	-4.47575	2.77158e-05
hsa-miR-3909	2596	66	ABCA9, ADAM12, ANO1, ATP7B, C1QTNF1, CCDC80, CD55, CD93, CDH11, CDH13, CDKN2B, COL15A1, COL4A5, COL5A1, CTBS, EMCN, FAM114A1, FAM163B, FKBP7, FLT1, FMOD, FSTL3, GALNT1, GALNT5, GBP4, GLIS3, GREM2, H2AFJ, HRH1, HTRA3, IL1R1, ITGA11, KCNE4, KCTD16, LOXL4, LRRC15, MARCH3, NIPAL3, NOX5, P4HA3, PCDH12, PLA2R1, PLD1, PRELP, RASGRP3, RCN1, ROBO4, RRAD, SARM1, SHE, SIL1, SLA, SLC2A10, SLC4A4, SLC6A17, SP…	8.46418e-06	1.92814	4.12237e-05	0.730609	0.291018
hsa-miR-326	2467	63	ARSI, ART4, ATP7B, BDNF, CD55, CDH11, CDH5, CHRM2, COLEC10, CSRNP1, DLL4, ENDOD1, FBLN2, FOSL2, GALNT5, GBP4, GJA4, GLIS3, HRH1, HTRA1, HTRA3, ICAM1, IGF1, IGFBP3, ITGA1, KCND3, KCTD16, LAYN, MASP1, MYH15, NCOA7, NFATC2, NIPAL3, NNMT, NUCB1, P4HA2, P4HA3, PAPPA, PCDH12, PRELP, PTGS2, PTX3, RAB27B, ROBO4, S1PR1, SCN3A, SGIP1, SLC22A2, SLC4A4, SLC7A4, SLIT3, ST3GAL1, SVEP1, SYNPO2L, TBX20, TGFBR3, …	1.72146e-05	1.92742	7.57731e-05	-1.60413	0.00496411
hsa-miR-589-3p	4165	100	ABCA10, ABCA8, AFAP1L2, AKAP6, ALDH1L2, ARHGDIB, BDNF, BMP10, C10orf54, C3, C7, CCL7, CD55, CD82, CD93, CDH11, CDH5, CHSY3, CKAP4, COL1A1, COL4A2, COL5A1, COLEC10, CTBS, DPP10, ECE1, EGFLAM, EHD3, ENDOD1, ERG, FAM46A, FBLN5, FBN1, FKBP14, FN1, GALNT5, GBP2, GBP4, GFRA3, GREM2, H2AFJ, HEATR5A, HEG1, HGF, IL1R1, IL1RL1, IL33, IL6ST, IL7R, ITGA1, KCNA3, KCND3, KCNE4, KCNQ5, KCTD16, LAYN, LOX, LRRC32…	2.26023e-07	1.92452	2.2863e-06	1.45286	0.0375102
hsa-miR-6758-3p	3829	93	ABCA9, ADAM12, AKAP6, BDKRB2, BDNF, BMP10, C10orf54, C1S, C7, CCDC68, CCDC80, CD55, CD93, CDH11, CHRM2, CKAP4, COL16A1, COL4A6, COLEC10, CSGALNACT1, CTBS, CXCL1, ECE1, EHD3, ENTPD3, ERLEC1, F5, FBN1, FIBIN, FNDC3B, FOSL2, FOXF1, GALNT1, GALNT5, GBP2, GBP4, GLIS3, GREM2, H2AFJ, IGF1, IL18R1, IL33, IL6ST, ITGA1, ITGA11, KCNA3, KCNQ5, KCTD16, LAYN, LMCD1, LOX, LRRC15, LRRC32, LTBP1, MFAP5, MSRB3, NF…	4.39778e-07	1.92406	3.82352e-06	-0.675292	0.644208
hsa-miR-19a-5p	2780	70	AKAP6, ALDH1L2, BDNF, BMP10, BMP6, C10orf54, C3, CCDC80, CD55, CD93, CHSY3, COL1A2, COL21A1, COL4A1, COL5A1, CSGALNACT1, CTSB, ECE1, EMCN, ENDOD1, ERLEC1, EVI5, FBN1, FIBIN, FLT1, FOSL2, FOXF1, GALNT1, GBP2, H2AFJ, HEATR5A, HEG1, HGF, ICAM1, IL1R1, IL1RL1, KCTD16, LAYN, LINGO2, LMCD1, LOX, MARCH3, MSRB3, MYH15, NFKBIZ, NIPAL3, NNMT, NOX5, NUCB1, OSMR, PABPC4L, PCDH12, PRCP, PRELP, RCN1, ROBO4, RS…	6.66249e-06	1.92085	3.38596e-05	-0.527892	0.524831
hsa-miR-664a-5p	2475	63	ACVRL1, ADAM12, ARHGEF3, ART4, BDKRB2, BMP10, CCDC68, CDH11, CDH13, CEBPD, CHPF, CHRM2, COL21A1, COL4A6, CSGALNACT1, CSRNP1, DPP4, ENDOD1, FAM46A, FLT1, FOSL2, GALNT1, GBP4, HEG1, HRH1, IFIT3, IL1R1, IL1RL1, IL6, IL6ST, ITGA11, KCND3, KCNQ5, KCTD16, LOX, LRRC32, LRRN4, MAML2, MARCH3, MASP1, MFI2, NFATC2, NOX5, PCDH12, PRELP, PVR, RSPO2, S1PR3, SARM1, SLC22A3, SLC4A4, SLIT3, SNCAIP, SRPX2, ST3GAL1…	1.76688e-05	1.92024	7.71271e-05	1.18717	0.145789
hsa-miR-584-3p	3094	77	ADAM12, ADAM9, AKAP6, BDNF, C10orf54, C15orf41, C3, C7, CCDC80, CD55, CD93, CDH11, CDH5, CLEC2B, COL1A1, COL1A2, COPZ2, CSRNP1, CTBS, CTSB, DCN, DPP10, EHD3, EMCN, ENDOD1, F5, FAM163B, FKBP7, FOSL2, GBP1, H2AFJ, HEG1, HRH1, IGFBP3, IL6ST, IL7R, ITGA1, ITGA11, KCNQ5, KCTD16, LAYN, LRRC15, LRRN4, MASP1, MATN2, MSRB3, NFATC2, NID2, NIPAL3, NNMT, NOX5, PCDH12, PLA2R1, PLD1, PLN, RAB27B, SARM1, SBSPON…	2.61278e-06	1.91983	1.56173e-05	-0.357753	0.904837
hsa-miR-1273d	2522	64	ABCA9, ADAM12, AKAP6, ANO1, BCO2, BDNF, C10orf54, C1S, C3, C7, CCDC80, CD55, CDH13, CDKN2B, CHSY3, CLEC1B, COLEC10, ENDOD1, FAM114A1, FAM46A, FBN1, FIBIN, FOSL2, GALNT5, H2AFJ, HEATR5A, HEG1, IL1RL1, ITGA1, KCNE4, KCTD16, LAYN, LOX, LRRC15, MAML2, MORC4, MYH15, NFKBIZ, NNMT, NOX5, PAPPA, PARM1, PLA2R1, PLD1, POFUT2, RAB27B, RASGRP3, SARM1, SCN3A, SGIP1, SLC2A10, SLC46A3, SLC6A17, SRPX2, SYNPO, SY…	1.41516e-05	1.91695	6.38947e-05	-0.523263	0.539303
hsa-miR-3659	2138	55	ADAM12, ALDH1L2, BDKRB2, BDNF, C3, CD55, CD82, CDH11, CDKN2B, COL15A1, COL1A2, COL3A1, COL4A6, DPP4, ECE1, ENDOD1, EVI5, FKBP10, FOSL2, GBP2, GLIS3, HOPX, HRH1, HTRA1, ICAM1, IL33, ITGA1, ITGA11, KCNE4, KCTD16, LINGO2, LOX, LRRC32, NFKBIZ, NIPAL3, NNMT, OLR1, OSMR, PARM1, PLA2R1, PPIC, PVR, ROBO4, SARM1, SCN3A, SHE, SLA, SLC14A1, TBX20, TGFBR2, TGM2, TMEM87B, TXNDC5, VCAM1, WISP1	4.27841e-05	1.91592	0.000157926	-4.39665	1.25662e-06
hsa-miR-1914-5p	3282	81	ABCA10, ABCA9, ACVRL1, ADAM12, AKAP6, ANO1, ARHGEF3, BDKRB2, BMP10, BMP6, C10orf54, C7, CCDC68, CCDC80, CD55, COL1A1, COL4A5, COLEC10, CSRNP1, ECE1, EHD3, EMCN, ENDOD1, ERG, FAM46A, FBN1, FLT1, FOXF1, GBP5, GJA4, GLIS3, H2AFJ, HRH1, IGFBP3, IL1R1, IL7R, ITGA11, KCNE4, KCNQ5, KCTD16, LMCD1, LOX, LRP10, LRRC15, LTBR, LUM, MEST, NNMT, NOX5, NUCB1, OSMR, P4HB, PAPPA, PLN, PLOD1, PLVAP, PLXNB3, POFUT2…	2.01336e-06	1.91533	1.26829e-05	0.249185	0.834669
hsa-miR-155-3p	2225	57	ADAM12, C1QTNF1, CCDC68, CCDC80, CDH13, COL4A5, COLEC10, CSRNP1, CTBS, DPP10, DRAM1, EGFLAM, F5, FKBP14, FKBP7, FLT1, GALNT1, GALNT5, GBP1, GBP2, GBP3, HEG1, IGF1, ITGA1, KCNE4, KCTD16, LAYN, LRRN4, MMRN2, MSRB3, NCOA7, NFKBIZ, NXPE2, PABPC4L, PAPPA, PDLIM5, POFUT2, PPIC, PSG4, PVR, RAB27B, SLC14A1, SLC22A2, SLC2A10, SLC46A3, SLC4A4, SLIT3, SRPX2, ST3GAL1, TGFBR2, TIMP3, TMEM87B, TSLP, TXNDC5, UA…	3.75679e-05	1.91362	0.000142677	-2.04752	0.424211
hsa-miR-4511	3943	95	ABCA10, ABCA9, ACVRL1, ADAM12, ADAM9, AKAP6, ALDH1L2, ARHGDIB, ARSI, ATP7B, BDKRB2, C3, C7, CCDC80, CD93, CDH11, CHSY3, CKAP4, CLUL1, COL4A5, COLEC10, CPA4, CREB3L1, CSRNP1, CTSB, EHD3, EMCN, ERG, FBN1, FKBP14, FKBP7, FLT1, FMOD, FN1, FNDC3B, FOSL2, GALNT1, GALNT5, GBP2, GBP4, H2AFJ, HEATR5A, HEG1, HOPX, HRH1, IGF1, IL1R1, IL6ST, IL7R, ITGA1, KCND3, KCNQ5, KCTD16, LRP10, LTBP1, LUM, MAML2, MEST, …	5.64071e-07	1.91279	4.56464e-06	0.572935	0.642808
hsa-miR-4775	6972	152	ABCA10, ABCA9, ADAM12, ADAM9, AKAP6, ALDH1L2, ANO1, ARHGEF3, ART4, ASAH1, BDNF, BMP10, BMP6, C15orf41, C1S, C3, C7, CALCRL, CCDC68, CCDC80, CD55, CDH11, CDKN2B, CEBPD, CHRM2, CKAP4, CLEC1B, CLEC2B, COL16A1, COL1A2, COL21A1, COL4A1, COL4A5, COL5A1, COLEC10, CSGALNACT1, CTHRC1, CTSB, DCN, DRAM1, ECE1, EHD3, EMCN, ENDOD1, ERG, ERVV-1, EVI5, F5, FAM114A1, FAM46A, FAP, FBLN2, FBN1, FKBP14, FNDC3B, FOS…	1.26826e-08	1.912	2.30036e-07	0.702016	0.455935
hsa-miR-582-5p	3664	89	ADAM12, ADAM9, ADAMTSL5, ARHGDIB, ARHGEF3, ART4, BDNF, C15orf41, C3, CCDC68, CD55, CD82, CDKN2B, CHRM2, CKAP4, CLEC1B, COL21A1, COL5A1, COLEC10, CTBS, CTSA, DPP10, DRAM1, EMCN, ERG, ERLEC1, EVI5, FBN1, FKBP14, FLT1, FNDC3B, FOSL2, FOXF1, GALNT1, GBP1, GBP4, GBP5, GLIS3, GREM2, HSPB6, IL1RL1, IL33, ITGA1, ITGA11, KCND3, KCNQ5, KCTD16, MAML2, MMRN2, NFATC2, NFKBIZ, NNMT, NXPE2, P4HA2, PABPC4L, PAPP…	8.93839e-07	1.90867	6.76488e-06	0.859451	0.33695
hsa-miR-4423-3p	2021	52	ABCA9, ACVRL1, ADAMTSL5, AKAP6, ALDH1L2, ART4, BMP10, CALCRL, CCDC80, CD55, CDH5, CHSY3, COL5A1, CSRNP1, EGFL6, EMCN, ENDOD1, FAM114A1, FOSL2, GALNT5, GLIS3, H2AFJ, HRH1, IFIT3, IGFBP7, IL6ST, IL7R, LINGO2, MFAP5, MSRB3, NIPAL3, NNMT, PABPC4L, PARM1, PLA2R1, PLD1, PPIC, PRR16, RSPO2, S1PR3, SCN3A, SDPR, SHE, SLC2A10, SRPX2, ST3GAL1, TFPI, TGFBR2, TGFBR3, TMED10, TMEM87B, WISP1	9.05638e-05	1.9063	0.000306345	1.64964	0.215868
hsa-miR-182-5p	3205	79	ADAM9, AKAP6, ART4, BCO2, BDKRB2, BDNF, C10orf54, C3, CALCRL, CCDC80, CD55, CD69, CDKN2B, CHPF2, COL1A1, COL4A1, COL5A1, COLEC10, CSGALNACT1, CTBS, DCN, DLL4, EHD3, ENDOD1, ERG, FBN1, FKBP7, FN1, FOSL2, GALNT1, GBP1, GBP5, HEATR5A, HGF, IGF1, IL33, IL6ST, IL7R, KCNE4, KCNQ5, KCTD16, LAYN, LOX, LRP10, MARCH3, MMRN2, NFATC2, NNMT, NOX5, OLR1, PAPPA, PLA2R1, PLD1, PLOD2, PTGS2, ROBO4, S1PR1, SARM1, …	3.46572e-06	1.90505	1.97078e-05	-1.36904	0.143207
hsa-miR-4687-3p	2979	74	ABCA10, ACVRL1, ADAM12, AKAP6, ALDH1L2, ARHGEF3, ASAH1, ATP7B, BDKRB2, BDNF, BMP10, BMP6, C10orf54, C7, CCDC80, CD55, CDKN2B, CHRM2, COL4A5, COLEC10, CTBS, CTSB, DPP4, ECE1, EHD3, ENDOD1, ENTPD3, EVI5, F5, FAM46A, FBN1, FMOD, FOSL2, GBP1, GBP4, HGF, IL1R1, IL1RL1, ITGA1, KCND3, KCNQ5, KCTD16, LAYN, LMCD1, LRP10, LRRC15, MYH15, NFATC2, NNMT, NOX5, NUCB1, PABPC4L, PAPPA, PARM1, PLD1, POFUT2, PVR, R…	5.67687e-06	1.90446	2.95647e-05	-0.772101	0.44784
hsa-miR-5010-3p	4255	101	ADAM12, ADAM9, AKAP6, ANO1, ART4, ASAH1, ATP7B, C15orf41, C1QTNF1, C3, C7, CALCRL, CCDC68, CCDC80, CDH11, CEBPD, CHRM2, CHSY3, CLEC1B, COL3A1, COLEC10, CTBS, CXCL14, DPP10, EHD3, EMCN, ENDOD1, EVI5, F5, FAM163B, FIBIN, FKBP14, FMOD, FOSL2, GALNT1, GALNT5, GBP2, GBP4, GLIS3, GREM2, H2AFJ, HEG1, HRH1, HTRA3, ICAM1, IGFBP3, IL18R1, IL1RL1, IL6ST, IL7R, ITGA1, KCNA3, KCND3, KCNQ5, KCTD16, LMCD1, LOX,…	3.97518e-07	1.90098	3.63643e-06	0.903436	0.177612
hsa-miR-29b-1-5p	3677	89	ABCA10, ADAM12, ARSI, ART4, BCO2, BDNF, BMP10, C1S, CALCRL, CCDC68, CCDC80, CD55, CD93, CHPF, CHRM2, COL1A1, COL3A1, COL4A6, COL5A1, COLEC10, CTBS, CTSB, CXCL14, DLL4, EGFLAM, EHD3, ERVV-1, ERVV-2, F5, FAM46A, FBN1, FIBIN, FKBP14, FMOD, FNDC3B, FOSL2, GALNT1, GBP4, GBP5, GREM2, H2AFJ, HGF, HSPB6, IGF1, IL6ST, ITGA1, KCND3, KCTD16, LAMB2, LTBP1, MEST, MYH15, NIPAL3, NOX5, OSMR, PARM1, PLA2R1, PRCP…	1.29557e-06	1.9004	8.90812e-06	0.0299703	0.98362
hsa-miR-580-3p	4258	101	ADAM12, ADAM9, AKAP6, ANO1, ARHGEF3, ASAH1, ATP7B, BMP10, C3, CALCRL, CCDC80, CD55, CD93, CDH11, CDH5, CHRM2, CKAP4, COLEC10, CTBS, DPP10, EHD3, ENDOD1, ERG, ERVV-1, EVI5, FAM114A1, FAM163B, FKBP14, FLT1, FMOD, FN1, FOSL2, GBP3, GBP4, GBP5, GREM2, HGF, HRH1, HTRA1, ICAM1, IGFBP3, IL6ST, ITGA1, ITGA11, KCND3, KCNQ5, KCTD16, LAYN, LMCD1, LOX, LRP10, LRRC15, LTBR, MASP1, MFAP5, NFATC2, NIPAL3, NOX5,…	4.0193e-07	1.89929	3.64251e-06	0.978026	0.384431
hsa-miR-6749-3p	3727	90	ABCA10, ABCA8, AKAP6, ANO1, ATP7B, BCO2, BDKRB2, BDNF, BMP10, C10orf54, C7, CCDC80, CDH5, CHRM2, COL16A1, COL1A1, COL5A1, COLEC10, CSGALNACT1, CSRNP1, CTSB, DPP10, EHD3, ENDOD1, ERG, FAM46A, FBLN2, FBN1, FIBIN, FLT1, FMOD, FN1, FSTL3, GALNT1, GBP2, GFRA3, GLIS3, GREM2, HEG1, HRH1, IGF1, IGFBP3, IL1R1, IL6ST, IL7R, ITGA11, KCND3, KCNQ5, KCTD16, LAYN, LMCD1, LRP10, MALL, MGP, MMRN2, MORC4, MYH15, N…	1.03728e-06	1.89876	7.57792e-06	0.680623	0.514539
hsa-miR-3688-3p	4358	103	ABCA10, ADAM12, ADAM9, AKAP6, ALDH1L2, ANO1, ART4, ATP7B, BMP10, C7, CCDC68, CCDC80, CD69, CD93, CDH11, CDH13, CDKN2B, CHRM2, COL15A1, COL1A2, COL21A1, COL4A1, COLEC10, CRHBP, CSGALNACT1, EMCN, ENDOD1, ENTPD3, ERG, EVI5, F5, FAM114A1, FAM46A, FBN1, FIBIN, FKBP7, FLT1, FOSL2, FOXF1, GALNT1, GALNT5, GBP2, GBP3, GBP4, GLIS3, GREM2, HEATR5A, HEG1, HGF, HRH1, HSPB6, IL1R1, IL33, IL6ST, IL7R, ITGA1, KC…	3.4945e-07	1.89862	3.39507e-06	2.34386	0.00609253
hsa-miR-653-5p	4260	101	ABCA10, ADAM12, AKAP6, ALDH1L2, ANO1, ARHGEF3, ASAH1, ATP7B, BDNF, BMP10, C15orf41, C3, C7, CALCRL, CCDC80, CD55, CD93, CDH11, CDH13, CDKN2B, CHSY3, CLEC1B, COL4A1, COL5A1, COLEC10, CPA4, CTBS, CTHRC1, CTSB, DRAM1, EHD3, ERG, EVI5, F5, FAM114A1, FAM46A, FBLN5, FMOD, FNDC3B, FOSL2, GALNT1, GBP2, GBP4, GLIS3, HEATR5A, HEG1, HGF, IL18R1, IL1R1, IL1RL1, IL33, IL6, IL6ST, IL7R, ITGA1, ITGA11, LMCD1, L…	4.05108e-07	1.89816	3.64251e-06	-2.8439	5.41671e-05
hsa-miR-450b-5p	4560	107	ACVRL1, ADAM12, ADAM9, AKAP6, ALDH1L2, ANO1, ARHGEF3, ARSI, BMP10, C15orf41, C3, CALCRL, CCDC68, CCDC80, CD55, CD93, CDH11, CDH13, CDKN2B, CHRM2, CLEC1B, CLEC2B, COLEC10, CSGALNACT1, DYNLT3, ECE1, EHD3, ENDOD1, EVI5, F5, FAM46A, FBLN5, FBN1, FKBP10, FKBP7, FNDC3B, FOSL2, GBP1, GBP2, GBP5, GLIS3, HEG1, IL18R1, IL1R1, IL6ST, IL7R, ITGA1, KCND3, KCTD16, LAYN, LINGO2, LMCD1, LOX, LOXL4, LRP10, LRRC15…	2.63113e-07	1.89735	2.63614e-06	3.09486	0.00106904
hsa-miR-576-3p	2856	71	ADAM12, AKAP6, ARSI, BDKRB2, CALCRL, CCDC80, CD55, CD93, CDH11, CDH5, CHRM2, COL1A1, COLEC10, CPA4, CTBS, CXCL1, FAM46A, FKBP14, FMOD, FOSL2, GALNT5, GBP2, GBP4, GLIS3, H2AFJ, HEG1, HTRA3, IGF1, IL1R1, IL33, IL6ST, ITGA1, KCND3, KCTD16, LOX, LTBR, MATN2, MSRB3, NCOA7, NFATC2, NIPAL3, NNMT, P4HA2, PABPC4L, PAPPA, PARM1, PDLIM5, POFUT2, PPIC, PRELP, PTGS2, RGS1, SDPR, SGIP1, SLC14A1, SLC2A10, SLC4A…	8.6162e-06	1.89557	4.17707e-05	0.490469	0.56698
hsa-miR-106a-5p	2548	64	ACVRL1, AKAP6, ALDH1L2, C10orf54, C3, CD55, CD82, CDH11, CEBPD, COL4A5, CTSB, CXCL8, DPP10, DRAM1, ECE1, EHD3, FILIP1L, FKBP14, GBP1, GBP4, HEATR5A, HEG1, HRH1, IFIT3, IL1R1, IL6ST, KCND3, KCNE4, KCTD16, LAYN, LRP10, LRRC32, MFAP5, MMRN2, MSRB3, NCOA7, NIPAL3, NNMT, NOX5, NUCB1, PLD1, POFUT2, PPIC, PRCP, PRELP, PROK1, ROBO4, SGIP1, SLC14A1, SLC22A2, SRPX2, SYNPO2L, TFPI2, TGFBR2, TGFBR3, TIMP3, T…	2.27506e-05	1.89414	9.45993e-05	-1.57426	0.0881469
hsa-miR-9-5p	3546	86	ADAM12, AKAP6, ALDH1L2, ART4, ASAH1, BDKRB2, C7, CCDC80, CD55, CDH11, CEBPD, COL1A1, COL4A1, COL4A2, COL5A1, COPZ2, CSRNP1, CTHRC1, DPP4, EHD3, EMCN, ERP27, EVI5, F5, FAM46A, FIBIN, FMOD, FNDC3B, FOSL2, FOXF1, GALNT1, GALNT5, GBP2, GBP4, GBP5, GLIS3, HEG1, HOPX, HRH1, IGF1, IL1RL1, IL6, IL6ST, ITGA1, LMCD1, LOX, LRRC15, MAML2, MORC4, MSRB3, NCOA7, NFATC2, NIPAL3, NNMT, PABPC4L, PAPPA, PARM1, PCDH…	1.95712e-06	1.89374	1.24781e-05	0.47671	0.764576
hsa-miR-146a-5p	2859	71	ABCA9, ACVRL1, ALDH1L2, BMP10, CCDC80, CD93, CDH11, CHRM2, CKAP4, CLEC1B, COL1A1, CREB3L1, CTSB, DPP10, EHD3, ENDOD1, ERG, EVI5, FAM163B, FAM46A, FKBP14, FKBP7, FN1, FOSL2, FSTL3, GBP2, GBP3, GLIS3, HEATR5A, HEG1, HOPX, HSPG2, HTRA3, IL6, IL7R, KCND3, KCNE4, KCNQ5, KCTD16, LAYN, LRP10, LRRC15, LTBR, MARCH3, MMRN2, NCOA7, NFATC2, NOX5, OLR1, OSMR, PABPC4L, PRCP, PRELP, S1PR3, SBSPON, SGIP1, SHE, S…	8.75331e-06	1.89323	4.22408e-05	1.34804	0.354344
hsa-miR-1237-3p	4220	100	ABCA10, ADAM9, AKAP6, ART4, BDKRB2, BDNF, BMP10, C10orf54, C1QTNF1, C3, C7, CALCRL, CCDC80, CD55, CDH11, CDH5, CDKN2B, CEBPD, CHRM2, COL1A2, COL4A6, COLEC10, CSGALNACT1, EHD3, EMCN, ENDOD1, ERG, ERVV-1, EVI5, F5, FAM163B, FIBIN, FMOD, FN1, GALNT5, GLIS3, GREM2, HEG1, HGF, HRH1, ICAM1, IL1R1, IL1RL1, IL33, IL6ST, ITGA1, KCND3, KCNQ5, KCTD16, LAYN, LMCD1, LOXL4, LRP10, LRRC15, LTBP1, MARCH3, MATN2,…	5.32012e-07	1.89295	4.4069e-06	0.0896334	0.933119
hsa-miR-493-5p	3644	88	AKAP6, ALDH1L2, ANO1, ARHGEF3, ART4, BMP6, CALCRL, CCDC80, CCL2, CD55, CDH13, CDKN2B, CHSY3, CLEC2B, COL4A1, COL4A6, COL5A1, COLEC10, CSRNP1, CTBS, CTHRC1, CXCL14, DRAM1, EHD3, ENDOD1, ERG, EVI5, FAM114A1, FBLN2, FBN1, FIBIN, FKBP14, FN1, FOSL2, FOXF1, GBP1, GBP3, GBP4, GBP5, GLIS3, GREM2, H2AFJ, HGF, HRH1, IGF1, IL1R1, IL1RL1, IL33, IL6ST, ITGA1, KCND3, KCTD16, LRRC15, LTBP3, MAML2, MATN2, MEST,…	1.74132e-06	1.89133	1.15212e-05	1.19481	0.424305
hsa-miR-4502	3225	79	ABCA10, AKAP6, ALDH1L2, ARHGEF3, ATP7B, BDNF, BMP10, CALCRL, CCDC68, CCDC80, CDH5, CDKN2B, CHSY3, COL3A1, COL4A1, COLEC10, CREB3L1, CTSB, DLL4, ECE1, EHD3, ENDOD1, ERG, FAM114A1, FAM46A, FIBIN, FLT1, FN1, FOSL2, GBP2, GBP5, GLIS3, HEATR5A, HOPX, HTRA1, IFIT3, IGF1, IL1RL1, IL6ST, IL7R, ITGA11, KCND3, KCTD16, LAYN, LMCD1, LRRC15, LUM, MASP1, MATN2, MEST, MFAP5, MORC4, NCOA7, NOX5, PABPC4L, PAPPA, …	3.76133e-06	1.89092	2.10474e-05	-2.40916	0.0855037
hsa-miR-124-5p	2603	65	ABCA9, AKAP6, ALDH1L2, BCO2, BMP10, C15orf41, CD55, CD93, CDH11, CKAP4, COL1A1, COLEC10, CSGALNACT1, DPP10, DPP4, EGFLAM, ENDOD1, F5, FAM46A, FMOD, FNDC3B, FOXF1, GALNT5, GBP1, GBP2, GBP5, GJA4, HEATR5A, HGF, HOPX, HTRA3, IGFBP7, IL1R1, KCNE4, LOX, LUM, MAML2, MASP1, P4HA2, PABPC4L, PLD1, PLOD1, POFUT2, PRELP, RAB27B, S1PR3, SARM1, SBSPON, SELE, SGIP1, SHE, SLC22A2, SLC22A3, SLC2A10, SLC4A4, ST3G…	1.90918e-05	1.88473	8.13141e-05	-3.48038	0.00750984
hsa-miR-514a-3p	2915	72	ACVRL1, ADAM12, BDNF, BMP10, C10orf54, C15orf41, C3, C7, CALCRL, CD55, CDH11, CHSY3, CLEC2B, COL1A1, COL5A1, COLEC10, CTBS, EHD3, EMCN, ENDOD1, ERG, EVI5, FKBP7, FNDC3B, GALNT5, GBP3, GLIS3, HEATR5A, HEG1, HRH1, HTRA1, IL18R1, IL1RL1, IL6ST, IL7R, ITGA1, KCND3, KCTD16, LAYN, LOX, LUM, MAML2, MSRB3, NFATC2, NFKBIZ, NIPAL3, OSMR, PABPC4L, PAPPA, PCDH12, PITX2, PLOD2, PTGS2, RELN, RSPO2, SBSPON, SCN…	1.02211e-05	1.88469	4.82182e-05	1.55192	0.21639
hsa-miR-660-3p	4586	107	ABCA10, ABCA8, ADAM12, AKAP6, ALDH1L2, ANO1, ARHGEF3, ART4, ATP7B, BCO2, BMP10, C10orf54, C1S, CCDC80, CD55, CD82, CD93, CDH11, CDKN2B, CHRM2, CLEC2B, COL1A1, COL4A1, COL5A1, COLEC10, CSRNP1, DRAM1, ECE1, EMCN, ENDOD1, ERVV-1, EVI5, F5, FAM114A1, FAM163B, FBLN2, FIBIN, FKBP14, FKBP7, FLT1, FMOD, GALNT1, GBP4, GBP5, GREM2, HEATR5A, HEG1, HRH1, HTRA1, HTRA3, IGF1, IGFBP3, IL1R1, ITGA1, KCNA3, KCND3…	2.95363e-07	1.88351	2.90395e-06	2.91909	0.00106904
hsa-miR-423-5p	2561	64	ABCA9, ACVRL1, ARSI, ART4, BDKRB2, CCDC68, CD93, CDH5, CKAP4, COL1A1, COLEC10, CPA4, DLL4, EHD3, ENTPD3, FAM163B, FAP, FBN1, GBP2, GGT5, HEG1, HTRA1, IL1R1, IL6ST, KCNQ5, LRP10, LTBR, MALL, MASP1, MFI2, MMRN2, NFATC2, NOX5, OLR1, PDLIM5, PLA2R1, POFUT2, PPIC, PRELP, PVR, ROBO4, RSPO2, S1PR1, S1PR3, SDF4, SELE, SGIP1, SLC22A2, SLC22A3, SLC4A4, SLC6A17, SLIT3, SRPX2, ST3GAL1, STXBP6, SVEP1, SYNPO, …	2.40413e-05	1.88302	9.84104e-05	0.544625	0.517584
hsa-miR-30a-3p	4191	99	ABCA10, ABCA9, ACVRL1, ADAM9, AKAP6, ALDH1L2, ART4, BMP10, C10orf54, C15orf41, C1S, CD55, CD82, CDKN2B, CHSY3, CLEC1B, CLEC2B, COL15A1, COL1A2, COLEC10, CSGALNACT1, CTSB, DPP10, DRAM1, EGFL6, EHD3, F5, FAM114A1, FAM46A, FBN1, FIBIN, FLT1, FOSL2, GALNT5, GBP2, GBP3, GBP4, GLIS3, HEG1, HGF, ICAM1, IGF1, IGFBP7, IL1RL1, IL7R, KCNA3, KCND3, KCNE4, KCNQ5, LAYN, LMCD1, LOX, LRP10, LRRC32, LTBP1, MAML2,…	7.24204e-07	1.88153	5.64343e-06	0.554891	0.550697
hsa-miR-708-3p	2476	62	ACVRL1, ADAM9, AKAP6, C3, C7, CALCRL, CD55, CHRM2, CHSY3, CKAP4, COL21A1, COLEC10, CRHBP, CSGALNACT1, DRAM1, DYNLT3, EMCN, ERG, EVI5, FAM114A1, FKBP14, FKBP7, FLT1, FOSL2, GBP2, GLIS3, GREM2, HEATR5A, HGF, HRH1, IL33, IL6ST, ITGA1, ITGA11, KCTD16, LMCD1, LUM, MFAP5, PABPC4L, PAPPA, PLA2R1, PPIC, RAB27B, RASGRP3, RGS1, RSPO2, S1PR1, SARM1, SGIP1, SHE, SLC14A1, SRPX2, ST3GAL1, SYNPO, SYT10, TGFBR2,…	2.81857e-05	1.88067	0.000113173	0.308357	0.727964
hsa-miR-4803	4341	102	ABCA9, ADAM9, AKAP6, ALDH1L2, ARHGEF3, ART4, ASAH1, BDKRB2, BDNF, C7, CALCRL, CCDC80, CD93, CDH11, CDKN2B, CHSY3, CLEC1B, CLUL1, COL21A1, COL5A1, COLEC10, CRHBP, CTBS, DPP10, DRAM1, ECE1, EMCN, ENDOD1, EVI5, FAM114A1, FAM163B, FAM46A, FAP, FIBIN, FKBP14, FNDC3B, FOSL2, FOXF1, GBP1, GBP2, GBP3, GBP4, GBP5, GLIS3, H2AFJ, HEATR5A, HGF, HRH1, IL1R1, IL1RL1, IL6, IL6ST, IL7R, ITGA1, KCND3, KCNE4, KCTD…	5.01999e-07	1.88059	4.2589e-06	-0.332463	0.755715
hsa-miR-1251-3p	3379	82	ADAMTSL5, AKAP6, ART4, BCO2, BMP6, C1S, C7, CALCRL, CD93, CDH5, COL1A1, COL21A1, COL4A6, COLEC10, CPQ, CRHBP, CSGALNACT1, CXCL14, DCN, ENDOD1, FAM114A1, FAM46A, FBN1, FKBP10, FOSL2, GBP2, GLIS3, HSPG2, IGFBP3, IL1RL1, IL6ST, IL7R, ITGA1, KCNQ5, KCTD16, LAYN, LOXL4, MAML2, MARCH3, MASP1, MEST, MFAP5, NFATC2, NFKBIZ, NNMT, OSMR, PAPPA, PARM1, PCDH12, PDLIM5, PLXNB3, PRCP, PRELP, PVR, ROBO4, RSPO2, …	3.89878e-06	1.88049	2.14198e-05	-2.61246	0.140723
hsa-miR-942-5p	4441	104	ABCA10, ACVRL1, AFAP1L2, ANO1, ART4, BDKRB2, BMP10, C15orf41, C1QTNF1, C7, CALCRL, CCDC80, CD55, CD69, CDH11, CDKN2B, CEBPD, CHRM2, CLEC1B, COL1A2, COL4A5, DCN, DLL4, DPP4, DRAM1, EHD3, EMCN, ENDOD1, ENTPD3, ERG, FBLN5, FIBIN, FKBP7, FLT1, FN1, FOSL2, GALNT1, GBP2, GBP4, GLIS3, GREM2, HEATR5A, IGF1, IGFBP3, IL18R1, IL1R1, IL6ST, IL7R, KCND3, KCTD16, LOX, LOXL4, LRRC15, LRRC32, LRRN4, MAML2, MASP1…	4.33481e-07	1.88044	3.82352e-06	-1.08113	0.102376
hsa-miR-194-3p	3429	83	ACVRL1, ADAM12, AKAP6, ALDH1L2, ANO1, ART4, BMP1, BMP10, C1QTNF1, C3, C7, CHPF, CHSY3, CKAP4, COL4A2, COL4A6, COLEC10, CSRNP1, CTBS, DLL4, DPP10, ECE1, ENDOD1, EVI5, FKBP10, FLT1, FOSL2, FOXF1, FSTL3, GBP2, GLIS3, HEG1, HSPG2, IGF1, IGFBP3, IL1R1, IL33, ITGA11, KCND3, KCNE4, KCNQ5, KCTD16, LAYN, LMCD1, LOXL4, LRRN4, MEST, MFI2, MORC4, NFATC2, NIPAL3, NOX5, NUCB1, OLR1, P4HA3, PABPC4L, PDLIM5, PIT…	3.11511e-06	1.87826	1.8006e-05	1.15865	0.332244
hsa-miR-379-3p	3338	81	ADAM12, AKAP6, ALDH1L2, ANO1, ARHGEF3, ART4, ASAH1, C3, CCDC68, CCL7, CD93, CHRM2, CHSY3, CKAP4, COL21A1, COL4A1, COL4A5, COLEC10, CTBS, EHD3, EMCN, ENDOD1, FAM114A1, FILIP1L, FKBP14, FKBP7, FLT1, FOXF1, GALNT5, GBP4, GLIS3, H2AFJ, HEATR5A, HEG1, IFIT3, IGF1, IL18R1, IL6ST, IL7R, ITGA1, KCND3, KCTD16, LAYN, LINGO2, LOX, MMRN2, MORC4, NCOA7, NNMT, PAPPA, PARM1, PCOLCE2, PLA2R1, PLD1, PLN, PPIC, PR…	3.64739e-06	1.87675	2.0519e-05	0.514115	0.710952
hsa-miR-143-5p	4249	100	ABCA9, ACVRL1, AKAP6, ALDH1L2, ART4, BCO2, BMP10, C15orf41, C1QTNF1, C3, C7, CCDC80, CD82, CDH13, CHRM2, COL1A2, COL4A1, COL4A2, COL4A6, COLEC10, CSRNP1, CTBS, CXCL1, DPP4, DRAM1, ECE1, EHD3, EMCN, ENDOD1, ERG, EVI5, F5, FAM114A1, FKBP10, FKBP14, FN1, FOSL2, GALNT1, GALNT5, GBP4, GLIS3, HEATR5A, HEG1, HRH1, HSPB6, ICAM1, IL1R1, IL7R, ITGA11, KCND3, KCNE4, KCTD16, LAYN, LRP10, LRRC15, LRRC32, MALL…	6.05198e-07	1.87664	4.78698e-06	3.60269	0.00402559
hsa-miR-3065-5p	4454	104	ABCA10, ADAM12, AKAP6, ALDH1L2, ART4, BDNF, BMP10, BMP6, C1S, C3, C7, CALCRL, CCDC80, CD55, CD93, CDH13, CFI, CHRM2, CLEC2B, COL15A1, COL16A1, COL21A1, COL3A1, COL4A1, COLEC10, CPA4, CTSB, DCN, DPP10, DRAM1, EHD3, ENDOD1, ERG, ERLEC1, FKBP14, FMOD, FN1, FNDC3B, FOXF1, GBP2, GBP4, GREM2, HEATR5A, HEG1, HGF, IGFBP3, IGFBP7, IL18R1, IL1RL1, IL6ST, IL7R, ITGA1, KCTD16, LAYN, LMCD1, LOX, LUM, MALL, MA…	4.63399e-07	1.87342	3.99586e-06	2.38365	0.00210008
hsa-miR-676-5p	3913	93	ABCA10, ABCA9, ADAM9, ALDH1L2, ANO1, ARHGEF3, ART4, BCO2, BMP10, C3, C7, CCDC68, CCDC80, CD93, CDH11, CHRM2, COL1A1, COL1A2, COL5A1, COLEC10, CXCL1, DPP10, EHD3, ENTPD3, ERG, EVI5, FAM114A1, FAM46A, FAP, FBLN5, FBN1, FKBP7, FOSL2, GALNT1, GBP2, GREM2, HEG1, HGF, HRH1, IGF1, IL18R1, IL1R1, IL6ST, IL7R, KCND3, KCNE4, KCTD16, LMCD1, LOX, MALL, MARCH3, MFAP5, NCOA7, NOX5, NUCB1, NXPE2, PDLIM5, PLA2R1…	1.19776e-06	1.87302	8.40026e-06	-1.3813	0.214858
hsa-miR-141-5p	3207	78	ABCA10, ACVRL1, AFAP1L2, AKAP6, BDKRB2, BMP6, C10orf54, C7, CALCRL, CD55, CDH11, CDKN2B, CHRM2, CHSY3, COL21A1, COL3A1, CSGALNACT1, DPP10, DPP4, ECE1, EHD3, FAM46A, FIBIN, FMOD, FNDC3B, FOSL2, GALNT1, GALNT5, GBP2, GBP3, H2AFJ, HEATR5A, HGF, ICAM1, IGFBP3, IL1R1, IL6ST, IL7R, ITGA1, KCND3, KCNQ5, KCTD16, LMCD1, LRP10, LRRC15, MALL, MAML2, MORC4, NIPAL3, PAPPA, PLA2R1, PLD1, PLOD1, PLOD2, PRCP, PT…	5.43766e-06	1.87129	2.84598e-05	-2.699	0.0403535
hsa-miR-340-5p	5825	130	ABCA9, ADAM9, AKAP6, ALDH1L2, ART4, ATP7B, BCO2, BMP6, C15orf41, C1QTNF1, C1S, C7, CALCRL, CCDC68, CCDC80, CD55, CD69, CD82, CD93, CDH11, CDKN2B, CEBPD, CHRM2, CHSY3, COLEC10, CPQ, CRHBP, CTBS, CXCL14, DCN, DLL4, DPP10, DRAM1, EHD3, EMCN, ENTPD3, ERG, ERLEC1, EVI5, F5, FAM46A, FBN1, FIBIN, FKBP14, FKBP7, FLT1, FMOD, FOSL2, GALNT5, GBP1, GBP4, GBP5, GREM2, H2AFJ, HGF, IGF1, IL18R1, IL1RL1, IL6ST, …	1.16129e-07	1.86934	1.25946e-06	0.265327	0.749392
hsa-miR-1267	2982	73	ABCA10, ADAM12, AKAP6, ALDH1L2, ART4, BMP10, C10orf54, C7, CALCRL, CCDC80, CD93, CDH5, CHSY3, CLEC1B, COLEC10, CSGALNACT1, CTSA, CXCL14, DPP4, DRAM1, EGFL6, EHD3, ERG, EVI5, FAM163B, FAM46A, FBN1, FNDC3B, FOSL2, GBP3, GBP5, GJA4, GLIS3, HEG1, HRH1, HSPG2, HTRA1, IFIT3, IL1R1, IL6ST, ITGA11, KCNA3, KCND3, KCNE4, KCNQ5, KCTD16, LAYN, LRP10, MAML2, NNMT, NOX5, P4HA3, PABPC4L, PAPPA, PLD1, POFUT2, PP…	1.25075e-05	1.86837	5.7458e-05	1.43669	0.147212
hsa-miR-9-3p	3540	85	ADAM12, ADAM9, ANO1, ART4, BDNF, C15orf41, C3, CALCRL, CCDC68, CCDC80, CD93, CDH11, CEBPD, CHSY3, CKAP4, CLEC1B, CLEC2B, COL3A1, COL4A6, COLEC10, CREB3L1, CTBS, CXCL14, ECE1, EGFL6, EMCN, ERG, ERP27, EVI5, FAM114A1, FN1, FNDC3B, FOSL2, GBP2, GBP4, GLIS3, H2AFJ, HEATR5A, HEG1, HRH1, HTR2B, HTRA1, IFNGR1, IGFBP3, IL18R1, IL1RL1, IL6ST, ITGA11, KCND3, KCTD16, LAYN, LMCD1, LRP10, MGP, MORC4, MYH15, N…	2.94688e-06	1.86719	1.71416e-05	0.0724434	0.978777
hsa-miR-142-5p	4567	106	ABCA10, ADAM12, ARHGEF3, ART4, BCO2, BDNF, C15orf41, CALCRL, CCDC68, CCDC80, CD55, CD69, CD93, CDH11, CDKN2B, CEBPD, CHRM2, CHSY3, COLEC10, CPQ, CTBS, CTSA, CXCL14, DPP10, DRAM1, DYNLT3, EHD3, EMCN, ENTPD3, ERP27, FAM114A1, FAM46A, FBN1, FIBIN, FKBP14, FKBP7, FMOD, FNDC3B, FOSL2, GBP1, GBP2, GBP5, H2AFJ, HGF, HRH1, IGF1, IGFBP3, IL1RL1, IL33, IL6ST, IL7R, ITGA1, KCNQ5, KCTD16, LAYN, LMCD1, LOX, L…	5.62128e-07	1.86688	4.56464e-06	0.163209	0.898304
hsa-miR-1273h-3p	3264	79	AKAP6, ALDH1L2, ANO1, BIK, BMP10, C3, CCDC68, CCDC80, CD55, CD93, CHRM2, CHSY3, COL4A1, COL4A6, CTBS, DRAM1, EHD3, ENDOD1, ERG, ERLEC1, ERVV-1, FIBIN, FLT1, FMOD, FOSL2, GBP2, GBP4, GBP5, GLIS3, H2AFJ, IFNGR1, IGF1, IL1R1, IL6ST, IL7R, ITGA1, KCNE4, KCNQ5, KCTD16, LMCD1, LOX, LRP10, MAML2, MFAP5, MMRN2, NCOA7, NIPAL3, NNMT, NUCB1, PAPPA, PARM1, PDLIM5, PLA2R1, PLD1, POFUT2, PPIC, PRCP, PRELP, PVR…	6.15989e-06	1.86388	3.17618e-05	-0.856605	0.423459
hsa-miR-152-5p	2945	72	ACVRL1, ADAM12, ADAM9, ARHGEF3, ATP7B, BDKRB2, BMP10, BMP6, C3, CALCRL, CCDC80, CD55, CDH11, CEBPD, CHSY3, CKAP4, COL4A6, CPA4, CSRNP1, CTSB, DPP10, DYNLT3, EGFLAM, EHD3, ENDOD1, F5, FKBP14, FOSL2, GBP2, GLIS3, HEG1, HRH1, IGF1, IL6ST, IL7R, ITGA1, ITGA11, KCTD16, LAYN, LMCD1, LRP10, MAML2, MYH15, NID2, P4HB, PABPC4L, PAPPA, PARM1, PCDH12, PLA2R1, PLD1, POFUT2, RAB27B, ROBO4, S1PR1, S1PR3, SARM1,…	1.18648e-05	1.86208	5.47445e-05	2.96298	0.000275171
hsa-miR-1251-5p	2410	60	ABCA10, ACVRL1, AKAP6, ALDH1L2, C10orf54, C1S, C7, CCDC80, CD55, CHRM2, COLEC10, DRAM1, EGFLAM, EHD3, EMCN, ERP27, FAM114A1, FAM46A, FLT1, FNDC3B, FOSL2, FOXF1, GBP2, GLIS3, GREM2, IL7R, KCNQ5, KCTD16, LAYN, LOX, LRP10, LRRC15, MSRB3, NIPAL3, NNMT, OSMR, PAPPA, PARM1, PDLIM5, POFUT2, ROBO4, RSPO2, S1PR1, SBSPON, SGIP1, SHE, SLA, ST3GAL1, STOM, SYNPO, SYNPO2L, TBX20, TGFBR2, TMED10, TMEM87B, TSLP,…	4.89566e-05	1.86168	0.000176378	-1.49453	0.372457
hsa-miR-520g-3p	5466	123	ABCA10, ABCA9, ACVRL1, ADAM12, AKAP6, ART4, ASAH1, BDKRB2, BMP6, C10orf54, C1S, C3, C7, CCDC80, CD55, CD82, CD93, CDH5, CEBPD, CHSY3, CKAP4, COL4A1, COLEC10, CPZ, CSGALNACT1, CTBS, CTSB, DPP10, DRAM1, DYNLT3, ECE1, EHD3, ERLEC1, ERVV-1, EVI5, FAM114A1, FAM46A, FBN1, FIBIN, FKBP14, FOSL2, FOXF1, GALNT1, GBP2, GBP4, GLIS3, GREM2, H2AFJ, HEATR5A, HEG1, HRH1, IFIT3, IFNGR1, IGF1, IL18R1, IL1R1, IL6ST…	1.85099e-07	1.86013	1.94724e-06	-5.23911	1.14829e-05
hsa-miR-767-5p	2859	70	ACVRL1, ADAMTSL5, ALDH1L2, ARSI, BCO2, BDKRB2, BMP10, C10orf54, C1S, C7, CCDC80, CD55, CD93, CDH5, COL1A2, COL4A1, COL4A5, COLEC10, CSRNP1, ECE1, EHD3, ENDOD1, FAM46A, FBN1, FKBP14, FN1, FNDC3B, FOSL2, FOXF1, GALNT1, GBP1, HEG1, ICAM1, IGF1, IL1RL1, ITGA1, KCNE4, KCTD16, MAML2, MEST, NIPAL3, NOX5, OSMR, P4HA2, PLD1, POFUT2, PPIC, PTX3, PVR, RAB27B, SARM1, SBSPON, SCN3A, SELE, SHE, SLA, SLC22A3, S…	1.87771e-05	1.85855	8.06267e-05	-1.22513	0.418942
hsa-miR-6817-3p	4341	101	ACVRL1, ADAM12, AKAP6, ANO1, ARHGEF3, ART4, BMP10, C15orf41, C1QTNF1, C7, CD55, CD93, CDH11, CDH13, CDH5, CEBPD, CSRNP1, CXCL1, DLL4, ECE1, EHD3, EMCN, ENDOD1, ERG, ERVV-1, FAM46A, FIBIN, FOSL2, GBP2, GBP4, GLIS3, GREM2, HEG1, HSPG2, HTRA1, IGF1, IGFBP3, IL1R1, IL1RL1, IL6ST, ITGA1, KCND3, KCNE4, KCTD16, LRP10, LRRC15, LRRC32, MEST, MSRB3, NFATC2, NIPAL3, NOX5, OLR1, PABPC4L, PAPPA, PDLIM5, PITX2…	1.03371e-06	1.85336	7.57792e-06	2.28038	0.0147309
hsa-miR-873-3p	3658	87	ANO1, ARHGEF3, ART4, C10orf54, C1QTNF1, C3, C7, CALCRL, CHRM2, COL16A1, COL1A2, COL4A6, COL5A1, COLEC10, CSRNP1, CTSB, DPP4, DRAM1, ECE1, EGFLAM, EHD3, EMCN, ENDOD1, EVI5, F5, FAM114A1, FAM163B, FAM46A, FBLN5, FKBP7, FOSL2, GBP1, GBP2, GLIS3, HEATR5A, HEG1, HSPB6, IL1R1, IL6ST, IL7R, ITGA1, KCND3, KCNQ5, KCTD16, LAYN, LOX, LOXL4, LRP10, LRRC32, LTBR, MORC4, NCOA7, NFATC2, NIPAL3, NUCB1, OLR1, P4H…	3.85106e-06	1.85271	2.14068e-05	1.12487	0.0795312
hsa-miR-520f-5p	3563	85	ABCA9, ADAM9, AKAP6, ARHGEF3, ARSI, BDNF, C3, C7, CCDC80, CD55, CD69, CDH11, CDH5, CHRM2, CHSY3, COL4A6, COL5A1, COLEC10, CTBS, DPP10, EHD3, ENDOD1, ERG, EVI5, FAM114A1, FBLN5, FBN1, FIBIN, FLT1, FOSL2, FOXF1, GBP2, GLIS3, HEG1, HGF, HRH1, HTRA1, IFNGR1, IGFBP3, IL33, ITGA11, KCNE4, KCTD16, LRP10, LRRC15, LTBR, MAML2, MFAP5, MORC4, NCOA7, NUCB1, NXPE2, PARM1, PDLIM5, POFUT2, POSTN, PPIC, PVR, RAS…	4.40203e-06	1.85252	2.37484e-05	-3.42456	0.00149227
hsa-miR-676-3p	2470	61	ABCA10, ANO1, ARHGEF3, ART4, BDKRB2, C10orf54, C1QTNF1, CD55, CD93, CDH11, CHSY3, CLEC1B, DPP10, EHD3, ENDOD1, ERG, FLT1, FOSL2, FSTL3, GALNT5, GBP1, GBP5, GLIS3, HTRA1, IL1RL1, IL6, IL6ST, ITGA11, KCND3, KCNE4, KCTD16, LAYN, LMCD1, LOXL4, MATN2, MSRB3, MYH15, NFATC2, NID2, PABPC4L, PAPPA, PDLIM5, POFUT2, PRELP, PTGS2, PVR, RCN1, S1PR1, SARM1, SHE, SLA, SLC22A2, SMCO3, SULF2, TBC1D8B, TBX20, TGFB…	5.79448e-05	1.84771	0.000205939	-1.15869	0.123714
hsa-miR-628-5p	3013	73	ABCA10, ABCA9, ART4, ASAH1, ATP7B, BDKRB2, BDNF, C15orf41, C3, C7, CDH13, CDKN2B, CEBPD, CHRM2, CHSY3, CLEC1B, COL4A5, COL4A6, COLEC10, CSRNP1, ECE1, EGFLAM, EHD3, EMCN, ENDOD1, EVI5, FAM114A1, FKBP14, FLT1, FN1, FOSL2, GBP2, GJA4, H2AFJ, HEG1, HRH1, IGF1, IL18R1, IL1R1, IL1RL1, IL7R, ITGA1, KCTD16, LAYN, LRP10, MASP1, MFI2, NOX5, PAPPA, PARM1, PITX2, PLD1, PLOD2, PRR16, PVR, RAB27B, RASGRP3, S1P…	1.42796e-05	1.84566	6.4197e-05	0.711086	0.358972
hsa-miR-486-3p	2968	72	ADAM12, AFAP1L2, AKAP6, ANO1, ATP7B, BDKRB2, BIK, C10orf54, C1QTNF1, C3, CALCRL, CDH5, COLEC10, COPZ2, CPA4, CTSA, CXCL14, ECE1, EGFLAM, EVI5, FBLN2, FMOD, GJA4, GLIS3, GREM2, HEG1, IFNGR1, IGF1, IL1R1, IL7R, ITGA1, KCTD16, LAYN, LINGO2, LMCD1, LOXL4, LRP10, LRRC15, LRRC32, LTBP3, MARCH3, MASP1, MORC4, NFATC2, NIPAL3, NUCB1, OSMR, P4HA2, PDLIM5, POFUT2, PPIC, PRELP, PROK1, PVR, RCN3, RRAD, S1PR1,…	1.77517e-05	1.84507	7.71684e-05	-1.2571	0.178219
hsa-miR-6873-3p	4108	96	ACVRL1, AKAP6, ANO1, ARHGEF3, ART4, BDKRB2, BMP10, C15orf41, C1QTNF1, C7, CCDC80, CD55, CD93, CDH13, CEBPD, CLEC1B, COL5A1, CXCL1, DLL4, DPP4, ECE1, EHD3, EMCN, ENDOD1, ERG, FN1, FOSL2, GBP2, GBP4, GLIS3, GREM2, HEG1, HSPG2, IGFBP3, IL1R1, ITGA1, KCNA3, KCNE4, KCNQ5, KCTD16, LRRC15, LRRC32, MSRB3, NFATC2, NOX5, NXPE2, PAPPA, PCDH12, PDLIM5, PLA2R1, PLD1, POFUT2, PPIC, PRCP, PTGS2, PTX3, PVR, RAB2…	1.82831e-06	1.84498	1.17999e-05	0.0295697	0.983576
hsa-miR-432-5p	3110	75	ABCA9, ACVRL1, ADAM12, AFAP1L2, ALDH1L2, ARSI, ATP7B, BDKRB2, BMP10, C1S, CCDC80, CD93, CDH5, CHRM2, CHSY3, COLEC10, CTSB, CXCL14, ECE1, EGFLAM, EHD3, ENTPD3, ERP27, EVI5, FKBP14, FLT1, FN1, FOSL2, GALNT1, GBP4, GGT5, GLIS3, HEATR5A, HEG1, HTRA1, IGF1, IL1RL1, IL6ST, ITGA1, ITGA11, KCND3, KCNE4, LRP10, LRRC15, LTBR, MALL, MAML2, MARCH3, MFAP5, MSRB3, NCOA7, NID2, NIPAL3, NNMT, NOX5, NUCB1, PABPC4…	1.26946e-05	1.84216	5.80642e-05	0.165825	0.949416
hsa-miR-516b-5p	3821	90	ACVRL1, ADAM12, AKAP6, ARHGEF3, BMP10, C15orf41, C1QTNF1, C3, CALCRL, CCDC80, CD55, CD69, CD93, CDH11, CEBPD, CHSY3, COL4A5, COL4A6, COL5A1, CXCL14, ECE1, ERVV-1, EVI5, FAM46A, FLT1, FMOD, GALNT1, GALNT5, GBP1, GBP2, GBP4, GFRA3, HEATR5A, HGF, HOPX, HRH1, HSPB6, IL1R1, IL33, ITGA1, KCND3, KCNQ5, KCTD16, LMCD1, LOX, LRP10, LRRC15, LRRC32, LTBR, MASP1, MEST, MFI2, NFATC2, NOX5, NUCB1, NXPE2, OLR1, …	2.91e-06	1.84138	1.71023e-05	-4.98941	9.58974e-06
hsa-miR-5683	4264	99	ABCA10, ABCA9, ADAM12, ADAMTSL5, AKAP6, ANO1, ARHGEF3, ARSI, ART4, ASAH1, ATP7B, BDKRB2, C15orf41, C3, C7, CALCRL, CCDC80, CD93, CDH13, CDKN2B, CHRM2, CLEC2B, COL3A1, COLEC10, CPA4, CTBS, CXCL1, CXCL14, DPP10, EHD3, ENDOD1, ERG, ERP27, EVI5, FAM114A1, FKBP7, FNDC3B, FOSL2, GALNT1, GBP4, GBP5, GGT5, GLIS3, HEATR5A, HEG1, ICAM1, IGF1, IL18R1, IL1RL1, IL6ST, ITGA1, KCND3, KCTD16, LOX, LOXL4, LTBP3, …	1.78681e-06	1.84095	1.16753e-05	0.296747	0.887081
hsa-miR-10b-3p	3443	82	ADAM9, AKAP6, ALDH1L2, ANO1, ARHGEF3, ART4, BDKRB2, C10orf54, C7, CALCRL, CCDC80, CD55, CD93, CDH13, CHRM2, COL15A1, COL4A6, COLEC10, CTBS, CTSB, EHD3, EMCN, ENDOD1, EVI5, FKBP7, FLT1, FOSL2, GALNT5, GBP2, GBP5, GREM2, HGF, IGF1, IGFBP7, IL6ST, IL7R, ITGA1, KCNQ5, KCTD16, LOX, LRRC15, LUM, MFAP5, MGP, MORC4, NOX5, P4HA2, PABPC4L, PAPPA, PCDH12, PDLIM5, PLA2R1, PLD1, POFUT2, PPIC, PRCP, PRELP, PRO…	6.92013e-06	1.83833	3.49999e-05	7.26252	9.27512e-07
hsa-miR-6787-3p	4371	101	ABCA9, ACVRL1, ADAM12, AKAP6, ANO1, ART4, ATP7B, BDKRB2, BMP6, C10orf54, C1QTNF1, C3, C7, CCDC80, CD55, CD82, CDH5, CEBPD, CHPF, CKAP4, COL4A6, CPA4, CSRNP1, CTSB, ECE1, EGFLAM, EHD3, EMCN, ENDOD1, EVI5, FAM114A1, FAM163B, FKBP10, FKBP14, FLT1, FNDC3B, FOSL2, GALNT1, GALNT5, GGT5, H2AFJ, HTRA3, IGF1, IL33, IL6ST, ITGA1, ITGA11, KCNA3, KCNE4, KCNQ5, KCTD16, LOX, LOXL4, LRP10, LRRC15, MAML2, MEST, …	1.57227e-06	1.8372	1.06027e-05	1.38437	0.191447
hsa-miR-4682	3353	80	ACVRL1, ADAM12, ADAMTSL5, AFAP1L2, AKAP6, ART4, ATP7B, BDKRB2, BDNF, BMP10, C10orf54, CCDC68, CCDC80, CD55, CD69, CD82, CDKN2B, CHRM2, CHSY3, CKAP4, CLEC1B, COL15A1, COL4A2, CTSB, DPP10, DRAM1, EHD3, ERG, ERLEC1, ERP27, FAP, FBN1, FLT1, FNDC3B, FOSL2, GALNT1, GBP1, GBP3, GREM2, HRH1, IGF1, IL33, ITGA1, ITGA11, KCND3, KCNQ5, KCTD16, LAYN, LOX, LOXL4, LRP10, LRRC15, MARCH3, MASP1, NFATC2, NNMT, OLR…	8.18587e-06	1.83549	4.00536e-05	0.43511	0.75354
hsa-miR-6750-3p	2936	71	ADAM9, AFAP1L2, BDKRB2, CALCRL, CCDC68, CCDC80, CD55, CD93, CHSY3, CLEC1B, CLUL1, COL4A6, COL5A1, COLEC10, CPA4, CSGALNACT1, CTBS, EHD3, ENDOD1, ERG, EVI5, FIBIN, FKBP14, FOSL2, GALNT5, GBP2, GLIS3, GREM2, HEG1, HOPX, HRH1, HTRA1, ICAM1, IGF1, IL18R1, IL6, KCNA3, KCNQ5, KCTD16, LOX, LRRC15, MARCH3, NIPAL3, NOX5, PAPPA, PARM1, PDLIM5, POFUT2, PRCP, RAB27B, RCN1, ROBO4, SARM1, SGIP1, SLC22A3, SLC4A…	2.35647e-05	1.83494	9.7216e-05	0.913962	0.467253
hsa-miR-183-3p	4127	96	ABCA9, ACVRL1, ADAM12, AKAP6, ART4, C10orf54, C7, CALCRL, CCDC80, CD55, CD93, CDH11, CDH5, CHRM2, CHSY3, CKAP4, CLEC1B, COL21A1, COL3A1, COL4A1, COL4A5, COL5A1, COLEC10, CTBS, DCN, DPP10, DRAM1, ENDOD1, ERG, ERVV-1, EVI5, F5, FBN1, FIBIN, FN1, FNDC3B, FOSL2, GALNT1, GBP1, GBP2, GLIS3, GREM2, H2AFJ, HRH1, IFNGR1, IGFBP3, IL18R1, IL1RL1, IL6ST, ITGA1, KCND3, KCNQ5, KCTD16, LMCD1, LOX, LTBP1, MARCH3…	1.99635e-06	1.83433	1.26516e-05	-0.681175	0.565538
hsa-miR-892a	3168	76	ABCA9, ADAM12, AKAP6, BDKRB2, BDNF, BMP10, CD55, CD93, CDH11, CDKN2B, CEBPD, CHSY3, CLUL1, COL4A1, COL5A1, COLEC10, CSGALNACT1, EMCN, ENDOD1, ERG, EVI5, F5, FAM114A1, FAP, FBLN5, FBN1, FIBIN, FKBP7, FLT1, FMOD, FN1, FNDC3B, GBP1, GBP2, GLIS3, HEG1, HOPX, IFIT3, IL1RL1, IL6ST, IL7R, ITGA1, KCNA3, KCNQ5, KCTD16, LINGO2, LOX, LRRC32, MARCH3, NOX5, OLR1, OSMR, PCDH12, PLD1, PLVAP, PRELP, PRSS35, PTGS…	1.45263e-05	1.83405	6.48327e-05	0.972583	0.56698
hsa-miR-2113	3834	90	ABCA10, ABCA9, ADAM12, ADAM9, AKAP6, ANO1, ASAH1, ATP7B, C7, CCDC80, CD55, CDH11, CDKN2B, CEBPD, CHSY3, CLEC1B, COL1A1, COL3A1, CRHBP, CTBS, DCN, DPP10, ENDOD1, F5, FBN1, FIBIN, FKBP14, FMOD, FOSL2, GBP2, GBP4, GLIS3, GREM2, H2AFJ, HEG1, HRH1, HTRA3, ICAM1, IGF1, IL6ST, IL7R, ITGA1, KCNA3, KCND3, KCNE4, KCNQ5, LMCD1, LRP10, LRRC15, MASP1, MORC4, MSRB3, NFKBIZ, NIPAL3, NOX5, OLR1, PAPPA, PCDH12, P…	4.10485e-06	1.83367	2.23746e-05	-3.25937	0.00225707
hsa-miR-760	3499	83	ACVRL1, ADAM12, AKAP6, ALDH1L2, ART4, ATP7B, BDKRB2, BIK, C1QTNF1, C3, CD93, CEBPD, CKAP4, COL5A1, COLEC10, CPA4, CSRNP1, CTBS, CTSA, EHD3, ENDOD1, ERG, ERVV-1, EVI5, FAM163B, FAM46A, FLT1, FOSL2, GALNT5, GGT5, GREM2, H2AFJ, HEG1, HSPG2, HTRA3, IGF1, IL18R1, IL7R, ITGA1, KCND3, KCTD16, LINGO2, LRP10, LRRC15, LTBR, MASP1, MATN2, MORC4, MSRB3, NFATC2, NOX5, PABPC4L, PAPPA, PCDH12, PDLIM5, PLD1, PLX…	7.81612e-06	1.83283	3.86036e-05	0.893495	0.193881
hsa-miR-515-5p	3789	89	ABCA10, ABCA9, ADAM9, ADAMTSL5, AFAP1L2, AKAP6, ALDH1L2, ARHGEF3, ATP7B, BCO2, BDKRB2, BMP10, C3, C7, CALCRL, CCDC80, CD55, CD93, CDH13, CDH5, COL5A1, COLEC10, CSGALNACT1, CSRNP1, CTBS, DRAM1, EMCN, ERG, ERVV-1, EVI5, FAM46A, FN1, FNDC3B, HEATR5A, HGF, IL18R1, IL1R1, IL33, IL6, IL6ST, IL7R, ITGA1, KCND3, KCTD16, LMCD1, LOXL4, LRP10, LTBP1, MAML2, MASP1, MORC4, MYH15, NFATC2, NID2, NOX5, NUCB1, OL…	3.86625e-06	1.83158	2.14068e-05	-5.37139	2.19408e-05
hsa-miR-1236-3p	4232	98	ABCA10, ABCA9, ACVRL1, AFAP1L2, ALDH1L2, ARHGEF3, ART4, BCO2, BDNF, BIK, C10orf54, C15orf41, C7, CCDC80, CD93, CDH5, CHRM2, COLEC10, CSRNP1, DLL4, DPP10, DRAM1, EHD3, ENDOD1, ENTPD3, ERG, EVI5, FAP, FBLN5, FKBP10, FLT1, FMOD, GALNT1, GALNT5, GBP1, GBP4, GGT5, HRH1, HSPG2, IFIT3, IGF1, ITGA1, ITGA11, KCND3, KCNE4, KCNQ5, LRP10, LRRC32, LTBR, MARCH3, MFI2, MGP, MORC4, MYH15, NFATC2, NFKBIZ, NIPAL3,…	2.38714e-06	1.8312	1.4516e-05	0.160546	0.933119
hsa-miR-876-5p	3504	83	ADAM12, AKAP6, ANO1, ART4, ATP7B, C10orf54, C3, CALCRL, CCDC80, CDH5, CDKN2B, CKAP4, CLUL1, COL21A1, COL3A1, COLEC10, CSRNP1, CTSB, DPP10, EGFLAM, EHD3, ENDOD1, ENTPD3, ERLEC1, F5, FAM46A, FKBP10, FLT1, FMOD, FOSL2, GALNT5, GBP1, GBP2, GLIS3, GREM2, HGF, HRH1, IGF1, IL33, ITGA1, KCTD16, LAYN, LRP10, LRRC15, MARCH3, MEST, MORC4, NCOA7, NIPAL3, NNMT, NOX5, P4HA2, PABPC4L, PLA2R1, PLD1, POFUT2, PREL…	7.94686e-06	1.82966	3.90659e-05	1.88284	0.0163975
hsa-miR-214-3p	2990	72	ADAM12, AKAP6, ART4, BIK, C15orf41, CALCRL, CCDC80, CD55, CD93, CDH11, CDKN2B, CEBPD, CHPF, COL1A1, COL4A5, COL4A6, COLEC10, CREB3L1, DPP4, EGFLAM, EHD3, ENDOD1, ERG, FAM46A, FKBP10, FOSL2, FSTL3, GALNT1, GALNT5, IGFBP3, IL1R1, IL6ST, ITGA11, KCNA3, LMCD1, LRRC15, MALL, MAML2, MASP1, NFATC2, NIPAL3, NNMT, NOX5, NUCB1, PCOLCE2, PDLIM5, PLD1, PLXNB3, POFUT2, PPIC, PRELP, PTGS2, PVR, RELN, S1PR3, SG…	1.99281e-05	1.82904	8.41942e-05	2.3255	0.0328128
hsa-miR-328-3p	2492	61	ADAM12, AKAP6, ALDH1L2, ARHGDIB, ARHGEF3, BDNF, CCDC68, CCDC80, CD93, CDH11, CDH5, COL1A1, COL4A2, COLEC10, CSRNP1, DLL4, EHD3, EMCN, F5, FIBIN, FKBP10, FKBP14, FMOD, FNDC3B, GALNT5, H2AFJ, HTRA3, ICAM1, IL1RL1, IL7R, ITGA11, KCND3, KCNQ5, KCTD16, LMCD1, LRP10, LRRC15, LRRC32, LTBP3, MSRB3, NIPAL3, NOX5, NUCB1, OSMR, PAPPA, PDLIM5, PLOD2, PLVAP, PRELP, S1PR3, SLA, SLC22A3, SLIT3, SRPX2, SYNPO2L, …	6.52713e-05	1.82893	0.00022965	0.984397	0.166343
hsa-miR-302b-5p	4241	98	ABCA9, ADAM12, AKAP6, ALDH1L2, BDKRB2, BMP10, C1QTNF1, C3, C7, CALCRL, CCDC80, CD82, CDH13, CHRM2, CHSY3, CKAP4, COL15A1, COL4A1, COL4A5, COL4A6, COLEC10, CPA4, CSRNP1, CTSA, CXCL14, DPP10, EHD3, ENDOD1, EVI5, F5, FAM46A, FKBP14, FKBP7, FNDC3B, FOSL2, FOXF1, GALNT1, GALNT5, GBP1, GGT5, GLIS3, HEG1, ICAM1, IFIT3, IGF1, IL1R1, IL33, IL6, IL6ST, ITGA1, KCNA3, KCNE4, LAYN, LINGO2, LMCD1, LOX, LRRC15,…	2.4354e-06	1.82629	1.47244e-05	-5.55205	4.96506e-11
hsa-miR-548n	5650	125	ABCA8, ADAM12, ADAM9, ADAMTSL5, ALDH1L2, ARHGEF3, ART4, ATP7B, BMP6, C15orf41, C3, CALCRL, CCDC80, CD55, CD93, CDH11, CDH13, CDKN2B, CHRM2, CHSY3, CKAP4, CLEC2B, COL3A1, COL4A5, COLEC10, CTBS, EGFLAM, EHD3, EMCN, ENDOD1, ERLEC1, EVI5, F5, FAM114A1, FBN1, FLT1, FMOD, FNDC3B, FOXF1, GALNT1, GBP2, GBP4, H2AFJ, HGF, HRH1, IGFBP7, IL1R1, IL33, IL6ST, ITGA1, KCND3, KCNE4, KCNQ5, KCTD16, LAYN, LMCD1, LO…	3.61252e-07	1.82582	3.39507e-06	0.88213	0.154519
hsa-miR-3168	3043	73	ABCA10, AFAP1L2, ASAH1, C10orf54, C15orf41, C1S, CALCRL, CCDC80, CD55, CD69, CD93, CDH11, CDKN2B, CLEC1B, COLEC10, CSRNP1, CTBS, CXCL1, DPP10, DRAM1, EGFLAM, EHD3, EMCN, ENDOD1, ENTPD3, EVI5, F5, FBN1, FKBP7, FLT1, GALNT5, H2AFJ, HEATR5A, HTRA1, IGF1, IL6, IL7R, ITGA1, KCND3, KCNQ5, KCTD16, LAYN, LOXL4, LRRC15, MALL, MAML2, MFAP5, MSRB3, OSMR, PAPPA, PLA2R1, PLN, POFUT2, RAB27B, RCN1, S1PR3, SARM…	2.19663e-05	1.82413	9.20661e-05	-0.451252	0.633332
hsa-miR-4443	3043	73	ACVRL1, ADAM12, ADAMTSL5, ALDH1L2, ATP7B, BMP10, C10orf54, CCDC80, CD55, CD93, CDH5, CDKN2B, CHPF, COL21A1, COL4A1, CTBS, CTSB, ECE1, ERG, FAM46A, FIBIN, FKBP10, FSTL3, GBP5, GLIS3, HGF, HOPX, HSPG2, IGFBP3, IL1R1, IL6ST, IL7R, ITGA1, KCNE4, LAYN, LRRC15, MALL, MARCH3, MSRB3, NCOA7, NOX5, OSMR, PAPPA, PLA2R1, PLOD1, POFUT2, PRELP, PVR, RAB27B, ROBO4, SGIP1, SHE, SLA, SLC14A1, SLC22A2, SLC22A3, SL…	2.19663e-05	1.82413	9.20661e-05	0.143882	0.93034
hsa-miR-103a-2-5p	3754	88	AKAP6, ALDH1L2, ARHGEF3, ART4, BDKRB1, BMP10, C1QTNF1, C1S, C3, CCDC68, CCDC80, CD55, CD69, CEBPD, CHRM2, CKAP4, COL1A1, COLEC10, CTBS, CXCL14, DLL4, DRAM1, EHD3, ERG, EVI5, F5, FAM46A, FIBIN, FKBP14, FLT1, FNDC3B, FOSL2, GALNT5, GBP2, GBP4, GBP5, HEATR5A, HEG1, HOPX, HTRA1, IGF1, IL18R1, IL6ST, ITGA1, KCNE4, KCTD16, LRP10, LRRC15, LRRC32, LUM, MAML2, MEST, MFAP5, MORC4, NCOA7, NFATC2, NIPAL3, NN…	5.05028e-06	1.82356	2.6969e-05	0.532402	0.517584
hsa-miR-501-5p	3137	75	ABCA9, AKAP6, ARHGEF3, ART4, BDNF, BMP10, BMP6, C1S, C7, CALCRL, CCDC68, CD55, CD93, CHRM2, COL5A1, COLEC10, ENDOD1, ERLEC1, ERP27, F5, FAM114A1, FAM46A, FIBIN, FLT1, FMOD, GALNT1, GALNT5, GLIS3, H2AFJ, HGF, HRH1, IL1RL1, IL7R, KCND3, KCTD16, LAYN, LMCD1, LRRC15, LTBR, MORC4, NIPAL3, NNMT, NOX5, NUCB1, NXPE2, OSMR, PABPC4L, PAPPA, PARM1, PITX2, POFUT2, PPIC, RAB27B, RCN1, S1PR1, SARM1, SBSPON, SC…	1.93387e-05	1.82331	8.20333e-05	1.76123	0.0171507
hsa-miR-518c-5p	3956	92	AKAP6, ARHGEF3, ARSI, ART4, ATP7B, BDNF, BMP10, CCDC80, CDH5, CHRM2, CKAP4, COL4A1, COL4A6, COL5A1, CSRNP1, DLL4, DRAM1, ECE1, EHD3, FAM163B, FBLN2, FIBIN, FN1, GALNT5, GBP1, GBP2, GBP4, GJA4, GLIS3, HEG1, HRH1, HTRA1, IGF1, IGFBP3, IL18R1, IL1R1, ITGA11, KCND3, KCTD16, LOX, LRP10, LRRC32, MAML2, MASP1, MORC4, MYH15, NCOA7, NFATC2, NIPAL3, NNMT, NXPE2, OSMR, P4HA2, P4HA3, P4HB, PAPPA, PARM1, PLOD…	3.90932e-06	1.81953	2.14198e-05	-3.94099	0.000875489
hsa-miR-1264	3331	79	ABCA9, AFAP1L2, AKAP6, ASAH1, BDNF, C10orf54, CALCRL, CD55, CDH11, CDH5, CDKN2B, CHRM2, CHSY3, COL4A6, COLEC10, CSGALNACT1, CTBS, EGFLAM, EHD3, EMCN, ENDOD1, ENTPD3, EVI5, FAM114A1, FAM46A, FBN1, FIBIN, FKBP14, FKBP7, FMOD, FOSL2, GALNT1, GBP2, GLIS3, H2AFJ, HEG1, HTRA1, ICAM1, IGF1, IL33, IL6ST, ITGA1, KCNA3, KCTD16, LRP10, LRRC15, MAML2, MEST, MORC4, NFATC2, NID2, NOX5, OSMR, P4HA3, PAPPA, PDLI…	1.52887e-05	1.81894	6.78638e-05	-3.02253	0.00124736
hsa-miR-4482-3p	4513	103	ABCA10, ABCA9, ADAM12, ADAM9, AKAP6, ANO1, ARHGEF3, ART4, ASAH1, ATP7B, BMP10, C15orf41, C1S, C7, CALCRL, CCDC68, CCDC80, CD93, CDKN2B, CHRM2, CLEC1B, COL1A1, COLEC10, CTBS, CTSB, CXCL1, DPP10, DYNLT3, EGFL6, ENDOD1, ERG, EVI5, FAM114A1, FKBP14, FN1, FOSL2, FOXF1, GALNT1, GBP1, GLIS3, GREM2, H2AFJ, HEATR5A, HGF, HRH1, IGF1, IGFBP7, IL6ST, IL7R, ITGA1, ITGA11, KCND3, KCNQ5, KCTD16, LOX, LRRC15, LT…	2.10778e-06	1.81573	1.31987e-05	-1.25862	0.215748
hsa-miR-122-5p	3817	89	AKAP6, ALDH1L2, ART4, ATP7B, BDNF, BMP10, C10orf54, C15orf41, C3, CCDC80, CD55, CD82, CDH11, CDH5, CDKN2B, COL5A1, CSRNP1, CTSB, DRAM1, ECE1, EGFLAM, EHD3, EMCN, ERVV-1, EVI5, FAM114A1, FAM46A, FIBIN, FKBP14, FMOD, FOSL2, FSTL3, GALNT1, GBP4, GREM2, H2AFJ, HEATR5A, HEG1, HOPX, HRH1, HSPB6, IFIT3, IL1R1, IL6ST, IL7R, ITGA1, ITGA11, KCND3, KCNE4, LAYN, LMCD1, LRP10, LRRC32, MALL, MAML2, MFAP5, MGP,…	5.74716e-06	1.81502	2.97833e-05	3.32905	0.00487722
hsa-miR-1246	2466	60	AKAP6, C10orf54, C1S, C3, C7, CALCRL, CCDC68, CCDC80, CD55, CDH11, CDH5, COL15A1, COLEC10, CSGALNACT1, DRAM1, EHD3, F5, FAM46A, FKBP7, FOSL2, GBP4, GLIS3, IL6ST, ITGA1, KCND3, KCTD16, LRRC15, LUM, MAML2, MARCH3, MATN2, NCOA7, NIPAL3, NNMT, NOX5, NXPE2, PABPC4L, PARM1, PLD1, POSTN, PRELP, RAB27B, RASGRP3, RCN1, SCN3A, SGIP1, SHE, SLA, SLC4A4, SLC7A4, SLIT3, SULF2, TGFBR2, TGFBR3, TMED10, TNFAIP3, …	8.91848e-05	1.81317	0.000302653	-3.95209	0.049168
hsa-miR-181a-5p	2784	67	ACVRL1, AKAP6, ALDH1L2, ART4, C7, CALCRL, CD69, CDH13, CHRM2, CKAP4, COL4A1, COL5A1, COLEC10, CSGALNACT1, CSRNP1, DPP10, DRAM1, ENDOD1, ERG, EVI5, F5, FBN1, FKBP14, FOSL2, GALNT5, GLIS3, H2AFJ, HEG1, HOPX, IGF1, IL1R1, IL6ST, IL7R, KCTD16, LAYN, LRRC32, MSRB3, MYH15, NCOA7, NFATC2, NFKBIZ, NIPAL3, NOX5, P4HA2, P4HA3, PDLIM5, PLA2R1, PLN, POFUT2, PRCP, PTGS2, RAB27B, RSPO2, SARM1, SLC22A3, SLC4A4,…	4.77799e-05	1.8118	0.000173326	2.8661	3.19629e-05
hsa-miR-200b-3p	2785	67	ABCA10, ADAM12, AKAP6, BMP10, C15orf41, CCDC80, CD55, CDH11, CHSY3, COL21A1, COL4A1, CRHBP, CTSB, DPP10, EHD3, ENDOD1, ENTPD3, FAM114A1, FBLN5, FIBIN, FKBP14, FLT1, FN1, FNDC3B, FOSL2, GREM2, HEG1, HGF, HTR2B, IGF1, IL33, IL6ST, KCNA3, KCND3, KCNQ5, KCTD16, LAYN, LRRC15, MGP, NCOA7, NFKBIZ, NOX5, NXPE2, P4HA2, PABPC4L, PAPPA, PARM1, RAB27B, S1PR3, SARM1, SCN3A, SHE, SLC2A10, SLC4A4, SLC6A17, TBC1…	4.80098e-05	1.81103	0.000173561	-0.864087	0.424305
hsa-miR-106a-3p	3249	77	ADAM12, AKAP6, ALDH1L2, ART4, BDNF, C10orf54, C15orf41, C3, C7, CALCRL, CCDC80, CD55, CDKN2B, CHRM2, CLEC1B, COL5A1, CTSB, DLL4, EMCN, ENDOD1, ENTPD3, EVI5, FAM114A1, FAM46A, FIBIN, FKBP14, FOSL2, GREM2, H2AFJ, HEG1, IGF1, IL1RL1, IL6ST, IL7R, ITGA11, KCND3, KCTD16, LOX, LRP10, LRRC32, LTBP1, LUM, MARCH3, MYH15, NCOA7, NID2, NOX5, NUCB1, PAPPA, PARM1, PCDH12, PLN, PTGS2, PTX3, PVR, RAB27B, RCN1, …	1.81872e-05	1.81081	7.87364e-05	-2.46736	0.0881469
hsa-miR-105-5p	4425	101	ABCA8, ABCA9, ACVRL1, AKAP6, ALDH1L2, ART4, BDKRB2, BDNF, C10orf54, C3, C7, CCDC68, CCDC80, CD69, CD93, CDH13, CDKN2B, CHRM2, CHSY3, CKAP4, COL15A1, COL1A2, COLEC10, DCN, DPP10, EHD3, ENDOD1, ERG, EVI5, FAM114A1, FAM46A, FAP, FKBP14, FLT1, FMOD, FN1, FOSL2, FOXF1, GALNT1, GALNT5, GBP1, GBP2, GREM2, H2AFJ, HEATR5A, HRH1, HTRA1, HTRA3, ICAM1, IL1R1, IL33, ITGA11, KCNQ5, KCTD16, LMCD1, LOX, LRRC15, …	2.5385e-06	1.80868	1.526e-05	-0.496459	0.784743
hsa-miR-320a	3882	90	ABCA10, ADAM12, ADAM9, AKAP6, ANO1, ATP7B, BDKRB2, BMP6, C1S, C7, CCDC80, CCL7, CD55, CD93, CDH13, CEBPD, CHSY3, COL4A6, COLEC10, CTSB, CXCL14, ECE1, EHD3, ENDOD1, ERG, EVI5, FAM163B, FN1, FOSL2, GBP2, GBP4, GBP5, GLIS3, HRH1, HSPB6, HTRA1, ICAM1, IGF1, IGFBP3, IL1RL1, IL6ST, ITGA1, ITGA11, KCND3, KCTD16, LAYN, LMCD1, LRP10, LUM, MFAP5, MORC4, MYH15, NCOA7, NFATC2, NIPAL3, OSMR, P4HA3, PARM1, PCD…	6.59703e-06	1.80565	3.36897e-05	0.514265	0.424305
hsa-miR-3182	4482	102	ABCA10, ADAM12, ADAMTSL5, AKAP6, ALDH1L2, ARHGEF3, BMP10, C15orf41, CALCRL, CDH11, CDH5, CHRM2, CKAP4, CLEC1B, COL1A1, COL1A2, COL3A1, COLEC10, CREB3L1, CTBS, DLL4, DPP10, EHD3, EMCN, ENDOD1, ERG, ERVV-1, FAM114A1, FIBIN, FLT1, FMOD, FNDC3B, FOSL2, FOXF1, GALNT5, GBP1, GBP5, GLIS3, HEATR5A, HEG1, HOPX, HRH1, ICAM1, IFNGR1, IGF1, IL18R1, IL6ST, IL7R, KCNE4, KCTD16, LAYN, LOXL4, LRP10, LRRC15, LRRC…	2.80883e-06	1.80546	1.66005e-05	-0.600853	0.587986
hsa-miR-577	4180	96	ACVRL1, ADAM12, AKAP6, ALDH1L2, ATP7B, BDNF, C15orf41, CALCRL, CCDC68, CCDC80, CCL2, CD55, CDH11, CHRM2, CLEC1B, CLEC2B, COL1A1, COL4A5, COLEC10, CTBS, DPP10, DRAM1, DYNLT3, EGFL6, EHD3, EMCN, ENDOD1, ENTPD3, ERLEC1, EVI5, F5, FAM46A, FKBP14, FLT1, FNDC3B, FOXF1, GALNT1, GBP4, GLIS3, HRH1, HTRA1, IGF1, IL18R1, IL33, IL6ST, ITGA1, KCND3, KCNQ5, KCTD16, LMCD1, LOX, LOXL4, LRRC15, LTBP1, LUM, MATN2,…	4.33827e-06	1.80513	2.35251e-05	0.178624	0.887081
hsa-miR-3074-3p	2980	71	ABCA8, AKAP6, ALDH1L2, BMP10, C3, CALCRL, CD82, CDKN2B, CHSY3, COL21A1, COL4A5, COLEC10, CTBS, DRAM1, DYNLT3, ERG, EVI5, FAM114A1, FAM46A, FIBIN, FILIP1L, FKBP14, FN1, FNDC3B, FOSL2, GALNT1, GALNT5, GREM2, IL1RL1, IL33, IL6ST, IL7R, ITGA1, KCNQ5, KCTD16, LOX, LRP10, MATN2, MFAP5, MYH15, NNMT, NOX5, PABPC4L, PARM1, PLA2R1, PLD1, PROK1, RELN, S1PR1, SCN3A, SDPR, SGIP1, SHE, SLA, SLC22A2, SLC46A3, S…	3.84903e-05	1.803	0.000144099	0.609927	0.622771
hsa-miR-6894-3p	3028	72	ADAM12, ADAMTSL5, ATP7B, BMP10, C15orf41, C3, C7, CCDC80, CD55, CD93, CDH11, CDKN2B, CHSY3, CKAP4, COL1A1, COL4A6, COLEC10, CPA1, CSRNP1, CTBS, ECE1, EHD3, ENDOD1, ENTPD3, FBLN2, FIBIN, FOSL2, FOXF1, GALNT1, GALNT5, H2AFJ, HEATR5A, HEG1, HRH1, HTRA3, IL1R1, IL6ST, ITGA11, LMCD1, LOXL4, LRP10, LRRC32, LTBP1, MAML2, MASP1, MFI2, MORC4, NFATC2, NOX5, NUCB1, OLR1, P4HA2, POFUT2, PPIC, PRCP, SARM1, SG…	3.15182e-05	1.8019	0.000122804	1.07782	0.151825
hsa-miR-3190-3p	3407	80	ACVRL1, ADAM12, ANO1, ARHGDIB, ARHGEF3, BDKRB2, C10orf54, C1QTNF1, C1S, CCDC80, CD55, CD93, CDH11, CDH5, CDKN2B, CHSY3, CKAP4, COL4A1, COL4A6, CPA4, CSRNP1, CTSB, DYNLT3, EGFL6, EGFLAM, EHD3, FAM46A, FBN1, FKBP7, FN1, FOSL2, FOXF1, FSTL3, GALNT5, GBP4, GBP5, GREM2, HEG1, HRH1, HSPB6, IL33, IL7R, KCNA3, KCND3, KCNE4, KCTD16, LRRC15, LTBR, MAML2, MARCH3, MORC4, MYH15, OSMR, PABPC4L, PAPPA, PDIA5, P…	1.8428e-05	1.80043	7.94521e-05	0.308911	0.865632
hsa-miR-145-5p	3600	84	ACVRL1, ADAM12, ADAMTSL5, AKAP6, ALDH1L2, ASAH1, BDKRB2, BIK, BMP10, C3, C7, CALCRL, CCDC80, CD55, CD93, CDH5, CHRM2, CHSY3, COLEC10, CPZ, CXCL1, DCN, DPP4, DRAM1, ECE1, EHD3, ENDOD1, F5, FKBP14, FLT1, FN1, FNDC3B, FOSL2, GALNT5, GLIS3, HEG1, HGF, HOPX, IGF1, IL18R1, IL33, KCND3, KCTD16, LMCD1, LRP10, LRRN4, MMRN2, NFATC2, NFKBIZ, NIPAL3, NUCB1, P4HA2, PABPC4L, PAPPA, PARM1, PLA2R1, PLOD1, PLOD2,…	1.05689e-05	1.79975	4.9636e-05	2.34724	0.0171507
hsa-miR-1304-5p	3080	73	ABCA10, ACVRL1, ADAM12, AKAP6, ALDH1L2, C10orf54, C3, CCDC80, CD93, CDKN2B, CHRM2, CKAP4, CLEC1B, CLEC2B, COL1A1, COL1A2, COLEC10, DLL4, ECE1, EHD3, ERG, EVI5, F5, FAM114A1, FAM163B, FKBP7, FMOD, FNDC3B, GBP2, GBP4, GJA4, GLIS3, GRIA3, H2AFJ, HGF, HRH1, HTRA1, IGF1, IL6, KCND3, KCNQ5, KCTD16, LAYN, LMCD1, LRP10, LRRC15, LUM, MYH15, NFATC2, NNMT, NXPE2, OLR1, OSMR, PAPPA, PLA2R1, PRELP, PSG4, PVR,…	3.46391e-05	1.79814	0.000132994	-1.05198	0.272448
hsa-miR-301a-5p	3509	82	ABCA10, ACVRL1, ADAM12, ALDH1L2, ART4, BDNF, C7, CALCRL, CCDC68, CD55, CD93, CEBPD, CKAP4, COL1A1, COLEC10, CPA4, CSGALNACT1, DPP10, ECE1, EHD3, EMCN, ENDOD1, ENTPD3, ERP27, FAM46A, FN1, FNDC3B, FOSL2, GBP1, GLIS3, GPBAR1, GREM2, HEG1, HGF, HRH1, HTRA3, ICAM1, IGFBP3, IL1RL1, ITGA1, ITGA11, KCTD16, LAYN, LINGO2, LRRC15, LTBR, MARCH3, MATN2, NIPAL3, NOX5, P4HA3, PABPC4L, PAPPA, PARM1, PCOLCE2, POF…	1.64436e-05	1.79647	7.26835e-05	-0.137371	0.887081
hsa-miR-548at-5p	4654	105	ACVRL1, ADAM12, ADAMTSL5, AKAP6, ALDH1L2, BDNF, BMP10, CCDC68, CDH11, CDKN2B, CHSY3, CLEC1B, COL1A1, COL3A1, COL4A5, COLEC10, CSRNP1, CXCL1, DPP10, DYNLT3, ENDOD1, ERG, EVI5, F5, FAM114A1, FAM46A, FBLN2, FBN1, FIBIN, FKBP7, FLT1, FNDC3B, FOSL2, FOXF1, GBP1, GBP2, GBP4, GBP5, GLIS3, H2AFJ, HEG1, HGF, HOPX, IFIT3, IGF1, IGFBP3, IL18R1, IL1RL1, ITGA1, KCNE4, KCNQ5, KCTD16, LAYN, LOX, LTBR, MATN2, ME…	2.76478e-06	1.79616	1.64325e-05	0.255703	0.780562
hsa-miR-1276	4000	92	ABCA10, ADAM12, ADAMTSL5, AFAP1L2, AKAP6, ART4, ATP7B, BDNF, C15orf41, C1QTNF1, C1S, CALCRL, CCDC80, CD55, CD93, CDH11, CDH13, CHRM2, CLEC1B, COL3A1, COL4A2, COL4A5, COL4A6, CPA4, CTSB, DPP10, ENDOD1, ENTPD3, ERP27, EVI5, F5, FAM114A1, FIBIN, FKBP14, FKBP7, FMOD, FN1, FOSL2, GALNT1, GBP1, GBP2, GBP4, H2AFJ, HGF, HRH1, HTR2B, IGF1, IGFBP3, IL18R1, IL1RL1, ITGA1, KCND3, KCTD16, LMCD1, LRRC15, LTBP3…	6.18933e-06	1.79463	3.17618e-05	0.108562	0.906984
hsa-miR-548e-5p	5777	126	ABCA10, ABCA9, ADAM12, AKAP6, ALDH1L2, ARHGEF3, ARSI, BDKRB2, BDNF, C10orf54, C15orf41, C1S, C3, CALCRL, CCDC80, CCL2, CD55, CD69, CDH11, CDKN2B, CEBPD, CHRM2, CKAP4, CLUL1, COL15A1, COL21A1, COL3A1, COL4A1, COL4A6, COLEC10, COPZ2, CPA4, CTBS, CTSB, CXCL14, DPP4, ECE1, EHD3, ENDOD1, EVI5, F5, FBLN5, FKBP14, FKBP7, FLT1, FNDC3B, FOSL2, FSTL3, GALNT1, GALNT5, GBP2, GBP4, GLIS3, HTRA1, IGF1, IGFBP3,…	8.48877e-07	1.79436	6.47115e-06	0.792135	0.238645
hsa-miR-3942-3p	4814	108	ABCA10, ADAM9, ADAMTSL5, AKAP6, ALDH1L2, ANO1, ART4, BDNF, C10orf54, C3, C7, CCDC80, CD55, CDH13, CEBPD, CHRM2, CKAP4, CLIC3, COL15A1, COL1A1, COL3A1, COLEC10, CSGALNACT1, CTBS, CTHRC1, CTSB, CXCL14, DPP10, EHD3, ENDOD1, EVI5, F5, FAM114A1, FAM163B, FAM46A, FBN1, FIBIN, FILIP1L, FKBP7, FLT1, FMOD, FOSL2, GALNT1, GALNT5, GJA4, H2AFJ, HEG1, HTRA1, IGF1, IGFBP3, IL18R1, IL33, IL6ST, IL7R, ITGA1, ITG…	1.94467e-06	1.79389	1.24744e-05	-0.332678	0.71849
hsa-miR-345-5p	2995	71	ACVRL1, ALDH1L2, ART4, BMP10, C3, CD55, CDH5, CKAP4, COL1A1, COLEC10, CPA4, CSGALNACT1, CTBS, CTSB, DPP10, EHD3, EMCN, ENDOD1, ENTPD3, ERG, ERVV-1, FAP, FBLN5, FIBIN, FKBP14, FLT1, FMOD, FNDC3B, FOSL2, GBP4, GJA4, GREM2, HEG1, HRH1, HTRA1, ICAM1, IGFBP3, IL7R, ITGA1, ITGA11, KCTD16, LOX, LRRC15, MAML2, NOX5, P4HA3, PABPC4L, PCDH12, PPIC, RAB27B, RSPO2, SARM1, SBSPON, SDPR, SGIP1, SHE, SLA, SLC22A…	4.11983e-05	1.79232	0.000153147	0.898143	0.193881
hsa-miR-433-3p	3277	77	ABCA10, ADAMTSL5, AKAP6, ALDH1L2, ARHGEF3, BCO2, BDNF, BMP6, C10orf54, C1S, C3, CCDC68, CCDC80, CD55, CD93, CDH13, COL4A1, COLEC10, DRAM1, DYNLT3, EHD3, EMCN, ENDOD1, ERG, ERVV-1, EVI5, FOSL2, FSTL3, GALNT5, GBP2, GBP3, GBP4, GFRA3, GLIS3, HEG1, HOPX, IFNGR1, IGF1, IL6ST, ITGA1, KCND3, KCNE4, KCTD16, LMCD1, MORC4, NFATC2, NNMT, NOX5, NUCB1, NXPE2, OSMR, PDLIM5, PLD1, POFUT2, PRELP, PROK1, PSG4, R…	2.74711e-05	1.79226	0.000110726	0.713896	0.616949
hsa-miR-1277-5p	5461	120	ABCA8, ABCA9, ADAM9, AKAP6, ALDH1L2, BDNF, BMP10, C7, CALCRL, CCDC68, CCDC80, CCL2, CD69, CD93, CDH13, CDH5, CDKN2B, CEBPD, CHRM2, CHSY3, CKAP4, COL15A1, COL4A1, COL4A5, COLEC10, CRHBP, CSGALNACT1, CTBS, CTSB, CXCL14, DPP10, DRAM1, DYNLT3, ECE1, EGFL6, EMCN, ENDOD1, ENTPD3, FAM46A, FBN1, FNDC3B, FOSL2, FOXF1, GALNT1, GALNT5, GBP1, GBP2, GBP4, GLIS3, GREM2, H2AFJ, HGF, HSPG2, HTR2B, IGF1, IGFBP7, …	1.05914e-06	1.78926	7.63163e-06	0.967939	0.213093
hsa-miR-3690	3569	83	ABCA10, ACVRL1, ADAM12, AKAP6, ART4, BDKRB2, BMP10, C1QTNF1, C3, CCDC80, CD55, CD69, CDH11, CDH5, CHRM2, COL4A6, COL5A1, COLEC10, CREB3L1, CTBS, DCN, DRAM1, EHD3, ERVV-1, EVI5, FAM114A1, FKBP14, FMOD, FOSL2, GGT5, HEG1, HOPX, HRH1, IGFBP3, IL1R1, IL6ST, ITGA1, ITGA11, KCND3, KCTD16, LMCD1, LRP10, LTBR, MAML2, MARCH3, MSRB3, NCOA7, NFATC2, NOX5, NUCB1, OLR1, PAPPA, PARM1, PLA2R1, PLVAP, PPIC, PRCP…	1.39872e-05	1.78918	6.34248e-05	1.19588	0.196892
hsa-miR-588	4116	94	ABCA9, ACVRL1, AKAP6, ARSI, ATP7B, BDNF, C10orf54, C1QTNF1, C1S, C3, CCDC80, CD55, CDH5, CHPF, COL16A1, COL4A2, COL4A6, COL5A1, CSRNP1, CTSB, CXCL1, DPP10, ECE1, EMCN, ERP27, F5, FBN1, FIBIN, FKBP14, FNDC3B, FOSL2, GALNT5, GBP1, GBP2, GBP3, GBP4, GFRA3, GJA4, HGF, HRH1, HTRA1, ICAM1, IGF1, IL1R1, ITGA1, KCND3, KCTD16, LAYN, LRP10, LRRC15, MATN2, MFAP5, MFI2, MGP, MMRN2, MYH15, NCOA7, NID2, NNMT, …	7.59907e-06	1.78554	3.77086e-05	1.33867	0.234325
hsa-miR-4531	4067	93	ABCA9, ADAM12, ADAMTSL5, AFAP1L2, AKAP6, ALDH1L2, ARHGEF3, ATP7B, BDKRB2, C1S, C7, CD55, CD82, CD93, CDH11, CDH13, COL1A1, COL4A1, COLEC10, CPA4, CSRNP1, CTBS, CXCL1, DPP10, ECE1, EHD3, ENDOD1, ERG, ERVV-1, FBLN5, FBN1, FIBIN, FLT1, FN1, GALNT1, GBP1, GBP2, GBP3, GBP4, HEG1, HGF, HRH1, IGF1, IL1R1, IL6ST, IL7R, ITGA11, KCND3, KCNE4, KCNQ5, KCTD16, LOXL4, LRP10, LRRC15, LRRC32, LTBR, MAML2, MMRN2,…	7.05901e-06	1.78503	3.51947e-05	-0.842686	0.263302
hsa-miR-6511a-3p	2636	63	ADAM12, ADAMTSL5, ATP7B, BDNF, BMP10, C3, CALCRL, CCDC80, CD93, CDH11, CDH5, CSRNP1, CTBS, DPP10, ECE1, ENDOD1, FAM46A, FBN1, FKBP14, FOSL2, GALNT1, GBP1, GREM2, HEG1, HRH1, HTRA1, IL1R1, IL6ST, ITGA1, KCTD16, LAYN, LMCD1, LRP10, LRRC32, LTBR, MATN2, MFAP5, MFI2, MORC4, NFATC2, PAPPA, PDLIM5, PLA2R1, PLD1, PLOD1, PLVAP, POFUT2, PVR, SCN3A, SHE, SLC6A17, STOM, STXBP6, SYT10, TGM2, TIMP3, TMEM87B, …	9.86757e-05	1.78502	0.000326437	1.16216	0.14259
hsa-miR-6505-3p	2774	66	ABCA10, ADAM12, ANO1, ART4, BCO2, BDKRB2, BDNF, BMP10, BMP6, C10orf54, C3, C7, CALCRL, CCDC68, CCDC80, CD55, CD93, CDH11, CHSY3, COL4A6, CXCL1, DPP10, EMCN, ENDOD1, EVI5, FAM163B, FIBIN, FLT1, FMOD, GJA4, GLIS3, IGF1, IL1R1, IL1RL1, IL6ST, ITGA1, KCND3, KCNE4, KCNQ5, KCTD16, LMCD1, LRP10, MASP1, MSRB3, MYH15, NIPAL3, NOX5, OSMR, P4HA3, PARM1, PLD1, PPIC, PTGS2, SARM1, SHE, SLA, SLC14A1, SLC4A4, S…	9.43231e-05	1.78464	0.000317022	1.00354	0.509834
hsa-miR-548p	5154	114	ABCA10, ADAM12, ALDH1L2, ANO1, ART4, ATP7B, BDNF, BMP6, C10orf54, C15orf41, CALCRL, CCDC68, CCDC80, CD55, CD93, CDH11, CDH13, CDKN2B, CHSY3, CLEC1B, CLEC2B, COL3A1, COL4A5, COL4A6, COLEC10, CPA4, CSGALNACT1, CSRNP1, CTBS, DPP10, DRAM1, EHD3, ENDOD1, ENTPD3, ERG, EVI5, F5, FAM46A, FAP, FBLN2, FIBIN, FKBP7, FMOD, FNDC3B, FOSL2, GBP4, GREM2, HGF, IGF1, IGFBP3, IL18R1, IL1R1, IL1RL1, IL33, IL6ST, KCN…	1.76095e-06	1.78247	1.15783e-05	-0.86757	0.293011
hsa-miR-1248	3983	91	ABCA10, ACVRL1, ADAM9, ARHGEF3, ART4, BDKRB2, BDNF, BMP10, C10orf54, C15orf41, C3, C7, CALCRL, CCDC68, CCDC80, CD55, CLEC1B, COL4A6, CXCL14, EMCN, ENDOD1, ERG, EVI5, F5, FAM163B, FKBP10, FMOD, FN1, FOSL2, FSTL3, GALNT5, GFRA3, HEG1, HGF, HOPX, HRH1, ICAM1, IGF1, IGFBP3, IL1R1, IL1RL1, IL33, IL6ST, IL7R, ITGA11, KCND3, KCNQ5, KCTD16, LAYN, LMCD1, LRP10, LRRC15, LTBR, MFAP5, MFI2, MMRN2, MORC4, NFA…	1.14984e-05	1.77642	5.36895e-05	-2.26847	0.193881
hsa-miR-548az-5p	5328	117	ABCA10, ABCA8, ACVRL1, ADAM12, ADAM9, ADAMTSL5, AKAP6, ALDH1L2, ANO1, ARHGEF3, ASAH1, ATP7B, BCO2, BMP10, BMP6, C15orf41, C7, CALCRL, CCDC80, CD55, CDH11, CDH13, CEBPD, CHRM2, CHSY3, COL3A1, COL4A1, COLEC10, CSRNP1, CTBS, CXCL14, ECE1, EHD3, ENDOD1, ERG, ERLEC1, EVI5, F5, FAM114A1, FBN1, FIBIN, FLT1, FN1, FOSL2, FOXF1, GALNT1, GBP2, GBP4, GLIS3, GREM2, H2AFJ, HEG1, IFNGR1, IGF1, IL1R1, IL33, ITGA…	1.67587e-06	1.77637	1.11583e-05	0.124568	0.902789
hsa-miR-143-3p	3690	85	ACVRL1, ADAM12, AFAP1L2, AKAP6, ALDH1L2, ARHGDIB, C3, C7, CALCRL, CCDC68, CD55, CD93, CDH11, CDH5, CEBPD, CHRM2, CHSY3, CKAP4, COL1A1, COL21A1, COL4A5, COL5A1, COLEC10, CSRNP1, DPP10, DRAM1, EHD3, ENTPD3, FIBIN, FKBP14, FN1, FNDC3B, GBP2, GBP5, H2AFJ, HEG1, IL1RL1, IL6ST, IL7R, ITGA1, ITGA11, KCND3, KCTD16, LMCD1, LRP10, MALL, MAML2, MARCH3, MATN2, MSRB3, NCOA7, NFATC2, NIPAL3, NNMT, NXPE2, OLR1,…	1.75232e-05	1.77487	7.68098e-05	3.04332	0.0171507
hsa-miR-6514-5p	2788	66	ALDH1L2, ART4, BMP10, C10orf54, C3, CALCRL, CCDC80, CD93, CDH11, CDH5, CHSY3, CLEC1B, COL1A1, COL4A1, COL5A1, COLEC10, CSRNP1, DRAM1, EHD3, ERG, ERVV-1, FILIP1L, FLT1, FOSL2, GBP2, GREM2, HEATR5A, HEG1, HGF, HOPX, ICAM1, IFIT3, IL6ST, IL7R, ITGA1, KCTD16, LAYN, LRP10, MAML2, MFI2, MSRB3, NIPAL3, NUCB1, NXPE2, OSMR, PAPPA, PLA2R1, RAB27B, S1PR3, SBSPON, SGIP1, SHE, SLC14A1, SLC22A2, SLC22A3, STOM,…	9.83942e-05	1.77416	0.000326437	0.826885	0.312713
hsa-miR-2278	3989	91	ABCA10, ADAMTSL5, AKAP6, ALDH1L2, ARHGEF3, ARSI, ATP7B, BMP10, C10orf54, C3, CD69, CD93, CDH11, CDH5, CHRM2, CHSY3, CKAP4, COL1A1, COL21A1, COLEC10, CREB3L1, CSRNP1, CTBS, CTSB, DLL4, ECE1, EHD3, EMCN, ENDOD1, ERLEC1, ERP27, EVI5, FKBP14, FOSL2, GALNT1, GBP5, GLIS3, HRH1, HTRA1, IFIT3, IGF1, IGFBP3, IL1R1, ITGA1, KCND3, KCTD16, LAYN, LOXL4, LRRC32, MAML2, MARCH3, MASP1, NCOA7, NNMT, NOX5, NUCB1, …	1.16684e-05	1.77309	5.40757e-05	-0.268868	0.808512
hsa-miR-570-3p	5614	122	ABCA10, ABCA9, ADAM12, ADAM9, AKAP6, ALDH1L2, ANO1, ATP7B, BIK, BMP10, C10orf54, C15orf41, C1QTNF1, C7, CALCRL, CCDC68, CCDC80, CD55, CD93, COL15A1, COL4A1, COL5A1, COLEC10, CPQ, CSRNP1, CTBS, CTSB, DLL4, DPP10, DPP4, ECE1, EHD3, EMCN, ENDOD1, ERG, F5, FAM114A1, FAM163B, FAM46A, FBLN5, FNDC3B, GALNT1, GALNT5, GJA4, GLIS3, HEG1, HGF, IFIT3, IGF1, IL1RL1, IL33, IL6ST, ITGA1, ITGA11, KCNA3, KCND3, K…	1.79879e-06	1.76998	1.1681e-05	0.767053	0.424305
hsa-miR-6842-3p	3456	80	ART4, ATP7B, BDKRB2, BDNF, BMP10, BMP6, C10orf54, C15orf41, C1QTNF1, C7, CCDC80, CD55, CD93, CDH11, CDH13, CKAP4, COL4A2, COL4A6, COLEC10, COPZ2, CPA4, CSRNP1, CTSB, CXCL1, DLL4, DRAM1, ECE1, EHD3, ERG, EVI5, F5, FAM114A1, FAM163B, FBN1, FKBP7, FLT1, FMOD, FN1, GBP2, HGF, IL18R1, IL1R1, IL6ST, IL7R, ITGA11, KCND3, KCNQ5, KCTD16, LAYN, LRP10, LRRC15, LUM, MMRN2, NCOA7, NFATC2, NIPAL3, P4HA3, PAPPA…	2.94712e-05	1.76958	0.000116119	1.45477	0.193881
hsa-miR-129-5p	6141	131	ADAM12, ADAM9, AFAP1L2, AKAP6, ALDH1L2, ART4, ATP7B, BDKRB2, BDNF, C15orf41, C1S, C3, CALCRL, CCDC68, CCDC80, CD82, CD93, CDH11, CEBPD, CHRM2, CHSY3, CKAP4, COL16A1, COL1A1, COL3A1, COL5A1, COLEC10, CREB3L1, CSRNP1, CTBS, CTSB, CXCL14, DRAM1, ECE1, EHD3, EMCN, ENDOD1, EVI5, F5, FAM114A1, FAM46A, FKBP14, FKBP7, FLT1, FNDC3B, FOSL2, GALNT1, GBP2, GBP4, GLIS3, GREM2, H2AFJ, HEG1, HGF, HOPX, HRH1, IC…	1.39245e-06	1.75898	9.51204e-06	0.144672	0.921611
hsa-miR-6837-3p	3377	78	ACVRL1, ARHGEF3, ARSI, ART4, BDNF, C15orf41, C7, CALCRL, CCDC80, CDH11, CLEC2B, COL15A1, COL5A1, CPA4, CSRNP1, CTBS, DRAM1, ECE1, EHD3, EMCN, ENDOD1, ERG, EVI5, F5, FAM114A1, FIBIN, FKBP7, FLT1, FMOD, FOSL2, GALNT1, GALNT5, GBP1, GBP4, GFRA3, GREM2, HSPG2, IL33, IL6ST, IL7R, KCND3, KCTD16, LOX, LRP10, MALL, MARCH3, MEST, MMRN2, NFATC2, NUCB1, NXPE2, OLR1, PAPPA, PCOLCE2, PLA2R1, PLD1, PLN, PPIC, …	3.64581e-05	1.75872	0.000139469	0.834395	0.589747
hsa-miR-146a-3p	4066	92	ABCA10, ABCA9, ADAM12, AFAP1L2, ALDH1L2, ART4, BDNF, BMP10, C10orf54, C1QTNF1, C3, C7, CALCRL, CCDC68, CCDC80, CD55, CD82, CD93, CEBPD, CHSY3, CKAP4, CLEC1B, COL1A1, COL21A1, CSGALNACT1, CTBS, DPP10, ECE1, EHD3, EMCN, ENDOD1, ENTPD3, ERP27, FIBIN, FLT1, FOSL2, GBP2, GBP4, GLIS3, GPBAR1, GREM2, HEATR5A, HEG1, HGF, HRH1, ICAM1, IL18R1, IL1R1, IL1RL1, IL6, IL6ST, IL7R, ITGA1, KCND3, KCTD16, LAYN, LO…	1.36756e-05	1.75829	6.228e-05	-0.742785	0.84646
hsa-miR-512-5p	3330	77	ABCA8, ALDH1L2, ART4, BDKRB2, BMP10, BMP6, C10orf54, C1S, C3, C7, CALCRL, CCDC80, CD55, CD93, CDH11, CDKN2B, COL4A6, EHD3, ERVV-1, FAM114A1, FMOD, FNDC3B, FOXF1, GBP2, GBP4, GLIS3, HEG1, ICAM1, IGF1, IL18R1, IL1R1, IL7R, ITGA1, KCND3, KCNE4, KCNQ5, KCTD16, LOX, LRRC15, LTBR, MAML2, MARCH3, MEST, MFI2, MORC4, NFATC2, NOX5, NUCB1, OSMR, PLA2R1, PLN, POFUT2, PPIC, PVR, S1PR1, SARM1, SLC14A1, SLC22A3…	4.45818e-05	1.75802	0.000163415	-4.44462	8.49371e-05
hsa-miR-3180-5p	4954	109	ABCA10, ABCA9, ACVRL1, AKAP6, ANO1, ARHGEF3, ARSI, ART4, ASAH1, BDNF, BMP10, C15orf41, C1S, CALCRL, CCDC80, CD55, CD93, CHRM2, CHSY3, CLUL1, COL15A1, COL5A1, COLEC10, CPA4, CXCL1, DCN, DLL4, DPP10, ECE1, EHD3, ENDOD1, F5, FAM114A1, FIBIN, FMOD, GALNT5, GLIS3, GREM2, HEG1, HGF, HOPX, HRH1, HSPB6, HSPG2, IFIT3, IGF1, IL18R1, IL6ST, IL7R, ITGA1, ITGA11, KCND3, KCNQ5, KCTD16, LOX, LRRC15, LRRC32, LTB…	4.72839e-06	1.75226	2.53789e-05	-0.609393	0.576339
hsa-miR-6747-3p	4612	102	ABCA10, ADAM12, AFAP1L2, AKAP6, ALDH1L2, ANO1, ART4, BMP10, C10orf54, C1QTNF1, C1S, C3, C7, CCDC68, CCDC80, CD55, CD82, CD93, CDH11, CDH13, CDH5, COL4A6, COL5A1, CSRNP1, CTSB, CXCL1, DLL4, DPP10, DRAM1, ECE1, EHD3, EMCN, ENDOD1, ERG, EVI5, F5, FAM114A1, FBN1, FKBP14, FNDC3B, FOXF1, GALNT1, GBP1, GBP4, GGT5, GLIS3, H2AFJ, HEATR5A, HEG1, HRH1, HSPG2, HTRA3, IFIT3, IGF1, IGFBP3, IL1R1, IL1RL1, LAYN,…	9.80498e-06	1.7403	4.68856e-05	-0.117916	0.898304
hsa-miR-4677-3p	3752	85	ABCA10, ABCA8, ABCA9, ADAM12, ALDH1L2, ANO1, ATP7B, C15orf41, C3, CCDC80, CD55, CD93, CDH5, CDKN2B, CHRM2, CHSY3, CKAP4, COL4A1, COL4A5, CSGALNACT1, CSRNP1, CTBS, CTSB, DPP10, ENDOD1, EVI5, FIBIN, FKBP14, FN1, FOSL2, GALNT5, GBP2, GBP4, GBP5, GJA4, GREM2, HEG1, IGF1, IGFBP3, IL1RL1, IL33, IL6ST, IL7R, KCND3, KCTD16, LOXL4, LRP10, LUM, MASP1, MSRB3, NCOA7, NFATC2, NNMT, OSMR, PAPPA, PCDH12, PDLIM5…	2.91993e-05	1.7389	0.00011548	0.934768	0.126298
hsa-miR-16-1-3p	3267	75	ABCA10, ABCA8, ADAM12, AKAP6, ALDH1L2, ANO1, C7, CCDC68, CD55, CD69, CDH11, CEBPD, CHRM2, CHSY3, COL21A1, COLEC10, DPP4, ENDOD1, ENTPD3, ERG, ERVV-1, FAM46A, FBN1, FIBIN, FILIP1L, FKBP14, FN1, GALNT1, GBP1, GBP2, GBP3, GLIS3, HEATR5A, HEG1, HGF, ICAM1, IGF1, IL1RL1, IL6ST, ITGA1, KCNA3, KCNQ5, MAML2, MSRB3, NIPAL3, PDLIM5, POFUT2, PPIC, PVR, RAB27B, RASGRP3, SHE, SLC14A1, SLC22A2, SLC22A3, SLC46A…	7.62623e-05	1.73689	0.000264779	-0.132788	0.933119
hsa-miR-6793-3p	4007	90	ABCA9, ADAM12, AFAP1L2, AKAP6, ART4, ASAH1, ATP7B, C10orf54, C3, CALCRL, CCDC80, CCL2, CD55, CD82, CDH11, CDKN2B, CHRM2, CKAP4, COL1A1, COL4A6, COL5A1, COLEC10, CTBS, DPP10, ECE1, EGFLAM, EHD3, ENDOD1, ENTPD3, ERG, EVI5, F5, FAM114A1, FAM163B, FBLN2, FLT1, FNDC3B, FSTL3, GALNT5, GBP5, GLIS3, H2AFJ, IGFBP3, ITGA1, KCNE4, KCNQ5, KCTD16, LRRC15, LTBR, MALL, MARCH3, MSRB3, NIPAL3, NNMT, NOX5, NUCB1, …	2.37932e-05	1.73586	9.7775e-05	1.23566	0.249193
hsa-miR-5001-3p	4076	91	ABCA10, ADAM12, AKAP6, ALDH1L2, BDKRB2, BDNF, BMP6, C10orf54, C3, C7, CCDC80, CD55, CDH11, CDKN2B, CEBPD, COL4A1, COL4A2, COLEC10, CRHBP, CSGALNACT1, CSRNP1, CTSB, DLL4, ECE1, EHD3, ENDOD1, ERG, ERLEC1, ERVV-1, F5, FAM46A, FIBIN, FKBP14, FN1, FOXF1, GALNT1, GBP5, GLIS3, H2AFJ, HEATR5A, HEG1, HRH1, HSPG2, HTRA1, IL1RL1, KCND3, KCNE4, KCNQ5, KCTD16, LMCD1, LRP10, LRRC32, MARCH3, MASP1, MFAP5, MSRB3…	2.69634e-05	1.72593	0.000109098	0.683364	0.343313
hsa-miR-1306-5p	3432	78	ACVRL1, AKAP6, ALDH1L2, ANO1, ARHGEF3, BCO2, BDNF, BIK, BMP6, C10orf54, C1QTNF1, C3, CCDC80, CD55, CD93, CDH13, COL4A1, COL4A2, COLEC10, CSRNP1, CTSA, DLL4, DPP10, DRAM1, ECE1, EHD3, EMCN, ENDOD1, ERG, FAM114A1, FKBP14, FNDC3B, FOSL2, GBP5, GFRA3, GLIS3, H2AFJ, HEG1, HRH1, HSPG2, ICAM1, IL6ST, IL7R, KCND3, KCNE4, LAYN, LRP10, LRRC15, MFI2, NFATC2, NOX5, NUCB1, NXPE2, P4HB, PCDH12, PLD1, PLN, PLVA…	7.67032e-05	1.72472	0.000265433	0.878326	0.279706
hsa-miR-185-5p	3779	85	ABCA10, ABCA9, ACVRL1, ADAM12, AFAP1L2, ALDH1L2, ART4, ATP7B, BMP10, C15orf41, C1QTNF1, C1S, CALCRL, CCDC80, CD55, CD82, CD93, CDH11, CDH13, CDH5, CEBPD, CHRM2, CKAP4, COL1A1, COL5A1, COLEC10, CPA4, EGFLAM, EMCN, ENDOD1, ERG, EVI5, FAM114A1, FAM46A, FBLN5, FLT1, FNDC3B, GJA4, GLIS3, GREM2, HEATR5A, ICAM1, IL18R1, IL1R1, IL7R, ITGA1, KCND3, KCNQ5, KCTD16, LINGO2, LRP10, LRRC15, MALL, MASP1, NFATC2…	4.15682e-05	1.72362	0.000153978	0.71423	0.271655
hsa-miR-421	3930	88	ABCA9, ADAM12, AKAP6, ART4, ASAH1, ATP7B, BMP10, C15orf41, C7, CD55, CD93, CDH11, CEBPD, CHSY3, CLUL1, COL15A1, COL4A1, COLEC10, CTBS, CXCL1, CXCL14, DPP10, EHD3, ENDOD1, ENTPD3, ERG, FAM46A, FKBP14, FNDC3B, FOSL2, FOXF1, GBP2, GBP4, H2AFJ, HGF, HTRA1, IGF1, IGFBP3, IL1R1, IL6ST, ITGA1, ITGA11, KCNE4, KCTD16, LMCD1, LRP10, MALL, MAML2, MATN2, NCOA7, NNMT, NOX5, P4HA2, PCDH12, PLA2R1, PLD1, PLN, P…	3.914e-05	1.7231	0.000146012	0.0821648	0.926647
hsa-miR-374a-3p	3592	81	ALDH1L2, ART4, ATP7B, BDKRB2, BDNF, CALCRL, CCDC68, CCDC80, CD93, CDH13, CKAP4, COL3A1, COL4A2, COLEC10, CTBS, DPP10, EHD3, ENDOD1, ERLEC1, EVI5, FAM114A1, FIBIN, FKBP14, FKBP7, FLT1, FNDC3B, FOSL2, GALNT1, GALNT5, GBP1, GBP2, GLIS3, HEATR5A, HGF, IGF1, IL1R1, IL1RL1, IL33, IL6ST, KCNE4, KCNQ5, LAYN, LMCD1, LOX, LTBP3, LUM, MARCH3, MATN2, MFAP5, NCOA7, NNMT, NUCB1, OLR1, P4HA2, PABPC4L, PARM1, PD…	7.57036e-05	1.71713	0.000263709	-0.264082	0.744129
hsa-miR-488-3p	4093	91	AKAP6, ALDH1L2, ARHGEF3, BMP10, C7, CCDC80, CD55, CDH11, CHRM2, CKAP4, CLEC2B, COL4A1, COL5A1, COLEC10, CRHBP, CSRNP1, CTBS, DPP10, DRAM1, ECE1, EHD3, EMCN, F5, FAM114A1, FBN1, FIBIN, FKBP14, FKBP7, FLT1, FOSL2, GBP1, GBP2, GBP4, GBP5, GLIS3, GREM2, H2AFJ, HEG1, IL18R1, IL7R, KCND3, KCTD16, LRP10, LRRC15, LUM, MAML2, MARCH3, MORC4, NFATC2, NIPAL3, NUCB1, OSMR, PABPC4L, PDLIM5, PLA2R1, PLD1, PLVAP…	2.86615e-05	1.71696	0.000113948	1.06838	0.424211
hsa-miR-335-5p	3545	80	ABCA10, ACVRL1, ADAM12, ALDH1L2, BMP10, BMP6, C10orf54, CCDC68, CCDC80, CCL2, CD55, CDH11, CHRM2, COL1A1, COL4A6, COL5A1, COLEC10, CPA4, CSRNP1, CTBS, DPP10, DRAM1, ECE1, EHD3, ENDOD1, ENTPD3, ERVV-1, ERVV-2, EVI5, F5, FAM46A, FBLN2, FNDC3B, FOSL2, GALNT1, GBP2, GBP4, GFRA3, GJA4, GREM2, HGF, HRH1, IL1R1, IL6ST, IL7R, ITGA1, LAMB2, LOXL4, LRP10, LRRC32, MARCH3, MEST, NCOA7, NIPAL3, OLR1, OSMR, P4…	7.01668e-05	1.71578	0.000245234	2.06548	0.112745
hsa-miR-20a-3p	3496	79	ABCA9, ADAM12, ADAM9, AKAP6, ART4, C7, CALCRL, CCDC68, CCDC80, CD93, CHRM2, CHSY3, CKAP4, COL1A2, COL5A1, CTBS, EHD3, EMCN, ENDOD1, ENTPD3, ERVV-1, EVI5, F5, FBLN5, FIBIN, FLT1, FOSL2, FSTL3, GBP2, GBP4, IGF1, IGFBP3, IL6ST, IL7R, ITGA1, KCTD16, LMCD1, LUM, MARCH3, MASP1, MATN2, MEST, MFI2, MSRB3, MYH15, NCOA7, NID2, NIPAL3, NOX5, PAPPA, PCDH12, PDLIM5, PLD1, PLN, POFUT2, PPIC, PRCP, PRELP, PSG4,…	8.68786e-05	1.71567	0.000295781	-0.110351	0.910156
hsa-miR-378g	4099	91	ACVRL1, ADAM12, AKAP6, BDKRB2, BMP10, BMP6, C1S, C3, CALCRL, CCDC80, CD55, CD93, CDH11, CDH5, CHRM2, COL16A1, COL1A1, COL4A6, COL5A1, COLEC10, CSRNP1, CTBS, DRAM1, ECE1, EHD3, EMCN, ENDOD1, ERVV-1, EVI5, FBLN2, FKBP14, FLT1, FOSL2, GBP2, GBP4, GREM2, HEG1, HRH1, HSPG2, HTRA1, HTRA3, ICAM1, IGFBP3, IL18R1, IL1R1, IL1RL1, IL6ST, KCND3, LMCD1, LRP10, LRRC15, LRRC32, LTBP3, MAML2, MASP1, MSRB3, MYH15…	3.83808e-05	1.71381	0.000144099	-0.736454	0.405317
hsa-miR-186-3p	5927	125	ABCA10, ADAM12, AFAP1L2, AKAP6, ALDH1L2, ARHGEF3, ARSI, ART4, ATP7B, BDKRB2, BDNF, C15orf41, C1S, C3, C7, CALCRL, CCDC68, CCDC80, CD82, CDKN2B, CEBPD, CHSY3, COL1A1, COL21A1, COL3A1, COL5A1, COLEC10, CTSB, DLL4, DRAM1, ECE1, EHD3, ENDOD1, ENTPD3, ERVV-1, EVI5, FAM114A1, FILIP1L, FKBP14, FMOD, FN1, FOSL2, FOXF1, FSTL3, GALNT1, GALNT5, GBP4, GLIS3, GREM2, H2AFJ, HEG1, HGF, HOPX, HTRA1, HTRA3, IFIT3…	5.22028e-06	1.70902	2.75966e-05	-0.111959	0.921611
hsa-miR-548l	4434	97	ABCA8, ADAM12, ADAM9, ADAMTSL5, AKAP6, ALDH1L2, ARHGEF3, ART4, BCO2, C15orf41, C7, CALCRL, CCDC68, CCDC80, CD55, CDH11, CDKN2B, CHRM2, CLEC1B, COLEC10, CPQ, CSGALNACT1, CTBS, CTHRC1, EGFLAM, EHD3, ENDOD1, ERP27, F5, FAM114A1, FAM46A, FIBIN, FILIP1L, FLT1, FMOD, FNDC3B, FOSL2, FOXF1, GALNT1, GALNT5, GBP2, HEG1, HGF, IGF1, IGFBP7, IL1RL1, IL33, IL6ST, IL7R, ITGA1, KCND3, KCTD16, LAYN, LOX, LTBP1, M…	2.68997e-05	1.70033	0.000109098	-0.143974	0.898304
hsa-miR-1252-5p	4284	94	ABCA10, ACVRL1, AKAP6, ALDH1L2, ANO1, ARSI, ASAH1, BMP10, C1QTNF1, C3, C7, CCDC80, CDH11, CHSY3, CKAP4, CLEC1B, COL15A1, COL1A1, COL3A1, COL4A6, COL5A1, COLEC10, CPA4, CTBS, DLL4, DPP10, EGFLAM, EHD3, ENDOD1, ENTPD3, ERG, FBLN5, FBN1, FIBIN, FLT1, FN1, FNDC3B, GBP2, GBP4, GLIS3, HOPX, IL6, IL6ST, IL7R, ITGA1, ITGA11, KCND3, KCNE4, LMCD1, LRP10, LRRC15, LRRN4, LTBP1, MAML2, MARCH3, MASP1, MATN2, M…	3.83875e-05	1.69771	0.000144099	-0.743595	0.249316
hsa-miR-330-3p	4544	99	ABCA10, AFAP1L2, AKAP6, ALDH1L2, ANO1, ART4, BDNF, BMP10, C10orf54, C3, C7, CCDC80, CD55, CD93, CDH5, CDKN2B, CLUL1, COL4A5, COLEC10, CTBS, CTSB, DPP10, EHD3, ENDOD1, ERG, EVI5, F5, FAM114A1, FAM46A, FAP, FBLN5, FIBIN, FKBP14, FLT1, FMOD, FN1, FNDC3B, FOSL2, GBP1, GLIS3, H2AFJ, HEATR5A, HEG1, HGF, HRH1, IL1RL1, IL33, IL6ST, IL7R, ITGA1, KCND3, KCNE4, KCNQ5, KCTD16, LOXL4, LRRC15, MORC4, NFATC2, N…	3.09444e-05	1.69754	0.000121017	0.901976	0.154519
hsa-miR-4668-5p	5458	116	ABCA10, ABCA9, ADAM12, ADAMTSL5, AKAP6, ALDH1L2, ARHGEF3, ASAH1, BDKRB2, BMP10, C15orf41, C3, C7, CCDC68, CCDC80, CD69, CD82, CD93, CDH11, CDH13, CDKN2B, CHRM2, CHSY3, CKAP4, CLEC1B, COL15A1, COL16A1, COL1A1, COL1A2, COL4A5, COL5A1, CSGALNACT1, CSRNP1, CTBS, CXCL14, DPP10, DRAM1, EGFLAM, ENDOD1, ERG, F5, FAM114A1, FAM46A, FBN1, FIBIN, FKBP14, FN1, FNDC3B, FOSL2, FOXF1, GALNT5, GBP2, GBP3, GGT5, H…	1.00347e-05	1.69629	4.76243e-05	-3.50433	0.00116191
hsa-miR-92a-2-5p	4097	90	ADAM12, AKAP6, ANO1, ARSI, BDKRB2, BDNF, BIK, BMP6, C10orf54, C1QTNF1, C1S, C3, C7, CCDC80, CD55, CD93, CDH11, CDH5, CDKN2B, CEBPD, CHPF, CHRM2, CLEC2B, COL15A1, COL1A1, COL4A5, CPQ, CSRNP1, DLL4, EHD3, ENDOD1, EVI5, FAM114A1, FKBP10, FOXF1, FSTL3, GALNT1, GBP4, GBP5, GJA4, GLIS3, GREM2, H2AFJ, HEG1, HGF, IGF1, IL1R1, IL1RL1, ITGA11, KCNA3, KCND3, KCNE4, LMCD1, LRP10, LRRC15, LRRC32, MARCH3, MASP…	5.37899e-05	1.68831	0.000192221	-4.2768	1.02647e-05
hsa-miR-1266-5p	3795	84	ACVRL1, ADAM12, AFAP1L2, ANO1, ATP7B, BDKRB2, BMP10, C10orf54, C1QTNF1, C3, CCDC80, CD82, CDH11, CDH5, CDKN2B, CHSY3, COLEC10, DPP4, ECE1, EHD3, EMCN, ENDOD1, ERG, EVI5, FAM114A1, FBN1, FIBIN, FKBP10, FOSL2, FOXF1, GBP3, GJA4, GLIS3, HSPG2, ICAM1, IL1R1, IL7R, ITGA11, KCND3, KCNQ5, KCTD16, LAYN, LRP10, LRRC15, LTBP1, MARCH3, MYH15, NFATC2, NIPAL3, NNMT, NOX5, P4HA3, PAPPA, PCDH12, PCOLCE2, PLA2R1…	8.21811e-05	1.68694	0.000282531	-1.66213	0.0572186
hsa-miR-1343-3p	4567	99	ABCA10, ADAM12, ADAMTSL5, AKAP6, ART4, ATP7B, BDKRB2, BMP10, C10orf54, C1QTNF1, C1S, C3, CCDC80, CD55, CD69, CDH11, CDH5, COL4A6, COL5A1, COLEC10, CPA1, CPA4, CPQ, CREB3L1, CSRNP1, CTBS, DCN, DRAM1, ECE1, EMCN, ENDOD1, ERG, FAM114A1, FAM46A, FBN1, FKBP14, FLT1, FNDC3B, GALNT1, GBP4, GGTLC2, GLIS3, GREM2, H2AFJ, HEATR5A, HEG1, HGF, IGF1, IGFBP3, IL1RL1, IL6ST, IL7R, ITGA1, KCND3, KCNE4, KCNQ5, LAY…	3.26238e-05	1.68656	0.000126177	0.415548	0.628817
hsa-miR-504-3p	3697	82	AKAP6, ART4, ASAH1, ATP7B, BDNF, C10orf54, C1S, C3, CCDC80, CD55, CD82, CDH11, CDH5, CDKN2B, CTBS, DRAM1, ECE1, EGFLAM, EHD3, EMCN, ERVV-1, EVI5, FAM114A1, FAM46A, FIBIN, FMOD, FOSL2, GALNT1, GBP4, GREM2, HEATR5A, HEG1, HOPX, HRH1, HSPB6, IFIT3, IL18R1, IL1R1, IL7R, ITGA1, ITGA11, KCND3, KCNE4, KCTD16, LAYN, LMCD1, LRP10, MALL, MAML2, MARCH3, MFAP5, NFATC2, NFKBIZ, NIPAL3, NNMT, NUCB1, NXPE2, PAP…	9.51849e-05	1.68558	0.0003189	-2.91904	0.0657539
hsa-miR-525-5p	4365	95	AKAP6, ALDH1L2, ARHGEF3, ARSI, ART4, ATP7B, BCO2, BDNF, C10orf54, C1QTNF1, C1S, CALCRL, CCDC80, CD55, CD93, CDH11, CDH5, CHPF, CKAP4, CLEC1B, COL5A1, COLEC10, DPP10, EHD3, EMCN, ENDOD1, F5, FAM114A1, FBLN2, FKBP14, FN1, GBP2, GLIS3, GPBAR1, GREM2, GRIA3, H2AFJ, HEG1, HRH1, HSPG2, IFIT3, IGF1, IL18R1, IL33, IL6ST, ITGA11, KCND3, KCNE4, KCNQ5, LRP10, LRRC15, LRRC32, MAML2, MFAP5, MORC4, MSRB3, NCOA…	4.42508e-05	1.68321	0.000162769	-3.09035	0.00399558
hsa-miR-32-3p	5059	108	ABCA9, ADAM12, ADAM9, AKAP6, ALDH1L2, ANO1, ARHGEF3, ART4, BDNF, C15orf41, CALCRL, CCDC68, CCDC80, CD55, CD93, CDKN2B, CEBPD, CHSY3, CLEC1B, COL5A1, COLEC10, CPA4, CSGALNACT1, CTBS, CTHRC1, DPP10, EMCN, ENDOD1, ERLEC1, EVI5, F5, FAM46A, FBLN2, FBN1, FIBIN, FNDC3B, FOSL2, GALNT1, GALNT5, GBP2, GLIS3, GREM2, H2AFJ, HEATR5A, HGF, HRH1, IGF1, IL1R1, IL1RL1, IL6ST, IL7R, ITGA1, KCND3, KCNQ5, KCTD16, L…	2.59051e-05	1.68061	0.000105629	-0.440307	0.600254
hsa-miR-485-5p	4642	100	ABCA10, ABCA8, ABCA9, ACVRL1, ADAM9, AKAP6, ARSI, ATP7B, BMP10, C1QTNF1, C1S, C3, CCDC68, CCDC80, CD55, CD93, CDH5, CHPF, CHRM2, CHSY3, CKAP4, COL21A1, CPA4, CTSA, CTSB, CXCL14, DCN, ECE1, EHD3, ENDOD1, ERG, EVI5, FAM114A1, FAM163B, FBN1, FIBIN, FLT1, FNDC3B, FOXF1, GBP2, GBP4, GGT5, GJA4, GLIS3, HRH1, HTRA3, ICAM1, IGF1, IGFBP3, IL18R1, KCND3, KCNE4, KCNQ5, LAYN, LRP10, LRRC32, LRRN4, LTBR, MALL…	3.67635e-05	1.67605	0.000140128	1.2813	0.53306
hsa-miR-498	4605	99	ADAM12, ADAM9, AKAP6, ARHGEF3, ATP7B, BCO2, BMP10, C3, C7, CCDC80, CD55, CD93, CDH11, CDKN2B, CHSY3, CLEC1B, COL1A1, COL21A1, COL4A1, COL4A6, COLEC10, CSRNP1, CTSB, DPP10, DPP4, DRAM1, EHD3, EMCN, ERVV-1, EVI5, F5, FBN1, FIBIN, FKBP14, FKBP7, FNDC3B, FOSL2, GALNT1, GBP1, GBP3, HEATR5A, HEG1, HGF, HRH1, IGF1, IGFBP3, IL18R1, IL1R1, IL6, ITGA1, KCND3, KCNQ5, LAYN, LMCD1, LRP10, LUM, MALL, MASP1, MO…	4.66494e-05	1.66866	0.00016981	-5.81737	2.59417e-11
hsa-miR-3928-3p	4090	89	ABCA10, ADAM12, ADAM9, AKAP6, ALDH1L2, ARSI, C3, C7, CCDC80, CD69, CD82, CD93, CDH11, CEBPD, CHRM2, CHSY3, COL16A1, COL3A1, COL4A1, COLEC10, CSRNP1, CTBS, ECE1, EHD3, ENDOD1, FAM163B, FAM46A, FBN1, FIBIN, FKBP14, FKBP7, FOSL2, FOXF1, GALNT1, GBP2, GBP4, GLIS3, GREM2, GRIA3, HEATR5A, HRH1, IGF1, IL18R1, IL1RL1, IL6ST, ITGA1, ITGA11, KCTD16, LAYN, LMCD1, LOX, LRP10, MFAP5, MFI2, MMRN2, NCOA7, NFATC…	9.61631e-05	1.66556	0.000321154	0.946203	0.214858
hsa-miR-6761-5p	4092	89	ABCA10, ADAM12, ALDH1L2, ARHGDIB, ATP7B, BMP10, C10orf54, C1QTNF1, C7, CCDC80, CCL7, CD55, CDKN2B, CHSY3, CKAP4, COL1A1, COL4A6, COLEC10, CREB3L1, CSRNP1, CTSB, DLL4, DPP10, ECE1, EHD3, ENDOD1, ERP27, F5, FAM163B, FBN1, FN1, FOXF1, FSTL3, GALNT5, GLIS3, HEATR5A, HRH1, IFNGR1, IL6ST, IL7R, ITGA1, ITGA11, KCNA3, KCTD16, LOXL4, LRRC32, MARCH3, MFI2, MMRN2, MORC4, MSRB3, NCOA7, NFATC2, NNMT, NOX5, NU…	9.66281e-05	1.66454	0.000321686	0.541799	0.686343
hsa-miR-670-3p	4563	98	ACVRL1, AKAP6, ANO1, ARHGEF3, ART4, BDNF, BMP10, C15orf41, C7, CCDC68, CD69, CD93, CDH11, CDKN2B, CEBPD, CHRM2, COLEC10, CSGALNACT1, CSRNP1, CTSB, CXCL1, CXCL14, DPP10, EHD3, EMCN, ENDOD1, FAM114A1, FAM46A, FBLN2, FBLN5, FBN1, FKBP14, FLT1, FMOD, FOSL2, FSTL3, GALNT5, GBP3, GBP4, GFRA3, GLIS3, HEG1, HGF, HRH1, IGF1, IGFBP3, IL1R1, IL33, IL6ST, ITGA1, KCNA3, KCND3, KCNE4, KCNQ5, KCTD16, LOXL4, LRP…	5.85399e-05	1.66361	0.000207354	0.553184	0.780562
hsa-miR-24-3p	4883	104	ACVRL1, ADAM12, ALDH1L2, ANO1, ART4, ATP7B, BDKRB2, C10orf54, C1QTNF1, C3, CCDC80, CD55, CD93, CDH13, COL16A1, COL1A1, COL4A6, CPA4, CSRNP1, CTSB, DPP10, DRAM1, EGFLAM, EHD3, ENDOD1, ERG, ERVV-1, EVI5, FAM114A1, FAM46A, FBN1, FKBP14, FLT1, FNDC3B, GBP2, GBP4, GFRA3, GGT5, GREM2, H2AFJ, HEATR5A, HRH1, HTRA3, IFIT3, IGF1, IL1R1, IL7R, ITGA1, ITGA11, KCND3, KCNE4, LMCD1, LRP10, LRRC15, LRRC32, LTBP3…	3.81268e-05	1.66327	0.000144099	1.94187	0.012845
hsa-miR-150-5p	5430	114	ABCA10, ADAM12, AKAP6, ARSI, ART4, ATP7B, BDKRB2, BDNF, BMP10, C10orf54, C1S, C3, CCDC68, CCDC80, CD55, CD82, CD93, CDKN2B, CHRM2, CHSY3, COL1A1, COL5A1, COLEC10, CPA4, CSGALNACT1, CTBS, CTSB, DPP10, DRAM1, DYNLT3, ECE1, EHD3, ENDOD1, ERG, ERVV-1, FAM114A1, FAM163B, FAM46A, FIBIN, FOSL2, GALNT1, GBP4, GLIS3, GREM2, H2AFJ, HEG1, HGF, HOPX, HRH1, HTRA1, IFIT3, IGF1, IL1R1, ITGA11, KCND3, KCNE4, KCT…	2.35618e-05	1.66202	9.7216e-05	-2.97486	0.000956113
hsa-miR-545-3p	4453	95	ABCA10, ACVRL1, ASAH1, ATP7B, BDKRB2, C10orf54, C15orf41, C7, CALCRL, CCDC68, CCDC80, CD69, CD93, CDKN2B, CHRM2, CHSY3, CKAP4, CLEC1B, COL1A1, COL3A1, COL4A1, COLEC10, CREB3L1, CSRNP1, EMCN, ENDOD1, ERG, EVI5, F5, FAM46A, FKBP14, FMOD, FNDC3B, FOSL2, GALNT5, GBP2, GBP4, GLIS3, GREM2, H2AFJ, HEATR5A, HEG1, HGF, HSPG2, HTRA3, IFIT3, IGF1, IGFBP3, IL1RL1, ITGA1, ITGA11, KCNA3, KCND3, KCNE4, KCNQ5, K…	9.33709e-05	1.64092	0.000314827	0.25558	0.775048
hsa-miR-664a-3p	4612	98	ABCA10, ADAM12, ALDH1L2, ARHGEF3, BDKRB2, BMP10, CALCRL, CCDC80, CD55, CDH11, CDH13, CHSY3, CLEC1B, COL4A1, COLEC10, CRHBP, CTBS, CXCL14, EGFLAM, EHD3, EMCN, ERVV-1, EVI5, F5, FAM114A1, FAM46A, FIBIN, FKBP7, FNDC3B, FOSL2, GALNT5, GBP2, GLIS3, GREM2, H2AFJ, HEATR5A, IGF1, IL18R1, IL1RL1, IL6ST, ITGA1, KCNA3, KCND3, KCNQ5, LOX, LUM, MAML2, MARCH3, MATN2, MEST, MYH15, NCOA7, NIPAL3, NNMT, NUCB1, P4…	8.48954e-05	1.64089	0.000290587	0.545015	0.639164
hsa-miR-524-5p	6055	124	ABCA8, AKAP6, ALDH1L2, ARHGEF3, BDNF, BMP10, BMP6, C10orf54, C15orf41, C7, CALCRL, CCDC68, CCDC80, CCL2, CD55, CD69, CDH11, CDKN2B, CEBPD, CHSY3, CLEC1B, COL1A2, COL21A1, COL3A1, COL4A1, COL4A5, COLEC10, CREB3L1, CRHBP, CSGALNACT1, CTBS, CXCL1, DPP10, DRAM1, EHD3, EMCN, ENDOD1, FAM46A, FBLN2, FBN1, FIBIN, FKBP10, FKBP14, FKBP7, FNDC3B, GALNT1, GALNT5, GBP2, GBP4, HEG1, HGF, HRH1, HSPG2, IFNGR1, I…	3.35091e-05	1.63692	0.000129127	-4.03625	0.000452253
hsa-miR-3934-5p	4104	89	ADAM12, AKAP6, ALDH1L2, ANO1, ARSI, BDKRB2, BDNF, C10orf54, C1S, C3, CCDC80, CDH13, CHSY3, CKAP4, COL1A1, COL1A2, COL5A1, COLEC10, CREB3L1, CTSB, DRAM1, ECE1, EHD3, EMCN, ENDOD1, ERVV-1, EVI5, FAM114A1, FKBP14, FOSL2, GALNT1, GBP3, H2AFJ, HEATR5A, HEG1, HTRA3, ICAM1, IL1R1, IL33, IL6ST, IL7R, KCND3, KCNQ5, KCTD16, LMCD1, LRP10, LRRC15, LRRC32, MASP1, NOX5, NUCB1, OSMR, P4HA3, PLA2R1, PLD1, PLN, P…	0.000100016	1.65845	0.000329835	-2.21278	0.00361334
hsa-miR-26b-3p	3404	77	ABCA9, AFAP1L2, AKAP6, ALDH1L2, ARHGEF3, ATP7B, BMP6, C10orf54, C7, CALCRL, CCDC80, CD93, CDKN2B, CEBPD, CHSY3, COL5A1, COLEC10, CPA1, CXCL1, DLL4, DRAM1, EHD3, ENDOD1, ENTPD3, ERG, F5, FAM46A, FN1, GBP4, HEG1, HGF, HRH1, ICAM1, IGF1, IGFBP3, ITGA11, KCNA3, KCNQ5, LAYN, LMCD1, LRP10, LRRC15, MSRB3, NFATC2, NID2, NNMT, NOX5, OSMR, P4HA2, PAPPA, PCDH12, PLD1, PLOD1, PLVAP, POFUT2, PPIC, PRELP, PTX3…	0.000100723	1.71204	0.000331127	0.790682	0.222765
hsa-miR-6864-5p	3083	71	ABCA10, AKAP6, BDNF, C10orf54, C3, CALCRL, CCDC80, CD55, CD69, COL1A1, CSRNP1, CXCL14, DPP10, ECE1, EHD3, ERG, ERVV-1, FLT1, FOXF1, FSTL3, GALNT5, GBP2, GBP4, HGF, HSPB6, IL6ST, IL7R, KCND3, KCNQ5, KCTD16, LAYN, LINGO2, LMCD1, LOXL4, LRP10, LRRC15, MGP, MYH15, NCOA7, NFATC2, NFKBIZ, NUCB1, PAPPA, PARM1, PCDH12, PCOLCE2, PLA2R1, PLVAP, POFUT2, PROK1, PRSS35, RAB27B, SARM1, SBSPON, SELE, SGIP1, SHE…	0.000103613	1.73182	0.000339567	0.130654	0.922081
hsa-miR-218-5p	2957	69	BDKRB2, BMP6, CALCRL, CD93, CDKN2B, CHSY3, CKAP4, CLEC1B, COL1A1, COL4A1, COL5A1, COLEC10, CSGALNACT1, CSRNP1, ECE1, EGFL6, EGFLAM, ENTPD3, ERG, ERLEC1, ERP27, FKBP14, FLT1, FNDC3B, FOSL2, GALNT1, GBP4, GBP5, GGTLC2, GLIS3, GREM2, HEG1, HTRA3, IGF1, IGFBP3, IL1R1, ITGA11, KCNA3, KCNQ5, LMCD1, LOXL4, LRP10, MASP1, NFATC2, NID2, NIPAL3, NNMT, NOX5, PARM1, PCDH12, PLD1, POFUT2, POSTN, S1PR1, S1PR3, …	0.000104564	1.75317	0.00034162	1.79134	0.0286461
hsa-miR-4728-3p	2963	69	ABCA10, ADAMTSL5, AKAP6, ART4, ATP7B, BDKRB2, BMP10, BMP6, C7, CCDC80, CD55, CDH13, CHRM2, CKAP4, COL1A2, COL5A1, CPA4, CSRNP1, CTSB, EMCN, ENDOD1, ENTPD3, EVI5, FBN1, FMOD, FOSL2, GJA4, HEATR5A, HRH1, HTRA1, IGF1, IL1R1, IL1RL1, IL6ST, ITGA1, KCND3, KCTD16, LAYN, LINGO2, LRP10, LRRC15, MARCH3, MEST, MYH15, NFATC2, OSMR, P4HA2, POFUT2, PRCP, RAB27B, RSPO2, SARM1, SCN3A, SHE, SLA, SLC22A2, SLC6A17…	0.00010668	1.74898	0.000347452	-0.756931	0.31796
hsa-miR-210-5p	2811	66	ABCA10, ACVRL1, AKAP6, ATP7B, BCO2, BDKRB2, C1QTNF1, C3, C7, CCDC80, CD55, CD93, CDH11, CDH5, CEBPD, COL21A1, COL5A1, COLEC10, CSRNP1, ECE1, EGFLAM, EHD3, EMCN, F5, FAM114A1, FIBIN, GLIS3, HEG1, HSPG2, HTRA1, HTRA3, IGF1, IL1R1, IL1RL1, KCND3, LMCD1, LOXL4, LRP10, LRRC15, LRRC32, LTBP3, LTBR, NNMT, NUCB1, P4HA2, PARM1, PDLIM5, PLOD1, PRELP, PVR, RASGRP3, RRAD, S1PR3, SARM1, SELE, SLA, SLC4A4, SLC…	0.000109367	1.75717	0.000355105	0.3623	0.694521
hsa-miR-624-3p	2971	69	AKAP6, ARHGEF3, ART4, BMP6, C15orf41, C3, CALCRL, CCDC80, CD82, CDH11, CDKN2B, CHRM2, COL4A6, CSRNP1, CTBS, DPP10, DRAM1, ERLEC1, EVI5, FBN1, FIBIN, FKBP14, FKBP7, FOSL2, GBP2, GBP4, HGF, HRH1, HTRA3, IGF1, IL6ST, IL7R, KCNQ5, LRP10, LRRC32, MALL, MMRN2, MSRB3, OLR1, P4HA2, PCDH12, PLD1, POFUT2, POSTN, PRELP, PSG4, RAB27B, S1PR1, SGIP1, SHE, SLA, SLC22A3, SLC2A10, SLC4A4, ST3GAL1, SYNPO, SYT10, T…	0.000110068	1.74341	0.000356282	0.194223	0.905913
hsa-miR-380-3p	3659	81	ABCA10, ADAM12, AKAP6, ALDH1L2, ARHGEF3, ART4, ASAH1, ATP7B, BDNF, BMP6, C15orf41, C3, CALCRL, CD55, CHRM2, CHSY3, CLUL1, COL4A1, COL4A5, CTBS, EHD3, EMCN, FAM114A1, FBN1, FILIP1L, FKBP14, FKBP7, FLT1, GALNT5, GBP4, GLIS3, H2AFJ, HEATR5A, HEG1, HGF, IFIT3, IGF1, IL18R1, IL1RL1, IL6ST, IL7R, ITGA1, KCTD16, LINGO2, LUM, MALL, MMRN2, MORC4, NCOA7, PABPC4L, PAPPA, PLA2R1, PLD1, PPIC, PRR16, RAB27B, S…	0.000119915	1.67879	0.000386965	-0.597812	0.694521
hsa-miR-3943	1987	51	ABCA9, ACVRL1, BDKRB2, BMP1, C1QTNF1, C3, CD55, CD93, CDH11, CHPF, COL5A1, COLEC10, DLL4, ENDOD1, ERG, FAM163B, FIBIN, FOSL2, GBP5, HRH1, IL1R1, IL7R, KCND3, LOX, LRP10, LRRC15, LTBP3, LTBR, MEST, MFAP5, NFATC2, NOX5, P4HA3, P4HB, PAPPA, PCDH12, PLD1, PPIC, RELN, SARM1, SLA, SLC6A17, SRPX2, SYNPO, TBX20, TGFBR2, TGM2, TNFAIP3, TSLP, TYRP1, VCAM1	0.000120591	1.89777	0.000387957	-1.60324	0.149241
hsa-miR-5581-3p	3156	72	ABCA9, AKAP6, ARSI, ART4, ATP7B, BDNF, BMP10, C3, CCDC68, CD55, CD93, CDH11, CHRM2, CKAP4, COL4A1, COL5A1, CSRNP1, CTBS, DPP10, EHD3, ENDOD1, F5, FBN1, FIBIN, FMOD, FOSL2, GBP2, GBP4, GBP5, GREM2, HEG1, HRH1, HTRA3, IGF1, IL1R1, IL1RL1, IL6ST, ITGA1, KCNE4, KCNQ5, KCTD16, LOXL4, LRP10, LRRN4, MARCH3, MSRB3, NCOA7, NFATC2, NFKBIZ, P4HA2, PAPPA, POFUT2, PSG4, PVR, RASGRP3, RCN1, ROBO4, SARM1, SBSPO…	0.000122071	1.71535	0.000389709	-0.608	0.523559
hsa-miR-345-3p	3840	84	ADAM12, ADAM9, ANO1, ARSI, ART4, BDKRB2, C10orf54, C3, C7, CCDC80, CD55, CD69, CDH5, CDKN2B, CHRM2, CHSY3, COL4A1, COLEC10, DLL4, DRAM1, DYNLT3, ECE1, EHD3, ENTPD3, ERG, ERVV-1, ERVV-2, EVI5, F5, FAM163B, FAM46A, FLT1, FMOD, FN1, FNDC3B, FOSL2, GBP2, GBP4, H2AFJ, IGFBP3, IL6ST, IL7R, ITGA1, KCNE4, KCNQ5, LRP10, LRRC32, LTBP3, MALL, MORC4, NOX5, NUCB1, PARM1, PCDH12, PLD1, PLN, POFUT2, PPIC, PRCP,…	0.000122247	1.66257	0.000389709	1.14816	0.26769
hsa-miR-6742-3p	4897	102	ABCA10, ACVRL1, AKAP6, ART4, ATP7B, BDKRB2, BIK, C10orf54, C1S, C3, CCDC80, CD55, CDH11, CHPF2, CKAP4, COL16A1, COL4A1, CPA4, CREB3L1, CSRNP1, CTSA, DRAM1, ECE1, EMCN, ENDOD1, ERG, EVI5, FAM114A1, FAM46A, FKBP14, FLT1, FOSL2, FSTL3, GALNT1, GALNT5, GBP2, GBP4, GFRA3, GLIS3, GREM2, HEG1, ICAM1, IGF1, IGFBP3, IL1RL1, IL6ST, IL7R, ITGA1, KCND3, KCNE4, KCTD16, LAYN, LMCD1, LRRC15, LTBP3, MALL, MASP1,…	0.000122247	1.60981	0.000389709	0.939672	0.321788
hsa-miR-219b-3p	2596	62	ABCA10, ADAM12, AKAP6, ART4, C10orf54, C3, C7, CCDC80, CD55, CDH11, CHRM2, CHSY3, COL3A1, COLEC10, CPA4, CPQ, DPP10, DYNLT3, EHD3, EVI5, FIBIN, FLT1, FN1, FNDC3B, FOSL2, GBP2, GBP3, GBP4, GLIS3, GREM2, H2AFJ, IGF1, KCND3, KCNQ5, KCTD16, LAYN, LTBP1, LTBR, MMRN2, NCOA7, NIPAL3, NXPE2, OLR1, OSMR, PABPC4L, PLD1, POFUT2, POSTN, PTGS2, PVR, RCN1, S1PR1, SCN3A, SLA, SLC6A17, STXBP6, TBX20, TGM2, TMED1…	0.000123842	1.78058	0.0003936	-0.00824558	0.98841
hsa-miR-3187-3p	3880	85	ABCA10, ACVRL1, ADAM12, AKAP6, ARSI, BCO2, BDKRB2, C10orf54, C1QTNF1, C1S, C3, CD55, CD93, CDH5, CHPF, COL4A6, COL5A1, COLEC10, CSRNP1, CTSB, DPP10, DRAM1, ECE1, EMCN, ENDOD1, EVI5, F5, FAM114A1, FAM163B, FKBP14, FN1, FNDC3B, FOSL2, GALNT5, GBP1, GBP2, GBP3, GBP4, GBP5, HRH1, HTRA1, ICAM1, IGF1, ITGA1, ITGA11, KCND3, KCTD16, LMCD1, LOXL4, LRP10, MFAP5, MMRN2, MORC4, MSRB3, MYH15, NCOA7, NFATC2, N…	0.000125644	1.66836	0.000397463	-0.590817	0.517584
hsa-miR-1304-3p	4941	103	ABCA9, ADAM12, AFAP1L2, AKAP6, ALDH1L2, ART4, C10orf54, C1QTNF1, C1S, C3, CCDC68, CCDC80, CD55, CD69, CD82, CDH11, CDKN2B, COL4A1, COL4A5, CTBS, CTSB, DRAM1, ECE1, EHD3, EMCN, ENDOD1, EVI5, FAM114A1, FAM163B, FKBP14, FOSL2, GALNT1, GALNT5, GBP2, GBP4, GREM2, HEATR5A, HEG1, HRH1, HTRA1, ICAM1, IFIT3, IL18R1, IL1R1, IL1RL1, IL7R, ITGA1, ITGA11, KCND3, KCNQ5, KCTD16, LAYN, LOX, LRP10, LTBR, MAML2, M…	0.000125813	1.61426	0.000397463	-0.57095	0.378009
hsa-miR-197-3p	3908	85	ADAM12, AKAP6, ARHGEF3, ART4, ASAH1, BDKRB2, BMP10, C1S, C3, CCDC68, CCDC80, CD55, CD82, CDKN2B, CFI, CHSY3, COL21A1, COLEC10, CPA4, CSRNP1, ECE1, EHD3, EMCN, FBLN5, FBN1, FILIP1L, FOSL2, GBP2, GFRA3, GREM2, H2AFJ, HEATR5A, HOPX, HRH1, IGF1, IL1R1, ITGA1, ITGA11, KCND3, KCTD16, LAYN, LOX, MAML2, MEST, MFAP5, MSRB3, MYH15, NCOA7, NFATC2, NOX5, NUCB1, PAPPA, PARM1, PDLIM5, PLA2R1, PLVAP, POFUT2, PR…	0.000135792	1.65356	0.000427705	0.34103	0.657827
hsa-miR-519d-5p	4320	92	ADAMTSL5, AFAP1L2, ALDH1L2, ARHGEF3, BDKRB2, C10orf54, C3, C7, CALCRL, CCDC80, CD55, CD93, CDH11, CDH5, CHRM2, CLEC1B, COL1A1, COL21A1, COL5A1, COLEC10, CTBS, CTSB, DCN, DLL4, DPP10, EHD3, EVI5, FAM46A, FIBIN, FN1, FNDC3B, FOSL2, GBP2, GLIS3, HEATR5A, HGF, IGFBP3, IL1R1, IL6ST, IL7R, KCND3, KCNE4, KCTD16, LMCD1, LRP10, LRRC15, LTBP1, MAML2, NID2, NIPAL3, NUCB1, PABPC4L, PAPPA, PARM1, PCDH12, PDLI…	0.00013859	1.62905	0.000435214	-4.53753	0.00045748
hsa-miR-6782-3p	3106	71	ABCA10, ADAM12, AKAP6, ANO1, BDNF, BMP10, BMP6, C15orf41, C3, CALCRL, CCDC80, CD55, CDH11, CDKN2B, CHRM2, CHSY3, COL1A1, COL1A2, COL4A6, COLEC10, COPZ2, CTSB, EMCN, ENDOD1, EVI5, FAM114A1, FBN1, FMOD, GALNT1, GALNT5, GBP1, GBP2, GLIS3, GREM2, H2AFJ, HTRA1, IL1R1, ITGA1, KCTD16, LRP10, LTBR, LUM, MAML2, NFKBIZ, NID2, OLR1, PLA2R1, POFUT2, PRSS35, RAB27B, S1PR1, SARM1, SCN3A, SDPR, SGIP1, SHE, SLC1…	0.000146854	1.71659	0.000459793	0.0393736	0.983576
hsa-miR-144-5p	1710	45	ABCA10, ABCA8, ALDH1L2, C3, CD55, CDH11, CHRM2, CKAP4, COL3A1, CPA4, CSGALNACT1, ENDOD1, FIBIN, FKBP7, FOSL2, GBP2, H2AFJ, IGF1, IL1RL1, ITGA1, KCND3, KCTD16, LRP10, MEST, NCOA7, PCDH12, PLD1, PTGS2, RELN, SGIP1, SHE, SLA, SLC22A2, SLC2A10, SNCAIP, TGFBI, TGFBR2, TGM2, TMED10, TNFAIP3, TNFRSF9, TSPAN5, TYRP1, UACA, WISP1	0.000147509	1.93149	0.000460474	-0.522041	0.663839
hsa-miR-194-5p	3118	71	ABCA10, AKAP6, ALDH1L2, ANO1, BDKRB2, BMP10, C3, CALCRL, CCDC68, CD55, CD93, COL21A1, COL4A5, CRHBP, DPP10, DRAM1, EHD3, ENDOD1, ERG, FAM114A1, FAM46A, FBN1, FNDC3B, GALNT5, GBP4, GLIS3, IGF1, IL1RL1, IL6ST, IL7R, KCTD16, LAYN, LINGO2, LRP10, LTBP1, MEST, MSRB3, NNMT, OLR1, PABPC4L, PCOLCE2, PLN, POFUT2, PPIC, PVR, RAB27B, S1PR1, S1PR3, SBSPON, SCN3A, SELE, SGIP1, SHE, SLC22A3, SLC2A10, SLC4A4, S…	0.000153707	1.70873	0.000478403	2.09499	0.000534797
hsa-miR-6806-3p	1023	31	AFAP1L2, ART4, BDKRB2, CALCRL, CHSY3, CKAP4, CSGALNACT1, HOPX, HRH1, HTRA1, IL1RL1, KCTD16, LTBR, LUM, NIPAL3, OLR1, PARM1, PLA2R1, PLOD1, RAB27B, ROBO4, SGIP1, SHE, SLA, SLC14A1, STXBP6, SYNPO, TBC1D8B, TFPI, TMEM87B, TSLP	0.000155113	2.19841	0.000481355	0.716284	0.379433
hsa-miR-4423-5p	2569	61	ADAM12, AKAP6, ARSI, ART4, BDNF, C15orf41, CCDC80, CDH5, CHRM2, CHSY3, CLEC1B, CPA1, CTSB, DRAM1, ENDOD1, ERG, EVI5, FAM163B, FKBP14, FLT1, FN1, FNDC3B, FOSL2, FSTL3, GALNT1, HRH1, IFIT3, IGF1, IL1R1, IL7R, KCND3, KCTD16, LAYN, LMCD1, MAML2, MMRN2, MSRB3, MYH15, NCOA7, NIPAL3, NOX5, NUCB1, POFUT2, PRELP, PROK1, RAB27B, S1PR1, SARM1, SELE, SGIP1, SHE, SLC14A1, SLC6A17, SLIT3, ST3GAL1, STXBP6, SULF…	0.000165938	1.76573	0.000513432	3.02924	0.00797031
hsa-miR-5002-5p	3686	81	ABCA9, AKAP6, ANO1, ART4, ATP7B, BCO2, BMP10, C7, CALCRL, CCDC80, CD55, CD93, CDH13, CEBPD, CHSY3, CKAP4, CLEC1B, COL15A1, COL4A1, COL4A2, COL4A5, CTBS, DPP10, ERG, F5, FAM114A1, FKBP10, GALNT5, GBP1, GBP5, H2AFJ, HEG1, HSPB6, IFNGR1, IGFBP3, IL1R1, IL1RL1, ITGA1, KCND3, KCNE4, KCTD16, LAYN, LOX, LTBP1, LUM, NCOA7, NFATC2, NNMT, NOX5, NUCB1, NXPE2, P4HB, PABPC4L, PAPPA, PLA2R1, PPIC, PRR16, PTGS2…	0.000168298	1.66374	0.000519208	1.65896	0.190937
hsa-miR-218-2-3p	2305	56	ADAM12, AKAP6, ALDH1L2, ASAH1, C7, CALCRL, CCDC80, CDH13, CHRM2, COL1A1, COL1A2, COLEC10, CSGALNACT1, CSRNP1, CTBS, EHD3, ENDOD1, EVI5, FBLN5, FBN1, FKBP7, FMOD, FNDC3B, FOSL2, FOXF1, GALNT5, GBP5, H2AFJ, IL1R1, IL1RL1, IL33, IL6ST, ITGA1, KCND3, KCTD16, MAML2, MFAP5, NCOA7, PABPC4L, PAPPA, PLA2R1, PLD1, PLN, POFUT2, PTGS2, SLC2A10, SNCAIP, SRPX2, STXBP6, SYT10, TBC1D8B, TBX20, THBD, TNFAIP3, TYR…	0.000169793	1.79808	0.000522287	1.0125	0.349506
hsa-miR-212-5p	3694	81	ABCA9, ADAM12, AKAP6, ARSI, BMP10, C10orf54, C3, C7, CCDC80, CD55, CDH13, CKAP4, COL5A1, COLEC10, CSGALNACT1, CSRNP1, DLL4, DRAM1, ECE1, EGFLAM, EHD3, ENDOD1, ERG, F5, FAM163B, FAM46A, FKBP14, FOSL2, FSTL3, GBP2, GJA4, GREM2, HEATR5A, HEG1, ICAM1, IFIT3, IGF1, ITGA1, ITGA11, KCNE4, KCTD16, LOX, LRP10, LRRC32, LRRN4, MAML2, MMRN2, MSRB3, NFATC2, NIPAL3, PAPPA, PDLIM5, PLD1, POFUT2, PPIC, PRELP, PR…	0.000171969	1.65933	0.000527437	0.188824	0.864878
hsa-miR-323b-3p	2459	59	ABCA9, ACVRL1, ADAM12, ADAM9, AFAP1L2, ALDH1L2, ARHGEF3, BCO2, BDKRB2, BDNF, CCDC68, CD55, CD69, CFI, COL21A1, COL3A1, COLEC10, EVI5, FAM46A, FIBIN, FNDC3B, FOSL2, GBP5, GLIS3, HGF, HRH1, ICAM1, IGFBP3, IL33, IL6ST, KCNQ5, KCTD16, LOXL4, MAML2, PAPPA, PDLIM5, PLA2R1, RAB27B, S1PR1, SDPR, SGIP1, SHE, SNCAIP, SPARC, SULF2, TBC1D8B, TGFBR2, TGFBR3, TGM2, THBD, TIMP3, TMEM87B, TNFAIP3, TTR, TYRP1, UA…	0.000173852	1.78126	0.000531663	-1.86643	0.193881
hsa-miR-3919	5244	107	ABCA10, ABCA9, ACVRL1, ADAM12, AFAP1L2, ALDH1L2, ANO1, BMP10, BMP6, C10orf54, C3, C7, CCDC68, CCDC80, CD93, CDH11, CDH13, CDH5, CKAP4, COLEC10, CSGALNACT1, CSRNP1, CTBS, CTSA, CTSB, CXCL14, DPP10, ECE1, EGFLAM, EMCN, ENDOD1, ERP27, EVI5, F5, FAM114A1, FAM46A, FIBIN, FKBP14, FMOD, FNDC3B, FOXF1, FSTL3, GALNT1, GBP2, GBP4, GLIS3, GPBAR1, GREM2, HEATR5A, HEG1, HGF, HOPX, HRH1, IFNGR1, IGF1, IL1R1, I…	0.000177733	1.57975	0.000541958	0.529101	0.760158
hsa-miR-491-3p	2345	57	ABCA10, ABCA8, AKAP6, ART4, BCO2, BDNF, C7, CCDC80, CD55, CDH13, CDH5, CKAP4, DRAM1, EMCN, ERP27, F5, FAM46A, FKBP7, FLT1, GBP2, H2AFJ, HEATR5A, IL6ST, ITGA1, ITGA11, LRP10, LRRN4, LUM, MFAP5, MORC4, OLR1, PAPPA, PLA2R1, PLN, PRR16, PTX3, RAB27B, RCN1, S1PR1, SARM1, SELE, SGIP1, SHE, SLIT3, SNCAIP, SRPX2, SYT10, TFPI, TGFBR2, TGFBR3, THBD, TIMP3, TMED10, TNFAIP3, TSLP, TYRP1, YIPF5	0.000179296	1.80207	0.000545142	0.28919	0.78918
hsa-miR-4301	2744	64	ABCA9, BDKRB2, C10orf54, CALCRL, CCDC80, CD55, CD82, CD93, CDKN2B, CHRM2, CLEC1B, COLEC10, CSGALNACT1, CTBS, DRAM1, ECE1, EHD3, FKBP14, FLT1, FOSL2, GALNT1, GBP5, GLIS3, HGF, IL6ST, ITGA11, KCND3, KCNQ5, KCTD16, LINGO2, LRRC15, MAML2, MARCH3, NCOA7, NFATC2, NFKBIZ, NIPAL3, NNMT, NOX5, NUCB1, OSMR, P4HA2, PAPPA, POFUT2, PPIC, PRELP, PVR, ROBO4, SARM1, SGIP1, SHE, SLA, SPARC, SRPX2, SYNPO2L, TFPI, …	0.000182362	1.73785	0.000552868	-0.211436	0.887081
hsa-miR-34a-3p	2750	64	ABCA10, ADAM12, ANO1, ARHGEF3, ART4, ASAH1, BMP6, C7, CALCRL, CD55, CD93, CDH11, CHPF, CHRM2, CKAP4, COL5A1, COLEC10, CSGALNACT1, DRAM1, EMCN, ENDOD1, EVI5, FBLN5, FIBIN, FKBP14, FOSL2, GALNT1, GREM2, HEATR5A, IL7R, ITGA1, KCNE4, LTBP3, MALL, MAML2, MASP1, MSRB3, OSMR, PAPPA, PARM1, PDLIM5, PLD1, PLN, PPIC, PRSS35, PTGS2, RCN1, RELN, RGS1, RSPO2, S1PR1, SARM1, SELE, SHE, SLA, SMCO3, ST3GAL1, STXB…	0.00018785	1.73342	0.000567867	0.304875	0.775273
hsa-miR-3155a	2478	59	ART4, BDNF, BMP10, C1QTNF1, C3, COL1A1, COL4A6, COL5A1, DLL4, ECE1, EGFLAM, EMCN, ENDOD1, ERG, ERVV-1, GBP5, H2AFJ, HEATR5A, HSPG2, HTRA3, ICAM1, IL18R1, IL6ST, ITGA1, KCND3, KCTD16, LRP10, MARCH3, MFI2, MMRN2, MSRB3, NFATC2, NIPAL3, NNMT, NOX5, OLR1, PCDH12, PLD1, POFUT2, PTGS2, RAB27B, RSPO2, SARM1, SBSPON, SCN3A, SGIP1, SHE, SLC4A4, STXBP6, SYNPO, TBX20, TGFBR2, TGFBR3, TIMP3, TMEM87B, TTR, TY…	0.000191606	1.76554	0.000577564	-0.501954	0.686343
hsa-miR-379-5p	1893	48	ABCA9, ACVRL1, AKAP6, ATP7B, C15orf41, C3, C7, CD55, CDKN2B, COL5A1, COLEC10, DLL4, EHD3, FNDC3B, FOSL2, GALNT1, GBP4, HGF, IGF1, IL6ST, IL7R, KCND3, LINGO2, LRP10, LRRC15, MSRB3, NCOA7, NFATC2, NIPAL3, OLR1, PARM1, PLA2R1, PTGS2, RAB27B, SBSPON, SCN3A, SGIP1, SLC14A1, SMCO3, TBX4, TGFBR2, TGM2, THBD, TIMP3, TMED10, TTR, TYRP1, WISP1	0.000204301	1.86235	0.000614072	2.22419	0.172792
hsa-miR-181a-2-3p	3438	76	ABCA10, ACVRL1, AKAP6, ATP7B, BDKRB2, BDNF, BMP10, C10orf54, C3, CCDC80, CD55, CDH11, CDH5, CHRM2, CHSY3, CKAP4, CLEC1B, COL21A1, COLEC10, CTBS, CTSB, CXCL14, DPP10, DRAM1, EGFLAM, ENDOD1, EVI5, FAM114A1, FBN1, FKBP10, FKBP14, FLT1, FOXF1, GALNT1, GBP3, GREM2, H2AFJ, HEG1, HRH1, HTRA3, IL7R, ITGA11, KCTD16, LRP10, LRRC32, MAML2, MEST, MFAP5, MYH15, NIPAL3, NNMT, NOX5, OLR1, P4HA3, PAPPA, PDLIM5, …	0.000210522	1.66237	0.000630966	2.01521	0.0217671
hsa-miR-6721-5p	3834	83	ACVRL1, ADAM12, AKAP6, ALDH1L2, ANO1, ART4, BDNF, BMP10, C1QTNF1, C3, C7, CD82, CD93, CDH5, CEBPD, CHPF, CHSY3, CKAP4, COL4A2, COL4A6, COLEC10, COPZ2, CPA4, CXCL1, DLL4, DPP10, DYNLT3, ECE1, ERVV-2, FAM163B, FMOD, FNDC3B, FSTL3, GBP2, GFRA3, GGTLC2, GJA4, GLIS3, GREM2, HEATR5A, HSPG2, HTRA3, IFIT3, IGF1, IL1R1, IL1RL1, IL6ST, IL7R, KCTD16, LMCD1, LOX, LOXL4, LRP10, LRRC15, LRRC32, MALL, MORC4, NI…	0.000215037	1.63866	0.000641683	-0.33086	0.775048
hsa-miR-206	671	23	C10orf54, CCL2, CPA4, CREB3L1, DYNLT3, FIBIN, FMOD, FOXF1, GBP2, GLIS3, H2AFJ, LOX, PCDH12, PPIC, PRCP, PROK1, S1PR1, SARM1, SLA, TGFBR2, TGFBR3, TGM2, TRIM8	0.000215318	2.47132	0.000641683	-0.306307	0.887081
hsa-miR-431-5p	2689	63	ABCA10, ASAH1, BDKRB2, C3, CD93, COL4A6, COLEC10, CTBS, EGFLAM, ERG, EVI5, FAM46A, FOSL2, GBP2, GLIS3, H2AFJ, HRH1, IFIT3, IGFBP3, IGFBP7, IL1R1, IL1RL1, IL7R, ITGA1, ITGA11, KCND3, KCTD16, LRP10, LRRC15, LTBR, MSRB3, NFATC2, NNMT, NOX5, OLR1, PAPPA, PARM1, PCDH12, PDLIM5, PLD1, PSG4, PVR, RASGRP3, S1PR3, SARM1, SCN3A, SDPR, SLA, SLC22A2, SLC22A3, SLC4A4, SLIT3, SPARC, ST3GAL1, SYT10, TFPI, TGFBR…	0.000218123	1.74416	0.000648208	0.602349	0.674632
hsa-miR-4455	2547	60	ABCA9, ACVRL1, ADAMTSL5, BIK, C3, CCDC80, CD93, CDH5, CHPF, CHSY3, CKAP4, COL1A1, COL3A1, COL4A1, COL5A1, CTBS, EHD3, ENDOD1, EVI5, FOSL2, FSTL3, GBP4, GLIS3, HEATR5A, HEG1, HOPX, HRH1, HTRA3, ITGA1, KCNQ5, KCTD16, LRP10, LRRC15, LRRC32, MARCH3, MMRN2, NFATC2, NUCB1, OSMR, P4HB, PABPC4L, PAPPA, PLVAP, PVR, RAB27B, RCN3, S1PR1, SARM1, SELE, SGIP1, SLC22A2, SLC22A3, SMCO3, SYT10, TBX20, TGFBR3, THB…	0.000227603	1.74677	0.000674104	-1.62972	0.0171507
hsa-miR-125a-3p	3497	77	ABCA9, ADAM12, AKAP6, ALDH1L2, ASAH1, ATP7B, BDKRB2, BDNF, BMP10, C15orf41, CDH11, CDH13, CDH5, CEBPD, CHRM2, CHSY3, CKAP4, COL21A1, COL5A1, CREB3L1, CTSB, DRAM1, ECE1, EHD3, EMCN, ERVV-1, FAM163B, FAM46A, FBLN5, FIBIN, FKBP14, FMOD, FNDC3B, GBP2, GBP3, HEG1, HTRA3, IL1R1, IL1RL1, IL6, KCND3, KCTD16, LMCD1, LRP10, LTBR, MAML2, NFATC2, NIPAL3, NUCB1, PLD1, PLN, PLVAP, PLXNB3, PRELP, PRR16, PTGS2, …	0.000228119	1.65708	0.000674104	1.1029	0.125163
hsa-miR-30a-5p	1333	37	ABCA9, AFAP1L2, AKAP6, ARHGEF3, ATP7B, BDNF, CCDC80, CD55, CSGALNACT1, DLL4, EHD3, ENDOD1, GBP1, HGF, IGF1, ITGA1, KCND3, LOX, LRRC15, MORC4, NID2, PLA2R1, PLN, POFUT2, PRELP, S1PR3, SARM1, SDPR, SGIP1, SHE, STXBP6, SULF2, TGFBR2, TGFBR3, TIMP3, UACA, WISP1	0.000230258	2.02021	0.000678518	1.21392	0.0795312
hsa-miR-1247-3p	1834	47	C10orf54, C3, CD82, CDKN2B, CHSY3, CKAP4, COL5A1, CTSB, CXCL14, ECE1, ERVV-1, EVI5, FBLN5, FKBP14, FNDC3B, FOSL2, GBP2, HRH1, HSPB6, HSPG2, ITGA1, ITGA11, KCND3, KCNE4, LAYN, LRP10, LRRC32, MALL, MAML2, NNMT, P4HA2, P4HB, PDLIM5, PRELP, PVR, S1PR3, SARM1, SBSPON, SDF4, SRPX2, SYNPO, TBX20, TBX4, TGFBR2, TNFAIP3, VCAM1, WIPI1	0.000232666	1.88164	0.0006837	1.52426	0.356211
hsa-miR-17-3p	4548	95	ABCA10, ACVRL1, ADAMTSL5, ARHGEF3, ASAH1, ATP7B, BMP10, BMP6, C15orf41, C1QTNF1, C3, CCDC80, CD55, CD93, CDKN2B, COL3A1, COL4A5, COLEC10, CSRNP1, CTSB, CXCL1, ECE1, EGFLAM, EHD3, EMCN, ENDOD1, FIBIN, FKBP14, FNDC3B, FOSL2, FOXF1, FSTL3, GALNT1, GALNT5, GJA4, GLIS3, GREM2, H2AFJ, HEG1, HGF, HTRA3, ICAM1, IGF1, IL1R1, IL6ST, ITGA1, ITGA11, KCND3, KCTD16, LAYN, LRP10, LRRC15, LRRC32, MALL, MAML2, MA…	0.000239756	1.59714	0.000702571	-0.327033	0.668102
hsa-miR-758-3p	3039	69	ABCA10, ABCA8, ADAM12, AKAP6, BDNF, CALCRL, CCDC80, CD55, CDH11, CEBPD, CHSY3, CLEC1B, COL4A1, COL4A6, COLEC10, CTBS, CTSB, DPP4, ERG, F5, FAM163B, FIBIN, FNDC3B, FOSL2, GALNT1, GALNT5, GBP2, GBP4, HTRA3, IL1RL1, IL33, IL6ST, IL7R, KCND3, KCTD16, LRP10, LRRC15, MEST, NCOA7, PAPPA, PDLIM5, PLA2R1, PLD1, PLN, PRSS35, RAB27B, RELN, RSPO2, S1PR1, SARM1, SBSPON, SGIP1, SLC22A2, SLC2A10, SLIT3, SPARC, …	0.000243933	1.69735	0.000712176	-0.24625	0.868249
hsa-miR-6733-5p	2064	51	ALDH1L2, ARHGDIB, BDNF, BMP10, C7, CD82, CDH11, CEBPD, CHSY3, CKAP4, COL16A1, COL1A1, COL1A2, COLEC10, CSRNP1, DRAM1, DYNLT3, EGFLAM, EHD3, ERG, FAM163B, FKBP10, FKBP14, FNDC3B, GALNT5, GBP2, H2AFJ, IGF1, KCNA3, KCNE4, LOX, LRRC15, MARCH3, MASP1, NFATC2, NID2, NOX5, OLR1, PARM1, PCDH12, PLD1, PLN, RAB27B, RELN, SLC22A3, SLC4A4, SNCAIP, SRPX2, TBX20, TIMP3, TNFAIP3	0.000244387	1.81799	0.000712176	1.60129	0.201463
hsa-miR-4504	3046	69	ABCA8, ADAMTSL5, ARSI, BDKRB2, BDNF, BIK, C1S, CCDC68, CCDC80, CD55, CDH5, CKAP4, CLEC2B, COL3A1, COL4A1, CTBS, DPP10, EHD3, EMCN, ENTPD3, EVI5, FAM46A, FBN1, FIBIN, FKBP7, FLT1, FN1, FNDC3B, FOSL2, GBP5, GLIS3, GREM2, ICAM1, IGF1, IL33, KCND3, KCNE4, KCTD16, LRRC32, MAML2, MARCH3, NFATC2, NOX5, PAPPA, PDLIM5, PLD1, PLVAP, POFUT2, POSTN, PROK1, RCN3, ROBO4, S1PR1, SARM1, SCN3A, SLC6A17, SLIT3, SP…	0.000249068	1.69273	0.00072381	-0.517088	0.820292
hsa-miR-7705	2069	51	C7, CALCRL, CCDC68, CCDC80, CDH11, CLUL1, COLEC10, DPP10, EHD3, ENDOD1, ERVV-1, FIBIN, FOSL2, GALNT1, GALNT5, GLIS3, GREM2, HEATR5A, IGF1, IL18R1, IL1RL1, ITGA1, KCNQ5, KCTD16, LOX, LRP10, LRRC15, MAML2, MFAP5, MYH15, NNMT, NUCB1, P4HA2, PITX2, PLA2R1, PPIC, PRR16, RAB27B, RASGRP3, RELN, SGIP1, SHE, SLC14A1, SLC22A3, SLIT3, SPARC, SRPX2, TGFBR3, TIMP3, TNFRSF9, TYRP1	0.000252179	1.81303	0.000730832	0.821926	0.340854
hsa-miR-561-5p	3219	72	ADAM12, AKAP6, ART4, ATP7B, BMP10, C7, CCDC80, CD55, CHSY3, CLEC1B, COL21A1, COL5A1, COLEC10, DRAM1, EGFLAM, EHD3, ENDOD1, ERG, FLT1, GBP1, GLIS3, GREM2, HEG1, HRH1, HTRA1, IGF1, IGFBP3, IL6ST, IL7R, ITGA1, KCND3, KCNE4, KCTD16, LMCD1, LOX, LRRC15, LTBR, MALL, MASP1, MFAP5, MORC4, NCOA7, NFATC2, NIPAL3, NNMT, OSMR, PITX2, PLD1, PLN, PLOD2, PLVAP, PRELP, PRSS35, PVR, RAB27B, S1PR1, S1PR3, SARM1, S…	0.000254613	1.67533	0.000735565	-0.870931	0.171839
hsa-miR-499a-5p	2756	64	ABCA9, ADAM9, AKAP6, ANO1, ARHGEF3, BMP10, CCDC68, CCDC80, CD55, CDH11, CHSY3, CKAP4, COLEC10, DPP4, ERP27, EVI5, FBN1, FIBIN, FLT1, GALNT5, GBP1, GBP2, GBP3, GBP4, GLIS3, HEATR5A, HEG1, HRH1, HTRA1, IL18R1, IL1RL1, IL33, IL6ST, KCND3, KCNQ5, KCTD16, LAYN, LMCD1, LOX, MARCH3, MATN2, NCOA7, NIPAL3, NNMT, NUCB1, P4HA2, PABPC4L, PLD1, RASGRP3, S1PR3, SBSPON, SCN3A, SGIP1, SHE, SLC22A2, SPARC, STXBP6…	0.00025521	1.72901	0.000735565	-0.144641	0.887081
hsa-miR-136-5p	3568	78	ABCA10, ABCA9, AFAP1L2, ALDH1L2, ARHGEF3, ART4, ASAH1, ATP7B, BCO2, BDKRB2, BDNF, C3, C7, CCDC80, CD55, CD93, CDH11, CDKN2B, CHSY3, COL4A5, COLEC10, CTBS, ECE1, EHD3, ERVV-1, F5, FBN1, FKBP14, FKBP7, FLT1, FN1, FOSL2, GBP2, GLIS3, HEATR5A, HGF, HRH1, IFNGR1, IGF1, IL18R1, IL1R1, IL1RL1, IL6, ITGA1, KCND3, KCTD16, LINGO2, LRP10, LRRC15, LTBR, MALL, MASP1, MMRN2, NIPAL3, NOX5, NUCB1, OLR1, PDLIM5, …	0.000257406	1.64526	0.000739867	-0.00318668	0.983576
hsa-miR-141-3p	3572	78	ABCA10, ADAM9, AKAP6, ALDH1L2, BMP10, C3, CALCRL, CCDC80, CD93, CHRM2, CHSY3, CLEC1B, COL15A1, COL4A6, CXCL1, CXCL14, DPP10, EGFLAM, EHD3, EMCN, ERLEC1, EVI5, F5, FAP, FBLN5, FOSL2, GBP2, HEATR5A, HEG1, HGF, HTRA1, HTRA3, ICAM1, IL18R1, IL1RL1, ITGA1, ITGA11, KCNQ5, KCTD16, LAYN, LOX, LOXL4, LRP10, LRRC15, LTBP1, LTBR, MAML2, MORC4, NNMT, NOX5, NUCB1, PAPPA, PCOLCE2, PITX2, PPIC, PRCP, PTGS2, RAB…	0.000260924	1.64301	0.000747541	-1.53475	0.356228
hsa-miR-519a-3p	2611	61	AKAP6, ATP7B, BCO2, BMP10, CALCRL, CCDC80, CD69, CD93, CDH13, CHSY3, CLEC2B, COL1A1, COL4A2, COL5A1, COLEC10, CRHBP, CSRNP1, DRAM1, EHD3, ERG, FAM114A1, FKBP14, FMOD, FOSL2, GBP2, GBP3, GLIS3, ITGA1, ITGA11, KCTD16, LAYN, LRRC15, LRRC32, MARCH3, NCOA7, NFATC2, NOX5, PABPC4L, PAPPA, PARM1, PLD1, PLVAP, POFUT2, PVR, S1PR1, SARM1, SCN3A, SGIP1, SLC14A1, SLC22A3, SLC46A3, SLC4A4, ST3GAL1, STXBP6, SYT…	0.000261884	1.73286	0.000747541	-2.65138	0.0111577
hsa-miR-597-5p	2484	59	ABCA9, ADAM12, AKAP6, ALDH1L2, C10orf54, C7, CALCRL, CCDC80, CD55, CD93, CDKN2B, CHRM2, COL5A1, COLEC10, EHD3, EMCN, ENDOD1, FAM46A, FBLN5, FKBP10, FKBP14, FLT1, FOSL2, GALNT5, GBP3, GBP4, GBP5, GLIS3, HEG1, IGF1, IL18R1, IL1R1, IL1RL1, IL6ST, ITGA1, ITGA11, KCND3, KCTD16, LRP10, MARCH3, MSRB3, NOX5, OSMR, P4HB, PAPPA, PARM1, PDLIM5, S1PR1, SARM1, SLC22A3, SLC4A4, SLIT3, SPARC, SRPX2, STXBP6, SYT…	0.000262208	1.76062	0.000747541	-1.55594	0.11651
hsa-miR-3136-5p	2486	59	ADAM12, ADAM9, ADAMTSL5, ART4, BMP6, CCDC80, CD55, CDH5, CHRM2, CKAP4, COL21A1, COL4A6, COLEC10, CSRNP1, CTBS, DPP10, EGFL6, EHD3, ERG, FAM114A1, FBN1, FLT1, FNDC3B, GALNT1, GBP2, H2AFJ, ICAM1, ITGA11, KCNQ5, LOX, MFAP5, MMRN2, MSRB3, NFKBIZ, NOX5, OSMR, PAPPA, PLA2R1, PLD1, POFUT2, PPIC, S1PR1, S1PR3, SDF4, SELE, SHE, SLC4A4, SMCO3, SPARC, SRPX2, ST3GAL1, TBC1D8B, TBX20, TFPI2, TNFAIP3, TNFRSF9,…	0.000263594	1.75899	0.000749461	0.226714	0.851848
hsa-miR-181d-5p	632	22	ADAM12, ANO1, BCO2, CCDC80, CTBS, EHD3, GREM2, HGF, HRH1, IL18R1, ITGA1, ITGA11, KCND3, KCNQ5, NUCB1, PABPC4L, PVR, RCN1, SELE, SHE, SMCO3, TGFBR2	0.000267756	2.50729	0.000757359	1.80389	0.0125171
hsa-miR-1294	2773	64	ADAM12, ALDH1L2, ATP7B, BMP1, C1QTNF1, C3, CCDC80, CDH5, CHSY3, COL4A1, CTSB, ECE1, EHD3, ENTPD3, EVI5, FAM114A1, FIBIN, FKBP14, FMOD, FNDC3B, FOSL2, GBP2, GLIS3, H2AFJ, HEG1, HGF, HSPG2, IL1R1, IL6ST, IL7R, ITGA1, KCND3, LMCD1, LRP10, LRRC15, MALL, MASP1, MFAP5, MORC4, NFATC2, OLR1, P4HB, PAPPA, PCDH12, POFUT2, RAB27B, ROBO4, S1PR1, SARM1, SGIP1, SLC4A4, SLIT3, SPARC, SULF2, SUSD2, SVEP1, TBX20,…	0.000267811	1.71663	0.000757359	0.234309	0.887081
hsa-miR-6819-3p	1861	47	ABCA9, ACVRL1, AKAP6, ATP7B, BCO2, BMP6, C3, C7, CCDC80, CD55, CHRM2, CHSY3, CKAP4, COL4A2, COL4A6, CTBS, ENDOD1, ERLEC1, EVI5, GBP2, GGT5, GREM2, IL18R1, ITGA1, ITGA11, LOX, LRP10, LRRC15, NFATC2, NIPAL3, NNMT, PARM1, POFUT2, PTGS2, PVR, SARM1, SLC2A10, SLC6A17, SPARC, ST3GAL1, SULF2, TBC1D8B, TIMP3, TNFRSF9, TTR, TXNDC5, WNT2	0.000269502	1.85096	0.000760097	0.0687216	0.949416
hsa-miR-4661-5p	1353	37	AKAP6, BDNF, BMP6, C7, CALCRL, CD93, CDH11, CHSY3, COL4A1, ENDOD1, ERG, EVI5, F5, FAP, FBLN5, FBN1, FLT1, GLIS3, HGF, HRH1, HSPG2, IL6ST, KCNQ5, KCTD16, MORC4, NCOA7, PAPPA, S1PR1, SARM1, SRPX2, ST3GAL1, SYNPO, TGFBR3, TGM2, TNFRSF9, TTR, WISP1	0.00027579	1.98757	0.000775751	0.458871	0.564684
hsa-miR-205-5p	3629	79	ACVRL1, ADAM9, BDKRB2, BDNF, BMP6, C10orf54, C15orf41, C7, CCDC68, CCDC80, CD55, CD93, CDKN2B, CHRM2, COL1A1, COL4A1, CTSB, CXCL1, DCN, DPP10, DPP4, EHD3, ENDOD1, FAM46A, FBN1, FSTL3, GALNT1, GALNT5, GLIS3, GREM2, HEG1, HOPX, HRH1, IL1R1, IL6ST, ITGA11, KCND3, KCNE4, KCTD16, LAYN, LOX, MALL, MAML2, NID2, NOX5, NUCB1, P4HA2, P4HB, PDLIM5, PLD1, PLN, POFUT2, PPIC, PRR16, PTX3, PVR, RELN, ROBO4, S1P…	0.000280787	1.63941	0.000787701	0.798059	0.680191
hsa-let-7d-5p	1200	34	ACVRL1, ATP7B, C1QTNF1, C7, CCDC68, CCDC80, CHSY3, COL4A1, COL4A5, CTBS, FKBP10, GLIS3, H2AFJ, IL6, ITGA11, LRP10, MEST, MORC4, NOX5, PABPC4L, PDLIM5, PVR, RAB27B, ROBO4, SGIP1, SLC4A4, ST3GAL1, SULF2, SUSD2, TGM2, TMED10, TNFAIP3, TXNDC15, VCAM1	0.000289412	2.05516	0.000809739	0.636578	0.637706
hsa-miR-323a-3p	3642	79	ABCA10, ADAM9, ALDH1L2, ART4, C3, C7, CALCRL, CCDC68, CCDC80, CD55, CD93, CDH11, CHRM2, CLEC1B, COL3A1, COL5A1, COLEC10, CSRNP1, CTBS, EGFLAM, ENDOD1, EVI5, F5, FAM46A, FLT1, FMOD, FNDC3B, GALNT1, GBP2, GBP3, GBP4, GLIS3, GREM2, H2AFJ, HGF, HRH1, HTRA1, IGF1, IL18R1, IL6, IL6ST, IL7R, KCND3, KCNQ5, KCTD16, LMCD1, LRRC32, LTBP1, LUM, MORC4, NFATC2, P4HA2, PABPC4L, PDLIM5, PLA2R1, PLOD2, RAB27B, S1…	0.000291958	1.63227	0.000814695	-0.512675	0.709851
hsa-miR-4766-3p	2828	65	ABCA8, ADAM12, AKAP6, ALDH1L2, ANO1, ART4, ASAH1, C10orf54, C3, CD93, CEBPD, COLEC10, CSRNP1, DPP10, EMCN, ENTPD3, EVI5, FAM114A1, FAM46A, FKBP14, FN1, FOSL2, FSTL3, GBP1, GBP2, GBP4, IGF1, IL18R1, IL33, IL6ST, ITGA11, KCNA3, KCNQ5, KCTD16, LAYN, LMCD1, MAML2, MARCH3, MSRB3, P4HA2, PABPC4L, PAPPA, PLN, PPIC, PRELP, PSG4, PTGS2, RGS1, RSPO2, S1PR1, S1PR3, SBSPON, SCN3A, SHE, SLA, SLC22A3, SLC4A4, …	0.000299536	1.71106	0.000833629	1.01469	0.307355
hsa-miR-134-5p	2842	65	ADAM12, AKAP6, ARHGDIB, C15orf41, C1QTNF1, CCDC80, CD93, CDH11, CDKN2B, CEBPD, CHRM2, CKAP4, CLEC1B, COL4A5, COL4A6, COLEC10, CTBS, CTHRC1, DPP10, FAM163B, FKBP10, FLT1, FNDC3B, FOSL2, FOXF1, GBP2, GBP3, GBP4, GJA4, HEG1, ICAM1, IGF1, IL33, IL6ST, ITGA1, ITGA11, LRP10, LRRC15, MYH15, NOX5, NUCB1, PDLIM5, PLA2R1, PLD1, PLN, PROK1, RAB27B, RASGRP3, RSPO2, SARM1, SDF4, SGIP1, SLA, SLC22A3, SLC4A4, S…	0.000310927	1.70118	0.000863049	0.491663	0.755286
hsa-miR-1910-5p	3011	68	ABCA10, ACVRL1, ANO1, BMP10, C7, CDH11, CDKN2B, CHSY3, COL15A1, COL5A1, CSGALNACT1, CSRNP1, CTSA, CTSB, DPP10, DYNLT3, ECE1, F5, FAM114A1, FIBIN, FKBP10, FMOD, FNDC3B, FOSL2, FOXF1, GALNT1, GALNT5, GFRA3, GLIS3, H2AFJ, HEG1, HSPB6, HTRA3, IL18R1, IL1RL1, ITGA11, KCNE4, KCNQ5, LAYN, LOX, LRP10, LRRC32, LTBR, MALL, MMRN2, MORC4, NFATC2, NOX5, NXPE2, P4HA2, PLD1, PPIC, PTGS2, RAB27B, RASGRP3, RCN1, …	0.000318282	1.68397	0.000879404	-0.84162	0.195908
hsa-miR-370-3p	4111	87	ABCA10, ABCA9, ADAM12, ADAM9, ANO1, ATP7B, BDNF, BIK, C10orf54, C3, C7, CDH13, CKAP4, COL4A1, CSGALNACT1, CSRNP1, CXCL14, DPP4, DRAM1, ECE1, EHD3, ENDOD1, ERG, FAM114A1, FAM163B, FIBIN, FKBP14, FMOD, FOSL2, GBP5, GLIS3, GREM2, HEATR5A, HEG1, HTRA1, HTRA3, IL1RL1, ITGA1, ITGA11, KCNQ5, KCTD16, LAYN, LINGO2, LOXL4, LRP10, LRRC15, LRRC32, MFI2, NIPAL3, NOX5, OLR1, P4HA2, PABPC4L, PARM1, PCDH12, PLA2…	0.000318491	1.60321	0.000879404	0.585474	0.745758
hsa-miR-5100	3351	74	ABCA10, AKAP6, ART4, BDNF, C3, C7, CCDC80, CD55, CDH13, CEBPD, CHRM2, CLIC3, COL15A1, COL4A6, CTBS, CTHRC1, EHD3, ENDOD1, EVI5, FAM114A1, FAM163B, FAM46A, FAP, FILIP1L, FLT1, FMOD, FNDC3B, FOSL2, FOXF1, GALNT5, H2AFJ, HSPB6, IGFBP7, IL33, IL6ST, ITGA11, KCNA3, KCND3, KCNQ5, LOX, LRRN4, MAML2, MASP1, MMRN2, MSRB3, NFATC2, NFKBIZ, PAPPA, PARM1, PCDH12, PDLIM5, PLA2R1, PLN, PPIC, RAB27B, S1PR1, S1PR…	0.000320691	1.65504	0.00088316	-0.00178626	0.997166
hsa-miR-125b-2-3p	3354	74	AKAP6, ARSI, ASAH1, BMP10, C7, CD55, CDH13, CDH5, CDKN2B, CKAP4, COL1A1, COL1A2, COL5A1, COLEC10, CSGALNACT1, CTBS, CXCL14, DPP10, EHD3, EMCN, ENDOD1, ERG, EVI5, FAM46A, FBN1, FIBIN, FKBP7, FOSL2, GBP4, GLIS3, GREM2, H2AFJ, IGF1, KCND3, KCTD16, LAYN, LRRC15, LRRC32, LTBP3, LUM, MARCH3, MATN2, MMRN2, MSRB3, NIPAL3, NNMT, P4HA2, PABPC4L, PCDH12, PLD1, PPIC, PRELP, PTGS2, RAB27B, RASGRP3, RSPO2, SGI…	0.000323046	1.65326	0.000887323	2.57191	0.000496265
hsa-miR-5585-3p	3185	71	ABCA10, ADAM12, AKAP6, ALDH1L2, ANO1, ATP7B, BDKRB2, BMP10, C15orf41, C3, C7, CCDC80, CD55, CD93, CHRM2, CLEC2B, COL16A1, COL4A6, COLEC10, CPA4, DPP10, DPP4, DYNLT3, EHD3, ENDOD1, ERG, EVI5, F5, FAM114A1, FAM46A, FBN1, FKBP14, FLT1, FN1, FOSL2, GALNT1, GBP1, GBP4, GLIS3, GREM2, HEG1, IL18R1, IL1R1, KCND3, KCNQ5, KCTD16, LMCD1, LOX, LRRN4, MAML2, MEST, PAPPA, PDLIM5, PLA2R1, PLD1, PPIC, RELN, S1PR…	0.000325186	1.66598	0.000890875	0.657292	0.511251
hsa-miR-767-3p	3541	77	ABCA10, ANO1, ART4, ATP7B, BDKRB2, BMP10, C7, CCDC68, CCDC80, CDH11, CDH13, CDH5, CHSY3, COL4A6, CPA4, CSRNP1, DCN, DPP4, DRAM1, EHD3, EMCN, ENDOD1, ERVV-2, FAM163B, FAM46A, FLT1, FMOD, FNDC3B, FOSL2, GBP2, GBP5, GGTLC2, GREM2, HTRA1, IFIT3, IFNGR1, IGF1, IL33, ITGA1, KCNQ5, KCTD16, LRRC15, LRRC32, MALL, MASP1, MSRB3, NFATC2, NIPAL3, OSMR, P4HA2, PAPPA, PLOD1, POFUT2, PRELP, RAB27B, S1PR3, SARM1,…	0.000333968	1.63211	0.000912557	-2.38644	0.0888109
hsa-miR-3200-3p	1825	46	ADAM12, ARHGEF3, BMP10, C10orf54, C7, CD55, CD93, CHRM2, COL5A1, CTSB, ENDOD1, ERVV-1, EVI5, FBN1, FKBP14, FMOD, FNDC3B, FOSL2, GLIS3, GREM2, HRH1, ICAM1, IGF1, IL6ST, ITGA1, KCTD16, MSRB3, NFATC2, NIPAL3, NUCB1, P4HA2, PAPPA, PARM1, PDLIM5, PLA2R1, PLVAP, PRELP, PVR, S1PR1, SRPX2, ST3GAL1, TBC1D8B, THBD, TIMP3, TNFAIP3, TYRP1	0.000346638	1.84386	0.000940761	0.90298	0.365006
hsa-miR-1226-5p	2741	63	ABCA10, AKAP6, BCO2, C10orf54, C1QTNF1, C7, CCDC68, CCDC80, CD55, CD82, CKAP4, COL1A1, CSRNP1, DLL4, DRAM1, ECE1, EGFLAM, ERG, FKBP7, FOSL2, GALNT5, GBP4, GLIS3, GREM2, IGFBP3, IL1RL1, KCNQ5, KCTD16, LAYN, LMCD1, LRRC15, LRRC32, MALL, MASP1, NFATC2, NNMT, NOX5, NUCB1, OLR1, OSMR, P4HB, PAPPA, PLD1, PRCP, PRELP, RAB27B, ROBO4, S1PR3, SARM1, SGIP1, SLC22A2, SLC22A3, SLIT3, ST3GAL1, SYNPO2L, TBX20, …	0.000346802	1.70564	0.000940761	0.522978	0.674942
hsa-miR-4654	2457	58	ABCA10, ADAMTSL5, AFAP1L2, ALDH1L2, ASAH1, ATP7B, BDNF, BMP10, C1QTNF1, CD93, CLEC1B, COL4A6, COL5A1, DPP10, DRAM1, ENDOD1, ENTPD3, ERG, GALNT1, GLIS3, H2AFJ, HEG1, IL1RL1, IL6ST, IL7R, ITGA1, ITGA11, KCND3, KCNQ5, KCTD16, LAYN, LRP10, LRRC15, LTBP1, MORC4, NIPAL3, PAPPA, PARM1, PLA2R1, PROK1, RELN, RSPO2, S1PR1, SARM1, SLC22A2, SLC22A3, SLC46A3, SLC6A17, SLC7A4, SLIT3, SRPX2, SUSD2, SVEP1, TGFBR…	0.000347229	1.74536	0.000940761	-0.112747	0.933119
hsa-miR-338-3p	3769	81	ABCA10, ABCA9, ACVRL1, ADAM12, ARHGEF3, ART4, BCO2, BIK, BMP10, BMP6, C10orf54, CCDC68, CD55, CDH13, CDH5, CDKN2B, CEBPD, CHRM2, COL15A1, COL1A1, COLEC10, CSRNP1, CTSB, DRAM1, DYNLT3, ECE1, EHD3, EMCN, ENDOD1, FAM114A1, FKBP10, FMOD, GBP2, GBP5, GLIS3, H2AFJ, HGF, HRH1, HTRA1, IGF1, IL6ST, KCNQ5, LAYN, LOX, LRP10, LRRC15, LRRC32, MFI2, MORC4, NFKBIZ, NNMT, NOX5, OSMR, P4HB, PAPPA, PDLIM5, PLD1, P…	0.000348003	1.61886	0.000940761	2.10212	0.044969
hsa-miR-374b-5p	1935	48	ABCA10, ABCA8, ADAM12, BDNF, C15orf41, CCDC68, CCDC80, CCL7, CD55, COL15A1, COL4A5, CXCL1, EGFL6, EMCN, FIBIN, FILIP1L, GBP1, GBP3, GBP5, GLIS3, HGF, IGF1, IL6ST, PABPC4L, PAPPA, PARM1, PITX2, PLD1, PLOD2, PRCP, PRSS35, PTGS2, PTX3, RCN1, SDPR, SELE, SLC2A10, SLC4A4, SMCO3, TBC1D8B, TBX20, TBX4, TGFBI, TNFRSF9, TXNDC15, TXNDC5, VCAM1, YIPF5	0.000348761	1.81713	0.000940761	0.278043	0.708502
hsa-miR-6877-3p	1317	36	ABCA10, ADAM12, ARHGEF3, ART4, BDNF, C10orf54, CEBPD, CXCL1, DPP10, EHD3, FBN1, FKBP14, HEG1, HGF, HRH1, IL1R1, IL33, IL7R, KCND3, KCNQ5, MAML2, MARCH3, MASP1, MEST, MFAP5, MFI2, NOX5, NUCB1, OSMR, PAPPA, PDLIM5, PPIC, PRELP, TGFBR2, TGM2, TYRP1	0.000353599	1.98323	0.000951372	0.266131	0.80957
hsa-miR-4802-3p	3069	69	ABCA9, ACVRL1, AKAP6, ART4, ASAH1, BDNF, BMP10, C15orf41, C1QTNF1, C3, CCDC80, CD55, CDKN2B, CHRM2, COL21A1, COL4A2, COLEC10, CPA4, CXCL14, DRAM1, EHD3, ENDOD1, ERLEC1, EVI5, FAM163B, FBN1, FLT1, FNDC3B, FOSL2, GALNT1, GBP1, GBP2, GBP4, GLIS3, HEG1, HGF, IL1RL1, ITGA1, MAML2, NCOA7, NIPAL3, NUCB1, PDLIM5, PLD1, PLVAP, POFUT2, RAB27B, RASGRP3, RCN1, S1PR1, S1PR3, SDPR, SELE, SGIP1, SLC46A3, SLC4A4…	0.000354871	1.67769	0.000952357	-2.30422	0.0506039
hsa-miR-363-3p	702	23	BDNF, CD55, CD93, CLUL1, COL4A6, COL5A1, FAM46A, HGF, ICAM1, IGF1, IL1RL1, KCTD16, LUM, MARCH3, NCOA7, OLR1, OSMR, RASGRP3, SCN3A, STOM, UACA, WIPI1, WISP1	0.000358921	2.35511	0.000960775	-0.889456	0.466403
hsa-miR-3918	3245	72	ACVRL1, ADAM12, AFAP1L2, ARHGEF3, ATP7B, BDKRB2, BMP10, C15orf41, C3, C7, CDH11, CDH5, CHPF, CKAP4, COL1A1, COL4A2, COPZ2, CSRNP1, CTSB, DLL4, ECE1, EHD3, ERG, FAM163B, FOSL2, FSTL3, GLIS3, HSPB6, ICAM1, IL18R1, IL6ST, ITGA1, KCNE4, KCNQ5, KCTD16, LMCD1, LRP10, LRRC15, LRRC32, MFI2, MSRB3, NCOA7, NFATC2, NUCB1, PAPPA, PCDH12, PCOLCE2, PLOD1, PLVAP, POFUT2, PRELP, RELN, SARM1, SGIP1, SLA, SLC22A3,…	0.000360308	1.65928	0.000962039	-2.7117	0.0145262
hsa-miR-660-5p	2084	51	ADAM12, AKAP6, ART4, BCO2, C3, CALCRL, CCDC80, CD93, CEBPD, CLEC1B, CSRNP1, DPP10, EMCN, ENDOD1, FBN1, FOSL2, GALNT1, GALNT5, GBP3, IL18R1, IL7R, ITGA1, KCTD16, LAYN, LMCD1, MAML2, MARCH3, MFAP5, MYH15, NIPAL3, PAPPA, PARM1, PLA2R1, POFUT2, PPIC, S1PR1, SCN3A, SGIP1, SLC22A2, SLC4A4, SLIT3, TGFBR2, TGM2, TIMP3, TMEM87B, TNFRSF9, TYRP1, VCAM1, VTN, WISP1, YIPF5	0.000365548	1.79829	0.000973561	2.50753	2.95319e-05
hsa-miR-374c-3p	1972	49	AKAP6, ALDH1L2, ARHGEF3, ART4, CCDC80, CDH11, CPA4, CTBS, DPP4, DRAM1, FKBP14, FKBP7, FLT1, FOSL2, GALNT1, HEG1, HGF, HRH1, IL6ST, KCND3, KCTD16, LOX, LRRC15, MALL, NIPAL3, NNMT, NOX5, OLR1, PLOD2, PTGS2, PVR, RAB27B, RASGRP3, RELN, S1PR1, S1PR3, SARM1, SGIP1, SHE, SULF2, TBX20, TGFBR2, TNFRSF9, TSPAN5, TXNDC5, TYRP1, VCAM1, WISP1, YIPF5	0.000376156	1.82351	0.000999284	0.510947	0.490566
hsa-miR-187-5p	2762	63	ABCA8, ADAM12, AKAP6, ALDH1L2, BMP6, C3, CD55, CD93, CDKN2B, CEBPD, CHRM2, CHSY3, COL21A1, CTSB, DPP10, EGFLAM, EHD3, ENTPD3, EVI5, FAM46A, FKBP7, FLT1, FNDC3B, FOSL2, GBP4, GREM2, HEG1, HGF, HRH1, ICAM1, IFNGR1, IGF1, IL1RL1, ITGA1, KCND3, KCTD16, LRRC15, MGP, MSRB3, NFATC2, NNMT, NOX5, PLOD2, RAB27B, RSPO2, SGIP1, SHE, SLC14A1, SLC2A10, SLC4A4, SLC6A17, SPARC, SRPX2, ST3GAL1, SVEP1, SYNPO, SYNP…	0.000377467	1.69051	0.00100024	-3.07596	3.35339e-05
hsa-miR-876-3p	2935	66	BDKRB2, C3, CCDC68, CCDC80, CD55, CD93, CDH13, CLEC1B, COL5A1, COLEC10, CTBS, DRAM1, DYNLT3, EHD3, ENDOD1, EVI5, F5, FAM114A1, FAM46A, FIBIN, FLT1, FNDC3B, FSTL3, GBP4, GREM2, HGF, HRH1, IGF1, IL6ST, ITGA1, KCNQ5, LAYN, LRP10, LRRC15, MARCH3, MFAP5, NIPAL3, NXPE2, OSMR, PAPPA, PARM1, PDLIM5, PLVAP, POFUT2, PRCP, PRELP, RASGRP3, ROBO4, RSPO2, SARM1, SBSPON, SCN3A, SGIP1, SHE, SLC14A1, SLIT3, SMCO3…	0.000392438	1.67025	0.0010373	1.36117	0.19058
hsa-miR-6500-3p	3667	79	ADAM12, AKAP6, ALDH1L2, ARHGEF3, ART4, BDKRB2, BDNF, C1QTNF1, C3, C7, CCDC80, CHRM2, CKAP4, COL3A1, DPP10, DRAM1, DYNLT3, ECE1, EHD3, ENDOD1, EVI5, FAM114A1, FLT1, FNDC3B, FOSL2, GBP3, GBP4, GLIS3, HEATR5A, HEG1, HRH1, ICAM1, IGFBP3, IL18R1, IL6ST, ITGA11, KCND3, KCNQ5, KCTD16, LAYN, LMCD1, LRP10, LRRC15, MATN2, MFAP5, MORC4, NNMT, NOX5, OLR1, PAPPA, PLD1, PRELP, PVR, RELN, S1PR1, S1PR3, SARM1, S…	0.000398512	1.61867	0.00105071	4.95254	0.00272512
hsa-miR-221-5p	2372	56	ADAM12, AKAP6, ANO1, ART4, ATP7B, BDKRB2, BMP10, CHSY3, CKAP4, COL5A1, CPQ, CPZ, CTBS, DLL4, DRAM1, DYNLT3, ENDOD1, FIBIN, FLT1, GGTLC2, HEG1, IGF1, IL18R1, IL7R, ITGA11, KCTD16, LRP10, LRRC15, LTBR, MALL, MASP1, NOX5, NUCB1, PARM1, PLA2R1, PLD1, POFUT2, PPIC, PRELP, S1PR1, SDF4, SHE, SLC22A2, SLC4A4, ST3GAL1, SULF2, SYNPO, SYNPO2L, TBX20, TGFBR2, TGFBR3, TIMP3, TNFAIP3, TNFRSF9, TTR, VCAM1	0.00040221	1.74007	0.00105781	1.51254	0.0416951
hsa-miR-2355-5p	4313	90	ABCA10, ACVRL1, AFAP1L2, ARHGEF3, ART4, ATP7B, BDNF, BMP10, BMP6, CALCRL, CCDC80, CCL2, CD82, CD93, CDH5, CEBPD, CHPF, CKAP4, COL5A1, COLEC10, CSRNP1, CTSB, DPP10, DRAM1, EHD3, ENDOD1, ERG, F5, FAM46A, FKBP7, FMOD, FNDC3B, GALNT1, GBP2, GJA4, HEG1, HTRA1, HTRA3, ICAM1, IGFBP3, IL18R1, IL1R1, IL1RL1, ITGA1, KCND3, KCNQ5, LINGO2, LRP10, LRRC32, MAML2, MARCH3, MFI2, NFATC2, NIPAL3, NOX5, PARM1, PLA2…	0.000408688	1.58246	0.00107217	0.0257129	0.983145
hsa-miR-5011-3p	2658	61	ABCA9, ADAM12, AKAP6, ALDH1L2, ANO1, ART4, ATP7B, BMP10, C3, C7, CD55, CDH5, CDKN2B, COL21A1, CSRNP1, CTBS, ECE1, ENDOD1, FKBP7, FNDC3B, FOSL2, GALNT1, GALNT5, GBP2, GBP3, GBP5, HGF, HTRA1, ICAM1, IGF1, IL7R, KCNE4, LRRC32, LTBR, MALL, MARCH3, MFI2, NOX5, P4HA2, PAPPA, PARM1, PLN, PLVAP, PPIC, PRELP, PVR, RCN1, SGIP1, SLC14A1, SLC2A10, SLC46A3, SLC4A4, SLIT3, SPARC, ST3GAL1, SYT10, TBX20, TGFBR2,…	0.000414377	1.69733	0.00108439	-1.45719	0.424305
hsa-miR-330-5p	1678	43	ADAM12, ALDH1L2, BDKRB2, C10orf54, C1QTNF1, C7, CALCRL, CCDC80, CHPF, COL4A1, COL4A6, CPA4, CTSA, EHD3, ENTPD3, FAM114A1, GBP2, GGT5, HEG1, HGF, IL1R1, ITGA11, LRP10, LRRC32, LTBP3, MAML2, MFI2, OLR1, PLD1, PLOD1, PLVAP, PPIC, PROK1, RCN3, SARM1, SLC2A10, SLC6A17, SOD3, STOM, SUSD2, SYNPO, TGFBI, THBD	0.000442059	1.86908	0.00115396	0.772781	0.208721
hsa-miR-766-3p	5120	103	ABCA10, ABCA9, ACVRL1, ADAM12, AKAP6, ART4, ATP7B, BCO2, BMP10, BMP6, C10orf54, C1QTNF1, C3, C7, CALCRL, CD55, CD82, CDH13, CDH5, CDKN2B, CEBPD, CHSY3, CKAP4, CLEC1B, COLEC10, CPA4, CSRNP1, CTSB, ENDOD1, ERG, EVI5, FAM114A1, FKBP10, FLT1, FNDC3B, GALNT1, GBP2, GBP4, GFRA3, GRIA3, HEG1, HGF, HRH1, ICAM1, IL18R1, IL33, IL6ST, ITGA1, ITGA11, KCND3, KCTD16, LRP10, LRRC15, MALL, MASP1, MMRN2, MORC4, M…	0.000444843	1.54019	0.00115835	1.82486	0.00149254
hsa-miR-877-5p	2420	57	ADAM12, ALDH1L2, ART4, ASAH1, BCO2, C3, C7, CCDC80, CKAP4, COLEC10, CSRNP1, CTBS, ECE1, FAM46A, FKBP10, FLT1, FOXF1, GALNT5, HEG1, HGF, ITGA1, KCTD16, LMCD1, LRRC32, LTBR, MAML2, MASP1, NFATC2, NOX5, P4HA2, PABPC4L, PAPPA, PCDH12, PLA2R1, PLD1, PLN, PRCP, PRELP, PVR, ROBO4, SARM1, SBSPON, SCN3A, SGIP1, SLC14A1, SLC2A10, SLIT3, SRPX2, STXBP6, SYNPO, TBX20, TGFBR2, TRIM8, TTR, TXNDC5, TYRP1, WISP1	0.000447565	1.73815	0.00116256	0.403845	0.613532
hsa-miR-455-5p	2279	54	ABCA9, ACVRL1, ALDH1L2, BDKRB2, C7, CD55, COL15A1, CPA4, CTSB, DPP10, DRAM1, EGFLAM, ENDOD1, ERLEC1, ERVV-1, EVI5, FKBP14, FKBP7, FNDC3B, FOXF1, GBP2, GLIS3, HRH1, IGFBP3, ITGA1, LOX, LRRC15, LTBR, MEST, MORC4, NOX5, NUCB1, P4HA2, PARM1, PDLIM5, PLA2R1, PLD1, PLN, POFUT2, PPIC, PROK1, S1PR1, SARM1, SLC2A10, SLC46A3, SLC6A17, SPARC, SRPX2, ST3GAL1, TGFBR2, TGFBR3, TGM2, TXNDC5, TYRP1	0.000455725	1.74183	0.00118084	0.371328	0.657316
hsa-miR-556-3p	3043	68	AKAP6, ALDH1L2, ANO1, ASAH1, CCDC68, CCL7, CD55, CDKN2B, CEBPD, CHRM2, CHSY3, COL4A1, COL4A6, CRHBP, CTBS, CXCL14, DPP10, DYNLT3, EGFL6, EMCN, ENDOD1, ERG, FKBP14, FLT1, FOSL2, GALNT5, HGF, IGF1, IL7R, ITGA1, KCTD16, LRP10, LTBR, LUM, MAML2, MSRB3, MYH15, NFKBIZ, P4HA2, PAPPA, PDLIM5, PLN, PRELP, PRR16, RAB27B, RRAD, S1PR3, SDPR, SGIP1, SLC22A2, SLC4A4, SRPX2, STXBP6, SVEP1, TBC1D8B, TBX4, TFPI, …	0.000461428	1.66303	0.00118986	-0.951722	0.352544
hsa-miR-3691-3p	3213	71	ABCA10, ABCA9, ADAM9, AKAP6, ALDH1L2, BCO2, BDNF, BMP10, C10orf54, CALCRL, CCDC68, CCDC80, CCL2, CD55, CD93, CDH11, CDKN2B, CHSY3, COLEC10, EHD3, ENDOD1, ERG, F5, FAM163B, GALNT5, GREM2, HOPX, HSPG2, IGF1, IL7R, ITGA1, KCND3, KCNQ5, KCTD16, LMCD1, LRP10, MEST, MFAP5, NCOA7, NFATC2, NFKBIZ, NOX5, P4HA2, PABPC4L, PARM1, PCDH12, PLA2R1, PLD1, POFUT2, POSTN, PRELP, PVR, RELN, RSPO2, S1PR3, SLC22A3, S…	0.000461468	1.64865	0.00118986	-0.55254	0.601335
hsa-miR-4797-3p	3046	68	ABCA10, ABCA8, ACVRL1, ART4, BCO2, BMP10, C7, CCDC68, CD55, CD93, CDH5, COL4A5, COLEC10, CSGALNACT1, CTBS, DPP10, DPP4, DRAM1, EGFLAM, EHD3, ERG, FAM163B, FOXF1, GBP1, GBP3, GBP4, GLIS3, HEG1, HSPG2, IGF1, IL33, IL6ST, ITGA1, ITGA11, KCND3, KCNQ5, KCTD16, LOX, LOXL4, LRP10, MATN2, MSRB3, NCOA7, NFATC2, NIPAL3, NNMT, OLR1, OSMR, P4HA3, PABPC4L, PAPPA, PLA2R1, PLD1, PLN, PRCP, PRELP, RGS1, SGIP1, S…	0.000464426	1.66109	0.00119354	0.187008	0.855857
hsa-miR-548b-3p	3217	71	ABCA10, ABCA9, ADAM12, BDKRB2, BDNF, BMP6, C3, C7, CCDC80, CD93, CDH11, CKAP4, CPA4, CSRNP1, EHD3, EMCN, ERG, FBN1, FKBP14, FLT1, FNDC3B, FOSL2, FOXF1, GALNT5, GBP2, GBP4, H2AFJ, HEATR5A, HEG1, HRH1, IGF1, IL18R1, IL6ST, ITGA1, KCND3, KCNQ5, KCTD16, LRP10, LTBP1, LUM, MATN2, MYH15, NNMT, OLR1, OSMR, P4HA2, PABPC4L, PDLIM5, PLA2R1, PLN, POFUT2, PPIC, PRCP, PRELP, RAB27B, S1PR3, SELE, SHE, SLC14A1,…	0.000465163	1.6462	0.00119354	-0.322995	0.775048
hsa-miR-1972	3397	74	ACVRL1, AFAP1L2, AKAP6, ALDH1L2, ATP7B, BIK, BMP10, C10orf54, C3, CCDC80, CD82, CDH11, CDH5, CEBPD, CKAP4, COL4A1, COL4A6, CSRNP1, CTSA, ECE1, EHD3, ENDOD1, FKBP10, FLT1, GBP2, H2AFJ, HEG1, HSPG2, IL1R1, IL1RL1, IL6ST, ITGA1, KCND3, KCTD16, LAYN, LMCD1, LRRC15, LRRC32, LTBP3, LTBR, LUM, MALL, MAML2, MFI2, NFATC2, NNMT, NUCB1, P4HA3, PABPC4L, PCDH12, PDLIM5, PLA2R1, PLD1, POFUT2, PPIC, RCN1, RCN3,…	0.000469639	1.62807	0.00120209	-1.90971	0.0208071
hsa-miR-4521	2596	60	ADAM12, ADAMTSL5, AKAP6, CALCRL, CCDC80, CEBPD, CSRNP1, DPP10, EHD3, ENDOD1, ERG, EVI5, FAM114A1, FIBIN, FOSL2, FSTL3, GALNT5, HEATR5A, IGFBP3, IL1RL1, IL6ST, ITGA11, KCND3, KCNE4, KCNQ5, KCTD16, LOX, LRP10, LRRC15, LRRC32, LUM, MFAP5, MSRB3, MYH15, NFATC2, NIPAL3, PAPPA, PLD1, POSTN, PPIC, PROK1, PTGS2, RAB27B, S1PR1, S1PR3, SARM1, SLC22A3, SPARC, SRPX2, SYNPO, SYNPO2L, SYT10, TBX4, TFPI, TMED10…	0.000483015	1.70866	0.00122947	-1.30814	0.0547845
hsa-miR-20b-3p	3407	74	AKAP6, ALDH1L2, ART4, C10orf54, C3, C7, CALCRL, CCDC80, CDH11, CDH5, CDKN2B, CHSY3, CKAP4, COL21A1, COLEC10, CPA4, CTBS, CXCL14, EHD3, ENDOD1, EVI5, FAM114A1, FIBIN, FLT1, FNDC3B, FOSL2, GBP2, GBP4, GBP5, GLIS3, HEATR5A, HEG1, HGF, IGF1, IL18R1, IL1R1, IL1RL1, IL6ST, IL7R, ITGA1, KCND3, LOX, LOXL4, MALL, MGP, NFATC2, NFKBIZ, NNMT, OSMR, P4HA2, PLD1, PLN, POFUT2, PPIC, PVR, RSPO2, SBSPON, SCN3A, S…	0.000483483	1.6223	0.00122947	-3.01201	0.000580836
hsa-miR-4660	3232	71	ACVRL1, ADAM12, BMP10, C7, CD55, CD82, CD93, CDKN2B, CHRM2, COL1A1, COL4A6, COL5A1, CSRNP1, CTBS, CXCL1, DLL4, DPP10, EGFLAM, EHD3, ENTPD3, ERG, FAM114A1, FLT1, FNDC3B, GALNT5, GBP2, GBP5, GLIS3, GREM2, HEG1, HRH1, HSPG2, HTRA3, IL1R1, IL33, IL6ST, IL7R, ITGA1, ITGA11, KCND3, KCTD16, LOX, LRP10, LRRC32, LTBR, MARCH3, MSRB3, NNMT, NOX5, NUCB1, PAPPA, PCDH12, PPIC, PRELP, PVR, RAB27B, RRAD, S1PR1, …	0.000483842	1.63707	0.00122947	-0.120543	0.933119
hsa-miR-4645-3p	2605	60	ANO1, ATP7B, BMP6, CALCRL, CCDC80, CD55, CHSY3, CLEC2B, COL4A2, COL5A1, COLEC10, CTBS, CXCL14, DPP10, DPP4, EGFLAM, EHD3, EMCN, ENDOD1, FAM114A1, FAM46A, FOSL2, GBP2, GBP5, GREM2, HEG1, HTRA1, ITGA1, ITGA11, KCTD16, LINGO2, MGP, MORC4, NFATC2, NFKBIZ, OLR1, OSMR, PARM1, PLA2R1, POFUT2, PTGS2, RAB27B, RCN1, SHE, SLC14A1, SLC22A3, SLC2A10, SPARC, ST3GAL1, STOM, SVEP1, TGFBR2, THBD, TMEM87B, TNFAIP3…	0.000494136	1.70182	0.0012526	2.29178	0.13155
hsa-miR-6789-5p	1595	41	AKAP6, ALDH1L2, BMP10, C3, CCDC68, COLEC10, CREB3L1, FBN1, GBP1, HGF, HSPB6, IGF1, IL6ST, ITGA11, KCND3, LOXL4, LRP10, LRRC32, LTBP3, MYH15, NCOA7, NOX5, PARM1, PRELP, RAB27B, RCN1, S1PR3, SLC14A1, SLC2A10, SLIT3, STOM, SULF2, SYNPO, TGFBI, TNFAIP3, TNFRSF9, TSLP, TTR, TXNDC5, TYRP1, YIPF5	0.000502308	1.86937	0.00127026	-1.38709	0.171839
hsa-miR-365a-3p	2186	52	ACVRL1, ADAM12, AKAP6, BDNF, C10orf54, CD93, CDH11, CHRM2, COLEC10, CTBS, ECE1, EHD3, EMCN, ERG, FAM114A1, FAM46A, FKBP7, FNDC3B, FOSL2, FSTL3, GBP1, GBP2, GREM2, HEG1, HTRA3, ICAM1, ITGA1, ITGA11, LMCD1, LOX, MAML2, MFAP5, NFATC2, NOX5, NUCB1, PAPPA, RAB27B, S1PR3, SARM1, SGIP1, SHE, SLIT3, ST3GAL1, SUSD2, SVEP1, SYT10, TBX20, THBD, TSPAN5, TYRP1, VCAM1, WISP1	0.000517582	1.74417	0.00130575	1.38503	0.0258839
hsa-miR-3609	2620	60	ABCA10, ADAM9, AKAP6, ATP7B, BMP10, C7, CCDC68, CD55, CDH13, CDKN2B, CHSY3, COL1A1, COL3A1, COL5A1, COLEC10, CPA4, EMCN, FAM46A, FBN1, FIBIN, FLT1, GALNT1, GBP2, GBP4, GLIS3, GREM2, H2AFJ, HEG1, IGF1, IL18R1, ITGA11, LAYN, LOX, MAML2, MFAP5, NCOA7, NNMT, PABPC4L, PAPPA, PLA2R1, PRCP, PROK1, PRSS35, PTGS2, PVR, RAB27B, S1PR1, SBSPON, SGIP1, SLC22A2, SLC22A3, SLC46A3, SLC6A17, SVEP1, TBX20, TFPI, T…	0.000520372	1.69053	0.00130965	2.36831	0.0157778
hsa-miR-1298-5p	3118	69	ABCA10, ADAM9, ALDH1L2, ARHGEF3, ART4, BDKRB2, BDNF, C1S, CCDC68, CD55, CDH11, CHSY3, COLEC10, CTHRC1, EHD3, ENDOD1, ENTPD3, ERG, EVI5, FLT1, FOSL2, GALNT1, GBP4, GLIS3, IL18R1, IL7R, ITGA1, ITGA11, KCND3, LMCD1, LRRC15, LRRC32, LUM, MALL, MAML2, MARCH3, MATN2, MEST, MSRB3, NNMT, NOX5, PAPPA, PCDH12, PLA2R1, POSTN, RAB27B, RCN1, SARM1, SBSPON, SCN3A, SDPR, SGIP1, SLC14A1, SLC2A10, SLC46A3, SLC4A4…	0.000529594	1.64642	0.00132967	-4.53479	1.12314e-08
hsa-miR-4725-3p	1849	46	ADAM12, ALDH1L2, BMP1, BMP10, CCDC80, CD55, CD69, CD82, CDKN2B, COL15A1, COL1A2, CSGALNACT1, CSRNP1, CTSB, CXCL14, DPP10, DYNLT3, ENDOD1, ERVV-1, F5, FOXF1, FSTL3, GALNT1, GBP1, GBP2, GBP4, GGTLC2, KCNQ5, KCTD16, LAYN, MALL, MARCH3, MASP1, MMRN2, NIPAL3, NOX5, NXPE2, P4HB, PDLIM5, PLN, SBSPON, SLA, STOM, SVEP1, SYNPO2L, TBX4	0.00054219	1.81718	0.00135806	-0.0429219	0.98841
hsa-miR-654-5p	3137	69	ACVRL1, ADAM12, AKAP6, ANO1, BDKRB2, BMP6, C3, C7, CCDC80, CD93, CDH5, CEBPD, CHRM2, CLEC2B, COL4A5, COL4A6, CPQ, CSRNP1, DLL4, FAM163B, FKBP10, FSTL3, GBP2, GBP4, GGT5, GLIS3, H2AFJ, HEG1, HGF, HTRA3, ICAM1, IGF1, IL1R1, IL1RL1, IL6ST, ITGA11, KCNA3, KCND3, KCNE4, LMCD1, LRP10, LTBR, MARCH3, MASP1, MEST, MFAP5, MFI2, NCOA7, NIPAL3, NNMT, NUCB1, P4HA2, P4HB, PAPPA, PLD1, PROK1, RAB27B, ROBO4, SLC…	0.000559608	1.63456	0.00139835	0.0442063	0.997166
hsa-miR-193b-5p	3138	69	ACVRL1, ADAM12, AKAP6, ART4, BCO2, BDKRB2, C10orf54, C1QTNF1, C3, CD55, CD82, CDH5, CHRM2, COL15A1, CTSB, CXCL1, DPP10, ECE1, EHD3, EMCN, ENDOD1, ERVV-1, FAM163B, FKBP14, FLT1, FMOD, FOSL2, GBP2, GBP4, H2AFJ, HEATR5A, HEG1, HOPX, HRH1, HTRA1, IGFBP3, IL1R1, IL6ST, ITGA1, KCND3, KCNE4, KCNQ5, LRP10, MAML2, MFAP5, MSRB3, MYH15, NCOA7, NIPAL3, NNMT, NOX5, NUCB1, PARM1, PCDH12, PDLIM5, PLD1, PLVAP, P…	0.000561585	1.63394	0.00139981	-0.439146	0.634561
hsa-miR-193a-5p	2666	61	ACVRL1, ART4, C15orf41, CCDC80, CD55, CD82, COL1A1, CSRNP1, CXCL14, EHD3, ENDOD1, EVI5, FAM114A1, FAM163B, FAM46A, FBLN5, FIBIN, FN1, FOSL2, FOXF1, FSTL3, GALNT1, GBP5, HOPX, IL1RL1, IL6ST, ITGA11, KCTD16, LRP10, LRRC15, LRRC32, MALL, MARCH3, MASP1, MSRB3, MYH15, NCOA7, NIPAL3, NUCB1, PAPPA, PLA2R1, PPIC, PRELP, RAB27B, RCN3, RELN, SARM1, SLC14A1, SLC22A3, SLC6A17, SLIT3, SOD3, SPARC, SRPX2, SYNP…	0.000562852	1.69141	0.00139981	0.944573	0.259053
hsa-miR-26a-1-3p	2236	53	AKAP6, ALDH1L2, ARHGEF3, ART4, ATP7B, BIK, BMP10, C7, CALCRL, CCDC68, CD69, CHRM2, CLEC2B, COLEC10, CTBS, DPP10, EHD3, ENDOD1, FIBIN, FKBP14, FOSL2, GBP2, IGF1, IL18R1, ITGA1, KCND3, LMCD1, LRP10, LRRC15, LRRN4, LUM, MASP1, MFAP5, NNMT, NOX5, P4HA2, PAPPA, PITX2, PLA2R1, PRSS35, RAB27B, S1PR1, SCN3A, SGIP1, SLA, SMCO3, ST3GAL1, SYNPO2L, TBC1D8B, TGM2, TTR, TXNDC15, VCAM1	0.000564747	1.73981	0.00140028	-0.547906	0.655845
hsa-miR-378a-5p	4599	94	ABCA10, ABCA9, AKAP6, ARHGEF3, ART4, BMP1, BMP10, C10orf54, C1QTNF1, C3, CCDC80, CD55, CD82, CD93, CDH11, CHRM2, CHSY3, CLEC1B, COL1A1, COL21A1, COLEC10, COPZ2, DPP4, ECE1, EGFLAM, EHD3, ENDOD1, ENTPD3, ERG, FAM114A1, FAM163B, FKBP14, FMOD, FOSL2, GALNT5, GBP1, GBP4, GREM2, HRH1, HSPG2, HTRA1, IGFBP3, IL1R1, IL6ST, ITGA1, KCND3, KCTD16, LOX, LOXL4, LRP10, LRRC15, MALL, MATN2, MSRB3, NCOA7, NFATC2…	0.000566053	1.55068	0.00140028	-0.950855	0.231741
hsa-miR-7704	1860	46	ACVRL1, ART4, C10orf54, C1QTNF1, CDH11, CHPF, EGFLAM, FAM163B, FMOD, FN1, FOSL2, GBP4, GLIS3, GREM2, H2AFJ, ICAM1, IGF1, IGFBP7, IL18R1, IL1RL1, ITGA1, KCND3, LOXL4, LRRC32, LTBP3, MALL, MARCH3, MORC4, MSRB3, NCOA7, NOX5, NXPE2, PLA2R1, POFUT2, PPIC, RAB27B, SARM1, SDF4, SLC22A3, SLC4A4, SRPX2, ST3GAL1, TGFBR2, TGM2, TTR, ZNF469	0.000567034	1.80518	0.00140028	-3.06784	0.0183445
hsa-miR-7977	5436	108	ABCA10, ACVRL1, AKAP6, ALDH1L2, ART4, BDKRB2, BMP6, C15orf41, C3, C7, CCDC80, CD55, CHRM2, CKAP4, COL4A5, COLEC10, CPA4, CTBS, CTSB, DPP4, DRAM1, DYNLT3, EHD3, ENDOD1, ERVV-1, EVI5, FAM114A1, FAM163B, FIBIN, FKBP10, FKBP14, FNDC3B, FSTL3, GALNT1, GALNT5, GBP2, GBP4, GBP5, GLIS3, GREM2, H2AFJ, HEG1, HRH1, IGF1, IGFBP3, IL1RL1, IL7R, ITGA1, KCNA3, KCND3, KCNE4, KCTD16, LOXL4, LRRC15, LRRC32, LTBR, …	0.000570778	1.52665	0.00140623	-0.748803	0.23788
hsa-miR-493-3p	2520	58	ADAM12, AKAP6, ALDH1L2, ARSI, ATP7B, BMP10, C1QTNF1, CALCRL, CCDC80, CD55, CD93, CKAP4, COL5A1, CXCL14, DLL4, DPP10, ECE1, EHD3, FAM163B, FNDC3B, FOSL2, GBP2, GBP4, HEG1, ICAM1, KCNA3, KCNQ5, KCTD16, LAYN, LRRC15, LRRC32, LTBP3, MASP1, MFI2, NUCB1, P4HA2, PCOLCE2, PDLIM5, PROK1, PRSS35, RAB27B, RSPO2, S1PR1, SBSPON, SHE, SLC22A3, SLC6A17, SLIT3, STXBP6, SYNPO, TFPI, TGFBR2, TGM2, TMED10, TMEM87B,…	0.000579794	1.69516	0.0014251	-0.262323	0.910156
hsa-miR-93-3p	3723	79	ABCA10, ABCA9, ADAM12, AKAP6, ASAH1, ATP7B, BCO2, BDKRB2, C10orf54, C3, C7, CCDC80, CD93, CDKN2B, CHRM2, CKAP4, COL21A1, COL4A1, CSGALNACT1, CSRNP1, ECE1, EGFLAM, EHD3, EMCN, ENDOD1, ERG, ERVV-1, ERVV-2, FAM114A1, FAM163B, FAM46A, FKBP14, FNDC3B, FOSL2, FSTL3, GBP2, GBP5, GGTLC2, GLIS3, HEG1, HTRA1, HTRA3, IGF1, IL1R1, IL7R, ITGA1, KCTD16, LRP10, LRRN4, MARCH3, MFI2, MYH15, NIPAL3, NOX5, P4HA2, P…	0.000586977	1.58888	0.00143721	-0.160452	0.859275
hsa-miR-744-3p	2843	64	ABCA10, ADAM12, AKAP6, ARHGEF3, ART4, C15orf41, CALCRL, CCDC68, CCDC80, CDH5, CHSY3, COL4A1, COL4A6, COLEC10, CTSB, DRAM1, EHD3, EMCN, ENDOD1, EVI5, FAM114A1, FIBIN, FKBP14, FLT1, FNDC3B, FOSL2, GALNT1, GBP1, GBP3, HRH1, IFIT3, IGF1, IL1R1, IL33, ITGA1, LAYN, LMCD1, LRP10, MAML2, MARCH3, MMRN2, MSRB3, NIPAL3, NOX5, NUCB1, POFUT2, PRELP, S1PR1, SARM1, SELE, SGIP1, SHE, SLC14A1, SLC2A10, SLC6A17, S…	0.000587453	1.66724	0.00143721	0.213619	0.784743
hsa-miR-942-3p	3015	67	ABCA8, ADAM12, AKAP6, ALDH1L2, ART4, BDKRB2, BDNF, C10orf54, C15orf41, C1S, C3, CCDC80, CD55, CDH5, CHRM2, COL15A1, COL4A2, COLEC10, CSRNP1, CXCL14, DRAM1, EHD3, ENDOD1, ERLEC1, FAM163B, FAM46A, FLT1, FOSL2, FOXF1, GALNT1, GBP1, GBP2, GFRA3, GLIS3, HEG1, HGF, IL1R1, IL1RL1, IL7R, ITGA1, KCTD16, LINGO2, MMRN2, PDLIM5, PLVAP, POFUT2, RAB27B, S1PR1, S1PR3, SELE, SGIP1, SLC22A2, SLC4A4, SLC6A17, SLC7…	0.000596231	1.64956	0.0014553	-2.16982	0.0171507
hsa-miR-372-5p	5823	114	AFAP1L2, AKAP6, ALDH1L2, ART4, BDNF, BMP10, C10orf54, C3, C7, CALCRL, CCDC80, CD55, CD93, CDH11, CDH5, CDKN2B, CHSY3, CKAP4, CLEC2B, COL16A1, COL1A1, COL1A2, COL21A1, COLEC10, CPA4, CSGALNACT1, CSRNP1, CTBS, CTSB, DCN, DPP10, ECE1, EHD3, EMCN, ENDOD1, EVI5, FAM114A1, FIBIN, FLT1, FNDC3B, FOSL2, FOXF1, GBP2, GLIS3, H2AFJ, HEATR5A, HEG1, HRH1, IFIT3, IGFBP3, IL18R1, IL6ST, IL7R, ITGA1, ITGA11, KCNQ…	0.000603497	1.5106	0.00146963	-3.26848	0.0204449
hsa-miR-5095	2562	59	ADAM12, AKAP6, BMP10, C3, CD82, CSRNP1, DRAM1, ECE1, EHD3, EMCN, F5, FAM114A1, FAP, FNDC3B, GALNT1, GBP2, HEATR5A, HEG1, HRH1, IFIT3, IGFBP7, IL1R1, KCND3, KCTD16, LAYN, LMCD1, LRP10, LRRC15, MALL, MAML2, MGP, MMRN2, NCOA7, NNMT, NUCB1, PAPPA, PDLIM5, POFUT2, PRELP, PTGS2, PVR, ROBO4, S1PR1, S1PR3, SARM1, SGIP1, SLA, SLC14A1, SLC2A10, SLC6A17, SPARC, ST3GAL1, SYNPO, SYNPO2L, TBX20, TNFRSF9, TXNDC…	0.00062286	1.69887	0.00151256	-0.339748	0.762586
hsa-miR-2355-3p	2563	59	ADAM12, ANO1, BDKRB2, BDNF, BMP10, C10orf54, C1QTNF1, CCDC80, CD55, CD69, CD93, CDH11, CEBPD, CHSY3, CLEC1B, COL4A5, COL5A1, COLEC10, CTBS, EGFLAM, EHD3, FBN1, FLT1, FMOD, FOSL2, FSTL3, GALNT5, GBP1, GBP5, GLIS3, H2AFJ, IL1RL1, ITGA1, ITGA11, KCTD16, LMCD1, LRP10, MGP, MSRB3, MYH15, NFATC2, NID2, NNMT, NOX5, PAPPA, PARM1, PDLIM5, PRELP, RCN1, SARM1, SGIP1, SHE, SLC4A4, TBC1D8B, TBX20, TGFBR2, THB…	0.000624002	1.69811	0.00151256	-0.198911	0.876743
hsa-miR-22-3p	2570	59	ACVRL1, ADAM12, AKAP6, ALDH1L2, BDNF, C3, C7, CCL2, CD55, CDH11, CDH5, CEBPD, COLEC10, CSRNP1, DLL4, DPP10, DPP4, ECE1, EHD3, EMCN, ENDOD1, F5, FAM163B, FKBP14, FMOD, FOSL2, FSTL3, GALNT1, GBP1, GBP4, GBP5, HEG1, HRH1, HSPG2, ICAM1, IL1R1, IL1RL1, IL6ST, LRRC15, LRRC32, MMRN2, MYH15, NOX5, PAPPA, PCOLCE2, PLD1, PRELP, S1PR1, SGIP1, SLC14A1, SLC22A3, SMCO3, SPARC, TGFBI, TGFBR3, TIMP3, TNFRSF9, TS…	0.000633461	1.69276	0.00153196	2.34371	0.00106904
hsa-miR-409-5p	1456	38	ABCA9, CCDC68, COL4A2, COL4A5, COLEC10, CSRNP1, CTBS, FNDC3B, FOSL2, GALNT1, GALNT5, GBP2, GLIS3, HEG1, IL6ST, ITGA11, KCND3, LRRC15, LTBR, MAML2, MFAP5, MMRN2, MYH15, NXPE2, PLD1, PTGS2, SCN3A, SGIP1, SLC14A1, ST3GAL1, TBX20, TDO2, TFPI, THBD, TNFAIP3, TNFRSF9, TXNDC15, UACA	0.000650042	1.89161	0.00156845	0.959853	0.576102
hsa-miR-2116-3p	4026	84	ADAM12, AKAP6, ART4, C10orf54, C7, CCDC68, CD55, CD82, CD93, CDKN2B, CHRM2, CHSY3, COL5A1, CPA4, CSGALNACT1, CTBS, DPP10, DRAM1, EHD3, ENDOD1, ERLEC1, FAM114A1, FAM163B, FAM46A, FIBIN, FLT1, FOSL2, GREM2, H2AFJ, HEG1, HRH1, HSPG2, IGF1, IL1R1, IL7R, ITGA11, KCND3, KCNQ5, KCTD16, LAYN, LRRC15, MASP1, MFI2, MORC4, NIPAL3, NOX5, NUCB1, OSMR, PABPC4L, PAPPA, PARM1, PITX2, PLOD1, POFUT2, PRCP, PRELP, …	0.000656119	1.56776	0.00157949	0.102265	0.933119
hsa-miR-138-5p	2584	59	ADAM12, ALDH1L2, ARHGEF3, BDKRB2, BDNF, BMP10, BMP6, CCDC80, CD93, COL1A1, COLEC10, CSRNP1, CTSB, DLL4, ECE1, EHD3, ENDOD1, ERG, FAM163B, FKBP7, FSTL3, GBP1, GBP2, GBP4, GBP5, GLIS3, HSPB6, HSPG2, ICAM1, IGFBP3, IL1R1, IL7R, ITGA11, KCNE4, KCTD16, MARCH3, MASP1, MEST, MORC4, NIPAL3, NNMT, NOX5, OLR1, PAPPA, PARM1, PCDH12, S1PR3, SGIP1, SHE, SLA, SLC22A3, SLC6A17, SLIT3, SRPX2, SYNPO2L, TFPI, TGFB…	0.000660214	1.68215	0.00158572	0.456599	0.634561
hsa-miR-1179	3086	68	ABCA9, AKAP6, ALDH1L2, ANO1, BDKRB1, BDNF, BMP10, C15orf41, C7, CALCRL, CD55, CD93, CDH13, CHRM2, CSGALNACT1, CSRNP1, CTBS, EHD3, ENDOD1, F5, FAP, FNDC3B, GBP2, GJA4, IFIT3, IGF1, IGFBP3, IL1R1, IL33, IL6ST, IL7R, ITGA1, ITGA11, KCNE4, KCNQ5, KCTD16, LRP10, LRRC32, MARCH3, MFAP5, MMRN2, NFATC2, NOX5, P4HA2, PARM1, PDLIM5, PLD1, RELN, S1PR1, SCN3A, SDPR, SELE, SGIP1, SHE, SLC22A2, SLC22A3, SMCO3, …	0.000676234	1.63558	0.0016205	1.33852	0.343436
hsa-miR-3177-5p	1839	45	ADAM12, AKAP6, ARHGDIB, BMP10, C10orf54, C7, CCDC68, CDH11, COL15A1, COLEC10, CTBS, EGFLAM, ENDOD1, FBLN5, FBN1, FKBP14, GALNT1, H2AFJ, ICAM1, ITGA1, LAYN, LTBP3, MEST, MORC4, MSRB3, NUCB1, OSMR, P4HA2, PAPPA, PCDH12, PDLIM5, PLD1, PPIC, RAB27B, RELN, SGIP1, SLC22A2, SPARC, SVEP1, SYNPO, SYT10, TBC1D8B, TFPI, THBD, TYRP1	0.000785281	1.78105	0.00187328	0.522147	0.668102
hsa-miR-219a-5p	1839	45	ADAM9, ADAMTSL5, AKAP6, ARHGDIB, ART4, BMP10, BMP6, CALCRL, CCDC68, CLEC1B, COL15A1, COLEC10, CSRNP1, EGFLAM, ENDOD1, FAM46A, FIBIN, FNDC3B, GBP2, GREM2, HEATR5A, HRH1, IL1RL1, IL7R, ITGA1, KCND3, LMCD1, LOX, LRRC15, LTBR, MATN2, MORC4, NID2, NNMT, PTGS2, S1PR1, SLC4A4, SPARC, STXBP6, SYT10, TGFBR3, TIMP3, TNFRSF9, TYRP1, VCAM1	0.000785281	1.78105	0.00187328	-0.597261	0.514752
hsa-miR-302a-3p	1620	41	ADAM9, ART4, BMP10, C10orf54, C3, CCDC68, CD82, COLEC10, CTSB, ECE1, ERVV-2, FAM46A, GALNT1, GBP4, HEATR5A, IFIT3, KCND3, KCTD16, LRP10, MAML2, MSRB3, NIPAL3, NOX5, NUCB1, P4HA2, PABPC4L, PDLIM5, POFUT2, RAB27B, ROBO4, S1PR3, SARM1, SLC22A3, SPARC, SYNPO2L, TBX20, THBD, TMEM87B, TNFRSF9, TYRP1, UACA	0.000799731	1.83734	0.00190343	-3.50892	0.00117236
hsa-miR-3161	2833	63	ABCA10, ADAM12, AKAP6, ALDH1L2, BMP10, CCDC68, CCDC80, CD93, CDH11, CHRM2, COL4A5, COLEC10, CXCL14, DPP10, ENDOD1, ERVV-1, EVI5, F5, FBLN5, FIBIN, FKBP14, FN1, FNDC3B, FOSL2, FOXF1, GALNT1, GBP4, GLIS3, HEATR5A, HGF, HRH1, IGF1, ITGA11, KCND3, KCNQ5, KCTD16, LOX, MAML2, NOX5, PABPC4L, PLA2R1, PLN, PLOD2, POFUT2, PPIC, PVR, RAB27B, S1PR1, SBSPON, SGIP1, SLC22A3, SLC2A10, SLC4A4, SLIT3, STXBP6, TBX…	0.00080175	1.64104	0.00190393	-0.459333	0.826432
hsa-miR-148b-5p	2106	50	ABCA9, AFAP1L2, AKAP6, BMP1, C10orf54, C3, C7, CALCRL, CD55, CDH11, CDKN2B, CLEC2B, COL4A5, CSRNP1, CTBS, DRAM1, EHD3, EVI5, F5, GALNT5, GBP1, H2AFJ, HEATR5A, HSPG2, HTRA1, IL6ST, ITGA1, ITGA11, KCTD16, LAYN, LRRC15, LRRC32, MAML2, MFI2, MSRB3, NFATC2, OLR1, OSMR, P4HA3, PCDH12, PLN, POFUT2, PSG4, RASGRP3, STOM, SULF2, SYT10, TBX20, TFPI, TMED10	0.000808754	1.73497	0.00191573	0.564247	0.356228
hsa-miR-532-5p	2534	58	ABCA10, ABCA8, AKAP6, ALDH1L2, C1S, CCDC80, CDH13, CHSY3, CKAP4, COLEC10, CTBS, CXCL14, EHD3, EMCN, FLT1, FMOD, FOSL2, GBP2, GLIS3, HEG1, HRH1, HTRA1, IGF1, IGFBP7, IL1R1, IL33, ITGA11, KCNA3, KCNQ5, KCTD16, LMCD1, LRRC15, MORC4, NCOA7, NIPAL3, NXPE2, PAPPA, PDLIM5, PRELP, PVR, ROBO4, SBSPON, SELE, SGIP1, SLC6A17, SLIT3, STXBP6, SULF2, SYNPO2L, TBX20, TGFBR2, TMED10, TMEM87B, TXNDC15, VCAM1, WISP…	0.000810363	1.68435	0.00191573	2.04931	0.00194104
hsa-miR-139-5p	2838	63	ADAM12, AFAP1L2, ART4, ATP7B, BDKRB2, BMP6, CCDC80, CD55, CD69, CD93, CHPF, CHSY3, COLEC10, CPA4, CTSB, DPP10, ECE1, ENDOD1, EVI5, F5, FAM163B, FBN1, FKBP7, FLT1, FN1, FOSL2, GALNT5, GBP4, GBP5, HEG1, HTRA1, IL1R1, IL7R, ITGA1, ITGA11, KCNA3, KCND3, KCNQ5, KCTD16, LMCD1, LRRC15, MAML2, MATN2, NOX5, PLN, RAB27B, SCN3A, SDPR, SGIP1, SLC22A2, SLIT3, SPARC, ST3GAL1, TBX20, TGFBR2, TGFBR3, THBD, TIMP3…	0.000816673	1.63765	0.00192632	0.692483	0.563019
hsa-miR-7975	2392	55	ABCA10, AKAP6, BMP10, C15orf41, C7, CCDC68, CD55, CD93, CDH11, CLEC2B, COL4A1, COPZ2, CSGALNACT1, CSRNP1, CXCL14, EHD3, EMCN, ENDOD1, EVI5, FOSL2, FOXF1, GALNT5, GBP1, GBP2, GREM2, HEG1, IGF1, IL1R1, IL7R, ITGA11, KCND3, KCTD16, LRP10, MARCH3, MATN2, MMRN2, NXPE2, OLR1, PAPPA, PRCP, PRELP, RASGRP3, S1PR3, SARM1, SGIP1, SHE, SLC6A17, SPARC, STOM, STXBP6, SULF2, SYT10, TGFBR2, THBD, TYRP1	0.000844028	1.68557	0.00198639	3.77524	0.0257867
hsa-miR-3929	2877	64	ADAM12, AKAP6, C3, CALCRL, CCDC68, CCDC80, CD93, CDH11, CKAP4, CTBS, CTSB, EHD3, ENDOD1, ENTPD3, ERG, ERLEC1, EVI5, FAM114A1, FNDC3B, FOSL2, GBP2, GBP4, GJA4, GLIS3, GRIA3, HEATR5A, HEG1, ICAM1, IGF1, IL18R1, ITGA1, KCTD16, LTBR, MALL, MAML2, MARCH3, MSRB3, NFKBIZ, NNMT, OSMR, PAPPA, PARM1, PDLIM5, PLA2R1, POFUT2, PPIC, PRELP, ROBO4, S1PR1, S1PR3, SBSPON, SGIP1, SLC2A10, SLC4A4, SLC6A17, SLIT3, S…	0.000852025	1.64414	0.00200074	1.12758	0.354273
hsa-miR-548u	2716	61	ADAM12, AFAP1L2, AKAP6, BDNF, CCDC68, CCDC80, CD55, CD93, CDH5, CLEC1B, COL21A1, COLEC10, CPA4, CTBS, EMCN, ENDOD1, ENTPD3, FOSL2, FOXF1, GBP3, GBP4, GLIS3, HEG1, HGF, HSPG2, HTRA1, IGF1, IL6ST, KCTD16, LAYN, MAML2, NFKBIZ, NNMT, NOX5, NXPE2, OLR1, PABPC4L, PCDH12, PPIC, PRSS35, RAB27B, RCN1, S1PR1, S1PR3, SDPR, SGIP1, SHE, SLC22A2, SLC22A3, SLC2A10, SLIT3, TBC1D8B, TBX20, TFPI2, TGFBR3, TGM2, TN…	0.000857421	1.65523	0.00200612	0.434832	0.617129
hsa-miR-3942-5p	3052	67	ABCA8, ADAM12, AKAP6, BDNF, BMP10, C10orf54, CCDC68, CD55, CD69, CDH11, CEBPD, COLEC10, DCN, DPP10, DYNLT3, EMCN, ENDOD1, ENTPD3, EVI5, F5, FIBIN, FKBP14, FN1, FNDC3B, FOSL2, GBP1, GBP2, GBP4, GBP5, GREM2, H2AFJ, HOPX, IGF1, IL18R1, IL1RL1, IL6ST, ITGA1, KCND3, KCNQ5, KCTD16, LAYN, LMCD1, LOXL4, LTBP1, MAML2, MFAP5, MSRB3, NFATC2, P4HA2, PLA2R1, PLN, PPIC, S1PR1, SARM1, SCN3A, SDPR, SLC14A1, SLC2…	0.000858129	1.62591	0.00200612	0.0927848	0.933119
hsa-miR-519e-5p	741	23	BDNF, CDKN2B, CHRM2, CHSY3, CTSB, DPP10, EHD3, GLIS3, HRH1, IGF1, KCNE4, LRRC15, MALL, SARM1, SGIP1, SLA, SPARC, SRPX2, TGFBR3, TIMP3, TTR, WNT2, ZNF469	0.000871528	2.22312	0.00203292	-4.51325	0.000313653
hsa-miR-574-5p	2435	56	ADAM12, ART4, ASAH1, ATP7B, BDKRB2, BDNF, BMP10, C15orf41, C1QTNF1, C3, CD55, CDKN2B, COL15A1, COL1A1, COL4A6, COL5A1, CSRNP1, ECE1, ENDOD1, EVI5, FAM114A1, FIBIN, FKBP10, FOSL2, GBP1, GLIS3, GREM2, HOPX, HTRA1, ICAM1, IGFBP7, IL1R1, IL33, IL6ST, ITGA1, KCNE4, KCTD16, MARCH3, NFKBIZ, NIPAL3, NOX5, NXPE2, PAPPA, PARM1, PLN, PVR, ROBO4, SARM1, SCN3A, SHE, SLA, SLC14A1, SLC6A17, SRPX2, SYNPO, TGFBR2	0.000903553	1.6885	0.00210296	1.73918	0.0041113
hsa-miR-376c-3p	2572	58	ADAM12, ADAM9, AKAP6, ALDH1L2, ART4, BCO2, CALCRL, CD55, CDH11, CDH13, CLEC1B, CLUL1, COL1A1, COLEC10, CSRNP1, CXCL14, DRAM1, EHD3, ENDOD1, ERP27, FAM46A, FKBP10, FLT1, FOSL2, GALNT5, GBP2, HRH1, HTRA1, IGF1, IGFBP3, IL33, IL6ST, ITGA1, KCNQ5, KCTD16, LRP10, MALL, NCOA7, NUCB1, PAPPA, PCOLCE2, PITX2, PLD1, PLOD2, RASGRP3, S1PR3, SBSPON, SCN3A, SELE, SGIP1, TGFBR3, TMED10, TNFAIP3, TSLP, TYRP1, VC…	0.000917842	1.65562	0.0021315	0.760657	0.671476
hsa-miR-3613-5p	1785	44	ABCA10, ADAM9, AFAP1L2, BMP10, C7, CCDC80, CDH13, CLEC1B, COL15A1, COLEC10, CSGALNACT1, DRAM1, EGFL6, ENDOD1, FKBP14, GALNT1, GBP2, HGF, HRH1, ICAM1, IGFBP3, IL1RL1, KCTD16, MATN2, MFAP5, NFATC2, PARM1, PDLIM5, PLA2R1, PPIC, PRSS35, RELN, RGS1, S1PR1, S1PR3, SBSPON, SCN3A, SGIP1, SLC4A4, STXBP6, SYT10, TGFBR2, TYRP1, UACA	0.000943958	1.79287	0.00218732	2.47268	0.00948539
hsa-miR-1292-5p	2173	51	ACVRL1, ADAM12, AKAP6, ALDH1L2, BDNF, C10orf54, C3, CD55, CDH5, CDKN2B, COLEC10, CSRNP1, CXCL14, DPP4, EGFLAM, ENDOD1, ERVV-1, FBLN2, FKBP10, FOSL2, H2AFJ, HEG1, HSPB6, IL1RL1, ITGA11, KCND3, KCNE4, KCTD16, LRRN4, MAML2, P4HA2, PAPPA, PLN, PLVAP, PVR, RELN, RSPO2, SLC6A17, STOM, SYNPO, TBX20, TGFBR2, TMED10, TMEM87B, TNFAIP3, TTR, TXNDC15, TXNDC5, TYRP1, WISP1, ZNF469	0.000956368	1.71509	0.00221121	-0.0852352	0.935954
hsa-miR-877-3p	3936	82	ABCA9, ADAM12, AFAP1L2, AKAP6, ALDH1L2, BDNF, BMP10, C10orf54, C1QTNF1, C7, CD82, CD93, CDH11, CEBPD, CHRM2, COLEC10, CREB3L1, CSGALNACT1, DRAM1, ECE1, EGFLAM, EHD3, EMCN, ERG, EVI5, FBN1, FMOD, FN1, FOXF1, GALNT5, GBP2, GGT5, HEG1, HGF, HTRA1, ICAM1, IFIT3, IFNGR1, IGF1, IL18R1, IL6ST, IL7R, ITGA1, KCND3, KCNQ5, LAYN, LRP10, LRRC32, MALL, MFI2, NFATC2, NIPAL3, NUCB1, P4HB, PAPPA, PCOLCE2, PLA2R1…	0.000984872	1.56022	0.00227212	-0.214409	0.803544
hsa-miR-369-5p	170	9	BDNF, CSGALNACT1, HEG1, KCNA3, NCOA7, P4HA3, S1PR1, SLIT3, TGFBR3	0.000988883	3.80617	0.00227638	1.71467	0.424305
hsa-miR-6516-5p	4416	90	ABCA10, ADAM12, AKAP6, ALDH1L2, ANO1, BCO2, BMP10, C15orf41, C3, CCDC80, CD55, CD93, CDH11, CDH5, CEBPD, CHRM2, CKAP4, COLEC10, CSGALNACT1, CTSB, DPP10, ECE1, EHD3, ENDOD1, EVI5, FAM114A1, FAM46A, FIBIN, FILIP1L, FKBP7, FNDC3B, FOSL2, GBP2, GLIS3, GREM2, HEG1, IGF1, IL1RL1, ITGA1, ITGA11, KCNE4, KCNQ5, KCTD16, LAYN, LOX, LRRC15, LTBR, MAML2, MARCH3, MMRN2, NID2, NNMT, NOX5, NUCB1, OLR1, OSMR, P4H…	0.000997189	1.5357	0.00229049	0.889108	0.391123
hsa-miR-135a-5p	2508	57	ABCA9, ALDH1L2, ARHGEF3, BMP10, C7, CD93, CEBPD, CLEC1B, COL4A1, COL5A1, COLEC10, DPP10, ECE1, EHD3, ENDOD1, EVI5, FIBIN, FMOD, FOSL2, GALNT1, GALNT5, GBP1, GBP2, GBP4, HEATR5A, HRH1, IL33, IL6ST, ITGA11, KCNQ5, LAYN, LMCD1, LOX, LRRC15, MFAP5, MGP, MORC4, MSRB3, NFATC2, PABPC4L, PCDH12, PLOD1, PLVAP, POSTN, PPIC, PRELP, RAB27B, RASGRP3, SGIP1, SLIT3, SYNPO, TGFBR2, TIMP3, TMED10, TYRP1, UACA, WI…	0.00105583	1.66814	0.00241991	-2.54792	0.122671
hsa-miR-4435	3974	82	ACVRL1, ADAM12, AFAP1L2, AKAP6, ART4, BMP10, C10orf54, CD55, CD82, CD93, CDH11, CDH5, CKAP4, COL16A1, COL4A6, COL5A1, COLEC10, CPQ, CTSB, CXCL1, DPP10, DRAM1, EMCN, ENDOD1, ERP27, F5, FAM114A1, FKBP14, FN1, FNDC3B, GALNT5, GBP1, GBP2, GBP3, GBP4, GLIS3, HRH1, HSPG2, ICAM1, IL18R1, ITGA1, KCND3, KCTD16, LRP10, LRRC15, MEST, MFAP5, MSRB3, MYH15, NCOA7, NIPAL3, NUCB1, PDLIM5, POFUT2, PRCP, PVR, RAB2…	0.00106217	1.5417	0.00242914	-1.15414	0.117344
hsa-miR-361-5p	2675	60	ABCA10, ABCA8, ADAM12, ALDH1L2, ANO1, ART4, ATP7B, BDKRB2, BDNF, CALCRL, CCDC68, CCDC80, CKAP4, COL4A2, CTBS, DPP10, EHD3, EMCN, ENDOD1, ERG, EVI5, FAM46A, FLT1, FOSL2, GALNT1, GALNT5, GLIS3, HEATR5A, IGF1, IL33, IL6ST, IL7R, ITGA1, LOX, LTBP3, MATN2, NCOA7, NNMT, P4HA2, PABPC4L, PLN, PRCP, PROK1, RELN, RSPO2, SCN3A, SGIP1, SHE, SLA, SLC4A4, SPARC, STXBP6, SULF2, TBX20, TFPI, TGFBR2, TYRP1, WISP1…	0.00107727	1.65023	0.00245833	1.39607	0.0336873
hsa-miR-371a-5p	5661	110	ADAM12, AFAP1L2, AKAP6, ALDH1L2, ART4, BDNF, BMP10, C1S, C3, C7, CALCRL, CCDC80, CD55, CD93, CDH11, CDH5, CDKN2B, CHSY3, CKAP4, CLEC1B, COL16A1, COL1A1, COL1A2, COLEC10, CPA4, CSGALNACT1, CTBS, CTSB, CXCL1, DCN, ECE1, EHD3, EMCN, ENDOD1, EVI5, FAM114A1, FIBIN, FLT1, FNDC3B, FOSL2, GALNT1, GBP2, GBP4, GLIS3, H2AFJ, HEATR5A, HEG1, HOPX, HRH1, HTRA1, IFIT3, IGFBP3, IL6ST, IL7R, ITGA1, KCTD16, LINGO2…	0.00108335	1.48582	0.00246684	-3.86231	0.00270228
hsa-miR-342-5p	2230	52	ACVRL1, AKAP6, BMP10, C3, CD55, CHPF, CHSY3, COL15A1, COL4A2, COL4A6, COL5A1, CSGALNACT1, ECE1, EHD3, ENDOD1, F5, FKBP7, FOSL2, FSTL3, GALNT1, GBP2, GBP5, GFRA3, GLIS3, HRH1, IL1RL1, LRP10, LRRC32, MFI2, MORC4, MSRB3, NCOA7, NUCB1, PROK1, PVR, RRAD, S1PR1, SDF4, SHE, SLC22A3, SLC6A17, SLIT3, SRPX2, SST, ST3GAL1, TBX20, TGFBR2, TGFBR3, TGM2, THBD, TIMP3, TMED10	0.00109515	1.7051	0.00248834	1.27301	0.0401368
hsa-miR-196a-5p	1288	34	ABCA9, AKAP6, ART4, ASAH1, BCO2, CDH11, CLEC2B, COL15A1, COL1A1, CREB3L1, CSRNP1, EHD3, EMCN, FAM46A, FKBP14, FOSL2, GALNT5, GBP1, IGF1, IGFBP3, IL6ST, KCNQ5, MYH15, OSMR, PAPPA, S1PR1, SARM1, SCN3A, SLC2A10, STXBP6, TBX20, TGFBR2, TGFBR3, TIMP3	0.00113294	1.90283	0.00256865	6.08173	6.8611e-06
hsa-miR-221-3p	1392	36	ADAM12, ADAM9, AKAP6, ALDH1L2, CD55, CD93, CEBPD, CHRM2, CRHBP, DPP10, EGFLAM, EHD3, ENTPD3, GREM2, HEG1, HRH1, ICAM1, IGF1, ITGA1, KCND3, KCTD16, MEST, NNMT, NXPE2, SELE, SGIP1, SLC22A3, SRPX2, SVEP1, SYNPO, SYNPO2L, TGFBR2, TGFBR3, TIMP3, TYRP1, VCAM1	0.00114776	1.86676	0.00259495	1.29311	0.044969
hsa-miR-103a-3p	3219	69	ADAM12, ARHGEF3, ARSI, BMP10, BMP6, C7, CCDC80, CD69, CDH13, CDH5, CDKN2B, CHRM2, COL16A1, COL1A1, COL5A1, CTBS, DPP10, EHD3, ENDOD1, ERG, ERVV-2, F5, FAM46A, FBN1, FOSL2, GBP4, GFRA3, GLIS3, HEATR5A, IGFBP3, IL18R1, IL1R1, IL6ST, IL7R, ITGA1, ITGA11, KCND3, KCNQ5, KCTD16, LRRC15, LRRC32, MYH15, NFATC2, NOX5, OLR1, P4HA2, P4HA3, PLD1, POFUT2, PRELP, PVR, RAB27B, S1PR1, SARM1, SCN3A, SLC6A17, ST3G…	0.00114947	1.58502	0.00259495	1.01743	0.0933707
hsa-miR-6775-3p	1717	42	ACVRL1, ADAM12, ALDH1L2, ARHGEF3, BDNF, CCDC80, CDH11, CDH5, COL1A1, CSRNP1, CTSB, DLL4, FKBP10, GALNT5, GBP4, HTRA1, HTRA3, IL18R1, IL1R1, IL1RL1, KCND3, KCTD16, LRRC15, LTBP3, MARCH3, NUCB1, OSMR, PAPPA, PDLIM5, PLVAP, PRCP, PVR, SDF4, SLA, SLC2A10, SLIT3, SYNPO2L, TBX20, TBX4, TGM2, TNFRSF9, TRIM8	0.00115867	1.77211	0.00261012	-0.375528	0.674632
hsa-miR-3591-5p	2576	58	AKAP6, C7, CD93, CEBPD, CHRM2, COL4A1, DCN, DPP10, EGFLAM, EHD3, ENDOD1, EVI5, FAM114A1, FIBIN, FKBP14, FLT1, FN1, FNDC3B, FOSL2, GBP2, GREM2, H2AFJ, IGF1, IL1R1, IL33, IL6ST, ITGA1, KCNQ5, KCTD16, LTBR, LUM, MAML2, MATN2, NFKBIZ, NNMT, PAPPA, PITX2, PLN, PRCP, RAB27B, SCN3A, SGIP1, SHE, SLA, SLIT3, SRPX2, ST3GAL1, SYNPO2L, TBC1D8B, TBX4, TFPI2, TGFBR2, TGM2, TIMP3, TMED10, TTR, UACA, WIPI1	0.00121088	1.65265	0.00272188	0.724714	0.694521
hsa-miR-5587-5p	2745	61	ABCA10, AKAP6, BCO2, BDKRB2, C3, CD55, CD69, CD93, CKAP4, COL1A1, COL5A1, CPA4, CSRNP1, DRAM1, EHD3, ENDOD1, ERVV-1, EVI5, FAM163B, FKBP14, FKBP7, FMOD, FN1, FNDC3B, GBP5, GFRA3, GLIS3, HEATR5A, HEG1, HOPX, IGF1, IL1R1, IL6ST, ITGA1, ITGA11, KCND3, KCNE4, KCNQ5, NFATC2, NOX5, NUCB1, P4HB, PARM1, PCDH12, PPIC, PVR, RAB27B, S1PR1, S1PR3, SLA, SLIT3, SMCO3, SYNPO2L, TFPI, TGFBI, TGFBR3, TIMP3, TMEM8…	0.00122716	1.63485	0.0027526	-0.378486	0.764576
hsa-miR-4461	2749	61	ABCA10, ADAM12, ADCY4, AKAP6, ASAH1, ATP7B, BIK, C7, CD55, CDH11, CDKN2B, CHSY3, CKAP4, CLEC1B, COL15A1, COL3A1, COL5A1, COLEC10, CSRNP1, CTBS, CTSB, EHD3, EMCN, ENDOD1, EVI5, FAM114A1, FAM163B, FIBIN, GBP5, IL6ST, ITGA11, KCND3, LAYN, LMCD1, LOX, LTBR, MAML2, NFATC2, NFKBIZ, PABPC4L, PDLIM5, PLN, PPIC, PRCP, RAB27B, RASGRP3, SCN3A, SGIP1, SHE, SLC22A3, SLC46A3, SRPX2, SYNPO, TBX20, TGFBR2, TGM2,…	0.00123563	1.63208	0.00276572	-0.588049	0.490563
hsa-miR-1285-3p	1755	43	ALDH1L2, ART4, ATP7B, C3, C7, CCDC68, CD93, CKAP4, COL1A1, COL4A5, COL5A1, CPA4, ERVV-1, FAM163B, FIBIN, FKBP14, FOSL2, HEATR5A, IL6ST, ITGA1, KCND3, KCNE4, LRRC32, LTBR, MFI2, MYH15, NIPAL3, PDLIM5, PLN, PLXNB3, RSPO2, S1PR1, SARM1, SBSPON, SHE, SLC2A10, ST3GAL1, TGFBR2, TGM2, TNFRSF9, TTR, TXNDC15, TXNDC5	0.00124894	1.77809	0.00278957	0.0373426	0.964134
hsa-miR-589-5p	2929	64	ABCA8, ABCA9, AKAP6, ARSI, ASAH1, ATP7B, BDNF, BMP6, C10orf54, CD55, CD82, CD93, CDH11, CHRM2, CLEC1B, COL1A1, COLEC10, CREB3L1, CTBS, DCN, EHD3, ENDOD1, ERLEC1, EVI5, FAM163B, FAM46A, FKBP14, FKBP7, FOSL2, GBP2, HEATR5A, HEG1, HSPG2, IFIT3, IL6ST, KCTD16, LRP10, LRRC15, LRRC32, LTBR, MARCH3, MASP1, MMRN2, NCOA7, NFATC2, NOX5, NUCB1, OLR1, PABPC4L, PAPPA, PPIC, PROK1, PTGS2, SBSPON, SGIP1, SLC46A…	0.00125995	1.60986	0.0028082	1.41205	0.034554
hsa-miR-3691-5p	2153	50	ABCA10, ABCA8, AKAP6, ANO1, BDKRB2, BDNF, CD55, CDH13, CDH5, CHSY3, COL1A1, COL1A2, COLEC10, DPP10, ECE1, EHD3, ENDOD1, F5, FAM46A, FKBP10, FN1, GBP1, GREM2, HTRA1, HTRA3, IGF1, IL1R1, IL6ST, IL7R, ITGA1, ITGA11, LMCD1, LRP10, NNMT, NUCB1, OLR1, PLD1, PVR, S1PR3, SARM1, SGIP1, SLA, SOD3, SRPX2, SYNPO, TGFBR2, TIMP3, TSPAN5, TYRP1, WNT2	0.00129147	1.69214	0.00287237	-0.217702	0.831013
hsa-miR-665	5004	99	ABCA9, ACVRL1, ADAMTSL5, AFAP1L2, ALDH1L2, ATP7B, BMP10, C1QTNF1, C3, C7, CCDC68, CCDC80, CD55, CD82, CDH11, CDH13, CDKN2B, CEBPD, CHRM2, CKAP4, COL5A1, COLEC10, CPZ, CREB3L1, CSGALNACT1, CSRNP1, CTBS, CXCL14, DLL4, DRAM1, ECE1, EHD3, ENTPD3, EVI5, FAM114A1, FAM46A, FIBIN, FKBP10, FKBP14, FLT1, FOXF1, FSTL3, GBP4, GJA4, HEG1, HGF, HRH1, HSPG2, HTRA3, IGFBP3, IL1R1, IL7R, ITGA1, KCNQ5, KCTD16, LOX…	0.0013289	1.49746	0.00294638	-0.980412	0.504926
hsa-miR-96-5p	1042	29	ACVRL1, ADAM9, ART4, BDNF, C7, CHPF2, COL4A1, COL4A2, COL5A1, CSGALNACT1, ENDOD1, GBP1, ITGA1, KCND3, KCNE4, KCTD16, LOXL4, MASP1, MMRN2, NNMT, PRCP, PTGS2, PVR, RASGRP3, SCN3A, SELE, TBX20, TGFBI, TXNDC15	0.00133035	1.99847	0.00294638	-1.81266	0.0278144
hsa-miR-1185-1-3p	1890	45	ABCA10, ALDH1L2, ANO1, BDNF, CCDC68, CCDC80, CFI, CLEC1B, COL15A1, COL4A1, DRAM1, ERG, FAM114A1, FBLN5, FKBP14, FKBP7, FNDC3B, FOSL2, GBP2, GBP5, GGT5, IGF1, IL6, KCTD16, LRRC32, LTBP1, MGP, MORC4, NCOA7, NFKBIZ, NIPAL3, PDLIM5, PITX2, RSPO2, SHE, SLC2A10, SLC4A4, STXBP6, TFPI, TMED10, TNFRSF9, TSLP, TSPAN5, WNT2, ZNF804A	0.00133731	1.7274	0.00295556	-1.38873	0.31796
hsa-miR-5701	3156	68	ABCA10, ADAM9, AFAP1L2, AKAP6, ARHGDIB, ASAH1, BMP10, C1S, CALCRL, CCDC80, CDH11, CHSY3, CLEC1B, COL3A1, COLEC10, CTBS, ENDOD1, FAM114A1, FAM46A, FBN1, FKBP14, FNDC3B, GALNT1, GBP4, GGTLC2, GREM2, H2AFJ, HGF, IFIT3, IGF1, IL1RL1, IL33, IL7R, KCNA3, LOX, LRRC15, LTBP3, LTBR, LUM, MARCH3, MSRB3, NCOA7, NXPE2, PABPC4L, PARM1, PDLIM5, PLN, PTGS2, RELN, S1PR1, SARM1, SDPR, SGIP1, SHE, SLC22A2, SLC22A3…	0.0013509	1.59253	0.00297935	-1.09585	0.271491
hsa-miR-5094	2649	59	ADAM12, ART4, BDKRB2, C3, CCDC68, CCDC80, CDKN2B, COL4A1, CTBS, CTSA, CTSB, ECE1, EGFLAM, EHD3, EVI5, FILIP1L, FLT1, FNDC3B, FOSL2, GALNT1, GBP1, GBP3, GBP5, GLIS3, HEATR5A, HSPG2, IL18R1, IL6ST, KCNQ5, KCTD16, LOX, LTBP3, MALL, MARCH3, MATN2, NIPAL3, OLR1, P4HA2, PABPC4L, PLA2R1, PLN, POFUT2, PROK1, RAB27B, RCN1, S1PR3, SBSPON, SGIP1, SHE, ST3GAL1, SULF2, SYNPO2L, SYT10, TFPI, TRIM8, TSLP, TTR, …	0.00139148	1.63439	0.00306241	-1.01821	0.154274
hsa-miR-1273h-5p	1674	41	BMP1, BMP10, C1QTNF1, CD82, CDH13, CHPF, CKAP4, COL4A2, CTSA, DLL4, FAM114A1, FNDC3B, GBP2, GBP4, HEATR5A, HTRA1, IGF1, ITGA1, KCNA3, KCNQ5, KCTD16, LMCD1, LTBP3, NFATC2, NFKBIZ, OSMR, PCDH12, PLA2R1, PLVAP, POFUT2, ROBO4, SBSPON, SDF4, SLC4A4, SLC7A4, SLIT3, SULF2, SYNPO, TPST1, TXNDC15, VCAM1	0.00142684	1.77189	0.00313369	-0.262107	0.835978
hsa-miR-138-1-3p	3011	65	ABCA10, ADAM12, ALDH1L2, BMP6, C1S, C7, CD55, CD69, CDH13, CDKN2B, CEBPD, CHSY3, CLUL1, COL4A6, CPA4, CSGALNACT1, CTSB, DRAM1, ECE1, EHD3, EMCN, ENDOD1, ERG, ERVV-1, ERVV-2, EVI5, GBP2, GBP4, GREM2, HGF, IL1R1, IL6ST, IL7R, ITGA1, ITGA11, LRP10, MAML2, MORC4, PABPC4L, PDLIM5, PLD1, PLN, POFUT2, PRCP, RAB27B, RASGRP3, S1PR1, SARM1, SBSPON, SGIP1, SHE, SLC22A2, SLC4A4, SPARC, SRPX2, STOM, SULF2, SY…	0.00145606	1.58931	0.0031912	-0.439621	0.709171
hsa-miR-491-5p	2838	62	ADAM12, ANO1, BMP10, CCDC80, CD55, CDH11, CEBPD, CKAP4, COL1A1, COL4A2, COL4A6, COL5A1, COLEC10, CSRNP1, ENDOD1, EVI5, F5, FAM114A1, FAM163B, FIBIN, FKBP10, FOXF1, GBP4, GLIS3, GREM2, H2AFJ, HEG1, HRH1, IL1R1, IL1RL1, KCND3, KCTD16, LAMB2, LAYN, LRP10, LRRC15, LRRN4, LTBP1, MARCH3, MEST, MORC4, MYH15, ODF3B, P4HA3, PCDH12, PDLIM5, PRELP, PVR, RAB27B, S1PR3, SLC14A1, SLC2A10, SLIT3, SRPX2, STXBP6,…	0.00146157	1.60489	0.0031936	0.51859	0.550697
hsa-miR-3907	2212	51	ACVRL1, ALDH1L2, ANO1, ARSI, BCO2, BDKRB2, BMP10, C3, CD55, CDKN2B, CEBPD, CHRM2, CHSY3, CLEC1B, COLEC10, CSGALNACT1, CSRNP1, ECE1, FAM114A1, FKBP7, FOSL2, GBP2, GBP4, GREM2, IGF1, IL1R1, ITGA11, KCND3, KCTD16, LRRC15, LRRC32, MASP1, NOX5, OSMR, P4HA2, PAPPA, PARM1, PLA2R1, PPIC, PRELP, PROK1, RSPO2, SARM1, SLA, SLC2A10, SPARC, SUSD2, TDO2, TGFBI, TMED10, TNFRSF9	0.00146323	1.68079	0.0031936	1.40094	0.306086
hsa-miR-296-5p	2062	48	ADAM12, ALDH1L2, BDKRB2, C10orf54, C1QTNF1, C3, CD93, CDH5, CEBPD, COLEC10, CTSA, DLL4, FAM163B, FLT1, FOSL2, FSTL3, GBP4, GJA4, HEG1, HSPG2, HTRA1, HTRA3, IFIT3, IL1RL1, LRRC32, MARCH3, MASP1, MFI2, NIPAL3, NOX5, P4HA2, P4HB, PLVAP, POFUT2, PVR, RRAD, SARM1, SIL1, SRPX2, SYNPO, TGFBR3, TGM2, TIMP3, TRIM8, TSLP, TTR, WISP1, WNT2	0.00147749	1.69167	0.00321806	-0.809801	0.16504
hsa-miR-652-5p	1942	46	AKAP6, BDKRB2, BMP10, BMP6, CCDC80, CD93, CHSY3, EHD3, ENDOD1, FBLN2, FBN1, FNDC3B, FOSL2, HRH1, HTRA1, IL6ST, ITGA1, KCND3, KCNE4, KCNQ5, LRP10, LRRC15, LRRN4, LTBP1, MFAP5, NFATC2, NIPAL3, PABPC4L, PLD1, PLOD2, PPIC, PRELP, RAB27B, RSPO2, SELE, SGIP1, SLC22A3, SLIT3, STXBP6, SYNPO, TBX20, TGFBR3, TIMP3, TSLP, TTR, WISP1	0.00148723	1.72	0.00323257	1.76207	0.132689
hsa-miR-193a-3p	1832	44	ACVRL1, AKAP6, ARSI, CDH5, CEBPD, CHRM2, COLEC10, CSRNP1, DLL4, DRAM1, F5, FAM46A, FIBIN, FLT1, FN1, FSTL3, GALNT1, GBP4, HSPB6, ITGA11, KCND3, KCNQ5, KCTD16, LOXL4, NFATC2, NOX5, PCDH12, PDLIM5, RAB27B, RGS1, RRAD, SARM1, SLC6A17, ST3GAL1, SULF2, SYNPO2L, TGFBI, TGFBR2, TIMP3, TNFAIP3, TNFRSF9, TYRP1, UACA, WISP1	0.0015619	1.74165	0.00338787	0.766459	0.517769
hsa-miR-625-3p	2553	57	ADAM12, AKAP6, ALDH1L2, ART4, CALCRL, CCDC68, CD55, CDH11, CHRM2, CHSY3, CTBS, ENDOD1, ENTPD3, ERLEC1, EVI5, FAM114A1, FAM46A, FIBIN, FKBP7, FOSL2, GALNT1, GALNT5, GBP2, GBP4, HGF, IGFBP3, ITGA1, KCTD16, LAYN, LMCD1, LOX, MEST, MYH15, NOX5, OLR1, OSMR, P4HA2, PABPC4L, PARM1, PDLIM5, PPIC, PRCP, PSG4, PVR, RAB27B, SGIP1, SHE, SLC4A4, SNCAIP, TFPI, TMEM87B, TSLP, TYRP1, UACA, VCAM1, WIPI1, ZNF804A	0.00157674	1.63425	0.00341302	-0.304628	0.755715
hsa-miR-888-5p	3473	73	ADAM12, ALDH1L2, ASAH1, C1S, CCDC68, CD55, CD93, CKAP4, COL21A1, COL4A5, COLEC10, CPA1, CPA4, CSGALNACT1, CTBS, DPP10, DPP4, EHD3, ENDOD1, ERG, EVI5, FBN1, FKBP14, FLT1, FNDC3B, FOXF1, H2AFJ, HRH1, IL33, IL6ST, ITGA1, ITGA11, KCNQ5, KCTD16, LAYN, LOX, LUM, MARCH3, NFKBIZ, NIPAL3, OLR1, PARM1, PLA2R1, PLD1, PLN, POSTN, RAB27B, RASGRP3, RELN, RSPO2, S1PR1, SELE, SGIP1, SLC22A3, SLC2A10, SLC46A3, SL…	0.00159853	1.55696	0.00345309	2.17379	0.486533
hsa-miR-671-5p	3079	66	ADAM9, AKAP6, ANO1, ARSI, ATP7B, BMP10, C10orf54, C15orf41, C1QTNF1, CCDC80, CD55, CD93, CDKN2B, COLEC10, DLL4, ENDOD1, EVI5, FAM163B, FIBIN, FLT1, FOSL2, GBP5, GGTLC2, GJA4, GLIS3, HEG1, HTRA3, IL1R1, IL33, ITGA1, KCND3, KCNE4, KCTD16, LRP10, LRRC15, MAML2, MFI2, MMRN2, MYH15, NOX5, NUCB1, P4HA2, PLA2R1, PLD1, PLOD1, PRELP, PVR, S1PR1, S1PR3, SARM1, SCN3A, SHE, SLC22A2, SLC22A3, SLC46A3, SLIT3, …	0.00161228	1.5783	0.00346854	-0.412012	0.568633
hsa-miR-642a-3p	3079	66	ADAM12, ART4, BDKRB2, BDNF, BMP10, C7, CALCRL, CCDC80, CD69, CD93, CDH13, CDH5, CHSY3, CKAP4, COL1A1, COL5A1, CPA4, CTBS, ECE1, ENDOD1, EVI5, FAM163B, FKBP7, FNDC3B, FOSL2, GBP5, HEATR5A, HGF, HOPX, IL1R1, IL1RL1, IL6ST, ITGA1, LINGO2, LMCD1, MALL, MARCH3, MFI2, NIPAL3, NOX5, NUCB1, OLR1, P4HA2, PAPPA, PDLIM5, PRELP, PTGS2, RELN, SGIP1, SHE, SLC22A3, SLC46A3, SLC4A4, SLC6A17, SLIT3, ST3GAL1, SYNP…	0.00161228	1.5783	0.00346854	2.34946	0.0317213
hsa-miR-584-5p	2113	49	AKAP6, ALDH1L2, ATP7B, BDNF, BMP6, CALCRL, CCDC68, CCDC80, CDH13, CHRM2, CSGALNACT1, CTSB, DYNLT3, EHD3, F5, FKBP10, FLT1, FMOD, FNDC3B, FOXF1, GALNT5, GBP2, IFIT3, IGF1, IL1RL1, IL33, IL6ST, ITGA1, KCND3, KCTD16, LOX, MAML2, MFAP5, NCOA7, P4HA2, PAPPA, PDLIM5, PLA2R1, PSG4, PVR, ROBO4, SGIP1, SLC2A10, SLIT3, TBC1D8B, TBX20, TGFBI, TYRP1, WIPI1	0.00161964	1.68688	0.00347726	1.13517	0.254664
hsa-miR-214-5p	3720	77	ABCA10, ACVRL1, ADAM12, ADAMTSL5, AKAP6, ALDH1L2, ATP7B, C3, C7, CCDC80, CD55, CDH11, CDH13, CKAP4, CLEC1B, CLEC2B, COL1A1, COL4A2, COLEC10, CTBS, CXCL14, DLL4, ECE1, EHD3, ENDOD1, ENTPD3, FAM163B, FAM46A, FMOD, FNDC3B, FOSL2, FOXF1, GBP2, GBP4, HEG1, HSPG2, IGF1, KCNE4, LRP10, MARCH3, MFI2, NFATC2, NFKBIZ, NNMT, NOX5, OSMR, P4HA2, PCDH12, PLA2R1, PLD1, POFUT2, PRCP, PROK1, PVR, RAB27B, RGS1, S1P…	0.00167288	1.53673	0.00358426	2.38803	0.0496166
hsa-miR-1287-5p	2916	63	ABCA10, ADAM12, ASAH1, BDKRB2, BDNF, BIK, BMP10, C1S, C3, C7, CEBPD, CHRM2, CLEC1B, COL4A2, COLEC10, ECE1, EHD3, ENTPD3, EVI5, F5, FBN1, FOSL2, GALNT1, GBP4, HEATR5A, HSPG2, ICAM1, IL1RL1, IL7R, KCND3, KCNQ5, KCTD16, LAYN, LRP10, LRRC32, MALL, MORC4, NFATC2, NIPAL3, NNMT, NOX5, PABPC4L, PAPPA, PLA2R1, POFUT2, PRSS35, PVR, SARM1, SDPR, SELE, SLA, SLC2A10, SLC6A17, SLIT3, STOM, SULF2, TBX20, TGFBR2…	0.00168004	1.58633	0.00359228	1.69978	0.0283662
hsa-miR-365a-5p	2576	57	ACVRL1, BCO2, BMP10, C1QTNF1, C1S, C3, C7, CD55, CDKN2B, COL16A1, COL1A1, COL3A1, COL5A1, CSRNP1, EGFLAM, EVI5, FAM114A1, FKBP14, GBP4, GLIS3, GREM2, HGF, HRH1, IGF1, IL7R, KCND3, LAYN, LOX, LOXL4, LRP10, MAML2, NNMT, P4HA2, PAPPA, PDLIM5, PRCP, PRELP, PROK1, RCN3, S1PR1, S1PR3, SARM1, SBSPON, SPARC, ST3GAL1, SYNPO2L, TFPI2, TGFBI, TNFAIP3, TNFRSF9, TRIM8, TTR, TXNDC5, TYRP1, UACA, WIPI1, YIPF5	0.00169057	1.61739	0.00360747	-0.432522	0.674763
hsa-miR-653-3p	3959	81	ACVRL1, ADAM12, AFAP1L2, AKAP6, ALDH1L2, ART4, C7, CCDC80, CD55, CDH11, CHRM2, COL5A1, COLEC10, CPA4, DPP10, DRAM1, EHD3, EMCN, ENDOD1, ENTPD3, ERG, FAM163B, FAM46A, FIBIN, GALNT5, GBP2, GLIS3, HEG1, HGF, ICAM1, IFIT3, IGF1, IL1RL1, IL6ST, IL7R, ITGA1, ITGA11, KCND3, KCNQ5, KCTD16, LRP10, LRRC15, MARCH3, MASP1, MFAP5, MSRB3, NIPAL3, NOX5, OLR1, OSMR, P4HA2, PARM1, PCDH12, PDLIM5, PLA2R1, PLD1, PO…	0.00169626	1.52336	0.00361228	-2.77481	5.54342e-05
hsa-miR-654-3p	2965	64	ABCA10, AKAP6, ASAH1, C7, CCDC68, CCDC80, CD55, CD69, CDH13, CDH5, COL15A1, COLEC10, CPZ, CSGALNACT1, EHD3, ENDOD1, ENTPD3, ERLEC1, FAM114A1, FIBIN, FKBP14, FKBP7, FLT1, FN1, FOSL2, GBP4, HEG1, HGF, HRH1, ICAM1, IGFBP7, IL1R1, ITGA1, KCND3, KCNQ5, KCTD16, MAML2, MMRN2, MORC4, MYH15, NCOA7, NFATC2, NIPAL3, NNMT, NOX5, OSMR, PAPPA, PARM1, PCDH12, PDLIM5, PLA2R1, PLN, PLVAP, PRELP, RCN1, S1PR1, SLC2…	0.00177545	1.58685	0.00377328	-1.49573	0.191447
hsa-miR-943	2465	55	ADAM12, ADAMTSL5, AKAP6, ART4, CCDC68, CD55, CDH5, COL4A6, COLEC10, CSRNP1, CTBS, EHD3, ENDOD1, ERG, ERVV-2, F5, FIBIN, FKBP10, FKBP14, FOSL2, GALNT1, GBP2, GJA4, H2AFJ, HEG1, HTRA1, IL6ST, ITGA1, LOX, LOXL4, LRRC15, LTBR, NOX5, NUCB1, P4HA3, PABPC4L, PAPPA, PLA2R1, POFUT2, PROK1, RAB27B, SHE, SLC14A1, SLC22A3, SLC46A3, SLC4A4, SLIT3, SRPX2, STXBP6, SULF2, TBC1D8B, TBX20, TIMP3, TSPAN5, TYRP1	0.00182747	1.62836	0.00387601	0.143077	0.903501
hsa-miR-585-5p	2175	50	ADAM12, ARHGEF3, CCDC80, CD55, COL1A2, COL21A1, COL3A1, COL5A1, CRHBP, CSRNP1, CTSB, DPP10, EHD3, ERG, EVI5, FAM46A, FNDC3B, GBP5, HEATR5A, HEG1, HRH1, HSPB6, IL1R1, LAYN, LRRC15, MAML2, MATN2, MFI2, MSRB3, NCOA7, NID2, NIPAL3, NNMT, NOX5, PDLIM5, PLA2R1, PLD1, PPIC, PTGS2, PVR, RELN, RGS1, SGIP1, TBC1D8B, TFPI, TNFRSF9, TYRP1, UACA, VCAM1, WISP1	0.00186044	1.67275	0.003938	2.83619	0.000934797
hsa-miR-26a-5p	3196	68	ADAM12, AKAP6, ANO1, BCO2, BMP10, C3, C7, CCDC80, CD55, CD93, CDH11, CDKN2B, COL1A2, COL4A2, COL5A1, CTSB, DPP4, DRAM1, EGFLAM, EHD3, ENTPD3, F5, FN1, FNDC3B, FOSL2, GALNT1, GLIS3, GREM2, HEATR5A, HEG1, IGF1, IL1R1, IL6, IL6ST, KCNE4, KCTD16, LAYN, LOX, LRP10, LTBP1, LUM, MAML2, MFAP5, NOX5, NUCB1, PABPC4L, PAPPA, PDLIM5, PLOD2, POFUT2, PRSS35, PTGS2, PVR, RAB27B, RASGRP3, S1PR1, SGIP1, SLA, STOM…	0.00188689	1.5688	0.00398596	0.981847	0.163631
hsa-miR-512-3p	4098	83	ABCA9, AFAP1L2, AKAP6, ALDH1L2, ARHGEF3, ART4, ATP7B, BDKRB2, C10orf54, C1QTNF1, C3, CCDC80, CD82, CD93, CHRM2, CKAP4, COL4A2, COLEC10, CRHBP, CTBS, CTSB, DRAM1, ECE1, EHD3, ENDOD1, FAM114A1, FBN1, FMOD, FNDC3B, FOSL2, GALNT5, GBP4, GREM2, HEATR5A, HEG1, HOPX, HSPG2, HTR2B, ICAM1, IFIT3, IGF1, IL18R1, IL1R1, IL6ST, ITGA1, KCND3, KCNQ5, LAYN, LOX, LRP10, LRRC32, LUM, MAML2, MASP1, MMRN2, NCOA7, NI…	0.00196001	1.50846	0.00413212	-4.84914	1.42928e-05
hsa-miR-3607-5p	3048	65	ABCA8, ALDH1L2, ARSI, BDNF, C10orf54, C7, CALCRL, CCDC68, CCDC80, CD55, CDH11, CDKN2B, CHSY3, COL1A1, COL5A1, COLEC10, DCN, DPP10, EGFLAM, EHD3, ENDOD1, ERLEC1, ERP27, EVI5, F5, FBN1, FKBP14, FOSL2, GBP1, GBP3, HEATR5A, HEG1, ICAM1, IFIT3, IGF1, IL1R1, ITGA1, ITGA11, KCND3, KCNE4, KCTD16, LAYN, LOX, LRRC15, LTBP3, LTBR, MSRB3, MYH15, NIPAL3, PABPC4L, PDLIM5, PLN, PLVAP, PRELP, PSG4, SARM1, SCN3A,…	0.00203193	1.56651	0.00427518	-0.0748996	0.9557
hsa-miR-1303	3270	69	ADAM9, AFAP1L2, AKAP6, ART4, ASAH1, ATP7B, C7, CALCRL, CCDC80, CDKN2B, COL21A1, COL4A6, COLEC10, CSRNP1, CTBS, EHD3, EMCN, ENDOD1, EVI5, FBN1, FIBIN, FLT1, FNDC3B, FOSL2, FOXF1, GALNT1, GLIS3, H2AFJ, HEATR5A, HEG1, HGF, IGF1, IL18R1, IL6ST, IL7R, ITGA1, KCTD16, LOX, LTBR, MMRN2, MSRB3, NFATC2, NFKBIZ, NID2, NIPAL3, NXPE2, PAPPA, PARM1, PLD1, PLOD2, PPIC, PTGS2, RAB27B, S1PR1, SARM1, SBSPON, SHE, …	0.00208702	1.5555	0.00438233	-0.129722	0.903501
hsa-miR-4484	2084	48	AKAP6, ANO1, ARHGEF3, C10orf54, CCDC80, CD69, CD93, CDH11, CDH5, CEBPD, CHPF, CHSY3, COL5A1, CSRNP1, DRAM1, ENDOD1, FMOD, FN1, FNDC3B, FOSL2, FOXF1, GALNT1, GALNT5, GBP4, GLIS3, H2AFJ, HEG1, HGF, HRH1, ITGA1, MASP1, NNMT, PAPPA, PDLIM5, POFUT2, PRCP, PVR, RCN1, SDPR, SELE, SGIP1, SHE, STXBP6, TGM2, TIMP3, TNFAIP3, TNFRSF9, WNT2	0.00210503	1.67153	0.00441134	-0.88497	0.241257
hsa-miR-23b-5p	2089	48	ABCA10, ADAM12, ARHGEF3, ASAH1, BMP10, C1QTNF1, CD93, CDH5, CDKN2B, COL1A1, COL4A6, COL5A1, DPP10, DPP4, ECE1, EMCN, ENDOD1, FBLN5, GALNT5, GRIA3, ITGA11, KCNE4, KCNQ5, LAYN, MARCH3, MFAP5, NNMT, NUCB1, P4HA2, PAPPA, PDLIM5, PLOD1, POFUT2, PPIC, PRELP, SARM1, SLC14A1, SLC22A2, SLC22A3, SLC4A4, SLIT3, SRPX2, SYNPO, TGFBR2, TGM2, TMED10, TNFRSF9, YIPF5	0.00213902	1.66701	0.00447367	0.715461	0.61068
hsa-miR-6798-3p	1139	30	AKAP6, ART4, BMP10, CDKN2B, COL1A1, CSRNP1, F5, FKBP7, FOSL2, IL18R1, ITGA11, KCND3, KCNE4, KCTD16, LRRC15, MORC4, PARM1, PLA2R1, PLOD1, S1PR1, SLC22A3, SLC2A10, SMCO3, SRPX2, SUSD2, SYNPO, TGFBR2, TIMP3, WNT2, ZNF469	0.00220218	1.88609	0.00459662	0.242055	0.790967
hsa-miR-545-5p	3758	77	ADAM12, AFAP1L2, AKAP6, BDNF, C1S, CALCRL, CCDC80, CD55, CHRM2, CHSY3, CKAP4, CLEC1B, COLEC10, CSGALNACT1, CTBS, CTSB, CXCL1, DPP10, EGFLAM, EHD3, ENDOD1, ENTPD3, ERG, EVI5, GALNT5, GLIS3, H2AFJ, HEATR5A, IL18R1, IL33, IL6ST, ITGA1, ITGA11, KCND3, KCNQ5, KCTD16, LOX, MARCH3, MFAP5, NCOA7, NFKBIZ, NIPAL3, NNMT, NUCB1, OSMR, P4HA2, PABPC4L, PARM1, PLA2R1, PLN, PLOD1, POSTN, PRCP, PRSS35, PVR, RAB27…	0.00225124	1.51767	0.00468972	-0.337865	0.746797
hsa-miR-4699-5p	3120	66	ADAM12, ADAM9, AKAP6, ALDH1L2, BMP10, C10orf54, C3, CCDC80, CD55, CDH13, CDKN2B, CHRM2, CHSY3, CKAP4, COL1A2, CPQ, CTBS, ECE1, EMCN, ENDOD1, ERVV-1, EVI5, FLT1, FNDC3B, FOSL2, GBP4, GLIS3, GREM2, HEG1, HGF, IGF1, IGFBP3, IL33, ITGA1, KCNQ5, KCTD16, LRP10, LRRC32, MAML2, MFAP5, MSRB3, NNMT, NXPE2, PAPPA, PDLIM5, PLA2R1, PLD1, PLOD2, PRCP, PTGS2, RCN1, S1PR1, SELE, SLC14A1, SLC22A3, SLC6A17, STXBP6…	0.00225712	1.55371	0.00469257	-0.935998	0.566899
hsa-miR-3194-5p	2939	63	ALDH1L2, BIK, BMP10, C10orf54, C3, C7, CCDC80, CD82, CDH5, CHPF, CHSY3, COL5A1, COLEC10, CTSB, CXCL1, ECE1, EHD3, ERG, FAM114A1, FAM163B, FLT1, FN1, FOSL2, FSTL3, GBP4, H2AFJ, HEG1, HGF, HSPG2, IFIT3, IL18R1, ITGA11, LAYN, LMCD1, LRP10, MASP1, NFATC2, NFKBIZ, NNMT, NOX5, NUCB1, OSMR, PLA2R1, PLN, PLXNB3, POFUT2, PROK1, PVR, RRAD, S1PR1, S1PR3, SHE, SLA, SLC2A10, SLIT3, ST3GAL1, TBX4, TGFBR2, TGM2…	0.00226333	1.57173	0.00469257	1.34478	0.424305
hsa-miR-29a-3p	1976	46	ABCA10, ADAM12, BCO2, BMP1, BMP10, C3, C7, CD55, CDKN2B, COL16A1, COL1A2, COL4A1, COL4A2, COLEC10, DPP4, EHD3, FKBP14, FNDC3B, FOSL2, GBP1, GLIS3, HSPG2, HTRA1, IL18R1, ITGA11, LOXL4, LRP10, LRRC32, LTBR, NFATC2, NID2, PARM1, PLA2R1, POFUT2, PRELP, PRSS35, SARM1, SLC6A17, SLC7A4, SPARC, SVEP1, TGFBR2, TNFAIP3, TSPAN5, TYRP1, UACA	0.00226599	1.68681	0.00469257	1.92209	0.0259009
hsa-miR-6889-3p	3340	70	ABCA10, ACVRL1, ALDH1L2, ARSI, C10orf54, C15orf41, C3, CCDC80, CD82, CD93, CDH11, CKAP4, CLEC1B, COL4A2, COL4A6, CSRNP1, CTSB, CXCL14, DPP4, ECE1, EGFL6, EGFLAM, EHD3, ENTPD3, ERG, EVI5, FAM114A1, FIBIN, FKBP10, GBP2, GBP4, GFRA3, GJA4, HEATR5A, HEG1, HGF, HRH1, HSPB6, HTRA1, IL7R, KCTD16, LMCD1, LOXL4, LRRC15, LRRC32, MALL, MGP, MSRB3, NOX5, P4HB, PAPPA, PLA2R1, PLOD1, PLXNB3, PPIC, PROK1, PVR, …	0.00228621	1.54501	0.00472513	-0.582528	0.601335
hsa-miR-6733-3p	3348	70	ABCA10, ARHGEF3, ART4, BCO2, BDKRB2, BMP10, BMP6, C10orf54, CCDC68, CD55, CDH11, CDH5, CDKN2B, CHSY3, CLEC1B, COL4A2, CSGALNACT1, CSRNP1, ECE1, EGFLAM, EHD3, ENDOD1, FIBIN, FLT1, FOSL2, FSTL3, GALNT1, GALNT5, HSPB6, ICAM1, IGFBP3, IL1RL1, KCND3, KCNE4, KCNQ5, KCTD16, LMCD1, LRRN4, MASP1, MEST, NFATC2, NIPAL3, NOX5, NUCB1, P4HA3, PABPC4L, PAPPA, PCDH12, PLD1, PRCP, PROK1, RAB27B, S1PR1, SARM1, SCN…	0.00231638	1.54057	0.00476112	0.867107	0.505882
hsa-miR-363-5p	1460	36	ABCA9, ART4, BDKRB2, CD93, CDKN2B, COL4A6, COL5A1, CSGALNACT1, FAM163B, FSTL3, GALNT5, GFRA3, HOPX, IL7R, ITGA1, LRRC15, LTBR, MARCH3, PAPPA, PDLIM5, PLA2R1, PLN, PLVAP, PVR, SBSPON, SDF4, SGIP1, SLC2A10, SLIT3, ST3GAL1, STOM, TGM2, TMEM87B, TNFRSF9, TTR, VCAM1	0.00232061	1.77161	0.00476112	-3.52008	0.000228358
hsa-miR-4685-3p	1716	41	CCDC80, CDH13, CDH5, DPP4, EHD3, ENDOD1, FAM114A1, FLT1, FSTL3, GREM2, HEATR5A, HEG1, IGFBP3, IL18R1, IL1R1, IL7R, KCND3, KCNQ5, LRRC32, LTBR, MMRN2, NIPAL3, NUCB1, P4HA2, P4HA3, PPIC, PTGS2, RAB27B, SARM1, SLC22A3, SLC4A4, SLC6A17, SLIT3, SPARC, ST3GAL1, TIMP3, TNFRSF9, TSLP, TXNDC15, UACA, VCAM1	0.00232218	1.72385	0.00476112	0.911736	0.46096
hsa-miR-1286	3130	66	ABCA9, AKAP6, ALDH1L2, ARHGEF3, ARSI, ATP7B, BMP1, BMP10, C10orf54, C15orf41, C3, CCDC68, CCDC80, COL1A1, COL5A1, COLEC10, CTBS, EHD3, ERG, FAM46A, FIBIN, FN1, FNDC3B, FOSL2, GBP5, GLIS3, H2AFJ, HEG1, HGF, ICAM1, IL1R1, ITGA1, KCNE4, KCTD16, LAYN, LRP10, LRRC15, LRRC32, MAML2, NCOA7, NFATC2, NIPAL3, PAPPA, PLOD1, PRELP, PRR16, PVR, RAB27B, RSPO2, SARM1, SLC14A1, SLC22A2, SLC22A3, SLC4A4, SLC6A17,…	0.0023225	1.54781	0.00476112	-0.367381	0.694521
hsa-miR-1271-5p	1985	46	AKAP6, ARHGEF3, BCO2, BDKRB2, C10orf54, CCDC80, CDKN2B, COL1A1, COLEC10, CREB3L1, CTBS, DCN, EVI5, FNDC3B, FOSL2, HEATR5A, HGF, IGF1, IL33, IL6ST, IL7R, LAYN, LMCD1, LOX, LRP10, LRRC15, MARCH3, NOX5, NUCB1, PAPPA, PARM1, PLA2R1, PLD1, ROBO4, S1PR1, SBSPON, SLC22A2, SLC4A4, SLC6A17, SLIT3, ST3GAL1, TGFBR2, TMED10, TNFRSF9, TSPAN5, WISP1	0.00232625	1.67822	0.00476112	1.15116	0.20936
hsa-miR-582-3p	2603	57	ABCA10, ADAM12, AKAP6, ANO1, BMP10, C10orf54, C15orf41, C3, CD55, CEBPD, CHRM2, CKAP4, COL3A1, COL4A5, COL4A6, COLEC10, CXCL14, DPP10, DPP4, ECE1, ENDOD1, ERVV-1, EVI5, FAM46A, FIBIN, FLT1, FOSL2, GBP2, GBP4, GLIS3, IGF1, IL33, KCNQ5, LMCD1, LRRC15, MAML2, NOX5, NXPE2, PAPPA, PLD1, PPIC, RAB27B, RELN, RSPO2, SHE, SLA, SLC22A3, SLC4A4, ST3GAL1, STXBP6, TBC1D8B, TBX20, TIMP3, TYRP1, VCAM1, WISP1, Y…	0.00234174	1.59799	0.00478352	1.01308	0.356211
hsa-miR-628-3p	1836	43	ACVRL1, AKAP6, BMP10, CCDC68, CD69, CD93, CLEC1B, CLEC2B, COLEC10, DCN, EGFL6, ERVV-1, EVI5, FNDC3B, GALNT1, GBP1, IGFBP3, ITGA1, KCND3, KCNQ5, KCTD16, LAYN, LOX, LRRC15, MATN2, MSRB3, PABPC4L, PARM1, PLD1, PLN, PRR16, PTGS2, PVR, RAB27B, SHE, SLC4A4, STOM, TBC1D8B, TFPI, TGFBR2, TMEM87B, TYRP1, UACA	0.00235228	1.6909	0.00479573	0.706801	0.352544
hsa-miR-641	1255	32	AFAP1L2, ARHGDIB, BMP6, CALCRL, CDH11, CDH13, CHPF2, CHSY3, COL21A1, DPP4, FLT1, GLIS3, H2AFJ, HEG1, IL6ST, KCTD16, LAYN, MSRB3, OLR1, PABPC4L, PLA2R1, PLXNB3, PRCP, PTGS2, RCN1, S1PR1, SELE, SGIP1, SLA, TIMP3, TMED10, TNFRSF9	0.00243868	1.82645	0.00496226	-0.385886	0.613532
hsa-miR-149-5p	3602	74	ACVRL1, AKAP6, ALDH1L2, ARHGEF3, BDKRB2, BMP10, C3, C7, CALCRL, CCDC68, CCDC80, CD93, CDH11, CEBPD, CHPF, CHRM2, COL16A1, COL4A6, COLEC10, CSRNP1, CTSB, DPP4, ENDOD1, ERVV-1, FAM163B, FIBIN, FSTL3, GBP2, HSPB6, HTRA1, IGF1, IL1R1, IL1RL1, IL6ST, ITGA1, ITGA11, KCND3, KCNQ5, KCTD16, LOX, LRP10, LRRC15, LRRC32, LRRN4, MAML2, MARCH3, MASP1, MFI2, MYH15, NFATC2, NOX5, PCDH12, PLN, PLXNB3, PRELP, PVR,…	0.00246303	1.51641	0.00500213	-0.0144558	0.98841
hsa-let-7g-5p	124	7	COL1A1, COL1A2, FKBP14, FN1, HGF, SLC22A3, SYNPO2L	0.00248003	4.05622	0.00502695	1.97118	0.0396128
hsa-miR-6716-3p	273	11	C3, CD93, COL1A1, COLEC10, DRAM1, EGFLAM, EVI5, FOSL2, IL6ST, P4HB, TBX4	0.00258488	2.86336	0.00522941	1.04913	0.159086
hsa-miR-16-5p	662	20	ART4, BCO2, C10orf54, C15orf41, CCDC68, DLL4, EVI5, FOXF1, HGF, IGF1, KCNE4, LUM, NFATC2, P4HA2, PABPC4L, PDLIM5, PTGS2, RSPO2, TBC1D8B, TBX20	0.00262987	2.14842	0.00531022	1.33457	0.0604195
hsa-miR-139-3p	2505	55	ADAM12, AKAP6, ALDH1L2, BDKRB2, C1QTNF1, C7, CD93, CDH5, CFI, CKAP4, COL4A1, COPZ2, CTBS, CTSB, ECE1, ERP27, ERVV-1, ERVV-2, FAM114A1, FBLN5, FLT1, FSTL3, GFRA3, GREM2, HEATR5A, HEG1, HGF, IL6ST, KCNE4, KCTD16, LAYN, LRRC15, LRRC32, MFI2, NUCB1, NXPE2, OLR1, PCDH12, PDLIM5, PRELP, RAB27B, SARM1, SDPR, SLC2A10, SRPX2, ST3GAL1, STOM, TBX20, TFPI, TGFBR2, TGFBR3, THBD, TIMP3, TTR, WNT2	0.00265314	1.59847	0.00534305	0.0781738	0.946573
hsa-miR-6769b-3p	1089	29	ANO1, ART4, BDKRB2, C1QTNF1, COL4A5, DPP10, ERP27, FIBIN, FKBP14, FSTL3, GALNT5, HEG1, HRH1, KCTD16, LRRC15, MAML2, MFAP5, NUCB1, PLA2R1, POFUT2, RRAD, S1PR3, SARM1, SELE, SLC4A4, SRPX2, TNFAIP3, VTN, WNT2	0.00265629	1.90557	0.00534305	0.561838	0.585169
hsa-miR-1915-3p	2178	49	ABCA9, ADAM12, AKAP6, ART4, ATP7B, C1QTNF1, C3, CD55, COL1A1, COLEC10, DPP10, DRAM1, ENDOD1, EVI5, F5, FAM114A1, FN1, FOSL2, GBP2, H2AFJ, HOPX, HSPG2, ICAM1, IFIT3, KCNA3, LMCD1, MAML2, MFI2, NFATC2, NFKBIZ, NOX5, P4HB, PAPPA, PCDH12, PLA2R1, PLVAP, PPIC, SLC22A2, SLC2A10, TBX20, TIMP1, TIMP3, TNFRSF9, TRIM8, TSPAN5, TTR, UACA, WNT2, ZNF469	0.00267481	1.62998	0.00537003	-1.51598	0.0874085
hsa-miR-182-3p	2681	58	ACVRL1, ADAM12, ADAM9, ARHGEF3, BMP10, BMP6, CALCRL, CCDC80, CD55, CDH11, CHRM2, CKAP4, CTSB, DPP10, DYNLT3, EGFLAM, EHD3, ENDOD1, F5, FKBP14, FLT1, FOSL2, FSTL3, GALNT1, GLIS3, HEG1, HRH1, IL7R, ITGA1, ITGA11, KCND3, KCNQ5, KCTD16, LRRC15, MYH15, NOX5, P4HB, PABPC4L, PAPPA, PARM1, PCDH12, PLA2R1, PLD1, POFUT2, ROBO4, S1PR1, SDF4, SGIP1, SLC14A1, SLC22A3, SLC46A3, SNCAIP, SPARC, TGFBI, TGFBR2, TG…	0.00269275	1.57783	0.00539575	-1.96972	0.175879
hsa-miR-1261	2382	53	ABCA9, ADAM12, AFAP1L2, BMP10, C7, CCDC80, CD55, CDH13, CHRM2, COL4A6, COLEC10, CSGALNACT1, ENDOD1, ERP27, FBN1, FIBIN, FKBP10, FLT1, FMOD, FOSL2, GBP4, HEATR5A, HEG1, HRH1, IL18R1, IL6ST, KCND3, KCTD16, LRP10, MFAP5, MMRN2, NCOA7, NFATC2, NIPAL3, NOX5, NXPE2, PAPPA, PLD1, PPIC, PRELP, RAB27B, RGS1, S1PR1, SELE, SGIP1, SLIT3, TBC1D8B, TBX20, TGFBR2, TGM2, TMED10, TNFRSF9, YIPF5	0.00283044	1.61858	0.00566087	-0.155534	0.865632
hsa-miR-7854-3p	3305	69	ADAMTSL5, AKAP6, ALDH1L2, ART4, ATP7B, BDNF, C1QTNF1, C1S, CCDC80, CD55, CHRM2, CLEC1B, COL4A6, CSRNP1, CTSB, ECE1, EHD3, ENDOD1, FAM163B, FBLN5, FKBP14, FLT1, FMOD, GBP4, GLIS3, HOPX, HSPG2, ICAM1, IL1R1, IL1RL1, IL6ST, KCND3, KCNQ5, KCTD16, LOXL4, LRP10, LTBR, MORC4, NFATC2, NIPAL3, NNMT, NOX5, OLR1, P4HB, PAPPA, PCDH12, PLA2R1, PLN, PLVAP, POFUT2, PVR, S1PR3, SARM1, SHE, SLC22A2, SLC2A10, SLC4…	0.00283883	1.53577	0.00566688	0.471102	0.673293
hsa-miR-542-3p	3738	76	ADAM9, ARHGDIB, ARSI, ART4, ATP7B, BDKRB2, BDNF, CCDC68, CCDC80, CD55, CDH11, CDH13, CDH5, CHRM2, CHSY3, CKAP4, COL3A1, COL4A1, COL4A2, COL5A1, CSRNP1, CTBS, DPP10, ECE1, EHD3, EVI5, FAM46A, FBLN5, FBN1, FLT1, FNDC3B, FOSL2, GALNT5, GBP1, GBP2, GLIS3, GREM2, HEG1, ICAM1, IGF1, KCND3, KCNE4, LRP10, LRRC32, LTBR, MAML2, NFATC2, NUCB1, OLR1, PAPPA, PLD1, PLVAP, POFUT2, PROK1, PVR, RCN3, ROBO4, SCN3A…	0.00285017	1.50129	0.00567876	3.0451	8.49371e-05
hsa-miR-6866-5p	1946	45	ACVRL1, ALDH1L2, ART4, ATP7B, C1S, C3, CCDC80, CDH11, COLEC10, CTBS, ENDOD1, FIBIN, FOXF1, FSTL3, HEG1, HGF, ITGA11, LOX, LRRC15, LTBR, NFATC2, NID2, P4HA2, PAPPA, PLA2R1, PLD1, POFUT2, PRCP, PVR, SARM1, SBSPON, SCN3A, SLC14A1, SLC22A3, SLC2A10, SLC46A3, SLC4A4, SLIT3, STXBP6, SYNPO, TBX20, TGFBR2, TSLP, TTR, TXNDC5	0.00293596	1.67179	0.00583862	0.428184	0.716275
hsa-miR-874-3p	3144	66	ABCA10, ADAM12, ANO1, BDKRB2, BMP10, C10orf54, C3, C7, CALCRL, CD93, CDH11, CHPF2, CHSY3, CLEC2B, COL4A1, COL4A2, COL5A1, COLEC10, CSRNP1, DLL4, DPP4, ECE1, EGFLAM, EHD3, ENDOD1, ENTPD3, FAM114A1, FIBIN, FKBP14, FLT1, FSTL3, GBP2, GBP5, H2AFJ, ICAM1, IL33, IL7R, KCNQ5, KCTD16, LAYN, LOX, LRP10, LTBR, MMRN2, NFATC2, NOX5, NUCB1, P4HA2, POFUT2, PPIC, PROK1, S1PR3, SARM1, SLC4A4, SLC6A17, SLIT3, ST3…	0.00300748	1.53961	0.00596794	0.0563462	0.949416
hsa-miR-140-5p	2243	50	ADAM9, AKAP6, ALDH1L2, CCDC80, CD55, CD93, CDH11, CDKN2B, CEBPD, CHRM2, COL4A1, COL4A2, CTSB, DLL4, DPP10, EHD3, ENDOD1, EVI5, FAM46A, FIBIN, FKBP10, FKBP14, FSTL3, H2AFJ, HEG1, IGF1, KCNA3, KCTD16, LINGO2, LMCD1, LRP10, NOX5, P4HA2, PLA2R1, PLD1, PROK1, RAB27B, ROBO4, S1PR1, SGIP1, SHE, SLC6A17, SLIT3, SRPX2, STOM, SULF2, TFPI2, TNFRSF9, TSPAN5, TYRP1	0.00301234	1.61527	0.00596794	1.00061	0.112745
hsa-miR-339-5p	3340	69	ABCA9, ACVRL1, ALDH1L2, ARSI, BDNF, C10orf54, C1S, CCDC68, CD93, CDKN2B, CHSY3, CKAP4, COLEC10, CPA4, CSRNP1, CTBS, CTSA, DPP10, ECE1, EHD3, ENDOD1, ERG, F5, FAM114A1, FLT1, FOSL2, FOXF1, GALNT5, GLIS3, HEG1, ICAM1, IFIT3, IL1R1, IL7R, ITGA11, KCND3, LMCD1, LRP10, LTBR, MSRB3, NFKBIZ, NOX5, NUCB1, P4HA3, PAPPA, PDLIM5, PLA2R1, PLD1, POFUT2, PRELP, PVR, SARM1, SBSPON, SCN3A, SDPR, SLC14A1, SLC6A17…	0.0030484	1.51647	0.00602803	1.08111	0.0883193
hsa-miR-4761-3p	2585	56	ABCA10, ACVRL1, ADAM12, BDKRB2, BIK, BMP1, C10orf54, C7, CCDC80, CD82, CD93, CDH5, COL1A1, COLEC10, CSRNP1, CTBS, CTSB, ECE1, ENDOD1, ENTPD3, ERG, FAM46A, FBN1, FKBP10, FNDC3B, HTRA3, IL33, IL6ST, ITGA11, KCNA3, KCNE4, KCNQ5, KCTD16, LAYN, LOXL4, MMRN2, NNMT, NOX5, NUCB1, OSMR, PLD1, PLVAP, PRSS35, PTGS2, RAB27B, S1PR1, SHE, SLC22A2, SLC6A17, SNCAIP, SRPX2, ST3GAL1, TGM2, TMED10, TMEM87B, TNFAIP3	0.00308244	1.57605	0.00608391	0.930137	0.33258
hsa-miR-4473	1433	35	ADAMTSL5, AKAP6, ARHGEF3, C10orf54, CD93, CKAP4, CTBS, ENDOD1, FBN1, FIBIN, FKBP14, FLT1, FOSL2, GREM2, HEATR5A, HSPB6, ICAM1, ITGA1, LOX, LRP10, MMRN2, NFATC2, PITX2, PLN, RAB27B, SARM1, SCN3A, SHE, SLC14A1, SRPX2, SULF2, SYNPO2L, TNFRSF9, TTR, WISP1	0.00312161	1.75064	0.00614968	3.20823	0.00126056
hsa-miR-140-3p	6	2	COL4A1, FN1	0.00313643	33.5128	0.00616733	1.07923	0.0855037
hsa-miR-874-5p	2462	54	ABCA9, ACVRL1, ADAM12, ARSI, C1QTNF1, C3, CD82, CDH11, CDKN2B, COL1A1, COL5A1, COLEC10, DLL4, EHD3, FAM163B, FBN1, FKBP10, FSTL3, GLIS3, GREM2, HEG1, IL7R, KCND3, KCNE4, KCTD16, LMCD1, LRP10, MFAP5, MFI2, NFATC2, NIPAL3, NOX5, P4HB, PARM1, PPIC, PRELP, RRAD, SARM1, SBSPON, SLC14A1, SLC4A4, SLC6A17, SRPX2, ST3GAL1, TBC1D8B, TBX4, TGFBR2, TGFBR3, TGM2, TIMP3, TNFAIP3, TNFRSF9, TTR, WNT2	0.00326555	1.59437	0.00640762	0.377886	0.590009
hsa-miR-4474-3p	2813	60	ADAM12, AKAP6, ALDH1L2, ANO1, C10orf54, CCDC80, CD93, CDH11, CDH13, COL4A6, COLEC10, DRAM1, ECE1, EHD3, ENTPD3, ERG, FNDC3B, FOSL2, GBP2, GFRA3, GLIS3, HEG1, HGF, HSPB6, HSPG2, ICAM1, IL6ST, IL7R, ITGA1, KCND3, KCNQ5, KCTD16, LRP10, LRRC15, LTBR, MFI2, NFATC2, NIPAL3, NOX5, NUCB1, OSMR, PAPPA, PARM1, POFUT2, PTGS2, RASGRP3, RELN, SARM1, SBSPON, SLA, SLC14A1, SLC22A3, SLIT3, SRPX2, ST3GAL1, SYNPO2…	0.00327081	1.55621	0.00640762	3.46409	0.00371668
hsa-miR-15a-3p	2469	54	ADAM12, AKAP6, ALDH1L2, ARSI, BMP10, C10orf54, CALCRL, CCDC80, CD82, CEBPD, CKAP4, CSGALNACT1, CSRNP1, EHD3, ENDOD1, ERVV-1, F5, FAM46A, FIBIN, FKBP14, FLT1, FOSL2, FOXF1, GBP4, GLIS3, HGF, HOPX, IL1RL1, IL33, IL6ST, KCTD16, LOXL4, LTBP3, MASP1, MORC4, MSRB3, MYH15, NOX5, OSMR, PAPPA, POFUT2, RAB27B, SHE, SLC14A1, SLC22A3, TBX4, TGFBR2, TGM2, TMED10, TNFAIP3, TSPAN5, TXNDC15, TYRP1, VCAM1	0.00331802	1.58917	0.00648803	0.795698	0.519797
hsa-miR-196a-3p	3221	67	AKAP6, ALDH1L2, BDKRB2, BMP10, C10orf54, C7, CCDC80, CHRM2, CHSY3, COL16A1, COL4A1, COL5A1, COLEC10, CPA4, CTBS, CXCL14, EHD3, ENDOD1, ERG, F5, FAM114A1, FAM46A, FILIP1L, FMOD, FNDC3B, FOSL2, GBP3, GBP4, H2AFJ, HEATR5A, HEG1, HRH1, IGFBP3, IL18R1, IL7R, KCNE4, KCTD16, LTBR, MALL, NIPAL3, NOX5, OLR1, OSMR, PDLIM5, PLA2R1, PLD1, PLN, PLOD2, POFUT2, PRELP, PVR, RSPO2, S1PR1, S1PR3, SARM1, SBSPON, SH…	0.00333141	1.52494	0.00650213	6.46282	0.00022699
hsa-miR-296-3p	2313	51	ABCA8, ABCA9, AKAP6, ALDH1L2, ASAH1, ATP7B, BMP10, CKAP4, COL4A1, COL4A5, COLEC10, CTBS, ECE1, ERG, FKBP14, FMOD, GBP2, GBP4, GBP5, GLIS3, HEATR5A, HEG1, ICAM1, ITGA1, ITGA11, KCND3, KCNQ5, LRP10, MARCH3, MATN2, NIPAL3, NOX5, PAPPA, PARM1, PLOD2, PRELP, SHE, SLC6A17, SLIT3, SMCO3, SOD3, SRPX2, ST3GAL1, STXBP6, SULF2, SVEP1, TBC1D8B, TGFBR2, TMED10, TSLP, VCAM1	0.00343593	1.59747	0.0066937	-1.04354	0.109739
hsa-miR-3944-5p	2880	61	ABCA9, ACVRL1, BCO2, BMP10, C15orf41, C1QTNF1, C3, C7, CCDC80, CDKN2B, CHRM2, COL1A2, COL4A1, COL4A6, COL5A1, COLEC10, CPA4, CTBS, CXCL1, DLL4, DRAM1, EMCN, ERG, ERP27, ERVV-1, F5, FAM114A1, FAM46A, FBN1, FKBP10, FLT1, GALNT5, GLIS3, HEG1, HSPB6, ICAM1, IL7R, ITGA11, KCTD16, LRRC15, LRRC32, NOX5, P4HB, PAPPA, PARM1, PLD1, PVR, RAB27B, RSPO2, S1PR1, S1PR3, SARM1, SCN3A, SLA, SLC22A3, SLC6A17, SLC7…	0.0035931	1.54555	0.00698695	-0.244131	0.903501
hsa-miR-1224-5p	3289	68	ACVRL1, ADAM12, AKAP6, ALDH1L2, C1QTNF1, C3, C7, CALCRL, CCDC80, CD93, CDH11, CHRM2, CHSY3, CLEC2B, COL4A6, COLEC10, CSRNP1, CTBS, DPP10, EHD3, ENDOD1, ERLEC1, FAM163B, FIBIN, FNDC3B, FOSL2, GALNT1, GBP2, GFRA3, GREM2, GRIA3, HGF, HRH1, HTRA3, ICAM1, IGF1, ITGA1, LMCD1, LRP10, LRRC15, LUM, MYH15, NFATC2, NIPAL3, NUCB1, PITX2, PLA2R1, PLN, PLOD2, POFUT2, PPIC, ROBO4, S1PR1, SBSPON, SHE, SLC46A3, S…	0.00361436	1.5159	0.00701532	1.31862	0.424305
hsa-miR-1254	2705	58	ACVRL1, AKAP6, ART4, BMP10, C10orf54, CD55, CD82, CD93, CDH13, ECE1, ENTPD3, FKBP14, FLT1, FNDC3B, GALNT5, GGT5, GJA4, GLIS3, HEG1, HRH1, HTRA1, HTRA3, IL6ST, LAYN, LMCD1, LRP10, LRRC32, MARCH3, MGP, MORC4, MSRB3, NCOA7, NOX5, NUCB1, OLR1, OSMR, PARM1, PCDH12, PLA2R1, PLOD1, PLXNB3, PPIC, PRELP, RELN, SBSPON, SGIP1, SLA, SLC22A3, SLC46A3, SLC6A17, SLIT3, ST3GAL1, TBX4, TFPI, TGFBI, TGFBR3, TIMP3,…	0.0036458	1.56157	0.00706331	-0.935025	0.189162
hsa-miR-556-5p	2198	49	ALDH1L2, C1S, CCDC68, CCDC80, CD55, CDKN2B, CKAP4, COL21A1, CSRNP1, CTSB, DCN, ECE1, ENDOD1, FBN1, FIBIN, FMOD, FNDC3B, GALNT1, GBP2, GBP4, KCTD16, LRRC15, MASP1, MORC4, MSRB3, NCOA7, NFKBIZ, POFUT2, PRSS35, PVR, RAB27B, RASGRP3, RELN, RRAD, SGIP1, SLA, SPARC, SRPX2, ST3GAL1, SYNPO, SYT10, TBC1D8B, TGFBI, TGM2, TMEM87B, TNFRSF9, TTR, WISP1, YIPF5	0.00366731	1.61316	0.00709193	-1.05995	0.215124
hsa-miR-2114-5p	3110	65	ATP7B, BDKRB2, BMP10, CCDC80, CD93, CDH11, CHSY3, CKAP4, COL5A1, COLEC10, CREB3L1, DPP4, EHD3, ENDOD1, ERG, EVI5, FAM114A1, FAM46A, FBLN2, FNDC3B, FOXF1, GBP2, GBP4, GLIS3, HSPG2, IGF1, IGFBP3, IL7R, ITGA11, KCNE4, LRP10, MALL, MASP1, MORC4, MYH15, NCOA7, NNMT, P4HA2, PDLIM5, PLD1, PLOD1, POFUT2, PVR, S1PR1, SARM1, SBSPON, SELE, SHE, SLA, SLC14A1, SLC2A10, SPARC, SRPX2, SULF2, SYNPO2L, TFPI, TFPI…	0.00373356	1.52955	0.00720343	2.56473	0.00937655
hsa-miR-3151-3p	2043	46	ALDH1L2, BDNF, BMP6, C3, CALCRL, CD55, CD93, CHSY3, CLEC1B, COL1A2, COL3A1, COLEC10, ENDOD1, EVI5, FAM46A, FOSL2, GBP4, GREM2, HEG1, IGF1, IL1R1, IL6ST, IL7R, KCTD16, MFAP5, MMRN2, MSRB3, PABPC4L, PLD1, PLOD1, PROK1, PTGS2, ROBO4, S1PR1, SARM1, SCN3A, SLC22A3, SLC4A4, SLIT3, SMCO3, SRPX2, ST3GAL1, SYNPO, TGM2, TIMP3, TYRP1	0.00373866	1.62471	0.00720343	1.37983	0.198972
hsa-miR-3138	2045	46	ABCA10, BMP6, C10orf54, C7, CD93, CDH13, CHSY3, CLEC2B, COL5A1, COLEC10, CSRNP1, EHD3, EMCN, FBN1, FKBP7, FOSL2, FSTL3, GREM2, HEG1, HGF, HTRA1, IGF1, IL6, IL6ST, LRRC15, MAML2, MASP1, MFAP5, MSRB3, NFATC2, NIPAL3, NOX5, PAPPA, PLA2R1, PLOD1, POFUT2, PRELP, PVR, ROBO4, S1PR3, SARM1, SLC6A17, SLIT3, TBC1D8B, TSPAN5, TTR	0.00376934	1.62292	0.00724925	0.0812107	0.949416
hsa-miR-7-5p	3823	77	ACVRL1, ADAM12, ARHGDIB, ART4, C1S, C3, CCDC80, CCL7, CD55, CDH5, CHRM2, COL1A2, COL4A1, COL4A5, CPA4, DPP10, EMCN, ENDOD1, ERVV-1, F5, FBN1, FIBIN, FKBP10, FKBP7, FOSL2, GALNT1, GBP1, GBP3, GLIS3, GREM2, H2AFJ, IL1R1, IL1RL1, IL6ST, ITGA1, KCTD16, LRP10, LRRC15, MARCH3, MFAP5, MYH15, NCOA7, NFATC2, NOX5, PAPPA, PLOD1, PLOD2, POFUT2, PRCP, PTGS2, RASGRP3, RCN1, RELN, SELE, SHE, SLA, SLC22A2, SLC2…	0.00390256	1.48597	0.00749178	-0.133723	0.887081
hsa-miR-1243	2391	52	ALDH1L2, ARHGDIB, ARHGEF3, ARSI, BMP10, CCDC80, CD93, CSRNP1, CTBS, ECE1, F5, FIBIN, FILIP1L, FOSL2, GALNT1, H2AFJ, HEATR5A, HEG1, HGF, IGF1, IGFBP3, IL6ST, IL7R, ITGA1, KCND3, MAML2, MFAP5, NFATC2, NXPE2, P4HA2, PABPC4L, PAPPA, PLD1, PLN, PVR, RCN1, RSPO2, S1PR1, SLC2A10, SLC4A4, SRPX2, ST3GAL1, STXBP6, SYNPO2L, TBX20, TGFBR2, THBD, TIMP3, TMED10, TYRP1, VCAM1, YIPF5	0.00400238	1.57467	0.0076694	-1.86316	0.00340424
hsa-miR-3115	1539	37	ASAH1, BDKRB2, BDNF, CCDC68, CD55, CDH11, CEBPD, CHSY3, ENTPD3, FBN1, FKBP7, FMOD, GBP1, H2AFJ, HEG1, KCTD16, LTBR, MAML2, NFATC2, P4HA2, PAPPA, PARM1, PDLIM5, SARM1, SCN3A, SLC14A1, SLC4A4, SLC6A17, SNCAIP, SOD3, SRPX2, ST3GAL1, SULF2, SYNPO2L, TBC1D8B, TXNDC5, WISP1	0.00404935	1.72559	0.0077453	1.19975	0.179278
hsa-miR-3944-3p	332	12	CCDC80, ECE1, GALNT5, GREM2, HSPG2, HTRA3, LRRC32, MAML2, MASP1, MFAP5, SDF4, SRPX2	0.00406427	2.55878	0.00775973	-0.788471	0.397642
hsa-miR-190a-5p	1293	32	BMP10, C3, C7, CDH11, CHRM2, CSRNP1, DYNLT3, EMCN, ERVV-1, FLT1, FNDC3B, FOSL2, GBP2, H2AFJ, IL1RL1, IL6ST, ITGA1, ITGA11, KCND3, NFKBIZ, P4HA2, PAPPA, PLD1, PLN, PTGS2, RAB27B, SLIT3, SST, TBC1D8B, TBX20, TIMP3, TYRP1	0.00408335	1.76819	0.00778089	1.27162	0.0354509
hsa-miR-3173-5p	3183	66	ABCA10, ACVRL1, ADAM12, AFAP1L2, ANO1, BDKRB2, C10orf54, C1QTNF1, C3, C7, CD55, CD93, CDH11, CHPF, CHSY3, CKAP4, CLEC2B, COL1A1, COL4A1, COL5A1, CSGALNACT1, DLL4, ECE1, EGFLAM, EHD3, ENTPD3, FAM114A1, FLT1, FOSL2, FSTL3, GALNT5, H2AFJ, HEG1, HTRA3, ICAM1, IL18R1, IL1R1, IL7R, ITGA1, KCNE4, KCTD16, LAMB2, LOX, LRRC15, LTBP3, LTBR, NFATC2, NOX5, NUCB1, PLN, PPIC, PRELP, S1PR3, SARM1, SBSPON, SGIP1,…	0.00409088	1.51718	0.00778089	-0.879457	0.454478
hsa-miR-146b-3p	3184	66	ABCA10, ADAM12, ANO1, ART4, BDKRB2, C10orf54, C3, CD93, CDH11, CHSY3, CLEC2B, COL4A1, COL5A1, CSRNP1, DLL4, DPP4, ECE1, EHD3, ENDOD1, ENTPD3, F5, FAM114A1, FAM163B, FLT1, FNDC3B, FSTL3, GALNT5, GBP5, HEG1, ICAM1, IL1R1, IL7R, KCND3, KCNE4, KCTD16, LAYN, LOX, LRP10, LTBR, MASP1, MGP, NFATC2, NIPAL3, NOX5, NUCB1, PARM1, PPIC, PRELP, PROK1, PSG4, PVR, SARM1, SGIP1, SIL1, SLC46A3, SLC6A17, ST3GAL1, T…	0.00409754	1.51661	0.00778089	3.54592	0.000233039
hsa-miR-885-5p	2607	56	ADAM12, AKAP6, ART4, CCDC68, CCDC80, CD55, CDH11, CDH13, CDKN2B, CFI, CHRM2, CHSY3, COL21A1, COL4A5, COLEC10, DPP10, EMCN, ENDOD1, ERG, FBN1, FIBIN, FN1, GALNT1, HEATR5A, ICAM1, IFNGR1, IGFBP3, IL18R1, IL6, IL6ST, ITGA1, KCND3, KCNQ5, KCTD16, MALL, NFATC2, PLA2R1, PLD1, PRSS35, PVR, RAB27B, S1PR1, SCN3A, SGIP1, SHE, SLC46A3, SLC4A4, STXBP6, SYT10, TBX20, TMEM87B, TNFRSF9, TSLP, TSPAN5, UACA, WISP1	0.00414523	1.56067	0.00784616	-2.52193	0.00124736
hsa-miR-4532	1547	37	ACVRL1, C10orf54, C1QTNF1, C3, CD82, CDKN2B, COL1A1, CTSB, CXCL14, ECE1, EHD3, EMCN, ERG, ERVV-1, FAM163B, FBLN5, FKBP14, FOSL2, GALNT5, HEG1, HRH1, HTRA1, ITGA1, KCND3, LAYN, LRP10, MAML2, NNMT, PDLIM5, PRELP, PVR, S1PR3, SRPX2, ST3GAL1, TBX20, TNFAIP3, TXNDC15	0.00414683	1.71577	0.00784616	-0.0149682	0.98841
hsa-miR-4762-5p	3651	74	ACVRL1, AKAP6, ART4, BDNF, BMP10, C15orf41, CCDC80, CCL7, CD55, CD69, CD93, CDH11, CHRM2, CHSY3, CLEC1B, COL21A1, COL4A6, COL5A1, COLEC10, CSRNP1, ERG, FBN1, FKBP14, FN1, FOSL2, GALNT1, GBP2, HEATR5A, HRH1, IL18R1, IL1RL1, IL6ST, IL7R, KCNQ5, LAYN, LMCD1, LRRC32, MORC4, NFATC2, NFKBIZ, NIPAL3, PAPPA, PARM1, POFUT2, PRCP, PRR16, PTGS2, PTX3, RAB27B, RELN, RSPO2, S1PR1, SGIP1, SHE, SLC22A3, SLC46A3…	0.00417942	1.49162	0.00788892	0.75152	0.359336
hsa-miR-3128	3195	66	ARHGDIB, ATP7B, BDNF, C10orf54, C15orf41, CD93, CDH11, CHRM2, CLEC2B, COL1A2, COL5A1, CSGALNACT1, CSRNP1, DPP10, EGFLAM, EHD3, ENDOD1, FAM114A1, FLT1, GBP2, GBP4, GLIS3, HEATR5A, HRH1, HTRA1, IGF1, IL18R1, IL1RL1, ITGA1, KCTD16, LMCD1, LOX, LRP10, LRRC15, LRRN4, MEST, NFATC2, NOX5, OLR1, PARM1, PLA2R1, POFUT2, PPIC, PRELP, PROK1, PVR, RASGRP3, SARM1, SCN3A, SELE, SGIP1, SLC6A17, SLIT3, SMCO3, SYN…	0.00418443	1.51038	0.00788892	0.993682	0.317098
hsa-miR-1468-5p	580	18	BMP10, BMP6, C1S, CHRM2, CTBS, FN1, IFNGR1, KCND3, LRP10, LRRC15, PAPPA, RCN1, RRAD, SGIP1, SOD3, SULF2, SYT10, WNT2	0.00420467	2.20292	0.0079129	1.35111	0.14935
hsa-miR-1293	3017	63	ABCA10, ACVRL1, ADAM12, ADAMTSL5, ART4, C10orf54, CCDC80, CD55, CDKN2B, CHPF, CHSY3, CKAP4, COL1A1, COL4A6, COL5A1, DLL4, ECE1, EHD3, EVI5, F5, FAM163B, FKBP10, FOSL2, FOXF1, GBP1, GBP2, GLIS3, GREM2, HRH1, HSPG2, HTRA3, ICAM1, IGF1, IL1RL1, IL7R, ITGA1, KCTD16, LMCD1, LRRC15, LTBR, MALL, MARCH3, NOX5, NUCB1, PAPPA, PDLIM5, PLXNB3, POFUT2, ROBO4, S1PR3, SARM1, SBSPON, SDF4, SHE, SLC2A10, SLIT3, S…	0.00430995	1.52391	0.00809655	-0.00322193	0.995089
hsa-miR-7976	3254	67	ABCA10, ACVRL1, ADAM12, ALDH1L2, ANO1, ARHGDIB, BDKRB2, C10orf54, C3, CD82, CD93, CDH11, CHSY3, COL21A1, COL4A1, COL4A2, COL5A1, CSRNP1, CTSB, DLL4, DPP4, ECE1, EGFLAM, EHD3, ERG, F5, FAM114A1, FAM163B, FIBIN, FLT1, FSTL3, GBP5, HEG1, ICAM1, IGF1, IL1R1, IL7R, KCNQ5, KCTD16, LAYN, LOX, LOXL4, LRRC15, LTBP3, LTBR, MAML2, MARCH3, NFATC2, NOX5, NUCB1, PLA2R1, PLN, PPIC, PRELP, PROK1, S1PR3, SARM1, S…	0.00445176	1.50647	0.00834804	1.38626	0.099472
hsa-let-7f-2-3p	1999	45	ABCA8, ADAM12, ARHGEF3, ART4, BDKRB2, C15orf41, C7, COL1A1, CTSB, DPP10, FAM46A, FBN1, GBP1, GBP3, H2AFJ, HEG1, HGF, HRH1, IL6ST, ITGA1, KCNQ5, LOX, MAML2, MATN2, NNMT, PAPPA, POFUT2, PVR, RAB27B, S1PR1, SBSPON, SLA, SLC14A1, SLC22A3, SRPX2, SYT10, TBC1D8B, TBX20, TGFBR2, TGFBR3, TTR, TXNDC15, TYRP1, WISP1, YIPF5	0.00456268	1.62211	0.00854082	2.66965	0.00666571
hsa-miR-1322	2499	54	ABCA10, ADAM9, AKAP6, ART4, ATP7B, BDKRB2, C7, CALCRL, CCDC80, CD55, CD93, COLEC10, CTBS, DRAM1, EHD3, ENDOD1, FBN1, FKBP14, GALNT5, GBP4, H2AFJ, HEG1, IGF1, IL6ST, KCND3, LAYN, LRP10, NCOA7, NIPAL3, NNMT, NOX5, PCDH12, PLN, PRELP, RELN, S1PR1, SHE, SLA, SLC22A3, SPARC, ST3GAL1, SULF2, TBC1D8B, TBX20, TBX4, TFPI, TGFBI, TMEM87B, TSPAN5, TTR, TXNDC15, UACA, VCAM1, ZNF469	0.00461282	1.56724	0.00861933	-0.805806	0.370216
hsa-miR-185-3p	2862	60	ADAM12, ATP7B, BDNF, C3, C7, CCDC80, CD93, CKAP4, COL1A1, COL5A1, CTSA, DLL4, ENDOD1, F5, FAM114A1, FAM163B, FBLN5, FBN1, FKBP10, FLT1, FOSL2, GBP4, GLIS3, GREM2, H2AFJ, HEATR5A, HEG1, HSPG2, HTRA1, ICAM1, IGFBP3, ITGA1, ITGA11, KCTD16, LMCD1, LOXL4, MALL, MARCH3, MASP1, MATN2, MFAP5, MFI2, MSRB3, NCOA7, NFATC2, NOX5, PARM1, PLOD1, S1PR1, SLIT3, STXBP6, SYNPO, TBX20, TFPI, TGFBR2, TGFBR3, THBD, T…	0.00463264	1.52505	0.00864103	0.668099	0.347954
hsa-miR-1269a	1462	35	ABCA10, AFAP1L2, AKAP6, ALDH1L2, BCO2, BMP10, C15orf41, C7, CCDC80, CKAP4, COLEC10, DPP10, DPP4, ECE1, EHD3, ENTPD3, ERG, FOSL2, HEATR5A, IL33, ITGA11, LMCD1, LRP10, LTBP3, MARCH3, MFAP5, NFATC2, NNMT, PAPPA, PLOD1, PTGS2, S1PR1, SARM1, SLC6A17, SVEP1	0.00473797	1.71262	0.00882186	0.489773	0.823732
hsa-miR-191-5p	514	16	ADAM9, AKAP6, C3, COLEC10, ERG, F5, FOSL2, GBP1, GREM2, KCNE4, PDLIM5, PLOD2, SLA, STOM, SULF2, TXNDC5	0.00475585	2.20219	0.0088395	1.51009	0.0180434
hsa-miR-592	2514	54	ABCA10, ABCA9, ADAM12, ALDH1L2, ARHGDIB, ART4, C10orf54, C7, CALCRL, CCDC80, CD55, CDKN2B, CHRM2, CLEC1B, COL5A1, EMCN, FAM46A, FKBP10, FKBP14, FOSL2, GBP5, HEATR5A, HEG1, IL18R1, IL1R1, IL6ST, ITGA1, ITGA11, KCND3, LAYN, LRRC15, LRRN4, MARCH3, MATN2, NOX5, OSMR, PAPPA, PDLIM5, PLD1, PLVAP, PRELP, RCN1, SARM1, SHE, SLA, SLC4A4, SMCO3, SRPX2, SYT10, TGFBR2, TMED10, TRIM8, TYRP1, WNT2	0.00476495	1.55647	0.0088408	2.22061	0.0147309
hsa-miR-3127-5p	2912	61	AKAP6, BMP10, C3, C7, CCDC80, CD55, CD82, CD93, CDH13, CDH5, CSRNP1, ECE1, EHD3, ENDOD1, ERP27, FAM163B, FIBIN, FKBP14, FOSL2, GBP3, HEATR5A, HEG1, HSPB6, IGF1, IL6ST, ITGA1, ITGA11, KCND3, KCNE4, KCTD16, LOX, LOXL4, MFI2, NFATC2, NIPAL3, NOX5, NUCB1, PAPPA, PLOD1, PLVAP, POFUT2, PVR, RELN, S1PR1, SARM1, SGIP1, SLA, SLC2A10, SLIT3, ST3GAL1, SUSD2, TGFBR2, TGFBR3, TGM2, THBD, TRIM8, TSLP, TTR, TYR…	0.0048681	1.52562	0.00901626	1.57473	0.0806213
hsa-miR-4286	3572	72	ABCA10, ARSI, ATP7B, BDKRB2, BMP6, C10orf54, C15orf41, C7, CD82, CD93, CDH11, COL1A1, COLEC10, CPQ, CSRNP1, CTSB, ECE1, EHD3, ENDOD1, EVI5, F5, FAM163B, FAM46A, FIBIN, FOSL2, FOXF1, FSTL3, GREM2, HEG1, HTRA1, ICAM1, IL1R1, IL1RL1, ITGA1, KCND3, KCNE4, LRRC15, LRRC32, MARCH3, MASP1, MFI2, NFATC2, NIPAL3, NNMT, NOX5, P4HB, PCDH12, PLOD1, PPIC, PRELP, PVR, RCN1, ROBO4, S1PR3, SGIP1, SHE, SLC14A1, SL…	0.00494498	1.47779	0.00914256	0.602808	0.415831
hsa-miR-520a-3p	298	11	BMP6, CCDC80, COL4A2, FMOD, FNDC3B, IL1RL1, LUM, NCOA7, SLC14A1, ST3GAL1, TGFBR2	0.00499711	2.61087	0.00922273	-4.84155	1.16463e-05
hsa-miR-6732-3p	2930	61	ACVRL1, AKAP6, ANO1, ATP7B, BDKRB2, BDNF, BMP10, BMP6, C1QTNF1, C3, CALCRL, CCDC80, CD82, CD93, CKAP4, COL4A1, COLEC10, CPA4, CSRNP1, CTBS, DRAM1, EHD3, ENDOD1, FAM114A1, FAM46A, FBLN2, GALNT1, HEG1, HTRA1, IGF1, IL6ST, ITGA1, KCND3, KCNE4, KCNQ5, LRP10, LRRC15, NFATC2, NIPAL3, PAPPA, PLA2R1, PLD1, PLOD2, PPIC, PRCP, PRELP, RAB27B, SBSPON, SELE, SHE, SLC22A3, SLIT3, STXBP6, SYNPO, TBX20, TGFBR3, …	0.00505352	1.5146	0.00931052	0.210073	0.882649
hsa-miR-3126-5p	2803	59	ADAM12, AKAP6, ART4, C10orf54, CCDC80, CD93, CKAP4, CXCL14, DLL4, DPP10, EHD3, ENDOD1, ENTPD3, ERG, FAM163B, FAM46A, FKBP7, GLIS3, HRH1, HSPG2, HTRA1, IGFBP3, IL1R1, IL7R, ITGA11, LAYN, LOXL4, LRRC15, LRRC32, MORC4, MSRB3, NFATC2, NOX5, OLR1, OSMR, P4HB, PAPPA, PARM1, PLVAP, POFUT2, PPIC, PRELP, RRAD, SDF4, SGIP1, SHE, SLC22A3, SLC2A10, SLIT3, SRPX2, ST3GAL1, SVEP1, SYNPO, SYNPO2L, TBX20, TFPI, T…	0.00546772	1.53027	0.010056	1.17641	0.296856
hsa-miR-342-3p	3960	78	ARHGDIB, ART4, ASAH1, BMP10, C1S, C3, C7, CCDC68, CD55, CD93, CDH11, CHSY3, CKAP4, COL1A2, COL4A6, COLEC10, CSGALNACT1, EMCN, ENDOD1, EVI5, F5, FBN1, FKBP10, FNDC3B, FOSL2, FOXF1, GBP4, GLIS3, GREM2, H2AFJ, HEATR5A, HEG1, HGF, HRH1, HTRA3, ICAM1, IGF1, IL1R1, ITGA1, KCNE4, KCNQ5, KCTD16, LRRC15, MARCH3, MORC4, NCOA7, NOX5, OLR1, OSMR, P4HA2, PAPPA, PARM1, PDLIM5, POFUT2, POSTN, RASGRP3, ROBO4, RS…	0.00568038	1.44738	0.0104289	1.026	0.0965735
hsa-miR-331-3p	3479	70	ACVRL1, ALDH1L2, ANO1, ATP7B, BMP10, C1QTNF1, C3, CCDC80, CD55, CD82, CD93, CHSY3, COL3A1, CSRNP1, CXCL1, DRAM1, ECE1, EGFLAM, EHD3, ENDOD1, EVI5, FAM163B, FBN1, FOXF1, GBP4, GGT5, H2AFJ, HEG1, HRH1, HSPG2, HTRA3, IGF1, IL18R1, IL1R1, IL33, IL7R, ITGA1, KCNE4, KCTD16, LAYN, LRP10, LRRC15, LTBP3, MFI2, NIPAL3, NOX5, NUCB1, P4HA2, PARM1, PCDH12, POFUT2, PPIC, PRELP, PSG4, SDF4, SLC22A3, SLC2A10, SL…	0.00575273	1.47087	0.0105433	0.63734	0.268242
hsa-miR-10b-5p	419	14	ACVRL1, ATP7B, CSRNP1, CTSB, ECE1, ERG, FNDC3B, HGF, ITGA1, PRELP, SBSPON, SRPX2, SYNPO, YIPF5	0.00586193	2.3644	0.0107248	6.74974	7.48363e-10
hsa-let-7f-5p	110	6	IL18R1, IL6, KCTD16, POSTN, SLC46A3, SLC6A17	0.00588056	3.90153	0.0107402	2.1922	0.0275453
hsa-miR-6784-3p	1690	39	ART4, BDNF, C10orf54, C3, CCDC80, CD82, CDH5, COL1A1, COL4A2, COL5A1, CTBS, CTSB, ECE1, FAM114A1, FBLN2, GALNT1, GBP1, GFRA3, HOPX, IL6ST, ITGA1, KCND3, KCTD16, LRRC15, MAML2, MFI2, PAPPA, PLA2R1, PLN, POFUT2, PPIC, PVR, RAB27B, SHE, SLC22A3, SLIT3, SRPX2, TGFBR2, THBD	0.00598167	1.65398	0.0109059	1.22946	0.184432
hsa-miR-106b-5p	792	22	ARHGEF3, ART4, ATP7B, CALCRL, CCDC80, CHSY3, COL4A1, COL4A2, ERG, FMOD, FOSL2, GBP2, LMCD1, P4HA2, P4HA3, S1PR3, SCN3A, SHE, SLC22A3, SLC4A4, SYT10, TBC1D8B	0.00603671	1.97144	0.0109872	0.135492	0.867108
hsa-miR-3174	2490	53	ABCA10, AKAP6, BMP10, C3, C7, CCDC80, CD93, CKAP4, CLEC1B, COLEC10, CPA4, EHD3, ENTPD3, ERG, ERP27, F5, FBN1, FIBIN, FKBP14, FLT1, FN1, FOSL2, GBP4, IGF1, IL1R1, IL1RL1, IL33, IL6ST, ITGA1, KCTD16, LRP10, LUM, MGP, MMRN2, NFKBIZ, PABPC4L, PCDH12, PDLIM5, PLD1, PPIC, PVR, RSPO2, SBSPON, SLC2A10, SLC4A4, SLC6A17, SRPX2, STXBP6, SVEP1, THBD, TXNDC15, TYRP1, ZNF469	0.00609139	1.53825	0.0110676	0.0899927	0.922042
hsa-miR-573	969	25	ABCA10, ABCA9, ACVRL1, ASAH1, CALCRL, CCDC68, CHRM2, CLEC1B, COL5A1, FN1, GLIS3, IGF1, IL6ST, KCNA3, LTBR, MAML2, MATN2, MEST, MSRB3, NNMT, PPIC, SLC14A1, SYT10, TNFAIP3, TXNDC15	0.00623034	1.83017	0.011284	-1.84634	0.00830054
hsa-miR-2110	3829	76	ABCA10, ACVRL1, ADAM12, AKAP6, ALDH1L2, ARHGDIB, C10orf54, CD82, CDH5, CDKN2B, CLEC1B, COL15A1, COL4A5, COLEC10, CXCL14, DPP10, ECE1, EGFLAM, ENDOD1, ENTPD3, ERVV-1, FAM163B, FBLN2, FKBP14, FSTL3, GALNT1, GBP1, GBP4, HGF, HTRA3, ICAM1, IGF1, ITGA1, ITGA11, KCND3, KCNE4, KCNQ5, KCTD16, LTBP1, LTBR, MALL, MAML2, MASP1, MMRN2, NIPAL3, NNMT, NOX5, NUCB1, OSMR, PARM1, PCDH12, PDLIM5, PLOD1, PRELP, S1P…	0.00623193	1.45752	0.011284	0.291155	0.75354
hsa-miR-451a	351	12	ARHGEF3, BMP6, CDH11, FKBP14, HEG1, IL18R1, IL6, ITGA11, SGIP1, SYNPO2L, TYRP1, VCAM1	0.00626777	2.41314	0.0113294	-0.0555426	0.964134
hsa-miR-532-3p	4450	86	ABCA8, ACVRL1, ADAM12, AKAP6, ANO1, ARHGEF3, ART4, C10orf54, C1S, C7, CALCRL, CD55, CD93, CHRM2, CHSY3, COL16A1, COL1A1, COL5A1, CPA4, CTBS, CTSB, CXCL14, DPP10, DRAM1, DYNLT3, ECE1, EHD3, FAM163B, FAM46A, FBLN2, FIBIN, FKBP10, FKBP14, FMOD, GALNT1, HEG1, HTRA1, IGF1, IL18R1, IL1R1, ITGA11, KCND3, KCNE4, KCTD16, LAYN, LRP10, LRRC15, MAML2, MASP1, MSRB3, NCOA7, NIPAL3, NNMT, NOX5, NUCB1, P4HB, PAB…	0.00654232	1.42731	0.0117917	1.67394	0.0186523
hsa-miR-3935	1872	42	ACVRL1, ARSI, BMP10, BMP6, CALCRL, CDH11, CHRM2, CLUL1, COLEC10, CTBS, EHD3, EMCN, ERP27, EVI5, FMOD, FOSL2, HEATR5A, IGF1, IL33, IL6ST, KCND3, KCNQ5, KCTD16, LOX, LTBP1, NCOA7, NOX5, P4HA2, PDLIM5, POFUT2, RASGRP3, RELN, SHE, SLC14A1, TBC1D8B, TFPI2, TGFBI, TGFBR3, TNFRSF9, TTR, VCAM1, WISP1	0.00654596	1.60949	0.0117917	0.39571	0.775048
hsa-miR-4646-3p	2371	51	ADAM12, ART4, BMP10, C10orf54, C1QTNF1, CCDC80, CD55, CD69, CDKN2B, CHSY3, COL4A5, COL5A1, COLEC10, CSRNP1, CTBS, CTSB, ERG, FBN1, FKBP14, FLT1, FOSL2, H2AFJ, IL1R1, IL6ST, ITGA1, ITGA11, KCTD16, LRP10, NFATC2, NID2, NNMT, NOX5, OLR1, PAPPA, PRSS35, S1PR1, S1PR3, SARM1, SGIP1, SLA, SLC14A1, SLC46A3, SLC4A4, ST3GAL1, SYNPO2L, TBX20, TNFRSF9, TSPAN5, TTR, TYRP1, YIPF5	0.00658089	1.5529	0.0118344	1.28524	0.269061
hsa-miR-6753-3p	1593	37	ABCA10, ALDH1L2, CCDC80, CDH13, CDH5, COL5A1, COLEC10, DLL4, EHD3, ERVV-1, EVI5, F5, FAM114A1, FAM163B, FKBP10, FSTL3, H2AFJ, HEG1, HTRA1, IL1R1, IL1RL1, IL7R, KCNA3, KCND3, LTBP1, MASP1, MSRB3, MYH15, NNMT, PAPPA, PARM1, PVR, SLC2A10, SLC6A17, SLIT3, TYRP1, WNT2	0.00660613	1.66126	0.0118595	2.39513	0.0164466
hsa-miR-766-5p	3901	77	ACVRL1, ALDH1L2, ARHGDIB, BMP10, BMP6, C10orf54, C3, CD82, CDH11, CDH13, CDKN2B, CHRM2, COL1A1, COLEC10, DLL4, ECE1, EHD3, F5, FIBIN, FKBP10, FKBP7, FMOD, FNDC3B, FOXF1, FSTL3, GALNT1, GBP2, GBP5, GGT5, HEG1, HGF, HSPG2, HTRA1, HTRA3, IL33, IL6ST, ITGA1, ITGA11, KCND3, KCTD16, LAYN, LMCD1, LOXL4, LTBP3, MAML2, MARCH3, MFI2, MORC4, NCOA7, NFATC2, NNMT, PARM1, PDLIM5, PLA2R1, PLVAP, POFUT2, PPIC, P…	0.00662942	1.44936	0.011869	1.8101	0.0416951
hsa-miR-3144-3p	1876	42	AKAP6, ARHGEF3, BDKRB2, CCDC80, CD55, CDH11, CFI, CHSY3, CKAP4, COLEC10, ENDOD1, ERLEC1, EVI5, FKBP14, FN1, FOSL2, FOXF1, GALNT5, GBP5, HGF, IL7R, MASP1, NIPAL3, PLA2R1, PLD1, PLN, RCN1, S1PR1, SBSPON, SLC22A3, SLC46A3, SLC4A4, STXBP6, SYT10, TFPI, TFPI2, TGFBR2, TMED10, TNFAIP3, UACA, VCAM1, WISP1	0.00663399	1.60566	0.011869	-0.200395	0.93034
hsa-miR-98-3p	1004	26	AKAP6, ANO1, BMP10, CCDC80, CDH13, CLEC1B, CLUL1, COL1A2, FBN1, FILIP1L, FKBP14, FOSL2, GBP3, HEATR5A, IGF1, IL33, IL6, MORC4, MSRB3, NCOA7, OLR1, RSPO2, S1PR1, SGIP1, SNCAIP, TIMP3	0.00665749	1.8403	0.0118908	-0.568943	0.615553
hsa-miR-129-2-3p	188	8	ART4, GBP2, HEG1, ITGA11, LRRC32, PLOD1, TGFBR3, TMEM87B	0.00700353	3.01394	0.0124877	-0.393708	0.775048
hsa-miR-618	2793	58	AFAP1L2, ATP7B, C1S, C7, CCDC80, CD55, CDH13, CHRM2, CHSY3, CKAP4, COLEC10, DPP10, EGFLAM, ENDOD1, ERG, ERLEC1, EVI5, F5, FAM114A1, FIBIN, FLT1, FMOD, FN1, FNDC3B, FOSL2, GALNT1, GALNT5, GBP4, GBP5, GLIS3, HEG1, HGF, IGF1, IL6ST, IL7R, ITGA1, KCTD16, LAYN, LOX, LRRC15, MORC4, NID2, P4HA2, PABPC4L, POFUT2, PRCP, RAB27B, S1PR1, SGIP1, SLC22A3, SLC4A4, SYNPO, TBX20, TBX4, TGFBR2, TGFBR3, TXNDC15, TX…	0.0070448	1.50436	0.01254	0.0429829	0.980082
hsa-miR-376a-5p	2800	58	ADAM9, AKAP6, ALDH1L2, ATP7B, BCO2, BIK, CALCRL, CCL7, CDH11, CLUL1, COL15A1, CSGALNACT1, CTBS, DPP10, ECE1, EHD3, EMCN, ERG, FAM114A1, FIBIN, FKBP7, FNDC3B, FOSL2, FOXF1, GALNT5, GBP2, GFRA3, GREM2, HGF, IFNGR1, IL1RL1, ITGA1, ITGA11, KCNE4, KCNQ5, LMCD1, LRRC15, NFATC2, NIPAL3, OSMR, PABPC4L, PAPPA, PDLIM5, PROK1, PRSS35, PVR, RAB27B, RASGRP3, SARM1, SCN3A, SDPR, SGIP1, SLC14A1, STXBP6, TBX20, …	0.00715977	1.49997	0.0127231	0.652572	0.772869
hsa-miR-371b-3p	1772	40	ADAMTSL5, AKAP6, BDKRB2, BMP10, C1S, C7, CD93, CHRM2, CSRNP1, CTBS, ECE1, EMCN, ERG, FIBIN, FLT1, FN1, FSTL3, GJA4, HEG1, ICAM1, IGFBP3, IL1R1, LRRC32, NNMT, NOX5, NUCB1, PARM1, PLD1, PROK1, RAB27B, SARM1, SLC14A1, SRPX2, ST3GAL1, TBX20, TGFBR2, TGFBR3, TMED10, TYRP1, ZNF804A	0.00725198	1.61617	0.0128652	-1.82179	0.189446
hsa-miR-32-5p	491	15	ACVRL1, BCO2, CCDC80, CHRM2, CTBS, DPP10, HEG1, ITGA1, MAML2, MATN2, POFUT2, SDPR, SLC4A4, TXNDC15, ZNF469	0.00727475	2.15522	0.0128839	0.639086	0.424211
hsa-miR-4689	3263	66	ACVRL1, ADAM12, AKAP6, ALDH1L2, ARSI, ATP7B, C10orf54, C1QTNF1, C7, CALCRL, CCDC80, CD93, CDH11, CDH13, CDH5, CHSY3, COL21A1, COLEC10, DPP10, DRAM1, EGFL6, EGFLAM, EHD3, ENDOD1, GBP2, GRIA3, HEG1, HRH1, HSPB6, IL1RL1, ITGA1, ITGA11, KCTD16, LRP10, LRRC15, LUM, MAML2, MARCH3, MEST, MFI2, NFATC2, NNMT, NOX5, NUCB1, OSMR, PAPPA, PCDH12, PDLIM5, PLA2R1, PLOD2, POFUT2, PPIC, RAB27B, SBSPON, SLC46A3, S…	0.00732338	1.47286	0.0129482	0.33682	0.82422
hsa-miR-6858-3p	3793	75	ACVRL1, ADAM12, ADAMTSL5, ALDH1L2, ART4, BMP10, C10orf54, C1QTNF1, C3, C7, CALCRL, CCDC80, CD55, CD82, CHSY3, CPA4, CSRNP1, CTBS, CTSB, DRAM1, ECE1, EHD3, ERVV-1, EVI5, FAM46A, FLT1, FOSL2, GBP2, GBP4, GREM2, H2AFJ, HEG1, HRH1, HTRA1, IFIT3, ITGA1, ITGA11, KCNQ5, KCTD16, LMCD1, LRRC32, MARCH3, MFAP5, MSRB3, NCOA7, NFATC2, NFKBIZ, NIPAL3, OSMR, POFUT2, POSTN, PPIC, PRELP, PTGS2, PVR, RAB27B, ROBO4…	0.00756145	1.44891	0.0133467	2.90608	0.0186421
hsa-miR-101-5p	2460	52	ABCA10, ADAM12, AKAP6, ART4, ASAH1, BCO2, BDKRB2, C7, CALCRL, CCDC80, CD55, CD69, CDH5, CDKN2B, COL5A1, COLEC10, EMCN, F5, FKBP14, FLT1, FNDC3B, GALNT5, IL6ST, ITGA1, KCND3, KCNE4, LRRC15, LUM, MGP, NFATC2, OSMR, PABPC4L, PPIC, PTGS2, RASGRP3, S1PR1, SDPR, SELE, SGIP1, SHE, SLC22A3, SLIT3, ST3GAL1, STOM, TFPI2, TGFBR2, TMED10, TTR, TXNDC15, TYRP1, VCAM1, YIPF5	0.00763618	1.52412	0.0134561	-0.0475192	0.968713
hsa-miR-651-5p	3090	63	ACVRL1, ADAM12, ART4, BMP10, C3, C7, CALCRL, CCDC80, CD55, CD69, CD93, CEBPD, CHRM2, CHSY3, COLEC10, CPA4, CTBS, EGFLAM, EHD3, ENDOD1, FAM46A, FIBIN, FLT1, FOSL2, FOXF1, GALNT1, GFRA3, GLIS3, HEG1, HGF, IGF1, IL1R1, IL6ST, KCND3, KCTD16, LMCD1, MEST, NCOA7, NXPE2, OLR1, PAPPA, PARM1, PDLIM5, POFUT2, PRELP, PRSS35, PVR, S1PR1, SBSPON, SCN3A, SGIP1, SLC14A1, SLC22A3, SLC4A4, SPARC, ST3GAL1, SYNPO2L…	0.0077328	1.48139	0.0136035	-0.0210488	0.983576
hsa-miR-331-5p	1953	43	ADAM9, AKAP6, CALCRL, CCDC80, CHRM2, CHSY3, CSGALNACT1, CTBS, DPP4, ERP27, FIBIN, FNDC3B, GALNT5, HEATR5A, HGF, IL1RL1, IL6ST, IL7R, ITGA1, KCNQ5, KCTD16, LOX, MARCH3, MORC4, NFATC2, NIPAL3, P4HA2, PABPC4L, PAPPA, RCN3, RELN, S1PR3, SARM1, SCN3A, SPARC, STXBP6, SULF2, SUSD2, SYNPO2L, SYT10, TIMP3, TMEM87B, TXNDC15	0.00778626	1.57801	0.0136747	-0.151836	0.859275
hsa-miR-5690	3820	75	ACVRL1, AKAP6, ALDH1L2, C3, CCDC68, CCDC80, CD55, CKAP4, COL21A1, COLEC10, ECE1, EGFL6, EGFLAM, EHD3, ENDOD1, ENTPD3, ERG, EVI5, FAM114A1, FNDC3B, FOSL2, FOXF1, GALNT1, GBP2, GLIS3, ICAM1, IGF1, IL1R1, IL6ST, ITGA1, KCNE4, KCNQ5, KCTD16, LAYN, LRP10, LTBR, MAML2, MARCH3, MSRB3, NNMT, NOX5, NUCB1, OLR1, OSMR, P4HA2, PARM1, PCOLCE2, PLA2R1, PLN, POFUT2, PVR, RSPO2, S1PR1, S1PR3, SARM1, SBSPON, SHE,…	0.00781723	1.43631	0.0137062	-0.072217	0.935107
hsa-miR-145-3p	2682	56	ADAM12, ALDH1L2, ART4, BDNF, BMP10, C3, CCDC80, CD55, CHRM2, CKAP4, COL1A1, DPP10, EMCN, ENDOD1, ERVV-1, ERVV-2, FIBIN, FOSL2, GALNT1, GBP4, GLIS3, GREM2, H2AFJ, HTRA1, IGFBP3, IL1R1, KCNE4, KCTD16, LAYN, LOX, MALL, MASP1, NCOA7, NFATC2, NIPAL3, OLR1, PLN, PSG4, PTGS2, PVR, RAB27B, ROBO4, S1PR1, S1PR3, SARM1, SELE, SGIP1, SLC14A1, SLC4A4, SPARC, TMED10, TTR, TXNDC5, TYRP1, WIPI1, WISP1	0.00784081	1.51018	0.0137247	1.13303	0.40724
hsa-miR-3065-3p	3334	67	ABCA10, ABCA8, ADAM12, BDKRB2, BMP10, C1QTNF1, C3, C7, CD55, CDKN2B, CHSY3, COL16A1, COL4A2, COL5A1, COLEC10, CPA4, CSRNP1, DLL4, ECE1, EHD3, ENDOD1, ERG, FAM163B, FIBIN, FOSL2, FOXF1, FSTL3, GBP1, GLIS3, IL1R1, IL6ST, LRP10, LRRC15, MALL, MAML2, MASP1, MORC4, MYH15, NFATC2, NOX5, NUCB1, NXPE2, PAPPA, PLA2R1, PLD1, POFUT2, PPIC, PVR, RSPO2, SARM1, SBSPON, SLC2A10, SLC6A17, SLC7A4, SPARC, SRPX2, S…	0.00787516	1.46325	0.0137619	1.08749	0.154274
hsa-miR-132-3p	2127	46	AKAP6, ANO1, BDKRB2, BMP10, C7, CALCRL, CCDC68, CCDC80, CHSY3, CKAP4, COL1A1, COL4A1, COLEC10, CTBS, EHD3, FBN1, FMOD, FOSL2, GREM2, HGF, IL7R, ITGA1, KCTD16, LAYN, LOX, LRRC32, NIPAL3, OLR1, PARM1, PLA2R1, PPIC, PTGS2, RCN1, SBSPON, SCN3A, SLC22A3, SRPX2, ST3GAL1, SULF2, SYT10, TBC1D8B, TGFBR2, TMED10, TMEM87B, TTR, WISP1	0.00797989	1.55249	0.0139218	0.524538	0.439652
hsa-miR-135b-5p	233	9	ADAM12, ANO1, ART4, EVI5, FAM46A, ITGA1, PRCP, PVR, RELN	0.00804083	2.72762	0.0140049	-0.451672	0.596923
hsa-miR-188-3p	3348	67	ABCA9, ACVRL1, ADAM12, ARHGEF3, ARSI, BDKRB2, C7, CCDC68, CCDC80, CCL7, CD55, CHRM2, CLEC1B, COL5A1, CPA4, CSGALNACT1, CSRNP1, EHD3, EVI5, FAM46A, FMOD, FN1, FOSL2, GBP2, GBP5, GREM2, HEG1, HGF, HTRA1, IGF1, IL18R1, IL6ST, ITGA1, KCND3, LOX, LRP10, LRRC15, MAML2, MARCH3, MSRB3, NOX5, NUCB1, NXPE2, OSMR, P4HB, POFUT2, PRCP, RASGRP3, SARM1, SDF4, SHE, SLA, SLC14A1, SLC22A3, SLIT3, SRPX2, ST3GAL1, S…	0.00807884	1.4559	0.0140478	2.12774	0.00462789
hsa-miR-302e	320	11	ATP7B, BDKRB2, CTSA, EHD3, FAM114A1, FLT1, GREM2, IL1R1, MARCH3, SHE, SLC46A3	0.00835481	2.42245	0.0145037	-3.93366	6.14885e-05
hsa-miR-30b-3p	390	13	ADAM12, ALDH1L2, CHRM2, COLEC10, EGFLAM, GALNT5, LAYN, NUCB1, PLD1, S1PR3, SLC22A3, SVEP1, THBD	0.00844346	2.35413	0.0146335	0.108855	0.898304
hsa-miR-3158-3p	2360	50	ADAM12, AKAP6, BDKRB2, BMP10, C7, CD93, CDKN2B, CKAP4, COL3A1, COL4A2, ECE1, EHD3, F5, FAM46A, FKBP10, FN1, FNDC3B, GALNT5, GBP4, HGF, IL6ST, ITGA1, ITGA11, KCNQ5, KCTD16, LMCD1, LRRC15, LTBR, MALL, MARCH3, MASP1, NIPAL3, NOX5, PAPPA, PDLIM5, PLN, RAB27B, RCN1, RELN, RSPO2, SARM1, SHE, SLC22A2, SLC22A3, SLIT3, ST3GAL1, TGFBI, TGFBR2, TGM2, TMEM87B	0.00863379	1.52428	0.0149387	0.243029	0.776412
hsa-miR-4662a-5p	2982	61	ACVRL1, ADAM12, ALDH1L2, ART4, BDNF, BMP6, C3, C7, CCDC68, CD55, CD82, CHRM2, COL4A6, CPA4, CSRNP1, CTBS, DPP10, EHD3, ENTPD3, EVI5, FKBP14, FMOD, FNDC3B, GBP4, HEG1, IFIT3, IGF1, ITGA11, KCND3, KCNQ5, LTBP1, MAML2, MFI2, MSRB3, NFKBIZ, NIPAL3, NXPE2, OLR1, PDLIM5, PLA2R1, PLD1, PLN, POFUT2, POSTN, PVR, ROBO4, S1PR1, SBSPON, SELE, SLC2A10, SRPX2, STOM, SVEP1, SYNPO2L, SYT10, TBX20, THBD, TMED10, …	0.0087341	1.48354	0.0150875	2.40044	0.0192285
hsa-miR-1298-3p	2572	54	ACVRL1, AKAP6, ALDH1L2, C10orf54, C1QTNF1, C3, CCDC80, CDH11, COLEC10, COPZ2, ECE1, EVI5, FLT1, FMOD, FNDC3B, FOSL2, GBP2, HSPB6, HSPG2, IFNGR1, IL1RL1, IL6ST, ITGA11, LOXL4, LRP10, LRRC15, LRRC32, MAML2, MGP, NFATC2, NOX5, NUCB1, PAPPA, PDLIM5, PLA2R1, PLD1, POFUT2, PVR, RAB27B, S1PR1, S1PR3, SARM1, SHE, SLC2A10, SLC6A17, SLIT3, STOM, SULF2, SUSD2, TGFBR2, TGFBR3, TGM2, TSPAN5, TTR	0.00877241	1.51605	0.0151288	-4.20401	3.5273e-06
hsa-miR-224-5p	3456	69	ACVRL1, AKAP6, ART4, C10orf54, C1S, CCDC80, CD55, CD69, CHRM2, COL21A1, COL4A5, COLEC10, DPP10, EHD3, ENDOD1, ERP27, FBN1, FKBP14, FNDC3B, GALNT1, GBP2, GFRA3, GREM2, HEATR5A, HGF, IGF1, IL1R1, IL6ST, IL7R, ITGA1, ITGA11, KCNA3, KCND3, KCTD16, LAYN, MAML2, MSRB3, MYH15, NFATC2, NID2, NNMT, NOX5, OSMR, PABPC4L, PLD1, PLN, POFUT2, PROK1, PRSS35, RCN1, RELN, RSPO2, SARM1, SDPR, SLC46A3, SLC4A4, SPAR…	0.0088108	1.45534	0.0151701	1.39979	0.119596
hsa-miR-362-5p	1893	42	ALDH1L2, ART4, BCO2, C10orf54, CHRM2, CLUL1, COLEC10, EHD3, F5, FAM163B, FOSL2, KCNE4, KCTD16, LMCD1, LRRC15, LRRC32, MMRN2, NFATC2, NNMT, NUCB1, NXPE2, OSMR, P4HA2, P4HB, PAPPA, PLN, POFUT2, PRELP, PROK1, S1PR3, SARM1, SELE, SLIT3, SPARC, ST3GAL1, STXBP6, SYNPO, SYT10, TBX20, TNFRSF9, VCAM1, YIPF5	0.00913213	1.58956	0.0156977	2.63712	4.78181e-05
hsa-miR-3126-3p	2239	48	ADAM12, AKAP6, ARHGDIB, ARHGEF3, ART4, BDNF, C3, CDKN2B, COL5A1, EHD3, EVI5, FLT1, FN1, FNDC3B, FOSL2, GBP1, GBP2, GLIS3, GREM2, HSPG2, IFNGR1, IL1RL1, IL6ST, ITGA1, ITGA11, KCND3, KCTD16, LMCD1, LRP10, NFATC2, NNMT, PLA2R1, PLD1, RAB27B, SARM1, SELE, SHE, SLIT3, ST3GAL1, STOM, SULF2, TGFBR2, TGFBR3, TNFAIP3, TTR, VCAM1, WISP1, YIPF5	0.00929005	1.54107	0.0159431	1.83908	0.113502
hsa-miR-503-5p	1912	42	ABCA10, BMP10, C3, CCDC68, CD93, CEBPD, CHRM2, CKAP4, COL1A1, COL4A1, DRAM1, FAM163B, FNDC3B, FOXF1, GBP5, GREM2, HSPG2, IL33, IL7R, KCND3, KCNQ5, KCTD16, LRP10, LTBP1, LUM, MFI2, NUCB1, POFUT2, PRELP, RELN, SARM1, SLC46A3, SLC4A4, SLIT3, ST3GAL1, SYT10, TBC1D8B, TBX20, TBX4, TGM2, TTR, TXNDC5	0.00954137	1.5719	0.0163478	2.39506	0.00636223
hsa-miR-2276-3p	3796	74	ADAM12, AKAP6, ANO1, BMP10, C15orf41, CCDC68, CDH11, CDH5, CEBPD, CHSY3, COL4A1, COL5A1, COLEC10, CTBS, CXCL14, DPP10, DYNLT3, ECE1, EHD3, ENDOD1, FAM163B, FAM46A, FBLN5, FKBP14, FKBP7, FOSL2, GALNT1, GBP1, GBP2, GBP4, GFRA3, GREM2, HGF, HRH1, HTRA1, ITGA1, KCND3, LAYN, LRRC15, MALL, MAML2, MASP1, MSRB3, NCOA7, NNMT, NOX5, OLR1, P4HA2, PAPPA, PDLIM5, PLA2R1, PLD1, PLN, POFUT2, PPIC, PRELP, PSG4, …	0.00960894	1.42207	0.0164368	-1.92578	0.0291531
hsa-miR-10a-3p	3080	62	ABCA8, ADAM9, AKAP6, ALDH1L2, ANO1, ARHGEF3, BMP10, CCDC68, CCDC80, CD55, CHSY3, COL3A1, COL4A5, COL5A1, COLEC10, CTSB, ENDOD1, F5, FAM46A, FOSL2, GBP4, GLIS3, H2AFJ, HGF, HOPX, HTRA3, IGF1, IL18R1, IL1R1, IL7R, ITGA1, KCND3, KCTD16, LOX, LRRC15, LTBP3, MATN2, NFATC2, NIPAL3, OLR1, PDLIM5, PLD1, PRCP, RCN1, SCN3A, SGIP1, SHE, SLC14A1, SLC2A10, SLC4A4, SLIT3, STXBP6, SULF2, SYNPO, TGFBR2, TGFBR3, …	0.00987064	1.45738	0.016857	7.55868	7.48363e-10
hsa-miR-125b-1-3p	200	8	BIK, C3, CREB3L1, ECE1, KCNA3, SLC4A4, SRPX2, TNFAIP3	0.00997938	2.82403	0.0170151	3.5437	0.000875489
hsa-miR-6840-5p	699	19	ALDH1L2, C1QTNF1, C3, CD93, CDKN2B, EHD3, FAM163B, FN1, FOSL2, ITGA1, PARM1, PLVAP, PRELP, SARM1, SIL1, ST3GAL1, TGFBR2, TNFRSF9, UACA	0.0100447	1.91733	0.0170988	1.09103	0.20383
hsa-miR-371b-5p	3118	63	AKAP6, ALDH1L2, ART4, BDNF, BMP10, C3, CDH5, CKAP4, COL16A1, COL4A5, CTSB, DCN, DRAM1, ECE1, EHD3, EVI5, FAM114A1, FIBIN, FOSL2, GBP2, GLIS3, HEATR5A, HEG1, HGF, LOX, LRRC32, LTBR, LUM, NFKBIZ, NIPAL3, NNMT, NUCB1, PABPC4L, PAPPA, PDLIM5, PLA2R1, PLD1, POFUT2, PPIC, PRCP, PTGS2, RAB27B, S1PR3, SBSPON, SDF4, SGIP1, SHE, SLA, SLC2A10, SLC6A17, SLIT3, SPARC, ST3GAL1, TFPI2, TGFBI, TGFBR2, TTR, TXNDC…	0.0100861	1.46561	0.0171416	-1.05731	0.312168
hsa-miR-3183	701	19	ATP7B, BMP10, C3, CD93, CDH5, CEBPD, COL4A6, ECE1, EGFLAM, ENDOD1, GLIS3, KCND3, LMCD1, LRP10, MEST, NCOA7, STXBP6, SYNPO, THBD	0.010239	1.91153	0.0173733	-0.831871	0.566193
hsa-miR-137	2677	55	ABCA9, ACVRL1, AKAP6, ANO1, ART4, CALCRL, CCDC80, CD55, CDH11, CDKN2B, CHRM2, CLEC1B, CLUL1, COL4A5, COL5A1, DRAM1, EHD3, EMCN, ENDOD1, ERG, FIBIN, FNDC3B, GBP1, GBP2, GLIS3, HEG1, IL1R1, IL33, IL7R, KCNA3, KCNE4, KCTD16, LAYN, LINGO2, LRP10, MFAP5, MORC4, PLD1, PTGS2, PVR, RAB27B, RASGRP3, RCN3, S1PR1, SDPR, SLC22A3, SLC6A17, TBX20, TFPI, TGFBR2, TMEM87B, TXNDC15, TYRP1, WISP1, ZNF804A	0.0102819	1.48031	0.017418	1.26182	0.181127
hsa-miR-4749-3p	2678	55	ACVRL1, AKAP6, ATP7B, BMP10, CD82, CD93, COL16A1, COL21A1, COL4A2, COL5A1, CSRNP1, EMCN, ERVV-1, F5, FAM114A1, FAM163B, FBN1, FIBIN, GLIS3, GREM2, HEG1, HTRA3, IGF1, IL18R1, ITGA11, KCND3, LOX, LOXL4, LRP10, LRRC15, MARCH3, MFI2, MSRB3, NIPAL3, NOX5, NUCB1, P4HA3, PARM1, PCDH12, PDLIM5, PLN, PROK1, PVR, RASGRP3, RCN3, SELE, SHE, SLA, SLC4A4, SLC6A17, ST3GAL1, STXBP6, TNFRSF9, TRIM8, ZNF469	0.01031	1.47966	0.0174375	0.221755	0.887081
hsa-miR-5699-5p	2907	59	ACVRL1, ADAM12, ARSI, BDNF, C1S, CALCRL, CDH11, CDH5, CHSY3, CKAP4, COL1A1, DLL4, EHD3, ENDOD1, ERG, EVI5, FBLN2, FIBIN, FKBP7, GALNT5, GBP2, HEG1, HRH1, HTRA3, ICAM1, KCNE4, KCTD16, LMCD1, LRRC15, MASP1, MFAP5, NNMT, NOX5, PAPPA, PARM1, PCDH12, PDLIM5, PITX2, PLD1, POFUT2, RELN, S1PR3, SGIP1, SLA, SLC22A3, SLC6A17, SRPX2, ST3GAL1, TBC1D8B, TBX20, TGFBR2, TGFBR3, TGM2, THBD, TNFRSF9, TSLP, TSPAN5…	0.010374	1.46632	0.0175176	1.55852	0.0713036
hsa-miR-7706	465	14	ATP7B, C10orf54, CCDC68, FOSL2, FOXF1, HEG1, ITGA11, KCTD16, MARCH3, MYH15, NUCB1, PAPPA, S1PR3, SDF4	0.010611	2.11872	0.017889	2.17165	0.000875489
hsa-miR-3660	3392	67	ABCA10, ANO1, ATP7B, BMP10, CD82, CD93, CHRM2, CKAP4, COLEC10, CSGALNACT1, CSRNP1, DPP4, ECE1, EGFLAM, EHD3, ENDOD1, ERG, F5, FIBIN, FNDC3B, FOSL2, GBP5, H2AFJ, HEATR5A, HGF, HTRA1, IL33, ITGA11, KCND3, KCTD16, LINGO2, LOX, LOXL4, LRP10, LRRC32, MARCH3, MORC4, NCOA7, NFATC2, NFKBIZ, NXPE2, OLR1, OSMR, P4HB, PAPPA, PARM1, PCOLCE2, PRCP, PSG4, RAB27B, RCN1, SHE, SIL1, SLC22A3, SPARC, ST3GAL1, STOM,…	0.0106498	1.43321	0.0179257	-1.50089	0.086518
hsa-miR-4638-3p	2742	56	ACVRL1, ARHGEF3, ATP7B, BDNF, CHSY3, CKAP4, COL4A5, COL5A1, EMCN, ENDOD1, ERG, EVI5, FAM46A, FLT1, FNDC3B, FOSL2, GGT5, H2AFJ, HEATR5A, HGF, IGF1, IL33, ITGA1, KCND3, LRRC15, MORC4, MSRB3, NCOA7, NIPAL3, NOX5, NUCB1, PABPC4L, PARM1, PDLIM5, PLA2R1, PPIC, PRELP, PROK1, PVR, RCN3, S1PR3, SARM1, SDPR, SHE, SLC6A17, SLIT3, STXBP6, SULF2, SYNPO, TBX20, TGFBI, TGFBR3, TIMP3, TNFRSF9, TRIM8, TYRP1	0.0110349	1.47182	0.0185443	0.780449	0.407409
hsa-let-7e-3p	290	10	ABCA10, ABCA8, AKAP6, BDNF, COLEC10, GBP1, KCND3, MAML2, PLD1, SLC4A4	0.0114038	2.42589	0.0191336	2.62693	0.00636506
hsa-miR-3620-3p	3264	65	ACVRL1, ADAM12, AFAP1L2, BDKRB2, BDNF, BMP10, C1QTNF1, C3, CCDC80, CD93, CDH5, CDKN2B, COL1A1, CSGALNACT1, CSRNP1, DPP4, FMOD, FNDC3B, GALNT1, GBP5, H2AFJ, IL1RL1, IL6ST, IL7R, ITGA1, KCND3, LRP10, LRRC15, LRRC32, NCOA7, NFATC2, NIPAL3, NNMT, NOX5, NUCB1, OSMR, P4HB, PCDH12, PLN, PLXNB3, PPIC, PRCP, PRELP, PRSS35, PVR, RELN, ROBO4, SARM1, SBSPON, SHE, SLA, SLC22A3, SLC2A10, SLC6A17, SLIT3, ST3GAL…	0.0116207	1.44393	0.0194665	1.74472	0.112745
hsa-miR-19b-1-5p	1048	26	ADAM12, ADAM9, ART4, C7, CALCRL, CDH5, COL4A2, CREB3L1, F5, FAM46A, FNDC3B, GALNT5, GLIS3, ITGA1, ITGA11, KCNQ5, LUM, PARM1, PLOD2, RASGRP3, SLC14A1, SLC22A2, TBC1D8B, TFPI2, TIMP3, TYRP1	0.0116964	1.75744	0.0195622	-0.362554	0.746797
hsa-miR-3605-5p	2816	57	ABCA10, ABCA9, ACVRL1, AKAP6, BMP10, C1QTNF1, C3, CCDC80, CD55, CDH11, CHSY3, CKAP4, COL1A1, COLEC10, CTBS, CTSB, EHD3, ENDOD1, ERP27, FAM163B, FAM46A, FLT1, FMOD, FSTL3, GBP1, GBP2, GLIS3, HRH1, IL1R1, IL6ST, ITGA1, ITGA11, KCND3, LRRC15, MYH15, NOX5, NUCB1, OLR1, PLN, PRELP, PVR, RAB27B, RCN3, ROBO4, SIL1, SLC2A10, SLC46A3, SRPX2, ST3GAL1, SVEP1, TGFBI, TGFBR2, TIMP3, TNFAIP3, UACA, WISP1, YIPF5	0.0120669	1.45828	0.0201498	1.94785	0.0386811
hsa-miR-34b-3p	3576	70	ADAM12, ADAM9, AFAP1L2, AKAP6, ALDH1L2, ATP7B, BDNF, BMP10, BMP6, C3, CALCRL, CCDC80, CD55, CDKN2B, CHRM2, CHSY3, COLEC10, CSRNP1, EMCN, FBLN2, FKBP14, FN1, FNDC3B, FOSL2, GALNT1, GBP2, GREM2, H2AFJ, HGF, HRH1, ICAM1, IGF1, IL6ST, IL7R, ITGA1, KCNQ5, KCTD16, LMCD1, LRP10, LTBP1, MAML2, MFI2, NCOA7, NFATC2, NIPAL3, OLR1, PABPC4L, PCDH12, PLA2R1, PLD1, PPIC, RAB27B, RASGRP3, RELN, S1PR1, SDPR, SHE,…	0.0122245	1.42261	0.0203806	0.655785	0.507253
hsa-miR-429	853	22	ARHGEF3, BDKRB2, CDKN2B, CHRM2, COL4A6, EVI5, H2AFJ, ITGA1, MEST, OSMR, PLOD2, POFUT2, RCN1, RELN, S1PR1, SBSPON, STXBP6, SULF2, TDO2, TFPI, TMEM87B, TXNDC15	0.012604	1.82135	0.0209801	-0.897174	0.455498
hsa-miR-449a	295	10	ACVRL1, CPA4, GBP4, GBP5, HEG1, MEST, PLOD1, S1PR3, SGIP1, SLC6A17	0.0127312	2.38286	0.0211583	2.152	0.0183445
hsa-miR-6777-3p	2931	59	AKAP6, BDKRB2, BMP10, C10orf54, CCDC68, CCL7, CKAP4, COL1A1, CSGALNACT1, DLL4, ECE1, EHD3, FIBIN, FOSL2, GALNT1, GFRA3, GREM2, HEG1, HGF, IGFBP7, IL1R1, IL6ST, ITGA1, ITGA11, KCND3, KCTD16, LRP10, LRRC15, MASP1, NIPAL3, NNMT, P4HA2, P4HA3, PAPPA, PARM1, PCDH12, PLA2R1, PLN, PPIC, PVR, SARM1, SLA, SLC22A3, SLC6A17, SLIT3, SRPX2, ST3GAL1, STOM, TBX20, TBX4, TGFBR2, TGFBR3, TIMP3, TMED10, TMEM87B, T…	0.0133309	1.45222	0.0221201	0.39601	0.704881
hsa-miR-10a-5p	2510	52	AKAP6, ARHGEF3, ART4, BDNF, BMP6, CCDC80, CDH5, CDKN2B, CEBPD, CKAP4, COLEC10, CPA4, CSGALNACT1, CTBS, DPP10, EHD3, FAM114A1, FLT1, GBP2, GBP4, GBP5, HEG1, IL7R, KCND3, KCTD16, LAYN, LTBP1, MALL, MORC4, NFATC2, NFKBIZ, NNMT, NOX5, OSMR, P4HB, PAPPA, PLA2R1, PLXNB3, PVR, SARM1, SCN3A, SLC6A17, SLIT3, TBX20, TFPI, TGFBR2, TGFBR3, THBD, TIMP3, TNFRSF9, TSLP, ZNF469	0.0134568	1.48926	0.0222938	7.72021	5.62142e-10
hsa-miR-5000-3p	3424	67	ACVRL1, AKAP6, ARHGEF3, BDKRB2, C1QTNF1, C3, CD93, CDH5, CHSY3, CKAP4, COL1A1, COL4A6, COL5A1, CSRNP1, CTSB, ECE1, ENDOD1, FAM46A, FLT1, GGT5, GJA4, GLIS3, HEG1, HOPX, HTRA1, ICAM1, IL18R1, IL1R1, ITGA1, ITGA11, KCNA3, KCNQ5, KCTD16, LAYN, LRP10, LTBP1, MAML2, MARCH3, MASP1, NFKBIZ, NOX5, NUCB1, PDLIM5, PLA2R1, PLD1, PLOD1, PPIC, RAB27B, RCN1, S1PR3, SARM1, SGIP1, SLA, SLC22A3, SLC6A17, ST3GAL1, …	0.013559	1.41709	0.0224278	1.08117	0.249193
hsa-miR-28-3p	1953	42	ADAM12, AKAP6, BMP6, C7, CCDC80, CHRM2, CSGALNACT1, DLL4, ERLEC1, FAM114A1, FAM46A, FKBP14, FLT1, FNDC3B, GALNT5, GBP2, GBP4, GLIS3, GREM2, HEATR5A, HGF, IGF1, IL6ST, ITGA1, KCNA3, KCTD16, LRRC15, LUM, MORC4, NNMT, OLR1, PABPC4L, PLN, PPIC, PROK1, S1PR1, SGIP1, SRPX2, TBC1D8B, TSLP, TTR, VCAM1	0.0136328	1.53501	0.0225144	0.953598	0.196892
hsa-miR-6131	4041	77	ADAM12, ALDH1L2, ARHGEF3, ART4, ATP7B, BDNF, BMP10, C10orf54, C1QTNF1, C3, CCDC68, CCDC80, CDKN2B, CEBPD, CLEC1B, CLEC2B, COLEC10, CTSB, ECE1, EHD3, ENDOD1, ERVV-1, EVI5, FAM163B, FKBP7, FMOD, FOSL2, FSTL3, GBP1, GBP2, GBP5, GFRA3, GGT5, GREM2, HEATR5A, HOPX, HSPB6, IL1R1, IL7R, KCNE4, LAYN, MARCH3, MEST, MORC4, MYH15, NIPAL3, NNMT, NOX5, NUCB1, OLR1, PAPPA, PCDH12, PDLIM5, POFUT2, PPIC, PRELP, P…	0.0141661	1.38725	0.0233496	-1.69132	0.547511
hsa-miR-505-5p	2995	60	AKAP6, ATP7B, BDKRB2, BMP10, BMP6, C10orf54, CCDC80, CD55, CD82, CDH5, CHRM2, COL1A1, COL5A1, CREB3L1, CSRNP1, DLL4, ECE1, ENDOD1, FIBIN, FKBP10, FKBP14, FLT1, FMOD, GBP2, GLIS3, H2AFJ, HEG1, HOPX, IL1R1, IL1RL1, IL7R, ITGA1, KCNE4, KCTD16, LRRC32, MAML2, MASP1, MFI2, MMRN2, NNMT, PLA2R1, PPIC, PVR, RGS1, S1PR3, SGIP1, SHE, SIL1, SLA, SLC6A17, STOM, SULF2, TBX20, TGFBR2, TGM2, THBD, TIMP3, TMEM87…	0.0141829	1.44573	0.0233496	-0.668549	0.378303
hsa-miR-450a-2-3p	3238	64	ABCA10, ACVRL1, AKAP6, ALDH1L2, ARSI, BMP6, C1QTNF1, C3, CCDC68, CCDC80, CD93, CDH5, CHPF, CHRM2, COL15A1, COL1A2, COL4A5, CSGALNACT1, DPP10, ECE1, EHD3, ERG, FAM163B, FBLN2, FKBP14, GBP2, HGF, HRH1, HTRA3, ICAM1, IGFBP3, IL18R1, IL1R1, KCNQ5, LAYN, LOX, LTBP1, LTBR, MATN2, MFAP5, NFATC2, NIPAL3, NNMT, NXPE2, OSMR, PARM1, PCDH12, PLOD1, RSPO2, S1PR1, SARM1, SCN3A, SGIP1, SLA, SLC2A10, SLIT3, SPAR…	0.0142155	1.42937	0.0233667	2.93725	0.00179584
hsa-miR-548s	4450	84	AKAP6, ALDH1L2, ARSI, C1S, C3, C7, CCDC80, CD55, CD93, CHPF, CHRM2, COL4A6, COL5A1, CSRNP1, CXCL1, DPP10, DRAM1, DYNLT3, ECE1, EMCN, ENDOD1, ERP27, EVI5, F5, FAM114A1, FBN1, FKBP14, FNDC3B, FSTL3, GALNT5, GBP1, GBP2, GBP3, GBP4, GLIS3, GREM2, H2AFJ, HRH1, HTRA1, HTRA3, IGF1, IL1R1, ITGA11, KCND3, KCNE4, KCTD16, LAYN, LRP10, MATN2, MFAP5, MSRB3, MYH15, NCOA7, NUCB1, OLR1, OSMR, PAPPA, PDLIM5, POFU…	0.0147009	1.38181	0.0241269	0.954001	0.317994
hsa-miR-525-3p	64	4	HEATR5A, LTBP3, NOX5, VCAM1	0.0148242	4.48947	0.0242913	-4.23056	0.000458484
hsa-miR-675-3p	2012	43	ABCA10, ADAM12, C10orf54, CALCRL, CD55, CHRM2, CKAP4, CLEC1B, COLEC10, EHD3, FLT1, FMOD, FNDC3B, FOSL2, GALNT1, HEG1, ICAM1, IL33, IL6ST, ITGA1, KCND3, KCNQ5, MAML2, MATN2, NOX5, OLR1, P4HA2, PAPPA, PRELP, PSG4, S1PR1, S1PR3, SGIP1, SLC22A2, SLC6A17, SULF2, TBX4, TGFBR2, TGFBR3, TMED10, TYRP1, VCAM1, WISP1	0.0148527	1.52618	0.0243002	1.56778	0.548178
hsa-miR-7703	3857	74	ARHGEF3, BCO2, BDKRB2, BMP10, C15orf41, C3, CALCRL, CCDC80, CCL7, CD55, CD93, CDKN2B, CKAP4, COL3A1, COLEC10, CTBS, CTSB, DPP10, EHD3, EMCN, ENDOD1, EVI5, FLT1, FNDC3B, FOSL2, FOXF1, GBP1, GBP2, GBP4, GBP5, HEATR5A, ICAM1, IGF1, IL1R1, IL1RL1, IL6ST, KCNE4, KCTD16, LOX, MALL, MARCH3, MATN2, MSRB3, NID2, OLR1, OSMR, P4HA2, PAPPA, PCOLCE2, PLD1, POFUT2, PVR, RAB27B, S1PR1, SBSPON, SCN3A, SHE, SLC6A…	0.0151352	1.39441	0.0247239	0.866593	0.31796
hsa-miR-200c-3p	135	6	ABCA9, ADAM12, ERG, FBLN5, FLT1, FN1	0.0152324	3.14181	0.0248442	-1.63514	0.269267
hsa-miR-378a-3p	1132	27	AKAP6, BDNF, C10orf54, COL4A5, ECE1, EHD3, FLT1, FNDC3B, FOSL2, GALNT1, GLIS3, LMCD1, LRP10, LTBR, MORC4, NFATC2, P4HB, PAPPA, PLA2R1, PLOD1, PVR, RCN1, S1PR1, SELE, SLIT3, TYRP1, WISP1	0.0152799	1.68681	0.0248831	-0.695213	0.414506
hsa-miR-939-5p	2034	43	ADAM12, ALDH1L2, ANO1, BDKRB2, BMP1, C10orf54, C3, CCDC80, CD93, CHSY3, COL4A6, DPP4, ENDOD1, FAM163B, FKBP14, FKBP7, GBP4, H2AFJ, HTRA3, ICAM1, IL1RL1, KCND3, LAYN, LTBP1, MARCH3, MEST, MFAP5, OLR1, OSMR, P4HA3, PLD1, PROK1, PSG4, SARM1, SGIP1, SLC46A3, SLIT3, SRPX2, ST3GAL1, STOM, SUSD2, SYNPO, TNFAIP3	0.0156829	1.50764	0.0254999	0.717373	0.497782
hsa-miR-128-1-5p	2080	44	ACVRL1, ALDH1L2, BDKRB2, BIK, C1QTNF1, C3, CD93, CDH5, COL4A6, CSRNP1, EGFLAM, EHD3, ENDOD1, F5, FIBIN, GLIS3, GREM2, HTRA3, ICAM1, IFIT3, IGFBP3, ITGA1, ITGA11, KCTD16, LRRC15, LTBP3, MFI2, NOX5, P4HA2, PARM1, PLVAP, POFUT2, PRELP, S1PR3, SARM1, SBSPON, SDF4, SLC2A10, SLC6A17, SUSD2, TIMP3, TTR, WNT2, ZNF469	0.0164238	1.5105	0.0266634	-0.49361	0.499088
hsa-miR-4755-3p	3992	76	ABCA9, AKAP6, ARSI, ART4, ATP7B, BDKRB2, C1QTNF1, C3, C7, CD55, CD93, CDKN2B, CKAP4, COL1A1, COL4A2, COLEC10, CREB3L1, CTSA, CTSB, DCN, DLL4, ECE1, ENDOD1, ENTPD3, EVI5, FLT1, FNDC3B, GBP4, GBP5, GGT5, GLIS3, HEATR5A, HEG1, HSPG2, IL1R1, IL1RL1, ITGA11, KCTD16, LAYN, LOX, LOXL4, LRRC15, LRRC32, LTBP3, MAML2, MARCH3, MASP1, MFI2, MMRN2, MYH15, PABPC4L, PCDH12, PDLIM5, PLOD2, PLVAP, POFUT2, PRCP, P…	0.0165457	1.3842	0.0268198	0.768415	0.53386
hsa-miR-487a-3p	925	23	C1S, CHRM2, COLEC10, CRHBP, CSGALNACT1, CTBS, DPP10, EGFL6, EMCN, FOSL2, GBP1, GREM2, HRH1, IGFBP3, IL6ST, MARCH3, MEST, NUCB1, OLR1, RAB27B, SELE, TGFBR2, TXNDC5	0.0165924	1.75415	0.0268541	0.260524	0.863001
hsa-miR-1278	1925	41	ADAM12, AKAP6, ASAH1, BDNF, BMP6, CCDC80, COL21A1, CSRNP1, CTBS, CTSB, ENDOD1, FBN1, FN1, FNDC3B, HEATR5A, HEG1, IFNGR1, IL6ST, KCND3, KCTD16, LMCD1, MATN2, NCOA7, NIPAL3, OLR1, OSMR, PAPPA, PDLIM5, PLA2R1, PTGS2, RASGRP3, SCN3A, SGIP1, SHE, SLC4A4, SLC6A17, SYT10, TMEM87B, TSLP, TYRP1, YIPF5	0.0172052	1.51667	0.0278031	0.00648611	0.996055
hsa-miR-551a	265	9	ACVRL1, ENDOD1, FAM114A1, FOSL2, GLIS3, KCTD16, RCN3, SLIT3, ST3GAL1	0.0174383	2.3832	0.0281012	-0.38241	0.655845
hsa-miR-34c-5p	936	23	ADAM12, AKAP6, ARHGEF3, BDKRB2, CDH11, COL1A1, COL5A1, CTSB, DLL4, FNDC3B, HTRA1, IL7R, LRP10, NNMT, PRCP, PRELP, RSPO2, SHE, SPARC, STOM, TGFBR3, UACA, WISP1	0.017443	1.7321	0.0281012	1.4007	0.167433
hsa-miR-627-5p	2514	51	ACVRL1, ALDH1L2, BMP10, CD55, CDKN2B, CEBPD, COL16A1, COL4A1, COLEC10, CTBS, ECE1, ERLEC1, ERP27, FLT1, FOSL2, GBP2, GREM2, HRH1, ICAM1, IL18R1, ITGA1, KCND3, KCNQ5, KCTD16, LRRC15, LRRC32, MARCH3, NNMT, NUCB1, PAPPA, PLA2R1, POFUT2, PPIC, PVR, RCN1, SELE, SLA, SLC22A3, SLIT3, SRPX2, TBC1D8B, TBX20, TGFBR3, TGM2, TIMP3, TSLP, TSPAN5, TXNDC5, TYRP1, WISP1, WNT2	0.0176425	1.45198	0.0283394	1.24069	0.143605
hsa-miR-3913-5p	2324	48	AKAP6, C15orf41, C1QTNF1, CCDC68, CCDC80, CCL7, CDKN2B, CEBPD, CHPF, COL1A1, COL4A2, CSRNP1, ECE1, ENDOD1, FAM114A1, FBLN5, FBN1, GBP1, GBP3, GBP4, GLIS3, IL7R, KCNA3, KCND3, KCNQ5, KCTD16, LOX, LOXL4, MARCH3, NCOA7, OLR1, OSMR, PAPPA, PVR, RRAD, SARM1, SGIP1, ST3GAL1, SVEP1, TFPI, TFPI2, TGFBI, TIMP3, TSLP, TTR, VCAM1, WNT2, YIPF5	0.0176448	1.47707	0.0283394	1.07451	0.155605
hsa-miR-17-5p	180	7	FLT1, GBP3, ICAM1, IGFBP3, PDLIM5, SELE, TGFBR2	0.0178044	2.73614	0.0285522	1.06812	0.158826
hsa-miR-1273g-3p	4557	85	ABCA10, ACVRL1, AKAP6, ALDH1L2, ATP7B, BMP10, C10orf54, C3, C7, CCDC80, CD55, CD69, CD82, CDH5, CKAP4, COL1A1, COL21A1, COLEC10, CTSB, EGFLAM, EHD3, ERG, EVI5, FBN1, FKBP10, FKBP14, FLT1, FNDC3B, GALNT5, GBP2, GBP3, H2AFJ, HEG1, HTRA1, HTRA3, IFIT3, IGF1, IL6ST, ITGA11, KCND3, KCNE4, KCTD16, LAYN, LMCD1, LRP10, LRRC15, LRRN4, LTBR, MAML2, MFAP5, MORC4, MYH15, NOX5, NUCB1, P4HA2, PDLIM5, PLA2R1, P…	0.0188448	1.36242	0.0301747	-0.717202	0.339361
hsa-miR-136-3p	1649	36	ABCA10, ALDH1L2, C15orf41, CCDC68, CD55, CD93, CHRM2, COLEC10, CTBS, ENDOD1, EVI5, FAM46A, FMOD, GBP2, HGF, ICAM1, KCNE4, KCTD16, LRP10, MARCH3, NFKBIZ, NOX5, OSMR, P4HA2, PLD1, PRELP, S1PR1, SGIP1, SLC14A1, SLC46A3, STXBP6, TBC1D8B, TBX20, TGFBR2, TMEM87B, UACA	0.0189126	1.54948	0.0302372	0.617582	0.671476
hsa-miR-1229-3p	3060	60	ADAM12, AFAP1L2, ATP7B, C10orf54, C7, CCDC68, CCDC80, CD55, CDH11, COL4A1, CSRNP1, CTBS, DPP10, ECE1, EMCN, ENDOD1, FAM46A, FBN1, FOSL2, GALNT1, GALNT5, GBP2, GBP4, GLIS3, HEG1, HRH1, IL1R1, IL1RL1, IL6ST, KCNQ5, KCTD16, LMCD1, LRP10, MFAP5, MFI2, NOX5, PAPPA, PARM1, PDLIM5, PLA2R1, PLD1, PLOD1, PLVAP, POFUT2, PVR, SELE, SHE, SLC6A17, SLIT3, SRPX2, STOM, SYNPO2L, TBX20, TGFBR3, TGM2, TNFRSF9, VCA…	0.0191952	1.40952	0.0306423	1.15589	0.177612
hsa-miR-34a-5p	1127	26	ALDH1L2, BIK, C10orf54, C1QTNF1, CKAP4, COL4A2, CXCL14, ECE1, EGFLAM, ENDOD1, FSTL3, GFRA3, HGF, LAMB2, LRRN4, NOX5, P4HA2, P4HA3, PAPPA, SARM1, SRPX2, SYNPO, TGFBR2, TGM2, TMED10, TYRP1	0.0222827	1.62512	0.0355173	1.54998	0.0489828
hsa-miR-4512	2532	51	ADAM12, ARHGEF3, BDKRB2, BMP10, C10orf54, CCDC68, CCDC80, CD55, CDH5, COL1A1, COPZ2, CSRNP1, CXCL1, DLL4, ENDOD1, FAM163B, FSTL3, HEG1, IL18R1, KCNQ5, KCTD16, LMCD1, LRP10, LRRC15, LRRC32, MFI2, MSRB3, NOX5, NUCB1, PAPPA, PCDH12, PRELP, PROK1, RAB27B, ROBO4, SARM1, SBSPON, SLA, SLC22A3, SLC2A10, SLC6A17, SLIT3, SYNPO, SYT10, TBX20, TFPI, TGFBR3, THBD, TIMP3, TNFAIP3, TXNDC5	0.0223694	1.4401	0.0356015	1.35208	0.171839
hsa-miR-130a-3p	902	22	ADAM9, AKAP6, BMP10, C3, C7, CCDC80, CDH11, COLEC10, CPZ, CTSB, DLL4, EMCN, HEG1, HTRA1, KCND3, MFAP5, NCOA7, OSMR, PAPPA, RELN, SHE, TNFRSF9	0.0226441	1.71598	0.0359843	-0.165797	0.898304
hsa-miR-6801-3p	2134	44	ARSI, C1S, C3, C7, CCDC80, CD55, CDH11, CHSY3, CLEC2B, COL3A1, COLEC10, DRAM1, ECE1, EGFLAM, EVI5, FAM163B, GBP4, GBP5, HEG1, HTRA1, IL33, IL7R, ITGA1, ITGA11, LAYN, LRP10, NOX5, NUCB1, P4HA3, PARM1, PCDH12, POFUT2, PRELP, PROK1, PSG4, S1PR3, SARM1, SDF4, ST3GAL1, SYNPO, TBC1D8B, TMEM87B, TXNDC5, TYRP1	0.0230545	1.46745	0.0365812	0.280161	0.863871
hsa-miR-3916	1955	41	ABCA10, ADAM12, ART4, BCO2, C1QTNF1, CCL2, CD55, CKAP4, COL5A1, CXCL14, ECE1, EGFLAM, ERVV-1, FAM46A, FKBP10, GALNT1, GJA4, HEG1, HGF, HRH1, IL1R1, KCTD16, LAYN, LOX, LRRC32, MAML2, MASP1, OSMR, PABPC4L, PAPPA, PARM1, PCDH12, PLA2R1, PVR, RAB27B, ROBO4, SCN3A, SRPX2, TIMP3, TXNDC5, WISP1	0.0232787	1.49064	0.0368812	-0.0989342	0.935107
hsa-miR-519d-3p	802	20	ASAH1, CCDC68, CPQ, EMCN, FAM114A1, FNDC3B, FOXF1, ITGA1, MEST, PABPC4L, PARM1, PRSS35, PVR, RAB27B, SBSPON, ST3GAL1, STOM, TBX20, TGFBI, TNFRSF9	0.0236048	1.75219	0.0373417	-4.5608	0.000534797
hsa-miR-3129-3p	1972	41	AFAP1L2, AKAP6, BMP6, C15orf41, C7, CD55, COLEC10, CRHBP, CTBS, CTSB, ENDOD1, EVI5, FLT1, GLIS3, ICAM1, IFIT3, IGF1, IGFBP7, IL1R1, IL6ST, KCNA3, KCND3, LINGO2, LOXL4, MEST, NCOA7, NFKBIZ, NNMT, NXPE2, P4HA2, PLA2R1, SGIP1, SMCO3, STXBP6, TBX20, TFPI, TGFBR2, TMED10, TYRP1, UACA, WISP1	0.0242123	1.47625	0.0382453	-1.03891	0.273713
hsa-miR-625-5p	2850	56	ABCA9, ADAM12, ARSI, BDNF, BMP6, C10orf54, C3, CCDC80, CDH11, CHPF, CHRM2, CSRNP1, CXCL14, ECE1, FAM114A1, FKBP10, FSTL3, GALNT5, GBP2, GBP4, H2AFJ, HEG1, HRH1, HTRA3, IL1RL1, IL6ST, ITGA1, ITGA11, KCND3, KCNQ5, LOXL4, LRP10, LRRC15, MARCH3, MFI2, MMRN2, MSRB3, NCOA7, PABPC4L, PAPPA, PLOD1, PLVAP, POFUT2, PPIC, PROK1, ROBO4, S1PR1, SLC22A2, SLIT3, ST3GAL1, TBX4, TGFBI, TGFBR2, TMED10, TMEM87B, TN…	0.0244351	1.40691	0.0385393	0.133097	0.887081
hsa-miR-5092	1467	32	ABCA8, ADAM12, C7, CCDC80, CDH11, CHRM2, COL5A1, CSGALNACT1, CTBS, EVI5, FMOD, FNDC3B, GBP2, GBP3, GREM2, HRH1, HTRA1, IGFBP3, KCND3, LRRC15, LUM, MALL, MAML2, NCOA7, PRELP, RSPO2, SLC22A3, TBX20, TGM2, TMED10, TXNDC5, VCAM1	0.0248695	1.54059	0.0391657	-1.27098	0.131467
hsa-miR-27a-5p	2285	46	ADAM12, BCO2, BDKRB2, C3, C7, CCDC80, COL1A1, COLEC10, CSRNP1, DLL4, DPP10, EHD3, F5, FAM46A, FLT1, FMOD, FN1, FOSL2, HRH1, HTRA3, IL1R1, IL7R, ITGA11, KCND3, KCNQ5, KCTD16, LAYN, LRRC32, MAML2, MASP1, NUCB1, PAPPA, PLA2R1, PPIC, RSPO2, S1PR1, S1PR3, SLC22A2, SLC4A4, SLIT3, SOD3, SRPX2, TBX20, TGFBR2, WNT2, ZNF469	0.0279352	1.43136	0.043928	0.490974	0.509834
hsa-miR-361-3p	3591	68	ACVRL1, ADAM12, AKAP6, BDKRB2, C1QTNF1, CD93, CEBPD, COL1A1, COL4A2, COL4A6, COL5A1, COLEC10, CSRNP1, CTBS, CTSA, ECE1, EHD3, ENDOD1, F5, FAM163B, FIBIN, FN1, GBP4, GBP5, GJA4, GLIS3, HEG1, HSPG2, ICAM1, ITGA1, KCND3, KCNE4, KCNQ5, KCTD16, LAYN, LMCD1, LRP10, LRRC15, NID2, NIPAL3, NNMT, NOX5, NUCB1, PAPPA, PLA2R1, PLN, PLXNB3, POFUT2, PPIC, PVR, RAB27B, S1PR1, SGIP1, SLA, SLC2A10, SLIT3, SOD3, SR…	0.0280764	1.36337	0.0440842	0.839794	0.145993
hsa-miR-1301-3p	3040	59	ADAM12, ALDH1L2, BMP10, C7, CD55, CD93, CDH5, CHRM2, CKAP4, COL1A1, COL4A6, COL5A1, CSGALNACT1, CSRNP1, CTBS, CXCL1, DLL4, EGFLAM, EHD3, ENTPD3, FAM114A1, FAM46A, FLT1, FN1, GBP2, GBP4, GBP5, GLIS3, HEG1, HRH1, ITGA1, ITGA11, KCTD16, LRP10, LRRC32, MSRB3, NNMT, NOX5, PAPPA, PCDH12, POFUT2, PRELP, S1PR1, SARM1, SLC4A4, ST3GAL1, STXBP6, SYT10, TBX20, TGFBR2, TGM2, TIMP3, TMED10, TMEM87B, TSLP, TSPA…	0.0283739	1.39105	0.0444848	1.63133	0.0243172
hsa-miR-769-3p	979	23	ABCA10, AKAP6, CHPF, COL3A1, FAM114A1, FSTL3, GBP3, HEATR5A, IGF1, IGFBP3, ITGA11, KCTD16, LRRC15, OSMR, PLVAP, RAB27B, SLC22A2, SLC6A17, SLIT3, SRPX2, SULF2, TGFBI, TIMP3	0.028785	1.65077	0.0450623	0.705457	0.409791
hsa-let-7a-3p	1941	40	ABCA10, ABCA8, ACVRL1, ART4, C7, CALCRL, CDH11, COL15A1, COL1A1, DLL4, ERG, FAM46A, GALNT1, GBP1, GBP5, HGF, IL1RL1, IL6ST, ITGA1, KCNE4, LUM, MATN2, NIPAL3, P4HA2, PAPPA, PLA2R1, PVR, S1PR3, SBSPON, SCN3A, SELE, SLA, SLC14A1, SLC6A17, SULF2, TFPI, TTR, TXNDC15, WIPI1, ZNF804A	0.02993	1.46007	0.0467852	0.170721	0.887081
hsa-miR-659-5p	1593	34	ADAM12, ATP7B, CCDC80, CD82, CDH13, CKAP4, CTBS, ECE1, ENDOD1, EVI5, FKBP10, FMOD, FOSL2, HEG1, HGF, IL6ST, KCND3, KCTD16, MASP1, NOX5, NUCB1, PAPPA, PLOD1, PPIC, SCN3A, SGIP1, SHE, SLA, SLC46A3, SMCO3, SRPX2, SYNPO, TTR, TYRP1	0.0303352	1.50775	0.0473335	0.774414	0.229984
hsa-miR-302d-3p	46	3	ALDH1L2, CXCL8, TGFBR2	0.0303708	4.68795	0.0473335	-4.32392	7.75531e-05
hsa-miR-1284	2166	44	ADAM12, ALDH1L2, ART4, BMP10, CD82, CRHBP, CTSB, ERG, FAM163B, FAM46A, FKBP14, FKBP7, FMOD, FNDC3B, FOSL2, GBP4, GLIS3, GREM2, HRH1, IGF1, IL6ST, IL7R, ITGA1, KCND3, KCNE4, KCNQ5, NFATC2, P4HA2, PLN, PRSS35, RAB27B, SGIP1, SLA, SLC2A10, SLC4A4, STOM, STXBP6, SYT10, TBC1D8B, TGFBR3, TNFRSF9, TSPAN5, TYRP1, UACA	0.0304242	1.44297	0.0473466	0.233297	0.86112
hsa-miR-7851-3p	2878	56	ABCA10, ADAM12, AKAP6, ALDH1L2, C10orf54, C7, CD55, CD93, CDH11, CDKN2B, COL4A1, DPP4, ECE1, ENDOD1, EVI5, FNDC3B, GBP4, GFRA3, ICAM1, IL1R1, IL33, IL6ST, ITGA1, KCNQ5, KCTD16, LAYN, LRRC15, LTBR, MARCH3, MORC4, NIPAL3, NNMT, OSMR, POFUT2, PPIC, RGS1, RSPO2, SDF4, SHE, SLC2A10, SLC4A4, SPARC, SRPX2, STXBP6, TFPI2, TGFBI, TGM2, THBD, TNFAIP3, TNFRSF9, TRIM8, TXNDC15, TYRP1, UACA, YIPF5, ZNF469	0.0307994	1.3909	0.0478596	1.09177	0.187804
hsa-miR-24-1-5p	997	23	ABCA8, AKAP6, BDKRB2, CCDC80, CKAP4, EHD3, ENDOD1, ERVV-1, FKBP14, GALNT1, GALNT5, HTRA1, IL7R, LAYN, LOXL4, NFATC2, OLR1, RAB27B, ROBO4, SLC4A4, SLIT3, SRPX2, YIPF5	0.0313341	1.61886	0.0486187	1.03786	0.357524
hsa-miR-1289	2461	49	C1QTNF1, C3, CD55, CD93, CDH11, COL4A6, COLEC10, CTBS, CXCL14, DPP4, DRAM1, ENDOD1, FBLN2, FKBP14, FMOD, FOSL2, FSTL3, GBP2, HEATR5A, HEG1, HSPG2, HTRA1, ICAM1, IFIT3, ITGA1, ITGA11, LRP10, LRRC15, MAML2, MYH15, NNMT, NUCB1, NXPE2, OSMR, PAPPA, PARM1, PLOD1, PRELP, PVR, SBSPON, SLC14A1, SLC22A2, SLC2A10, SLIT3, ST3GAL1, SYNPO2L, TBX20, TGFBR2, WISP1	0.0327533	1.41799	0.0507065	1.83205	0.123788
hsa-miR-500a-5p	3238	62	ABCA10, ACVRL1, AKAP6, ALDH1L2, BDKRB2, BDNF, C10orf54, C15orf41, C7, CALCRL, CCDC80, CD55, CDH11, CDKN2B, CKAP4, COL1A2, COLEC10, EHD3, FAM163B, FAM46A, FIBIN, FOSL2, GALNT1, GALNT5, GREM2, H2AFJ, HEATR5A, HRH1, IL6ST, LAYN, LTBR, LUM, MEST, MORC4, NOX5, OLR1, P4HA3, PABPC4L, PAPPA, PARM1, PLD1, PLN, POFUT2, PVR, RAB27B, RCN1, S1PR1, S1PR3, SARM1, SCN3A, SDPR, SELE, SGIP1, SHE, SLC14A1, SLC22A3,…	0.0327761	1.3732	0.0507065	2.12797	0.000580836
hsa-miR-1269b	784	19	ART4, CHSY3, ENDOD1, FBN1, FLT1, FNDC3B, GBP5, HGF, HTRA1, RAB27B, RCN1, SBSPON, SGIP1, SHE, SLA, STOM, TGFBR2, TSLP, TTR	0.0333932	1.69741	0.0515854	1.58716	0.365006
hsa-miR-887-3p	483	13	ABCA10, AKAP6, C15orf41, CDH13, COL5A1, FN1, GBP2, MARCH3, P4HB, S1PR3, SHE, STXBP6, TIMP3	0.0340065	1.88019	0.0524558	0.168376	0.882649
hsa-miR-539-3p	2067	42	ABCA8, AKAP6, C10orf54, C7, CCL7, CD82, COLEC10, CRHBP, CTBS, DPP10, ENDOD1, EVI5, FBLN2, FNDC3B, FOSL2, GALNT1, GALNT5, IL1R1, KCTD16, MAML2, MATN2, MORC4, P4HA2, P4HA3, PCDH12, PLD1, PRCP, S1PR1, SARM1, SDPR, SLC22A3, SLC46A3, SULF2, TFPI2, TGFBR2, TMEM87B, TNFAIP3, TNFRSF9, TRIM8, TSPAN5, TYRP1, VCAM1	0.034508	1.44028	0.0531514	-0.892178	0.447218
hsa-miR-2392	3316	63	ACVRL1, AFAP1L2, ALDH1L2, BDNF, BMP10, C3, C7, CCDC80, CD82, CDH11, COL1A1, COL5A1, DRAM1, EHD3, ENTPD3, EVI5, FAM114A1, FAM163B, FBN1, FMOD, FOSL2, GBP4, GREM2, HEG1, HSPB6, HSPG2, IFIT3, IL18R1, IL1R1, IL1RL1, IL6ST, IL7R, ITGA1, ITGA11, KCND3, KCTD16, LRP10, LRRC15, MAML2, NFATC2, NIPAL3, NNMT, NOX5, PAPPA, PARM1, PLD1, PLN, RCN1, ROBO4, S1PR3, SDPR, SHE, SIL1, SLC6A17, SLIT3, SRPX2, SUSD2, SV…	0.0345841	1.36183	0.0531907	-1.00292	0.574949
hsa-miR-199a-3p	2294	46	ACVRL1, ADAMTSL5, ALDH1L2, ARHGEF3, BMP10, C15orf41, CALCRL, CCDC80, CHSY3, COLEC10, CTBS, DLL4, DRAM1, EHD3, EVI5, F5, FKBP14, FLT1, FN1, GBP4, GFRA3, HGF, ICAM1, IGF1, IL6ST, KCNE4, LMCD1, LRP10, MALL, NCOA7, NUCB1, PABPC4L, PAPPA, PLD1, PLN, PPIC, PVR, SCN3A, SELE, SMCO3, SRPX2, TBX20, TGFBR3, TMEM87B, VCAM1, YIPF5	0.034795	1.42497	0.0534371	2.43301	0.044969
hsa-miR-28-5p	1879	39	ALDH1L2, BMP10, C1QTNF1, C3, CCDC80, CDH5, CHSY3, CSRNP1, FKBP10, FLT1, FOSL2, GBP4, GREM2, HEG1, IGF1, IL7R, ITGA1, KCND3, KCNE4, LMCD1, LOX, LOXL4, LRP10, LRRC15, MYH15, NOX5, PITX2, PRELP, PTGS2, PVR, RAB27B, SARM1, SDF4, SLC46A3, SRPX2, STOM, SULF2, TGM2, TNFRSF9	0.0349054	1.47014	0.0535285	0.797324	0.266355
hsa-miR-222-5p	3075	59	ABCA8, ACVRL1, AKAP6, ALDH1L2, BMP10, C1S, CALCRL, CCDC80, CD55, CD69, CHRM2, COL4A5, COL5A1, COLEC10, CSGALNACT1, CTBS, DRAM1, EHD3, ENDOD1, ERG, FAM114A1, FIBIN, GBP4, IL18R1, IL6ST, ITGA1, KCNA3, KCTD16, LRP10, MAML2, MSRB3, NCOA7, PABPC4L, PDLIM5, PLA2R1, PLN, PPIC, PRR16, PTX3, PVR, RASGRP3, SCN3A, SELE, SGIP1, SHE, SLC14A1, SLC22A2, SLC22A3, SMCO3, SRPX2, STXBP6, SULF2, SYT10, TGFBR3, THBD,…	0.0356864	1.37234	0.0546463	1.22593	0.189446
hsa-miR-30d-3p	339	10	ADAM12, ARHGEF3, CTBS, ENDOD1, KCTD16, MATN2, NIPAL3, PTX3, TBC1D8B, TGM2	0.0360973	2.06004	0.0551953	0.629265	0.356211
hsa-miR-197-5p	943	22	ABCA10, AKAP6, CHSY3, COLEC10, ENTPD3, FAM46A, FKBP14, GALNT1, HEG1, HSPG2, IGFBP7, ITGA11, LRRC15, NCOA7, NNMT, PAPPA, S1PR3, SLC22A3, SNCAIP, SPARC, SRPX2, TGM2	0.0366959	1.63636	0.0560292	-0.276324	0.81645
hsa-miR-181a-3p	341	10	BMP10, C3, COL5A1, DRAM1, ENDOD1, FAM114A1, HRH1, HSPG2, PRELP, UACA	0.0369597	2.04729	0.0563501	3.16891	5.41671e-05
hsa-miR-4745-5p	2364	47	ARSI, ART4, ATP7B, C3, CDH11, CDKN2B, ECE1, EHD3, FAM46A, FKBP10, FMOD, GBP1, GBP2, GBP3, GLIS3, HEATR5A, HEG1, HSPG2, IGF1, IGFBP3, ITGA11, KCND3, LOXL4, LRP10, LRRC15, LTBP1, MALL, MASP1, NFATC2, NIPAL3, NUCB1, OSMR, POFUT2, SARM1, SDPR, SLC22A2, SLC2A10, SLC4A4, SLIT3, SYNPO2L, TBX20, TBX4, TFPI, TGFBR3, TGM2, TMED10, TRIM8	0.0373012	1.41264	0.0567885	-1.33193	0.222765
hsa-miR-1911-3p	2379	47	ADAM12, ART4, C10orf54, C1QTNF1, C3, C7, CD55, CDH11, CDH5, COL4A6, CREB3L1, CTBS, ECE1, EHD3, EMCN, ENDOD1, FAM114A1, FSTL3, HRH1, HSPB6, IL1R1, IL7R, ITGA11, KCNE4, LRRC15, MALL, NFATC2, NNMT, OSMR, PABPC4L, PARM1, PDLIM5, PLA2R1, PPIC, PROK1, PRR16, PTGS2, S1PR1, SGIP1, SHE, SLC22A2, STXBP6, SYNPO, TGFBR2, TGFBR3, TNFAIP3, ZNF469	0.0381056	1.40247	0.0579293	-2.60777	0.0254295
hsa-miR-127-5p	2905	56	AFAP1L2, AKAP6, C3, C7, CALCRL, CHSY3, CLEC2B, COLEC10, CTHRC1, CTSB, EHD3, ENDOD1, ERP27, FAM114A1, FIBIN, FN1, FOSL2, GREM2, H2AFJ, HRH1, HTRA1, IFIT3, ITGA1, KCND3, KCTD16, LAYN, LTBR, LUM, NFATC2, NIPAL3, OLR1, PABPC4L, PAPPA, PLA2R1, PLD1, PLOD1, RAB27B, SARM1, SBSPON, SDF4, SGIP1, SLC2A10, SLC4A4, SLIT3, STXBP6, SYNPO, SYNPO2L, TGFBI, TGFBR2, TGFBR3, THBD, TSLP, TTR, TXNDC5, VCAM1, WISP1	0.0385415	1.37575	0.0585075	-0.423787	0.775048
hsa-miR-590-5p	168	6	LAYN, LOX, NNMT, OLR1, RGS1, TGFBR2	0.0389321	2.4981	0.0590152	0.569187	0.530914
hsa-miR-371a-3p	960	22	CTBS, ECE1, EGFLAM, EMCN, FIBIN, FLT1, FN1, GBP2, GJA4, IL6ST, KCND3, LTBR, NFATC2, PCDH12, RAB27B, SARM1, SLC14A1, SLC22A3, SUSD2, TBC1D8B, TMED10, TYRP1	0.0392773	1.6054	0.059432	-2.87407	0.0273184
hsa-miR-452-5p	2191	44	ADAM12, ALDH1L2, CALCRL, CCDC80, CEBPD, CHSY3, COLEC10, CSRNP1, CXCL14, DCN, FAM46A, FIBIN, GALNT1, GBP2, IL7R, KCTD16, LRP10, MAML2, MORC4, MSRB3, NCOA7, NFATC2, NFKBIZ, NNMT, OSMR, PDLIM5, POFUT2, PPIC, PTGS2, SCN3A, SGIP1, SLC14A1, SLIT3, SULF2, SYT10, TBC1D8B, TFPI, TFPI2, TGFBR2, TGM2, THBD, TMEM87B, UACA, VCAM1	0.03932	1.42435	0.059432	0.952358	0.234261
hsa-miR-1224-3p	4270	78	ABCA8, ADAM12, ARSI, ATP7B, BDNF, BMP6, C10orf54, C1S, C3, CCDC68, CD55, CDH11, CDH13, CHRM2, CKAP4, COL16A1, COL1A1, COL4A2, COLEC10, CPA4, CSRNP1, CTSB, DRAM1, ECE1, EHD3, EMCN, ENDOD1, F5, FAM114A1, FIBIN, FKBP10, FKBP14, FMOD, FOSL2, FSTL3, GREM2, H2AFJ, HEG1, HOPX, HRH1, HSPG2, IFIT3, IL6ST, KCND3, LAYN, LRP10, LRRC15, LRRC32, LTBR, MAML2, NCOA7, NFATC2, NIPAL3, NOX5, PABPC4L, PAPPA, PDLIM5,…	0.0402317	1.31709	0.0607227	4.28945	0.00202174
hsa-miR-125b-5p	1281	28	ADAM12, ANO1, CD55, COL5A1, CSRNP1, DYNLT3, ENTPD3, FAM46A, FMOD, FN1, FNDC3B, HRH1, LRP10, LRRC15, LRRC32, POFUT2, ROBO4, RRAD, SARM1, SLC14A1, SLC2A10, SPARC, SRPX2, ST3GAL1, TBC1D8B, TBX4, TGM2, TNFAIP3	0.0411011	1.53674	0.0619461	2.63193	0.0100085
hsa-miR-4688	1462	31	AFAP1L2, AKAP6, BIK, C7, COL5A1, CSRNP1, CTBS, DLL4, ECE1, ENDOD1, FOXF1, HEG1, IGF1, LMCD1, NCOA7, NFATC2, NOX5, NUCB1, PLA2R1, PLD1, PROK1, RCN3, SGIP1, SLC4A4, SLC6A17, STXBP6, SULF2, SVEP1, TGFBR2, TYRP1, WNT2	0.042522	1.49185	0.0639958	0.668135	0.674632
hsa-miR-6824-3p	1135	25	ATP7B, CHPF, DLL4, GPBAR1, HTRA1, IGF1, IL1R1, KCND3, LRRC32, MSRB3, P4HA2, P4HA3, PLOD1, PRELP, PROK1, PTX3, SARM1, SLC14A1, SLC22A2, SLC4A4, SLC7A4, STOM, SYNPO, TNFAIP3, TXNDC15	0.0428333	1.54412	0.0643723	-1.52709	0.193881
hsa-miR-4440	293	9	FOSL2, FSTL3, LAYN, LRRC15, LTBR, NOX5, TNFRSF9, TYRP1, WISP1	0.0431425	2.14554	0.0647445	-0.761341	0.539303
hsa-miR-26b-5p	762	18	BDNF, CALCRL, CCDC68, CLEC1B, COL1A2, CTBS, ENDOD1, FKBP14, HGF, IGF1, MYH15, PRELP, PTGS2, PTX3, SLC4A4, TGFBR2, TXNDC15, WNT2	0.0460549	1.64974	0.0690168	1.49844	0.0230828
hsa-miR-671-3p	302	9	CD55, FOXF1, IGF1, IL1R1, NUCB1, POFUT2, SMCO3, WIPI1, ZNF469	0.0470334	2.07876	0.0703829	0.86448	0.195687
hsa-miR-450a-5p	303	9	ANO1, FOSL2, NFATC2, OSMR, P4HA3, PLN, PRELP, TIMP3, ZNF469	0.0475171	2.07157	0.0710057	3.00085	0.000214894
hsa-miR-497-5p	460	12	CD69, CEBPD, COL4A1, FAM163B, GLIS3, HSPG2, KCND3, LRRC32, LTBP1, MASP1, MFI2, SLC46A3	0.0495665	1.81675	0.073963	1.35814	0.0965735
hsa-miR-518e-3p	385	1	NNMT	0.049952	0.171211	0.0744328	-5.67044	2.61524e-05
hsa-miR-5699-3p	806	19	CDKN2B, CSRNP1, DLL4, DRAM1, EGFLAM, ENTPD3, FBLN5, GBP4, HEG1, IFIT3, IGFBP3, IL7R, NOX5, PAPPA, PDLIM5, SDPR, SVEP1, TXNDC5, WISP1	0.0505322	1.64823	0.0751908	0.871708	0.2695
hsa-miR-346	2228	44	ARHGEF3, C10orf54, C15orf41, C3, CCDC68, CD55, CD93, CSRNP1, CTSB, DLL4, EHD3, FAM114A1, FOSL2, GBP5, HEG1, HSPG2, HTRA3, ITGA1, KCNQ5, LRP10, LRRC15, LRRC32, LTBP1, LTBR, LUM, NOX5, NUCB1, PCDH12, PLD1, POFUT2, PPIC, PRELP, SARM1, SLA, SLC2A10, SLC6A17, SPARC, SUSD2, TBC1D8B, THBD, TIMP1, TIMP3, TNFRSF9, VCAM1	0.0509459	1.39758	0.0756993	1.86716	0.0901427
hsa-miR-18a-3p	4022	73	ADAM12, ADAMTSL5, ANO1, ARSI, BDKRB2, C10orf54, C1QTNF1, C3, CCDC80, CD55, CD93, CDH11, CDH5, CEBPD, CHRM2, COL4A1, COL5A1, CSRNP1, CTSB, DLL4, DPP10, DPP4, ENTPD3, FAM114A1, FAM163B, FBN1, FKBP14, GALNT1, GBP5, GGT5, HEG1, HTRA3, IL1RL1, IL7R, ITGA11, KCND3, KCTD16, LMCD1, LOX, LRRC32, MORC4, NFATC2, NIPAL3, NNMT, NOX5, NUCB1, PAPPA, PCDH12, PLD1, POFUT2, PPIC, PRELP, PVR, ROBO4, SARM1, SELE, SH…	0.05116	1.30041	0.0759102	-1.14322	0.0432261
hsa-miR-181b-5p	226	7	CD93, IL33, LOX, PPIC, STOM, TIMP3, TSPAN5	0.0512338	2.157	0.0759126	2.6097	0.000263695
hsa-miR-4728-5p	1252	27	AKAP6, ALDH1L2, BDKRB2, C1QTNF1, C3, C7, CD55, COL4A6, CTSB, ECE1, EVI5, FAM163B, FNDC3B, HTRA1, IL1R1, LTBR, MORC4, OSMR, P4HA2, P4HB, PARM1, POFUT2, RCN3, SBSPON, STOM, TGFBR2, TTR	0.0520679	1.51273	0.07704	-1.543	0.365006
hsa-miR-1275	227	7	FKBP10, HEG1, HOPX, NCOA7, RRAD, TGFBR2, TYRP1	0.0522284	2.14709	0.0771689	-1.07649	0.14935
hsa-miR-548t-5p	95	4	CSGALNACT1, EMCN, HGF, SDPR	0.0523378	2.95594	0.0772221	-0.572141	0.633332
hsa-miR-92a-3p	96	4	CD69, FOSL2, IL7R, LTBR	0.0540059	2.92369	0.0795717	-0.0242017	0.983068
hsa-miR-548ao-3p	1268	27	ABCA9, ARHGEF3, BDKRB2, BMP10, CSRNP1, ERG, GALNT1, GALNT5, HEG1, IFIT3, IL6ST, KCNQ5, KCTD16, LRP10, MAML2, MARCH3, MSRB3, NCOA7, NIPAL3, PABPC4L, PAPPA, PLD1, PLOD2, RASGRP3, SHE, SLC22A3, WISP1	0.0542122	1.49206	0.079764	0.0722534	0.974564
hsa-miR-548ba	976	22	ADAM12, ADAM9, AKAP6, CCDC80, CD55, CLEC1B, COL4A5, EVI5, FNDC3B, FOSL2, HEATR5A, HEG1, HRH1, IL6ST, KCNQ5, NFKBIZ, OSMR, PTX3, RSPO2, SBSPON, STXBP6, TGFBR2	0.0552397	1.57726	0.0811623	0.450592	0.657827
hsa-miR-4652-5p	2380	46	ADAM12, ANO1, BMP10, C3, CDH11, CDKN2B, COL4A2, COL4A5, ECE1, EHD3, FAM114A1, FAM163B, FBLN2, GALNT1, GBP2, H2AFJ, HGF, HSPG2, IL1R1, IL7R, ITGA11, LOX, LOXL4, LRP10, LRRC32, MALL, NCOA7, NIPAL3, NOX5, NUCB1, PLOD1, PROK1, S1PR1, S1PR3, SCN3A, SLC22A2, SLC2A10, SLIT3, SOD3, ST3GAL1, SYNPO, TBX20, TBX4, TGFBR2, TNFAIP3, TYRP1	0.0582839	1.36642	0.0854046	-1.51938	0.335007
hsa-miR-302d-5p	508	13	AFAP1L2, ASAH1, CDKN2B, COL3A1, EMCN, ERP27, FAM114A1, FIBIN, NNMT, SGIP1, SRPX2, TBC1D8B, TXNDC15	0.0583002	1.78309	0.0854046	-5.90783	4.22886e-10
hsa-miR-548ar-3p	1154	25	ABCA10, ADAM9, BIK, CALCRL, CDH11, COL15A1, CTBS, CXCL14, ERG, F5, FOXF1, GALNT1, GLIS3, IGF1, IL1R1, ITGA1, LMCD1, LTBP1, PDLIM5, RAB27B, RSPO2, SBSPON, TBX20, TIMP3, YIPF5	0.0583706	1.51674	0.0854046	0.287112	0.788667
hsa-miR-3188	3285	61	ABCA10, ADAM9, AKAP6, ARSI, ART4, C15orf41, C1QTNF1, C3, CCDC80, CD55, CD93, CDH11, CDH13, CHRM2, CHSY3, CSGALNACT1, CTBS, CXCL14, EHD3, ENDOD1, FBN1, FLT1, FSTL3, GALNT5, GBP2, GBP4, GGT5, GJA4, GLIS3, GREM2, HOPX, HRH1, ICAM1, IL18R1, KCND3, LRRC32, LTBR, LUM, NUCB1, PAPPA, POFUT2, PRELP, RCN3, ROBO4, S1PR1, SARM1, SGIP1, SLA, SLC6A17, SLIT3, ST3GAL1, SUSD2, TGFBI, TGFBR2, TGM2, TRIM8, TTR, TXN…	0.0593889	1.32249	0.0867738	1.83611	0.0283662
hsa-miR-616-5p	2435	47	AFAP1L2, C7, CALCRL, CCDC80, CCL2, CD55, CDH11, CDKN2B, CHSY3, COL1A1, COL1A2, CPA4, CSGALNACT1, CTBS, EMCN, ENDOD1, FBLN5, FLT1, FNDC3B, GBP3, H2AFJ, HRH1, IFIT3, IGFBP3, IL6ST, IL7R, ITGA1, ITGA11, KCTD16, MALL, MFAP5, MSRB3, NCOA7, OSMR, PARM1, PLN, RASGRP3, SLC4A4, SMCO3, SRPX2, STOM, STXBP6, TBC1D8B, TBX20, TIMP3, TMED10, TNFRSF9	0.0606597	1.36563	0.0885077	-0.0113592	0.98841
hsa-miR-4497	516	13	ART4, C1QTNF1, C7, CD93, CDH11, CDH5, ERG, IGFBP3, ITGA11, MSRB3, NFATC2, SDF4, SUSD2	0.0609425	1.75409	0.0887971	-1.98044	0.16504
hsa-miR-744-5p	736	17	C1QTNF1, C3, CD93, CDH11, DLL4, FNDC3B, FOXF1, HSPG2, LRRC32, MASP1, PRELP, RCN1, SARM1, SDF4, SHE, TGFBI, THBD	0.0617504	1.60895	0.0898498	0.559926	0.385826
hsa-miR-6852-5p	4545	81	ABCA9, AKAP6, ART4, ATP7B, BDKRB2, BDNF, BIK, BMP6, C10orf54, C1QTNF1, C1S, C3, CCDC80, CD55, CD82, CDH11, COL1A1, CPA4, CREB3L1, CSGALNACT1, CSRNP1, CTSA, DPP4, DRAM1, ECE1, EMCN, ENDOD1, ERG, FAM114A1, FAM46A, FKBP14, FKBP7, FMOD, FSTL3, GBP4, GLIS3, GREM2, H2AFJ, HEG1, HSPG2, HTRA3, IFNGR1, IGF1, IGFBP3, IL1RL1, ITGA1, KCND3, KCNE4, KCNQ5, LAYN, LMCD1, MALL, MFI2, NFATC2, NIPAL3, NNMT, NOX5, O…	0.0621708	1.28	0.0903365	1.01696	0.186481
hsa-miR-4708-3p	2505	48	ARSI, BDKRB2, BDNF, C1QTNF1, C3, CCDC80, CCL7, CD93, CDH13, CDH5, COL1A1, COL4A2, CSRNP1, CTBS, DPP4, EHD3, ENDOD1, FAM46A, FBN1, FNDC3B, GBP5, HGF, IGF1, IL1R1, KCNQ5, KCTD16, LAYN, LMCD1, LRRC15, MALL, MARCH3, NCOA7, NNMT, NOX5, PLN, PLOD2, PRELP, RSPO2, SARM1, SBSPON, SCN3A, SLIT3, SST, STXBP6, SYT10, TGFBI, TGFBR2, TMED10	0.0639464	1.35555	0.0927885	2.65018	0.179558
hsa-miR-1226-3p	3435	63	ABCA10, ADAMTSL5, AKAP6, ANO1, C10orf54, C3, C7, CALCRL, CCDC80, CDKN2B, CHSY3, COL4A6, COLEC10, CSGALNACT1, CSRNP1, CTBS, CXCL1, DPP10, ECE1, EHD3, EMCN, ENDOD1, FAM114A1, FAM46A, FKBP14, FNDC3B, FOSL2, FSTL3, HEATR5A, HEG1, HGF, HOPX, HSPG2, KCTD16, LMCD1, LOXL4, LTBR, MARCH3, MFI2, NOX5, NUCB1, P4HA3, P4HB, PAPPA, PARM1, PDLIM5, PLA2R1, POFUT2, PPIC, PRELP, SARM1, SDF4, SHE, SLC2A10, SLC4A4, S…	0.0644293	1.30532	0.0933604	1.23424	0.140723
hsa-miR-6723-5p	902	20	AKAP6, CCDC80, F5, FOSL2, GREM2, HGF, HRH1, IL18R1, KCND3, LOX, MMRN2, MORC4, NFATC2, PCDH12, S1PR1, SHE, SLC22A3, STOM, TGFBR2, WISP1	0.0660212	1.54611	0.0955355	-0.255683	0.851848
hsa-miR-3651	1242	26	ADAM12, ADAM9, C3, COLEC10, CSRNP1, DPP4, ECE1, EHD3, FKBP10, FOSL2, HRH1, IL1R1, IL1RL1, IL6ST, LTBR, MYH15, PLA2R1, POFUT2, PVR, SARM1, SCN3A, SGIP1, SLC2A10, SLC4A4, TYRP1, VCAM1	0.0688176	1.46324	0.0994452	-1.57849	0.119032
hsa-miR-4661-3p	1639	33	CHSY3, COL15A1, COLEC10, CTBS, EHD3, FAM163B, FN1, FOSL2, GFRA3, GLIS3, ITGA1, KCTD16, MARCH3, MORC4, NIPAL3, NUCB1, P4HB, PAPPA, PDLIM5, PLD1, RCN1, S1PR1, SARM1, SLA, SLC2A10, SLC6A17, SLIT3, ST3GAL1, TBX20, TGM2, THBD, TPST1, TXNDC5	0.0695172	1.41244	0.100318	0.110519	0.93034
hsa-miR-598-3p	435	11	BMP6, CD55, EHD3, FAM163B, FNDC3B, IL1R1, KCNE4, MARCH3, MEST, ST3GAL1, TBX4	0.0704962	1.7561	0.101592	0.25846	0.745922
hsa-miR-3937	947	21	C7, CEBPD, COL16A1, DLL4, FAM46A, FOSL2, FSTL3, GBP2, GBP4, GBP5, HTRA3, LRRC15, MFI2, NOX5, P4HB, PRELP, PVR, SLC6A17, TPST1, WISP1, ZNF469	0.0710076	1.54808	0.102189	-2.55354	0.0271598
hsa-miR-190b	678	16	ABCA8, ADAM9, CCDC80, CD55, CHSY3, EGFL6, FBN1, HGF, IGFBP7, IL7R, KCTD16, OLR1, PLVAP, S1PR1, SGIP1, SLC14A1	0.0717354	1.64384	0.103095	2.22384	0.000400939
hsa-miR-21-3p	1467	30	ADAM12, AKAP6, BDKRB2, CDH11, CDH5, COL4A5, COLEC10, DRAM1, ECE1, FOSL2, GBP2, IL1R1, LMCD1, LTBR, LUM, MMRN2, NFATC2, NOX5, PCOLCE2, PLOD1, SARM1, SGIP1, SPARC, TBX20, TGFBR3, TMED10, TNFRSF9, TTR, TXNDC15, WNT2	0.0718845	1.43242	0.103168	0.757765	0.447218
hsa-miR-1234-3p	1291	27	ADAM12, ART4, C3, CD82, CTSA, EHD3, GBP4, HEG1, HRH1, HTRA1, IFIT3, IL6ST, LRP10, LRRC32, MARCH3, MFI2, NCOA7, NIPAL3, PRELP, PVR, S1PR1, SARM1, ST3GAL1, SYNPO2L, TNFRSF9, TTR, YIPF5	0.0728391	1.46327	0.104396	-0.648017	0.694521
hsa-miR-4687-5p	2418	46	AKAP6, C3, C7, CD55, CDH11, CDKN2B, CKAP4, COL5A1, COLEC10, CXCL1, ECE1, EHD3, FKBP10, FLT1, FMOD, FN1, FNDC3B, GBP5, GREM2, HRH1, IGF1, IL1R1, LAYN, LRP10, LRRC15, LRRC32, MARCH3, NFATC2, NIPAL3, PAPPA, PLA2R1, PLD1, PPIC, PVR, ROBO4, RRAD, SARM1, SLC4A4, SYNPO, TBC1D8B, TGFBR3, TGM2, THBD, TMEM87B, TSPAN5, ZNF469	0.0734108	1.3419	0.105072	0.408224	0.648389
hsa-miR-33b-5p	107	4	COL3A1, FOSL2, LMCD1, S1PR3	0.0742183	2.61015	0.106084	0.640919	0.566843
hsa-miR-29b-3p	470	12	ADAM12, ATP7B, BMP1, CD93, COL1A1, COL3A1, COL4A1, COL4A2, COL4A6, KCTD16, ST3GAL1, TNFAIP3	0.0764849	1.77633	0.109175	2.28748	0.0111539
hsa-miR-4746-5p	375	10	ATP7B, CDH5, CHSY3, FLT1, GBP5, MFI2, PARM1, PVR, TNFRSF9, ZNF469	0.0770388	1.85381	0.109817	0.705338	0.464121
hsa-miR-548j-5p	32	2	LOX, MORC4	0.0807293	4.46791	0.114922	-0.0126674	0.98841
hsa-miR-548ab	1037	22	ABCA8, ALDH1L2, CALCRL, CCDC80, CDH11, CHSY3, CKAP4, CLEC1B, ENDOD1, ERP27, FNDC3B, FOXF1, IL1RL1, ITGA1, PAPPA, PITX2, PRCP, RELN, SYT10, TFPI, TFPI2, TXNDC15	0.0852293	1.47812	0.121164	0.317025	0.739291
hsa-miR-3181	299	8	ABCA10, CEBPD, GBP2, MFAP5, NNMT, SLA, SLC6A17, ST3GAL1	0.0882784	1.85487	0.125329	-0.587311	0.694521
hsa-miR-27b-3p	302	8	BDKRB2, CDH11, CDH5, CLEC1B, GREM2, SARM1, SELE, TNFAIP3	0.0912605	1.83571	0.129388	2.05971	0.00139618
hsa-miR-5706	1269	26	ADAM12, C15orf41, C1QTNF1, CCDC80, CEBPD, COL4A6, EHD3, ENDOD1, FAM46A, FNDC3B, GALNT1, HEATR5A, HRH1, IL18R1, IL6ST, ITGA1, LMCD1, MEST, NCOA7, NFATC2, PLD1, PPIC, SARM1, SLC22A2, SRPX2, TBC1D8B	0.0918901	1.42958	0.130106	-0.612554	0.433422
hsa-miR-15a-5p	1270	26	ATP7B, BDNF, BMP10, C7, CDKN2B, COLEC10, CREB3L1, CTBS, EMCN, FIBIN, FSTL3, IL1R1, ITGA1, KCNA3, KCTD16, NIPAL3, NOX5, NUCB1, PRELP, PVR, ROBO4, SGIP1, ST3GAL1, SYNPO, TGFBR2, ZNF469	0.0920744	1.42836	0.130191	1.61555	0.0395096
hsa-miR-95-3p	403	10	CEBPD, EHD3, FIBIN, LAYN, LRP10, SCN3A, SLC6A17, TMEM87B, TSPAN5, VCAM1	0.0940911	1.71943	0.132864	-0.827921	0.31796
hsa-miR-6803-3p	650	15	ADAM12, CEBPD, COL1A1, CSRNP1, DLL4, ECE1, FKBP10, LTBR, MORC4, S1PR1, SARM1, SLIT3, SRPX2, TGFBI, THBD	0.0948658	1.60351	0.133779	0.961744	0.312731
hsa-miR-1262	1502	30	ADAM12, AKAP6, ART4, BCO2, CHRM2, CHSY3, CTBS, EHD3, FKBP7, FMOD, FOSL2, GBP2, GBP4, HEG1, HTRA1, IL7R, ITGA1, ITGA11, KCNQ5, LOX, LRRC32, MATN2, PDLIM5, PLA2R1, PLD1, PVR, SARM1, TIMP3, TTR, WISP1	0.0951408	1.39596	0.133987	0.446035	0.747255
hsa-miR-548aj-3p	1107	23	ADAM9, AKAP6, C15orf41, CDKN2B, CLEC1B, CLEC2B, COL15A1, COL4A5, CTBS, FBLN2, FKBP14, FKBP7, FOXF1, LUM, MEST, PABPC4L, PRR16, RELN, RSPO2, SLC22A2, TGFBR2, UACA, VCAM1	0.0954171	1.44689	0.134196	0.931285	0.517584
hsa-miR-135a-3p	1512	30	ADAM12, ALDH1L2, ART4, BCO2, C7, CALCRL, CCL7, CD93, COL3A1, COL4A2, DCN, DPP10, FAM46A, FKBP14, GBP2, HEG1, HGF, IGF1, ITGA1, KCND3, LMCD1, PLA2R1, PRELP, PSG4, SGIP1, SLC4A4, SOD3, TSLP, TYRP1, VCAM1	0.0967143	1.38585	0.135839	2.30159	0.193881
hsa-miR-4690-5p	3268	59	ACVRL1, ALDH1L2, BDKRB2, BIK, C15orf41, C1QTNF1, C3, CCDC68, CD93, COL4A2, COLEC10, CPA4, ECE1, EHD3, ERG, FKBP14, FNDC3B, FOSL2, FSTL3, GALNT5, GBP2, GBP4, HEG1, IGF1, IL18R1, IL1R1, IL6ST, IL7R, ITGA11, KCND3, KCTD16, LMCD1, LRRC15, LRRC32, MALL, MAML2, MARCH3, MORC4, NFATC2, NIPAL3, NOX5, PARM1, PCDH12, PCOLCE2, PDLIM5, PLXNB3, PPIC, ROBO4, SARM1, SHE, SLC22A3, SLC6A17, SLC7A4, SLIT3, SUSD2, T…	0.0986127	1.27652	0.138321	-2.08615	0.112425
hsa-miR-302c-3p	7	1	CXCL8	0.0989275	11.1443	0.138578	-4.24832	9.25058e-05
hsa-miR-29c-5p	250	7	ART4, BDKRB2, C7, CD93, FBN1, ITGA11, MASP1	0.102202	1.94179	0.142974	0.898976	0.19544
hsa-miR-503-3p	1813	35	ALDH1L2, ARHGEF3, BMP10, CDH13, COL1A1, DLL4, DRAM1, EHD3, ENTPD3, F5, FBN1, GBP2, GBP4, HGF, IGF1, ITGA11, KCTD16, NFKBIZ, NIPAL3, NOX5, PAPPA, PARM1, PROK1, RAB27B, SCN3A, SHE, SLC2A10, SULF2, SYNPO2L, TBX20, TGFBR2, TIMP3, TYRP1, UACA, WNT2	0.103073	1.3508	0.144001	1.80219	0.0172918
hsa-miR-487b-3p	254	7	ALDH1L2, CCDC80, EVI5, FKBP14, GBP2, NUCB1, SLIT3	0.106042	1.91	0.147953	0.209762	0.889117
hsa-let-7a-5p	447	11	C1S, C3, CSRNP1, ITGA1, KCND3, LOXL4, LRRC15, NNMT, SARM1, TNFAIP3, TYRP1	0.106711	1.70681	0.148689	1.93342	0.0212079
hsa-miR-4454	846	18	ART4, CD93, ECE1, FKBP14, H2AFJ, HEATR5A, IFIT3, IL1R1, LRP10, LRRC32, NFATC2, NOX5, NUCB1, PDLIM5, POFUT2, SPARC, SYNPO2L, YIPF5	0.109622	1.47644	0.152543	-0.300476	0.833905
hsa-miR-200a-5p	2182	41	ABCA8, ALDH1L2, ANO1, C7, CCDC80, CD55, COL15A1, COL21A1, CTBS, DRAM1, EMCN, ENDOD1, EVI5, FKBP14, FN1, FOSL2, GALNT1, GBP4, HGF, IGF1, IGFBP3, ITGA11, KCTD16, LOX, LRP10, MFAP5, MSRB3, NCOA7, PLN, RAB27B, RCN1, SHE, SLIT3, SMCO3, SRPX2, TGFBR2, TMED10, TXNDC5, TYRP1, VCAM1, YIPF5	0.111151	1.31736	0.154466	-2.81626	0.00716774
hsa-miR-378h	260	7	CCDC80, ENDOD1, ITGA1, ITGA11, NCOA7, SBSPON, SLC22A2	0.11232	1.86422	0.155733	-2.34458	0.0457009
hsa-miR-6797-3p	572	13	ABCA9, ALDH1L2, ART4, BDNF, CD55, COL1A1, EHD3, IL6ST, KCND3, LUM, PABPC4L, RAB27B, SYNPO	0.112358	1.5742	0.155733	-0.710649	0.490563
hsa-miR-148a-3p	2499	46	ALDH1L2, BMP10, C15orf41, C3, CD69, CD93, CDH11, CDH5, CDKN2B, CLEC2B, COLEC10, CPA4, CTBS, DLL4, FAM46A, GALNT5, GBP3, GFRA3, GPBAR1, GREM2, HSPG2, KCNQ5, KCTD16, LAYN, LOX, LTBP1, MAML2, NIPAL3, NOX5, OSMR, PABPC4L, PAPPA, PCDH12, PLD1, PROK1, RASGRP3, ROBO4, S1PR3, SGIP1, SHE, SLIT3, ST3GAL1, SYT10, TFPI2, TGFBR2, TMED10	0.112765	1.29217	0.156091	1.45762	0.0259009
hsa-miR-1913	1964	37	ABCA10, ADAMTSL5, AKAP6, ATP7B, BCO2, C3, C7, CALCRL, CD93, CKAP4, COL1A1, COL21A1, COL5A1, CSRNP1, CTSB, ECE1, EMCN, FAM163B, FIBIN, FOSL2, GBP5, H2AFJ, ITGA11, KCTD16, NUCB1, PLD1, PRELP, RASGRP3, S1PR3, SLC14A1, SLC22A2, SLC4A4, SLC6A17, SLIT3, SYNPO, TMED10, TYRP1	0.117037	1.3168	0.161792	-0.661944	0.58781
hsa-miR-147b	470	11	BDNF, CCDC80, CKAP4, FOSL2, HEG1, KCND3, PLVAP, RAB27B, SHE, SLC22A3, TPST1	0.119493	1.61953	0.16497	2.05977	0.0506979
hsa-miR-6756-3p	1294	26	ADAM12, C10orf54, COLEC10, CSRNP1, CXCL14, DRAM1, FAM46A, H2AFJ, HRH1, ICAM1, IGF1, IL6ST, KCND3, KCTD16, MSRB3, NOX5, OLR1, PAPPA, PRELP, RCN1, SARM1, SLC2A10, SMCO3, SVEP1, TRIM8, YIPF5	0.120624	1.39968	0.166313	0.45369	0.704455
hsa-miR-619-5p	1769	34	AKAP6, ALDH1L2, ANO1, C3, CCDC80, CD55, CD82, CDH5, CPA4, ECE1, FAM163B, FBN1, FKBP14, HEATR5A, IFIT3, KCND3, LRP10, LRRC15, LTBP3, MASP1, MEST, MFAP5, NCOA7, NIPAL3, NOX5, PDLIM5, POFUT2, S1PR3, SLIT3, SYNPO2L, TTR, TXNDC15, UACA, YIPF5	0.121867	1.34301	0.167807	-0.363379	0.700909
hsa-miR-199a-5p	2686	49	ABCA8, ACVRL1, ADAMTSL5, C7, CCDC80, CD93, CDH11, CDH5, CFI, CHRM2, CHSY3, CLEC1B, COLEC10, CTBS, DPP10, EHD3, ERVV-1, FNDC3B, GBP2, HEG1, HOPX, HRH1, HTRA1, IGFBP3, IL1R1, KCNE4, KCTD16, LRRC32, MATN2, NFATC2, NIPAL3, NNMT, PARM1, PCDH12, PLOD1, RASGRP3, RSPO2, SARM1, SCN3A, SELE, SHE, SLC22A2, SLC22A3, SRPX2, TBX20, TBX4, TGFBR2, THBD, TYRP1	0.12373	1.28192	0.170149	2.9072	0.0184202
hsa-miR-26a-2-3p	370	9	C15orf41, FKBP7, KCTD16, NCOA7, PPIC, SRPX2, TIMP3, TYRP1, WISP1	0.125056	1.68186	0.171748	-0.144936	0.889117
hsa-miR-6511b-5p	1555	30	ACVRL1, AKAP6, ALDH1L2, ARSI, ATP7B, C1QTNF1, C3, C7, CCDC80, COL1A1, COL5A1, ECE1, ENDOD1, FAM46A, FSTL3, GALNT1, GBP4, HGF, HSPB6, HSPG2, ICAM1, IFIT3, LTBR, MSRB3, NFATC2, SHE, TGFBR2, TNFAIP3, TSPAN5, VCAM1	0.126574	1.34392	0.173606	0.423273	0.614957
hsa-miR-99b-3p	372	9	ABCA10, AKAP6, CD93, CSRNP1, DRAM1, FKBP14, KCTD16, LRRC32, ROBO4	0.126871	1.67244	0.173786	1.73042	0.00568207
hsa-miR-320b	273	7	EMCN, OLR1, PABPC4L, PDLIM5, SRPX2, TBX20, TFPI	0.127957	1.772	0.175046	-0.19475	0.834944
hsa-miR-151a-5p	638	14	C10orf54, C1QTNF1, C3, EHD3, FAM46A, KCND3, LRRC15, MAML2, MMRN2, NFKBIZ, P4HB, PRELP, SVEP1, ZNF469	0.131591	1.51889	0.179784	0.971762	0.126298
hsa-miR-4786-5p	3634	64	ACVRL1, ADAM12, ART4, BDKRB2, C1QTNF1, C3, CCDC80, CD93, CKAP4, COL5A1, COLEC10, DYNLT3, EHD3, EVI5, F5, FAM114A1, FAM46A, FNDC3B, FOSL2, FSTL3, GBP2, GBP4, GLIS3, GREM2, HEATR5A, HEG1, HGF, IGF1, IGFBP3, IL1R1, KCNE4, KCTD16, LRP10, LRRC32, LTBR, MALL, MASP1, MMRN2, NXPE2, OSMR, P4HA2, PLA2R1, PLN, POFUT2, PRELP, PVR, RAB27B, S1PR3, SARM1, SBSPON, SLC14A1, SLC22A3, SLC46A3, SOD3, SRPX2, ST3GAL1,…	0.131906	1.24374	0.17998	0.64974	0.509361
hsa-miR-3175	3259	58	AKAP6, ANO1, BDNF, BMP10, CCDC80, CD82, CHPF, CHRM2, CHSY3, COL15A1, CPQ, CSRNP1, CTBS, ECE1, ENDOD1, FAM114A1, FIBIN, FKBP14, FNDC3B, FSTL3, HTRA3, ICAM1, IL1RL1, ITGA1, KCND3, LRRC32, LRRN4, MARCH3, MFAP5, MMRN2, NFATC2, NIPAL3, NXPE2, OLR1, OSMR, PARM1, PCDH12, PLVAP, PPIC, PSG4, S1PR3, SGIP1, SHE, SLC22A2, SLC22A3, SLC46A3, STOM, STXBP6, SUSD2, TBX20, TGFBR2, TMEM87B, TNFAIP3, TRIM8, TTR, VCA…	0.134472	1.25387	0.183244	0.0253478	0.978777
hsa-miR-6770-3p	518	12	CKAP4, CTSA, ECE1, EHD3, FOSL2, GBP5, LRRC32, LTBR, POFUT2, SLC6A17, STXBP6, TGFBI	0.134731	1.60421	0.18336	1.61933	0.20936
hsa-miR-2467-5p	3283	58	ABCA10, ADAM9, AKAP6, ALDH1L2, ARSI, ATP7B, C3, CCDC80, CD55, CD93, COLEC10, CXCL14, DCN, EHD3, ENDOD1, ERG, FBN1, FLT1, FSTL3, GBP2, GBP4, GLIS3, HOPX, HSPB6, ICAM1, IL18R1, IL1R1, IL7R, ITGA11, KCND3, LRRC32, LTBR, LUM, NOX5, NUCB1, PAPPA, POFUT2, PRELP, SARM1, SGIP1, SLA, SLC46A3, SLC6A17, SLIT3, SRPX2, ST3GAL1, STOM, TBX20, TGFBI, TGFBR2, TGFBR3, TGM2, THBD, TRIM8, TXNDC15, TYRP1, WNT2, ZNF469	0.13642	1.24291	0.185419	0.581498	0.378303
hsa-miR-3150a-5p	1199	24	ADAM12, ADAM9, ALDH1L2, C7, CD93, CDH5, ENDOD1, ERLEC1, ERVV-1, EVI5, FKBP14, FLT1, FOSL2, IL6ST, KCNQ5, MORC4, PTGS2, PVR, SARM1, SLA, SLC22A3, TGFBR2, TXNDC5, UACA	0.137512	1.39133	0.186661	0.320297	0.775048
hsa-miR-585-3p	650	14	C3, C7, EHD3, FAM114A1, FOSL2, IGFBP3, KCNE4, LAYN, LMCD1, LRRC15, P4HA2, SRPX2, TMED10, TRIM8	0.138141	1.48939	0.187273	2.41334	0.0153013
hsa-miR-3130-3p	3340	59	ABCA9, ACVRL1, ARHGEF3, ATP7B, BMP10, C10orf54, C3, CCDC80, CD55, CD93, COL5A1, COLEC10, CSRNP1, CTSB, DPP10, ECE1, EHD3, ERG, FAM46A, FIBIN, FKBP14, FOSL2, FOXF1, GBP2, GBP4, GFRA3, HEG1, HGF, HRH1, IGF1, IL1RL1, ITGA1, KCND3, KCTD16, LRRC15, MATN2, MFI2, NOX5, OSMR, PLD1, PLVAP, POFUT2, PPIC, PRELP, RAB27B, SHE, SLC2A10, SLC4A4, SLC6A17, SRPX2, ST3GAL1, STOM, SULF2, TBX20, TFPI, TGM2, TNFRSF9, …	0.138728	1.24365	0.187828	0.295582	0.851848
hsa-miR-367-3p	817	17	ABCA9, ATP7B, CDH11, CHSY3, CLEC1B, DLL4, EMCN, FBN1, IL1R1, PPIC, SLC46A3, SLC6A17, SPARC, SRPX2, TBC1D8B, TMED10, TMEM87B	0.139535	1.44048	0.188677	-4.6084	1.40619e-05
hsa-miR-4731-3p	1989	37	BDKRB2, BMP10, C15orf41, C7, CCDC80, CKAP4, COL1A1, COL21A1, COLEC10, DPP10, GALNT1, GALNT5, GBP2, IGF1, IL18R1, LRRC32, LRRN4, MYH15, NCOA7, NOX5, OLR1, PABPC4L, PDLIM5, PRCP, PRSS35, PTGS2, ROBO4, SGIP1, SLC22A2, SLC4A4, SULF2, TGFBR2, THBD, TNFAIP3, TYRP1, VCAM1, WISP1	0.143169	1.2983	0.193342	4.19912	0.00530727
hsa-miR-3116	685	15	C1QTNF1, CKAP4, COLEC10, CSRNP1, ENDOD1, EVI5, FIBIN, KCND3, LOXL4, MYH15, NIPAL3, PAPPA, RGS1, SLC14A1, STXBP6	0.143429	1.51721	0.193446	-1.72553	0.0571433
hsa-miR-365b-5p	537	12	CD82, COL4A6, ECE1, ERP27, IFIT3, KCTD16, LRRC15, MSRB3, PLA2R1, SLC6A17, SRPX2, SYNPO	0.144288	1.54476	0.194355	-0.274288	0.863871
hsa-miR-3940-3p	702	15	BMP10, CEBPD, EHD3, FOSL2, GBP5, ITGA11, LRRC32, MFI2, NOX5, POFUT2, PVR, SARM1, SDF4, TGFBR2, ZNF469	0.14941	1.47848	0.200996	-0.382172	0.679344
hsa-miR-485-3p	433	10	ALDH1L2, C1S, CCDC80, CD55, CD93, FLT1, KCNQ5, PLA2R1, SGIP1, SRPX2	0.153999	1.59524	0.206905	-0.300648	0.882649
hsa-miR-203b-3p	3677	64	ABCA10, AKAP6, ALDH1L2, ART4, BMP6, C7, CCDC68, CCDC80, CD55, CD93, CHRM2, CHSY3, COLEC10, CSGALNACT1, CTBS, CTSB, CXCL1, EHD3, ENDOD1, EVI5, FBLN2, FBN1, FIBIN, FKBP14, FOSL2, FSTL3, GALNT5, GBP1, GBP3, GREM2, HRH1, HTRA1, IGFBP3, IL6ST, KCND3, LAYN, LRP10, MORC4, NCOA7, NFATC2, NOX5, NUCB1, PLD1, POFUT2, PRELP, PVR, S1PR1, S1PR3, SDPR, SLC14A1, SLC22A2, SLC2A10, SPARC, ST3GAL1, STXBP6, SYNPO, T…	0.154479	1.226	0.207286	-0.809982	0.643105
hsa-miR-33b-3p	1095	22	ADAM12, AKAP6, COL1A1, CSGALNACT1, ECE1, EGFLAM, EHD3, FIBIN, FN1, FOSL2, H2AFJ, HTRA3, LRRC15, NOX5, PLXNB3, ROBO4, SLC14A1, SLC6A17, SYNPO, TMED10, TMEM87B, TYRP1	0.155049	1.39432	0.207786	-1.38746	0.104093
hsa-miR-23a-5p	436	10	C10orf54, CCDC80, FN1, FOSL2, GBP4, ITGA1, NOX5, PLN, SLC6A17, SPARC	0.156212	1.58378	0.209078	0.331569	0.707355
hsa-miR-5008-3p	1577	30	CDH11, COL4A6, CSRNP1, CTSB, ECE1, FOSL2, GBP4, HRH1, HSPB6, IL6, IL6ST, LMCD1, LOXL4, LRRC15, LRRC32, LTBR, MFAP5, NNMT, NOX5, PLA2R1, PPIC, SGIP1, SLC22A3, SLC4A4, SLIT3, SRPX2, ST3GAL1, SYNPO, TMEM87B, TYRP1	0.157669	1.32337	0.210759	-2.66573	0.00253831
hsa-miR-3681-5p	1880	35	C1S, CCDC80, CD55, CHSY3, COL1A1, CSRNP1, DLL4, EMCN, FAM114A1, FIBIN, FLT1, FMOD, FOSL2, GBP2, GLIS3, GREM2, HEG1, HGF, IGF1, IL1R1, IL6ST, KCTD16, LRP10, LUM, PABPC4L, PLD1, PRELP, RELN, ROBO4, S1PR3, SYNPO2L, TBC1D8B, TGFBR2, THBD, TSPAN5	0.160537	1.29739	0.21432	1.93038	0.0724515
hsa-miR-5684	2190	40	ACVRL1, AKAP6, ALDH1L2, ART4, CD55, CD93, CDH11, CDH13, CHSY3, CSRNP1, CTBS, DPP10, ENDOD1, ERG, FIBIN, FNDC3B, FOSL2, FOXF1, GALNT1, GBP2, HGF, HRH1, IL7R, KCNA3, LAYN, LRRC15, MALL, MATN2, PAPPA, PLD1, PLN, PVR, S1PR1, SGIP1, SMCO3, TBX20, TGFBR3, TMEM87B, TNFRSF9, TYRP1	0.160782	1.27479	0.214375	-0.890832	0.315395
hsa-miR-34c-3p	2566	46	ABCA8, AKAP6, ATP7B, BDNF, BMP10, C3, CD55, CHRM2, COLEC10, CSRNP1, DRAM1, EMCN, FIBIN, FKBP14, FOSL2, GALNT5, GBP1, GBP2, GBP4, GLIS3, GREM2, H2AFJ, HEATR5A, IGF1, IL1RL1, ITGA11, KCTD16, LAYN, MAML2, MFI2, NUCB1, NXPE2, PABPC4L, PVR, RAB27B, S1PR1, SLC2A10, SLC4A4, STXBP6, SYNPO2L, SYT10, TGFBR3, TGM2, TNFRSF9, TYRP1, VCAM1	0.163276	1.25345	0.217425	0.751462	0.412885
hsa-miR-100-5p	96	3	FLT1, TGFBR2, TMEM87B	0.169447	2.16251	0.225358	4.33244	0.000491539
hsa-miR-675-5p	776	16	C3, CCDC80, CHRM2, EVI5, FLT1, FNDC3B, FOXF1, GBP2, LRP10, LTBR, PCDH12, PLA2R1, PRELP, THBD, TXNDC5, WISP1	0.170722	1.42522	0.226768	1.22873	0.580505
hsa-miR-668-3p	2700	48	ABCA10, ACVRL1, ADAM12, AKAP6, ALDH1L2, BDKRB2, BDNF, C7, CALCRL, CCDC68, CDH13, CDH5, CHRM2, CKAP4, CTBS, FKBP14, FLT1, FOSL2, FOXF1, GBP4, GBP5, HEG1, IL1R1, IL6ST, KCND3, KCTD16, LAYN, LRP10, MYH15, NFATC2, NIPAL3, NUCB1, P4HB, PABPC4L, PLD1, PLN, PLOD1, PLVAP, POFUT2, RAB27B, SARM1, SHE, SLC22A3, SLC4A4, ST3GAL1, TBC1D8B, TYRP1, UACA	0.172598	1.24319	0.22897	-1.50503	0.316961
hsa-miR-3195	151	0		0.178587	0	0.236617	-0.748226	0.365006
hsa-miR-378d	53	2	SHE, SULF2	0.184337	2.62576	0.243928	-0.322967	0.783691
hsa-miR-1908-5p	1298	25	ART4, C10orf54, C3, C7, CD93, COL5A1, CPZ, EHD3, ENDOD1, FNDC3B, FOSL2, GBP2, GBP4, HTRA3, ITGA11, LMCD1, LRP10, MALL, NUCB1, P4HA2, SDF4, SRPX2, ST3GAL1, TBX20, VCAM1	0.189988	1.33579	0.25109	0.744545	0.306725
hsa-miR-3176	2177	39	ADAM12, ANO1, C3, C7, CD93, CLEC2B, COL4A2, COL4A6, ECE1, FAM163B, FBN1, FKBP10, FN1, FNDC3B, FOSL2, GLIS3, GREM2, HEG1, HOPX, IL1R1, IL6ST, ITGA1, KCND3, KCTD16, LAYN, LRP10, NCOA7, NIPAL3, NNMT, PPIC, PTX3, RSPO2, SLA, SLC22A2, SLC22A3, SLC6A17, TGFBR2, TTR, YIPF5	0.190927	1.24631	0.252015	0.383276	0.674351
hsa-miR-210-3p	517	11	AKAP6, BDKRB2, BDNF, BMP6, CCDC68, KCNA3, KCND3, KCTD16, RCN3, SHE, SLC4A4	0.196481	1.46585	0.25902	1.13837	0.0774347
hsa-miR-339-3p	393	9	ADAM12, COL1A1, FOSL2, GREM2, LRRC32, S1PR3, ST3GAL1, TGFBR2, ZNF469	0.197895	1.57942	0.260558	0.63502	0.315395
hsa-miR-5708	281	7	ADAM12, CD55, PVR, SGIP1, SLC6A17, SLIT3, TGM2	0.20237	1.71963	0.266116	-0.416351	0.805908
hsa-miR-3117-3p	1680	31	ALDH1L2, C7, CPA4, CSRNP1, DRAM1, ENDOD1, FMOD, FN1, GALNT5, GBP1, GBP2, GLIS3, HEG1, ICAM1, IGFBP3, KCND3, KCTD16, LMCD1, MALL, MAML2, MARCH3, NNMT, NOX5, SGIP1, SLC4A4, SLIT3, SRPX2, STXBP6, TGFBR2, TGFBR3, VCAM1	0.205374	1.28075	0.269399	-1.47449	0.6231
hsa-miR-3917	551	4	HEG1, NFATC2, PCOLCE2, SYNPO2L	0.205378	0.481463	0.269399	-0.491558	0.710952
hsa-miR-425-3p	554	12	ABCA10, BDKRB2, C10orf54, CDH13, CEBPD, COL5A1, EHD3, HEG1, ITGA11, NFATC2, OLR1, UACA	0.206449	1.49511	0.270466	0.823025	0.253684
hsa-miR-548k	408	9	ADAMTSL5, ARHGEF3, CD55, IL1RL1, IL33, IL6ST, RAB27B, SLC22A3, TGFBI	0.209875	1.51897	0.274612	-0.034979	0.964605
hsa-miR-15b-5p	409	9	BIK, BMP6, IL18R1, IL6ST, LRRC15, SLC6A17, SRPX2, TTR, WISP1	0.21079	1.5151	0.275468	0.8007	0.229984
hsa-miR-18b-5p	58	2	IGF1, SBSPON	0.211212	2.39074	0.275676	-1.29035	0.172792
hsa-miR-1911-5p	1216	23	ALDH1L2, C15orf41, C7, COLEC10, EHD3, EMCN, FAM46A, FN1, FOSL2, GBP2, IL6ST, KCTD16, MFAP5, PABPC4L, POSTN, SGIP1, STXBP6, SVEP1, SYT10, TFPI2, TGM2, UACA, WISP1	0.219967	1.30778	0.286747	-2.22068	0.0429971
hsa-miR-3615	757	15	C15orf41, C3, CCDC80, CD93, CEBPD, COL5A1, ECE1, ERG, FN1, H2AFJ, IL1RL1, LMCD1, NNMT, SLC7A4, SULF2	0.220709	1.36533	0.287359	0.426606	0.573448
hsa-miR-324-3p	1814	33	ADAM12, ANO1, BDKRB2, CEBPD, CHRM2, COL4A1, EHD3, FAM114A1, FKBP10, GGT5, HEG1, IGF1, IL7R, KCND3, LMCD1, LOX, LRP10, LRRC32, MSRB3, NCOA7, NFATC2, NOX5, PCDH12, PLN, POFUT2, PPIC, PVR, SNCAIP, SRPX2, STOM, TBC1D8B, THBD, TTR	0.221529	1.26261	0.288033	0.59897	0.424305
hsa-miR-449b-5p	420	9	DPP4, GBP2, IGFBP3, IL1R1, POFUT2, RELN, SLC22A3, TNFRSF9, VCAM1	0.221774	1.47379	0.288033	2.99316	0.0208071
hsa-miR-449c-5p	1224	23	ALDH1L2, C15orf41, CD55, CREB3L1, CTBS, ENTPD3, EVI5, FAM114A1, GBP2, GBP4, HTRA3, IGFBP3, ITGA11, LAMB2, NNMT, PAPPA, PLA2R1, RAB27B, S1PR3, SHE, SLIT3, TNFRSF9, YIPF5	0.222384	1.29856	0.288468	2.42076	0.00658375
hsa-miR-196b-5p	303	7	C1QTNF1, CHRM2, P4HA2, PARM1, PVR, SRPX2, TGFBR2	0.22281	1.59018	0.288665	6.18313	1.68722e-09
hsa-miR-1307-3p	1265	24	AKAP6, C10orf54, C15orf41, C3, CTSB, FKBP14, GBP4, HEG1, KCTD16, LMCD1, LRRC32, MFAP5, MFI2, MSRB3, NNMT, NOX5, NUCB1, P4HB, PARM1, PRELP, S1PR1, ST3GAL1, TNFRSF9, YIPF5	0.227906	1.31313	0.294904	0.138585	0.875198
hsa-miR-3677-3p	452	10	CDH13, ENDOD1, ENTPD3, FOXF1, GBP5, LAYN, NOX5, TBX20, TGM2, TNFAIP3	0.230662	1.52529	0.298104	0.335105	0.762586
hsa-miR-8061	1302	24	ANO1, ATP7B, BCO2, CALCRL, CCDC68, CD55, CDKN2B, CLEC1B, COL15A1, CTBS, EMCN, FAM46A, FKBP14, FKBP7, FNDC3B, FOXF1, IL6ST, PRSS35, S1PR1, STXBP6, TBC1D8B, TBX20, TFPI, TMED10	0.237597	1.27281	0.306689	0.251644	0.904985
hsa-miR-3145-5p	2829	49	ABCA10, ADAM12, AKAP6, ALDH1L2, ART4, ATP7B, CDH11, COL1A1, COL4A6, COL5A1, COLEC10, CSRNP1, DLL4, EHD3, FAM114A1, FBN1, FNDC3B, GALNT1, H2AFJ, HOPX, IL6ST, ITGA1, ITGA11, KCTD16, MAML2, MSRB3, MYH15, NFKBIZ, NID2, NNMT, NUCB1, OLR1, PARM1, PDLIM5, PLA2R1, PVR, RAB27B, SBSPON, SLC6A17, SLIT3, SULF2, SVEP1, TGFBR2, TIMP3, TMEM87B, TNFRSF9, TTR, UACA, VCAM1	0.241916	1.20688	0.311881	-1.18871	0.195908
hsa-miR-550a-3p	657	13	AKAP6, ALDH1L2, CCDC80, FOSL2, H2AFJ, ITGA1, KCNE4, LOX, MALL, MARCH3, P4HA2, SLA, TSLP	0.251146	1.36096	0.323386	0.677372	0.405025
hsa-miR-3605-3p	660	13	ACVRL1, BMP10, C3, DPP10, FLT1, ICAM1, LOXL4, MAML2, NOX5, PARM1, PCDH12, TYRP1, VCAM1	0.253253	1.35446	0.325699	1.46328	0.156033
hsa-miR-548i	20	1	C15orf41	0.257488	3.51826	0.330338	-0.268301	0.760158
hsa-miR-133a-3p	20	1	IGF1	0.257488	3.51826	0.330338	2.04989	0.0585485
hsa-miR-199b-5p	491	10	AKAP6, ART4, ASAH1, C10orf54, CD55, CPZ, FOSL2, IL33, LRRC15, PLA2R1	0.258356	1.39907	0.331048	1.97036	0.0289836
hsa-miR-99a-3p	895	17	ART4, CCDC80, CD55, CEBPD, COL4A1, EGFLAM, HGF, IL6ST, KCND3, LAYN, LMCD1, NUCB1, PABPC4L, PLD1, SHE, SLC46A3, SPARC	0.258746	1.30765	0.331144	2.2307	0.0397346
hsa-miR-6786-3p	359	8	ERG, FOXF1, H2AFJ, MFI2, P4HB, PLVAP, POFUT2, ZNF804A	0.261474	1.53345	0.33423	-0.0837992	0.949416
hsa-miR-517a-3p	222	5	BDKRB2, CCDC80, CDH11, SDF4, TGFBR2	0.268038	1.54536	0.342204	-5.2012	1.1966e-05
hsa-miR-1288-3p	2286	40	ADAM12, AFAP1L2, AKAP6, C7, COLEC10, EHD3, ENDOD1, ERG, FAM163B, FILIP1L, FLT1, FNDC3B, FOSL2, GBP4, GGT5, HEATR5A, IL33, IL6ST, ITGA11, LAYN, LMCD1, LRP10, LTBP3, NFATC2, NNMT, PLOD1, POFUT2, PPIC, RAB27B, RCN1, RCN3, S1PR1, SARM1, SGIP1, SHE, SLC6A17, SRPX2, TGFBR2, TSLP, TTR	0.270891	1.21433	0.345427	1.04422	0.672151
hsa-miR-891a-5p	377	8	AKAP6, CCDC80, CDKN2B, ERG, HTRA1, IL1R1, LINGO2, TSPAN5	0.276971	1.45743	0.352752	2.69429	0.172792
hsa-miR-548b-5p	22	1	HRH1	0.279278	3.18294	0.354832	0.190567	0.887081
hsa-miR-551b-3p	22	1	IL6ST	0.279278	3.18294	0.354832	0.973334	0.304931
hsa-miR-301a-3p	381	8	BMP6, CDH13, EVI5, HEATR5A, HGF, SYNPO2L, TMED10, TXNDC15	0.281135	1.44153	0.35676	1.4274	0.0351734
hsa-miR-23b-3p	253	6	ABCA8, COL4A5, DPP10, IL6, MATN2, NFKBIZ	0.282439	1.63203	0.357983	1.62442	0.011772
hsa-miR-4640-5p	2926	50	ABCA10, ACVRL1, AKAP6, ALDH1L2, ARHGEF3, BDKRB2, BIK, C3, CD55, CD93, COL1A1, COL4A2, COLEC10, COPZ2, CSRNP1, CTSA, DLL4, ECE1, EVI5, FBN1, FN1, FSTL3, GLIS3, GREM2, H2AFJ, IGFBP3, LMCD1, LOXL4, LRRC32, MASP1, MGP, NXPE2, OLR1, P4HA2, PLN, PRCP, PVR, RRAD, S1PR3, SDPR, SELE, SGIP1, SHE, SLIT3, SPARC, ST3GAL1, SYNPO, TIMP3, VCAM1, WISP1	0.284134	1.18866	0.359698	-0.0545032	0.993064
hsa-miR-4787-3p	391	8	C3, EHD3, ERVV-1, IL18R1, MSRB3, PAPPA, SLC2A10, TTR	0.292595	1.40324	0.369964	-1.7537	0.0510454
hsa-miR-484	1375	25	ABCA10, ADAM12, ARSI, ATP7B, CD55, DRAM1, FAM114A1, FKBP10, FKBP14, GFRA3, GREM2, ITGA11, KCNQ5, LAYN, LRRC32, MAML2, MFAP5, NUCB1, P4HA3, PLXNB3, RASGRP3, SLA, SLC46A3, TGFBI, TNFRSF9	0.297002	1.25488	0.375086	-0.0623474	0.935954
hsa-miR-25-5p	1078	20	ALDH1L2, C3, CKAP4, EVI5, FAM114A1, FAM163B, FAM46A, FOSL2, HEG1, LRRC15, MALL, NUCB1, OSMR, P4HA2, PITX2, PRELP, SBSPON, STXBP6, VCAM1, ZNF469	0.298233	1.27808	0.376189	-1.89642	0.000921177
hsa-let-7e-5p	24	1	TNFAIP3	0.300431	2.90593	0.378508	3.46213	8.49371e-05
hsa-miR-3661	850	16	ADAM12, AKAP6, CKAP4, COLEC10, EHD3, FAM163B, GBP1, LRRC15, NUCB1, PROK1, SDF4, SGIP1, SLC6A17, TGFBR2, THBD, TNFRSF9	0.308251	1.2942	0.387895	1.53313	0.0284428
hsa-miR-99b-5p	25	1	CD93	0.310775	2.78474	0.389672	2.15123	0.0183445
hsa-miR-1307-5p	25	1	NFATC2	0.310775	2.78474	0.389672	0.774124	0.335007
hsa-miR-101-3p	25	1	PTGS2	0.310775	2.78474	0.389672	-0.187878	0.834159
hsa-miR-148b-3p	166	4	HEATR5A, NFATC2, PRCP, PTGS2	0.314623	1.6551	0.394028	1.4477	0.0157422
hsa-miR-424-3p	1472	26	ADAM12, AKAP6, C10orf54, CDH11, CDKN2B, CPQ, DLL4, FOXF1, GLIS3, IL33, ITGA1, KCTD16, LAYN, LRRC32, P4HA2, PABPC4L, PLOD2, PTX3, SARM1, SDPR, SELE, SGIP1, SHE, SRPX2, TBX4, TNFRSF9	0.315088	1.21674	0.394141	1.8548	0.0294624
hsa-miR-106b-3p	445	9	ADAM12, AKAP6, BDNF, ENDOD1, GFRA3, KCNE4, NNMT, SLC22A3, ST3GAL1	0.316851	1.38767	0.395875	0.068594	0.933119
hsa-miR-372-3p	1169	21	ABCA10, ADAM12, AKAP6, CLUL1, ENDOD1, FILIP1L, FKBP14, IL7R, NFATC2, PAPPA, PLVAP, PPIC, PRELP, S1PR1, TBC1D8B, TGFBR2, TRIM8, TSPAN5, TTR, TXNDC15, YIPF5	0.320128	1.23543	0.399495	-3.001	0.0372748
hsa-miR-4488	671	13	ACVRL1, CD82, ENDOD1, FAM163B, HTRA3, IL1RL1, KCND3, LAMB2, LRP10, S1PR3, SDF4, SLC22A2, SLC22A3	0.325612	1.33113	0.405654	-0.777686	0.580505
hsa-let-7d-3p	288	6	ABCA10, ADAM12, IL1RL1, MAML2, RAB27B, SLC4A4	0.325834	1.42714	0.405654	0.561186	0.622174
hsa-miR-126-3p	27	1	VCAM1	0.331006	2.57027	0.411606	1.48881	0.124192
hsa-miR-98-5p	82	2	CCL2, IGF1	0.342066	1.67178	0.424857	1.46737	0.183122
hsa-miR-187-3p	512	10	CALCRL, CD93, FAM163B, FBLN2, FOSL2, HRH1, PCDH12, POFUT2, SLC4A4, SLC6A17	0.350288	1.33924	0.434555	-2.51587	0.00353227
hsa-miR-4793-3p	4227	69	ABCA10, ACVRL1, ADAM12, ALDH1L2, ARHGEF3, ART4, BDKRB2, BMP10, C7, CCDC80, CD55, CDKN2B, CKAP4, COLEC10, CSRNP1, CTBS, CXCL14, DPP10, ECE1, EHD3, EVI5, FNDC3B, FOSL2, FOXF1, GALNT1, GALNT5, GBP2, GBP4, GLIS3, H2AFJ, HEATR5A, HEG1, HGF, HRH1, ICAM1, IGF1, IL7R, ITGA1, KCND3, KCNE4, LRRC15, MALL, MATN2, MSRB3, NOX5, OLR1, P4HA2, PLD1, PLVAP, POFUT2, PPIC, PRSS35, RAB27B, SBSPON, SHE, SLC6A17, SPARC…	0.356572	1.13575	0.44183	-0.634672	0.584292
hsa-miR-1306-3p	340	7	ART4, BMP6, CD93, CDKN2B, ECE1, MFI2, PAPPA	0.357811	1.41106	0.442844	1.2873	0.149745
hsa-miR-146b-5p	343	7	AKAP6, ART4, FAM114A1, IL6, PAPPA, PTGS2, ROBO4	0.360811	1.39827	0.446032	3.56422	1.87581e-05
hsa-miR-454-3p	780	8	ERG, FAM114A1, ITGA11, KCTD16, NFATC2, PABPC4L, STOM, YIPF5	0.363368	0.683519	0.448666	1.00914	0.15657
hsa-miR-708-5p	800	15	COLEC10, ECE1, EHD3, FAM163B, FKBP14, KCTD16, MAML2, MARCH3, NFATC2, PAPPA, POFUT2, SGIP1, SNCAIP, ST3GAL1, TSPAN5	0.367166	1.28792	0.452824	0.735606	0.242404
hsa-miR-6737-3p	802	15	ADAM12, CD82, CDKN2B, CKAP4, ENDOD1, FAM114A1, FAM163B, GLIS3, HTRA1, IL1R1, NIPAL3, POFUT2, TBX20, TGFBR2, TRIM8	0.367746	1.28452	0.453008	-0.239688	0.826306
hsa-miR-24-2-5p	353	7	CSRNP1, IL1R1, MAML2, MYH15, PAPPA, SVEP1, TXNDC5	0.3719	1.35724	0.457589	1.34423	0.0494054
hsa-miR-4787-5p	816	15	C1QTNF1, C7, CCDC80, CKAP4, COL5A1, ECE1, FLT1, GBP5, HTRA3, LMCD1, MFI2, NIPAL3, PLVAP, SLC6A17, TBX20	0.372786	1.26123	0.458144	-1.06892	0.375406
hsa-miR-624-5p	1559	27	AKAP6, ALDH1L2, ATP7B, BMP10, COL4A1, ENDOD1, F5, FAP, FOSL2, GLIS3, HGF, HSPB6, IGFBP7, KCTD16, MALL, MAML2, P4HA2, PLA2R1, PRCP, PTGS2, RGS1, SVEP1, TFPI, TGFBR2, TMEM87B, TNFRSF9, VCAM1	0.382732	1.19153	0.469818	0.600566	0.48192
hsa-miR-3960	215	1	GREM2	0.384087	0.309594	0.470932	-2.27845	0.0723197
hsa-miR-196b-3p	384	3	FOSL2, PRELP, PTGS2	0.387844	0.520865	0.474984	5.57008	1.14829e-05
hsa-miR-4804-5p	392	3	CKAP4, SARM1, THBD	0.391412	0.509962	0.478797	0.354883	0.887081
hsa-miR-195-3p	614	6	CD82, COL3A1, CTBS, FAM46A, MSRB3, TNFAIP3	0.394281	0.651909	0.481747	1.21474	0.321788
hsa-miR-1260b	231	5	ABCA8, CD55, COL4A5, EVI5, KCND3	0.398668	1.4832	0.486541	-0.774957	0.193881
hsa-miR-6748-3p	2855	47	ABCA10, ADAM12, C3, CD82, CKAP4, CLEC2B, ECE1, EHD3, ENDOD1, FAM163B, FAM46A, FKBP14, FMOD, FOSL2, HEG1, HTRA3, ICAM1, ITGA1, KCND3, KCTD16, LMCD1, LOX, LRRC15, LRRC32, LTBR, MALL, MEST, NFATC2, NFKBIZ, NOX5, NUCB1, PARM1, PCDH12, PLN, POFUT2, RASGRP3, S1PR1, SARM1, SGIP1, SLC14A1, ST3GAL1, SYNPO, TBX20, TGFBR2, TGFBR3, TRIM8, UACA	0.406155	1.13616	0.494563	0.12079	0.9557
hsa-miR-550a-5p	35	1	ST3GAL1	0.406181	1.96489	0.494563	0.731261	0.312863
hsa-miR-520e	97	0		0.408478	0	0.496785	-5.33306	8.88536e-06
hsa-miR-6836-5p	1006	18	CEBPD, CPA4, CXCL1, DLL4, EHD3, FLT1, GREM2, IFIT3, IL18R1, IL1RL1, LAYN, LRP10, LTBR, MFI2, ROBO4, SPARC, SRPX2, ST3GAL1	0.419851	1.22791	0.510026	0.265132	0.887081
hsa-miR-1912	1906	32	ADAMTSL5, ATP7B, BDNF, CD55, CD82, CDH11, COL5A1, CPA4, EGFLAM, EVI5, F5, FIBIN, FKBP14, FKBP7, FOXF1, HRH1, HTRA1, ICAM1, KCNE4, LAYN, LOX, LRRN4, MFI2, NCOA7, PLOD1, PRR16, PVR, SARM1, ST3GAL1, SYNPO, TIMP3, TSPAN5	0.426799	1.15423	0.517869	-2.63881	0.00499821
hsa-miR-423-3p	466	9	CHSY3, COL4A2, ECE1, EHD3, LRP10, LRRC32, PCDH12, PLXNB3, PRELP	0.432083	1.32262	0.523676	0.386578	0.671476
hsa-miR-132-5p	776	14	ABCA10, ARSI, CD93, CDKN2B, COL1A1, COL5A1, CXCL14, EHD3, FBLN2, LRP10, LRRC32, LTBP3, NNMT, TBX20	0.445915	1.23573	0.53973	0.276178	0.755715
hsa-miR-519c-3p	265	2	ACVRL1, CSGALNACT1	0.446355	0.504259	0.53973	-4.38994	4.88207e-05
hsa-miR-193b-3p	131	3	GLIS3, PRCP, PVR	0.447034	1.56865	0.539931	0.699397	0.260363
hsa-miR-411-3p	40	1	ATP7B	0.448825	1.7126	0.541473	0.600749	0.624997
hsa-miR-6087	1599	27	ALDH1L2, C7, CD93, COL1A1, ENDOD1, FNDC3B, FOXF1, IGF1, LRP10, LRRC15, LTBP3, MFI2, NFATC2, NUCB1, P4HA2, PARM1, PLN, PLVAP, SBSPON, SDF4, SLC46A3, SLC6A17, SRPX2, STOM, TBX4, VCAM1, ZNF469	0.450753	1.15891	0.543175	-0.551952	0.698325
hsa-miR-5004-5p	2868	47	ACVRL1, AKAP6, ART4, ATP7B, BDNF, C10orf54, C3, CCDC80, CDKN2B, COL4A6, CSRNP1, EHD3, ERLEC1, FAM163B, FIBIN, FMOD, FNDC3B, GALNT1, GFRA3, HEATR5A, HGF, HSPB6, HTRA3, IGFBP3, IL1R1, IL6ST, ITGA1, LMCD1, LOXL4, LRRC15, LRRC32, NFATC2, NIPAL3, PLA2R1, POFUT2, SHE, SLC22A2, SLC7A4, STXBP6, SVEP1, TBX4, TGFBI, THBD, TMED10, TXNDC5, TYRP1, ZNF469	0.454685	1.13015	0.547286	0.24759	0.887081
hsa-let-7i-5p	41	1	SRPX2	0.45698	1.66971	0.548794	0.849484	0.507253
hsa-miR-124-3p	41	1	CCL2	0.45698	1.66971	0.548794	-2.43367	0.0217671
hsa-miR-769-5p	2953	48	ALDH1L2, ART4, CCDC80, CKAP4, COL5A1, COLEC10, CXCL14, EHD3, ENTPD3, FBLN5, FOSL2, FSTL3, GBP4, GLIS3, HEATR5A, IGF1, IGFBP3, IL1RL1, IL7R, KCNE4, LRP10, LRRC15, LTBP3, LTBR, MASP1, MSRB3, NFATC2, OSMR, PDLIM5, PLN, PRELP, S1PR3, SARM1, SHE, SLA, SLC14A1, SLC22A2, SRPX2, SVEP1, SYNPO, TBC1D8B, TBX20, TGFBR3, TGM2, TIMP3, TMEM87B, TNFRSF9, TXNDC15	0.460881	1.11985	0.552622	0.897606	0.172194
hsa-miR-520d-3p	138	3	CD93, CDKN2B, PVR	0.461219	1.48683	0.552622	-4.74486	1.08384e-05
hsa-miR-4467	540	10	CKAP4, CTSA, ECE1, GLIS3, GREM2, LRRC32, LTBR, POFUT2, PVR, TNFRSF9	0.465829	1.26682	0.557511	0.446295	0.747255
hsa-miR-548ay-3p	859	15	ALDH1L2, CD82, COL4A1, COL4A2, FAM46A, FKBP7, HGF, IL6ST, OLR1, OSMR, S1PR1, STOM, TBC1D8B, TFPI2, VCAM1	0.469918	1.19452	0.561766	0.511169	0.616949
hsa-miR-940	1776	22	ADAMTSL5, C15orf41, C7, CCDC68, CEBPD, CREB3L1, ENDOD1, FAM114A1, HGF, IFIT3, KCNE4, LTBP3, NIPAL3, POFUT2, PRELP, PTGS2, STOM, TFPI, TGFBI, TMED10, VCAM1, YIPF5	0.471821	0.824884	0.562747	0.0262336	0.983068
hsa-miR-1296-5p	1280	22	ACVRL1, BMP10, C7, CD55, CDKN2B, COLEC10, FNDC3B, GBP2, IL1R1, IL6ST, ITGA11, LTBR, NOX5, PAPPA, POFUT2, ROBO4, RSPO2, S1PR3, SBSPON, SLA, STXBP6, TMED10	0.472267	1.17865	0.562747	-0.166433	0.823679
hsa-miR-500a-3p	2383	39	ADAMTSL5, ALDH1L2, ARSI, BDKRB2, BMP10, CCDC80, CD55, CD93, COL4A2, EHD3, ERG, EVI5, FKBP14, GFRA3, GREM2, HEG1, ICAM1, IGF1, IGFBP7, IL7R, ITGA1, KCNQ5, KCTD16, NOX5, OSMR, PARM1, PLD1, PLN, PLXNB3, POFUT2, PPIC, PRCP, PRSS35, PTGS2, SLC14A1, SLC22A3, TFPI, TMED10, ZNF469	0.472344	1.12482	0.562747	1.98456	0.00353227
hsa-miR-192-5p	314	6	C1S, COLEC10, EVI5, HEG1, LTBR, POFUT2	0.474479	1.30511	0.564651	1.5879	0.0250472
hsa-miR-30e-3p	559	10	CCDC80, EVI5, FAP, IL18R1, NCOA7, PARM1, RCN1, SMCO3, TFPI, THBD	0.477074	1.22189	0.567098	0.16582	0.889117
hsa-miR-579-5p	44	1	CDKN2B	0.480731	1.55299	0.5708	0.335802	0.887081
hsa-miR-302b-3p	46	1	TGFBR2	0.495987	1.48383	0.58825	-3.93475	0.000142344
hsa-miR-548d-3p	642	7	ABCA8, ANO1, ENDOD1, FKBP7, PLOD2, TGFBR3, TMEM87B	0.507243	0.72957	0.600922	0.278866	0.868249
hsa-miR-212-3p	1052	18	ART4, CDKN2B, EMCN, ERLEC1, ERVV-1, FKBP14, GLIS3, HEG1, IGF1, IL1R1, IL1RL1, MEST, MSRB3, NFATC2, PLD1, POSTN, RAB27B, TGFBI	0.511049	1.17069	0.604751	0.122644	0.901283
hsa-miR-3912-3p	375	7	CCDC80, CDKN2B, FAM163B, GREM2, SHE, TBX20, TSPAN5	0.511687	1.2748	0.604825	1.27123	0.044969
hsa-miR-524-3p	388	7	CDH11, COL5A1, CTSB, KCNQ5, PDLIM5, SGIP1, YIPF5	0.522169	1.23055	0.616199	-4.97052	9.84168e-05
hsa-miR-181c-5p	389	7	CDH11, FAM46A, FNDC3B, MEST, PLD1, SLC14A1, TGFBR2	0.523068	1.22727	0.616199	1.27166	0.0557653
hsa-miR-1910-3p	697	12	AFAP1L2, AKAP6, ALDH1L2, CD93, CDH11, CTSB, ENDOD1, FAM46A, HEG1, IL1RL1, MASP1, OSMR	0.523674	1.17505	0.616199	-2.64444	0.0528144
hsa-miR-1250-5p	390	7	ECE1, EHD3, ENDOD1, LRRC32, LTBR, MARCH3, TSPAN5	0.523979	1.22401	0.616199	1.72168	0.368262
hsa-miR-490-3p	3172	51	ACVRL1, ADAM12, BDKRB2, BMP10, C10orf54, C1QTNF1, C3, CCDC80, CDH5, CDKN2B, COL4A1, CSRNP1, EHD3, ENDOD1, ERG, EVI5, FAM46A, FNDC3B, HEG1, IGF1, IL18R1, IL1R1, IL33, ITGA1, KCND3, KCTD16, LRRC15, MAML2, MATN2, NCOA7, NIPAL3, NNMT, NOX5, NUCB1, OLR1, P4HA2, PAPPA, PDLIM5, POFUT2, PPIC, ROBO4, S1PR3, SARM1, SGIP1, SHE, SLIT3, STXBP6, TGFBI, TGFBR2, TMED10, TXNDC15	0.524238	1.10681	0.616199	4.66127	0.00360125
hsa-miR-30b-5p	1131	19	ABCA8, BDKRB2, CDH13, CTBS, CTHRC1, EVI5, FNDC3B, GBP2, HEATR5A, HTRA3, IL6ST, NNMT, PARM1, PLD1, RSPO2, TMED10, TXNDC15, TYRP1, YIPF5	0.526619	1.14845	0.618307	1.31435	0.0354509
hsa-miR-4664-3p	394	7	BMP10, COL1A1, LRP10, P4HB, PAPPA, S1PR1, SLIT3	0.527747	1.21114	0.618941	-0.273148	0.780562
hsa-miR-1908-3p	181	1	EHD3	0.529162	0.368663	0.619163	-0.962369	0.328874
hsa-miR-340-3p	726	8	BDKRB2, HSPG2, IGF1, KCTD16, OLR1, OSMR, STOM, TNFRSF9	0.52928	0.736818	0.619163	-0.0651417	0.933119
hsa-miR-1538	396	7	C10orf54, C3, COLEC10, FAM163B, FOSL2, FSTL3, TIMP3	0.529702	1.2048	0.619163	0.424979	0.746069
hsa-miR-615-3p	439	8	CEBPD, ENDOD1, FOSL2, MFI2, NUCB1, PVR, ST3GAL1, TRIM8	0.544127	1.24419	0.635318	6.96568	2.9517e-08
hsa-miR-548e-3p	443	8	CCDC68, CLEC1B, COL21A1, FIBIN, P4HA2, PLN, SLC22A3, TSLP	0.546314	1.23252	0.637164	0.980305	0.159213
hsa-miR-200a-3p	446	8	CCDC68, CD55, FLT1, GALNT5, GLIS3, KCNA3, MSRB3, PRELP	0.548081	1.2239	0.638517	-1.02446	0.44784
hsa-miR-3131	463	8	C3, CHRM2, CTBS, FAM46A, LRRC15, MAML2, MEST, ST3GAL1	0.560009	1.17724	0.650729	1.20918	0.23788
hsa-miR-6886-5p	838	14	COL5A1, DPP10, ECE1, FAM114A1, FBLN2, HTRA1, HTRA3, LRP10, LRRC15, MFI2, P4HB, POFUT2, PRELP, TNFRSF9	0.560781	1.13938	0.650729	-0.704668	0.578067
hsa-miR-181c-3p	1346	22	ARHGEF3, C10orf54, C3, CD93, CDH11, CLEC1B, FKBP14, FMOD, FNDC3B, GBP4, HGF, KCND3, KCNE4, KCTD16, LOXL4, NIPAL3, PAPPA, PLA2R1, PRSS35, SLC22A3, SLC4A4, TMEM87B	0.561306	1.11629	0.650729	1.76695	0.00530727
hsa-miR-548y	465	8	ARHGEF3, BCO2, IL33, NOX5, OLR1, OSMR, SGIP1, SLC14A1	0.561613	1.17198	0.650729	0.607284	0.473909
hsa-miR-4707-3p	849	10	C3, ECE1, FOSL2, HEATR5A, HRH1, SARM1, SDPR, ST3GAL1, SUSD2, SYNPO2L	0.561656	0.788616	0.650729	-0.904525	0.57056
hsa-miR-424-5p	513	9	CHRM2, FLT1, GBP5, IL33, IL7R, LRP10, SARM1, SLIT3, TGFBR3	0.575317	1.19664	0.665823	2.86133	0.0013475
hsa-miR-222-3p	944	16	BMP6, COL21A1, FKBP7, FLT1, FNDC3B, ICAM1, IL1RL1, LRP10, MGP, NFATC2, RAB27B, SELE, SLC14A1, SLC4A4, TBX20, TIMP3	0.57937	1.15789	0.669777	1.05734	0.112745
hsa-miR-195-5p	236	2	CDH11, IL1RL1	0.590551	0.567516	0.681954	1.45324	0.0965735
hsa-miR-6812-3p	1023	17	ALDH1L2, BDKRB2, C3, FBLN5, GBP4, GREM2, LRP10, MAML2, NUCB1, NXPE2, PARM1, POFUT2, S1PR3, ST3GAL1, SULF2, TNFRSF9, TXNDC15	0.594418	1.13428	0.685666	-0.411685	0.710952
hsa-miR-1291	1077	18	AFAP1L2, ANO1, C7, CDH13, COLEC10, COPZ2, EHD3, ENDOD1, ERG, ITGA1, LAMB2, NIPAL3, NOX5, PLA2R1, SGIP1, ST3GAL1, TGFBR2, TMEM87B	0.602911	1.14167	0.694037	-0.924834	0.486225
hsa-miR-523-3p	62	1	TTR	0.602994	1.09387	0.694037	-5.49551	0.000299441
hsa-miR-7108-3p	1103	18	BIK, C1QTNF1, CEBPD, COL5A1, CPA4, EHD3, H2AFJ, IL18R1, IL1R1, KCND3, KCNE4, MFI2, NUCB1, OSMR, P4HA2, PRELP, ST3GAL1, TXNDC15	0.608824	1.11291	0.699982	0.145273	0.939238
hsa-miR-6735-5p	1146	19	ACVRL1, BCO2, C10orf54, C15orf41, C1QTNF1, CEBPD, CPA4, CTBS, CXCL1, ERG, FAM46A, GGTLC2, GREM2, IL6ST, KCTD16, OSMR, SYNPO, TGFBR2, THBD	0.613579	1.13234	0.704678	2.13659	0.0386811
hsa-miR-937-3p	64	1	MFI2	0.614667	1.05901	0.705158	-0.199971	0.826432
hsa-miR-548f-3p	285	5	BMP6, COL4A6, CRHBP, MARCH3, STOM	0.617494	1.19419	0.707629	-1.16598	0.14259
hsa-miR-548as-5p	66	1	ART4	0.625998	1.02637	0.716594	0.392927	0.707355
hsa-miR-483-5p	1234	20	AKAP6, ART4, C3, CDH5, DLL4, ERVV-1, FAM114A1, FKBP14, FLT1, FOSL2, GBP4, HEATR5A, IL1R1, LAYN, MSRB3, NUCB1, P4HA2, PRELP, SYNPO2L, TBX20	0.626988	1.10544	0.716947	2.23024	0.0417867
hsa-miR-3939	70	0		0.629113	0	0.718596	-0.0838775	0.933119
hsa-miR-107	74	0		0.630578	0	0.719488	1.56107	0.00416125
hsa-miR-30e-5p	725	12	ABCA10, ADAMTSL5, ART4, BDNF, CDH11, CEBPD, FLT1, GBP3, MARCH3, NFATC2, RASGRP3, SCN3A	0.637704	1.12741	0.72683	0.726406	0.330157
hsa-miR-20a-5p	335	6	ABCA10, COLEC10, LRRC15, NFATC2, SPARC, TGFBR2	0.642937	1.22062	0.732002	1.03868	0.193881
hsa-miR-378e	92	0		0.648695	0	0.737759	-0.515771	0.726899
hsa-let-7b-5p	99	2	PLA2R1, SVEP1	0.659403	1.37771	0.749127	0.550525	0.755715
hsa-miR-652-3p	369	4	ARHGEF3, IL6ST, MFAP5, TNFRSF9	0.666458	0.72772	0.756325	1.48744	0.0172918
hsa-miR-6511b-3p	104	2	RAB27B, TGFBR3	0.667892	1.30989	0.757136	0.31124	0.708662
hsa-miR-933	409	7	CD93, EVI5, FOSL2, GBP2, IL7R, POFUT2, S1PR3	0.67544	1.16513	0.764868	1.13329	0.267201
hsa-miR-574-3p	411	7	COLEC10, FOSL2, KCTD16, LAYN, PLOD2, PLVAP, THBD	0.676351	1.15925	0.765076	2.28853	0.000537455
hsa-miR-373-5p	438	5	CD93, COLEC10, LINGO2, NFATC2, TMEM87B	0.691132	0.766736	0.780957	-4.48179	0.00121957
hsa-miR-4523	474	8	COL5A1, FN1, IL18R1, ITGA11, NUCB1, SLC4A4, SVEP1, TGM2	0.697306	1.14886	0.787018	0.761101	0.512058
hsa-miR-130b-3p	476	8	ADAMTSL5, CSRNP1, ICAM1, IGF1, IL6ST, NOX5, POFUT2, TMEM87B	0.697992	1.14384	0.787018	0.963357	0.16504
hsa-miR-548j-3p	481	8	COL21A1, FIBIN, IL6ST, PRCP, PRSS35, STXBP6, TBX20, YIPF5	0.69985	1.13148	0.788268	-0.418869	0.658111
hsa-miR-3177-3p	542	9	AKAP6, CEBPD, COL5A1, HRH1, IL6ST, LRRC15, SARM1, SOD3, ST3GAL1	0.716032	1.12999	0.804228	0.917563	0.268242
hsa-miR-181b-3p	129	2	CTBS, STXBP6	0.716255	1.05087	0.804228	2.73644	0.00402559
hsa-miR-92b-5p	543	9	BDKRB2, COL4A2, CPA4, ERVV-1, FBLN2, LRRC32, MFI2, PVR, RRAD	0.716314	1.12782	0.804228	-2.19507	0.00119803
hsa-miR-362-3p	1329	21	ACVRL1, AKAP6, BMP6, CD55, CDH13, CSGALNACT1, IGF1, IL1RL1, IL6ST, IL7R, ITGA1, KCTD16, RAB27B, ROBO4, SGIP1, SLC14A1, SLC6A17, STXBP6, TIMP3, TXNDC15, WNT2	0.724453	1.07586	0.8125	2.97748	0.00283475
hsa-miR-4449	592	7	ALDH1L2, ASAH1, H2AFJ, MALL, SLC4A4, SLC6A17, TBX4	0.728329	0.793801	0.815977	-1.7927	0.153716
hsa-miR-542-5p	620	10	C1QTNF1, CHRM2, COL5A1, FAM114A1, FOXF1, H2AFJ, HSPG2, NUCB1, SHE, SLIT3	0.734228	1.09653	0.82171	3.58759	1.40619e-05
hsa-miR-1247-5p	623	10	ALDH1L2, CD93, FLT1, FOSL2, GREM2, H2AFJ, NFATC2, PPIC, ROBO4, SLC2A10	0.735135	1.09101	0.821851	1.60648	0.292437
hsa-miR-3648	163	1	DLL4	0.736835	0.409971	0.822877	-0.378683	0.784743
hsa-miR-191-3p	640	8	C7, CDKN2B, CKAP4, EHD3, FAM114A1, GFRA3, RRAD, SLA	0.740968	0.840503	0.826615	0.0762055	0.93034
hsa-miR-4492	183	3	BMP10, FBLN2, TGFBR2	0.75363	1.11284	0.839851	-2.47117	0.125135
hsa-miR-7-2-3p	745	12	COL4A5, EMCN, FOSL2, KCNQ5, KCTD16, LTBP1, MEST, PABPC4L, PCOLCE2, RRAD, SCN3A, STXBP6	0.755889	1.0956	0.841476	0.51867	0.788527
hsa-miR-3940-5p	193	3	TFPI2, VTN, ZNF469	0.763871	1.05382	0.849464	-2.80093	0.00565745
hsa-miR-152-3p	205	2	CSGALNACT1, HTRA3	0.773286	0.655121	0.859025	3.07661	2.61524e-05
hsa-miR-1273a	889	14	C3, CDH5, ENDOD1, FNDC3B, FOSL2, GBP2, GLIS3, IL1R1, LMCD1, MFI2, P4HA2, POFUT2, VCAM1, WISP1	0.775761	1.07032	0.860865	0.0204627	0.993064
hsa-miR-19b-3p	237	4	TBX20, TGFBR2, TNFAIP3, YIPF5	0.78204	1.14701	0.866024	-0.18716	0.84906
hsa-miR-3656	947	15	C1QTNF1, CEBPD, EVI5, FKBP7, FOSL2, FOXF1, H2AFJ, HEG1, LRRC15, PLA2R1, PRELP, RCN1, SRPX2, TNFRSF9, TXNDC15	0.782056	1.07716	0.866024	-1.06486	0.447211
hsa-miR-6724-5p	957	15	ADAM12, ATP7B, BMP10, C10orf54, CD55, CTSA, DRAM1, FAM163B, HTRA1, SARM1, SLC6A17, SLIT3, SRPX2, SUSD2, TGFBR3	0.783421	1.06527	0.866624	-1.06687	0.115953
hsa-miR-105-3p	308	5	CSRNP1, FOSL2, FSTL3, ITGA1, STXBP6	0.809036	1.10237	0.894019	0.144283	0.950159
hsa-miR-516a-5p	439	7	CTBS, HEG1, LRP10, MAML2, PVR, SBSPON, SRPX2	0.839854	1.08268	0.9271	-2.32377	0.0208071
hsa-miR-184	470	7	BDKRB2, CD55, CKAP4, ECE1, F5, FOXF1, RSPO2	0.847758	1.00874	0.934844	-0.678106	0.509834
hsa-miR-941	526	8	ABCA9, CDH11, FSTL3, GALNT5, HEATR5A, HSPB6, PLD1, PRELP	0.854427	1.03102	0.941212	1.69177	0.0253546
hsa-miR-4508	987	15	DLL4, ECE1, EHD3, FAM163B, FIBIN, FSTL3, GREM2, HTRA3, LRP10, LTBP3, MFI2, PRELP, ST3GAL1, SUSD2, TBX4	0.892216	1.03088	0.98181	-3.88945	0.0901556
hsa-miR-6741-3p	1421	20	AKAP6, C3, CDH5, CDKN2B, CEBPD, CTSB, ECE1, HEG1, IL1R1, LRP10, MFAP5, NNMT, NUCB1, PRELP, PVR, S1PR1, TNFRSF9, TSLP, YIPF5, ZNF469	0.909685	0.949183	0.999988	-0.284897	0.816832
hsa-miR-92b-3p	10	0		1	0	1	-2.01245	0.00340424
hsa-miR-25-3p	954	14	ADAMTSL5, AKAP6, ALDH1L2, BDKRB2, C3, COL1A1, COLEC10, FKBP14, KCNE4, LRP10, PVR, SHE, TFPI, TYRP1	1	0.993242	1	0.324913	0.73857
hsa-miR-183-5p	8	0		1	0	1	0.0697204	0.9557
hsa-miR-30c-5p	82	1	TMEM87B	1	0.823026	1	0.409922	0.609662
hsa-miR-30d-5p	49	0		1	0	1	1.39138	0.0243172
hsa-miR-93-5p	77	1	HGF	1	0.877373	1	0.121439	0.887081
hsa-miR-20b-5p	137	2	C15orf41, IGFBP7	1	0.988204	1	-0.932017	0.439652
hsa-miR-127-3p	166	2	IL6ST, NFATC2	1	0.812375	1	1.9761	0.14935
hsa-let-7c-5p	28	0		1	0	1	1.98639	0.119246
hsa-miR-301b	0	0		1	0	1	1.87539	0.0122725
hsa-miR-548ah-3p	271	4	CALCRL, CXCL14, SGIP1, TNFRSF9	1	0.999389	1	-0.235191	0.851848
hsa-miR-548o-3p	0	0		1	0	1	0.389114	0.600254
hsa-miR-1180-3p	429	6	COL1A1, ECE1, GREM2, KCNE4, SDF4, SLIT3	1	0.945215	1	0.893359	0.191447
hsa-miR-505-3p	3	0		1	0	1	-0.273371	0.690262
hsa-miR-504-5p	2	0		1	0	1	-2.81668	0.000448661
hsa-miR-455-3p	6	0		1	0	1	0.745279	0.408028
hsa-miR-99a-5p	28	0		1	0	1	4.1272	1.1966e-05
hsa-miR-502-3p	73	1	WISP1	1	0.926285	1	1.95009	0.00234168
hsa-miR-373-3p	15	0		1	0	1	-2.8204	0.052143
hsa-miR-1249	0	0		1	0	1	0.498797	0.523559
hsa-miR-411-5p	2	0		1	0	1	1.09507	0.424305
hsa-miR-873-5p	2	0		1	0	1	1.28344	0.0653282
hsa-miR-30c-2-3p	938	13	ACVRL1, C1QTNF1, CSRNP1, CTSA, FAM114A1, FKBP10, FNDC3B, GBP2, NFATC2, P4HA2, PLN, SMCO3, TFPI	1	0.934934	1	-0.136583	0.887081
hsa-miR-548h-5p	3	0		1	0	1	0.566455	0.536179
hsa-miR-520c-3p	12	0		1	0	1	-6.59543	1.00047e-06
hsa-miR-203a	0	0		1	0	1	1.93927	0.0795312
hsa-miR-483-3p	6	0		1	0	1	3.12956	0.00027064
hsa-miR-1	0	0		1	0	1	1.43665	0.239731
hsa-miR-518b	1	0		1	0	1	-4.8986	9.2461e-05
hsa-miR-3180-3p	72	1	ST3GAL1	1	0.939374	1	-0.676407	0.536179
hsa-miR-1268b	45	0		1	0	1	-0.200235	0.816832
hsa-miR-518c-3p	411	6	CTBS, FOSL2, ITGA1, KCNQ5, NNMT, TGFBR3	1	0.988056	1	-3.39432	0.00371668
hsa-miR-3139	0	0		1	0	1	1.49788	0.0644852
hsa-miR-520d-5p	1	0		1	0	1	-5.05552	1.08384e-05
hsa-miR-2277-5p	142	2	POFUT2, SLC2A10	1	0.952692	1	1.17191	0.263302
hsa-miR-520a-5p	0	0		1	0	1	-3.93037	0.000835783
hsa-miR-496	1	0		1	0	1	1.53761	0.348659
hsa-miR-7114-3p	0	0		1	0	1	0.847177	0.483232
hsa-miR-4516	18	0		1	0	1	-1.11534	0.469056
hsa-miR-548d-5p	1	0		1	0	1	0.0580918	0.9557
hsa-miR-518a-3p	22	0		1	0	1	-4.07212	4.54834e-05
hsa-miR-142-3p	6	0		1	0	1	-0.27172	0.847572
hsa-miR-6807-3p	0	0		1	0	1	0.850816	0.454177
hsa-let-7b-3p	311	4	POFUT2, SYT10, TBX20, YIPF5	1	0.867547	1	-0.251706	0.816832
hsa-miR-518d-3p	0	0		1	0	1	-4.51151	1.1966e-05
hsa-miR-548t-3p	0	0		1	0	1	0.37562	0.706346
hsa-miR-4485	0	0		1	0	1	0.4429	0.775048
hsa-miR-548aq-3p	9	0		1	0	1	-0.157031	0.887081
hsa-miR-3196	1	0		1	0	1	-0.134288	0.933119
hsa-miR-5587-3p	1098	16	BMP1, BMP10, C1QTNF1, CKAP4, COL5A1, ECE1, EMCN, ERG, FAM163B, HTRA3, IL1R1, LRRC15, PRELP, ST3GAL1, TGFBR2, TNFRSF9	1	0.98575	1	0.281234	0.856231
hsa-miR-4433-5p	0	0		1	0	1	-3.36247	0.000108472
hsa-miR-519c-5p	0	0		1	0	1	-3.92568	0.0014625
hsa-miR-548al	144	2	CKAP4, PARM1	1	0.939187	1	0.529333	0.730384
hsa-miR-548c-5p	0	0		1	0	1	0.856479	0.278693
hsa-miR-6875-5p	0	0		1	0	1	-0.353231	0.872591
hsa-miR-548h-3p	61	0		1	0	1	0.787261	0.313061
hsa-miR-6783-3p	0	0		1	0	1	0.131946	0.898304
hsa-miR-4520b-3p	0	0		1	0	1	-0.939119	0.382784
hsa-miR-2682-5p	0	0		1	0	1	2.74956	0.00636223
hsa-miR-431-3p	193	2	EHD3, MYH15	1	0.696667	1	2.52801	0.193881
hsa-miR-6805-3p	0	0		1	0	1	-0.295803	0.81507
hsa-miR-378c	22	0		1	0	1	-1.52545	0.0414807
hsa-miR-6510-3p	224	3	COLEC10, SBSPON, SLC22A3	1	0.904673	1	0.120418	0.946573
hsa-miR-548g-5p	0	0		1	0	1	1.45134	0.0841835
hsa-miR-3679-5p	0	0		1	0	1	0.864283	0.464121
hsa-miR-517c-3p	5	0		1	0	1	-4.30388	0.000108472
hsa-miR-320d	118	1	RAB27B	1	0.568847	1	-0.326868	0.772869
hsa-miR-518f-5p	0	0		1	0	1	-4.62041	0.000534797
hsa-miR-518f-3p	0	0		1	0	1	-4.71916	0.000566365
hsa-miR-526b-3p	2	0		1	0	1	-5.04706	5.16925e-06
hsa-miR-4466	46	0		1	0	1	-0.331824	0.774785
hsa-miR-548aq-5p	0	0		1	0	1	0.916867	0.407409
hsa-miR-4785	380	5	DRAM1, FAM46A, FOSL2, PLVAP, SDPR	1	0.88773	1	1.32667	0.134652
hsa-miR-3687	335	4	ECE1, FOSL2, FSTL3, MFI2	1	0.803745	1	-1.8589	0.172711
hsa-miR-548w	2	0		1	0	1	1.00402	0.268242
hsa-miR-3129-5p	0	0		1	0	1	0.121186	0.933119
hsa-miR-6859-5p	2	0		1	0	1	1.68913	0.0694357
hsa-miR-4676-3p	0	0		1	0	1	-0.643292	0.633332
hsa-miR-6850-3p	528	7	FAM114A1, FOSL2, GGT5, LTBP3, POFUT2, PRELP, TNFRSF9	1	0.894004	1	0.025169	0.98841
hsa-miR-548ad	0	0		1	0	1	-2.06025	0.0283662
hsa-miR-383-5p	4	0		1	0	1	3.20352	0.00454985
hsa-miR-224-3p	2	0		1	0	1	2.92057	0.0414807
hsa-miR-664b-3p	0	0		1	0	1	1.0531	0.220422
hsa-miR-548ar-5p	406	6	CD55, FAM46A, IL7R, KCTD16, SLC22A3, SLC4A4	1	1.00064	1	0.916973	0.551552
hsa-miR-216a-3p	0	0		1	0	1	5.07728	9.84168e-05
hsa-miR-519b-3p	1	0		1	0	1	-5.14064	6.72393e-05
hsa-miR-515-3p	8	0		1	0	1	-4.316	0.000748968
hsa-miR-4754	248	3	FOSL2, H2AFJ, SHE	1	0.815145	1	-1.8008	0.269044
hsa-miR-3118	0	0		1	0	1	0.932902	0.490563
hsa-miR-4636	297	4	DPP10, FOSL2, KCND3, TGFBR3	1	0.909592	1	1.33733	0.356228
hsa-miR-6763-3p	757	11	BMP1, CHSY3, CKAP4, FBLN5, HTRA3, IL1R1, NUCB1, PRELP, SLC6A17, SRPX2, TTR	1	0.983068	1	-0.374638	0.816832
hsa-miR-663a	5	0		1	0	1	0.136181	0.933119
hsa-miR-526a	0	0		1	0	1	-3.36605	0.0283662
hsa-miR-1277-3p	307	4	BDKRB2, CD93, KCTD16, TGFBR2	1	0.879163	1	1.87355	0.197456
hsa-miR-3653	0	0		1	0	1	-1.00764	0.563019

## Sheet: ECM miRNAs
miRNA	Upregulated and enriched with ECM targets
miR-10b-3p
miR-615-5p
miR-490-5p
miR-143-5p
miR-100-3p
miR-122-5p
miR-450b-5p
miR-215-5p
miR-143-3p
miR-152-5p
miR-660-3p
miR-181a-5p
miR-3613-3p
miR-6516-3p
miR-642a-5p
miR-3065-5p
miR-6895-3p
miR-145-5p
miR-3688-3p
miR-214-3p
miR-6817-3p
miR-324-5p
miR-501-3p
miR-24-3p
miR-6818-5p
miR-876-5p
miR-126-5p
miR-125a-5p
miR-501-5p
miR-188-5p
miR-589-3p
miR-629-5p
miR-29c-3p
