# Supplementary material for: The Transcription Factor-microRNA Regulatory Network during hESC-chondrogenesis
Source: Sci Rep. 2020 Mar 16;10:4744. doi: 10.1038/s41598-020-61734-4 (PMC7075910; doi:10.1038/s41598-020-61734-4)
Supplement: Supplementary file 12 — Supplementary information12 [file 41598_2020_61734_MOESM12_ESM.xlsx]

## Sheet: Ctrl vs. miR29a
ID	adj.P.Val	P.Value	t	B	logFC	Gene.symbol	Gene.title
7892589	0.0286	4.68e-06	-13.2	4.4437	-1.62
7904726	0.0309	1.667e-05	10.8	3.4875	1.78	TXNIP	thioredoxin interacting protein
8095680	0.0423	0.00016352	7.52	1.50286	1.48	CXCL8	C-X-C motif chemokine ligand 8
8148220	0.029	1.306e-05	11.3	3.68023	1.23	FER1L6	fer-1 like family member 6
7896214	0.0423	0.00015157	-7.62	1.5733	-1.15
8141016	0.0452	0.00021463	7.19	1.2483	0.987	TFPI2	tissue factor pathway inhibitor 2
8042788	0.031	4.238e-05	-9.35	2.713	-1.07	ACTG2	actin, gamma 2, smooth muscle, enteric
8092726	0.031	3.586e-05	9.6	2.85585	0.972	CLDN1	claudin 1
7997582	0.0286	2.1e-06	-14.9	4.98179	-1.06	WFDC1	WAP four-disulfide core domain 1
8133372	0.0286	7.48e-06	12.3	4.10439	0.894	ELN	elastin
7922976	0.0457	0.00021845	7.17	1.23168	0.865	PTGS2	prostaglandin-endoperoxide synthase 2
8121214	0.0436	0.00018215	-7.39	1.40227	-0.891	RNY1	RNA, Ro-associated Y1
8145766	0.0413	0.00013523	7.76	1.6787	0.832	NRG1	neuregulin 1
8171561	0.031	3.364e-05	9.7	2.90981	0.794	SCML2	sex comb on midleg-like 2 (Drosophila)
8151684	0.0286	8.67e-06	12	3.99467	0.789	MMP16	matrix metallopeptidase 16
8120335	0.0286	2.42e-06	14.6	4.89035	0.746	FAM83B	family with sequence similarity 83 member B
8107909	0.0372	8.741e-05	8.33	2.07607	0.745	SLC22A4	solute carrier family 22 member 4
7917739	0.0452	0.00020133	-7.27	1.30848	-0.869
7954899	0.0392	0.00011458	-7.97	1.83069	-0.848	CNTN1	contactin 1
7929511	0.0286	1.198e-05	-11.4	3.74747	-0.809	ENTPD1	ectonucleoside triphosphate diphosphohydrolase 1
8043310	0.0286	3.23e-06	14	4.69895	0.725	RMND5A	required for meiotic nuclear division 5 homolog A
8021635	0.0338	5.38e-05	9	2.50633	0.712	SERPINB2	serpin family B member 2
8057620	0.0286	1.124e-05	11.5	3.7967	0.701	COL5A2	collagen type V alpha 2 chain
7945680	0.031	3.114e-05	9.82	2.97493	0.689	H19///RPS12	H19, imprinted maternally expressed transcript (non-protein coding)///ribosomal protein S12
7893849	0.0392	0.00011533	-7.97	1.82474	-0.805
8112668	0.048	0.00023803	-7.07	1.15061	-0.792	GCNT4	glucosaminyl (N-acetyl) transferase 4, core 2
7892731	0.0423	0.00015404	-7.6	1.55836	-0.759
7923578	0.0312	4.622e-05	-9.22	2.63835	-0.736	FMOD	fibromodulin
8114249	0.031	3.108e-05	-9.82	2.97649	-0.695	CXCL14	C-X-C motif chemokine ligand 14
7896662	0.0405	0.00012515	7.86	1.74995	0.682
7927876	0.0372	8.722e-05	8.33	2.07802	0.677	TET1	tet methylcytosine dioxygenase 1
8154135	0.031	3.717e-05	-9.55	2.82533	-0.691	SLC1A1	solute carrier family 1 member 1
7892539	0.0352	6.24e-05	8.79	2.37626	0.668
7919155	0.031	4.287e-05	9.34	2.70319	0.667
8096875	0.0372	8.164e-05	-8.42	2.13745	-0.642	ENPEP	glutamyl aminopeptidase
7921099	0.0286	6.96e-06	-12.4	4.15783	-0.636	CRABP2	cellular retinoic acid binding protein 2
7919405	0.031	4.287e-05	9.34	2.70319	0.667
7895927	0.0392	0.00011958	7.92	1.79169	0.667
8157941	0.0286	6.1e-06	12.7	4.25465	0.654	ZBTB34	zinc finger and BTB domain containing 34
8042811	0.031	3.606e-05	9.6	2.85115	0.648	TET3	tet methylcytosine dioxygenase 3
8157945	0.0286	3.96e-06	13.5	4.55988	0.639	ZBTB34	zinc finger and BTB domain containing 34
8123137	0.031	2.085e-05	-10.5	3.30699	-0.632	ACAT2	acetyl-CoA acetyltransferase 2
8176574	0.0452	0.00020287	-7.26	1.30129	-0.614
8119648	0.031	2.428e-05	10.2	3.182	0.637	KLHDC3	kelch domain containing 3
8157947	0.0392	0.00010678	8.07	1.89502	0.611	ZBTB34	zinc finger and BTB domain containing 34
8126629	0.0372	7.961e-05	8.46	2.15992	0.608	GTPBP2	GTP binding protein 2
8149774	0.0392	0.00011712	7.95	1.81066	0.603	LOXL2	lysyl oxidase like 2
8102342	0.031	2.996e-05	-9.88	3.00741	-0.606	ELOVL6	ELOVL fatty acid elongase 6
8077366	0.0286	7.99e-06	-12.1	4.05595	-0.605	LRRN1	leucine rich repeat neuronal 1
7972682	0.031	4.432e-05	9.29	2.67462	0.587	KDELC1	KDEL motif containing 1
8106820	0.0452	0.0002113	-7.21	1.26301	-0.605	POLR3G	RNA polymerase III subunit G
7956271	0.0373	9.513e-05	-8.22	1.99976	-0.599	HSD17B6	hydroxysteroid 17-beta dehydrogenase 6
7972750	0.031	2.351e-05	10.3	3.20874	0.586	COL4A1	collagen type IV alpha 1 chain
7925761	0.0452	0.00019752	7.29	1.32639	0.578	OR14I1	olfactory receptor family 14 subfamily I member 1
8073062	0.0309	1.762e-05	-10.7	3.4428	-0.598	APOBEC3B	apolipoprotein B mRNA editing enzyme catalytic subunit 3B
8013660	0.0452	0.00019832	-7.29	1.32262	-0.569	ALDOC	aldolase, fructose-bisphosphate C
7930577	0.031	4.357e-05	9.31	2.68922	0.576	CASP7	caspase 7
8046922	0.031	2.41e-05	10.2	3.18815	0.574	COL3A1	collagen type III alpha 1 chain
7905986	0.031	3.614e-05	-9.59	2.8492	-0.568	FDPS	farnesyl diphosphate synthase
8066214	0.0372	8.277e-05	-8.4	2.12508	-0.563	TGM2	transglutaminase 2
8155754	0.0309	1.721e-05	-10.8	3.46202	-0.562	MAMDC2	MAM domain containing 2
7936968	0.0312	4.687e-05	9.2	2.62618	0.573	ADAM12	ADAM metallopeptidase domain 12
7939237	0.031	2.888e-05	-9.94	3.038	-0.556	KIAA1549L	KIAA1549 like
7921882	0.031	2.955e-05	-9.9	3.01879	-0.546	OLFML2B	olfactomedin like 2B
8111387	0.031	3.772e-05	9.53	2.81266	0.559	ADAMTS12	ADAM metallopeptidase with thrombospondin type 1 motif 12
8175234	0.0452	0.00019784	-7.29	1.32488	-0.543	GPC3	glypican 3
8040430	0.0352	6.278e-05	-8.79	2.37096	-0.535	VSNL1	visinin like 1
8015179	0.0423	0.00016524	7.51	1.49314	0.557	KRTAP1-5///KRTAP1-1///KRTAP1-3///KRTAP1-3	keratin associated protein 1-5///keratin associated protein 1-1///keratin associated protein 1-3///keratin associated protein 1-3
8019588	0.0423	0.00016524	7.51	1.49314	0.557	KRTAP1-5///KRTAP1-1///KRTAP1-3///KRTAP1-3	keratin associated protein 1-5///keratin associated protein 1-1///keratin associated protein 1-3///keratin associated protein 1-3
8045835	0.0352	5.982e-05	-8.85	2.41349	-0.532	GALNT5///GALNT5	polypeptide N-acetylgalactosaminyltransferase 5///polypeptide N-acetylgalactosaminyltransferase 5
8021301	0.031	3.991e-05	9.44	2.76448	0.55	RAB27B	RAB27B, member RAS oncogene family
7970241	0.0372	7.516e-05	-8.54	2.21136	-0.527	F10	coagulation factor X
8045688	0.031	4.083e-05	9.41	2.74498	0.549	TNFAIP6	TNF alpha induced protein 6
7929750	0.0309	1.576e-05	10.9	3.53201	0.548	ENTPD7	ectonucleoside triphosphate diphosphohydrolase 7
8147030	0.031	4.277e-05	-9.34	2.70517	-0.525	STMN2	stathmin 2
7964089	0.0342	5.553e-05	8.96	2.47866	0.543	PAN2	PAN2 poly(A) specific ribonuclease subunit
7969933	0.031	3.849e-05	9.5	2.79556	0.542	BIVM	basic, immunoglobulin-like variable motif containing
7912956	0.0286	1.203e-05	11.4	3.744	0.535	RCC2	regulator of chromosome condensation 2
7994518	0.0423	0.0001693	7.48	1.47053	0.534	SPNS1	sphingolipid transporter 1 (putative)
7907286	0.0392	0.00011799	-7.94	1.80389	-0.524	FMO1	flavin containing monooxygenase 1
8107356	0.0286	1.2e-05	11.4	3.74633	0.528	DCP2	decapping mRNA 2
8082916	0.0497	0.00025841	6.98	1.07275	0.512	IL20RB	interleukin 20 receptor subunit beta
8129649	0.0423	0.00014591	7.67	1.60853	0.492	SLC18B1	solute carrier family 18 member B1
8091432	0.0373	9.436e-05	8.23	2.00713	0.488	COMMD2	COMM domain containing 2
8003814	0.031	3.41e-05	-9.68	2.89832	-0.523	ASPA	aspartoacylase
8111998	0.0407	0.00012757	-7.84	1.73236	-0.509	HCN1	hyperpolarization activated cyclic nucleotide gated potassium channel 1
7894508	0.048	0.00023915	-7.07	1.14616	-0.509
7908924	0.0352	6.345e-05	-8.77	2.36158	-0.507	PRELP	proline and arginine rich end leucine rich repeat protein
7976667	0.048	0.0002406	-7.06	1.14047	-0.505
7895085	0.0352	6.217e-05	8.8	2.37952	0.485
8149324	0.0438	0.0001842	7.38	1.39183	0.483	FAM167A	family with sequence similarity 167 member A
8133876	0.0387	0.00010351	-8.11	1.92326	-0.502	CD36	CD36 molecule
7943293	0.0381	0.00010075	-8.14	1.94775	-0.498	ENDOD1	endonuclease domain containing 1
8116272	0.031	2.27e-05	10.3	3.23743	0.467	ADAMTS2	ADAM metallopeptidase with thrombospondin type 1 motif 2
7914342	0.0372	7.961e-05	-8.46	2.15992	-0.493	FABP3	fatty acid binding protein 3
8062041	0.031	2.997e-05	-9.88	3.0072	-0.49	ACSS2	acyl-CoA synthetase short-chain family member 2
8122336	0.0423	0.00017022	-7.47	1.4655	-0.482	ABRACL	ABRA C-terminal like
8040223	0.0423	0.00014972	-7.63	1.58473	-0.481	RRM2	ribonucleotide reductase regulatory subunit M2
7965573	0.031	4.006e-05	9.44	2.76134	0.467	NTN4	netrin 4
8082745	0.0392	0.00012006	-7.91	1.78803	-0.48	ACKR4	atypical chemokine receptor 4
8016789	0.0452	0.00021413	7.2	1.25052	0.461	MBTD1	mbt domain containing 1
8161865	0.031	4.462e-05	-9.28	2.66871	-0.474	PRUNE2	prune homolog 2
8141107	0.0373	9.22e-05	8.26	2.02801	0.451	SLC25A13	solute carrier family 25 member 13
8075483	0.0392	0.0001134	-7.99	1.84021	-0.466	PIK3IP1	phosphoinositide-3-kinase interacting protein 1
8064904	0.0338	5.302e-05	-9.03	2.51911	-0.463	FERMT1	fermitin family member 1
8144802	0.0381	9.947e-05	-8.16	1.95942	-0.462	PDGFRL	platelet derived growth factor receptor like
8035795	0.0438	0.00018566	-7.37	1.38443	-0.454	ZNF626	zinc finger protein 626
7923582	0.0426	0.0001738	-7.45	1.44611	-0.451
7985166	0.0372	8.891e-05	8.31	2.06077	0.45	IREB2	iron responsive element binding protein 2
8168790	0.0423	0.00014752	-7.65	1.59837	-0.45	TMEM35A	transmembrane protein 35A
7894820	0.0423	0.00015143	7.62	1.5742	0.45
8102817	0.0452	0.00021115	7.21	1.26372	0.448	ELF2	E74 like ETS transcription factor 2
7923453	0.0372	7.624e-05	8.52	2.19858	0.441	KDM5B	lysine demethylase 5B
8146921	0.0407	0.00012876	-7.82	1.72382	-0.446	RDH10	retinol dehydrogenase 10 (all-trans)
8147516	0.0392	0.00011557	-7.96	1.82286	-0.437	MATN2	matrilin 2
8088491	0.0423	0.0001517	-7.62	1.57255	-0.436	CADPS	calcium dependent secretion activator
8054254	0.049	0.00025019	7.01	1.10343	0.431	AFF3	AF4/FMR2 family member 3
8161884	0.0352	5.964e-05	-8.86	2.41616	-0.434	PRUNE2	prune homolog 2
8173059	0.0372	8.569e-05	-8.36	2.09397	-0.432	WNK3	WNK lysine deficient protein kinase 3
8170590	0.0392	0.0001147	-7.97	1.82973	-0.432	NSDHL	NAD(P) dependent steroid dehydrogenase-like
8155169	0.0338	5.195e-05	-9.05	2.53698	-0.43	RECK	reversion inducing cysteine rich protein with kazal motifs
8017885	0.0381	0.00010054	-8.14	1.94973	-0.428	ABCA8	ATP binding cassette subfamily A member 8
8144586	0.0372	8.134e-05	8.43	2.1407	0.425	MTMR9	myotubularin related protein 9
8102800	0.0392	0.00011443	7.98	1.83195	0.425	SLC7A11	solute carrier family 7 member 11
8113073	0.0372	8.277e-05	8.4	2.12509	0.422	ARRDC3	arrestin domain containing 3
7903457	0.0392	0.00011243	8	1.84804	0.422	PRMT6	protein arginine methyltransferase 6
7922707	0.0423	0.00016043	7.55	1.5206	0.422	RNASEL	ribonuclease L
8019486	0.0468	0.0002249	7.14	1.20424	0.419	SECTM1	secreted and transmembrane 1
8073015	0.0423	0.00015795	-7.57	1.53506	-0.427	KDELR3	KDEL endoplasmic reticulum protein retention receptor 3
7933469	0.0413	0.00013307	-7.78	1.69356	-0.426	ARHGAP22	Rho GTPase activating protein 22
8050813	0.0372	8.524e-05	8.36	2.09865	0.418	DNMT3A	DNA methyltransferase 3 alpha
8179391	0.0423	0.0001468	7.66	1.60293	0.414	STK19	serine/threonine kinase 19
7961891	0.0423	0.0001603	-7.55	1.52138	-0.424	BHLHE41	basic helix-loop-helix family member e41
8005839	0.0355	6.499e-05	-8.74	2.34035	-0.423	TMEM97	transmembrane protein 97
7960919	0.0372	7.924e-05	-8.46	2.16417	-0.42	MFAP5	microfibrillar associated protein 5
7939546	0.0452	0.00021296	-7.2	1.25565	-0.42	CD82	CD82 molecule
8171172	0.0407	0.00012956	-7.82	1.7181	-0.415	MXRA5	matrix remodeling associated 5
8122933	0.0392	0.00011279	-7.99	1.84506	-0.413	TIAM2	T-cell lymphoma invasion and metastasis 2
8147573	0.0372	7.178e-05	-8.6	2.25236	-0.41	OSR2	odd-skipped related transciption factor 2
7901460	0.0372	8.737e-05	8.33	2.07648	0.413	GPX7	glutathione peroxidase 7
7948741	0.0423	0.00014942	-7.64	1.58655	-0.41	B3GAT3	beta-1,3-glucuronyltransferase 3
8090343	0.0371	6.9e-05	8.65	2.2874	0.411	KLF15	Kruppel like factor 15
8097991	0.0452	0.00020489	7.25	1.29199	0.41	TDO2	tryptophan 2,3-dioxygenase
8048205	0.0423	0.00016902	-7.48	1.47208	-0.406	IGFBP2	insulin like growth factor binding protein 2
8054395	0.0426	0.00017646	-7.43	1.43191	-0.406	UXS1	UDP-glucuronate decarboxylase 1
7931754	0.0372	8.941e-05	-8.3	2.05575	-0.403	IDI1	isopentenyl-diphosphate delta isomerase 1
8180268	0.0452	0.00021085	-7.22	1.26504	-0.403	CYP51A1	cytochrome P450 family 51 subfamily A member 1
8143341	0.0423	0.00016986	7.48	1.46747	0.409	KDM7A	lysine demethylase 7A
8069252	0.0423	0.00014175	7.7	1.6353	0.408	PCBP3	poly(rC) binding protein 3
7938702	0.0423	0.00016201	7.54	1.5115	0.405	NCR3LG1	natural killer cell cytotoxicity receptor 3 ligand 1
7904158	0.0426	0.00017586	-7.43	1.43511	-0.395	OLFML3	olfactomedin like 3
8050557	0.0413	0.00013488	-7.76	1.68107	-0.386	SDC1	syndecan 1
8125766	0.0372	9.038e-05	8.29	2.046	0.392	BAK1	BCL2 antagonist/killer 1
8091243	0.0452	0.00021367	-7.2	1.25254	-0.379	PCOLCE2	procollagen C-endopeptidase enhancer 2
7917741	0.0423	0.00016762	-7.49	1.47985	-0.375	TMED5	transmembrane p24 trafficking protein 5
8070083	0.0497	0.00025728	-6.98	1.07691	-0.368	TMEM50B	transmembrane protein 50B
8016646	0.0372	8.341e-05	8.39	2.11819	0.391	COL1A1	collagen type I alpha 1 chain
8146278	0.0373	9.333e-05	8.24	2.01704	0.381	POMK	protein-O-mannose kinase
8014008	0.0468	0.00022632	7.13	1.19831	0.379	BLMH	bleomycin hydrolase
8060675	0.0445	0.00018969	7.34	1.36431	0.376	CDC25B	cell division cycle 25B
7976567	0.0423	0.0001609	7.54	1.51791	0.373	BDKRB1	bradykinin receptor B1
7997504	0.048	0.00023705	7.08	1.15453	0.373	CDH13	cadherin 13
7950067	0.0421	0.00013917	-7.73	1.65221	-0.359	DHCR7	7-dehydrocholesterol reductase
8083594	0.0452	0.0002052	7.25	1.29059	0.37	PTX3	pentraxin 3
8149955	0.0452	0.00020619	-7.24	1.28604	-0.352	PBK	PDZ binding kinase
8132118	0.0499	0.00026083	-6.97	1.06391	-0.352	AQP1///AQP1	aquaporin 1 (Colton blood group)///aquaporin 1 (Colton blood group)
8165866	0.0426	0.00017584	-7.43	1.43522	-0.349	STS	steroid sulfatase (microsomal), isozyme S
8069676	0.049	0.00024952	7.02	1.10596	0.362	ADAMTS1	ADAM metallopeptidase with thrombospondin type 1 motif 1
8116998	0.0452	0.00020458	7.25	1.29344	0.36	JARID2	jumonji and AT-rich interaction domain containing 2
8020847	0.0468	0.00022766	7.12	1.19273	0.354	DTNA	dystrobrevin alpha
7964033	0.0497	0.00025584	6.99	1.08226	0.352	ANKRD52	ankyrin repeat domain 52
8030383	0.0423	0.00017038	-7.47	1.46462	-0.345	RCN3	reticulocalbin 3
8111552	0.049	0.00024919	7.02	1.10721	0.326	NADK2	NAD kinase 2, mitochondrial
8141076	0.0474	0.00023211	-7.1	1.17445	-0.332	PON2	paraoxonase 2
7969414	0.0506	0.00026647	6.94	1.04357	0.426	KLF5	Kruppel like factor 5
7990757	0.0506	0.00026834	-6.93	1.03694	-0.38	CTSH	cathepsin H
8051361	0.0506	0.00026899	-6.93	1.03462	-0.324	SRD5A2	steroid 5 alpha-reductase 2
7933084	0.051	0.00027274	6.91	1.02146	0.375	NAMPT	nicotinamide phosphoribosyltransferase
7930181	0.051	0.00027533	-6.9	1.01248	-0.526	BORCS7-ASMT///AS3MT	BORCS7-ASMT readthrough (NMD candidate)///arsenite methyltransferase
8135392	0.051	0.00027558	6.9	1.01161	0.338	HBP1	HMG-box transcription factor 1
8122099	0.0519	0.00028223	-6.87	0.9889	-0.356	ENPP1	ectonucleotide pyrophosphatase/phosphodiesterase 1
8059551	0.0519	0.00028433	-6.87	0.98182	-0.516	SPHKAP	SPHK1 interactor, AKAP domain containing
8085914	0.0519	0.00028554	6.86	0.97777	0.327	SLC4A7	solute carrier family 4 member 7
8092348	0.0519	0.00028653	6.86	0.97447	0.333	LAMP3	lysosomal associated membrane protein 3
8151549	0.0519	0.00028855	-6.85	0.96779	-0.37	IMPA1	inositol monophosphatase 1
8136248	0.0519	0.00029015	6.84	0.96249	0.309	MEST	mesoderm specific transcript
8075897	0.0526	0.00029515	6.82	0.94618	0.618	C1QTNF6	C1q and tumor necrosis factor related protein 6
7956658	0.0532	0.00030088	6.8	0.92783	0.411	SLC16A7	solute carrier family 16 member 7
8137264	0.0532	0.00030332	-6.79	0.92012	-0.327	TMEM176A	transmembrane protein 176A
7908488	0.0532	0.00030347	-6.79	0.91964	-0.36	CFHR1	complement factor H related 1
7926531	0.0537	0.0003088	6.77	0.90301	0.374	ARL5B	ADP ribosylation factor like GTPase 5B
7912887	0.0537	0.00031138	6.76	0.89503	0.37	MFAP2	microfibrillar associated protein 2
8151496	0.0537	0.00031179	-6.76	0.89378	-0.358	ZNF704	zinc finger protein 704
8101031	0.0537	0.00031509	-6.75	0.8837	-0.425	CDKL2	cyclin dependent kinase like 2
8029536	0.0537	0.00031669	-6.74	0.87885	-0.575	APOC1	apolipoprotein C1
8119088	0.0537	0.0003201	6.73	0.86859	0.363	CDKN1A	cyclin dependent kinase inhibitor 1A
8118395	0.0537	0.00032159	6.73	0.86415	0.385	STK19	serine/threonine kinase 19
8178164	0.0537	0.00032159	6.73	0.86415	0.385	STK19	serine/threonine kinase 19
7894911	0.0537	0.00032195	-6.72	0.86309	-0.514
8159992	0.0537	0.00032264	-6.72	0.86104	-0.515	ERMP1	endoplasmic reticulum metallopeptidase 1
8111941	0.054	0.00032745	-6.71	0.84686	-0.397	HMGCS1	3-hydroxy-3-methylglutaryl-CoA synthase 1
8151686	0.054	0.00032747	6.71	0.8468	0.454	MMP16	matrix metallopeptidase 16
8112041	0.054	0.00032898	6.7	0.84238	0.574
7892686	0.054	0.00033084	6.69	0.83698	0.473
7908204	0.054	0.0003327	-6.69	0.83159	-0.482	HMCN1	hemicentin 1
8072153	0.0547	0.00033857	6.67	0.81482	0.34	CCDC117	coiled-coil domain containing 117
8085754	0.0556	0.00034721	-6.64	0.79062	-0.351	SGO1	shugoshin 1
7895834	0.0556	0.00034721	6.64	0.79062	1.28
7917255	0.056	0.00035144	-6.63	0.77898	-0.387	SSX2IP	SSX family member 2 interacting protein
7994609	0.0567	0.00035775	-6.61	0.76188	-0.347	QPRT	quinolinate phosphoribosyltransferase
8115691	0.0567	0.00036094	-6.6	0.75333	-0.425	SLIT3	slit guidance ligand 3
8088680	0.0567	0.00036096	-6.6	0.75327	-0.375	EOGT	EGF domain specific O-linked N-acetylglucosamine transferase
7925062	0.0567	0.0003632	6.59	0.74732	0.389	SIPA1L2	signal induced proliferation associated 1 like 2
8125289	0.0567	0.00036419	6.59	0.74471	0.298	TNXB///TNXA	tenascin XB///tenascin XA (pseudogene)
7964733	0.057	0.00036778	-6.58	0.73525	-0.587	RPSAP52	ribosomal protein SA pseudogene 52
8064637	0.0571	0.00037011	-6.57	0.72918	-0.358	C20orf194	chromosome 20 open reading frame 194
8057394	0.0573	0.00037323	6.56	0.72109	0.418	SESTD1	SEC14 and spectrin domain containing 1
7894468	0.0602	0.00039721	-6.49	0.66104	-0.715
7976560	0.0602	0.00039749	6.49	0.66037	0.456	BDKRB2	bradykinin receptor B2
7892936	0.0602	0.00039777	6.49	0.65969	0.591
8106393	0.0604	0.00040441	-6.47	0.64369	-0.305	F2R	coagulation factor II thrombin receptor
7901447	0.0604	0.00040543	6.47	0.64127	0.32	PRPF38A	pre-mRNA processing factor 38A
7956018	0.0604	0.00040678	-6.46	0.63804	-0.335	BLOC1S1-RDH5///RDH5	BLOC1S1-RDH5 readthrough///retinol dehydrogenase 5
8162373	0.0604	0.00040791	-6.46	0.63536	-0.634	OGN	osteoglycin
8060850	0.0604	0.00040831	6.46	0.63442	0.597	BMP2	bone morphogenetic protein 2
8119898	0.0612	0.00041615	6.44	0.61604	0.417	VEGFA	vascular endothelial growth factor A
7921916	0.0612	0.00041704	-6.44	0.61396	-0.366	RGS5	regulator of G-protein signaling 5
8096675	0.0614	0.00042252	6.42	0.60134	0.798	TET2	tet methylcytosine dioxygenase 2
8144669	0.0614	0.00042307	-6.42	0.60007	-0.339	FDFT1///FDFT1	farnesyl-diphosphate farnesyltransferase 1///farnesyl-diphosphate farnesyltransferase 1
7974425	0.0614	0.00042491	6.42	0.59587	0.37	SAMD4A	sterile alpha motif domain containing 4A
8136159	0.0614	0.00042628	-6.41	0.59276	-1.04
8025918	0.0632	0.00044098	-6.38	0.55991	-0.581	CNN1	calponin 1
8127549	0.0632	0.00044282	-6.37	0.55589	-0.382	SLC17A5	solute carrier family 17 member 5
8136807	0.0632	0.00044886	6.36	0.54275	0.459	PRSS3P2///PRSS2///PRSS3P2///PRSS2	protease, serine 3 pseudogene 2///protease, serine 2///protease, serine 3 pseudogene 2///protease, serine 2
8046695	0.0632	0.0004524	-6.35	0.53514	-0.339	ITGA4	integrin subunit alpha 4
8106743	0.0632	0.00045242	-6.35	0.53508	-0.346	VCAN	versican
8068024	0.0632	0.00045281	-6.35	0.53425	-0.589	JAM2	junctional adhesion molecule 2
7892655	0.0632	0.0004533	6.35	0.53321	0.444
7978846	0.0632	0.00045541	-6.34	0.5287	-0.361	POLE2	DNA polymerase epsilon 2, accessory subunit
8073633	0.0632	0.00045638	-6.34	0.52664	-0.307	PNPLA3	patatin like phospholipase domain containing 3
8123446	0.0632	0.00045767	-6.34	0.5239	-0.876	SMOC2	SPARC related modular calcium binding 2
8009502	0.0633	0.00045994	6.33	0.5191	0.616	KCNJ2	potassium voltage-gated channel subfamily J member 2
8023593	0.0647	0.00047211	6.3	0.49374	0.367	MC4R	melanocortin 4 receptor
8097867	0.0647	0.00047481	-6.3	0.4882	-0.322	KIAA0922	KIAA0922
8045349	0.0647	0.00047637	-6.29	0.48501	-0.449	MGAT5	mannosyl (alpha-1,6-)-glycoprotein beta-1,6-N-acetyl-glucosaminyltransferase
8096669	0.0669	0.00049408	6.25	0.4495	0.525	TET2	tet methylcytosine dioxygenase 2
8138857	0.067	0.00049726	6.25	0.44326	0.454	GGCT	gamma-glutamylcyclotransferase
8146839	0.0673	0.0005011	-6.24	0.43578	-0.372	C8orf34	chromosome 8 open reading frame 34
8103415	0.0673	0.00050354	-6.23	0.43105	-0.305	FAM198B	family with sequence similarity 198 member B
7914878	0.0674	0.00050575	-6.23	0.42679	-0.545	CLSPN///CLSPN	claspin///claspin
7951112	0.0674	0.00050855	6.22	0.42141	0.286	MTMR2	myotubularin related protein 2
7951662	0.0674	0.00051148	-6.22	0.41582	-0.4	CRYAB	crystallin alpha B
8019392	0.0674	0.00051183	-6.22	0.41515	-0.433	FASN	fatty acid synthase
8115594	0.0677	0.00051625	-6.21	0.40677	-0.436	C1QTNF2	C1q and tumor necrosis factor related protein 2
8106516	0.0685	0.00052528	6.19	0.38987	0.363	JMY	junction mediating and regulatory protein, p53 cofactor
8016841	0.0685	0.0005283	6.18	0.38428	0.417	TMEM100	transmembrane protein 100
7893331	0.0685	0.00052915	6.18	0.38272	0.408
8173600	0.0685	0.00053055	-6.18	0.38014	-0.664	NAP1L2	nucleosome assembly protein 1 like 2
8142471	0.0687	0.00053558	-6.17	0.37094	-0.288	WNT2	Wnt family member 2
7986350	0.0687	0.00053619	6.17	0.36982	0.349	ARRDC4	arrestin domain containing 4
8032392	0.0689	0.00054092	6.16	0.36126	0.347	MKNK2	MAP kinase interacting serine/threonine kinase 2
8056999	0.0689	0.00054243	6.15	0.35854	0.348	TTC30A	tetratricopeptide repeat domain 30A
7950555	0.069	0.00054507	-6.15	0.3538	-0.342	LRRC32	leucine rich repeat containing 32
8017150	0.0699	0.00055412	6.13	0.33772	0.714	TUBD1	tubulin delta 1
7962349	0.0703	0.0005596	-6.12	0.32811	-0.337	GXYLT1	glucoside xylosyltransferase 1
8106280	0.0742	0.00059525	-6.06	0.26771	-0.363	HMGCR	3-hydroxy-3-methylglutaryl-CoA reductase
7968351	0.0742	0.00059661	6.05	0.26549	0.29	MEDAG	mesenteric estrogen dependent adipogenesis
8003298	0.0742	0.00059874	6.05	0.26199	0.437	SLC7A5	solute carrier family 7 member 5
7983744	0.0742	0.00060165	6.05	0.25724	0.319	TMOD3	tropomodulin 3
8148280	0.0742	0.0006026	-6.04	0.2557	-0.303	SQLE	squalene epoxidase
8068583	0.0742	0.00060363	6.04	0.25403	0.608	KCNJ15	potassium voltage-gated channel subfamily J member 15
8085579	0.0747	0.00061085	-6.03	0.24238	-0.422
7984470	0.0747	0.00061229	6.03	0.24008	0.304	FEM1B	fem-1 homolog B
8061746	0.0753	0.00062051	6.01	0.227	0.429	DNMT3B	DNA methyltransferase 3 beta
8080084	0.0753	0.00062249	-6.01	0.22388	-0.32	MANF	mesencephalic astrocyte derived neurotrophic factor
7923386	0.0753	0.00062381	-6.01	0.22181	-0.45	LMOD1	leiomodin 1
7896470	0.0762	0.00063658	-5.99	0.20194	-0.707
7896189	0.0762	0.00063712	-5.99	0.2011	-1.06
7951535	0.0762	0.00063831	-5.98	0.19927	-0.362	KDELC2	KDEL motif containing 2
7945232	0.0763	0.00064403	5.98	0.19053	0.407	ADAMTS15	ADAM metallopeptidase with thrombospondin type 1 motif 15
8027002	0.0763	0.00064898	5.97	0.18301	0.547	GDF15	growth differentiation factor 15
8005865	0.0763	0.00064981	5.97	0.18175	0.354	SARM1	sterile alpha and TIR motif containing 1
7894969	0.0763	0.00065032	5.97	0.18098	0.496
8095728	0.0763	0.00065043	5.97	0.18083	0.748	EREG	epiregulin
7935692	0.0765	0.00065697	-5.95	0.171	-0.316	ERLIN1	ER lipid raft associated 1
8060940	0.0765	0.00065738	-5.95	0.17038	-0.378	LAMP5	lysosomal associated membrane protein family member 5
7971296	0.0777	0.00066995	5.93	0.15179	0.402	EPSTI1	epithelial stromal interaction 1 (breast)
8088820	0.0784	0.00067812	5.92	0.13988	0.301	RYBP	RING1 and YY1 binding protein
8172425	0.0785	0.00068228	-5.92	0.13387	-0.581	SLC38A5	solute carrier family 38 member 5
7919584	0.0785	0.00068395	-5.91	0.13146	-0.294	HIST2H2BF///HIST2H2BA	histone cluster 2, H2bf///histone cluster 2, H2ba (pseudogene)
8083677	0.0787	0.00068793	5.91	0.12577	0.374	IQCJ-SCHIP1///SCHIP1	IQCJ-SCHIP1 readthrough///schwannomin interacting protein 1
7951679	0.0793	0.00069638	5.9	0.11375	0.366	TIMM8B	translocase of inner mitochondrial membrane 8 homolog B
7935251	0.0793	0.00069792	-5.89	0.11158	-0.306	TCTN3	tectonic family member 3
7950731	0.0801	0.00070695	-5.88	0.09894	-0.28	PRCP	prolylcarboxypeptidase
8152703	0.0802	0.00071091	5.87	0.09344	0.316	FBXO32	F-box protein 32
8084794	0.0807	0.00071752	5.86	0.08434	0.442	IL1RAP	interleukin 1 receptor accessory protein
8106660	0.0811	0.00072431	5.85	0.07506	0.328	RASGRF2	Ras protein specific guanine nucleotide releasing factor 2
8139021	0.0811	0.00072773	5.85	0.07042	0.579	KIAA0895	KIAA0895
7930482	0.0811	0.00072801	5.85	0.07004	0.332	ADRA2A	adrenoceptor alpha 2A
8142120	0.0812	0.00073436	5.84	0.06149	0.325	NAMPT	nicotinamide phosphoribosyltransferase
8027584	0.0812	0.00073447	5.84	0.06135	0.405	KCTD15	potassium channel tetramerization domain containing 15
8077851	0.082	0.00074619	5.82	0.04574	0.385	HRH1	histamine receptor H1
8141843	0.082	0.00074659	-5.82	0.04521	-0.653	LOC102724229	uncharacterized LOC102724229
7923659	0.0824	0.00075275	5.82	0.03712	0.328	PPP1R15B	protein phosphatase 1 regulatory subunit 15B
7917276	0.0825	0.00075566	-5.81	0.03331	-0.48	LPAR3	lysophosphatidic acid receptor 3
7894910	0.0826	0.00075868	5.81	0.02938	0.701
7936494	0.0833	0.00076811	5.8	0.01719	0.32	GFRA1	GDNF family receptor alpha 1
8046380	0.0835	0.00077239	5.79	0.01172	0.297	ITGA6	integrin subunit alpha 6
8115806	0.0839	0.000779	5.78	0.00331	0.324	UBTD2	ubiquitin domain containing 2
7971539	0.0843	0.00078531	5.77	-0.00465	0.326
8150881	0.0845	0.00078914	5.77	-0.00946	0.329	PLAG1	PLAG1 zinc finger
7983734	0.085	0.00079676	-5.76	-0.01894	-0.273	TMOD2	tropomodulin 2
7906904	0.0853	0.00080198	-5.75	-0.02538	-0.51	HSD17B7P2///HSD17B7	hydroxysteroid 17-beta dehydrogenase 7 pseudogene 2///hydroxysteroid 17-beta dehydrogenase 7
7943369	0.0853	0.0008048	-5.75	-0.02885	-0.42	TMEM133	transmembrane protein 133
8103563	0.086	0.00081718	5.73	-0.04394	0.361	DDX60	DEXD/H-box helicase 60
8016847	0.086	0.00081739	5.73	-0.04418	0.292	TRIM25	tripartite motif containing 25
8167305	0.086	0.00081912	-5.73	-0.04627	-0.507	EBP	emopamil binding protein (sterol isomerase)
8140443	0.0863	0.00083122	-5.72	-0.06076	-0.518	FDPSP2///FDPS	farnesyl diphosphate synthase pseudogene 2///farnesyl diphosphate synthase
8047443	0.0863	0.00083176	-5.72	-0.06141	-0.305	STRADB	STE20-related kinase adaptor beta
7928695	0.0863	0.00083368	-5.71	-0.06369	-0.365	FAM213A	family with sequence similarity 213 member A
7961440	0.0863	0.00083566	-5.71	-0.06603	-0.382	PLBD1	phospholipase B domain containing 1
8057486	0.0863	0.00083667	-5.71	-0.06723	-0.461	PDE1A	phosphodiesterase 1A
7903777	0.0863	0.00083719	-5.71	-0.06784	-0.36	GSTM5	glutathione S-transferase mu 5
8109403	0.0875	0.00085096	5.69	-0.08398	0.312	MFAP3	microfibrillar associated protein 3
8066431	0.0875	0.00085435	5.69	-0.0879	0.306	ADA	adenosine deaminase
7902934	0.0877	0.000859	5.68	-0.09327	0.349	BRDT	bromodomain testis associated
8107044	0.0879	0.00086337	-5.68	-0.0983	-0.304	ERAP2	endoplasmic reticulum aminopeptidase 2
7985786	0.0881	0.00086748	-5.67	-0.103	-1	ACAN	aggrecan
7962427	0.0881	0.00087514	-5.66	-0.11169	-0.319	PUS7L	pseudouridylate synthase 7 like
8128669	0.0881	0.00087676	-5.66	-0.11353	-0.336	OSTM1	osteopetrosis associated transmembrane protein 1
7896309	0.0881	0.00087846	-5.66	-0.11544	-0.367
8033825	0.0881	0.00087877	5.66	-0.11579	0.313	COL5A3	collagen type V alpha 3 chain
8063955	0.0894	0.00089379	5.64	-0.13257	0.263	OGFR	opioid growth factor receptor
8007008	0.0897	0.00090125	5.64	-0.14081	0.274	THRA	thyroid hormone receptor, alpha
8166079	0.0897	0.00090268	-5.63	-0.14238	-0.603	EGFL6	EGF like domain multiple 6
8047078	0.0898	0.00090593	-5.63	-0.14593	-0.277	MFSD6	major facilitator superfamily domain containing 6
8112342	0.0898	0.00090917	5.63	-0.14948	0.367	ADAMTS6	ADAM metallopeptidase with thrombospondin type 1 motif 6
8036103	0.0901	0.00091663	5.62	-0.15757	0.348	SBSN	suprabasin
8012344	0.0901	0.00092029	5.61	-0.16152	0.274	HES7	hes family bHLH transcription factor 7
7902104	0.0901	0.00092063	-5.61	-0.16188	-0.284	PDE4B	phosphodiesterase 4B
8100393	0.0901	0.00092247	5.61	-0.16386	0.612	KDR	kinase insert domain receptor
7970139	0.0903	0.00092707	5.61	-0.16879	0.267	TEX29	testis expressed 29
8148059	0.0907	0.00093419	5.6	-0.17638	0.428	DEPTOR	DEP domain containing MTOR-interacting protein
7971922	0.0918	0.0009506	5.58	-0.19365	0.49	PCDH9	protocadherin 9
8143327	0.0918	0.00095131	5.58	-0.19439	0.325	PARP12	poly(ADP-ribose) polymerase family member 12
7934278	0.0922	0.00096243	-5.57	-0.20591	-0.318	P4HA1///P4HA1	prolyl 4-hydroxylase subunit alpha 1///prolyl 4-hydroxylase subunit alpha 1
8095697	0.0922	0.00096392	5.57	-0.20745	0.483	CXCL1	C-X-C motif chemokine ligand 1
8015460	0.0922	0.00096514	-5.57	-0.20871	-0.32	ACLY	ATP citrate lyase
8125859	0.0922	0.00097531	5.56	-0.21911	0.463	TAF11	TATA-box binding protein associated factor 11
7941148	0.0922	0.00097662	-5.56	-0.22044	-0.303	TM7SF2	transmembrane 7 superfamily member 2
7930208	0.0922	0.00097825	-5.55	-0.2221	-0.352	INA	internexin neuronal intermediate filament protein alpha
8031646	0.0922	0.00098127	5.55	-0.22516	0.282	ZNF667-AS1	ZNF667 antisense RNA 1 (head to head)
8135601	0.0922	0.00098129	-5.55	-0.22518	-0.368	MET	MET proto-oncogene, receptor tyrosine kinase
8149720	0.0922	0.0009843	5.55	-0.22822	0.266	EGR3	early growth response 3
8102587	0.0922	0.00098727	-5.55	-0.23121	-0.274	NDNF	neuron derived neurotrophic factor
8096385	0.0922	0.00098929	5.54	-0.23324	0.282	HERC3	HECT and RLD domain containing E3 ubiquitin protein ligase 3
8054722	0.0922	0.00099061	5.54	-0.23457	0.331	IL1B	interleukin 1 beta
8140420	0.0922	0.00099146	-5.54	-0.23542	-0.516	FDPSP2///FDPS	farnesyl diphosphate synthase pseudogene 2///farnesyl diphosphate synthase
7977854	0.0925	0.00099767	5.54	-0.24161	0.301	AJUBA	ajuba LIM protein
7893627	0.0927	0.00100932	5.52	-0.25315	0.597
7895428	0.0927	0.00101174	5.52	-0.25553	0.822
8094372	0.0927	0.00101439	-5.52	-0.25813	-0.362	SOD3	superoxide dismutase 3, extracellular
8116983	0.0927	0.00101877	-5.51	-0.26241	-0.322	CD83	CD83 molecule
8113504	0.0927	0.00102851	5.51	-0.27187	0.288	NREP	neuronal regeneration related protein
8178712	0.0927	0.00103005	5.5	-0.27335	0.264	TNXB///TNXA	tenascin XB///tenascin XA (pseudogene)
8179935	0.0927	0.00103005	5.5	-0.27335	0.264	TNXB///TNXA	tenascin XB///tenascin XA (pseudogene)
8067773	0.0927	0.00103342	5.5	-0.2766	0.357	ZNF512B	zinc finger protein 512B
7894844	0.0927	0.00103359	-5.5	-0.27677	-0.407
8154381	0.0927	0.00103464	5.5	-0.27777	0.336	LURAP1L	leucine rich adaptor protein 1 like
7939897	0.0927	0.00103583	-5.5	-0.27892	-0.331	LOC101060256	tripartite motif-containing protein 51-like
7925320	0.0927	0.00104201	5.49	-0.28483	0.28	NID1	nidogen 1
8096335	0.0927	0.00104499	5.49	-0.28767	0.432	HERC6	HECT and RLD domain containing E3 ubiquitin protein ligase family member 6
8151341	0.0927	0.00104557	-5.49	-0.28822	-0.313	TRPA1	transient receptor potential cation channel subfamily A member 1
7958273	0.0927	0.00104584	5.49	-0.28847	0.515
7974270	0.0927	0.00105734	-5.48	-0.29935	-0.368	ATL1	atlastin GTPase 1
8073548	0.0927	0.00106089	-5.48	-0.30268	-0.287	2003-09-01	septin 3
8068022	0.0927	0.00106193	5.47	-0.30366	0.347	MIR155///MIR155HG	microRNA 155///MIR155 host gene
7968703	0.0927	0.00106579	-5.47	-0.30727	-0.259	NHLRC3	NHL repeat containing 3
8108472	0.0927	0.00107192	5.47	-0.31297	0.263	PURA	purine rich element binding protein A
8168359	0.0927	0.00107194	-5.47	-0.31299	-0.331	NHSL2	NHS like 2
7979179	0.0927	0.00107366	-5.46	-0.31459	-0.276	ERO1A	endoplasmic reticulum oxidoreductase 1 alpha
7915882	0.0927	0.00107442	-5.46	-0.31529	-0.267	EFCAB14	EF-hand calcium binding domain 14
8132369	0.0927	0.00108145	-5.46	-0.32178	-0.349	EPDR1	ependymin related 1
8151942	0.0927	0.00108179	-5.46	-0.32209	-0.356	RIDA	reactive intermediate imine deaminase A homolog
7938100	0.0927	0.00108656	-5.45	-0.32647	-0.306	SMPD1	sphingomyelin phosphodiesterase 1
8130176	0.0927	0.00108946	-5.45	-0.32913	-0.347	ULBP3	UL16 binding protein 3
8131013	0.0927	0.00109022	5.45	-0.32982	0.262	SUN1	Sad1 and UNC84 domain containing 1
8117368	0.0927	0.00109167	5.45	-0.33114	0.482	HIST1H4C	histone cluster 1, H4c
7958147	0.0927	0.00109303	5.45	-0.33238	0.517	TDG	thymine DNA glycosylase
8118622	0.0927	0.00109399	5.45	-0.33325	0.313	HSD17B8	hydroxysteroid 17-beta dehydrogenase 8
8178234	0.0927	0.00109399	5.45	-0.33325	0.313	HSD17B8	hydroxysteroid 17-beta dehydrogenase 8
8179534	0.0927	0.00109399	5.45	-0.33325	0.313	HSD17B8	hydroxysteroid 17-beta dehydrogenase 8
8051583	0.0927	0.00110022	5.44	-0.3389	0.368	CYP1B1	cytochrome P450 family 1 subfamily B member 1
8007197	0.0927	0.00110107	5.44	-0.33968	0.363	NKIRAS2	NFKB inhibitor interacting Ras like 2
7901336	0.0927	0.00110135	-5.44	-0.33993	-0.295	STRADB	STE20-related kinase adaptor beta
8008922	0.0927	0.00110274	5.44	-0.34118	0.271	PPM1D	protein phosphatase, Mg2+/Mn2+ dependent 1D
8034712	0.093	0.00110915	-5.43	-0.34695	-0.34	PODNL1	podocan like 1
8149399	0.0941	0.00112666	-5.42	-0.36256	-0.258	LONRF1	LON peptidase N-terminal domain and ring finger 1
7895585	0.0941	0.00112704	-5.42	-0.36289	-0.365
8041206	0.0944	0.00113434	-5.41	-0.36933	-0.249	LBH	limb bud and heart development
8104912	0.0946	0.00114068	5.41	-0.37488	0.253	SKP2	S-phase kinase-associated protein 2, E3 ubiquitin protein ligase
7892595	0.0946	0.00114169	-5.4	-0.37576	-0.749
7892758	0.0949	0.00114914	5.4	-0.38224	0.881
7975324	0.0949	0.00115121	-5.4	-0.38403	-0.392	GALNT16	polypeptide N-acetylgalactosaminyltransferase 16
7922337	0.0951	0.00115671	5.39	-0.38878	0.592	TNFSF18	tumor necrosis factor superfamily member 18
7914851	0.0955	0.00116491	-5.38	-0.39582	-0.481	CLSPN	claspin
7894522	0.0955	0.00116701	-5.38	-0.39762	-0.368
8100382	0.0958	0.00117417	5.38	-0.40372	0.286	CHIC2///CHIC2	cysteine rich hydrophobic domain 2///cysteine rich hydrophobic domain 2
7956819	0.096	0.00118035	-5.37	-0.40895	-0.291	RASSF3	Ras association domain family member 3
8156228	0.096	0.00119057	5.36	-0.41755	0.282	CTSL	cathepsin L
8083599	0.096	0.00119799	-5.36	-0.42375	-0.407	PQLC2L	PQ loop repeat containing 2 like
7893393	0.096	0.00119885	5.36	-0.42446	0.294
7954293	0.096	0.00120029	-5.36	-0.42566	-0.391	PDE3A	phosphodiesterase 3A
8145736	0.096	0.00120033	5.36	-0.42569	0.495	NRG1	neuregulin 1
8091757	0.096	0.00120217	-5.35	-0.42722	-0.379	TRIM59	tripartite motif containing 59
8040113	0.096	0.00120341	5.35	-0.42825	0.319	ASAP2	ArfGAP with SH3 domain, ankyrin repeat and PH domain 2
7959777	0.096	0.00120483	-5.35	-0.42942	-0.325	BRI3BP	BRI3 binding protein
8104663	0.096	0.00120546	-5.35	-0.42995	-0.472	CDH6	cadherin 6
8010560	0.0961	0.0012093	5.35	-0.43312	0.376	LOC100129503	uncharacterized LOC100129503
7930980	0.0964	0.00121877	-5.34	-0.44091	-0.404	PLPP4	phospholipid phosphatase 4
7957861	0.0964	0.00122148	-5.34	-0.44312	-0.377	ANO4	anoctamin 4
7894650	0.0964	0.00122227	5.34	-0.44376	0.502
8095834	0.0964	0.00122759	-5.33	-0.4481	-0.508	SHROOM3	shroom family member 3
8076461	0.0964	0.00122982	-5.33	-0.44991	-0.273
8055702	0.0964	0.00123102	5.33	-0.45089	0.302	NMI	N-myc and STAT interactor
7908351	0.0975	0.00124681	-5.32	-0.46361	-0.461	PLA2G4A	phospholipase A2 group IVA
8076223	0.0978	0.00125371	5.31	-0.46912	0.354	SNORD43	small nucleolar RNA, C/D box 43
7939215	0.0981	0.00126097	-5.31	-0.47488	-0.429	KIAA1549L	KIAA1549 like
7959205	0.0988	0.00127702	-5.3	-0.48752	-0.285	MLEC	malectin
7953450	0.0988	0.00127749	-5.3	-0.48788	-0.299	P3H3	prolyl 3-hydroxylase 3
8101992	0.0988	0.00128029	5.29	-0.49007	0.309	SLC39A8	solute carrier family 39 member 8
8119974	0.0988	0.00128474	-5.29	-0.49354	-0.339	SLC29A1	solute carrier family 29 member 1 (Augustine blood group)
7951178	0.0988	0.00128709	-5.29	-0.49537	-0.259	TRPC6	transient receptor potential cation channel subfamily C member 6
8109333	0.0988	0.00128805	-5.29	-0.49611	-0.363	GPX3///GPX3	glutathione peroxidase 3///glutathione peroxidase 3
8032623	0.0988	0.00129063	-5.29	-0.49811	-0.308	TBXA2R	thromboxane A2 receptor
8162490	0.0992	0.00130774	-5.27	-0.51127	-0.359
8067167	0.0992	0.00130823	-5.27	-0.51164	-0.249	AURKA	aurora kinase A
8092922	0.0992	0.00130854	5.27	-0.51188	0.306	XXYLT1	xyloside xylosyltransferase 1
8169186	0.0992	0.00131021	-5.27	-0.51316	-0.43	TBC1D8B	TBC1 domain family member 8B
8060963	0.0992	0.00131178	-5.27	-0.51435	-0.342	SNAP25	synaptosome associated protein 25
8098195	0.0992	0.00131621	-5.27	-0.51772	-0.368	MSMO1	methylsterol monooxygenase 1
7974255	0.0992	0.00132081	-5.27	-0.52121	-0.597
8045499	0.0992	0.00132189	-5.26	-0.52203	-0.308	HNMT	histamine N-methyltransferase
8056491	0.0992	0.00132404	5.26	-0.52366	0.411	SCN9A	sodium voltage-gated channel alpha subunit 9
8019842	0.0992	0.00132617	-5.26	-0.52526	-0.357	TYMS	thymidylate synthetase
8111677	0.1004	0.00134532	5.25	-0.53959	0.307	LIFR	leukemia inhibitory factor receptor alpha
8147049	0.1009	0.00135489	-5.24	-0.54668	-0.274	FABP5P3///FABP5	fatty acid binding protein 5 pseudogene 3///fatty acid binding protein 5
8106098	0.1016	0.00136815	-5.23	-0.55642	-0.294	MAP1B	microtubule associated protein 1B
8170468	0.1016	0.00137723	-5.23	-0.56304	-0.241	HMGB3	high mobility group box 3
8152119	0.1016	0.00137965	-5.22	-0.5648	-0.472	NCALD	neurocalcin delta
7935613	0.1016	0.00138585	-5.22	-0.56929	-0.434	HPSE2	heparanase 2 (inactive)
8176624	0.1016	0.00138735	5.22	-0.57037	0.343	DDX3Y	DEAD-box helicase 3, Y-linked
7950062	0.1016	0.00138748	-5.22	-0.57046	-0.466
8151952	0.1016	0.0013904	-5.22	-0.57257	-0.287	NIPAL2	NIPA like domain containing 2
8140709	0.1016	0.00139044	5.22	-0.5726	0.337	KIAA1324L	KIAA1324 like
7916282	0.1016	0.00139086	-5.22	-0.5729	-0.313	LRP8	LDL receptor related protein 8
8082133	0.1019	0.00139814	-5.21	-0.57812	-0.358	PDIA5	protein disulfide isomerase family A member 5
8099524	0.1021	0.00140394	-5.21	-0.58227	-0.362	LDB2	LIM domain binding 2
7950374	0.1021	0.00141012	-5.2	-0.58666	-0.361	P4HA3	prolyl 4-hydroxylase subunit alpha 3
8084206	0.1021	0.00141084	5.2	-0.58718	0.389	B3GNT5	UDP-GlcNAc:betaGal beta-1,3-N-acetylglucosaminyltransferase 5
8172156	0.1021	0.00141294	5.2	-0.58866	0.411
8023246	0.1023	0.00142	-5.2	-0.59365	-0.298	RPL17-C18orf32///C18orf32	RPL17-C18orf32 readthrough///chromosome 18 open reading frame 32
8138888	0.1024	0.00142361	5.19	-0.5962	0.338	PDE1C	phosphodiesterase 1C
8108287	0.1028	0.00143312	5.19	-0.60286	0.307	WNT8A	Wnt family member 8A
7893359	0.1031	0.00144255	-5.18	-0.60943	-0.56
7892581	0.1031	0.00144312	5.18	-0.60982	0.454
7978376	0.1037	0.00145545	5.17	-0.61835	0.309	STXBP6	syntaxin binding protein 6
8097288	0.1037	0.00145702	-5.17	-0.61943	-0.311	FAT4	FAT atypical cadherin 4
8104901	0.1038	0.00146139	5.17	-0.62243	0.402	IL7R	interleukin 7 receptor
7907893	0.1047	0.00147783	-5.16	-0.63364	-0.296	MR1	major histocompatibility complex, class I-related
7934906	0.1047	0.0014849	-5.16	-0.63842	-0.444	ACTA2	actin, alpha 2, smooth muscle, aorta
8024446	0.1047	0.00148657	5.15	-0.63955	0.374	SPPL2B	signal peptide peptidase like 2B
8041826	0.1047	0.00148782	5.15	-0.64039	0.279	TTC7A	tetratricopeptide repeat domain 7A
7955719	0.1055	0.00150253	-5.14	-0.65025	-0.249	HIGD1A	HIG1 hypoxia inducible domain family member 1A
8156043	0.106	0.00151277	5.14	-0.65706	0.299	PSAT1	phosphoserine aminotransferase 1
7893652	0.107	0.00153255	-5.13	-0.67008	-0.554
7942596	0.107	0.00153389	5.12	-0.67096	0.243	SERPINH1	serpin family H member 1
8032804	0.107	0.00153555	5.12	-0.67204	0.265	SH3GL1	SH3 domain containing GRB2 like 1, endophilin A2
8132318	0.1075	0.00154855	-5.12	-0.6805	-0.287	ANLN	anillin actin binding protein
7982927	0.1075	0.00155016	5.11	-0.68154	0.273	ITPKA	inositol-trisphosphate 3-kinase A
7932118	0.108	0.0015611	5.11	-0.6886	0.25	BEND7	BEN domain containing 7
8070961	0.108	0.00156482	-5.11	-0.69098	-0.287	LSS	lanosterol synthase (2,3-oxidosqualene-lanosterol cyclase)
8157804	0.108	0.0015668	-5.11	-0.69225	-0.28	OLFML2A	olfactomedin like 2A
8155214	0.1081	0.00157201	-5.1	-0.69558	-0.289	MELK	maternal embryonic leucine zipper kinase
8011516	0.1083	0.00158166	5.1	-0.70172	0.502	ATP2A3	ATPase sarcoplasmic/endoplasmic reticulum Ca2+ transporting 3
7919751	0.1083	0.00158229	5.1	-0.70212	0.256	MCL1	BCL2 family apoptosis regulator
8045539	0.1083	0.00158471	5.09	-0.70366	0.731	KYNU	kynureninase
8015187	0.1083	0.00158716	5.09	-0.70521	0.404	KRTAP1-4	keratin associated protein 1-4
7969576	0.1086	0.00159438	5.09	-0.70976	0.332	MIR17HG	miR-17-92a-1 cluster host gene
7990165	0.1093	0.00160889	5.08	-0.71886	0.272	PARP6	poly(ADP-ribose) polymerase family member 6
7991374	0.1094	0.00161285	-5.08	-0.72132	-0.266	IDH2	isocitrate dehydrogenase (NADP(+)) 2, mitochondrial
8171381	0.1099	0.00162334	-5.07	-0.72783	-0.243	FANCB	Fanconi anemia complementation group B
8098263	0.11	0.00163118	-5.07	-0.73266	-0.26	PALLD	palladin, cytoskeletal associated protein
8141459	0.11	0.00163146	-5.07	-0.73284	-0.447	GAL3ST4	galactose-3-O-sulfotransferase 4
7952243	0.1101	0.00163675	-5.06	-0.73609	-0.258	C1QTNF5///MFRP	C1q and tumor necrosis factor related protein 5///membrane frizzled-related protein
8054308	0.1101	0.00164261	5.06	-0.73968	0.345	TBC1D8	TBC1 domain family member 8
8020455	0.1101	0.00164293	5.06	-0.73987	0.242	GATA6	GATA binding protein 6
7934920	0.1105	0.00165917	-5.05	-0.74975	-0.247	LIPA	lipase A, lysosomal acid type
8098328	0.1105	0.00166106	-5.05	-0.7509	-0.369	GALNT7	polypeptide N-acetylgalactosaminyltransferase 7
7922130	0.1105	0.00166305	-5.05	-0.7521	-0.461	DPT	dermatopontin
7976556	0.1105	0.00166378	5.05	-0.75254	0.258	C14orf132	chromosome 14 open reading frame 132
7927082	0.1105	0.00166833	-5.05	-0.75528	-0.581	HSD17B7P2	hydroxysteroid 17-beta dehydrogenase 7 pseudogene 2
8162624	0.1105	0.00166874	-5.05	-0.75553	-0.358	AAED1	AhpC/TSA antioxidant enzyme domain containing 1
7982377	0.1108	0.00167642	-5.04	-0.76014	-0.241	GREM1	gremlin 1, DAN family BMP antagonist
8080847	0.1113	0.0016879	-5.04	-0.767	-0.314	C3orf14	chromosome 3 open reading frame 14
7929768	0.1116	0.00169633	5.03	-0.772	0.409	CUTC	cutC copper transporter
8089835	0.1118	0.00170619	5.03	-0.77783	0.249	FSTL1	follistatin like 1
8024391	0.1118	0.00170621	5.03	-0.77783	0.341	DOT1L	DOT1 like histone lysine methyltransferase
8100318	0.1119	0.0017103	-5.02	-0.78024	-0.256	SGCB	sarcoglycan beta
7939465	0.1122	0.00172463	-5.02	-0.78863	-0.303	HSD17B12	hydroxysteroid 17-beta dehydrogenase 12
7902660	0.1122	0.00172491	-5.02	-0.78879	-0.408	WDR63	WD repeat domain 63
8163383	0.1122	0.00172698	-5.02	-0.79	-0.258	SUSD1	sushi domain containing 1
7948420	0.1122	0.00172997	-5.01	-0.79174	-0.28	FABP5P3///FABP5	fatty acid binding protein 5 pseudogene 3///fatty acid binding protein 5
8114396	0.1122	0.00173151	5.01	-0.79263	0.294	CDC23	cell division cycle 23
7980309	0.1126	0.00174654	-5	-0.80132	-0.229	C14orf1	chromosome 14 open reading frame 1
7893222	0.1126	0.00174788	5	-0.80209	0.718
8143663	0.1126	0.00174984	-5	-0.80321	-0.32	EZH2	enhancer of zeste 2 polycomb repressive complex 2 subunit
8171865	0.1126	0.00175713	-5	-0.8074	-0.379
8173217	0.1126	0.00175913	-5	-0.80854	-0.296	ARHGEF9	Cdc42 guanine nucleotide exchange factor 9
8028206	0.1126	0.00176157	5	-0.80993	0.319	ZNF345	zinc finger protein 345
8027592	0.1126	0.00176198	5	-0.81017	0.264	LSM14A	LSM14A, mRNA processing body assembly factor
7896695	0.1127	0.00176817	4.99	-0.81369	0.353
8130038	0.1127	0.00177052	4.99	-0.81503	0.316	SHPRH	SNF2 histone linker PHD RING helicase
8175666	0.113	0.00178135	4.99	-0.82116	0.525	GABRE	gamma-aminobutyric acid type A receptor epsilon subunit
8138789	0.113	0.00178578	4.98	-0.82366	0.238	JAZF1	JAZF zinc finger 1
7971311	0.113	0.00178804	4.98	-0.82493	0.349	ENOX1	ecto-NOX disulfide-thiol exchanger 1
8060528	0.113	0.00178876	4.98	-0.82533	0.296	C20orf141	chromosome 20 open reading frame 141
7965812	0.1133	0.00179592	-4.98	-0.82935	-0.32	GNPTAB	N-acetylglucosamine-1-phosphate transferase alpha and beta subunits
8071758	0.1138	0.00180816	-4.97	-0.83619	-0.456	MMP11	matrix metallopeptidase 11
8171823	0.1139	0.00181332	-4.97	-0.83905	-0.265	APOO	apolipoprotein O
7941621	0.1155	0.00184165	-4.96	-0.85465	-0.297	DPP3	dipeptidyl peptidase 3
7984743	0.1155	0.00185193	4.95	-0.86025	0.255	CD276	CD276 molecule
8020814	0.1155	0.00185546	4.95	-0.86217	0.253	RNF138	ring finger protein 138
7899361	0.1155	0.00185835	-4.95	-0.86374	-0.241	STX12	syntaxin 12
8050278	0.1155	0.00185851	-4.95	-0.86382	-0.262	PDIA6	protein disulfide isomerase family A member 6
8138224	0.1155	0.00185946	-4.95	-0.86433	-0.231	NDUFA4	NDUFA4, mitochondrial complex associated
8033257	0.1157	0.00186641	4.94	-0.86809	0.255	C3	complement component 3
8140864	0.1157	0.00186932	-4.94	-0.86966	-0.38	CYP51A1	cytochrome P450 family 51 subfamily A member 1
8143772	0.1158	0.00187736	-4.94	-0.87398	-0.295	RARRES2	retinoic acid receptor responder 2
8155212	0.1158	0.00187861	-4.94	-0.87465	-0.47
8059350	0.1158	0.00188509	-4.94	-0.87811	-0.266	AP1S3	adaptor related protein complex 1 sigma 3 subunit
7985829	0.1158	0.00188864	-4.93	-0.88001	-0.326	FANCI	Fanconi anemia complementation group I
8149438	0.1158	0.00188889	4.93	-0.88014	0.899	SGCZ	sarcoglycan zeta
8042519	0.1162	0.00189845	-4.93	-0.88523	-0.245	PCYOX1	prenylcysteine oxidase 1
7893678	0.1166	0.00191215	4.92	-0.89247	0.287
7944867	0.1166	0.00191389	-4.92	-0.89338	-0.506
7952526	0.1166	0.00192026	-4.92	-0.89673	-0.378	CDON	cell adhesion associated, oncogene regulated
8038904	0.1166	0.00192058	4.92	-0.8969	0.3	ZNF577	zinc finger protein 577
8156905	0.1166	0.00192237	-4.92	-0.89783	-0.376	MSANTD3-TMEFF1///TMEFF1	MSANTD3-TMEFF1 readthrough///transmembrane protein with EGF like and two follistatin like domains 1
8030954	0.1166	0.00192543	-4.92	-0.89944	-0.275	ZNF137P	zinc finger protein 137, pseudogene
7894449	0.117	0.00193586	-4.91	-0.90488	-0.296
7894049	0.117	0.00193988	4.91	-0.90696	0.46
8131881	0.1171	0.0019447	4.91	-0.90946	0.3	FAM221A	family with sequence similarity 221 member A
8099696	0.1172	0.00195056	4.9	-0.9125	0.262	SEPSECS	Sep (O-phosphoserine) tRNA:Sec (selenocysteine) tRNA synthase
8036025	0.1172	0.00195367	4.9	-0.9141	0.365
7985317	0.1173	0.00196588	-4.9	-0.92038	-0.27	CEMIP	cell migration inducing hyaluronan binding protein
7915472	0.1173	0.00196601	4.9	-0.92044	0.284	SLC2A1	solute carrier family 2 member 1
8040340	0.1173	0.00197448	-4.89	-0.92477	-0.261	LPIN1	lipin 1
8048733	0.1173	0.00198005	-4.89	-0.92761	-0.225	ACSL3	acyl-CoA synthetase long-chain family member 3
8027241	0.1173	0.00198038	-4.89	-0.92778	-0.282	ZNF253	zinc finger protein 253
8172305	0.1173	0.00198436	-4.89	-0.9298	-0.505
7982348	0.1173	0.00198919	4.89	-0.93225	0.283
7965094	0.1173	0.0019906	4.89	-0.93297	0.347	E2F7	E2F transcription factor 7
8015196	0.1173	0.00199345	4.88	-0.93441	0.336	KRTAP1-5///KRTAP1-1///KRTAP1-3///KRTAP1-3	keratin associated protein 1-5///keratin associated protein 1-1///keratin associated protein 1-3///keratin associated protein 1-3
8019578	0.1173	0.00199345	4.88	-0.93441	0.336	KRTAP1-5///KRTAP1-1///KRTAP1-3///KRTAP1-3	keratin associated protein 1-5///keratin associated protein 1-1///keratin associated protein 1-3///keratin associated protein 1-3
7960654	0.1173	0.0019963	4.88	-0.93585	0.295	ING4	inhibitor of growth family member 4
8118548	0.1173	0.0019977	4.88	-0.93655	0.257	HLA-DRA///HLA-DQA1	major histocompatibility complex, class II, DR alpha///major histocompatibility complex, class II, DQ alpha 1
8128052	0.1177	0.00201032	-4.88	-0.9429	-0.269	RNGTT	RNA guanylyltransferase and 5'-phosphatase
8147837	0.1177	0.00201237	-4.88	-0.94393	-0.429	ZFPM2	zinc finger protein, FOG family member 2
7998835	0.1177	0.0020156	4.87	-0.94554	0.349	ERVK13-1	endogenous retrovirus group K13 member 1
7904314	0.1179	0.00202347	-4.87	-0.94947	-0.388	TTF2	transcription termination factor 2
8024485	0.1179	0.00202518	4.87	-0.95032	0.291	GADD45B	growth arrest and DNA damage inducible beta
7994637	0.1179	0.00202921	4.87	-0.95233	0.373	MAZ	MYC associated zinc finger protein
8010271	0.1181	0.002036	4.87	-0.95569	0.246	PGS1	phosphatidylglycerophosphate synthase 1
8064868	0.1186	0.00205358	4.86	-0.96436	0.383	GPCPD1	glycerophosphocholine phosphodiesterase 1
7937772	0.1186	0.00205666	-4.86	-0.96587	-0.52
7922550	0.1186	0.00205768	-4.86	-0.96637	-0.31	SEC16B	SEC16 homolog B, endoplasmic reticulum export factor
7916432	0.1186	0.00205987	-4.86	-0.96745	-0.234	DHCR24	24-dehydrocholesterol reductase
8140955	0.1186	0.00206317	4.85	-0.96906	0.328	CDK6	cyclin dependent kinase 6
8131705	0.1187	0.00206692	-4.85	-0.97089	-0.369	RPL23P8	ribosomal protein L23 pseudogene 8
8025672	0.119	0.00207556	-4.85	-0.9751	-0.264	SLC44A2	solute carrier family 44 member 2
7943842	0.1191	0.00208107	4.85	-0.97777	0.259	C11orf57	chromosome 11 open reading frame 57
8021286	0.1193	0.00209059	-4.84	-0.98237	-0.275	C18orf54	chromosome 18 open reading frame 54
7938563	0.1193	0.00209229	4.84	-0.98319	0.263	ARNTL	aryl hydrocarbon receptor nuclear translocator like
8091954	0.1195	0.00210005	-4.84	-0.98692	-0.259	GOLIM4	golgi integral membrane protein 4
7999920	0.1198	0.00211133	-4.83	-0.99232	-0.267	GP2	glycoprotein 2
7901696	0.1198	0.00211165	-4.83	-0.99248	-0.284	PCSK9	proprotein convertase subtilisin/kexin type 9
8160756	0.1201	0.00212018	4.83	-0.99655	0.301	DCAF12	DDB1 and CUL4 associated factor 12
7895681	0.1206	0.00214005	4.82	-1.00595	0.566
7908041	0.1206	0.00214201	4.82	-1.00688	0.234	LAMC1	laminin subunit gamma 1
8132055	0.1206	0.0021425	4.82	-1.00711	0.261	MTURN	maturin, neural progenitor differentiation regulator homolog (Xenopus)
7967056	0.1206	0.0021468	4.82	-1.00913	0.253	TRIAP1	TP53 regulated inhibitor of apoptosis 1
7982663	0.1206	0.0021477	-4.82	-1.00956	-0.252	BUB1B	BUB1 mitotic checkpoint serine/threonine kinase B
8160452	0.1206	0.00215199	4.82	-1.01157	0.249	CDKN2B	cyclin dependent kinase inhibitor 2B
8062766	0.1206	0.00215545	4.81	-1.01319	0.406	MYBL2	MYB proto-oncogene like 2
7984813	0.1209	0.00216418	-4.81	-1.01727	-0.35	ISLR	immunoglobulin superfamily containing leucine rich repeat
8134263	0.1216	0.00218133	4.8	-1.02523	0.232	COL1A2///COL1A2	collagen type I alpha 2 chain///collagen type I alpha 2 chain
8079153	0.1216	0.00218405	4.8	-1.02649	0.313	ABHD5	abhydrolase domain containing 5
8001197	0.1221	0.00219687	-4.8	-1.0324	-0.249	NETO2	neuropilin and tolloid like 2
8004691	0.1231	0.00221841	4.79	-1.04224	0.288	TMEM88	transmembrane protein 88
8120222	0.1231	0.00222278	4.79	-1.04423	0.356	EFHC1	EF-hand domain containing 1
7894017	0.1249	0.0022582	-4.77	-1.06019	-0.36
8159554	0.1252	0.00227184	4.77	-1.06627	0.237	UAP1L1	UDP-N-acetylglucosamine pyrophosphorylase 1 like 1
8176482	0.1252	0.00227566	4.77	-1.06797	0.63
8003332	0.1252	0.00228356	-4.76	-1.07147	-0.424	MVD	mevalonate diphosphate decarboxylase
7960099	0.1252	0.00228427	4.76	-1.07178	0.318	P2RX2	purinergic receptor P2X 2
7968637	0.1252	0.00228558	-4.76	-1.07236	-0.235	CCNA1	cyclin A1
8178435	0.1252	0.00228565	4.76	-1.07239	0.486	IER3	immediate early response 3
7979811	0.1261	0.0023058	4.75	-1.08126	0.879
7971866	0.1263	0.00231416	-4.75	-1.08491	-0.294	DIAPH3	diaphanous related formin 3
8091354	0.1264	0.00231895	-4.75	-1.087	-0.235	HLTF	helicase like transcription factor
7990429	0.1264	0.00232353	-4.75	-1.089	-0.286	FAM219B	family with sequence similarity 219 member B
8046861	0.1265	0.00232899	-4.75	-1.09137	-0.293	ITGAV	integrin subunit alpha V
8106403	0.1265	0.00233474	-4.74	-1.09385	-0.346	F2RL1	F2R like trypsin receptor 1
7917779	0.1265	0.00233813	4.74	-1.09532	0.322	GCLM	glutamate-cysteine ligase modifier subunit
7991234	0.1265	0.0023398	-4.74	-1.09604	-0.269	MFGE8	milk fat globule-EGF factor 8 protein
7893594	0.127	0.00235388	-4.74	-1.1021	-0.287
8092765	0.1282	0.00238272	4.73	-1.11441	0.31	MB21D2	Mab-21 domain containing 2
7966851	0.1282	0.00238306	-4.73	-1.11455	-0.248	TAOK3	TAO kinase 3
8065905	0.1284	0.00239051	4.72	-1.11771	0.574	GDF5	growth differentiation factor 5
8158597	0.1295	0.00241947	-4.71	-1.12988	-0.227	GPR107	G protein-coupled receptor 107
7944623	0.1295	0.00242037	4.71	-1.13025	0.226	TBCEL	tubulin folding cofactor E like
8167973	0.1295	0.00242532	-4.71	-1.13232	-0.317	HEPH	hephaestin
7908459	0.1295	0.00242667	-4.71	-1.13288	-0.347	CFH	complement factor H
8064557	0.1295	0.00242996	4.71	-1.13425	0.269	PCED1A	PC-esterase domain containing 1A
7957221	0.1296	0.00243644	-4.71	-1.13694	-0.295	TRHDE	thyrotropin releasing hormone degrading enzyme
8168984	0.1298	0.00244382	4.7	-1.14	0.247	BHLHB9///BHLHB9	basic helix-loop-helix domain containing, class B, 9///basic helix-loop-helix domain containing, class B, 9
8169898	0.13	0.00245676	-4.7	-1.14534	-0.269	RAB33A	RAB33A, member RAS oncogene family
8109490	0.13	0.00245844	-4.7	-1.14603	-0.305	SGCD	sarcoglycan delta
7921110	0.13	0.00245951	4.7	-1.14647	0.268	ISG20L2	interferon stimulated exonuclease gene 20 like 2
7957715	0.1301	0.0024656	-4.7	-1.14897	-0.233	NEDD1	neural precursor cell expressed, developmentally down-regulated 1
8055688	0.131	0.00248747	4.69	-1.1579	0.232	RND3	Rho family GTPase 3
7981951	0.131	0.00249384	-4.69	-1.16048	-0.506	SNORD116-6///SNORD116-2	small nucleolar RNA, C/D box 116-6///small nucleolar RNA, C/D box 116-2
7926677	0.131	0.00249625	4.68	-1.16146	0.383	OTUD1	OTU deubiquitinase 1
8049180	0.131	0.00249792	4.68	-1.16214	0.267	EIF4E2	eukaryotic translation initiation factor 4E family member 2
7913694	0.131	0.00250254	-4.68	-1.164	-0.236	FUCA1	fucosidase, alpha-L- 1, tissue
8146717	0.1314	0.00251383	-4.68	-1.16856	-0.252	C8orf44-SGK3///SGK3	C8orf44-SGK3 readthrough///serum/glucocorticoid regulated kinase family member 3
7992905	0.1331	0.00255017	4.67	-1.18307	0.27	NAA60	N(alpha)-acetyltransferase 60, NatF catalytic subunit
8047300	0.1331	0.00255393	-4.66	-1.18456	-0.256	AOX1	aldehyde oxidase 1
8019716	0.1334	0.00256402	4.66	-1.18855	0.279	TBC1D3I///TBC1D3E///LOC101060389///TBC1D3L///TBC1D3K///TBC1D3G///TBC1D3H///TBC1D3///TBC1D3P2///TBC1D3C///TBC1D3B///TBC1D3F	TBC1 domain family member 3I///TBC1 domain family member 3E///TBC1 domain family member-like///TBC1 domain family member 3L///TBC1 domain family member 3K///TBC1 domain family member 3G///TBC1 domain family member 3H///TBC1 domain family member 3///TBC1 domain family member 3 pseudogene 2///TBC1 domain family member 3C///TBC1 domain family member 3B///TBC1 domain family member 3F
8157582	0.1335	0.00257038	-4.66	-1.19106	-0.245	GSN	gelsolin
7950810	0.1335	0.00257405	-4.66	-1.1925	-0.229	SYTL2	synaptotagmin like 2
8014397	0.1335	0.002578	4.66	-1.19405	0.289	TBC1D3I///TBC1D3E///LOC101060389///TBC1D3L///TBC1D3K///TBC1D3G///TBC1D3H///TBC1D3///TBC1D3P2///TBC1D3C///TBC1D3B///TBC1D3F	TBC1 domain family member 3I///TBC1 domain family member 3E///TBC1 domain family member-like///TBC1 domain family member 3L///TBC1 domain family member 3K///TBC1 domain family member 3G///TBC1 domain family member 3H///TBC1 domain family member 3///TBC1 domain family member 3 pseudogene 2///TBC1 domain family member 3C///TBC1 domain family member 3B///TBC1 domain family member 3F
8086051	0.1336	0.00258488	-4.65	-1.19675	-0.301	SUSD5	sushi domain containing 5
8113491	0.1337	0.00259039	-4.65	-1.1989	-0.259	STARD4	StAR related lipid transfer domain containing 4
8037816	0.1339	0.0025972	4.65	-1.20156	0.242	STRN4	striatin 4
8024728	0.134	0.00261646	4.64	-1.20903	0.271	NMRK2	nicotinamide riboside kinase 2
8062873	0.134	0.0026205	4.64	-1.2106	0.241	KCNK15	potassium two pore domain channel subfamily K member 15
8084323	0.134	0.00262177	4.64	-1.21109	0.287	DVL3	dishevelled segment polarity protein 3
8124848	0.134	0.00262349	4.64	-1.21175	0.475	IER3	immediate early response 3
8179704	0.134	0.00262349	4.64	-1.21175	0.475	IER3	immediate early response 3
8139500	0.134	0.00262453	-4.64	-1.21215	-0.25	TNS3	tensin 3
8047778	0.134	0.00262964	4.64	-1.21412	0.727	SNORD51	small nucleolar RNA, C/D box 51
8081686	0.134	0.00263235	-4.64	-1.21516	-0.313	BOC	BOC cell adhesion associated, oncogene regulated
7934570	0.134	0.00263677	4.64	-1.21686	0.282	KCNMA1	potassium calcium-activated channel subfamily M alpha 1
8132376	0.134	0.00263954	-4.64	-1.21792	-0.227	STARD3NL	STARD3 N-terminal like
7973067	0.134	0.002644	-4.63	-1.21963	-0.367	PNP	purine nucleoside phosphorylase
8151457	0.1343	0.00266098	4.63	-1.22611	0.233	HEY1	hes related family bHLH transcription factor with YRPW motif 1
8047487	0.1343	0.00266108	-4.63	-1.22615	-0.272	FZD7	frizzled class receptor 7
7894194	0.1343	0.00266259	4.63	-1.22672	0.581
7965681	0.1343	0.0026725	-4.62	-1.23048	-0.376	IKBIP	IKBKB interacting protein
8044417	0.1343	0.00267371	-4.62	-1.23094	-0.303	TMEM87B	transmembrane protein 87B
8085272	0.1343	0.00267393	4.62	-1.23102	0.238	LOC401052	uncharacterized LOC401052
7893902	0.1347	0.00268679	-4.62	-1.23588	-1.12
7907657	0.1347	0.00269077	4.62	-1.23738	0.243	RALGPS2	Ral GEF with PH domain and SH3 binding motif 2
8120880	0.1351	0.00270329	4.61	-1.24208	0.253	TPBG	trophoblast glycoprotein
8161755	0.1351	0.00270629	-4.61	-1.2432	-0.242	ALDH1A1	aldehyde dehydrogenase 1 family member A1
8108820	0.1352	0.00271171	-4.61	-1.24522	-0.4
7913593	0.1354	0.00272229	-4.61	-1.24917	-0.22	TCEA3	transcription elongation factor A3
7947512	0.1354	0.00272655	4.61	-1.25075	0.243	PAMR1	peptidase domain containing associated with muscle regeneration 1
7894257	0.1354	0.0027302	4.61	-1.25211	0.724
7969626	0.1354	0.00273735	-4.6	-1.25475	-0.264	GPR180	G protein-coupled receptor 180
7918857	0.1354	0.00273767	-4.6	-1.25487	-0.234	TSPAN2	tetraspanin 2
8035789	0.1355	0.00274642	-4.6	-1.2581	-0.456	ZNF826P	zinc finger protein 826, pseudogene
7898211	0.1355	0.00274759	4.6	-1.25853	0.243	DDI2///RSC1A1	DNA damage inducible 1 homolog 2///regulatory solute carrier protein, family 1, member 1
7896633	0.1358	0.00275802	-4.6	-1.26237	-0.617
8144717	0.1366	0.00277665	-4.59	-1.26919	-0.388
8099721	0.1369	0.00279153	4.59	-1.2746	0.331	SEL1L3	SEL1L family member 3
7965040	0.1369	0.00279178	4.59	-1.27469	0.317	PHLDA1	pleckstrin homology like domain family A member 1
8172268	0.1371	0.00279975	4.58	-1.27758	0.942	MIR222	microRNA 222
8131374	0.1372	0.00281133	4.58	-1.28176	0.314	AIMP2///EIF2AK1	aminoacyl tRNA synthetase complex interacting multifunctional protein 2///eukaryotic translation initiation factor 2 alpha kinase 1
8050658	0.1372	0.00282273	4.58	-1.28586	0.283	ATAD2B	ATPase family, AAA domain containing 2B
7993035	0.1372	0.00282635	4.58	-1.28716	0.262	UBN1	ubinuclein 1
7896659	0.1372	0.00283266	4.57	-1.28941	0.414
8145555	0.1372	0.00283335	-4.57	-1.28966	-0.289	SCARA3	scavenger receptor class A member 3
8014603	0.1372	0.00283493	4.57	-1.29022	0.325	TBC1D3I///TBC1D3E///LOC101060389///TBC1D3L///TBC1D3K///TBC1D3G///TBC1D3H///TBC1D3///TBC1D3P2///TBC1D3C///TBC1D3B///TBC1D3F	TBC1 domain family member 3I///TBC1 domain family member 3E///TBC1 domain family member-like///TBC1 domain family member 3L///TBC1 domain family member 3K///TBC1 domain family member 3G///TBC1 domain family member 3H///TBC1 domain family member 3///TBC1 domain family member 3 pseudogene 2///TBC1 domain family member 3C///TBC1 domain family member 3B///TBC1 domain family member 3F
7995362	0.1372	0.00283603	4.57	-1.29062	0.351	GPT2	glutamic--pyruvic transaminase 2
7911339	0.1372	0.00284806	-4.57	-1.29491	-0.323
8165698	0.1372	0.00284806	-4.57	-1.29491	-0.323
7929334	0.1372	0.00285086	-4.57	-1.2959	-0.268	CEP55	centrosomal protein 55
8062312	0.1372	0.00285344	-4.57	-1.29682	-0.211	MYL9	myosin light chain 9
8054517	0.1372	0.00285438	4.57	-1.29715	0.349	LINC01123///LINC01106	long intergenic non-protein coding RNA 1123///long intergenic non-protein coding RNA 1106
7947991	0.1372	0.00285815	4.57	-1.29849	0.284	NUP160	nucleoporin 160
7958262	0.1372	0.00285912	4.57	-1.29883	0.258	TCP11L2	t-complex 11 like 2
8126588	0.1377	0.00287357	4.56	-1.30394	0.247	XPO5	exportin 5
7944082	0.1381	0.00288752	-4.56	-1.30884	-0.475	TAGLN	transgelin
8138749	0.1381	0.00289372	4.56	-1.31102	0.274	HOXA10-HOXA9///HOXA9	HOXA10-HOXA9 readthrough///homeobox A9
7892823	0.1381	0.00289899	-4.55	-1.31286	-0.763
7957759	0.1381	0.0029012	-4.55	-1.31363	-0.316	APAF1	apoptotic peptidase activating factor 1
8058940	0.1381	0.00291594	4.55	-1.31877	0.286	USP37	ubiquitin specific peptidase 37
8047174	0.1381	0.00292563	4.55	-1.32213	0.269	SLC39A10	solute carrier family 39 member 10
8005547	0.1381	0.00292779	4.55	-1.32288	0.584	SNORD3D///SNORD3C///SNORD3B-2///SNORD3A///SNORD3B-1	small nucleolar RNA, C/D box 3D///small nucleolar RNA, C/D box 3C///small nucleolar RNA, C/D box 3B-2///small nucleolar RNA, C/D box 3A///small nucleolar RNA, C/D box 3B-1
8005553	0.1381	0.00292779	4.55	-1.32288	0.584	SNORD3D///SNORD3C///SNORD3B-2///SNORD3A///SNORD3B-1	small nucleolar RNA, C/D box 3D///small nucleolar RNA, C/D box 3C///small nucleolar RNA, C/D box 3B-2///small nucleolar RNA, C/D box 3A///small nucleolar RNA, C/D box 3B-1
8013323	0.1381	0.00292779	4.55	-1.32288	0.584	SNORD3D///SNORD3C///SNORD3B-2///SNORD3A///SNORD3B-1	small nucleolar RNA, C/D box 3D///small nucleolar RNA, C/D box 3C///small nucleolar RNA, C/D box 3B-2///small nucleolar RNA, C/D box 3A///small nucleolar RNA, C/D box 3B-1
8013325	0.1381	0.00292779	4.55	-1.32288	0.584	SNORD3D///SNORD3C///SNORD3B-2///SNORD3A///SNORD3B-1	small nucleolar RNA, C/D box 3D///small nucleolar RNA, C/D box 3C///small nucleolar RNA, C/D box 3B-2///small nucleolar RNA, C/D box 3A///small nucleolar RNA, C/D box 3B-1
8013329	0.1381	0.00292779	4.55	-1.32288	0.584	SNORD3D///SNORD3C///SNORD3B-2///SNORD3A///SNORD3B-1	small nucleolar RNA, C/D box 3D///small nucleolar RNA, C/D box 3C///small nucleolar RNA, C/D box 3B-2///small nucleolar RNA, C/D box 3A///small nucleolar RNA, C/D box 3B-1
8162404	0.1388	0.00294833	-4.54	-1.32996	-0.602	ECM2	extracellular matrix protein 2
8005475	0.1388	0.0029516	4.54	-1.33108	0.23	TRIM16L///TRIM16	tripartite motif containing 16-like///tripartite motif containing 16
7920664	0.1389	0.00295883	-4.54	-1.33356	-0.267	THBS3	thrombospondin 3
8014437	0.1389	0.00296082	4.54	-1.33425	0.284	TBC1D3I///TBC1D3E///LOC101060389///TBC1D3L///TBC1D3K///TBC1D3G///TBC1D3H///TBC1D3///TBC1D3P2///TBC1D3C///TBC1D3B///TBC1D3F	TBC1 domain family member 3I///TBC1 domain family member 3E///TBC1 domain family member-like///TBC1 domain family member 3L///TBC1 domain family member 3K///TBC1 domain family member 3G///TBC1 domain family member 3H///TBC1 domain family member 3///TBC1 domain family member 3 pseudogene 2///TBC1 domain family member 3C///TBC1 domain family member 3B///TBC1 domain family member 3F
7951077	0.1394	0.00298651	-4.53	-1.343	-0.434	SESN3	sestrin 3
8063057	0.1394	0.00298895	4.53	-1.34383	0.261	SNX21	sorting nexin family member 21
7973972	0.1394	0.0029956	4.53	-1.34608	0.295
7896431	0.1394	0.00299853	-4.52	-1.34707	-0.503
7957032	0.1394	0.00300073	4.52	-1.34782	0.233	YEATS4	YEATS domain containing 4
8180392	0.1394	0.00300158	4.52	-1.34811	0.546	TIMM8B	translocase of inner mitochondrial membrane 8 homolog B
8133688	0.1394	0.00300278	-4.52	-1.34851	-0.623	SNORA14A	small nucleolar RNA, H/ACA box 14A
8014420	0.1396	0.00300982	4.52	-1.35088	0.28	TBC1D3I///TBC1D3E///LOC101060389///TBC1D3L///TBC1D3K///TBC1D3G///TBC1D3H///TBC1D3///TBC1D3P2///TBC1D3C///TBC1D3B///TBC1D3F	TBC1 domain family member 3I///TBC1 domain family member 3E///TBC1 domain family member-like///TBC1 domain family member 3L///TBC1 domain family member 3K///TBC1 domain family member 3G///TBC1 domain family member 3H///TBC1 domain family member 3///TBC1 domain family member 3 pseudogene 2///TBC1 domain family member 3C///TBC1 domain family member 3B///TBC1 domain family member 3F
7928189	0.1399	0.00302097	4.52	-1.35463	0.286	UNC5B	unc-5 netrin receptor B
7990700	0.1399	0.00302565	-4.52	-1.3562	-0.222	WDR61	WD repeat domain 61
7960702	0.1402	0.00303648	-4.51	-1.35982	-0.329	CDCA3	cell division cycle associated 3
8006063	0.1403	0.003043	4.51	-1.362	0.331	ANKRD13B	ankyrin repeat domain 13B
8005978	0.1404	0.00304878	4.51	-1.36392	0.266	TRAF4	TNF receptor associated factor 4
8109383	0.1404	0.00305331	-4.51	-1.36543	-0.384	GRIA1	glutamate ionotropic receptor AMPA type subunit 1
8007454	0.1408	0.00306466	-4.51	-1.36919	-0.227	RND2	Rho family GTPase 2
8174322	0.1408	0.00306954	-4.5	-1.3708	-0.223	MORC4	MORC family CW-type zinc finger 4
8150864	0.1408	0.00307387	-4.5	-1.37223	-0.294
7918457	0.1415	0.00309421	-4.5	-1.37892	-0.289	KCNA3	potassium voltage-gated channel subfamily A member 3
7934026	0.1417	0.00310219	-4.5	-1.38153	-0.284	DNA2	DNA replication helicase/nuclease 2
8128737	0.1424	0.00312257	-4.49	-1.38817	-0.23	MICAL1	microtubule associated monooxygenase, calponin and LIM domain containing 1
7980496	0.1429	0.00313776	-4.49	-1.39309	-0.23	CEP128	centrosomal protein 128
7936567	0.1433	0.00315072	-4.48	-1.39727	-0.367	RAB11FIP2	RAB11 family interacting protein 2
8155490	0.1435	0.00315817	4.48	-1.39967	0.238	LOC102724238///LOC554249///GLIDR	uncharacterized LOC102724238///uncharacterized LOC554249///glioblastoma down-regulated RNA
8067409	0.1435	0.0031657	4.48	-1.40208	0.209	LAMA5	laminin subunit alpha 5
8089082	0.1435	0.00316844	-4.48	-1.40296	-0.212	DCBLD2	discoidin, CUB and LCCL domain containing 2
7981775	0.1445	0.00319789	4.47	-1.41235	0.232
7997372	0.1445	0.00319802	4.47	-1.41239	0.27
8117106	0.1448	0.00320887	4.47	-1.41582	0.393	RNF144B	ring finger protein 144B
8035842	0.1455	0.00323254	-4.46	-1.42328	-0.436	ZNF91	zinc finger protein 91
7961998	0.1455	0.00324085	-4.46	-1.42588	-0.269
8013671	0.1455	0.0032411	-4.46	-1.42596	-0.304	SPAG5	sperm associated antigen 5
8085081	0.1455	0.0032434	4.46	-1.42668	0.209	CRBN	cereblon
8022277	0.1457	0.00325366	-4.45	-1.42989	-0.224
7942091	0.1457	0.00325585	4.45	-1.43057	0.219	TPCN2	two pore segment channel 2
7892874	0.1458	0.00326262	4.45	-1.43268	0.778
8143790	0.1464	0.00328352	-4.45	-1.43916	-0.257	TMEM176B	transmembrane protein 176B
8176174	0.1464	0.00328902	-4.45	-1.44085	-0.271	MPP1	membrane palmitoylated protein 1
7907297	0.1464	0.00328969	-4.45	-1.44106	-0.467	FMO4	flavin containing monooxygenase 4
7962487	0.1465	0.00330108	-4.44	-1.44457	-0.321	RACGAP1P	Rac GTPase activating protein 1 pseudogene
8044375	0.1465	0.00330155	4.44	-1.44471	0.33	BCL2L11	BCL2 like 11
7960850	0.1465	0.00330481	4.44	-1.44571	0.315	SLC2A14	solute carrier family 2 member 14
8007355	0.1465	0.00331027	4.44	-1.44739	0.394	VPS25	vacuolar protein sorting 25 homolog
8090214	0.1465	0.00331732	4.44	-1.44955	0.285	SLC12A8	solute carrier family 12 member 8
7992828	0.1465	0.00331753	-4.44	-1.44961	-0.271	IL32	interleukin 32
8138370	0.1466	0.00332473	-4.44	-1.45181	-0.284	ANKMY2	ankyrin repeat and MYND domain containing 2
7894752	0.1471	0.00334597	-4.43	-1.45827	-1.18
7896219	0.1471	0.00334629	-4.43	-1.45837	-0.461
8091537	0.1471	0.00334802	-4.43	-1.45889	-0.479	IGSF10	immunoglobulin superfamily member 10
7940717	0.1475	0.00336246	4.43	-1.46326	0.28	SLC3A2	solute carrier family 3 member 2
8063536	0.1479	0.00337605	4.42	-1.46736	0.268	TFAP2C	transcription factor AP-2 gamma
8083673	0.148	0.00338861	4.42	-1.47113	0.254	IQCJ-SCHIP1///IQCJ	IQCJ-SCHIP1 readthrough///IQ motif containing J
8124492	0.148	0.00339139	-4.42	-1.47196	-0.411	HIST1H2BK	histone cluster 1, H2bk
8040365	0.148	0.00339189	4.42	-1.47211	0.274	TRIB2	tribbles pseudokinase 2
7964722	0.148	0.00339729	-4.42	-1.47372	-0.315	WIF1	WNT inhibitory factor 1
8138834	0.148	0.00340783	-4.41	-1.47687	-0.214	FKBP14	FK506 binding protein 14
8154245	0.148	0.00341732	-4.41	-1.47969	-0.277	PDCD1LG2	programmed cell death 1 ligand 2
8040927	0.148	0.00342122	4.41	-1.48085	0.248	NRBP1	nuclear receptor binding protein 1
7915592	0.148	0.00342362	-4.41	-1.48156	-0.637	RNU5D-1	RNA, U5D small nuclear 1
8015189	0.148	0.00342432	4.41	-1.48177	0.231	KRTAP1-5///KRTAP1-1///KRTAP1-3///KRTAP1-3	keratin associated protein 1-5///keratin associated protein 1-1///keratin associated protein 1-3///keratin associated protein 1-3
8019585	0.148	0.00342432	4.41	-1.48177	0.231	KRTAP1-5///KRTAP1-1///KRTAP1-3///KRTAP1-3	keratin associated protein 1-5///keratin associated protein 1-1///keratin associated protein 1-3///keratin associated protein 1-3
8129573	0.148	0.0034284	-4.41	-1.48298	-0.201	MOXD1	monooxygenase DBH like 1
8025828	0.148	0.00343119	-4.41	-1.4838	-0.255	LDLR	low density lipoprotein receptor
7894643	0.1481	0.00343765	4.41	-1.48571	0.382
8044021	0.1486	0.00345402	4.4	-1.49053	0.447	IL1RL1	interleukin 1 receptor like 1
7983500	0.1486	0.00345916	4.4	-1.49204	0.3
7944656	0.1488	0.00346765	-4.4	-1.49453	-0.345	SC5D	sterol-C5-desaturase
8006746	0.149	0.00347909	4.4	-1.49788	0.311	TBC1D3I///TBC1D3E///LOC101060389///TBC1D3L///TBC1D3K///TBC1D3G///TBC1D3H///TBC1D3///TBC1D3P2///TBC1D3C///TBC1D3B///TBC1D3F	TBC1 domain family member 3I///TBC1 domain family member 3E///TBC1 domain family member-like///TBC1 domain family member 3L///TBC1 domain family member 3K///TBC1 domain family member 3G///TBC1 domain family member 3H///TBC1 domain family member 3///TBC1 domain family member 3 pseudogene 2///TBC1 domain family member 3C///TBC1 domain family member 3B///TBC1 domain family member 3F
8176782	0.149	0.00348768	4.4	-1.50038	0.495	TTTY6B///TTTY6///TTTY6B///TTTY6	testis-specific transcript, Y-linked 6B (non-protein coding)///testis-specific transcript, Y-linked 6 (non-protein coding)///testis-specific transcript, Y-linked 6B (non-protein coding)///testis-specific transcript, Y-linked 6 (non-protein coding)
8177347	0.149	0.00348768	4.4	-1.50038	0.495	TTTY6B///TTTY6///TTTY6B///TTTY6	testis-specific transcript, Y-linked 6B (non-protein coding)///testis-specific transcript, Y-linked 6 (non-protein coding)///testis-specific transcript, Y-linked 6B (non-protein coding)///testis-specific transcript, Y-linked 6 (non-protein coding)
8055323	0.149	0.00348963	4.39	-1.50095	0.224	NCKAP5	NCK associated protein 5
8081036	0.149	0.00349581	-4.39	-1.50274	-0.291	CADM2	cell adhesion molecule 2
8163618	0.1497	0.00351514	-4.39	-1.50834	-0.225	TNFSF15	tumor necrosis factor superfamily member 15
8035793	0.1497	0.00353473	-4.38	-1.51399	-0.341	ZNF737///ZNF737	zinc finger protein 737///zinc finger protein 737
7936529	0.1497	0.003535	-4.38	-1.51407	-0.323	SHTN1	shootin 1
7925531	0.1497	0.00354052	4.38	-1.51565	0.226	AKT3	AKT serine/threonine kinase 3
8026971	0.1497	0.00354179	4.38	-1.51601	0.364	IFI30	IFI30, lysosomal thiol reductase
8057506	0.1497	0.00354513	-4.38	-1.51697	-0.379	FRZB	frizzled-related protein
8151871	0.1497	0.00354764	-4.38	-1.51769	-0.312	CCNE2	cyclin E2
7984704	0.1497	0.0035524	-4.38	-1.51905	-0.218	NEO1	neogenin 1
8086961	0.1497	0.00355892	-4.38	-1.52091	-0.25	PFKFB4	6-phosphofructo-2-kinase/fructose-2,6-biphosphatase 4
7895109	0.1497	0.00356338	4.38	-1.52219	0.455
8067033	0.1497	0.003565	4.38	-1.52265	0.285	KCNG1	potassium voltage-gated channel modifier subfamily G member 1
7893649	0.1497	0.00356569	4.38	-1.52285	0.254
8044804	0.1499	0.00357388	-4.37	-1.52517	-0.275	DBI	diazepam binding inhibitor, acyl-CoA binding protein
8086467	0.1501	0.00358371	-4.37	-1.52796	-0.228	ANO10	anoctamin 10
7909841	0.1503	0.00359467	-4.37	-1.53106	-0.226	MARK1	microtubule affinity regulating kinase 1
8163839	0.1503	0.00359676	-4.37	-1.53166	-0.277	C5	complement component 5
8147766	0.1508	0.00361471	4.37	-1.53671	0.232	FZD6	frizzled class receptor 6
7892746	0.1508	0.00362099	4.36	-1.53847	0.289
8042259	0.1508	0.00362232	-4.36	-1.53885	-0.226	MDH1	malate dehydrogenase 1
8130173	0.1509	0.00363215	4.36	-1.5416	0.277	RAET1L	retinoic acid early transcript 1L
8110289	0.1509	0.00363812	4.36	-1.54327	0.278	NSD1	nuclear receptor binding SET domain protein 1
8116722	0.1509	0.00364666	4.36	-1.54565	0.28	QIQN5815	uncharacterized LOC100129033
8065134	0.1509	0.00364824	-4.36	-1.54609	-0.337
8135734	0.1509	0.00364936	-4.36	-1.5464	-0.255	CPED1	cadherin like and PC-esterase domain containing 1
8109344	0.1513	0.00366193	-4.35	-1.54989	-0.332	GM2A	GM2 ganglioside activator
7904881	0.1515	0.00367638	-4.35	-1.55389	-0.248	PDIA3P1///PDIA3	protein disulfide isomerase family A member 3 pseudogene 1///protein disulfide isomerase family A member 3
8158250	0.1515	0.00367985	-4.35	-1.55485	-0.289	CERCAM	cerebral endothelial cell adhesion molecule
8159521	0.1515	0.00368116	-4.35	-1.55521	-0.344	PTGDS	prostaglandin D2 synthase
7918026	0.1518	0.00370019	-4.35	-1.56045	-0.295	EXTL2	exostosin like glycosyltransferase 2
7958828	0.1518	0.00370294	4.34	-1.56121	0.26	TRAFD1	TRAF-type zinc finger domain containing 1
8081386	0.1518	0.00370852	4.34	-1.56274	0.505	NFKBIZ	NFKB inhibitor zeta
7909271	0.1518	0.00371537	4.34	-1.56461	0.323	IL24	interleukin 24
7896293	0.1518	0.00371823	-4.34	-1.5654	-0.89
8103254	0.1518	0.00371915	-4.34	-1.56565	-0.197	SFRP2	secreted frizzled related protein 2
8167862	0.1518	0.00371953	4.34	-1.56575	0.226	PAGE2B	PAGE family member 2B
7951437	0.1519	0.00372658	4.34	-1.56768	0.44	GUCY1A2	guanylate cyclase 1 soluble subunit alpha 2
7979862	0.1526	0.00374884	4.33	-1.57373	0.37
8020090	0.1528	0.00376012	-4.33	-1.57678	-0.24	TWSG1	twisted gastrulation BMP signaling modulator 1
7948137	0.1528	0.00376251	-4.33	-1.57742	-0.228	OR5M8	olfactory receptor family 5 subfamily M member 8
8024909	0.1531	0.00377446	4.33	-1.58064	0.247	KDM4B	lysine demethylase 4B
8104305	0.1535	0.00379113	4.32	-1.58512	0.272
7895985	0.1535	0.00379769	-4.32	-1.58688	-0.245
8018343	0.1535	0.00379865	4.32	-1.58714	0.206	MIF4GD	MIF4G domain containing
8086028	0.1535	0.00380426	-4.32	-1.58864	-0.214	GLB1	galactosidase beta 1
8017210	0.1537	0.00381759	-4.32	-1.59219	-0.273	LOC653653///AP1S2	adaptor related protein complex 1 sigma 2 subunit pseudogene///adaptor related protein complex 1 sigma 2 subunit
7907156	0.1537	0.0038184	4.32	-1.59241	0.243	XCL1	X-C motif chemokine ligand 1
7912537	0.1541	0.00383414	-4.32	-1.59659	-0.287	DHRS3	dehydrogenase/reductase 3
8113641	0.1541	0.00383649	-4.31	-1.59721	-0.325	CDO1	cysteine dioxygenase type 1
7997765	0.1541	0.00384088	4.31	-1.59837	0.217	ZNF469	zinc finger protein 469
7927964	0.1548	0.00386228	-4.31	-1.60402	-0.272	SRGN	serglycin
8171359	0.1549	0.00387011	-4.31	-1.60608	-0.266	GPM6B	glycoprotein M6B
8066822	0.155	0.00387809	-4.31	-1.60817	-0.341	SULF2	sulfatase 2
8132929	0.1557	0.00389893	-4.3	-1.61362	-0.227	GBAS	glioblastoma amplified sequence
8042270	0.1559	0.00391052	-4.3	-1.61663	-0.224	UGP2	UDP-glucose pyrophosphorylase 2
7935188	0.156	0.00391573	-4.3	-1.61799	-0.326	SORBS1	sorbin and SH3 domain containing 1
8114491	0.1574	0.00395564	4.29	-1.6283	0.249	SLC23A1	solute carrier family 23 member 1
7963786	0.1577	0.00396777	4.29	-1.63141	0.258	ITGA5	integrin subunit alpha 5
8133500	0.1578	0.00397496	4.29	-1.63325	0.342
8077042	0.1584	0.00399962	4.28	-1.63954	0.235	SBF1	SET binding factor 1
8015730	0.1584	0.00400374	4.28	-1.64058	0.304	LINC00671	long intergenic non-protein coding RNA 671
7973084	0.1584	0.0040066	-4.28	-1.64131	-0.333	RNASE4///ANG	ribonuclease A family member 4///angiogenin
8015735	0.1585	0.00402148	4.28	-1.64508	0.336
8056837	0.1585	0.00402351	-4.27	-1.64559	-0.273	GPR155	G protein-coupled receptor 155
7902553	0.1585	0.0040283	4.27	-1.6468	0.464	IFI44	interferon induced protein 44
8170247	0.1585	0.0040329	4.27	-1.64796	0.33	SPANXA2-OT1	SPANXA2 overlapping transcript 1
8094609	0.1585	0.00403658	-4.27	-1.64889	-0.226	FAM114A1	family with sequence similarity 114 member A1
7958565	0.1585	0.00404083	-4.27	-1.64996	-0.381	MVK	mevalonate kinase
8131324	0.1585	0.00404514	4.27	-1.65104	0.285
7919305	0.1585	0.00404791	4.27	-1.65174	0.213	PRKAB2	protein kinase AMP-activated non-catalytic subunit beta 2
8019964	0.1585	0.00405	-4.27	-1.65226	-0.27	ARHGAP28	Rho GTPase activating protein 28
7996761	0.159	0.00407315	-4.26	-1.65806	-0.247	PLA2G15	phospholipase A2 group XV
7979813	0.159	0.00407672	4.26	-1.65895	0.231	ZFP36L1	ZFP36 ring finger protein like 1
8112772	0.159	0.00407704	-4.26	-1.65903	-0.215	AP3B1	adaptor related protein complex 3 beta 1 subunit
8102938	0.1601	0.00411928	-4.26	-1.66951	-0.234	RNF150	ring finger protein 150
8143684	0.1601	0.00412015	-4.26	-1.66973	-0.283	PDIA4	protein disulfide isomerase family A member 4
8121601	0.1601	0.00413347	-4.25	-1.67301	-0.227	FAM26E	family with sequence similarity 26 member E
8026106	0.1601	0.00413546	-4.25	-1.6735	-0.197	CALR	calreticulin
7991047	0.1601	0.00414301	4.25	-1.67535	0.343	LOC100131860	uncharacterized LOC100131860
8044440	0.1601	0.00414331	-4.25	-1.67542	-0.251	FBLN7	fibulin 7
8125234	0.1601	0.00414365	4.25	-1.67551	0.213	TNXB///TNXA	tenascin XB///tenascin XA (pseudogene)
8055992	0.1601	0.00414567	-4.25	-1.676	-0.235	ACVR1C	activin A receptor type 1C
7894038	0.1602	0.00415224	-4.25	-1.67761	-0.892
7992865	0.1604	0.00416209	-4.25	-1.68002	-0.599	OR1F2P	olfactory receptor family 1 subfamily F member 2 pseudogene
8060344	0.1605	0.00416825	4.25	-1.68153	0.356	TRIB3	tribbles pseudokinase 3
8171311	0.1613	0.00419514	-4.24	-1.68807	-0.431
7895182	0.1614	0.00420307	4.24	-1.68999	0.286
7905329	0.1615	0.00420922	-4.24	-1.69148	-0.272	MLLT11	myeloid/lymphoid or mixed-lineage leukemia; translocated to, 11
7956443	0.1623	0.00423641	4.23	-1.69802	0.228	MARS	methionyl-tRNA synthetase
7959850	0.1624	0.00424232	4.23	-1.69944	0.284	FZD10	frizzled class receptor 10
8157605	0.1625	0.00425052	-4.23	-1.70141	-0.401
7895399	0.1626	0.0042585	-4.23	-1.70332	-0.635
7983335	0.1631	0.00427699	4.22	-1.70772	0.237	CTDSPL2	CTD small phosphatase like 2
7947027	0.1631	0.00428223	-4.22	-1.70897	-0.246	UEVLD	UEV and lactate/malate dehyrogenase domains
7988838	0.1633	0.00429274	-4.22	-1.71146	-0.215	LEO1	LEO1 homolog, Paf1/RNA polymerase II complex component
8132998	0.1633	0.00429527	-4.22	-1.71206	-0.395
8014633	0.1638	0.00431555	4.22	-1.71685	0.303	TBC1D3I///TBC1D3E///LOC101060389///TBC1D3L///TBC1D3K///TBC1D3G///TBC1D3H///TBC1D3///TBC1D3P2///TBC1D3C///TBC1D3B///TBC1D3F	TBC1 domain family member 3I///TBC1 domain family member 3E///TBC1 domain family member-like///TBC1 domain family member 3L///TBC1 domain family member 3K///TBC1 domain family member 3G///TBC1 domain family member 3H///TBC1 domain family member 3///TBC1 domain family member 3 pseudogene 2///TBC1 domain family member 3C///TBC1 domain family member 3B///TBC1 domain family member 3F
8037657	0.1638	0.00431979	-4.22	-1.71785	-0.25	DMPK	dystrophia myotonica protein kinase
8117128	0.1638	0.00432451	-4.21	-1.71896	-0.248	E2F3	E2F transcription factor 3
8092741	0.164	0.00433456	-4.21	-1.72132	-0.384	UTS2B	urotensin 2B
7922309	0.1646	0.00435401	-4.21	-1.72588	-0.244	VAMP4	vesicle associated membrane protein 4
8043036	0.1647	0.00436803	-4.21	-1.72915	-0.26	LOC1720///DHFR	dihydrofolate reductase pseudogene///dihydrofolate reductase
8036787	0.1647	0.00436811	4.21	-1.72917	0.305	FCGBP	Fc fragment of IgG binding protein
7908481	0.1648	0.00437412	-4.21	-1.73057	-0.235	CFHR3	complement factor H related 3
7971937	0.165	0.00438862	4.2	-1.73393	0.195	KLHL1	kelch like family member 1
8030991	0.165	0.00439327	-4.2	-1.73501	-0.195	TPM3P9	tropomyosin 3 pseudogene 9
8007446	0.165	0.00439432	4.2	-1.73525	0.218	IFI35	interferon induced protein 35
8038981	0.1652	0.00440594	-4.2	-1.73794	-0.33	ZNF611	zinc finger protein 611
8045453	0.1653	0.004414	-4.2	-1.7398	-0.227	MIR128-1	microRNA 128-1
7932608	0.1655	0.00442346	-4.2	-1.74198	-0.265
7990830	0.1655	0.00442831	-4.2	-1.74309	-0.223	MESDC2	mesoderm development candidate 2
8020139	0.1659	0.00444618	-4.19	-1.74719	-0.454
7949796	0.1659	0.00444831	4.19	-1.74768	0.206	GPR152	G protein-coupled receptor 152
7946661	0.1662	0.00446139	-4.19	-1.75066	-0.205	DKK3	dickkopf WNT signaling pathway inhibitor 3
7953291	0.1663	0.0044733	-4.19	-1.75338	-0.315	CD9	CD9 molecule
8175217	0.1663	0.00447614	-4.19	-1.75402	-0.394	GPC4	glypican 4
7979204	0.1664	0.0044824	4.19	-1.75545	0.202	FERMT2	fermitin family member 2
7892953	0.1664	0.00448905	-4.18	-1.75696	-0.238
8042830	0.1674	0.00452427	4.18	-1.76491	0.217	MTHFD2	methylenetetrahydrofolate dehydrogenase (NADP+ dependent) 2, methenyltetrahydrofolate cyclohydrolase
7894167	0.1674	0.00453034	4.18	-1.76627	0.673
8107594	0.1674	0.00453123	-4.18	-1.76647	-0.254	SNCAIP	synuclein alpha interacting protein
7917037	0.1674	0.00453855	-4.17	-1.76812	-0.285	CRYZ	crystallin zeta
8168146	0.1674	0.00453875	-4.17	-1.76816	-0.249	KIF4A	kinesin family member 4A
8152289	0.1674	0.00454393	4.17	-1.76932	0.283
8019622	0.1674	0.00455955	-4.17	-1.77281	-0.306	TMEM106A	transmembrane protein 106A
7951284	0.1674	0.00457077	4.17	-1.77531	0.336	MMP3	matrix metallopeptidase 3
7990345	0.1674	0.00457164	-4.17	-1.77551	-0.216	SEMA7A	semaphorin 7A (John Milton Hagen blood group)
7909400	0.1674	0.00457246	-4.17	-1.77569	-0.215	CD46	CD46 molecule
8120279	0.1674	0.00457598	-4.17	-1.77647	-0.235	LRRC1	leucine rich repeat containing 1
7931079	0.1674	0.00457605	-4.17	-1.77649	-0.234
7956423	0.1677	0.00458899	4.17	-1.77936	0.276	INHBC	inhibin beta C subunit
7983306	0.1677	0.00459293	-4.17	-1.78023	-0.291	WDR76	WD repeat domain 76
8120943	0.1684	0.00462739	-4.16	-1.78784	-0.189	CYB5R4	cytochrome b5 reductase 4
7894160	0.1684	0.00463491	-4.16	-1.78949	-0.319
7940147	0.1684	0.00463679	-4.16	-1.78991	-0.406	FAM111B	family with sequence similarity 111 member B
8032157	0.1684	0.0046381	4.16	-1.7902	0.269	SBNO2	strawberry notch homolog 2
7973918	0.1684	0.00463831	-4.16	-1.79024	-0.335	FAM177A1	family with sequence similarity 177 member A1
8163892	0.1703	0.00469501	-4.15	-1.80261	-0.241	GSN-AS1	GSN antisense RNA 1
8141342	0.1705	0.00470607	4.15	-1.805	0.283	CYP3A7-CYP3A51P///CYP3A7	CYP3A7-CYP3A51P readthrough///cytochrome P450 family 3 subfamily A member 7
8109585	0.1711	0.00472661	4.14	-1.80944	0.339	LSM11///LSM11	LSM11, U7 small nuclear RNA associated///LSM11, U7 small nuclear RNA associated
8116908	0.1714	0.00475526	4.14	-1.81559	0.263
8095736	0.1714	0.00475538	4.14	-1.81561	0.33	AREG	amphiregulin
8111153	0.1714	0.00475553	-4.14	-1.81565	-0.222	MYO10	myosin X
7978644	0.1714	0.00475684	4.14	-1.81593	0.401	NFKBIA	NFKB inhibitor alpha
8159220	0.1715	0.0047654	-4.13	-1.81776	-0.207	OLFM1	olfactomedin 1
7919984	0.1716	0.00477698	-4.13	-1.82023	-0.369	SELENBP1	selenium binding protein 1
8147756	0.1716	0.00478495	-4.13	-1.82193	-0.289	BAALC	brain and acute leukemia, cytoplasmic
8021081	0.1716	0.00478604	-4.13	-1.82216	-0.401	SLC14A1	solute carrier family 14 member 1 (Kidd blood group)
8142415	0.1716	0.0047891	4.13	-1.82281	0.192	BMT2	base methyltransferase of 25S rRNA 2 homolog
8013307	0.172	0.00480886	4.13	-1.827	0.248	FOXO3B///FOXO3	forkhead box O3B pseudogene///forkhead box O3
7957478	0.172	0.0048127	4.13	-1.82781	0.2	TMTC3	transmembrane and tetratricopeptide repeat containing 3
7931226	0.172	0.00482199	4.13	-1.82977	0.252	ZRANB1	zinc finger RANBP2-type containing 1
8040278	0.172	0.00483004	-4.12	-1.83147	-0.248	PQLC3	PQ loop repeat containing 3
7895347	0.172	0.00483058	-4.12	-1.83159	-0.425
7938561	0.172	0.00483734	-4.12	-1.83301	-0.311
8058182	0.172	0.00484059	4.12	-1.83369	0.187	FAM126B	family with sequence similarity 126 member B
8162117	0.172	0.00484068	-4.12	-1.83371	-0.208	GOLM1	golgi membrane protein 1
8134339	0.1722	0.00485115	-4.12	-1.83591	-0.292	PEG10	paternally expressed 10
8140556	0.1723	0.00487364	4.12	-1.84062	0.298	HGF	hepatocyte growth factor
8021181	0.1723	0.00487912	4.12	-1.84177	0.207	SCARNA17	small Cajal body-specific RNA 17
7894825	0.1723	0.00488898	4.11	-1.84382	0.361
8112881	0.1723	0.00489152	-4.11	-1.84435	-0.215
8150818	0.1723	0.00489244	4.11	-1.84454	0.22	TCEA1	transcription elongation factor A1
8007483	0.1723	0.00489454	-4.11	-1.84498	-0.297	TMEM106A	transmembrane protein 106A
8150687	0.1723	0.00489643	4.11	-1.84537	0.342
7944667	0.1723	0.00490572	4.11	-1.8473	0.207	SORL1	sortilin related receptor 1
7895207	0.1723	0.00490805	4.11	-1.84778	0.862
7989193	0.1723	0.00491006	4.11	-1.8482	0.534
7911213	0.1723	0.00491084	-4.11	-1.84836	-0.262
7995336	0.1726	0.00492601	4.11	-1.8515	0.274
8102594	0.1726	0.00493187	4.11	-1.85271	0.222	TNIP3	TNFAIP3 interacting protein 3
8091678	0.1726	0.00493451	-4.11	-1.85326	-0.383	VEPH1	ventricular zone expressed PH domain containing 1
7915286	0.1727	0.00494243	4.1	-1.85489	0.198	PPT1	palmitoyl-protein thioesterase 1
8040034	0.1727	0.00494732	-4.1	-1.8559	-0.266
7893695	0.1731	0.00496541	-4.1	-1.85962	-0.387
7938225	0.1731	0.00496927	-4.1	-1.86041	-0.223	OLFML1	olfactomedin like 1
8006433	0.1731	0.00498377	4.1	-1.86337	0.419	CCL2///CCL2	C-C motif chemokine ligand 2///C-C motif chemokine ligand 2
8165858	0.1731	0.00498445	-4.1	-1.86351	-0.29
7963575	0.1731	0.00499044	-4.1	-1.86473	-0.312	EIF4B	eukaryotic translation initiation factor 4B
8121525	0.1731	0.0049912	4.1	-1.86489	0.29	MFSD4B	major facilitator superfamily domain containing 4B
7920271	0.1732	0.00500929	-4.09	-1.86857	-0.219	S100A4	S100 calcium binding protein A4
8046833	0.1732	0.00501265	-4.09	-1.86926	-0.248	FSIP2	fibrous sheath interacting protein 2
8062864	0.1732	0.00501757	4.09	-1.87026	0.259	WISP2	WNT1 inducible signaling pathway protein 2
7892808	0.1732	0.00502072	4.09	-1.87089	0.231
8143040	0.1732	0.00502073	-4.09	-1.8709	-0.28	SLC35B4	solute carrier family 35 member B4
7894963	0.1732	0.00502482	4.09	-1.87173	0.392
8018082	0.1733	0.00503703	-4.09	-1.8742	-0.226	SLC39A11	solute carrier family 39 member 11
8169541	0.1733	0.00505	4.09	-1.87682	0.203	DOCK11	dedicator of cytokinesis 11
8143534	0.1733	0.00505235	4.09	-1.87729	0.242	KEL	Kell blood group, metallo-endopeptidase
8091648	0.1733	0.00505284	-4.09	-1.87739	-0.191	SSR3	signal sequence receptor subunit 3
8079198	0.1733	0.00505284	-4.09	-1.87739	-0.381	ZNF660	zinc finger protein 660
7905154	0.1736	0.00506801	-4.08	-1.88044	-0.218	CIART	circadian associated repressor of transcription
7945829	0.1737	0.00507533	4.08	-1.88191	0.419
7957126	0.1744	0.00510104	-4.08	-1.88706	-0.229	KCNMB4	potassium calcium-activated channel subfamily M regulatory beta subunit 4
8168749	0.1748	0.00511827	-4.08	-1.89049	-0.319	SRPX2	sushi repeat containing protein, X-linked 2
8014376	0.1752	0.00513753	4.07	-1.89432	0.251	TBC1D3I///TBC1D3E///LOC101060389///TBC1D3L///TBC1D3K///TBC1D3G///TBC1D3H///TBC1D3///TBC1D3P2///TBC1D3C///TBC1D3B///TBC1D3F	TBC1 domain family member 3I///TBC1 domain family member 3E///TBC1 domain family member-like///TBC1 domain family member 3L///TBC1 domain family member 3K///TBC1 domain family member 3G///TBC1 domain family member 3H///TBC1 domain family member 3///TBC1 domain family member 3 pseudogene 2///TBC1 domain family member 3C///TBC1 domain family member 3B///TBC1 domain family member 3F
7893545	0.1752	0.00514331	-4.07	-1.89546	-0.344
8163202	0.1752	0.00514809	-4.07	-1.89641	-0.249	SVEP1///SVEP1	sushi, von Willebrand factor type A, EGF and pentraxin domain containing 1///sushi, von Willebrand factor type A, EGF and pentraxin domain containing 1
8035855	0.1752	0.00515074	-4.07	-1.89693	-0.227	ZNF681	zinc finger protein 681
8169361	0.1754	0.00516138	-4.07	-1.89903	-0.416
8026047	0.1755	0.00517118	4.07	-1.90097	0.33	JUNB	JunB proto-oncogene, AP-1 transcription factor subunit
8122222	0.1755	0.00517489	-4.07	-1.9017	-0.266	PDE7B	phosphodiesterase 7B
8048381	0.1768	0.00522302	4.06	-1.91112	0.327	STK36	serine/threonine kinase 36
8154785	0.1768	0.00522574	-4.06	-1.91165	-0.267	CHMP5	charged multivesicular body protein 5
7983274	0.177	0.00523493	-4.06	-1.91345	-0.237	PDIA3P1///PDIA3	protein disulfide isomerase family A member 3 pseudogene 1///protein disulfide isomerase family A member 3
8163086	0.1771	0.0052469	-4.06	-1.91577	-0.193	TMEM245	transmembrane protein 245
7923562	0.1771	0.00524976	4.06	-1.91633	0.27	CHIT1	chitinase 1
7896160	0.1772	0.0052574	-4.05	-1.91781	-0.24
8155930	0.1773	0.00526478	-4.05	-1.91924	-0.256	GCNT1	glucosaminyl (N-acetyl) transferase 1, core 2
7942679	0.178	0.00529197	-4.05	-1.92448	-0.214	ACER3	alkaline ceramidase 3
8109843	0.1783	0.0053055	-4.05	-1.92708	-0.328	DOCK2	dedicator of cytokinesis 2
7920737	0.1786	0.00532175	4.04	-1.9302	0.217	CLK2	CDC like kinase 2
8161446	0.1793	0.00534627	4.04	-1.93488	0.219	FAM27E2///FAM27E3	family with sequence similarity 27 member E2///family with sequence similarity 27 member E3
8036557	0.1793	0.00535109	-4.04	-1.9358	-0.292
7966035	0.1795	0.00536496	-4.04	-1.93844	-0.226	CKAP4	cytoskeleton associated protein 4
7894016	0.18	0.00538537	4.03	-1.9423	0.521
8044333	0.1803	0.00540454	4.03	-1.94592	0.195	LIMS4///LIMS3-LOC440895///LIMS3///LIMS1	LIM zinc finger domain containing 4///LIMS3-LOC440895 readthrough///LIM zinc finger domain containing 3///LIM zinc finger domain containing 1
8054519	0.1803	0.00540454	4.03	-1.94592	0.195	LIMS4///LIMS3-LOC440895///LIMS3///LIMS1	LIM zinc finger domain containing 4///LIMS3-LOC440895 readthrough///LIM zinc finger domain containing 3///LIM zinc finger domain containing 1
8130556	0.1805	0.00541654	4.03	-1.94818	0.252	SOD2	superoxide dismutase 2, mitochondrial
8104079	0.1805	0.00542122	-4.03	-1.94906	-0.222	FAT1	FAT atypical cadherin 1
7904361	0.1806	0.00543516	4.03	-1.95168	0.368	FAM46C	family with sequence similarity 46 member C
7974793	0.1806	0.00543723	4.03	-1.95207	0.206	SIX6	SIX homeobox 6
8161499	0.1806	0.00544071	4.03	-1.95272	0.216	FAM27E2///FAM27E3	family with sequence similarity 27 member E2///family with sequence similarity 27 member E3
7944911	0.181	0.00546062	-4.02	-1.95644	-0.205	HEPN1	hepatocellular carcinoma, down-regulated 1
8024089	0.181	0.00546522	4.02	-1.9573	0.393	WDR18	WD repeat domain 18
7901804	0.181	0.00548024	-4.02	-1.96009	-0.203	PATJ	PATJ, crumbs cell polarity complex component
7905220	0.181	0.00548216	-4.02	-1.96045	-0.304	ECM1	extracellular matrix protein 1
8042211	0.181	0.00548417	-4.02	-1.96082	-0.243	B3GNT2	UDP-GlcNAc:betaGal beta-1,3-N-acetylglucosaminyltransferase 2
7910022	0.181	0.00548458	-4.02	-1.9609	-0.304	CNIH3	cornichon family AMPA receptor auxiliary protein 3
8171879	0.1816	0.00550728	-4.02	-1.96511	-0.211
8139087	0.1816	0.00551825	-4.02	-1.96714	-0.271	SFRP4	secreted frizzled related protein 4
8040792	0.1816	0.00551941	-4.02	-1.96735	-0.279	EMILIN1	elastin microfibril interfacer 1
7995448	0.1816	0.00552862	-4.01	-1.96905	-0.215	CNEP1R1	CTD nuclear envelope phosphatase 1 regulatory subunit 1
8180346	0.1816	0.00552934	4.01	-1.96918	0.312	GPX1	glutathione peroxidase 1
8117572	0.1816	0.00554078	-4.01	-1.97129	-0.202	ZNF391	zinc finger protein 391
8131539	0.1816	0.00554387	-4.01	-1.97185	-0.221	TMEM106B	transmembrane protein 106B
7903393	0.1816	0.00554656	4.01	-1.97235	0.231	S1PR1	sphingosine-1-phosphate receptor 1
7951545	0.1817	0.00556429	-4.01	-1.9756	-0.443	EXPH5	exophilin 5
7893186	0.1817	0.00556444	4.01	-1.97563	0.593
8005638	0.1817	0.005566	4.01	-1.97591	0.208	ALDH3A2	aldehyde dehydrogenase 3 family member A2
7907680	0.1817	0.00557106	-4.01	-1.97684	-0.253	FAM20B	family with sequence similarity 20 member B
8096361	0.1819	0.00558891	4	-1.9801	0.506	HERC5	HECT and RLD domain containing E3 ubiquitin protein ligase 5
7921868	0.1819	0.00558922	-4	-1.98015	-0.249	FCGR3A	Fc fragment of IgG receptor IIIa
8068713	0.1821	0.00560069	4	-1.98224	0.513	MX1	MX dynamin like GTPase 1
8041820	0.1822	0.00561353	4	-1.98458	0.184	SOCS5	suppressor of cytokine signaling 5
7916898	0.1822	0.00561618	-4	-1.98506	-0.317	DEPDC1	DEP domain containing 1
8061064	0.1822	0.00561999	-4	-1.98575	-0.183
8151890	0.1834	0.00566327	3.99	-1.99356	0.265	TP53INP1	tumor protein p53 inducible nuclear protein 1
7983228	0.1836	0.0056851	-3.99	-1.99748	-0.26	MAP1A	microtubule associated protein 1A
8097955	0.1836	0.00568883	-3.99	-1.99815	-0.519
8040080	0.1836	0.00569129	3.99	-1.99859	0.624	RSAD2	radical S-adenosyl methionine domain containing 2
7938629	0.1836	0.00569198	-3.99	-1.99872	-0.284	PDE3B	phosphodiesterase 3B
8162502	0.1836	0.00571008	3.99	-2.00195	0.224	FBP1	fructose-bisphosphatase 1
7974404	0.1836	0.00571055	-3.99	-2.00203	-0.365	CDKN3	cyclin dependent kinase inhibitor 3
8157362	0.1836	0.00571114	-3.99	-2.00214	-0.184	ZNF618	zinc finger protein 618
8055486	0.1836	0.00571383	-3.99	-2.00262	-0.433
7915609	0.1838	0.00572959	3.98	-2.00543	0.238	TCTEX1D4	Tctex1 domain containing 4
8101207	0.1838	0.00573131	3.98	-2.00573	0.214	SOWAHB	sosondowah ankyrin repeat domain family member B
8167758	0.1838	0.00573541	-3.98	-2.00646	-0.23	GPR173	G protein-coupled receptor 173
8109350	0.1838	0.00574586	3.98	-2.00832	0.236	SLC36A1	solute carrier family 36 member 1
8012953	0.1838	0.00576545	3.98	-2.01178	0.242	TRIM16	tripartite motif containing 16
7967287	0.1838	0.00576727	3.98	-2.01211	0.26	ZCCHC8	zinc finger CCHC-type containing 8
7987145	0.1838	0.00576728	-3.98	-2.01211	-0.278	FMN1	formin 1
7966760	0.1838	0.00577234	3.98	-2.013	0.195	FBXO21	F-box protein 21
8102877	0.1838	0.00578026	3.98	-2.0144	0.261	CLGN	calmegin
7914550	0.1838	0.0057806	-3.98	-2.01446	-0.282	ZBTB8OS	zinc finger and BTB domain containing 8 opposite strand
8014487	0.1838	0.00578152	-3.98	-2.01462	-0.211	ACACA	acetyl-CoA carboxylase alpha
7911730	0.1838	0.00578566	3.98	-2.01535	0.193	PANK4	pantothenate kinase 4
8113050	0.1838	0.00579104	-3.98	-2.0163	-0.267	CETN3	centrin 3
7894996	0.1842	0.00581018	3.97	-2.01966	0.594
7921033	0.1842	0.005815	-3.97	-2.0205	-0.247	IQGAP3	IQ motif containing GTPase activating protein 3
7939024	0.1847	0.00583701	-3.97	-2.02435	-0.396	ANO3	anoctamin 3
8147000	0.1857	0.00587255	-3.97	-2.03054	-0.282	ZFHX4	zinc finger homeobox 4
7975694	0.186	0.00588807	3.96	-2.03323	0.27
8025612	0.1864	0.00590685	3.96	-2.03647	0.242	ICAM4	intercellular adhesion molecule 4 (Landsteiner-Wiener blood group)
8140814	0.1864	0.00591311	-3.96	-2.03755	-0.205	SLC25A40	solute carrier family 25 member 40
8139816	0.1868	0.00592976	-3.96	-2.04042	-0.394
8086607	0.1882	0.00597907	3.95	-2.04886	0.367	LTF	lactotransferrin
8067183	0.1885	0.00599596	-3.95	-2.05173	-0.199
8101916	0.1885	0.00600771	3.95	-2.05373	0.317	TRMT10A	tRNA methyltransferase 10A
8025973	0.1885	0.00600957	-3.95	-2.05404	-0.26	ZNF700	zinc finger protein 700
8085689	0.1885	0.00601103	-3.95	-2.05429	-0.199	TBC1D5	TBC1 domain family member 5
8050089	0.1892	0.00603994	-3.94	-2.05918	-0.192	TMSB4XP2	thymosin beta 4, X-linked pseudogene 2
8029465	0.1895	0.00605997	3.94	-2.06255	0.262	BCL3	B-cell CLL/lymphoma 3
8061666	0.1895	0.00606325	-3.94	-2.06311	-0.252
8071559	0.1895	0.00606604	-3.94	-2.06357	-0.246	SDF2L1	stromal cell derived factor 2 like 1
7993195	0.1909	0.0061162	3.93	-2.07197	0.223	CIITA	class II major histocompatibility complex transactivator
8161171	0.1909	0.00612853	-3.93	-2.07402	-0.224
8172028	0.1909	0.00612985	-3.93	-2.07424	-0.199
7974882	0.1909	0.00613573	3.93	-2.07522	0.251	SYT16	synaptotagmin 16
8147687	0.1909	0.00616054	-3.93	-2.07933	-0.454
8030092	0.1909	0.00616153	3.93	-2.07949	0.247	SEC1P	secretory blood group 1, pseudogene
8042283	0.1909	0.00616487	-3.93	-2.08005	-0.228	LGALSL///LGALSL	galectin like///galectin like
8016215	0.1909	0.00617724	3.92	-2.08209	0.209	ARHGAP27	Rho GTPase activating protein 27
7948397	0.1909	0.00618678	3.92	-2.08366	0.353
7896744	0.1909	0.00619441	-3.92	-2.08492	-0.277	OR4F29///OR4F21///OR4F16///OR4F3	olfactory receptor family 4 subfamily F member 29///olfactory receptor family 4 subfamily F member 21///olfactory receptor family 4 subfamily F member 16///olfactory receptor family 4 subfamily F member 3
7911345	0.1909	0.00619441	-3.92	-2.08492	-0.277	OR4F29///OR4F21///OR4F16///OR4F3	olfactory receptor family 4 subfamily F member 29///olfactory receptor family 4 subfamily F member 21///olfactory receptor family 4 subfamily F member 16///olfactory receptor family 4 subfamily F member 3
8110672	0.1909	0.00619441	-3.92	-2.08492	-0.277	OR4F29///OR4F21///OR4F16///OR4F3	olfactory receptor family 4 subfamily F member 29///olfactory receptor family 4 subfamily F member 21///olfactory receptor family 4 subfamily F member 16///olfactory receptor family 4 subfamily F member 3
7985809	0.1909	0.00619874	-3.92	-2.08563	-0.195	ABHD2	abhydrolase domain containing 2
8058258	0.1909	0.00619932	-3.92	-2.08573	-0.212	TMEM237	transmembrane protein 237
7906852	0.1909	0.00619955	-3.92	-2.08576	-0.245	UHMK1	U2AF homology motif (UHM) kinase 1
8029375	0.1909	0.00620598	3.92	-2.08682	0.238
7965918	0.1909	0.0062082	-3.92	-2.08718	-0.284	NT5DC3	5'-nucleotidase domain containing 3
7947110	0.1915	0.00623281	-3.92	-2.09122	-0.33	E2F8	E2F transcription factor 8
8124280	0.1916	0.00624701	-3.92	-2.09354	-0.2	FAM65B	family with sequence similarity 65 member B
8009243	0.1916	0.00624932	-3.92	-2.09391	-0.32	MILR1///MILR1	mast cell immunoglobulin like receptor 1///mast cell immunoglobulin like receptor 1
7955721	0.1919	0.0062657	3.91	-2.09658	0.229	ZNF740	zinc finger protein 740
8037005	0.1919	0.00627184	-3.91	-2.09758	-0.217	TGFB1	transforming growth factor beta 1
7965206	0.1919	0.00627497	3.91	-2.09809	0.344	SLC6A15	solute carrier family 6 member 15
7892861	0.1919	0.00628049	-3.91	-2.09898	-0.226
7896376	0.1919	0.00629405	3.91	-2.10118	0.299
7892728	0.1919	0.00629421	-3.91	-2.10121	-0.557
7977933	0.1919	0.00629767	-3.91	-2.10177	-0.203	SLC7A8	solute carrier family 7 member 8
7893738	0.1923	0.00632011	-3.91	-2.10539	-0.318
8072413	0.1923	0.00632313	-3.91	-2.10588	-0.313	SMTN	smoothelin
7894183	0.1926	0.00635773	3.9	-2.11144	0.643
7939329	0.1926	0.00636205	3.9	-2.11213	0.211	PDHX	pyruvate dehydrogenase complex component X
8150962	0.1926	0.00636275	3.9	-2.11225	0.206	TOX	thymocyte selection associated high mobility group box
7894706	0.1926	0.00636653	-3.9	-2.11285	-0.678
8022747	0.1926	0.00636938	-3.9	-2.11331	-0.385	B4GALT6	beta-1,4-galactosyltransferase 6
8090591	0.1926	0.00637411	-3.9	-2.11407	-0.25	PLXND1	plexin D1
8078600	0.1926	0.00637718	3.9	-2.11456	0.212	TCEA1	transcription elongation factor A1
7958253	0.1926	0.00638053	-3.9	-2.11509	-0.183	C12orf75	chromosome 12 open reading frame 75
7925525	0.1926	0.00639436	-3.9	-2.1173	-0.291	CEP170	centrosomal protein 170
8104234	0.1926	0.0063977	-3.9	-2.11783	-0.204	TRIP13	thyroid hormone receptor interactor 13
8037991	0.1926	0.00639899	-3.9	-2.11804	-0.258	LIG1	DNA ligase 1
7912994	0.193	0.00641739	3.89	-2.12096	0.253	IFFO2	intermediate filament family orphan 2
7940175	0.1936	0.00644134	3.89	-2.12476	0.21	OR4D6	olfactory receptor family 4 subfamily D member 6
8039491	0.1949	0.00649121	-3.88	-2.13262	-0.229	UBE2S	ubiquitin conjugating enzyme E2 S
8141206	0.195	0.00650624	-3.88	-2.13498	-0.253	BAIAP2L1	BAI1 associated protein 2 like 1
8022283	0.195	0.00651155	-3.88	-2.13581	-0.224	PIEZO2	piezo type mechanosensitive ion channel component 2
8148040	0.195	0.00651395	3.88	-2.13619	0.367	MAL2	mal, T-cell differentiation protein 2 (gene/pseudogene)
7913918	0.1953	0.00652743	3.88	-2.13829	0.307	UBXN11	UBX domain protein 11
8141150	0.1953	0.00653402	3.88	-2.13932	0.278	ASNS	asparagine synthetase (glutamine-hydrolyzing)
8113083	0.1959	0.00655944	-3.88	-2.14328	-0.224	FAM172A	family with sequence similarity 172 member A
7914282	0.196	0.00657351	-3.87	-2.14547	-0.202	SDC3	syndecan 3
8006005	0.196	0.00657698	3.87	-2.146	0.213	PIPOX	pipecolic acid and sarcosine oxidase
7925954	0.196	0.00658508	-3.87	-2.14726	-0.217	NET1	neuroepithelial cell transforming 1
7900792	0.196	0.00658577	-3.87	-2.14736	-0.221	PTPRF	protein tyrosine phosphatase, receptor type F
8161044	0.196	0.006592	-3.87	-2.14833	-0.309	TPM2	tropomyosin 2 (beta)
8094574	0.1964	0.00661645	-3.87	-2.1521	-0.199	TBC1D1	TBC1 domain family member 1
8115327	0.1964	0.00661758	3.87	-2.15228	0.175	SPARC	secreted protein acidic and cysteine rich
8110362	0.1964	0.00662552	3.87	-2.1535	0.222	GRK6	G protein-coupled receptor kinase 6
8082597	0.1965	0.00663711	-3.87	-2.15528	-0.221	COL6A6	collagen type VI alpha 6 chain
8053388	0.1965	0.00663924	-3.87	-2.15561	-0.198	TGOLN2	trans-golgi network protein 2
8006409	0.1966	0.00664791	3.87	-2.15694	0.221	CDK5R1	cyclin dependent kinase 5 regulatory subunit 1
7946089	0.1966	0.00665531	-3.87	-2.15807	-0.253	TRIM5	tripartite motif containing 5
7945394	0.1981	0.00672796	3.86	-2.16914	0.318	ANO9	anoctamin 9
8067985	0.1981	0.00672875	3.86	-2.16926	0.252	NCAM2	neural cell adhesion molecule 2
7969114	0.1981	0.006731	3.86	-2.1696	0.199	SETDB2	SET domain bifurcated 2
7961365	0.1981	0.0067321	-3.86	-2.16977	-0.197	MANSC1	MANSC domain containing 1
7936809	0.1981	0.00674769	-3.85	-2.17212	-0.19	FAM24B-CUZD1///FAM24B	FAM24B-CUZD1 readthrough///family with sequence similarity 24 member B
8098041	0.1981	0.00674909	-3.85	-2.17234	-0.312	TMEM144	transmembrane protein 144
7951422	0.1981	0.0067509	-3.85	-2.17261	-0.21	MSANTD4	Myb/SANT DNA binding domain containing 4 with coiled-coils
8124385	0.1981	0.00675395	3.85	-2.17307	0.343	HIST1H4B	histone cluster 1, H4b
7974920	0.1982	0.0067605	-3.85	-2.17406	-0.348	SYNE2	spectrin repeat containing nuclear envelope protein 2
7958913	0.1982	0.00677152	3.85	-2.17572	0.488	OAS2	2'-5'-oligoadenylate synthetase 2
8165462	0.1982	0.006774	3.85	-2.17609	0.184	ANAPC2	anaphase promoting complex subunit 2
8137118	0.1982	0.00678906	3.85	-2.17835	0.227	ZNF783///LOC155060	zinc finger family member 783///AI894139 pseudogene
7895238	0.1982	0.00679395	-3.85	-2.17909	-0.191
8171205	0.1982	0.00679528	-3.85	-2.17929	-0.317	NLGN4X	neuroligin 4, X-linked
7967641	0.1982	0.00681274	3.85	-2.1819	0.26	TMEM132D	transmembrane protein 132D
8129783	0.1982	0.00681474	3.85	-2.1822	0.23	MAP7	microtubule associated protein 7
7968800	0.1982	0.00681614	-3.85	-2.18241	-0.242	DGKH	diacylglycerol kinase eta
8077528	0.1982	0.00682112	3.85	-2.18316	0.208	SETD5	SET domain containing 5
8078134	0.1982	0.00682261	3.85	-2.18338	0.674
7927710	0.1983	0.00683475	-3.84	-2.18519	-0.262	CDK1	cyclin dependent kinase 1
8092053	0.1983	0.00683617	-3.84	-2.1854	-0.307	SLC7A14	solute carrier family 7 member 14
7939950	0.1984	0.00684518	3.84	-2.18675	0.226	OR5D16	olfactory receptor family 5 subfamily D member 16
7923426	0.1989	0.0068735	-3.84	-2.19096	-0.275	UBE2T	ubiquitin conjugating enzyme E2 T
8027448	0.1989	0.00687786	-3.84	-2.1916	-0.238	DPY19L3	dpy-19 like 3 (C. elegans)
8009759	0.1989	0.00688208	-3.84	-2.19223	-0.387
7953284	0.1989	0.00689234	-3.84	-2.19375	-0.24	NTF3	neurotrophin 3
8074364	0.1989	0.00689242	3.84	-2.19376	0.325	DGCR14	DiGeorge syndrome critical region gene 14
8125850	0.2007	0.00696253	3.83	-2.20408	0.196	C6orf106	chromosome 6 open reading frame 106
8043902	0.2011	0.00698108	-3.83	-2.20679	-0.345	PDCL3	phosducin like 3
7963946	0.2012	0.00699536	-3.83	-2.20887	-0.212	MMP19	matrix metallopeptidase 19
8115673	0.2012	0.00699688	3.83	-2.20909	0.284
8141872	0.2014	0.00700999	-3.82	-2.211	-0.384	NAPEPLD	N-acyl phosphatidylethanolamine phospholipase D
7895713	0.2015	0.00702332	3.82	-2.21294	1.11
7936762	0.2015	0.00702698	3.82	-2.21347	0.182	ATE1	arginyltransferase 1
7965359	0.2015	0.00703088	3.82	-2.21404	0.214	ATP2B1	ATPase plasma membrane Ca2+ transporting 1
7894423	0.2017	0.00704664	-3.82	-2.21632	-0.49
7917599	0.2021	0.00706413	3.82	-2.21885	0.212	BARHL2	BarH like homeobox 2
8016878	0.2021	0.00707436	3.82	-2.22032	0.188	CUEDC1	CUE domain containing 1
7964592	0.2021	0.00708316	-3.82	-2.22159	-0.204	MIR26A2	microRNA 26a-2
8063313	0.2021	0.00708498	-3.82	-2.22185	-0.201
7923534	0.2023	0.00709676	3.81	-2.22354	0.189	MYBPH	myosin binding protein H
7894867	0.2024	0.00710539	-3.81	-2.22478	-1.14
7976496	0.2028	0.00712475	-3.81	-2.22756	-0.251	SERPINA3	serpin family A member 3
8026339	0.2031	0.00715333	-3.81	-2.23164	-0.277	SNRPG	small nuclear ribonucleoprotein polypeptide G
8121886	0.2031	0.0071626	3.81	-2.23296	0.253	HINT3	histidine triad nucleotide binding protein 3
7894176	0.2031	0.00716668	3.81	-2.23354	0.363
8169365	0.2031	0.0071674	3.81	-2.23364	0.275	TMEM164	transmembrane protein 164
7932254	0.2031	0.0071706	-3.81	-2.2341	-0.411	ITGA8	integrin subunit alpha 8
8150908	0.2031	0.00717577	-3.81	-2.23483	-0.201	IMPAD1	inositol monophosphatase domain containing 1
8073858	0.2031	0.00718873	-3.8	-2.23667	-0.182	GTSE1	G2 and S-phase expressed 1
7958842	0.2031	0.00719337	-3.8	-2.23733	-0.819
8061447	0.2031	0.00720086	3.8	-2.23839	0.188	PYGB	phosphorylase, glycogen; brain
8111201	0.2031	0.00720108	-3.8	-2.23842	-0.619
8156610	0.2031	0.00720299	-3.8	-2.23869	-0.206	HABP4	hyaluronan binding protein 4
7959251	0.2032	0.00721457	-3.8	-2.24033	-0.247	P2RX7	purinergic receptor P2X 7
8121510	0.2032	0.00722309	-3.8	-2.24153	-0.244	RPF2	ribosome production factor 2 homolog
8168567	0.2032	0.00722575	3.8	-2.24191	0.207	POU3F4	POU class 3 homeobox 4
8044124	0.2034	0.0072384	3.8	-2.24369	0.249	GPR45	G protein-coupled receptor 45
8146403	0.2038	0.00726299	3.8	-2.24715	0.332	SNTG1	syntrophin gamma 1
7941565	0.2038	0.00726479	3.8	-2.2474	0.183	KLC2	kinesin light chain 2
8172708	0.2041	0.00728385	3.79	-2.25007	0.293	NUDT11	nudix hydrolase 11
8009513	0.2041	0.00728921	-3.79	-2.25082	-0.289
8128837	0.2053	0.00734153	-3.79	-2.25811	-0.389	METTL24	methyltransferase like 24
7955562	0.2053	0.00734814	-3.79	-2.25903	-0.232	ACVRL1	activin A receptor like type 1
8148962	0.2053	0.00734881	-3.79	-2.25912	-0.227	OR4F29///OR4F21///OR4F16///OR4F3	olfactory receptor family 4 subfamily F member 29///olfactory receptor family 4 subfamily F member 21///olfactory receptor family 4 subfamily F member 16///olfactory receptor family 4 subfamily F member 3
7913858	0.2055	0.00736374	-3.79	-2.26119	-0.258	PAQR7	progestin and adipoQ receptor family member 7
8143247	0.2058	0.00738878	3.78	-2.26465	0.31	KIAA1549	KIAA1549
8010915	0.2058	0.00739069	3.78	-2.26492	0.249	FAM101B	family with sequence similarity 101 member B
8112045	0.2058	0.00739295	-3.78	-2.26523	-0.23	ESM1	endothelial cell specific molecule 1
8018982	0.2059	0.00740388	-3.78	-2.26673	-0.188	CANT1	calcium activated nucleotidase 1
7996260	0.2059	0.00740917	-3.78	-2.26746	-0.601
7984517	0.2064	0.007433	-3.78	-2.27074	-0.184	GLCE	glucuronic acid epimerase
8120961	0.2073	0.00748125	-3.77	-2.27733	-0.492	MRAP2	melanocortin 2 receptor accessory protein 2
8077779	0.2073	0.00748312	3.77	-2.27759	0.252
7894021	0.2073	0.00748688	3.77	-2.2781	0.575
7956908	0.2073	0.00749033	3.77	-2.27857	0.239
8019655	0.2079	0.00752199	3.77	-2.28287	0.245	TBC1D3I///TBC1D3E///LOC101060389///TBC1D3L///TBC1D3K///TBC1D3G///TBC1D3H///TBC1D3///TBC1D3P2///TBC1D3C///TBC1D3B///TBC1D3F	TBC1 domain family member 3I///TBC1 domain family member 3E///TBC1 domain family member-like///TBC1 domain family member 3L///TBC1 domain family member 3K///TBC1 domain family member 3G///TBC1 domain family member 3H///TBC1 domain family member 3///TBC1 domain family member 3 pseudogene 2///TBC1 domain family member 3C///TBC1 domain family member 3B///TBC1 domain family member 3F
8088524	0.2079	0.00752329	3.77	-2.28305	0.205
8001133	0.2079	0.00753735	-3.77	-2.28495	-0.259	SHCBP1	SHC binding and spindle associated 1
8065045	0.2079	0.00753791	-3.77	-2.28503	-0.243	SEL1L2	SEL1L2 ERAD E3 ligase adaptor subunit
7895025	0.2082	0.00755562	3.76	-2.28742	0.429
7948881	0.2082	0.00755846	3.76	-2.2878	0.215	WDR74	WD repeat domain 74
8091737	0.2087	0.00758567	-3.76	-2.29147	-0.227	IFT80	intraflagellar transport 80
8031884	0.2088	0.00759742	3.76	-2.29304	0.204	ZNF544	zinc finger protein 544
7928558	0.2088	0.00760102	3.76	-2.29353	0.237	ZMIZ1	zinc finger MIZ-type containing 1
8148000	0.209	0.00761419	3.76	-2.29529	0.211	AARD	alanine and arginine rich domain containing protein
8115997	0.209	0.00762382	3.76	-2.29658	0.213	RAB24	RAB24, member RAS oncogene family
8057959	0.209	0.0076318	-3.76	-2.29765	-0.192	PGAP1	post-GPI attachment to proteins 1
7991224	0.209	0.00763325	-3.76	-2.29784	-0.302	HAPLN3	hyaluronan and proteoglycan link protein 3
8132847	0.209	0.00764039	-3.76	-2.29879	-0.23
8020267	0.2091	0.00764821	-3.76	-2.29984	-0.193	CEP192	centrosomal protein 192
7976828	0.2091	0.00766314	3.75	-2.30182	0.268	FLJ41170///FLJ41170	uncharacterized LOC440200///uncharacterized LOC440200
8103289	0.2091	0.0076679	3.75	-2.30246	0.194	PLRG1	pleiotropic regulator 1
7968796	0.2091	0.0076728	-3.75	-2.30311	-0.194
8162759	0.2091	0.00767627	3.75	-2.30357	0.269	TBC1D2	TBC1 domain family member 2
7893628	0.2091	0.00768651	-3.75	-2.30493	-0.34
8169947	0.2091	0.0076881	3.75	-2.30514	0.184	OR13H1	olfactory receptor family 13 subfamily H member 1
7896190	0.2093	0.00770862	3.75	-2.30786	0.901
7961026	0.2093	0.00770975	3.75	-2.30801	0.194	OVOS///OVOS2	ovostatin///ovostatin 2
8079966	0.2093	0.00771416	-3.75	-2.30859	-0.278	SEMA3B	semaphorin 3B
8073068	0.2094	0.0077261	-3.75	-2.31017	-0.216	APOBEC3C	apolipoprotein B mRNA editing enzyme catalytic subunit 3C
8094271	0.2094	0.00772874	3.75	-2.31051	0.17	MED28	mediator complex subunit 28
8130116	0.2095	0.00774042	3.75	-2.31205	0.206	LATS1	large tumor suppressor kinase 1
7931726	0.2097	0.00775244	-3.74	-2.31364	-0.327
8143788	0.2098	0.00776303	3.74	-2.31503	0.217
8001656	0.2107	0.00780277	-3.74	-2.32023	-0.245
8065633	0.2107	0.00780858	3.74	-2.32099	0.395
8046488	0.2108	0.00781792	-3.74	-2.32221	-0.283	CDCA7	cell division cycle associated 7
8101235	0.2109	0.0078304	-3.74	-2.32384	-0.366
8172252	0.2113	0.00785471	-3.73	-2.327	-0.319
8048647	0.2113	0.00785533	3.73	-2.32708	0.217	STK11IP	serine/threonine kinase 11 interacting protein
7996947	0.2114	0.00787826	-3.73	-2.33005	-0.185	CYB5B	cytochrome b5 type B
8001211	0.2114	0.00788287	-3.73	-2.33065	-0.207	ITFG1	integrin alpha FG-GAP repeat containing 1
7957253	0.2114	0.00789218	-3.73	-2.33185	-0.192	GLIPR1L2	GLI pathogenesis-related 1 like 2
8031712	0.2114	0.00790147	-3.73	-2.33305	-0.23	ZNF805	zinc finger protein 805
8013509	0.2114	0.00790148	3.73	-2.33305	0.206	NATD1	N-acetyltransferase domain containing 1
8146122	0.2114	0.0079047	3.73	-2.33347	0.188	GOLGA7	golgin A7
7894617	0.2114	0.00791605	-3.73	-2.33493	-0.234
7899719	0.2114	0.00792398	3.73	-2.33595	0.22	CCDC28B	coiled-coil domain containing 28B
7925739	0.2114	0.00792987	3.73	-2.33671	0.317
7962659	0.2114	0.00793035	3.73	-2.33677	0.202	HDAC7	histone deacetylase 7
7944527	0.2114	0.00793346	3.73	-2.33717	0.296	LOC729173	uncharacterized LOC729173
7975598	0.2114	0.00793719	-3.73	-2.33765	-0.301	ACOT1	acyl-CoA thioesterase 1
7987403	0.2118	0.00795766	-3.72	-2.34027	-0.495
8041913	0.2127	0.00799622	-3.72	-2.3452	-0.212	PPP1R21	protein phosphatase 1 regulatory subunit 21
7935776	0.2127	0.00800468	-3.72	-2.34628	-0.683
8129089	0.2127	0.00801378	3.72	-2.34744	0.17	TSPYL4	TSPY like 4
7896182	0.2127	0.0080246	3.72	-2.34881	0.476
7894652	0.2127	0.00803313	3.72	-2.3499	0.548
7916928	0.2127	0.00803879	3.72	-2.35061	0.184	ANKRD13C	ankyrin repeat domain 13C
7954481	0.2127	0.00804508	-3.72	-2.35141	-0.295	SSPN	sarcospan
7893219	0.2127	0.00804843	3.72	-2.35184	0.755
7894407	0.2127	0.00804937	3.72	-2.35196	0.357
8100085	0.2128	0.00805773	-3.71	-2.35301	-0.215	GNPDA2	glucosamine-6-phosphate deaminase 2
7959232	0.213	0.00807464	-3.71	-2.35515	-0.205
8079753	0.2131	0.00808366	-3.71	-2.35629	-0.172	DAG1	dystroglycan 1
7968928	0.2132	0.0080962	-3.71	-2.35787	-0.184	TPT1-AS1	TPT1 antisense RNA 1
7940679	0.2132	0.00809872	-3.71	-2.35819	-0.209	TTC9C	tetratricopeptide repeat domain 9C
8050790	0.2136	0.00812147	-3.71	-2.36105	-0.201	DNAJC27	DnaJ heat shock protein family (Hsp40) member C27
8172195	0.2138	0.00813448	-3.71	-2.36268	-0.296
8032761	0.2144	0.0081637	3.7	-2.36633	0.197	MAP2K2	mitogen-activated protein kinase kinase 2
8044301	0.2145	0.00817512	3.7	-2.36776	0.215	SOWAHC	sosondowah ankyrin repeat domain family member C
8059565	0.2146	0.00818663	3.7	-2.36919	0.213	PID1	phosphotyrosine interaction domain containing 1
7893120	0.2146	0.00819626	3.7	-2.37039	1.11
7951408	0.2146	0.00819791	3.7	-2.3706	0.464	CARD16	caspase recruitment domain family member 16
8022640	0.2146	0.00821303	-3.7	-2.37248	-0.223	DHFR	dihydrofolate reductase
8127692	0.2146	0.00821871	3.7	-2.37318	0.302	HTR1B	5-hydroxytryptamine receptor 1B
7993159	0.2146	0.0082193	3.7	-2.37325	0.167	C16orf72	chromosome 16 open reading frame 72
8055151	0.215	0.00824061	-3.7	-2.37589	-0.179	POTEF///POTEJ///POTEM///POTEE///POTEKP	POTE ankyrin domain family member F///POTE ankyrin domain family member J///POTE ankyrin domain family member M///POTE ankyrin domain family member E///POTE ankyrin domain family member K, pseudogene
7894678	0.215	0.00824537	3.7	-2.37648	0.328
7902611	0.2151	0.00826319	-3.69	-2.37868	-0.277	LOC100128775	neural precursor cell expressed, developmentally down-regulated 8 pseudogene
8078147	0.2151	0.0082746	-3.69	-2.38009	-0.25	BTD	biotinidase
8007250	0.2151	0.008275	-3.69	-2.38014	-0.181	NAGLU	N-acetyl-alpha-glucosaminidase
7961230	0.2151	0.00827573	3.69	-2.38023	0.205	YBX3	Y-box binding protein 3
7892870	0.2154	0.00829335	-3.69	-2.3824	-0.533
8013243	0.2154	0.0083048	-3.69	-2.38381	-0.289	SHMT1	serine hydroxymethyltransferase 1
7999319	0.2154	0.00830871	3.69	-2.38428	0.196	CARHSP1	calcium regulated heat stable protein 1
8126360	0.2154	0.00831771	3.69	-2.38539	0.193	MED20	mediator complex subunit 20
7987636	0.2154	0.00831815	3.69	-2.38544	0.293	OIP5	Opa interacting protein 5
7917240	0.2155	0.00832882	-3.69	-2.38675	-0.182	CTBS	chitobiase
7938590	0.2156	0.0083444	-3.69	-2.38866	-0.207
8094253	0.2156	0.00835245	3.69	-2.38964	0.212	CLRN2	clarin 2
8063755	0.2156	0.00835247	-3.69	-2.38964	-0.343	FAM217B	family with sequence similarity 217 member B
7964997	0.2156	0.00835912	-3.69	-2.39045	-0.209	CAPS2	calcyphosine 2
8178884	0.2158	0.00837974	-3.68	-2.39296	-0.253	HLA-DMA	major histocompatibility complex, class II, DM alpha
8180086	0.2158	0.00837974	-3.68	-2.39296	-0.253	HLA-DMA	major histocompatibility complex, class II, DM alpha
8039131	0.2161	0.00840668	-3.68	-2.39624	-0.178	TFPT	TCF3 fusion partner
8042942	0.2161	0.00841928	3.68	-2.39776	0.228	HK2	hexokinase 2
8002760	0.2161	0.00842429	-3.68	-2.39837	-0.318
8051413	0.2161	0.00842845	-3.68	-2.39887	-0.197	FAM98A	family with sequence similarity 98 member A
7980908	0.2161	0.0084386	-3.68	-2.4001	-0.188	FBLN5	fibulin 5
8091550	0.2161	0.00843894	-3.68	-2.40014	-0.278	KIAA1328	KIAA1328
8112159	0.2161	0.00845219	-3.68	-2.40174	-0.236	ANKRD55	ankyrin repeat domain 55
8151032	0.2161	0.0084542	-3.68	-2.40198	-0.346	GGH	gamma-glutamyl hydrolase
8083569	0.2161	0.0084566	3.68	-2.40227	0.25	TIPARP	TCDD inducible poly(ADP-ribose) polymerase
8116579	0.2161	0.00845727	3.68	-2.40235	0.195	FOXQ1	forkhead box Q1
7923965	0.2164	0.00847362	-3.68	-2.40432	-0.332
8063347	0.2164	0.00848154	3.67	-2.40527	0.315
7896065	0.2166	0.00849434	3.67	-2.40681	0.562
8164314	0.2166	0.00850177	3.67	-2.4077	0.187	ST6GALNAC4	ST6 N-acetylgalactosaminide alpha-2,6-sialyltransferase 4
7943413	0.2175	0.00854287	3.67	-2.41262	0.406	BIRC3	baculoviral IAP repeat containing 3
8091048	0.2176	0.00856373	-3.67	-2.4151	-0.171	COPB2	coatomer protein complex subunit beta 2
7917182	0.2176	0.00856498	3.67	-2.41525	0.169	ADGRL4	adhesion G protein-coupled receptor L4
8166872	0.2176	0.00856572	-3.67	-2.41534	-0.663
8054479	0.2178	0.00858085	3.67	-2.41714	0.187	MALL	mal, T-cell differentiation protein like
8131155	0.2184	0.00861385	3.66	-2.42105	0.207	IQCE	IQ motif containing E
8059244	0.2184	0.0086182	-3.66	-2.42157	-0.202	CHPF	chondroitin polymerizing factor
8122038	0.2188	0.00864159	-3.66	-2.42433	-0.251	TMEM200A	transmembrane protein 200A
7895436	0.2189	0.00865357	-3.66	-2.42574	-0.271
8143863	0.219	0.0086634	3.66	-2.4269	0.204	FASTK	Fas activated serine/threonine kinase
8071289	0.2199	0.00870619	3.65	-2.43192	0.213	COMT	catechol-O-methyltransferase
8164217	0.2201	0.00872396	3.65	-2.434	0.229	FAM129B	family with sequence similarity 129 member B
7903032	0.2201	0.00872755	3.65	-2.43442	0.246	MTF2	metal response element binding transcription factor 2
8169272	0.2201	0.0087337	-3.65	-2.43514	-0.261	ATG4A	autophagy related 4A cysteine peptidase
8098177	0.2206	0.00875756	-3.65	-2.43792	-0.189	KLHL2	kelch like family member 2
8087405	0.2209	0.00877617	3.65	-2.44008	0.176	GPX1	glutathione peroxidase 1
8115847	0.2213	0.0088038	-3.65	-2.44329	-0.411
7894202	0.2213	0.00880435	3.65	-2.44335	0.617
8064375	0.2215	0.00882601	3.64	-2.44586	0.229	SRXN1	sulfiredoxin 1
8120208	0.2215	0.00882939	-3.64	-2.44625	-0.211	MIR133B	microRNA 133b
8063449	0.2216	0.00883699	3.64	-2.44712	0.202	LOC101927770	uncharacterized LOC101927770
8164002	0.2221	0.0088629	3.64	-2.45011	0.18	ZBTB26	zinc finger and BTB domain containing 26
7920971	0.2221	0.00887102	-3.64	-2.45104	-0.224	GLMP	glycosylated lysosomal membrane protein
8138640	0.2223	0.00888578	-3.64	-2.45274	-0.213	CYCS	cytochrome c, somatic
7995352	0.2223	0.00889604	3.64	-2.45391	0.335
8138147	0.2223	0.00890511	3.64	-2.45495	0.217	UNC93B1	unc-93 homolog B1 (C. elegans)
8082003	0.2223	0.00890609	-3.64	-2.45506	-0.241	EAF2	ELL associated factor 2
8120838	0.2233	0.00895361	-3.63	-2.46049	-0.261	TTK	TTK protein kinase
8070286	0.2237	0.00897407	3.63	-2.46281	0.324	DSCR4	Down syndrome critical region 4
7920725	0.2239	0.00899613	-3.63	-2.46532	-0.208	SCAMP3	secretory carrier membrane protein 3
7893840	0.2239	0.00899615	3.63	-2.46532	0.279
8091715	0.2244	0.00903045	-3.63	-2.4692	-0.214	LXN	latexin
8162449	0.2244	0.00903255	-3.63	-2.46944	-0.246	ZNF484	zinc finger protein 484
8072108	0.2245	0.00904361	3.62	-2.47068	0.216	ASPHD2	aspartate beta-hydroxylase domain containing 2
7973530	0.2245	0.0090759	3.62	-2.47432	0.272	PCK2	phosphoenolpyruvate carboxykinase 2, mitochondrial
8031669	0.2245	0.00907926	-3.62	-2.47469	-0.259	ZNF470	zinc finger protein 470
7895189	0.2245	0.00908935	-3.62	-2.47583	-0.374
8180217	0.2245	0.00909319	-3.62	-2.47626	-0.249
8131996	0.2245	0.0090941	3.62	-2.47636	0.311	CREB5	cAMP responsive element binding protein 5
8052902	0.2245	0.00910187	3.62	-2.47723	0.232	FIGLA	folliculogenesis specific bHLH transcription factor
8014282	0.2245	0.00910625	3.62	-2.47772	0.201	MMP28	matrix metallopeptidase 28
8018870	0.2245	0.00910862	3.62	-2.47798	0.381
8148198	0.2245	0.00911278	-3.62	-2.47845	-0.197	WDYHV1	WDYHV motif containing 1
8123936	0.2245	0.0091165	-3.62	-2.47887	-0.283	NEDD9	neural precursor cell expressed, developmentally down-regulated 9
8089038	0.2245	0.00912328	-3.62	-2.47962	-0.33
8112914	0.2245	0.00912328	-3.62	-2.47962	-0.33
7953098	0.2245	0.00912941	-3.62	-2.48031	-0.174
7951807	0.2249	0.0091571	3.62	-2.48339	0.191	CADM1	cell adhesion molecule 1
8073522	0.2249	0.00916099	-3.61	-2.48383	-0.211	SREBF2	sterol regulatory element binding transcription factor 2
8109752	0.2249	0.00917166	-3.61	-2.48501	-0.316	TENM2	teneurin transmembrane protein 2
7961279	0.2249	0.00917229	-3.61	-2.48508	-0.359	TAS2R14	taste 2 receptor member 14
7896236	0.2251	0.00919112	3.61	-2.48717	0.639
7896222	0.2251	0.00919544	-3.61	-2.48765	-0.47
8050801	0.2251	0.00920426	3.61	-2.48863	0.239
8158560	0.2251	0.00920872	-3.61	-2.48913	-0.181	TOR1B	torsin family 1 member B
7943031	0.2251	0.009238	3.61	-2.49236	0.202	TRIM64C///TRIM64B///TRIM64EP	tripartite motif containing 64C///tripartite motif containing 64B///tripartite motif containing 64E, pseudogene
7950965	0.2251	0.009238	3.61	-2.49236	0.202	TRIM64C///TRIM64B///TRIM64EP	tripartite motif containing 64C///tripartite motif containing 64B///tripartite motif containing 64E, pseudogene
8137584	0.2251	0.00924247	3.61	-2.49285	0.233	NOM1	nucleolar protein with MIF4G domain 1
7957140	0.2251	0.00925039	-3.61	-2.49373	-0.685	LGR5	leucine rich repeat containing G protein-coupled receptor 5
8154059	0.2251	0.00925309	-3.61	-2.49402	-0.195	SMARCA2	SWI/SNF related, matrix associated, actin dependent regulator of chromatin, subfamily a, member 2
8112902	0.2251	0.00925506	-3.61	-2.49424	-0.202	DHFR	dihydrofolate reductase
7940372	0.2251	0.00925557	3.61	-2.4943	0.191	TMEM109	transmembrane protein 109
7904865	0.2254	0.00928017	3.6	-2.497	0.234
8166028	0.2254	0.00929121	3.6	-2.49821	0.224	FRMPD4	FERM and PDZ domain containing 4
7914809	0.2254	0.00929749	-3.6	-2.4989	-0.204	KIAA0319L	KIAA0319 like
8089062	0.2254	0.00932386	-3.6	-2.50179	-0.192	CLDND1	claudin domain containing 1
8086669	0.2254	0.00932666	3.6	-2.5021	0.189	PRSS45	protease, serine 45
7902541	0.2254	0.00932687	3.6	-2.50212	0.725	IFI44L	interferon induced protein 44 like
7899870	0.2254	0.00932753	3.6	-2.50219	0.176	ZNF362	zinc finger protein 362
8158918	0.2254	0.009333	3.6	-2.50279	0.203	GTF3C4	general transcription factor IIIC subunit 4
8008454	0.2254	0.00933401	3.6	-2.5029	0.3	ABCC3	ATP binding cassette subfamily C member 3
8143955	0.2254	0.00934149	-3.6	-2.50372	-0.201
8179238	0.2254	0.00935289	-3.6	-2.50496	-0.32	MICA	MHC class I polypeptide-related sequence A
7972055	0.2254	0.00935964	-3.6	-2.50569	-0.169	KCTD12	potassium channel tetramerization domain containing 12
8035506	0.2254	0.0093791	3.6	-2.50781	0.194	CRLF1	cytokine receptor like factor 1
8143919	0.2254	0.00938622	-3.6	-2.50858	-0.252	SMARCD3	SWI/SNF related, matrix associated, actin dependent regulator of chromatin, subfamily d, member 3
8040698	0.2254	0.00939766	3.6	-2.50983	0.223	SLC35F6	solute carrier family 35 member F6
7950990	0.2254	0.00939905	-3.6	-2.50998	-0.233	SLC36A4	solute carrier family 36 member 4
7905258	0.2254	0.00940765	3.59	-2.51091	0.212	SETDB1	SET domain bifurcated 1
7918275	0.2254	0.00941215	-3.59	-2.5114	-0.203	WDR47	WD repeat domain 47
8066964	0.2254	0.00941263	3.59	-2.51145	0.205	TMEM189-UBE2V1///TMEM189///UBE2V1	TMEM189-UBE2V1 readthrough///transmembrane protein 189///ubiquitin conjugating enzyme E2 V1
8057599	0.2254	0.00941499	-3.59	-2.5117	-0.182	TFPI	tissue factor pathway inhibitor
7995755	0.2254	0.00941789	-3.59	-2.51202	-0.17	OGFOD1	2-oxoglutarate and iron dependent oxygenase domain containing 1
7995007	0.2254	0.00941992	-3.59	-2.51224	-0.2	HSD3B7	hydroxy-delta-5-steroid dehydrogenase, 3 beta- and steroid delta-isomerase 7
8085774	0.2254	0.00942356	-3.59	-2.51263	-0.235	ZNF385D	zinc finger protein 385D
8145570	0.2256	0.00943646	-3.59	-2.51403	-0.233	ESCO2	establishment of sister chromatid cohesion N-acetyltransferase 2
8064302	0.226	0.0094706	3.59	-2.51771	0.167	PCMTD2	protein-L-isoaspartate (D-aspartate) O-methyltransferase domain containing 2
7928367	0.226	0.00947882	3.59	-2.51859	0.198
8116402	0.226	0.00948091	-3.59	-2.51881	-0.29	MAPK9	mitogen-activated protein kinase 9
8166266	0.226	0.0094813	3.59	-2.51886	0.176	NHS	NHS actin remodeling regulator
7927786	0.2261	0.00949954	-3.59	-2.52082	-0.188	REEP3	receptor accessory protein 3
8084630	0.2261	0.0095045	3.59	-2.52135	0.644	NMRAL1P1	NmrA like redox sensor 1 pseudogene 1
7905571	0.2261	0.00950455	3.59	-2.52135	0.195	S100A9	S100 calcium binding protein A9
8151824	0.2261	0.00951191	-3.59	-2.52214	-0.192	RAD54B	RAD54 homolog B (S. cerevisiae)
7909027	0.2262	0.00952496	-3.58	-2.52354	-0.189	NFASC	neurofascin
8139790	0.2263	0.00954004	3.58	-2.52515	0.2
7958377	0.2263	0.00954176	-3.58	-2.52533	-0.246
7915504	0.2263	0.0095547	-3.58	-2.52672	-0.192	ELOVL1	ELOVL fatty acid elongase 1
7935421	0.2263	0.00955761	3.58	-2.52703	0.329	FRAT2	frequently rearranged in advanced T-cell lymphomas 2
8038443	0.2266	0.00957537	3.58	-2.52892	0.191	FUZ	fuzzy planar cell polarity protein
8134036	0.2272	0.00960895	-3.58	-2.53249	-0.174	STEAP2	STEAP2 metalloreductase
7941236	0.2274	0.00962115	3.58	-2.53378	0.191	CDC42EP2	CDC42 effector protein 2
8084887	0.2274	0.00962992	3.58	-2.53471	0.222
8092691	0.2274	0.00964672	3.58	-2.53648	0.259	BCL6	B-cell CLL/lymphoma 6
8083897	0.2274	0.00964896	3.57	-2.53672	0.223	TMEM212	transmembrane protein 212
8022745	0.2274	0.00965119	-3.57	-2.53696	-0.211
7901418	0.2277	0.00966979	3.57	-2.53892	0.177	BTF3L4	basic transcription factor 3 like 4
7911114	0.2279	0.00969423	3.57	-2.54149	0.251	KIF26B	kinesin family member 26B
8139911	0.2279	0.00969772	3.57	-2.54186	0.192
7910494	0.2279	0.00969896	-3.57	-2.54199	-0.183	ARV1///ARV1	ARV1 homolog, fatty acid homeostasis modulator///ARV1 homolog, fatty acid homeostasis modulator
8179926	0.228	0.00971014	3.57	-2.54316	0.232	DXO	decapping exoribonuclease
8082643	0.2281	0.00972208	-3.57	-2.54441	-0.205	NEK11	NIMA related kinase 11
7965036	0.2282	0.00973405	3.57	-2.54567	0.633
7960933	0.2283	0.00974487	-3.57	-2.5468	-0.179	M6PR	mannose-6-phosphate receptor, cation dependent
7966172	0.2284	0.0097556	3.57	-2.54792	0.196	SVOP	SV2 related protein
8176230	0.2285	0.00976377	3.57	-2.54878	0.258	RAB39B	RAB39B, member RAS oncogene family
8004266	0.2293	0.00981089	-3.56	-2.55368	-0.342	SLC16A13///JOSD1	solute carrier family 16 member 13///Josephin domain containing 1
7951349	0.2293	0.00982077	3.56	-2.55471	0.287
8066619	0.2293	0.00982133	-3.56	-2.55476	-0.215	PLTP	phospholipid transfer protein
7939298	0.2293	0.0098399	-3.56	-2.55669	-0.244	CAT	catalase
8094030	0.2293	0.00984865	3.56	-2.5576	0.253	LOC389199	uncharacterized LOC389199
7896273	0.2293	0.00984938	3.56	-2.55767	0.402
7949503	0.2293	0.00985116	-3.56	-2.55786	-0.17	EFEMP2	EGF containing fibulin like extracellular matrix protein 2
8032375	0.2293	0.00985594	3.56	-2.55835	0.258	CSNK1G2-AS1	CSNK1G2 antisense RNA 1
7892761	0.2293	0.00986226	-3.56	-2.559	-0.173
8065612	0.2296	0.00988879	3.56	-2.56174	0.213	NOL4L	nucleolar protein 4 like
7983761	0.2296	0.00989248	3.56	-2.56212	0.289
8058052	0.2296	0.00989391	-3.56	-2.56227	-0.174	HSPD1	heat shock protein family D (Hsp60) member 1
8109712	0.2303	0.00994023	-3.55	-2.56703	-0.344	HMMR	hyaluronan mediated motility receptor
8043995	0.2303	0.00994657	-3.55	-2.56768	-0.193	IL1R1	interleukin 1 receptor type 1
8023228	0.2303	0.00995095	3.55	-2.56813	0.179	DYM	dymeclin
7929065	0.2303	0.00995503	3.55	-2.56854	0.443	IFIT1	interferon induced protein with tetratricopeptide repeats 1
7985240	0.2309	0.00998703	-3.55	-2.57181	-0.222	TMED3	transmembrane p24 trafficking protein 3
8143564	0.2311	0.010007	3.55	-2.57385	0.261	FAM131B	family with sequence similarity 131 member B
8160417	0.2311	0.0100144	3.55	-2.5746	0.212	IFNA6	interferon alpha 6
7920697	0.2311	0.0100158	-3.55	-2.57475	-0.181	GBA	glucosylceramidase beta
8072226	0.2314	0.0100354	-3.54	-2.57673	-0.241	RFPL1	ret finger protein like 1
7892524	0.2315	0.0100484	3.54	-2.57806	0.805
8127563	0.2315	0.0100521	-3.54	-2.57843	-0.169	COL12A1	collagen type XII alpha 1 chain
8169061	0.2318	0.0100731	-3.54	-2.58056	-0.249	PLP1	proteolipid protein 1
8029306	0.2323	0.0101077	-3.54	-2.58405	-0.203	PINLYP	phospholipase A2 inhibitor and LY6/PLAUR domain containing
8017283	0.2323	0.0101126	-3.54	-2.58455	-0.225	INTS2	integrator complex subunit 2
8159702	0.2323	0.0101141	3.54	-2.5847	0.166	EHMT1	euchromatic histone lysine methyltransferase 1
8113413	0.2324	0.0101285	-3.54	-2.58614	-0.253	NUDT12	nudix hydrolase 12
8072989	0.2324	0.0101337	-3.54	-2.58667	-0.233	PICK1	protein interacting with PRKCA 1
7893078	0.2325	0.0101473	-3.54	-2.58803	-0.283
8145418	0.2328	0.0101661	-3.53	-2.58992	-0.244	CDCA2	cell division cycle associated 2
8074251	0.2328	0.0101724	-3.53	-2.59056	-0.234	ATP6V1E1	ATPase H+ transporting V1 subunit E1
8093916	0.2332	0.0101965	-3.53	-2.59297	-0.238	MAN2B2	mannosidase alpha class 2B member 2
8023598	0.2333	0.0102171	-3.53	-2.59503	-0.17	RNF152	ring finger protein 152
7924969	0.2333	0.0102191	-3.53	-2.59522	-0.208	TAF5L	TATA-box binding protein associated factor 5 like
8105348	0.2333	0.010224	-3.53	-2.59571	-0.228	GPX8	glutathione peroxidase 8 (putative)
7894418	0.2333	0.0102313	-3.53	-2.59643	-0.351
8017100	0.2334	0.0102432	3.53	-2.59762	0.235
7897449	0.2334	0.0102464	3.53	-2.59794	0.221	SPSB1	splA/ryanodine receptor domain and SOCS box containing 1
7924603	0.2337	0.0102888	-3.53	-2.60215	-0.179	LBR	lamin B receptor
7957242	0.2337	0.0102964	3.53	-2.6029	0.184	ATXN7L3B	ataxin 7 like 3B
7972442	0.2337	0.0102965	-3.53	-2.60291	-0.286
8116932	0.2337	0.0102975	-3.53	-2.60301	-0.233	PHACTR1	phosphatase and actin regulator 1
8068697	0.2337	0.0103026	3.52	-2.60351	0.362	MX2	MX dynamin like GTPase 2
7914807	0.2337	0.010305	-3.52	-2.60375	-0.424
7893339	0.2338	0.0103167	-3.52	-2.6049	-0.236
7901363	0.234	0.0103324	-3.52	-2.60646	-0.275	CDKN2C	cyclin dependent kinase inhibitor 2C
8029669	0.2344	0.010359	3.52	-2.60908	0.22
7895104	0.2344	0.0103612	3.52	-2.60929	0.263
8059361	0.2344	0.0103701	3.52	-2.61017	0.18	WDFY1///FAF2	WD repeat and FYVE domain containing 1///Fas associated factor family member 2
8037152	0.2344	0.0103787	3.52	-2.61101	0.172	GSK3A	glycogen synthase kinase 3 alpha
8092457	0.2344	0.0103938	3.52	-2.61249	0.208	ALG3	ALG3, alpha-1,3- mannosyltransferase
7924327	0.2344	0.0103951	3.52	-2.61262	0.247	GPATCH2	G-patch domain containing 2
8097435	0.2344	0.0103992	-3.52	-2.61302	-0.445	C4orf33	chromosome 4 open reading frame 33
8131512	0.2346	0.0104147	-3.52	-2.61454	-0.228
8131179	0.2355	0.01046	3.51	-2.61896	0.226	TTYH3	tweety family member 3
7895877	0.2361	0.0104953	-3.51	-2.62239	-0.336
7894375	0.2361	0.0105057	3.51	-2.6234	0.29
8034097	0.2361	0.010516	3.51	-2.6244	0.248	ILF3-AS1	ILF3 antisense RNA 1 (head to head)
8158059	0.2361	0.0105172	-3.51	-2.62451	-0.162	STXBP1	syntaxin binding protein 1
8070295	0.2363	0.0105313	-3.51	-2.62588	-0.349
7945158	0.2368	0.0105643	3.51	-2.62907	0.205
7909890	0.2368	0.0105666	3.51	-2.62929	0.204	HLX	H2.0 like homeobox
8064245	0.2375	0.0106053	3.5	-2.63302	0.196	TCEA2	transcription elongation factor A2
7989243	0.238	0.0106344	3.5	-2.63581	0.302
8103485	0.2382	0.010654	-3.5	-2.63769	-0.178	NAF1	nuclear assembly factor 1 ribonucleoprotein
8142343	0.2383	0.0106649	-3.5	-2.63872	-0.23
8059854	0.2384	0.0106773	3.5	-2.6399	0.205	ARL4C	ADP ribosylation factor like GTPase 4C
7941425	0.2384	0.0106828	3.5	-2.64043	0.198	MUS81	MUS81 structure-specific endonuclease subunit
8003283	0.2388	0.0107095	3.5	-2.64297	0.214	KLHDC4	kelch domain containing 4
7937518	0.2388	0.0107188	3.49	-2.64386	0.201	TSPAN4	tetraspanin 4
8038954	0.2388	0.0107213	-3.49	-2.6441	-0.268	ZNF616	zinc finger protein 616
8148263	0.239	0.0107359	3.49	-2.64548	0.18	TRMT12	tRNA methyltransferase 12 homolog
7894234	0.239	0.0107434	-3.49	-2.64619	-0.356
7958895	0.239	0.0107545	3.49	-2.64724	0.258	OAS3	2'-5'-oligoadenylate synthetase 3
8023466	0.239	0.0107612	3.49	-2.64788	0.179	FECH	ferrochelatase
8167163	0.2392	0.0107772	3.49	-2.64939	0.216	LINC01560	long intergenic non-protein coding RNA 1560
8057744	0.2397	0.0108138	3.49	-2.65285	0.217	STAT1	signal transducer and activator of transcription 1
7980352	0.2397	0.0108144	3.49	-2.65291	0.244	NGB	neuroglobin
7999423	0.2403	0.010848	3.49	-2.65606	0.324	SOCS1	suppressor of cytokine signaling 1
7894275	0.2406	0.0108736	3.48	-2.65846	0.559
7917468	0.2406	0.0108791	-3.48	-2.65898	-0.532
8101489	0.2406	0.0108812	-3.48	-2.65918	-0.161	FAM175A	family with sequence similarity 175 member A
7946589	0.2407	0.0109048	-3.48	-2.66138	-0.293	MRVI1	murine retrovirus integration site 1 homolog
7895608	0.2407	0.0109064	3.48	-2.66153	0.326
7895065	0.2407	0.0109105	3.48	-2.66192	0.275
8133070	0.2408	0.0109203	3.48	-2.66283	0.231
8020027	0.241	0.0109426	3.48	-2.6649	0.287
8074330	0.241	0.0109434	-3.48	-2.66498	-0.271	LOC729461///FAM230B///FAM230C	uncharacterized LOC729461///family with sequence similarity 230 member B (non-protein coding)///family with sequence similarity 230 member C
8061859	0.2411	0.0109544	3.48	-2.66601	0.17	BPIFA4P	BPI fold containing family A member 4, pseudogene
8063453	0.2417	0.0109921	-3.48	-2.6695	-0.158	PFDN4	prefoldin subunit 4
8127854	0.2417	0.0110127	-3.47	-2.67141	-0.176	ME1	malic enzyme 1
8163958	0.2417	0.011014	3.47	-2.67153	0.176	OR1N1	olfactory receptor family 1 subfamily N member 1
8082118	0.2417	0.0110142	-3.47	-2.67155	-0.228
7959893	0.2417	0.0110236	-3.47	-2.67242	-0.184	ADGRD1	adhesion G protein-coupled receptor D1
8113220	0.2417	0.0110252	3.47	-2.67256	0.171	ELL2	elongation factor for RNA polymerase II 2
7909730	0.2419	0.0110425	-3.47	-2.67416	-0.238	KCNK2	potassium two pore domain channel subfamily K member 2
8105229	0.2419	0.0110492	-3.47	-2.67478	-0.191	PELO///ITGA1	pelota homolog (Drosophila)///integrin subunit alpha 1
7905355	0.2419	0.0110614	3.47	-2.67591	0.238	TNFAIP8L2-SCNM1///SCNM1	TNFAIP8L2-SCNM1 readthrough///sodium channel modifier 1
7935180	0.2419	0.0110652	-3.47	-2.67626	-0.236	PDLIM1	PDZ and LIM domain 1
8027184	0.2421	0.0110787	3.47	-2.6775	0.164	MAU2	MAU2 sister chromatid cohesion factor
7939751	0.2428	0.0111245	-3.47	-2.6817	-0.263	NR1H3	nuclear receptor subfamily 1 group H member 3
8132911	0.2428	0.0111259	3.47	-2.68183	0.339
8074063	0.2428	0.0111381	3.47	-2.68294	0.195	ADM2	adrenomedullin 2
8123006	0.2428	0.0111431	3.47	-2.6834	0.236	SYNJ2	synaptojanin 2
8159008	0.243	0.011169	3.46	-2.68576	0.166	SURF2	surfeit 2
7894410	0.243	0.0111692	-3.46	-2.68578	-0.654
8123800	0.243	0.0111825	-3.46	-2.68699	-0.36
8134460	0.243	0.0111848	-3.46	-2.6872	-0.373	FLJ30064	uncharacterized LOC644975
8100798	0.243	0.0111861	3.46	-2.68732	0.37	SULT1B1	sulfotransferase family 1B member 1
8094520	0.2437	0.0112289	-3.46	-2.69121	-0.228	PCDH7	protocadherin 7
8161520	0.2438	0.0112384	3.46	-2.69207	0.168	PGM5P2///PGM5	phosphoglucomutase 5 pseudogene 2///phosphoglucomutase 5
8113881	0.2442	0.0112718	-3.46	-2.6951	-0.236	RAPGEF6	Rap guanine nucleotide exchange factor 6
7894856	0.2442	0.0112859	3.46	-2.69637	0.351
7945641	0.2442	0.0112869	3.46	-2.69646	0.19	DUSP8	dual specificity phosphatase 8
8003068	0.2442	0.0112887	-3.46	-2.69662	-0.235	MPHOSPH6	M-phase phosphoprotein 6
8173162	0.2443	0.0113052	3.45	-2.69811	0.295
8168794	0.2443	0.0113069	-3.45	-2.69826	-0.302	CENPI	centromere protein I
7939569	0.2447	0.011332	3.45	-2.70052	0.188	PRDM11	PR/SET domain 11
7983290	0.2447	0.0113411	-3.45	-2.70134	-0.189	SERF2-C15ORF63///SERF2	SERF2-C15orf63 readthrough///small EDRK-rich factor 2
8044933	0.2448	0.0113493	-3.45	-2.70207	-0.252	GLI2	GLI family zinc finger 2
8039062	0.2449	0.011364	-3.45	-2.70339	-0.361	ZNF665	zinc finger protein 665
7896608	0.2451	0.0113808	-3.45	-2.70489	-0.191
7903765	0.2451	0.0113852	-3.45	-2.70529	-0.207	GSTM1	glutathione S-transferase mu 1
7912646	0.2451	0.0113938	3.45	-2.70606	0.191	CASP9	caspase 9
7948274	0.2455	0.0114217	3.45	-2.70855	0.199	UBE2L6	ubiquitin conjugating enzyme E2 L6
8098291	0.2457	0.011437	-3.45	-2.70991	-0.225	CLCN3	chloride voltage-gated channel 3
7976698	0.2457	0.0114516	3.44	-2.71121	0.201	EML1	echinoderm microtubule associated protein like 1
7918064	0.2457	0.0114549	3.44	-2.7115	0.279	COL11A1	collagen type XI alpha 1 chain
7945182	0.2457	0.011459	-3.44	-2.71186	-0.171	APLP2	amyloid beta precursor like protein 2
7895664	0.247	0.0115283	-3.44	-2.71801	-0.879
8112857	0.2476	0.0115666	3.44	-2.72138	0.205	MTX3	metaxin 3
8058203	0.2476	0.011571	-3.44	-2.72177	-0.222	ALS2CR12	amyotrophic lateral sclerosis 2 chromosome region candidate 12
8145818	0.2477	0.011584	-3.44	-2.72292	-0.167
8154153	0.2479	0.0115989	3.43	-2.72423	0.201	CDC37L1	cell division cycle 37 like 1
8055643	0.248	0.0116126	-3.43	-2.72543	-0.16
7944516	0.2481	0.011624	3.43	-2.72643	0.26
8107706	0.2487	0.0116587	-3.43	-2.72946	-0.19	LMNB1	lamin B1
8099364	0.2489	0.0116761	3.43	-2.73098	0.219	ZNF518B	zinc finger protein 518B
7950136	0.2489	0.0116816	3.43	-2.73146	0.218	PHOX2A	paired like homeobox 2a
7923991	0.2489	0.0116898	3.43	-2.73217	0.233	PLXNA2	plexin A2
7929258	0.2492	0.0117205	-3.43	-2.73484	-0.16	KIF11	kinesin family member 11
8091764	0.2492	0.0117307	-3.43	-2.73573	-0.196	KPNA4	karyopherin subunit alpha 4
8131096	0.2492	0.0117328	3.43	-2.73591	0.212	ELFN1	extracellular leucine rich repeat and fibronectin type III domain containing 1
8141423	0.2492	0.011733	3.43	-2.73593	0.278	MIR106B	microRNA 106b
8012958	0.2494	0.0117523	-3.42	-2.7376	-0.244	UBE2S	ubiquitin conjugating enzyme E2 S
8102862	0.2494	0.0117626	3.42	-2.73849	0.235	MAML3	mastermind like transcriptional coactivator 3
7893207	0.2494	0.0117731	3.42	-2.7394	0.849
8099326	0.2494	0.0117749	-3.42	-2.73956	-0.192	SLC2A9	solute carrier family 2 member 9
8017173	0.2497	0.0117955	3.42	-2.74134	0.194	TBC1D3I///TBC1D3E///LOC101060389///TBC1D3L///TBC1D3K///TBC1D3G///TBC1D3H///TBC1D3///TBC1D3P1-DHX40P1///TBC1D3P2///TBC1D3C///TBC1D3B///TBC1D3F	TBC1 domain family member 3I///TBC1 domain family member 3E///TBC1 domain family member-like///TBC1 domain family member 3L///TBC1 domain family member 3K///TBC1 domain family member 3G///TBC1 domain family member 3H///TBC1 domain family member 3///TBC1D3P1-DHX40P1 readthrough, transcribed pseudogene///TBC1 domain family member 3 pseudogene 2///TBC1 domain family member 3C///TBC1 domain family me…
8059838	0.2497	0.011809	-3.42	-2.7425	-0.195	HJURP	Holliday junction recognition protein
8107671	0.2497	0.0118109	-3.42	-2.74266	-0.363
7929816	0.2497	0.0118197	-3.42	-2.74342	-0.19	SCD	stearoyl-CoA desaturase
7894146	0.2501	0.0118517	3.42	-2.74618	0.401
7898115	0.2501	0.0118654	-3.42	-2.74735	-0.238	TMEM51	transmembrane protein 51
7948898	0.2501	0.0118684	3.42	-2.74761	0.427	SNHG1///SNORD31	small nucleolar RNA host gene 1///small nucleolar RNA, C/D box 31
8005957	0.2501	0.0118697	3.42	-2.74772	0.332	SNORD4B	small nucleolar RNA, C/D box 4B
8166745	0.2502	0.0118783	3.42	-2.74846	0.312	HYPM	huntingtin interacting protein M
8152668	0.2507	0.0119105	-3.41	-2.75122	-0.184	ATAD2	ATPase family, AAA domain containing 2
8036284	0.2509	0.0119284	-3.41	-2.75274	-0.246	COX7A1	cytochrome c oxidase subunit 7A1
7917954	0.2509	0.011936	-3.41	-2.75339	-0.17	FRRS1	ferric chelate reductase 1
7984989	0.2509	0.0119445	-3.41	-2.75412	-0.226	COMMD4///COMMD4	COMM domain containing 4///COMM domain containing 4
7893465	0.251	0.0119548	3.41	-2.755	0.361
8037495	0.251	0.0119614	3.41	-2.75556	0.229	ZNF296///ZNF296	zinc finger protein 296///zinc finger protein 296
8027100	0.251	0.0119779	3.41	-2.75696	0.194	DDX49	DEAD-box helicase 49
7907859	0.251	0.0119786	-3.41	-2.75702	-0.21
8112157	0.2513	0.0120028	-3.41	-2.75908	-0.273
7893915	0.2513	0.012018	3.41	-2.76036	0.846
8014066	0.2513	0.0120196	-3.41	-2.7605	-0.269	EVI2A	ecotropic viral integration site 2A
7949568	0.2513	0.0120227	3.41	-2.76076	0.205	LOC100131232	uncharacterized LOC100131232
7988260	0.2513	0.0120389	-3.41	-2.76213	-0.206	FRMD5	FERM domain containing 5
8123961	0.2513	0.0120481	3.41	-2.76291	0.225	TBC1D7-LOC100130357///TBC1D7	TBC1D7-LOC100130357 readthrough///TBC1 domain family member 7
7899096	0.2513	0.0120505	-3.41	-2.76311	-0.178	ZNF593	zinc finger protein 593
8064014	0.2513	0.0120595	-3.41	-2.76387	-0.314	SLC17A9	solute carrier family 17 member 9
8150076	0.2513	0.0120603	3.41	-2.76394	0.168	DUSP4	dual specificity phosphatase 4
8065880	0.2525	0.0121263	3.4	-2.7695	0.275	FAM83C	family with sequence similarity 83 member C
8091452	0.2526	0.0121373	3.4	-2.77041	0.189	TMEM183B///TMEM183A	transmembrane protein 183B///transmembrane protein 183A
7968653	0.2529	0.0121611	3.4	-2.77241	0.262	RFXAP	regulatory factor X associated protein
8124413	0.2532	0.0121832	3.4	-2.77426	0.224	HIST1H4D	histone cluster 1, H4d
7934185	0.2534	0.0122009	3.4	-2.77574	0.181	C10orf54	chromosome 10 open reading frame 54
8092686	0.2534	0.0122062	3.4	-2.77618	0.313	RTP2	receptor transporter protein 2
8097256	0.2535	0.0122609	3.39	-2.78073	0.18	FGF2	fibroblast growth factor 2
8122334	0.2535	0.0122665	-3.39	-2.7812	-0.203	ACKR4	atypical chemokine receptor 4
8101622	0.2535	0.0122758	3.39	-2.78196	0.221	TECR	trans-2,3-enoyl-CoA reductase
8084092	0.2535	0.0122875	-3.39	-2.78293	-0.247	NDUFB5	NADH:ubiquinone oxidoreductase subunit B5
8137448	0.2535	0.0122915	-3.39	-2.78327	-0.183	GALNT11	polypeptide N-acetylgalactosaminyltransferase 11
8013641	0.2535	0.0122984	3.39	-2.78384	0.211	PIGS	phosphatidylinositol glycan anchor biosynthesis class S
8052676	0.2535	0.0123	3.39	-2.78397	0.349
7945040	0.2535	0.0123015	-3.39	-2.78409	-0.223	HYLS1	HYLS1, centriolar and ciliogenesis associated
8086538	0.2535	0.0123098	3.39	-2.78478	0.638	LIMD1-AS1	LIMD1 antisense RNA 1
8168432	0.2535	0.0123147	-3.39	-2.78519	-0.306
8174731	0.2535	0.0123175	3.39	-2.78542	0.179	RNF113A	ring finger protein 113A
8071061	0.2535	0.0123232	-3.39	-2.78589	-0.383	TPTEP1	transmembrane phosphatase with tensin homology pseudogene 1
8092627	0.2535	0.0123315	3.39	-2.78658	0.213	TBCCD1	TBCC domain containing 1
8105323	0.2535	0.0123352	-3.39	-2.78688	-0.458	HSPB3	heat shock protein family B (small) member 3
7893034	0.2535	0.0123791	3.39	-2.7905	0.249
7973756	0.2535	0.0123798	-3.39	-2.79055	-0.161	G2E3	G2/M-phase specific E3 ubiquitin protein ligase
8156895	0.2535	0.0123854	3.39	-2.79101	0.246
7986736	0.2535	0.0124011	3.38	-2.7923	0.155	GOLGA6L6///GOLGA6L22///GOLGA6L1	golgin A6 family-like 6///golgin A6 family-like 22///golgin A6 family-like 1
8138527	0.2535	0.0124024	-3.38	-2.79241	-0.276	STEAP1B	STEAP family member 1B
8104760	0.2535	0.0124079	3.38	-2.79286	0.176	TARS	threonyl-tRNA synthetase
8120981	0.2535	0.0124125	-3.38	-2.79324	-0.222
8096301	0.2535	0.0124299	3.38	-2.79467	0.179	SPP1	secreted phosphoprotein 1
8173613	0.2535	0.0124315	-3.38	-2.7948	-0.187	RLIM	ring finger protein, LIM domain interacting
8000634	0.2535	0.0124479	3.38	-2.79614	0.394
7895623	0.2535	0.0124533	-3.38	-2.79658	-0.6
8061114	0.2535	0.0124553	-3.38	-2.79674	-0.221	DSTN	destrin, actin depolymerizing factor
7907572	0.2535	0.0124798	3.38	-2.79874	0.234	PAPPA2	pappalysin 2
7892604	0.2535	0.0124803	3.38	-2.79878	0.53
8168424	0.2535	0.0124852	3.38	-2.79918	0.169	SLC16A2	solute carrier family 16 member 2
7910651	0.2535	0.0124901	-3.38	-2.79958	-0.188	TBCE	tubulin folding cofactor E
7899750	0.2535	0.012495	3.38	-2.79998	0.204	FAM167B	family with sequence similarity 167 member B
8025126	0.2535	0.0124967	3.38	-2.80012	0.186	MBD3L3///MBD3L4///MBD3L5///MBD3L2	methyl-CpG binding domain protein 3 like 3///methyl-CpG binding domain protein 3 like 4///methyl-CpG binding domain protein 3 like 5///methyl-CpG binding domain protein 3 like 2
7951977	0.2535	0.0124995	-3.38	-2.80035	-0.218	FXYD6-FXYD2///FXYD6	FXYD6-FXYD2 readthrough///FXYD domain containing ion transport regulator 6
8163509	0.2535	0.0125	-3.38	-2.80039	-0.178	ALAD	aminolevulinate dehydratase
7918847	0.2535	0.0125117	3.38	-2.80133	0.247	SIKE1	suppressor of IKBKE 1
8054377	0.2535	0.012513	3.38	-2.80145	0.221	FHL2	four and a half LIM domains 2
8151532	0.2535	0.0125132	-3.38	-2.80146	-0.603	FABP4	fatty acid binding protein 4
7922523	0.2535	0.0125247	-3.38	-2.80239	-0.3
7949717	0.2535	0.0125257	-3.38	-2.80248	-0.172
8064844	0.2535	0.0125263	-3.38	-2.80252	-0.184	PCNA	proliferating cell nuclear antigen
7893964	0.2535	0.0125315	-3.38	-2.80294	-0.722
8093320	0.2535	0.0125416	-3.38	-2.80377	-0.244	ZNF718///ZNF595	zinc finger protein 718///zinc finger protein 595
7922752	0.2535	0.0125456	-3.38	-2.80409	-0.785
8042696	0.2535	0.0125527	-3.38	-2.80467	-0.189	SPR	sepiapterin reductase (7,8-dihydrobiopterin:NADP+ oxidoreductase)
7965152	0.2535	0.0125656	-3.37	-2.80572	-0.202
7955768	0.2535	0.0125699	-3.37	-2.80606	-0.164	PFDN5	prefoldin subunit 5
8057677	0.2535	0.0125714	-3.37	-2.80618	-0.485	SLC40A1	solute carrier family 40 member 1
8145889	0.254	0.0125996	3.37	-2.80846	0.192	EIF4EBP1	eukaryotic translation initiation factor 4E binding protein 1
8023855	0.254	0.0126218	3.37	-2.81026	0.179	CYB5A	cytochrome b5 type A
8144625	0.254	0.0126235	-3.37	-2.81039	-0.22	BLK	BLK proto-oncogene, Src family tyrosine kinase
8021966	0.254	0.0126242	3.37	-2.81045	0.202	ENOSF1	enolase superfamily member 1
8058552	0.254	0.0126324	-3.37	-2.81111	-0.161	IDH1	isocitrate dehydrogenase (NADP(+)) 1, cytosolic
7896265	0.254	0.012638	-3.37	-2.81156	-0.334
8081069	0.2541	0.0126538	-3.37	-2.81283	-0.218	ZNF654	zinc finger protein 654
8157381	0.2541	0.0126588	-3.37	-2.81323	-0.209	ZNF618	zinc finger protein 618
8137183	0.2542	0.0126824	3.37	-2.81513	0.191	SSPO	SCO-spondin
7932094	0.2542	0.0126859	-3.37	-2.81541	-0.201	PHYH	phytanoyl-CoA 2-hydroxylase
8070239	0.2542	0.0127055	-3.37	-2.81698	-0.19	HLCS	holocarboxylase synthetase
8180232	0.2542	0.0127143	-3.37	-2.81768	-0.271
8008784	0.2542	0.0127341	-3.36	-2.81927	-0.216	PRR11	proline rich 11
8156126	0.2542	0.0127352	-3.36	-2.81935	-0.254	RMI1	RecQ mediated genome instability 1
8142882	0.2542	0.0127354	3.36	-2.81937	0.261	MIR96	microRNA 96
7975406	0.2542	0.0127365	3.36	-2.81946	0.251	ADAM21	ADAM metallopeptidase domain 21
8054580	0.2542	0.0127373	-3.36	-2.81953	-0.189	BUB1	BUB1 mitotic checkpoint serine/threonine kinase
8068057	0.2542	0.0127437	3.36	-2.82003	0.208	LINC00161	long intergenic non-protein coding RNA 161
8115346	0.2544	0.0127674	-3.36	-2.82193	-0.223	ATOX1	antioxidant 1 copper chaperone
8044733	0.2544	0.0127687	3.36	-2.82203	0.226
8083630	0.2547	0.0127954	-3.36	-2.82415	-0.153	GFM1	G elongation factor mitochondrial 1
7957386	0.2547	0.0127991	-3.36	-2.82445	-0.203	ACSS3	acyl-CoA synthetase short-chain family member 3
7940775	0.2549	0.0128132	3.36	-2.82557	0.24	RARRES3///RARRES3	retinoic acid receptor responder 3///retinoic acid receptor responder 3
8157281	0.255	0.0128271	3.36	-2.82667	0.396
7895596	0.2551	0.0128396	3.36	-2.82766	0.227
8046536	0.2552	0.0128535	-3.36	-2.82877	-0.256	HOXD10	homeobox D10
8070557	0.2553	0.0128665	3.36	-2.82979	0.2	ZBTB21	zinc finger and BTB domain containing 21
7954631	0.2556	0.0128865	-3.36	-2.83138	-0.171	FAR2	fatty acyl-CoA reductase 2
8164396	0.2556	0.0129021	3.35	-2.83261	0.226	MIR199B	microRNA 199b
8130370	0.2556	0.0129078	3.35	-2.83305	0.291
8037835	0.2556	0.0129091	3.35	-2.83316	0.193	SLC1A5	solute carrier family 1 member 5
7945014	0.2559	0.0129356	-3.35	-2.83524	-0.168	CHEK1	checkpoint kinase 1
8081503	0.2559	0.0129402	-3.35	-2.8356	-0.247	DZIP3	DAZ interacting zinc finger protein 3
8043666	0.256	0.0129647	3.35	-2.83753	0.175	CNNM3	cyclin and CBS domain divalent metal cation transport mediator 3
8129837	0.256	0.0129666	-3.35	-2.83768	-0.266	IL20RA	interleukin 20 receptor subunit alpha
7983393	0.256	0.012978	-3.35	-2.83857	-0.223	SORD	sorbitol dehydrogenase
7895361	0.256	0.0129869	3.35	-2.83927	0.429
7892945	0.256	0.0129962	3.35	-2.84	0.382
7971640	0.256	0.0129988	3.35	-2.8402	0.279
7971950	0.256	0.0130001	-3.35	-2.84031	-0.327	DACH1	dachshund family transcription factor 1
7895171	0.2563	0.0130251	3.35	-2.84226	0.275
7986741	0.257	0.0130672	3.35	-2.84554	0.169	GOLGA6L6///GOLGA6L22///GOLGA6L1	golgin A6 family-like 6///golgin A6 family-like 22///golgin A6 family-like 1
8013531	0.257	0.0130818	3.34	-2.84668	0.234
7894686	0.257	0.0131084	3.34	-2.84874	0.359
7895205	0.257	0.0131123	3.34	-2.84905	0.517
8014233	0.257	0.0131223	-3.34	-2.84982	-0.172	SLFN11	schlafen family member 11
7962579	0.257	0.0131229	-3.34	-2.84987	-0.246	AMIGO2	adhesion molecule with Ig like domain 2
8081667	0.257	0.0131272	-3.34	-2.8502	-0.163	SLC35A5	solute carrier family 35 member A5
8053909	0.257	0.0131301	3.34	-2.85042	0.186	SNRNP200	small nuclear ribonucleoprotein U5 subunit 200
7895685	0.257	0.0131417	3.34	-2.85133	0.189
8148049	0.257	0.0131439	3.34	-2.85149	0.257	NOV	nephroblastoma overexpressed
7896490	0.257	0.0131528	3.34	-2.85218	0.209
8080855	0.257	0.0131564	3.34	-2.85246	0.227	SYNPR	synaptoporin
7959751	0.257	0.0131673	3.34	-2.85331	0.179	ZNF664-FAM101A///ZNF664	filamin-interacting protein FAM101A///zinc finger protein 664
7892605	0.257	0.0131699	-3.34	-2.8535	-0.179
8114612	0.2573	0.0131953	3.34	-2.85546	0.243	CD14	CD14 molecule
8175755	0.2573	0.0131964	-3.34	-2.85555	-0.167	CETN2	centrin 2
8016562	0.2577	0.013226	3.34	-2.85783	0.181	SPOP	speckle type BTB/POZ protein
7916229	0.2577	0.013239	3.34	-2.85883	0.26	ECHDC2	enoyl-CoA hydratase domain containing 2
8110971	0.2577	0.0132488	-3.33	-2.85958	-0.19	CMBL	carboxymethylenebutenolidase homolog
7971820	0.2577	0.0132491	3.33	-2.8596	0.197	VPS36	vacuolar protein sorting 36 homolog
8178841	0.2577	0.0132695	3.33	-2.86116	0.216	TAP2	transporter 2, ATP binding cassette subfamily B member
7948630	0.2577	0.0132702	3.33	-2.86122	0.197	FADS3	fatty acid desaturase 3
8116297	0.2577	0.0132814	3.33	-2.86208	0.155	HNRNPH1	heterogeneous nuclear ribonucleoprotein H1 (H)
8008868	0.2577	0.0132832	-3.33	-2.86221	-0.415
7894939	0.2579	0.0132988	-3.33	-2.86341	-0.639
7951259	0.258	0.0133119	3.33	-2.86441	0.205	MMP10	matrix metallopeptidase 10
7892525	0.2583	0.0133363	3.33	-2.86627	0.321
7895816	0.2583	0.0133454	3.33	-2.86697	0.586
8116831	0.2583	0.013349	3.33	-2.86725	0.162	TFAP2A-AS1	TFAP2A antisense RNA 1
8096899	0.2584	0.0133611	3.33	-2.86817	0.179	C4orf32	chromosome 4 open reading frame 32
8087182	0.2586	0.0133801	3.33	-2.86961	0.179	NCKIPSD	NCK interacting protein with SH3 domain
8163775	0.2587	0.0133949	-3.33	-2.87073	-0.159	MEGF9	multiple EGF like domains 9
8085138	0.2587	0.0134085	3.33	-2.87176	0.217	OXTR	oxytocin receptor
8162696	0.2587	0.0134172	3.33	-2.87243	0.166	XPA	XPA, DNA damage recognition and repair factor
8095110	0.2587	0.0134184	-3.33	-2.87252	-0.217	KIT	KIT proto-oncogene receptor tyrosine kinase
8039809	0.2587	0.0134336	3.32	-2.87367	0.196	MZF1	myeloid zinc finger 1
7949744	0.2587	0.0134337	3.32	-2.87368	0.402
8079165	0.2592	0.0134727	3.32	-2.87663	0.221	MIR138-1	microRNA 138-1
7948037	0.2592	0.0134851	3.32	-2.87756	0.29
7912692	0.2592	0.0134968	-3.32	-2.87845	-0.264	HSPB7	heat shock protein family B (small) member 7
8109639	0.2592	0.0135098	-3.32	-2.87942	-0.261	PTTG1	pituitary tumor-transforming 1
7965343	0.2592	0.0135141	-3.32	-2.87975	-0.182	POC1B	POC1 centriolar protein B
8112687	0.2592	0.0135145	-3.32	-2.87978	-0.206	COL4A3BP	collagen type IV alpha 3 binding protein
8060805	0.2592	0.0135207	3.32	-2.88024	0.151	CHGB	chromogranin B
7997414	0.2592	0.0135264	3.32	-2.88067	0.176	GAN	gigaxonin
7972044	0.2592	0.0135314	-3.32	-2.88104	-0.232	COMMD6	COMM domain containing 6
8080416	0.2596	0.0135576	3.32	-2.88302	0.212	SMIM4	small integral membrane protein 4
7990620	0.2601	0.0135955	-3.32	-2.88585	-0.178	TSPAN3	tetraspanin 3
8077652	0.2601	0.0135987	-3.32	-2.88609	-0.172	ARPC4-TTLL3///ARPC4	ARPC4-TTLL3 readthrough///actin related protein 2/3 complex subunit 4
8123760	0.2607	0.0136367	3.31	-2.88893	0.231	LY86-AS1	LY86 antisense RNA 1
8140967	0.2608	0.013651	3.31	-2.88999	0.428	SAMD9	sterile alpha motif domain containing 9
8014574	0.2608	0.013682	3.31	-2.8923	0.181	DDX52	DEAD-box helicase 52
7957245	0.2608	0.0136848	3.31	-2.89251	0.198	GLIPR1L1	GLI pathogenesis related 1 like 1
8087224	0.2608	0.0136875	-3.31	-2.89271	-0.334	SLC25A20	solute carrier family 25 member 20
7987315	0.2608	0.0136875	-3.31	-2.89271	-0.224	ACTC1	actin, alpha, cardiac muscle 1
8046586	0.2608	0.0136924	-3.31	-2.89308	-0.302
8057819	0.2609	0.0137047	-3.31	-2.89399	-0.185
8171161	0.2609	0.0137147	-3.31	-2.89473	-0.181	ARSE	arylsulfatase E (chondrodysplasia punctata 1)
7939150	0.2609	0.0137319	3.31	-2.896	0.219	PRRG4	proline rich and Gla domain 4
8006453	0.2609	0.0137331	3.31	-2.89609	0.27	CCL8	C-C motif chemokine ligand 8
8090630	0.2609	0.013741	-3.31	-2.89668	-0.222	TMCC1	transmembrane and coiled-coil domain family 1
8095744	0.2609	0.0137451	3.31	-2.89698	0.32	AREG	amphiregulin
7892832	0.2611	0.0137631	-3.31	-2.89831	-0.301
8056968	0.2613	0.0137778	-3.31	-2.8994	-0.195	LINC01116	long intergenic non-protein coding RNA 1116
7897685	0.2614	0.0137957	3.3	-2.90072	0.215	UBIAD1	UbiA prenyltransferase domain containing 1
7974564	0.2616	0.0138208	-3.3	-2.90257	-0.355	EXOC5	exocyst complex component 5
8028112	0.2616	0.0138242	-3.3	-2.90282	-0.209	LRFN3	leucine rich repeat and fibronectin type III domain containing 3
8155514	0.2616	0.0138297	3.3	-2.90322	0.2	FAM27E2///FAM27E3	family with sequence similarity 27 member E2///family with sequence similarity 27 member E3
8169836	0.2616	0.013833	-3.3	-2.90346	-0.246	XPNPEP2	X-prolyl aminopeptidase 2
8180034	0.2617	0.0138462	3.3	-2.90443	0.23	TAP2	transporter 2, ATP binding cassette subfamily B member
8009913	0.2621	0.0138782	3.3	-2.90678	0.309	MYO15B	myosin XVB
8027279	0.2621	0.0138838	-3.3	-2.90719	-0.192	ZNF430	zinc finger protein 430
8139165	0.2625	0.0139147	-3.3	-2.90945	-0.168	VPS41	VPS41, HOPS complex subunit
8170364	0.2625	0.0139208	3.3	-2.9099	0.264	AFF2	AF4/FMR2 family member 2
7922846	0.2628	0.013965	3.3	-2.91312	0.17	FAM129A	family with sequence similarity 129 member A
7905127	0.2628	0.0139677	-3.3	-2.91331	-0.198
8099965	0.2628	0.0139682	-3.3	-2.91336	-0.344	LOC344967///ACOT7	acyl-CoA thioesterase 7 pseudogene///acyl-CoA thioesterase 7
8017867	0.2628	0.0139686	3.3	-2.91338	0.234	FAM20A	family with sequence similarity 20 member A
7969955	0.2628	0.0139804	-3.29	-2.91424	-0.178	METTL21EP	methyltransferase like 21E, pseudogene
7894211	0.2628	0.0140005	-3.29	-2.9157	-0.204
8060745	0.2628	0.0140007	3.29	-2.91572	0.317	SMOX	spermine oxidase
8095021	0.2628	0.0140039	-3.29	-2.91595	-0.165	SPATA18	spermatogenesis associated 18
7958466	0.2633	0.0140343	-3.29	-2.91815	-0.218	ACACB	acetyl-CoA carboxylase beta
8065798	0.2633	0.0140492	-3.29	-2.91923	-0.209	GGT7	gamma-glutamyltransferase 7
8112883	0.2633	0.0140498	-3.29	-2.91927	-0.158	LOC644936	actin, beta pseudogene
7984263	0.2634	0.0140763	-3.29	-2.92119	-0.159	HACD3	3-hydroxyacyl-CoA dehydratase 3
7908867	0.2634	0.014079	3.29	-2.92139	0.178	TMEM183B///TMEM183A	transmembrane protein 183B///transmembrane protein 183A
8122843	0.2634	0.0140819	-3.29	-2.9216	-0.191	ESR1	estrogen receptor 1
7967841	0.2637	0.0141041	3.29	-2.92319	0.224	CHFR	checkpoint with forkhead and ring finger domains, E3 ubiquitin protein ligase
7989501	0.2637	0.0141159	-3.29	-2.92405	-0.185	CA12	carbonic anhydrase 12
8123080	0.2637	0.014119	3.29	-2.92427	0.288	SYTL3	synaptotagmin like 3
8117079	0.2638	0.0141361	3.29	-2.9255	0.454	LOC101926933///LIMD1-AS1	uncharacterized LOC101926933///LIMD1 antisense RNA 1
8123362	0.2639	0.014146	3.29	-2.92621	0.212
8095566	0.2641	0.0141712	-3.28	-2.92802	-0.194	MOB1B	MOB kinase activator 1B
8122724	0.2641	0.0141746	3.28	-2.92826	0.394	ULBP1	UL16 binding protein 1
8034783	0.2642	0.0141864	3.28	-2.92911	0.229	ADGRL1	adhesion G protein-coupled receptor L1
8048139	0.2642	0.0141972	-3.28	-2.92989	-0.256	DNAPTP3	histone demethylase UTY-like
7962013	0.2642	0.0142035	-3.28	-2.93034	-0.207	ERGIC2	ERGIC and golgi 2
8149986	0.2642	0.0142107	3.28	-2.93085	0.213	ZNF395	zinc finger protein 395
8061539	0.2642	0.0142208	-3.28	-2.93158	-0.261	LINC00028	long intergenic non-protein coding RNA 28
7974533	0.2644	0.0142361	3.28	-2.93267	0.255	PELI2	pellino E3 ubiquitin protein ligase family member 2
7919324	0.2646	0.0142572	3.28	-2.93417	0.32
8126428	0.2652	0.0142959	-3.28	-2.93693	-0.201	TRERF1	transcriptional regulating factor 1
8076128	0.2656	0.014328	3.28	-2.93921	0.23	JOSD1	Josephin domain containing 1
7894828	0.2658	0.0143502	-3.28	-2.94078	-0.285
7918558	0.2658	0.0143599	-3.27	-2.94147	-0.258	KCND3	potassium voltage-gated channel subfamily D member 3
7893252	0.2658	0.0143644	3.27	-2.94179	0.663
8108905	0.2658	0.0143703	3.27	-2.9422	0.375	KCTD16	potassium channel tetramerization domain containing 16
7901416	0.2659	0.0143804	3.27	-2.94292	0.293
8094408	0.266	0.0143952	-3.27	-2.94396	-0.174	ANAPC4	anaphase promoting complex subunit 4
7904433	0.266	0.0144021	3.27	-2.94445	0.179	PHGDH	phosphoglycerate dehydrogenase
7959574	0.2662	0.0144347	3.27	-2.94675	0.157	KMT5A	lysine methyltransferase 5A
7905025	0.2662	0.014444	3.27	-2.94741	0.269	LOC101060524///DRD5P2///DRD5	D(1B) dopamine receptor-like///dopamine receptor D5 pseudogene 2///dopamine receptor D5
7986407	0.2662	0.0144449	-3.27	-2.94746	-0.403	HSP90B2P	heat shock protein 90 beta family member 2, pseudogene
7895575	0.2662	0.0144482	-3.27	-2.9477	-0.542
8164649	0.2662	0.0144565	-3.27	-2.94828	-0.257	PRRC2B	proline rich coiled-coil 2B
8096771	0.2663	0.0144697	3.27	-2.94921	0.173	OSTC	oligosaccharyltransferase complex non-catalytic subunit
8081128	0.2663	0.0144737	-3.27	-2.94949	-0.205	NSUN3	NOP2/Sun RNA methyltransferase family member 3
8069561	0.2663	0.0144814	3.27	-2.95003	0.199	BTF3L4	basic transcription factor 3 like 4
7922807	0.2663	0.0144892	-3.27	-2.95058	-0.295	COLGALT2	collagen beta(1-O)galactosyltransferase 2
7926205	0.2664	0.0145081	3.27	-2.95191	0.288
8088106	0.2664	0.0145149	3.27	-2.95238	0.193	TKT	transketolase
7893939	0.2668	0.0145511	-3.26	-2.95491	-0.248
8092404	0.2668	0.0145543	3.26	-2.95514	0.192	MAP6D1	MAP6 domain containing 1
7893239	0.2668	0.0145595	-3.26	-2.9555	-0.317
8008297	0.2668	0.0145687	-3.26	-2.95614	-0.176	XYLT2	xylosyltransferase 2
7910164	0.2669	0.0146081	3.26	-2.95889	0.222	COQ8A	coenzyme Q8A
8166184	0.2669	0.0146191	-3.26	-2.95965	-0.166	CA5B	carbonic anhydrase 5B
7903959	0.2669	0.0146262	-3.26	-2.96015	-0.175	PIFO	primary cilia formation
8035779	0.2669	0.0146293	-3.26	-2.96036	-0.201	ZNF626	zinc finger protein 626
8133200	0.2669	0.0146428	3.26	-2.9613	0.225
7896381	0.2669	0.0146569	3.26	-2.96227	0.312
8127094	0.2669	0.0146612	3.26	-2.96257	0.234	GSTA4	glutathione S-transferase alpha 4
8109093	0.2669	0.0146644	-3.26	-2.96279	-0.191	ABLIM3	actin binding LIM protein family member 3
7896405	0.2669	0.0146645	-3.26	-2.9628	-0.923
7894056	0.2669	0.0146701	3.26	-2.96319	0.378
8034370	0.2669	0.014671	-3.26	-2.96325	-0.184	ZNF563	zinc finger protein 563
7929550	0.2669	0.0146768	3.26	-2.96366	0.209	CCNJ	cyclin J
8158183	0.2669	0.0146772	3.26	-2.96368	0.178	DNM1	dynamin 1
7957167	0.267	0.0146882	-3.26	-2.96444	-0.275	TMEM19	transmembrane protein 19
7893656	0.2673	0.0147123	3.26	-2.96611	0.461
7950683	0.2675	0.0147353	-3.26	-2.9677	-0.149	NARS2	asparaginyl-tRNA synthetase 2, mitochondrial (putative)
7984405	0.2675	0.0147529	3.25	-2.96891	0.237	C15orf61	chromosome 15 open reading frame 61
8075182	0.2675	0.014762	3.25	-2.96954	0.207	XBP1	X-box binding protein 1
8082905	0.2675	0.0147681	-3.25	-2.96995	-0.241	SLC35G2	solute carrier family 35 member G2
8133012	0.2675	0.0147719	-3.25	-2.97021	-0.242
8073775	0.2675	0.0147746	-3.25	-2.9704	-0.177	FBLN1	fibulin 1
7905088	0.2676	0.0147861	3.25	-2.97119	0.329	HIST2H2AC	histone cluster 2, H2ac
8047006	0.268	0.0148205	-3.25	-2.97356	-0.23	ANKAR	ankyrin and armadillo repeat containing
7896186	0.268	0.0148264	3.25	-2.97396	0.181
8117054	0.268	0.0148412	-3.25	-2.97497	-0.207	CAP2	CAP, adenylate cyclase-associated protein, 2 (yeast)
7976443	0.268	0.0148418	3.25	-2.97502	0.256	IFI27	interferon alpha inducible protein 27
8101086	0.2682	0.0148617	-3.25	-2.97638	-0.168	NAAA	N-acylethanolamine acid amidase
7965403	0.2684	0.0148819	-3.25	-2.97775	-0.166	LUM	lumican
8048749	0.2684	0.0149135	3.25	-2.97991	0.386	KCNE4	potassium voltage-gated channel subfamily E regulatory subunit 4
8016320	0.2684	0.0149145	3.25	-2.97998	0.178	RPRML	reprimo like
8093943	0.2684	0.0149249	3.25	-2.98069	0.172	LOC93622	Morf4 family associated protein 1 like 1 pseudogene
7893309	0.2684	0.0149282	-3.25	-2.98091	-0.41
7907183	0.2684	0.0149295	-3.25	-2.981	-0.159	C1orf112	chromosome 1 open reading frame 112
8165682	0.2684	0.014933	-3.25	-2.98124	-0.19
8092520	0.2684	0.0149343	-3.25	-2.98133	-0.301	C3orf70	chromosome 3 open reading frame 70
7910676	0.2686	0.0149759	-3.24	-2.98415	-0.156
8049123	0.2686	0.0149792	3.24	-2.98438	0.475	ALPP	alkaline phosphatase, placental
8011131	0.2686	0.0150029	-3.24	-2.98598	-0.17	RILP	Rab interacting lysosomal protein
8078284	0.2686	0.0150046	3.24	-2.9861	0.288
8021461	0.2686	0.0150047	-3.24	-2.9861	-0.149	GRP	gastrin releasing peptide
8019828	0.2686	0.0150154	3.24	-2.98683	0.183	CETN1	centrin 1
8042168	0.2686	0.0150283	-3.24	-2.9877	-0.219	KIAA1841	KIAA1841
8015210	0.2686	0.0150412	3.24	-2.98857	0.213	KRTAP2-3///KRTAP2-2///KRTAP2-4///KRTAP2-1	keratin associated protein 2-3///keratin associated protein 2-2///keratin associated protein 2-4///keratin associated protein 2-1
8019576	0.2686	0.0150412	3.24	-2.98857	0.213	KRTAP2-3///KRTAP2-2///KRTAP2-4///KRTAP2-1	keratin associated protein 2-3///keratin associated protein 2-2///keratin associated protein 2-4///keratin associated protein 2-1
7916781	0.2686	0.0150474	3.24	-2.98899	0.261
8061647	0.2686	0.0150556	3.24	-2.98954	0.204	XKR7	XK related 7
7896704	0.2686	0.0150586	-3.24	-2.98975	-0.604
8082380	0.2686	0.0150603	3.24	-2.98986	0.178	ABTB1	ankyrin repeat and BTB domain containing 1
8173166	0.2686	0.0150609	3.24	-2.9899	0.215
8122279	0.2686	0.0150809	3.24	-2.99125	0.254	ARFGEF3	ARFGEF family member 3
8151384	0.2686	0.015088	-3.24	-2.99173	-0.159	STAU2	staufen double-stranded RNA binding protein 2
8048628	0.2686	0.015099	3.24	-2.99247	0.176	TMEM198	transmembrane protein 198
8133119	0.2686	0.0150991	3.24	-2.99248	0.193	VKORC1L1	vitamin K epoxide reductase complex subunit 1 like 1
7975772	0.2686	0.0151033	-3.24	-2.99276	-0.195	ZC2HC1C	zinc finger C2HC-type containing 1C
8021777	0.2687	0.0151191	3.24	-2.99382	0.284	LOC400661	uncharacterized LOC400661
8100456	0.2687	0.0151205	-3.24	-2.99392	-0.182
8038314	0.2689	0.0151525	3.23	-2.99606	0.167	C19orf73	chromosome 19 open reading frame 73
7911767	0.2689	0.0151547	3.23	-2.99621	0.178	MMEL1	membrane metallo-endopeptidase-like 1
8137715	0.2689	0.0151686	3.23	-2.99714	0.169	MICALL2	MICAL like 2
8018816	0.2689	0.0151704	-3.23	-2.99726	-0.212
8098060	0.2689	0.0151789	3.23	-2.99783	0.161	RXFP1	relaxin/insulin like family peptide receptor 1
7979307	0.2689	0.0151815	-3.23	-2.998	-0.204	DLGAP5	DLG associated protein 5
8059413	0.2693	0.0152147	-3.23	-3.00022	-0.184	DOCK10	dedicator of cytokinesis 10
7979085	0.2695	0.0152331	-3.23	-3.00145	-0.163	PYGL	phosphorylase, glycogen, liver
7933488	0.2695	0.0152385	-3.23	-3.00181	-0.19	VSTM4	V-set and transmembrane domain containing 4
8025893	0.2701	0.015291	3.23	-3.00531	0.787
8031906	0.2701	0.0152965	3.23	-3.00567	0.213
8018558	0.2701	0.015301	-3.23	-3.00597	-0.192	ACOX1	acyl-CoA oxidase 1
7954065	0.2703	0.0153171	3.23	-3.00704	0.25	GPRC5A	G protein-coupled receptor class C group 5 member A
8173522	0.2703	0.0153396	-3.23	-3.00853	-0.442
8037003	0.2703	0.0153406	3.23	-3.00859	0.327
8162388	0.2703	0.0153406	-3.23	-3.00859	-0.426	OMD	osteomodulin
8169699	0.2704	0.015363	3.22	-3.01008	0.267
8175177	0.2704	0.0153855	3.22	-3.01156	0.21	MBNL3	muscleblind like splicing regulator 3
7961873	0.2704	0.0153907	-3.22	-3.0119	-0.153
8129069	0.2704	0.0153966	-3.22	-3.01229	-0.715
7915775	0.2704	0.0153996	-3.22	-3.01249	-0.159	IPP	intracisternal A particle-promoted polypeptide
8094874	0.2704	0.0154007	-3.22	-3.01257	-0.261
8080714	0.2704	0.0154075	3.22	-3.01302	0.251	FLNB	filamin B
8086752	0.2713	0.0154665	-3.22	-3.01689	-0.155	SNORD13P3	small nucleolar RNA, C/D box 13 pseudogene 3
8048847	0.2714	0.0154823	3.22	-3.01793	0.152	AGFG1	ArfGAP with FG repeats 1
8002897	0.2714	0.0154881	-3.22	-3.01831	-0.155	TMEM231	transmembrane protein 231
7934789	0.2723	0.0155514	-3.22	-3.02246	-0.218	GRID1	glutamate ionotropic receptor delta type subunit 1
7971800	0.2723	0.0155572	3.22	-3.02284	0.232	MRPS31P5	mitochondrial ribosomal protein S31 pseudogene 5
7893005	0.2723	0.0155753	-3.21	-3.02401	-0.787
7947434	0.2723	0.0155917	3.21	-3.02508	0.22	FBXO3	F-box protein 3
8065868	0.2723	0.0155948	3.21	-3.02529	0.217	EIF6	eukaryotic translation initiation factor 6
7956200	0.2723	0.0155993	-3.21	-3.02558	-0.164	MYL6B	myosin light chain 6B
8116245	0.2723	0.0156007	3.21	-3.02567	0.308	CLK4///CLK4	CDC like kinase 4///CDC like kinase 4
8058869	0.2723	0.0156049	-3.21	-3.02594	-0.166	TNS1	tensin 1
7973110	0.2724	0.0156213	-3.21	-3.02701	-0.228	RNASE2	ribonuclease A family member 2
8042439	0.2724	0.0156255	-3.21	-3.02728	-0.158	ANTXR1	anthrax toxin receptor 1
8130374	0.273	0.0156692	-3.21	-3.03012	-0.275	FBXO5	F-box protein 5
8134351	0.2733	0.0156943	3.21	-3.03175	0.264	PPP1R9A	protein phosphatase 1 regulatory subunit 9A
7960865	0.2736	0.0157212	3.21	-3.03348	0.255	SLC2A3	solute carrier family 2 member 3
7896640	0.2737	0.0157339	3.21	-3.03431	0.63
7892890	0.2738	0.0157549	3.21	-3.03566	0.149
7896484	0.2738	0.0157667	3.21	-3.03642	0.167
7894610	0.2738	0.0157689	3.21	-3.03656	0.539
7916808	0.2738	0.0157791	-3.2	-3.03721	-0.191	SLC35D1	solute carrier family 35 member D1
7998174	0.2738	0.0157803	3.2	-3.0373	0.216	LUC7L	LUC7 like
7979743	0.2739	0.0157923	-3.2	-3.03807	-0.162	RDH11	retinol dehydrogenase 11 (all-trans/9-cis/11-cis)
7996341	0.2739	0.0158054	-3.2	-3.03891	-0.167	PDP2	pyruvate dehyrogenase phosphatase catalytic subunit 2
8093256	0.2739	0.0158125	-3.2	-3.03936	-0.165
8180255	0.274	0.0158345	3.2	-3.04078	0.317	HIST2H4B	histone cluster 2, H4b
8180321	0.274	0.0158345	3.2	-3.04078	0.317	HIST2H4A	histone cluster 2, H4a
8022572	0.2741	0.0158516	-3.2	-3.04187	-0.175	OSBPL1A	oxysterol binding protein like 1A
7902306	0.2741	0.0158637	-3.2	-3.04265	-0.465
8080938	0.2741	0.0158678	-3.2	-3.04291	-0.204	MITF	melanogenesis associated transcription factor
7896511	0.2741	0.0158726	3.2	-3.04322	0.424
8053458	0.2741	0.0158892	3.2	-3.04428	0.23	C2orf68	chromosome 2 open reading frame 68
8113796	0.2741	0.0158967	3.2	-3.04476	0.167	C5orf63	chromosome 5 open reading frame 63
8124502	0.2741	0.0159055	-3.2	-3.04532	-0.158	ZNF184	zinc finger protein 184
8069574	0.2741	0.0159092	3.2	-3.04556	0.283	C21orf91	chromosome 21 open reading frame 91
7894454	0.2741	0.0159137	3.2	-3.04584	0.69
7930398	0.2741	0.0159207	3.2	-3.04629	0.224	MXI1	MAX interactor 1, dimerization protein
7994280	0.2742	0.0159323	3.2	-3.04703	0.194	IL4R	interleukin 4 receptor
8149248	0.2742	0.0159539	-3.2	-3.0484	-0.384
7894601	0.2742	0.0159576	-3.2	-3.04864	-0.348
7894343	0.2742	0.015959	-3.2	-3.04873	-0.404
8047217	0.2742	0.0159663	-3.2	-3.04919	-0.183	COQ10B	coenzyme Q10B
8143144	0.2743	0.0159811	-3.2	-3.05013	-0.256	PTN	pleiotrophin
7905949	0.2744	0.0159982	-3.19	-3.05122	-0.209
8129309	0.2744	0.0160106	-3.19	-3.052	-0.341
7895740	0.2744	0.0160202	-3.19	-3.05261	-0.279
7933982	0.2744	0.0160224	-3.19	-3.05276	-0.204	PBLD	phenazine biosynthesis like protein domain containing
7945950	0.2747	0.0160529	3.19	-3.05468	0.196
8041519	0.2747	0.0160543	-3.19	-3.05477	-0.194	RMDN2	regulator of microtubule dynamics 2
8077458	0.2747	0.0160646	-3.19	-3.05542	-0.269	EDEM1	ER degradation enhancing alpha-mannosidase like protein 1
8034326	0.2751	0.0160926	-3.19	-3.05719	-0.256
7896701	0.2752	0.0161107	-3.19	-3.05833	-0.28
8149551	0.2758	0.0161596	3.19	-3.06141	0.167	PSD3	pleckstrin and Sec7 domain containing 3
7893241	0.2758	0.0161604	-3.19	-3.06146	-0.811
8168115	0.2758	0.0161682	-3.19	-3.06195	-0.175
8162492	0.2761	0.016197	3.19	-3.06375	0.205	FBP2	fructose-bisphosphatase 2
7894524	0.2764	0.0162268	-3.18	-3.06562	-0.174
8073242	0.2764	0.0162274	3.18	-3.06566	0.194	ADSL	adenylosuccinate lyase
7931293	0.2765	0.0162669	-3.18	-3.06813	-0.15	DOCK1	dedicator of cytokinesis 1
8115099	0.2765	0.0162748	3.18	-3.06862	0.158	PDGFRB///PDGFRB	platelet derived growth factor receptor beta///platelet derived growth factor receptor beta
8036862	0.2765	0.0162757	3.18	-3.06868	0.235	LOC100507646	uncharacterized LOC100507646
7950743	0.2765	0.0162915	3.18	-3.06966	0.2	RAB30	RAB30, member RAS oncogene family
8045860	0.2765	0.0163155	-3.18	-3.07115	-0.206	PKP4	plakophilin 4
8007931	0.2765	0.0163393	-3.18	-3.07263	-0.23	ITGB3	integrin subunit beta 3
8012475	0.2765	0.0163417	-3.18	-3.07278	-0.188	MYH10	myosin, heavy chain 10, non-muscle
8139632	0.2765	0.016359	-3.18	-3.07386	-0.191	FIGNL1	fidgetin like 1
7985248	0.2765	0.016363	-3.18	-3.07411	-0.204	KIAA1024	KIAA1024
7993807	0.2765	0.0163661	-3.18	-3.0743	-0.205	TMEM159///TMEM159	transmembrane protein 159///transmembrane protein 159
8073513	0.2765	0.0163675	3.18	-3.07438	0.187	CCDC134	coiled-coil domain containing 134
8160431	0.2765	0.0163752	3.18	-3.07486	0.195	MIR31HG	MIR31 host gene
8098870	0.2765	0.0163801	-3.18	-3.07517	-0.199	SPON2	spondin 2
8004184	0.2765	0.0163813	3.18	-3.07524	0.372	XAF1	XIAP associated factor 1
7981514	0.2765	0.0163824	-3.18	-3.07531	-0.148	AHNAK2	AHNAK nucleoprotein 2
7893696	0.2765	0.0163933	3.18	-3.07598	0.209
7895385	0.2765	0.0163968	3.18	-3.0762	0.511
7932864	0.2765	0.0163971	3.18	-3.07622	0.543	LYZL2	lysozyme like 2
8149825	0.2765	0.0163975	3.18	-3.07624	0.156	STC1	stanniocalcin 1
8008627	0.2765	0.0163999	3.18	-3.07639	0.25	NOG	noggin
7935983	0.2766	0.0164145	3.18	-3.07729	0.2	PITX3	paired like homeodomain 3
8101158	0.2768	0.0164349	-3.17	-3.07855	-0.155	SCARB2	scavenger receptor class B member 2
8012581	0.2768	0.0164452	-3.17	-3.07919	-0.199	STX8	syntaxin 8
8138912	0.2768	0.0164535	-3.17	-3.07971	-0.181	LSM5	LSM5 homolog, U6 small nuclear RNA and mRNA degradation associated
8112107	0.2768	0.0164677	-3.17	-3.08058	-0.158	PLPP1	phospholipid phosphatase 1
8081945	0.2768	0.0164807	-3.17	-3.08138	-0.178	NDUFB4	NADH:ubiquinone oxidoreductase subunit B4
8093314	0.2768	0.0164807	-3.17	-3.08138	-0.178	NDUFB4	NADH:ubiquinone oxidoreductase subunit B4
8120239	0.2768	0.0164818	-3.17	-3.08145	-0.194	TMEM14A	transmembrane protein 14A
8161478	0.2775	0.0165339	3.17	-3.08465	0.164	LOC102724238///LOC100126582///FGF7P3///LOC403323///FGF7P6	uncharacterized LOC102724238///uncharacterized LOC100126582///fibroblast growth factor 7 pseudogene 3///uncharacterized LOC403323///fibroblast growth factor 7 pseudogene 6
8073056	0.278	0.0165752	-3.17	-3.08718	-0.207	APOBEC3A_B///APOBEC3A	APOBEC3A and APOBEC3B deletion hybrid///apolipoprotein B mRNA editing enzyme catalytic subunit 3A
7937735	0.2781	0.0166083	3.17	-3.08921	0.233	LSP1	lymphocyte-specific protein 1
8090212	0.2781	0.0166157	-3.17	-3.08966	-0.175
8099253	0.2781	0.016621	-3.17	-3.08998	-0.192
7964677	0.2781	0.016625	-3.17	-3.09023	-0.173	C12orf66	chromosome 12 open reading frame 66
8112611	0.2781	0.0166263	3.17	-3.09031	0.208
7965789	0.2781	0.0166311	-3.17	-3.0906	-0.17	ARL1	ADP ribosylation factor like GTPase 1
8093624	0.2782	0.0166452	3.17	-3.09146	0.2	SH3BP2	SH3 domain binding protein 2
7932326	0.2786	0.0166778	-3.16	-3.09344	-0.2	CUBN	cubilin
7893373	0.2786	0.0166847	-3.16	-3.09386	-0.327
7902883	0.2788	0.0167027	3.16	-3.09496	0.157	LRRC8D	leucine rich repeat containing 8 family member D
8160981	0.2789	0.0167183	-3.16	-3.0959	-0.162	FAM214B	family with sequence similarity 214 member B
7917359	0.2791	0.0167418	-3.16	-3.09733	-0.173	ZNHIT6	zinc finger HIT-type containing 6
7895433	0.2793	0.0167614	3.16	-3.09852	0.776
8082605	0.2795	0.0167816	-3.16	-3.09974	-0.292
[truncated: 31,298 more rows]

## Sheet: DEGs
FDR<0.05					Background
		logFC<0			CTSH																											TBC1D3C			TBC1D3B			TBC1D3F
logFC>0		ACTG2			FSTL1																											TBC1D3P2			TBC1D3C			TBC1D3B
TXNIP		WFDC1			LINC01560																											C14orf99			IGK			IGKV3-20
CXCL8		RNY1			NAMPT																											PMS2P2			PMS2P1			PMS2P6
FER1L6		CNTN1			NT5DC3																											PMS2P1			PMS2P6			PMS2P3
TFPI2		ENTPD1			SGCZ																											KIR2DS4			KIR2DS3			KIR2DS1
CLDN1		GCNT4			SRD5A2																											KIR2DL2			KIR2DL1			KIR3DS1
ELN		FMOD			TBC1D5																											KRTAP4-7			CT47A7			CT47B1
PTGS2		CXCL14			TEX29																											CT47A10			LINC01347			LINC01000
NRG1		SLC1A1			ZFHX4																											LOC100132062			PCDHGB1			PCDHGB2
SCML2		ENPEP			BORCS7-ASMT																											KRTAP10-10			NBPF1			NBPF14
MMP16		CRABP2			TXNIP																											PCDHGA11			KIR3DS1			KIR3DL2
FAM83B		ACAT2			CXCL8																											NBPF3			PMS2P4			PMS2P2
SLC22A4		ELOVL6			FER1L6																											KIR2DL1			LINC00265			LOC100132062
RMND5A		LRRN1			TFPI2																											PMS2P5			GUSB			GUSBP3
SERPINB2		POLR3G			ACTG2																											LINC00999			SNORD115-30			SNORD115-29
COL5A2		HSD17B6			CLDN1																											PKD1			PKD1P2			NPIPB3
H19		APOBEC3B			WFDC1																											SMA4			GOLGA8N			GOLGA8EP
RPS12		ALDOC			ELN																											CT45A8			KIR2DS1			KIR2DL3
TET1		FDPS			PTGS2																											SNRPN			HLA-DRB1			HLA-DQB1
ZBTB34		TGM2			RNY1																											ZNF28			KIR2DL4			IGK
TET3		MAMDC2			NRG1																											SNORD115-34			C14orf99			SSX2
KLHDC3		KIAA1549L			SCML2																											PDXDC2P			SSX2B			PKD1P2
GTPBP2		OLFML2B			MMP16																											GOLGA8S			PDXDC2P			SNORD115-19
LOXL2		GPC3			FAM83B																											KIR2DS3			SNORD115-20			IGHV3-48
KDELC1		VSNL1			SLC22A4																											HLA-DRB3			IGHV3-23			POTEC
COL4A1		GALNT5			CNTN1																											KIR2DS1			POTEG			GAGE13
OR14I1		F10			ENTPD1																											IGH			SMA4			GOLGA8G
CASP7		STMN2			RMND5A																											SSX1			GAGE12G			GAGE12G
COL3A1		FMO1			SERPINB2																											PKD1P1			GOLGA8EP			POTED
ADAM12		ASPA			COL5A2																											SNORD115-22			GAGE12J			GAGE2E
ADAMTS12		HCN1			H19																											FAM86C1			SNORD115-31			NPIPA1
RAB27B		PRELP			GCNT4																											IGKV3-20			POTEC			PDXDC2P
TNFAIP6		CD36			FMOD																											POTEKP			IFNA1			SNORD115-30
ENTPD7		ENDOD1			CXCL14																											SMA5			GAGE13			KIR2DL4
PAN2		FABP3			TET1																											GAGE12J			PSG1			AGAP11
BIVM		ACSS2			SLC1A1																											GOLGA8N			NPIPB3			SSX2B
RCC2		ABRACL			ENPEP																											GAGE2D			PKD1P1			GOLGA8IP
SPNS1		RRM2			CRABP2																											POTEG			GOLGA8B			SNORD115-12
DCP2		ACKR4			ZBTB34																											IFNA4			AGAP4			PCDHA13
IL20RB		PRUNE2			TET3																											GAGE12G			SSX1			IGHV3-69-1
SLC18B1		PIK3IP1			ACAT2																											PSG2			SNORD115-17
COMMD2		FERMT1			KLHDC3																											NPIPB4			PCDHA12
FAM167A		PDGFRL			GTPBP2																											AGAP11			IGHV3-48
ADAMTS2		ZNF626			LOXL2																											SSX2
NTN4		TMEM35A			ELOVL6																											SNORD115-18
MBTD1		RDH10			LRRN1																											ANKRD20A1
SLC25A13		MATN2			KDELC1																											PCDHA11
IREB2		CADPS			POLR3G																											KIR2DS5
ELF2		WNK3			HSD17B6																											IGHV3-30
KDM5B		NSDHL			COL4A1
AFF3		RECK			OR14I1
MTMR9		ABCA8			APOBEC3B
SLC7A11		KDELR3			ALDOC
ARRDC3		ARHGAP22			CASP7
PRMT6		BHLHE41			COL3A1
RNASEL		TMEM97			FDPS
SECTM1		MFAP5			TGM2
DNMT3A		CD82			MAMDC2
STK19		MXRA5			ADAM12
GPX7		TIAM2			KIAA1549L
KLF15		OSR2			OLFML2B
TDO2		B3GAT3			ADAMTS12
KDM7A		IGFBP2			GPC3
PCBP3		UXS1			VSNL1
NCR3LG1		IDI1			KRTAP1-5
BAK1		CYP51A1			GALNT5
COL1A1		OLFML3			RAB27B
POMK		SDC1			F10
BLMH		PCOLCE2			TNFAIP6
CDC25B		TMED5			ENTPD7
BDKRB1		TMEM50B			STMN2
CDH13		DHCR7			PAN2
PTX3		PBK			BIVM
ADAMTS1		AQP1			RCC2
JARID2		STS			SPNS1
DTNA		RCN3			FMO1
ANKRD52		PON2			DCP2
NADK2					IL20RB
KRTAP1-5					SLC18B1
KRTAP1-1					COMMD2
KRTAP1-3					ASPA
					HCN1
					PRELP
					FAM167A
					CD36
					ENDOD1
					ADAMTS2
					FABP3
					ACSS2
					ABRACL
					RRM2
					NTN4
					ACKR4
					MBTD1
					PRUNE2
					SLC25A13
					PIK3IP1
					FERMT1
					PDGFRL
					ZNF626
					IREB2
					TMEM35A
					ELF2
					KDM5B
					RDH10
					MATN2
					CADPS
					AFF3
					WNK3
					NSDHL
					RECK
					ABCA8
					MTMR9
					SLC7A11
					ARRDC3
					PRMT6
					RNASEL
					SECTM1
					KDELR3
					ARHGAP22
					DNMT3A
					STK19
					BHLHE41
					TMEM97
					MFAP5
					CD82
					MXRA5
					TIAM2
					OSR2
					GPX7
					B3GAT3
					KLF15
					TDO2
					IGFBP2
					UXS1
					IDI1
					CYP51A1
					KDM7A
					PCBP3
					NCR3LG1
					OLFML3
					SDC1
					BAK1
					PCOLCE2
					TMED5
					TMEM50B
					COL1A1
					POMK
					BLMH
					CDC25B
					BDKRB1
					CDH13
					DHCR7
					PTX3
					PBK
					AQP1
					STS
					ADAMTS1
					JARID2
					DTNA
					ANKRD52
					RCN3
					NADK2
					PON2
					KLF5
					HBP1
					ENPP1
					SPHKAP
					SLC4A7
					LAMP3
					IMPA1
					MEST
					C1QTNF6
					SLC16A7
					TMEM176A
					CFHR1
					ARL5B
					MFAP2
					ZNF704
					CDKL2
					APOC1
					CDKN1A
					ERMP1
					HMGCS1
					HMCN1
					CCDC117
					SGO1
					SSX2IP
					QPRT
					SLIT3
					EOGT
					SIPA1L2
					TNXB
					RPSAP52
					C20orf194
					SESTD1
					BDKRB2
					F2R
					PRPF38A
					BLOC1S1-RDH5
					OGN
					BMP2
					VEGFA
					RGS5
					TET2
					FDFT1
					SAMD4A
					CNN1
					SLC17A5
					PRSS3P2
					ITGA4
					VCAN
					JAM2
					POLE2
					PNPLA3
					SMOC2
					KCNJ2
					MC4R
					KIAA0922
					MGAT5
					GGCT
					C8orf34
					FAM198B
					CLSPN
					MTMR2
					CRYAB
					FASN
					C1QTNF2
					JMY
					TMEM100
					NAP1L2
					WNT2
					ARRDC4
					MKNK2
					TTC30A
					LRRC32
					TUBD1
					GXYLT1
					HMGCR
					MEDAG
					SLC7A5
					TMOD3
					SQLE
					KCNJ15
					FEM1B
					DNMT3B
					MANF
					LMOD1
					KDELC2
					ADAMTS15
					GDF15
					SARM1
					EREG
					ERLIN1
					LAMP5
					EPSTI1
					RYBP
					SLC38A5
					HIST2H2BF
					IQCJ-SCHIP1
					TIMM8B
					TCTN3
					PRCP
					FBXO32
					IL1RAP
					RASGRF2
					KIAA0895
					ADRA2A
					KCTD15
					HRH1
					LOC102724229
					PPP1R15B
					LPAR3
					GFRA1
					ITGA6
					UBTD2
					PLAG1
					TMOD2
					HSD17B7P2
					TMEM133
					DDX60
					TRIM25
					EBP
					FDPSP2
					STRADB
					FAM213A
					PLBD1
					PDE1A
					GSTM5
					MFAP3
					ADA
					BRDT
					ERAP2
					ACAN
					PUS7L
					OSTM1
					COL5A3
					OGFR
					THRA
					EGFL6
					MFSD6
					ADAMTS6
					SBSN
					HES7
					PDE4B
					KDR
					DEPTOR
					PCDH9
					PARP12
					P4HA1
					CXCL1
					ACLY
					TAF11
					TM7SF2
					INA
					ZNF667-AS1
					MET
					EGR3
					NDNF
					HERC3
					IL1B
					AJUBA
					SOD3
					CD83
					NREP
					ZNF512B
					LURAP1L
					LOC101060256
					NID1
					HERC6
					TRPA1
					ATL1
					1900-01-01
					MIR155
					NHLRC3
					PURA
					NHSL2
					ERO1A
					EFCAB14
					EPDR1
					RIDA
					SMPD1
					ULBP3
					SUN1
					HIST1H4C
					TDG
					HSD17B8
					CYP1B1
					NKIRAS2
					PPM1D
					PODNL1
					LONRF1
					LBH
					SKP2
					GALNT16
					TNFSF18
					CHIC2
					RASSF3
					CTSL
					PQLC2L
					PDE3A
					TRIM59
					ASAP2
					BRI3BP
					CDH6
					LOC100129503
					PLPP4
					ANO4
					SHROOM3
					NMI
					PLA2G4A
					SNORD43
					MLEC
					P3H3
					SLC39A8
					SLC29A1
					TRPC6
					GPX3
					TBXA2R
					AURKA
					XXYLT1
					TBC1D8B
					SNAP25
					MSMO1
					HNMT
					SCN9A
					TYMS
					LIFR
					FABP5P3
					MAP1B
					HMGB3
					NCALD
					HPSE2
					DDX3Y
					NIPAL2
					KIAA1324L
					LRP8
					PDIA5
					LDB2
					P4HA3
					B3GNT5
					RPL17-C18orf32
					PDE1C
					WNT8A
					STXBP6
					FAT4
					IL7R
					MR1
					ACTA2
					SPPL2B
					TTC7A
					HIGD1A
					PSAT1
					SERPINH1
					SH3GL1
					ANLN
					ITPKA
					BEND7
					LSS
					OLFML2A
					MELK
					ATP2A3
					MCL1
					KYNU
					KRTAP1-4
					MIR17HG
					PARP6
					IDH2
					FANCB
					PALLD
					GAL3ST4
					C1QTNF5
					TBC1D8
					GATA6
					LIPA
					GALNT7
					DPT
					C14orf132
					AAED1
					GREM1
					C3orf14
					CUTC
					DOT1L
					SGCB
					HSD17B12
					WDR63
					SUSD1
					CDC23
					C14orf1
					EZH2
					ARHGEF9
					ZNF345
					LSM14A
					SHPRH
					GABRE
					JAZF1
					ENOX1
					C20orf141
					GNPTAB
					MMP11
					APOO
					DPP3
					CD276
					RNF138
					STX12
					PDIA6
					NDUFA4
					C3
					RARRES2
					AP1S3
					FANCI
					PCYOX1
					CDON
					ZNF577
					MSANTD3-TMEFF1
					ZNF137P
					FAM221A
					SEPSECS
					CEMIP
					SLC2A1
					LPIN1
					ACSL3
					ZNF253
					E2F7
					ING4
					HLA-DRA
					RNGTT
					ZFPM2
					ERVK13-1
					TTF2
					GADD45B
					MAZ
					PGS1
					GPCPD1
					SEC16B
					DHCR24
					CDK6
					RPL23P8
					SLC44A2
					C11orf57
					C18orf54
					ARNTL
					GOLIM4
					GP2
					PCSK9
					DCAF12
					LAMC1
					MTURN
					TRIAP1
					BUB1B
					CDKN2B
					MYBL2
					ISLR
					COL1A2
					ABHD5
					NETO2
					TMEM88
					EFHC1
					UAP1L1
					MVD
					P2RX2
					CCNA1
					IER3
					DIAPH3
					HLTF
					FAM219B
					ITGAV
					F2RL1
					GCLM
					MFGE8
					MB21D2
					TAOK3
					GDF5
					GPR107
					TBCEL
					HEPH
					CFH
					PCED1A
					TRHDE
					BHLHB9
					RAB33A
					SGCD
					ISG20L2
					NEDD1
					RND3
					SNORD116-6
					OTUD1
					EIF4E2
					FUCA1
					C8orf44-SGK3
					NAA60
					AOX1
					TBC1D3I
					GSN
					SYTL2
					SUSD5
					STARD4
					STRN4
					NMRK2
					KCNK15
					DVL3
					TNS3
					SNORD51
					BOC
					KCNMA1
					STARD3NL
					PNP
					HEY1
					FZD7
					IKBIP
					TMEM87B
					LOC401052
					RALGPS2
					TPBG
					ALDH1A1
					TCEA3
					PAMR1
					GPR180
					TSPAN2
					ZNF826P
					DDI2
					SEL1L3
					PHLDA1
					MIR222
					AIMP2
					ATAD2B
					UBN1
					SCARA3
					GPT2
					CEP55
					MYL9
					LINC01123
					NUP160
					TCP11L2
					XPO5
					TAGLN
					HOXA10-HOXA9
					APAF1
					USP37
					SLC39A10
					SNORD3D
					ECM2
					TRIM16L
					THBS3
					SESN3
					SNX21
					YEATS4
					SNORA14A
					UNC5B
					WDR61
					CDCA3
					ANKRD13B
					TRAF4
					GRIA1
					RND2
					MORC4
					KCNA3
					DNA2
					MICAL1
					CEP128
					RAB11FIP2
					LOC102724238
					LAMA5
					DCBLD2
					RNF144B
					ZNF91
					SPAG5
					CRBN
					TPCN2
					TMEM176B
					MPP1
					FMO4
					RACGAP1P
					BCL2L11
					SLC2A14
					VPS25
					SLC12A8
					IL32
					ANKMY2
					IGSF10
					SLC3A2
					TFAP2C
					HIST1H2BK
					TRIB2
					WIF1
					FKBP14
					PDCD1LG2
					NRBP1
					RNU5D-1
					MOXD1
					LDLR
					IL1RL1
					SC5D
					TTTY6B
					NCKAP5
					CADM2
					TNFSF15
					ZNF737
					SHTN1
					AKT3
					IFI30
					FRZB
					CCNE2
					NEO1
					PFKFB4
					KCNG1
					DBI
					ANO10
					MARK1
					C5
					FZD6
					MDH1
					RAET1L
					NSD1
					QIQN5815
					CPED1
					GM2A
					PDIA3P1
					CERCAM
					PTGDS
					EXTL2
					TRAFD1
					NFKBIZ
					IL24
					SFRP2
					PAGE2B
					GUCY1A2
					TWSG1
					OR5M8
					KDM4B
					MIF4GD
					GLB1
					LOC653653
					XCL1
					DHRS3
					CDO1
					ZNF469
					SRGN
					GPM6B
					SULF2
					GBAS
					UGP2
					SORBS1
					SLC23A1
					ITGA5
					SBF1
					LINC00671
					RNASE4
					GPR155
					IFI44
					SPANXA2-OT1
					FAM114A1
					MVK
					PRKAB2
					ARHGAP28
					PLA2G15
					ZFP36L1
					AP3B1
					RNF150
					PDIA4
					FAM26E
					CALR
					LOC100131860
					FBLN7
					ACVR1C
					OR1F2P
					TRIB3
					MLLT11
					MARS
					FZD10
					CTDSPL2
					UEVLD
					LEO1
					DMPK
					E2F3
					UTS2B
					VAMP4
					LOC1720
					FCGBP
					CFHR3
					KLHL1
					TPM3P9
					IFI35
					ZNF611
					MIR128-1
					MESDC2
					GPR152
					DKK3
					CD9
					GPC4
					FERMT2
					MTHFD2
					SNCAIP
					CRYZ
					KIF4A
					TMEM106A
					MMP3
					SEMA7A
					CD46
					LRRC1
					INHBC
					WDR76
					CYB5R4
					FAM111B
					SBNO2
					FAM177A1
					GSN-AS1
					CYP3A7-CYP3A51P
					LSM11
					AREG
					MYO10
					NFKBIA
					OLFM1
					SELENBP1
					BAALC
					SLC14A1
					BMT2
					FOXO3B
					TMTC3
					ZRANB1
					PQLC3
					FAM126B
					GOLM1
					PEG10
					HGF
					SCARNA17
					TCEA1
					SORL1
					TNIP3
					VEPH1
					PPT1
					OLFML1
					CCL2
					EIF4B
					MFSD4B
					S100A4
					FSIP2
					WISP2
					SLC35B4
					SLC39A11
					DOCK11
					KEL
					SSR3
					ZNF660
					CIART
					KCNMB4
					SRPX2
					SVEP1
					ZNF681
					JUNB
					PDE7B
					STK36
					CHMP5
					TMEM245
					CHIT1
					GCNT1
					ACER3
					DOCK2
					CLK2
					FAM27E2
					CKAP4
					LIMS4
					SOD2
					FAT1
					FAM46C
					SIX6
					HEPN1
					WDR18
					PATJ
					ECM1
					B3GNT2
					CNIH3
					SFRP4
					EMILIN1
					CNEP1R1
					GPX1
					ZNF391
					TMEM106B
					S1PR1
					EXPH5
					ALDH3A2
					FAM20B
					HERC5
					FCGR3A
					MX1
					SOCS5
					DEPDC1
					TP53INP1
					MAP1A
					RSAD2
					PDE3B
					FBP1
					CDKN3
					ZNF618
					TCTEX1D4
					SOWAHB
					GPR173
					SLC36A1
					TRIM16
					ZCCHC8
					FMN1
					FBXO21
					CLGN
					ZBTB8OS
					ACACA
					PANK4
					CETN3
					IQGAP3
					ANO3
					ICAM4
					SLC25A40
					LTF
					TRMT10A
					ZNF700
					TMSB4XP2
					BCL3
					SDF2L1
					CIITA
					SYT16
					SEC1P
					LGALSL
					ARHGAP27
					OR4F29
					ABHD2
					TMEM237
					UHMK1
					E2F8
					FAM65B
					MILR1
					ZNF740
					TGFB1
					SLC6A15
					SLC7A8
					SMTN
					PDHX
					TOX
					B4GALT6
					PLXND1
					C12orf75
					CEP170
					TRIP13
					LIG1
					IFFO2
					OR4D6
					UBE2S
					BAIAP2L1
					PIEZO2
					MAL2
					UBXN11
					ASNS
					FAM172A
					SDC3
					PIPOX
					NET1
					PTPRF
					TPM2
					TBC1D1
					SPARC
					GRK6
					COL6A6
					TGOLN2
					CDK5R1
					TRIM5
					ANO9
					NCAM2
					SETDB2
					MANSC1
					FAM24B-CUZD1
					TMEM144
					MSANTD4
					HIST1H4B
					SYNE2
					OAS2
					ANAPC2
					ZNF783
					NLGN4X
					TMEM132D
					MAP7
					DGKH
					SETD5
					CDK1
					SLC7A14
					OR5D16
					UBE2T
					DPY19L3
					NTF3
					DGCR14
					C6orf106
					PDCL3
					MMP19
					NAPEPLD
					ATE1
					ATP2B1
					BARHL2
					CUEDC1
					MIR26A2
					MYBPH
					SERPINA3
					SNRPG
					HINT3
					TMEM164
					ITGA8
					IMPAD1
					GTSE1
					PYGB
					HABP4
					P2RX7
					RPF2
					POU3F4
					GPR45
					SNTG1
					KLC2
					NUDT11
					METTL24
					ACVRL1
					PAQR7
					KIAA1549
					FAM101B
					ESM1
					CANT1
					GLCE
					MRAP2
					SHCBP1
					SEL1L2
					WDR74
					IFT80
					ZNF544
					ZMIZ1
					AARD
					RAB24
					PGAP1
					HAPLN3
					CEP192
					FLJ41170
					PLRG1
					TBC1D2
					OR13H1
					OVOS
					SEMA3B
					APOBEC3C
					MED28
					LATS1
					CDCA7
					STK11IP
					CYB5B
					ITFG1
					GLIPR1L2
					ZNF805
					NATD1
					GOLGA7
					CCDC28B
					HDAC7
					LOC729173
					ACOT1
					PPP1R21
					TSPYL4
					ANKRD13C
					SSPN
					GNPDA2
					DAG1
					TPT1-AS1
					TTC9C
					DNAJC27
					MAP2K2
					SOWAHC
					PID1
					CARD16
					DHFR
					HTR1B
					C16orf72
					POTEF
					LOC100128775
					BTD
					NAGLU
					YBX3
					SHMT1
					CARHSP1
					MED20
					OIP5
					CTBS
					CLRN2
					FAM217B
					CAPS2
					HLA-DMA
					TFPT
					HK2
					FAM98A
					FBLN5
					KIAA1328
					ANKRD55
					GGH
					TIPARP
					FOXQ1
					ST6GALNAC4
					BIRC3
					COPB2
					ADGRL4
					MALL
					IQCE
					CHPF
					TMEM200A
					FASTK
					COMT
					FAM129B
					MTF2
					ATG4A
					KLHL2
					SRXN1
					MIR133B
					LOC101927770
					ZBTB26
					GLMP
					CYCS
					UNC93B1
					EAF2
					TTK
					DSCR4
					SCAMP3
					LXN
					ZNF484
					ASPHD2
					PCK2
					ZNF470
					CREB5
					FIGLA
					MMP28
					WDYHV1
					NEDD9
					CADM1
					SREBF2
					TENM2
					TAS2R14
					TOR1B
					TRIM64C
					NOM1
					LGR5
					SMARCA2
					TMEM109
					FRMPD4
					KIAA0319L
					CLDND1
					PRSS45
					IFI44L
					ZNF362
					GTF3C4
					ABCC3
					MICA
					KCTD12
					CRLF1
					SMARCD3
					SLC35F6
					SLC36A4
					SETDB1
					WDR47
					TMEM189-UBE2V1
					TFPI
					OGFOD1
					HSD3B7
					ZNF385D
					ESCO2
					PCMTD2
					MAPK9
					NHS
					REEP3
					NMRAL1P1
					S100A9
					RAD54B
					NFASC
					ELOVL1
					FRAT2
					FUZ
					STEAP2
					CDC42EP2
					BCL6
					TMEM212
					BTF3L4
					KIF26B
					ARV1
					DXO
					NEK11
					M6PR
					SVOP
					RAB39B
					SLC16A13
					PLTP
					CAT
					LOC389199
					EFEMP2
					CSNK1G2-AS1
					NOL4L
					HSPD1
					HMMR
					IL1R1
					DYM
					IFIT1
					TMED3
					FAM131B
					IFNA6
					GBA
					RFPL1
					COL12A1
					PLP1
					PINLYP
					INTS2
					EHMT1
					NUDT12
					PICK1
					CDCA2
					ATP6V1E1
					MAN2B2
					RNF152
					TAF5L
					GPX8
					SPSB1
					LBR
					ATXN7L3B
					PHACTR1
					MX2
					CDKN2C
					WDFY1
					GSK3A
					ALG3
					GPATCH2
					C4orf33
					TTYH3
					ILF3-AS1
					STXBP1
					HLX
					TCEA2
					NAF1
					ARL4C
					MUS81
					KLHDC4
					TSPAN4
					ZNF616
					TRMT12
					OAS3
					FECH
					STAT1
					NGB
					SOCS1
					FAM175A
					MRVI1
					LOC729461
					BPIFA4P
					PFDN4
					ME1
					OR1N1
					ADGRD1
					ELL2
					KCNK2
					PELO
					TNFAIP8L2-SCNM1
					PDLIM1
					MAU2
					NR1H3
					ADM2
					SYNJ2
					SURF2
					FLJ30064
					SULT1B1
					PCDH7
					PGM5P2
					RAPGEF6
					DUSP8
					MPHOSPH6
					CENPI
					PRDM11
					SERF2-C15ORF63
					GLI2
					ZNF665
					GSTM1
					CASP9
					UBE2L6
					CLCN3
					EML1
					COL11A1
					APLP2
					MTX3
					ALS2CR12
					CDC37L1
					LMNB1
					ZNF518B
					PHOX2A
					PLXNA2
					KIF11
					KPNA4
					ELFN1
					MIR106B
					MAML3
					SLC2A9
					HJURP
					SCD
					TMEM51
					SNHG1
					SNORD4B																																				TBC1D3F
					HYPM
					ATAD2
					COX7A1
					FRRS1
					COMMD4
					ZNF296
					DDX49
					EVI2A
					LOC100131232
					FRMD5
					TBC1D7-LOC100130357
					ZNF593
					SLC17A9
					DUSP4
					FAM83C
					TMEM183B
					RFXAP
					HIST1H4D
					C10orf54
					RTP2
					FGF2
					TECR
					NDUFB5
					GALNT11
					PIGS
					HYLS1
					LIMD1-AS1
					RNF113A
					TPTEP1
					TBCCD1
					HSPB3
					G2E3
					GOLGA6L6
					STEAP1B
					TARS
					SPP1
					RLIM
					DSTN
					PAPPA2
					SLC16A2
					TBCE
					FAM167B
					MBD3L3
					FXYD6-FXYD2
					ALAD
					SIKE1
					FHL2
					FABP4
					PCNA
					ZNF718
					SPR
					PFDN5
					SLC40A1
					EIF4EBP1
					CYB5A
					BLK
					ENOSF1
					IDH1
					ZNF654
					SSPO
					PHYH
					HLCS
					PRR11
					RMI1
					MIR96
					ADAM21
					BUB1
					LINC00161
					ATOX1
					GFM1
					ACSS3
					RARRES3
					HOXD10
					ZBTB21
					FAR2
					MIR199B
					SLC1A5
					CHEK1
					DZIP3
					CNNM3
					IL20RA
					SORD
					DACH1
					SLFN11
					AMIGO2
					SLC35A5
					SNRNP200
					NOV
					SYNPR
					ZNF664-FAM101A
					CD14
					CETN2
					SPOP
					ECHDC2
					CMBL
					VPS36
					TAP2
					FADS3
					HNRNPH1
					MMP10
					TFAP2A-AS1
					C4orf32
					NCKIPSD
					MEGF9
					OXTR
					XPA
					KIT
					MZF1
					MIR138-1
					HSPB7
					PTTG1
					POC1B
					COL4A3BP
					CHGB
					GAN
					COMMD6
					SMIM4
					TSPAN3
					ARPC4-TTLL3
					LY86-AS1
					SAMD9
					DDX52
					GLIPR1L1
					SLC25A20
					ACTC1
					ARSE
					PRRG4
					CCL8
					TMCC1
					LINC01116
					UBIAD1
					EXOC5
					LRFN3
					XPNPEP2
					MYO15B
					ZNF430
					VPS41
					AFF2
					FAM129A
					LOC344967
					FAM20A
					METTL21EP
					SMOX
					SPATA18
					ACACB
					GGT7
					LOC644936
					HACD3
					ESR1
					CHFR
					CA12
					SYTL3
					LOC101926933
					MOB1B
					ULBP1
					ADGRL1
					DNAPTP3
					ERGIC2
					ZNF395
					LINC00028
					PELI2
					TRERF1
					JOSD1
					KCND3
					KCTD16
					ANAPC4
					PHGDH
					KMT5A
					LOC101060524
					HSP90B2P
					PRRC2B
					OSTC
					NSUN3
					COLGALT2
					TKT
					MAP6D1
					XYLT2
					COQ8A
					CA5B
					PIFO
					GSTA4
					ABLIM3
					ZNF563
					CCNJ
					DNM1
					TMEM19
					NARS2
					C15orf61
					XBP1
					SLC35G2
					FBLN1
					HIST2H2AC
					ANKAR
					CAP2
					IFI27
					NAAA
					LUM
					KCNE4
					RPRML
					LOC93622
					C1orf112
					C3orf70
					ALPP
					RILP
					GRP
					CETN1
					KIAA1841
					KRTAP2-3
					XKR7
					ABTB1
					ARFGEF3
					STAU2
					TMEM198
					VKORC1L1
					ZC2HC1C
					LOC400661
					C19orf73
					MMEL1
					MICALL2
					RXFP1
					DLGAP5
					DOCK10
					PYGL
					VSTM4
					ACOX1
					GPRC5A
					OMD
					MBNL3
					IPP
					FLNB
					SNORD13P3
					AGFG1
					TMEM231
					GRID1
					MRPS31P5
					FBXO3
					EIF6
					MYL6B
					CLK4
					TNS1
					RNASE2
					ANTXR1
					FBXO5
					PPP1R9A
					SLC2A3
					SLC35D1
					LUC7L
					RDH11
					PDP2
					HIST2H4B
					HIST2H4A
					OSBPL1A
					MITF
					C2orf68
					C5orf63
					ZNF184
					C21orf91
					MXI1
					IL4R
					COQ10B
					PTN
					PBLD
					RMDN2
					EDEM1
					PSD3
					FBP2
					ADSL
					DOCK1
					PDGFRB
					LOC100507646
					RAB30
					PKP4
					ITGB3
					MYH10
					FIGNL1
					KIAA1024
					TMEM159
					CCDC134
					MIR31HG
					SPON2
					XAF1
					AHNAK2
					LYZL2
					STC1
					NOG
					PITX3
					SCARB2
					STX8
					LSM5
					PLPP1
					NDUFB4
					TMEM14A
					APOBEC3A_B
					LSP1
					C12orf66
					ARL1
					SH3BP2
					CUBN
					LRRC8D
					FAM214B
					ZNHIT6
					SLC2A12
					LOC100129484
					PRTFDC1
					COL7A1
					C17orf51
					ABCA6
					MAST4
					AVPI1
					CFAP157
					SSC5D
					MAGED2
					POP4
					C6orf120
					LCP1
					IFIT2
					USP46
					LOC439938
					SPECC1
					C15orf41
					ZNF252P-AS1
					PIP4K2A
					PTS
					UGT3A2
					STX7
					CCDC71L
					COL5A1
					RNU11
					KHNYN
					AAR2
					TPSG1
					GPR37L1
					ABCA3
					EBPL
					SGCE
					HTR1D
					TMEM154
					ANGPT1
					ATP6V1C1
					QSOX2
					HIST2H3D
					NEDD4L
					ZDHHC7
					TM2D1
					IMPA2
					ELMOD1
					USP1
					PODXL
					FADS1
					CCDC53
					IDO1
					NR1H4
					P2RX4
					VEZT
					STX17
					PLCD3
					FOXJ1
					ACADM
					TRAPPC1
					SIPA1L1
					ATG12
					RAB5B
					IGFBP5
					SEC24A
					HRK
					MTMR4
					MPLKIP
					KRTAP4-4
					C1orf53
					AMMECR1
					MLIP
					AFMID
					YARS
					MRPL35
					CALU
					SKIDA1
					ETNK2
					RNF139
					LIPC
					CMYA5
					MCM6
					SS18L1
					HARS2
					SNORA2A
					IGF2BP2
					COL15A1
					MEFV
					CCNG1
					RB1CC1
					VHL
					BAALC-AS2
					ANKRD20A19P
					MKI67
					DAB2IP
					ATG9B
					ALPL
					TMEM249
					WRB
					ELMOD2
					PCYT2
					FNDC3A
					LDOC1L
					GSDMA
					UBE2E2
					AP5M1
					HVCN1
					PLS3
					EFHD2
					AP1M1
					DPY19L4
					LRRC17
					RCHY1
					BRK1
					MECOM
					PEX2
					DYNLT3
					ETS1
					CCK
					RAB1C
					C7orf26
					TMEM30B
					POMGNT1
					SNRK
					SNORD104
					SLC6A4
					TESK1
					CIB1
					PRRX1
					ZNF511-PRAP1
					FGF1
					HBEGF
					LINC01140
					UNG
					PBX3
					RBM8A
					CLIC6
					LIN7A
					C11orf80
					GNG11
					ARHGAP18
					SNRNP27
					POC1B-GALNT4
					PSMC3IP
					ZNF506
					SRPK3
					LAMC2
					AKAP6
					AK4
					LILRB4
					TMEM30A
					CAPN12
					FIBIN
					BDNF
					SBSPON
					ZBTB20
					LRRC73
					SAMD15
					ARFRP1
					STK17B
					TPD52L1
					NPR2
					DIAPH2
					DEFB121
					LSAMP
					P4HTM
					HPGD
					IRF2BP1
					ATXN7L1
					ROPN1B
					ATF1
					LPP
					ZMYND12
					METTL7B
					CPSF7
					DDIT4
					C5orf17
					CHUK
					SENP3-EIF4A1
					FARP2
					GREM2
					STX11
					SGK1
					GMIP
					SH3BGRL2
					ACAD10
					NRN1
					ZBED2
					MLH1
					TMOD1
					PRPF38B
					NRAS
					RPL22L1
					PGLYRP1
					FBXW7
					PRR23B
					TMPRSS7
					KCNK13
					GBP4
					FOXO4
					WWC2-AS2
					RMDN1
					NPAS2
					NSMCE3
					TPX2
					FZD2
					DDX21
					ECEL1P2
					CCL7
					CCL13
					SOGA3
					OTUD4
					ARHGAP9
					SNORD116-12
					AK5
					TRPV2
					RIT1
					SLC22A15
					FKBP7
					PJA1
					LIMCH1
					IL13
					A1CF
					TAPBPL
					CPXM2
					GEMIN4
					GAS6
					WDR17
					ZFP36L2
					TOMM40
					FAM47E-STBD1
					EPB41L4A-AS1
					SLC25A16
					LOC84214
					LOC100996747
					WNT1
					PHLPP1
					RNF5P1
					COG6
					OR4N4
					ZFAS1
					SCFV
					A2M
					CTDSP2
					EIF2S2
					TSPAN11
					MFSD5
					CRTAC1
					MOCOS																																				IGHV3-23			IGHV3-30			IGHV3-48
					SRGAP3
					PCGF5
					CCDC124
					ANO1
					PTGFRN
					VIPAS39
					MYO19
					TMSB4XP6
					RHOBTB3
					SMPX
					WDR44
					ADAMTSL1
					UTP20
					IL1A
					JAK3
					ERLEC1
					ABCA1
					ZDHHC8P1
					TIMP3
					ITGB1BP1
					KLHDC1
					FAM71F1
					GTF2A2
					IL18R1
					AAMDC
					RAB7A
					NUFIP1
					PAX9
					GDPD1
					FRYL
					LINC01341
					LSM14B
					LRRC8B
					POU3F2
					MCRIP2
					CDIPT
					PAK2
					JAK2
					FAT2
					ACHE
					B4GALT4
					KNL1
					PPFIBP1
					MAVS
					MFSD14B
					ROBO3
					SIGLEC16
					KANK2
					ZNF615
					PABPC1L
					PPIL1
					DCX
					PAICS
					SELK
					LINC01165
					NME4
					MC3R
					KDM6B
					HAS2
					PTK2B
					MKRN1
					HMGB2
					SULT1A2
					OR6B1
					HYDIN2
					GSTM3
					GABRR2
					MIR27A
					RRM1
					ZNF708
					RIPK3
					ECEL1
					CCNDBP1
					MFSD13A
					OR5AC2
					NOXRED1
					LINC00272
					GABPB1
					CH25H
					CD68
					GNS
					THAP5P1
					GUCY1B3
					LYN
					EXOC6
					ZSCAN26
					APC2
					LOC100996732
					MRAS
					S100A16
					RGCC
					PSMD7
					NUDT16L1
					RBM33
					NTNG1
					DCLRE1B
					KRTAP4-5
					DPRX
					CTU1
					TRIM44
					ACOX2
					CTSZ
					CAPN1
					CHORDC1
					ITGB3BP
					SEC31B
					ENPP7
					TSSK2
					THY1
					WTAP
					N4BP2
					MCM3AP-AS1
					TSPAN13
					SNORA22
					RFTN2
					SLC25A27
					TBCK
					KRT23
					EDIL3
					C1QTNF3-AMACR
					ETV4
					PGBD3
					CEBPD
					GNE
					HSP90B1
					SFT2D2
					MARK3
					ATP5D
					RGS9
					SPRR2A
					DUSP3
					KIF16B
					ZNF204P
					LOC100506990
					MAB21L3
					NAGA
					DEGS1
					CITED2
					EFNB1
					OCLN
					ISYNA1
					GEMIN2
					NFIL3
					SKAP2
					ADAM32
					CALHM3
					BCAM
					RPRM
					PROM2
					C14orf28
					TXLNB
					RGS3
					GOLT1B
					TSPAN7
					KYAT1
					FAM220A
					DAGLB
					KCNQ4
					PLCD1
					KDM5C
					JMJD8
					TMSB4Y
					STK39
					HNRNPH3
					EEF1E1-BLOC1S5
					CD151
					ATP9B
					SOX13
					C17orf82
					LIN28A
					FAM218A
					NFIA
					SORCS2
					C1orf198
					CENPO
					SPRYD7
					LCN2
					ZNF440
					LYSMD3
					GLRB
					PS1TP4
					GPR39
					YPEL3
					PTPN22
					R3HDM4
					LPAR4
					TRPM5
					KREMEN1
					MAGT1
					GLIPR1
					HMGN3
					FADS2
					RNU4-2
					MTX2
[truncated: 19,074 more rows]
[truncated: 22 more columns]

## Sheet: GO Down FDR0.05
Analysis Type:	PANTHER Overrepresentation Test (Released 20190711)
Annotation Version and Release Date:	GO Ontology database Released 2019-10-08
Analyzed List:	upload_1 (Homo sapiens)
Reference List:	Background.txt (Homo sapiens)
Test Type:	FISHER
Correction:	FDR
GO biological process complete	Background.txt - REFLIST (18991)	upload_1 (79)	upload_1 (expected)	upload_1 (over/under)	upload_1 (fold Enrichment)	upload_1 (raw P-value)	upload_1 (FDR)
terpenoid biosynthetic process (GO:0016114)	16	3	0.07	+	45.07	6.32e-05	0.0295
cholesterol biosynthetic process (GO:0006695)	41	6	0.17	+	35.18	3.91e-08	0.000621
isoprenoid biosynthetic process (GO:0008299)	29	4	0.12	+	33.16	1.02e-05	0.00852
secondary alcohol biosynthetic process (GO:1902653)	44	6	0.18	+	32.78	5.73e-08	0.000303
sterol biosynthetic process (GO:0016126)	49	6	0.2	+	29.44	1.03e-07	0.000408
embryonic forelimb morphogenesis (GO:0035115)	33	4	0.14	+	29.14	1.62e-05	0.0117		RDH10, RECK, OSR2, CRABP2
regulation of cholesterol biosynthetic process (GO:0045540)	43	5	0.18	+	27.95	1.6e-06	0.00282
regulation of sterol biosynthetic process (GO:0106118)	43	5	0.18	+	27.95	1.6e-06	0.00254
forelimb morphogenesis (GO:0035136)	41	4	0.17	+	23.45	3.57e-05	0.0203
regulation of cholesterol metabolic process (GO:0090181)	56	5	0.23	+	21.46	5.33e-06	0.00604
regulation of alcohol biosynthetic process (GO:1902930)	74	5	0.31	+	16.24	1.9e-05	0.0131
glycosaminoglycan biosynthetic process (GO:0006024)	102	6	0.42	+	14.14	5.7e-06	0.00604
cholesterol metabolic process (GO:0008203)	120	7	0.5	+	14.02	9.58e-07	0.00304
regulation of steroid biosynthetic process (GO:0050810)	86	5	0.36	+	13.98	3.78e-05	0.02
aminoglycan biosynthetic process (GO:0006023)	106	6	0.44	+	13.61	7.03e-06	0.00699
steroid biosynthetic process (GO:0006694)	130	7	0.54	+	12.94	1.6e-06	0.00317
secondary alcohol metabolic process (GO:1902652)	132	7	0.55	+	12.75	1.76e-06	0.00254
alcohol biosynthetic process (GO:0046165)	114	6	0.47	+	12.65	1.05e-05	0.00831
sterol metabolic process (GO:0016125)	135	7	0.56	+	12.46	2.03e-06	0.00269
isoprenoid metabolic process (GO:0006720)	137	6	0.57	+	10.53	2.84e-05	0.0173
glycosaminoglycan metabolic process (GO:0030203)	153	6	0.64	+	9.43	5.14e-05	0.0255
regulation of lipid biosynthetic process (GO:0046890)	187	7	0.78	+	9	1.58e-05	0.012
aminoglycan metabolic process (GO:0006022)	162	6	0.67	+	8.9	6.98e-05	0.0317
steroid metabolic process (GO:0008202)	256	9	1.06	+	8.45	1.49e-06	0.00337
alcohol metabolic process (GO:0006066)	317	9	1.32	+	6.83	8.04e-06	0.00751
regulation of lipid metabolic process (GO:0019216)	405	10	1.68	+	5.94	8.08e-06	0.00713
organic hydroxy compound metabolic process (GO:1901615)	456	10	1.9	+	5.27	2.2e-05	0.0146
small molecule biosynthetic process (GO:0044283)	572	12	2.38	+	5.04	4.79e-06	0.00586
lipid biosynthetic process (GO:0008610)	571	11	2.38	+	4.63	2.68e-05	0.0171
carbohydrate derivative biosynthetic process (GO:1901137)	591	11	2.46	+	4.47	3.65e-05	0.02
lipid metabolic process (GO:0006629)	1171	18	4.87	+	3.7	1.29e-06	0.00343
cellular lipid metabolic process (GO:0044255)	928	14	3.86	+	3.63	2.9e-05	0.017
organic acid metabolic process (GO:0006082)	973	14	4.05	+	3.46	4.82e-05	0.0247
small molecule metabolic process (GO:0044281)	1670	24	6.95	+	3.45	4.6e-08	0.000365
carbohydrate derivative metabolic process (GO:1901135)	984	14	4.09	+	3.42	5.44e-05	0.0262

## Sheet: GO up FDR0.05
Analysis Type:	PANTHER Overrepresentation Test (Released 20190711)
Annotation Version and Release Date:	GO Ontology database Released 2019-10-08
Analyzed List:	Up FDR0.05.txt (Homo sapiens)
Reference List:	Background.txt (Homo sapiens)
Test Type:	FISHER
Correction:	FDR
GO biological process complete	Background.txt - REFLIST (18991)	Up FDR0.05.txt (83)	Up FDR0.05.txt (expected)	Up FDR0.05.txt (over/under)	Up FDR0.05.txt (fold Enrichment)	Up FDR0.05.txt (raw P-value)	Up FDR0.05.txt (FDR)
collagen fibril organization (GO:0030199)	48	5	0.21	+	23.83	3.36e-06	0.0178
demethylation (GO:0070988)	63	5	0.28	+	18.16	1.16e-05	0.0369
cellular response to amino acid stimulus (GO:0071230)	65	5	0.28	+	17.6	1.34e-05	0.0355
extracellular matrix organization (GO:0030198)	340	11	1.49	+	7.4	3.47e-07	0.00551
extracellular structure organization (GO:0043062)	341	11	1.49	+	7.38	3.57e-07	0.00283
skin development (GO:0043588)	374	10	1.63	+	6.12	6.4e-06	0.0254
animal organ development (GO:0048513)	3158	30	13.8	+	2.17	1.95e-05	0.0443
extracellular matrix organization (GO:0030198)
NTN4
LOXL2
ADAMTS2
COL3A1
COL5A2
ADAM12
ELN
PTX3
MMP16
COL4A1
COL1A1
